# Supplementary material for: Molecular pathway and structural mechanism of human oncochannel TRPV6 inhibition by the phytocannabinoid tetrahydrocannabivarin
Source: Nat Commun. 2023 Aug 2;14:4630. doi: 10.1038/s41467-023-40362-2 (PMC10397291; doi:10.1038/s41467-023-40362-2)
Supplement: Supplementary file 4 — Supplementary Data 1 [file 41467_2023_40362_MOESM4_ESM.zip]

Archive with 5 entries (4 files):
- Supplementary Data 1/
- Supplementary Data 1/extra.itp
- Supplementary Data 1/ReadMe.txt
- Supplementary Data 1/THCV.itp
- Supplementary Data 1/THCV_conf2.mol2
