# Supplementary material for: Molecular pathway and structural mechanism of human oncochannel TRPV6 inhibition by the phytocannabinoid tetrahydrocannabivarin
Source: Nat Commun. 2023 Aug 2;14:4630. doi: 10.1038/s41467-023-40362-2 (PMC10397291; doi:10.1038/s41467-023-40362-2)
Supplement: Supplementary file 4 — Supplementary Data 1 [file 41467_2023_40362_MOESM4_ESM.zip › Supplementary Data 1/extra.itp]

;Additional valence parameters for THCV in CHARMM36 for GROMACS

[bondtypes]
;C03-C04
CG2D1   CG311  1   0.15020000    305432.00;=CG2D1    CG321

;O02-C14
CG301   OG3R60 1   0.14000000    234304.00;=CG321   OG3R60

[angletypes]
;C02-C03-C04
CG2D1    CG2D1    CG311     5   123.500000   401.664000   0.00000000         0.00;~CG2D1    CG2D1    CG321

;H06-C03-C04
CG311    CG2D1    HGA4      5   116.000000   334.720000   0.00000000         0.00;~CG321    CG2D1     HGA4

;C03-C04-H01
CG2D1    CG311    HGA1      5   109.500000   418.400000   0.00000000         0.00;~CG2O1    CG311     HGA1

;C03-C04-C05
CG2D1    CG311    CG2R61    5   114.000000   251.040000   0.00000000         0.00;~CG2D1    CG321    CG2D1

;C03-C04-C17
CG2D1    CG311    CG311     5   108.000000   435.136000   0.00000000         0.00;~CG2O1    CG311    CG311

;C05-C04-C17
CG2R61   CG311    CG311     5   108.000000   435.136000   0.00000000         0.00;~CG2O1    CG311    CG311

;C06-O02-C14
CG2R61   OG3R60   CG301     5   109.600000   334.720000   0.22651000     25104.00;~CG2O2    OG302    CG301

;O02-C14-C15/C16
OG3R60   CG301    CG331     5   109.700000   962.320000   0.00000000         0.00;~CG331    CG311    OG303

;O02-C14-C17
OG3R60 CG301 CG311          5   109.700000   962.320000   0.00000000         0.00;~CG331    CG311    OG303

[dihedraltypes]

CG331 CG2D1 CG2D1 CG311    9   180.000000     1.882800     1;=CG301    CG2D1    CG2D1    CG321
CG331 CG2D1 CG2D1 CG311    9   180.000000    35.564000     2;=CG301    CG2D1    CG2D1    CG321

;C02-C03-C04-H01
CG321 CG2D1 CG2D1 CG311    9   180.000000     1.882800     1;=CG301    CG2D1    CG2D1    CG321
CG321 CG2D1 CG2D1 CG311    9   180.000000    35.564000     2;=CG301    CG2D1    CG2D1    CG321

CG2D1 CG2D1 CG311 HGA1     9   180.000000     1.255200     3;=CG2D1    CG2D1    CG331     HGA3

CG2D1 CG2D1 CG311 CG2R61   9   180.000000     4.184000     1;=CG2D1    CG2D1    CG321    CG2D1
CG2D1 CG2D1 CG311 CG2R61   9     0.000000     0.418400     2
CG2D1 CG2D1 CG311 CG2R61   9   180.000000     1.255200     3
CG2D1 CG2D1 CG311 CG2R61   9     0.000000     0.836800     4

CG2D1 CG2D1 CG311 CG311    9   180.000000     2.092000     1;=CG2D1    CG2D1    CG321    CG311
CG2D1 CG2D1 CG311 CG311    9   180.000000     5.439200     3

;H06-C03-C04-H01
HGA4 CG2D1 CG311 HGA1      9     0.000000     0.000000     3;=HGA4    CG2D1    CG321     HGA2

;H06-C03-C04-C05
HGA4 CG2D1 CG311 CG2R61    9     0.000000     0.000000     3;=HGA4    CG2D1    CG321    CG2D1

;HGA4 CG2D1 CG311 CG2R61
HGA4 CG2D1 CG311 CG311     9     0.000000     0.000000     3;=HGA4    CG2D1    CG321    CG311

;C03-C04-C05-C06
CG2D1 CG311 CG2R61 CG2R61  9   180.000000     4.184000     1;CG2D1    CG2D1    CG321    CG2D1
CG2D1 CG311 CG2R61 CG2R61  9     0.000000     0.418400     2;CG2D1    CG2D1    CG321    CG2D1

;C06-O02-C14-C15
CG2R61 OG3R60 CG301 CG331 9     0.000000     1.004160     1;=CG331    CG321    OG301   CG2R61
CG2R61 OG3R60 CG301 CG331 9     0.000000     1.213360     2
CG2R61 OG3R60 CG301 CG331 9     0.000000     0.083680     3

;C06-O02-C14-C17
CG2R61 OG3R60 CG301 CG311 9     0.000000     1.004160     1;=CG331    CG321    OG301   CG2R61
CG2R61 OG3R60 CG301 CG311 9     0.000000     1.213360     2
CG2R61 OG3R60 CG301 CG311 9     0.000000     0.083680     3

;O02-C14-C15-H17
OG3R60 CG301 CG331 HGA3   9     0.000000     0.669440     3;=OG301    CG301    CG331     HGA3

;C17-C04-C05-C06
CG311 CG311 CG2R61 CG2R61  9   180.000000     2.092000     1;CG2D1    CG2D1    CG301    CG311
CG311 CG311 CG2R61 CG2R61  9   180.000000     5.439200     3;CG2D1    CG2D1    CG301    CG311

CG2D1 CG311 CG311 CG301    9     0.000000     0.836800     3;=CG2D1    CG301    CG311    CG311
CG2D1 CG311 CG311 CG321    9     0.000000     0.836800     3;=CG2D1    CG301    CG311    CG321
CG2D1 CG311 CG311 HGA1     9     0.000000     0.815880     3;=CG2D1    CG301    CG311    HGA1

CG2R61 CG311 CG311 CG301   9     0.000000     0.167360     3;=CG2R61    CG321    CG321    CG321
CG2R61 CG311 CG311 HGA1    9     0.000000     0.000000     3;=CG2R61    CG311    CG321     HGA2

CG2R61 CG311 CG311 CG321   9     0.000000     0.167360     3;=CG2R61    CG321    CG321    CG321
CG2R61 CG321 CG321 CG331   9     0.000000     0.167360     3;=CG2R61    CG321    CG321    CG321

;C05-C06-O02-C14
CG2R61 CG2R61 OG3R60 CG301  9   180.000000     6.778080     2 ;=CG2R61   CG2R61    OG301    CG321
CG2R61 CG2R61 OG3R60 CG301  9   180.000000     0.794960     4

;C04-C05-C06-O02
CG311 CG2R61 CG2R61 OG3R60 9   180.000000    12.552000     2;= CG321    CG2D1   CG2D1O   OG3R60

;O02-C06-C07-H07
OG3R60 CG2R61 CG2R61 HGR62 9   180.000000    10.041600     2; OG311   CG2R61   CG2R61    HGR62

;O02-C14-C17-C04
OG3R60 CG301 CG311 CG311   9   180.000000     1.297040     3;=CC321C   CC321C   CC321C   OC3C61

;O02-C14-C17-H02
OG3R60 CG301 CG311 HGA1    9     0.000000     0.836800     3;=HCA1   CC3161   CC3163   OC3C61

;O02-C14-C17-C18
OG3R60 CG301 CG311 CG321  9   180.000000     1.297040     3;=CC321C   CC321C   CC321C   OC3C61
