# Supplementary material for: Molecular pathway and structural mechanism of human oncochannel TRPV6 inhibition by the phytocannabinoid tetrahydrocannabivarin
Source: Nat Commun. 2023 Aug 2;14:4630. doi: 10.1038/s41467-023-40362-2 (PMC10397291; doi:10.1038/s41467-023-40362-2)
Supplement: Supplementary file 4 — Supplementary Data 1 [file 41467_2023_40362_MOESM4_ESM.zip › Supplementary Data 1/ReadMe.txt]

THCV_conf2.mol2 - THCV coordinates in conformation 2
THCV.itp and extra.itp - topology for GROMACS
