# Supplementary material for: Molecular pathway and structural mechanism of human oncochannel TRPV6 inhibition by the phytocannabinoid tetrahydrocannabivarin
Source: Nat Commun. 2023 Aug 2;14:4630. doi: 10.1038/s41467-023-40362-2 (PMC10397291; doi:10.1038/s41467-023-40362-2)
Supplement: Supplementary file 4 — Supplementary Data 1 [file 41467_2023_40362_MOESM4_ESM.zip › Supplementary Data 1/THCV.itp]

;Topology of THCV in charmm36 
[ moleculetype ]
THCV 3
[ atoms ]
;   nr       type  resnr residue  atom   cgnr     charge       mass
;residue     1 THCV
     1      CG331      1   THCV    C01      1      -0.27     12.011   ; qtot -0.27
     2       HGA3      1   THCV    H03      2       0.09      1.008   ; qtot -0.18
     3       HGA3      1   THCV    H04      3       0.09      1.008   ; qtot -0.09
     4       HGA3      1   THCV    H05      4       0.09      1.008   ; qtot -2.776e-17
     5      CG2D1      1   THCV    C02      5          0     12.011   ; qtot -2.776e-17
     6      CG2D1      1   THCV    C03      6      -0.15     12.011   ; qtot -0.15
     7       HGA4      1   THCV    H06      7       0.15      1.008   ; qtot -2.776e-17
     8      CG311      1   THCV    C04      8      -0.09     12.011   ; qtot -0.09
     9       HGA1      1   THCV    H01      9       0.09      1.008   ; qtot -2.776e-17
    10     CG2R61      1   THCV    C05     10          0     12.011   ; qtot -2.776e-17
    11     CG2R61      1   THCV    C06     11       0.22     12.011   ; qtot 0.22
    12     CG2R61      1   THCV    C07     12     -0.115     12.011   ; qtot 0.105
    13      HGR62      1   THCV    H07     13      0.115      1.008   ; qtot 0.22
    14     CG2R61      1   THCV    C08     14          0     12.011   ; qtot 0.22
    15      CG321      1   THCV    C09     15      -0.18     12.011   ; qtot 0.04
    16       HGA2      1   THCV    H08     16       0.09      1.008   ; qtot 0.13
    17       HGA2      1   THCV    H09     17       0.09      1.008   ; qtot 0.22
    18      CG321      1   THCV    C10     18      -0.18     12.011   ; qtot 0.04
    19       HGA2      1   THCV    H10     19       0.09      1.008   ; qtot 0.13
    20       HGA2      1   THCV    H11     20       0.09      1.008   ; qtot 0.22
    21      CG331      1   THCV    C11     21      -0.27     12.011   ; qtot -0.05
    22       HGA3      1   THCV    H12     22       0.09      1.008   ; qtot 0.04
    23       HGA3      1   THCV    H13     23       0.09      1.008   ; qtot 0.13
    24       HGA3      1   THCV    H14     24       0.09      1.008   ; qtot 0.22
    25     CG2R61      1   THCV    C12     25     -0.115     12.011   ; qtot 0.105
    26      HGR61      1   THCV    H15     26      0.115      1.008   ; qtot 0.22
    27     CG2R61      1   THCV    C13     27       0.11     12.011   ; qtot 0.33
    28      OG311      1   THCV    O01     28      -0.53    15.9994   ; qtot -0.2
    29       HGP1      1   THCV    H16     29       0.42      1.008   ; qtot 0.22
    30     OG3R60      1   THCV    O02     30      -0.39    15.9994   ; qtot -0.17
    31      CG301      1   THCV    C14     31       0.17     12.011   ; qtot -8.327e-17
    32      CG331      1   THCV    C15     32      -0.27     12.011   ; qtot -0.27
    33       HGA3      1   THCV    H17     33       0.09      1.008   ; qtot -0.18
    34       HGA3      1   THCV    H18     34       0.09      1.008   ; qtot -0.09
    35       HGA3      1   THCV    H19     35       0.09      1.008   ; qtot -1.388e-16
    36      CG331      1   THCV    C16     36      -0.27     12.011   ; qtot -0.27
    37       HGA3      1   THCV    H20     37       0.09      1.008   ; qtot -0.18
    38       HGA3      1   THCV    H21     38       0.09      1.008   ; qtot -0.09
    39       HGA3      1   THCV    H22     39       0.09      1.008   ; qtot -1.388e-16
    40      CG311      1   THCV    C17     40      -0.09     12.011   ; qtot -0.09
    41       HGA1      1   THCV    H02     41       0.09      1.008   ; qtot -1.388e-16
    42      CG321      1   THCV    C18     42      -0.18     12.011   ; qtot -0.18
    43       HGA2      1   THCV    H23     43       0.09      1.008   ; qtot -0.09
    44       HGA2      1   THCV    H24     44       0.09      1.008   ; qtot -1.388e-16
    45      CG321      1   THCV    C19     45      -0.18     12.011   ; qtot -0.18
    46       HGA2      1   THCV    H25     46       0.09      1.008   ; qtot -0.09
    47       HGA2      1   THCV    H26     47       0.09      1.008   ; qtot -1.388e-16
;qres: -1.4e-16
;qtot: -1.4e-16
[ bonds ]
;     ai      aj    func          b0          cb
    1     2     1     ; C01:CG331-H03:HGA3 THCV 1
    1     3     1     ; C01:CG331-H04:HGA3 THCV 1
    1     4     1     ; C01:CG331-H05:HGA3 THCV 1
    1     5     1     ; C01:CG331-C02:CG2D1 THCV 1
    5     6     1     ; C02:CG2D1-C03:CG2D1 THCV 1
    5    45     1     ; C02:CG2D1-C19:CG321 THCV 1
    6     7     1     ; C03:CG2D1-H06:HGA4 THCV 1
    6     8     1     ; C03:CG2D1-C04:CG311 THCV 1
    8     9     1     ; C04:CG311-H01:HGA1 THCV 1
    8    10     1     ; C04:CG311-C05:CG2R61 THCV 1
    8    40     1     ; C04:CG311-C17:CG311 THCV 1
   10    11     1     ; C05:CG2R61-C06:CG2R61 THCV 1
   10    27     1     ; C05:CG2R61-C13:CG2R61 THCV 1
   11    12     1     ; C06:CG2R61-C07:CG2R61 THCV 1
   11    30     1     ; C06:CG2R61-O02:OG3R60 THCV 1
   12    13     1     ; C07:CG2R61-H07:HGR62 THCV 1
   12    14     1     ; C07:CG2R61-C08:CG2R61 THCV 1
   14    15     1     ; C08:CG2R61-C09:CG321 THCV 1
   14    25     1     ; C08:CG2R61-C12:CG2R61 THCV 1
   15    16     1     ; C09:CG321-H08:HGA2 THCV 1
   15    17     1     ; C09:CG321-H09:HGA2 THCV 1
   15    18     1     ; C09:CG321-C10:CG321 THCV 1
   18    19     1     ; C10:CG321-H10:HGA2 THCV 1
   18    20     1     ; C10:CG321-H11:HGA2 THCV 1
   18    21     1     ; C10:CG321-C11:CG331 THCV 1
   21    22     1     ; C11:CG331-H12:HGA3 THCV 1
   21    23     1     ; C11:CG331-H13:HGA3 THCV 1
   21    24     1     ; C11:CG331-H14:HGA3 THCV 1
   25    26     1     ; C12:CG2R61-H15:HGR61 THCV 1
   25    27     1     ; C12:CG2R61-C13:CG2R61 THCV 1
   27    28     1     ; C13:CG2R61-O01:OG311 THCV 1
   28    29     1     ; O01:OG311-H16:HGP1 THCV 1
   30    31     1     ; O02:OG3R60-C14:CG301 THCV 1
   31    32     1     ; C14:CG301-C15:CG331 THCV 1
   31    36     1     ; C14:CG301-C16:CG331 THCV 1
   31    40     1     ; C14:CG301-C17:CG311 THCV 1
   32    33     1     ; C15:CG331-H17:HGA3 THCV 1
   32    34     1     ; C15:CG331-H18:HGA3 THCV 1
   32    35     1     ; C15:CG331-H19:HGA3 THCV 1
   36    37     1     ; C16:CG331-H20:HGA3 THCV 1
   36    38     1     ; C16:CG331-H21:HGA3 THCV 1
   36    39     1     ; C16:CG331-H22:HGA3 THCV 1
   40    41     1     ; C17:CG311-H02:HGA1 THCV 1
   40    42     1     ; C17:CG311-C18:CG321 THCV 1
   42    43     1     ; C18:CG321-H23:HGA2 THCV 1
   42    44     1     ; C18:CG321-H24:HGA2 THCV 1
   42    45     1     ; C18:CG321-C19:CG321 THCV 1
   45    46     1     ; C19:CG321-H25:HGA2 THCV 1
   45    47     1     ; C19:CG321-H26:HGA2 THCV 1
[ pairs ]
;  ai    aj funct
    1     7     1     ; C01:CG331-H06:HGA4 THCV 1
    1     8     1     ; C01:CG331-C04:CG311 THCV 1
    1    42     1     ; C01:CG331-C18:CG321 THCV 1
    1    46     1     ; C01:CG331-H25:HGA2 THCV 1
    1    47     1     ; C01:CG331-H26:HGA2 THCV 1
    2     6     1     ; H03:HGA3-C03:CG2D1 THCV 1
    2    45     1     ; H03:HGA3-C19:CG321 THCV 1
    3     6     1     ; H04:HGA3-C03:CG2D1 THCV 1
    3    45     1     ; H04:HGA3-C19:CG321 THCV 1
    4     6     1     ; H05:HGA3-C03:CG2D1 THCV 1
    4    45     1     ; H05:HGA3-C19:CG321 THCV 1
    5     9     1     ; C02:CG2D1-H01:HGA1 THCV 1
    5    10     1     ; C02:CG2D1-C05:CG2R61 THCV 1
    5    40     1     ; C02:CG2D1-C17:CG311 THCV 1
    5    43     1     ; C02:CG2D1-H23:HGA2 THCV 1
    5    44     1     ; C02:CG2D1-H24:HGA2 THCV 1
    6    11     1     ; C03:CG2D1-C06:CG2R61 THCV 1
    6    27     1     ; C03:CG2D1-C13:CG2R61 THCV 1
    6    31     1     ; C03:CG2D1-C14:CG301 THCV 1
    6    41     1     ; C03:CG2D1-H02:HGA1 THCV 1
    6    42     1     ; C03:CG2D1-C18:CG321 THCV 1
    6    46     1     ; C03:CG2D1-H25:HGA2 THCV 1
    6    47     1     ; C03:CG2D1-H26:HGA2 THCV 1
    7     9     1     ; H06:HGA4-H01:HGA1 THCV 1
    7    10     1     ; H06:HGA4-C05:CG2R61 THCV 1
    7    40     1     ; H06:HGA4-C17:CG311 THCV 1
    7    45     1     ; H06:HGA4-C19:CG321 THCV 1
    8    12     1     ; C04:CG311-C07:CG2R61 THCV 1
    8    25     1     ; C04:CG311-C12:CG2R61 THCV 1
    8    28     1     ; C04:CG311-O01:OG311 THCV 1
    8    30     1     ; C04:CG311-O02:OG3R60 THCV 1
    8    32     1     ; C04:CG311-C15:CG331 THCV 1
    8    36     1     ; C04:CG311-C16:CG331 THCV 1
    8    43     1     ; C04:CG311-H23:HGA2 THCV 1
    8    44     1     ; C04:CG311-H24:HGA2 THCV 1
    8    45     1     ; C04:CG311-C19:CG321 THCV 1
    9    11     1     ; H01:HGA1-C06:CG2R61 THCV 1
    9    27     1     ; H01:HGA1-C13:CG2R61 THCV 1
    9    31     1     ; H01:HGA1-C14:CG301 THCV 1
    9    41     1     ; H01:HGA1-H02:HGA1 THCV 1
    9    42     1     ; H01:HGA1-C18:CG321 THCV 1
   10    13     1     ; C05:CG2R61-H07:HGR62 THCV 1
   10    14     1     ; C05:CG2R61-C08:CG2R61 THCV 1
   10    26     1     ; C05:CG2R61-H15:HGR61 THCV 1
   10    29     1     ; C05:CG2R61-H16:HGP1 THCV 1
   10    31     1     ; C05:CG2R61-C14:CG301 THCV 1
   10    41     1     ; C05:CG2R61-H02:HGA1 THCV 1
   10    42     1     ; C05:CG2R61-C18:CG321 THCV 1
   11    15     1     ; C06:CG2R61-C09:CG321 THCV 1
   11    25     1     ; C06:CG2R61-C12:CG2R61 THCV 1
   11    28     1     ; C06:CG2R61-O01:OG311 THCV 1
   11    32     1     ; C06:CG2R61-C15:CG331 THCV 1
   11    36     1     ; C06:CG2R61-C16:CG331 THCV 1
   11    40     1     ; C06:CG2R61-C17:CG311 THCV 1
   12    16     1     ; C07:CG2R61-H08:HGA2 THCV 1
   12    17     1     ; C07:CG2R61-H09:HGA2 THCV 1
   12    18     1     ; C07:CG2R61-C10:CG321 THCV 1
   12    26     1     ; C07:CG2R61-H15:HGR61 THCV 1
   12    27     1     ; C07:CG2R61-C13:CG2R61 THCV 1
   12    31     1     ; C07:CG2R61-C14:CG301 THCV 1
   13    15     1     ; H07:HGR62-C09:CG321 THCV 1
   13    25     1     ; H07:HGR62-C12:CG2R61 THCV 1
   13    30     1     ; H07:HGR62-O02:OG3R60 THCV 1
   14    19     1     ; C08:CG2R61-H10:HGA2 THCV 1
   14    20     1     ; C08:CG2R61-H11:HGA2 THCV 1
   14    21     1     ; C08:CG2R61-C11:CG331 THCV 1
   14    28     1     ; C08:CG2R61-O01:OG311 THCV 1
   14    30     1     ; C08:CG2R61-O02:OG3R60 THCV 1
   15    22     1     ; C09:CG321-H12:HGA3 THCV 1
   15    23     1     ; C09:CG321-H13:HGA3 THCV 1
   15    24     1     ; C09:CG321-H14:HGA3 THCV 1
   15    26     1     ; C09:CG321-H15:HGR61 THCV 1
   15    27     1     ; C09:CG321-C13:CG2R61 THCV 1
   16    19     1     ; H08:HGA2-H10:HGA2 THCV 1
   16    20     1     ; H08:HGA2-H11:HGA2 THCV 1
   16    21     1     ; H08:HGA2-C11:CG331 THCV 1
   16    25     1     ; H08:HGA2-C12:CG2R61 THCV 1
   17    19     1     ; H09:HGA2-H10:HGA2 THCV 1
   17    20     1     ; H09:HGA2-H11:HGA2 THCV 1
   17    21     1     ; H09:HGA2-C11:CG331 THCV 1
   17    25     1     ; H09:HGA2-C12:CG2R61 THCV 1
   18    25     1     ; C10:CG321-C12:CG2R61 THCV 1
   19    22     1     ; H10:HGA2-H12:HGA3 THCV 1
   19    23     1     ; H10:HGA2-H13:HGA3 THCV 1
   19    24     1     ; H10:HGA2-H14:HGA3 THCV 1
   20    22     1     ; H11:HGA2-H12:HGA3 THCV 1
   20    23     1     ; H11:HGA2-H13:HGA3 THCV 1
   20    24     1     ; H11:HGA2-H14:HGA3 THCV 1
   25    29     1     ; C12:CG2R61-H16:HGP1 THCV 1
   26    28     1     ; H15:HGR61-O01:OG311 THCV 1
   27    30     1     ; C13:CG2R61-O02:OG3R60 THCV 1
   27    40     1     ; C13:CG2R61-C17:CG311 THCV 1
   30    33     1     ; O02:OG3R60-H17:HGA3 THCV 1
   30    34     1     ; O02:OG3R60-H18:HGA3 THCV 1
   30    35     1     ; O02:OG3R60-H19:HGA3 THCV 1
   30    37     1     ; O02:OG3R60-H20:HGA3 THCV 1
   30    38     1     ; O02:OG3R60-H21:HGA3 THCV 1
   30    39     1     ; O02:OG3R60-H22:HGA3 THCV 1
   30    41     1     ; O02:OG3R60-H02:HGA1 THCV 1
   30    42     1     ; O02:OG3R60-C18:CG321 THCV 1
   31    43     1     ; C14:CG301-H23:HGA2 THCV 1
   31    44     1     ; C14:CG301-H24:HGA2 THCV 1
   31    45     1     ; C14:CG301-C19:CG321 THCV 1
   32    37     1     ; C15:CG331-H20:HGA3 THCV 1
   32    38     1     ; C15:CG331-H21:HGA3 THCV 1
   32    39     1     ; C15:CG331-H22:HGA3 THCV 1
   32    41     1     ; C15:CG331-H02:HGA1 THCV 1
   32    42     1     ; C15:CG331-C18:CG321 THCV 1
   33    36     1     ; H17:HGA3-C16:CG331 THCV 1
   33    40     1     ; H17:HGA3-C17:CG311 THCV 1
   34    36     1     ; H18:HGA3-C16:CG331 THCV 1
   34    40     1     ; H18:HGA3-C17:CG311 THCV 1
   35    36     1     ; H19:HGA3-C16:CG331 THCV 1
   35    40     1     ; H19:HGA3-C17:CG311 THCV 1
   36    41     1     ; C16:CG331-H02:HGA1 THCV 1
   36    42     1     ; C16:CG331-C18:CG321 THCV 1
   37    40     1     ; H20:HGA3-C17:CG311 THCV 1
   38    40     1     ; H21:HGA3-C17:CG311 THCV 1
   39    40     1     ; H22:HGA3-C17:CG311 THCV 1
   40    46     1     ; C17:CG311-H25:HGA2 THCV 1
   40    47     1     ; C17:CG311-H26:HGA2 THCV 1
   41    43     1     ; H02:HGA1-H23:HGA2 THCV 1
   41    44     1     ; H02:HGA1-H24:HGA2 THCV 1
   41    45     1     ; H02:HGA1-C19:CG321 THCV 1
   43    46     1     ; H23:HGA2-H25:HGA2 THCV 1
   43    47     1     ; H23:HGA2-H26:HGA2 THCV 1
   44    46     1     ; H24:HGA2-H25:HGA2 THCV 1
   44    47     1     ; H24:HGA2-H26:HGA2 THCV 1
[ angles ]
;  ai    aj    ak funct
    2     1     3     5     ; H03:HGA3-C01:CG331-H04:HGA3 THCV 1
    2     1     4     5     ; H03:HGA3-C01:CG331-H05:HGA3 THCV 1
    2     1     5     5     ; H03:HGA3-C01:CG331-C02:CG2D1 THCV 1
    3     1     4     5     ; H04:HGA3-C01:CG331-H05:HGA3 THCV 1
    3     1     5     5     ; H04:HGA3-C01:CG331-C02:CG2D1 THCV 1
    4     1     5     5     ; H05:HGA3-C01:CG331-C02:CG2D1 THCV 1
    1     5     6     5     ; C01:CG331-C02:CG2D1-C03:CG2D1 THCV 1
    1     5    45     5     ; C01:CG331-C02:CG2D1-C19:CG321 THCV 1
    6     5    45     5     ; C03:CG2D1-C02:CG2D1-C19:CG321 THCV 1
    5     6     7     5     ; C02:CG2D1-C03:CG2D1-H06:HGA4 THCV 1
    5     6     8     5     ; C02:CG2D1-C03:CG2D1-C04:CG311 THCV 1
    7     6     8     5     ; H06:HGA4-C03:CG2D1-C04:CG311 THCV 1
    6     8     9     5     ; C03:CG2D1-C04:CG311-H01:HGA1 THCV 1
    6     8    10     5     ; C03:CG2D1-C04:CG311-C05:CG2R61 THCV 1
    6     8    40     5     ; C03:CG2D1-C04:CG311-C17:CG311 THCV 1
    9     8    10     5     ; H01:HGA1-C04:CG311-C05:CG2R61 THCV 1
    9     8    40     5     ; H01:HGA1-C04:CG311-C17:CG311 THCV 1
   10     8    40     5     ; C05:CG2R61-C04:CG311-C17:CG311 THCV 1
    8    10    11     5     ; C04:CG311-C05:CG2R61-C06:CG2R61 THCV 1
    8    10    27     5     ; C04:CG311-C05:CG2R61-C13:CG2R61 THCV 1
   11    10    27     5     ; C06:CG2R61-C05:CG2R61-C13:CG2R61 THCV 1
   10    11    12     5     ; C05:CG2R61-C06:CG2R61-C07:CG2R61 THCV 1
   10    11    30     5     ; C05:CG2R61-C06:CG2R61-O02:OG3R60 THCV 1
   12    11    30     5     ; C07:CG2R61-C06:CG2R61-O02:OG3R60 THCV 1
   11    12    13     5     ; C06:CG2R61-C07:CG2R61-H07:HGR62 THCV 1
   11    12    14     5     ; C06:CG2R61-C07:CG2R61-C08:CG2R61 THCV 1
   13    12    14     5     ; H07:HGR62-C07:CG2R61-C08:CG2R61 THCV 1
   12    14    15     5     ; C07:CG2R61-C08:CG2R61-C09:CG321 THCV 1
   12    14    25     5     ; C07:CG2R61-C08:CG2R61-C12:CG2R61 THCV 1
   15    14    25     5     ; C09:CG321-C08:CG2R61-C12:CG2R61 THCV 1
   14    15    16     5     ; C08:CG2R61-C09:CG321-H08:HGA2 THCV 1
   14    15    17     5     ; C08:CG2R61-C09:CG321-H09:HGA2 THCV 1
   14    15    18     5     ; C08:CG2R61-C09:CG321-C10:CG321 THCV 1
   16    15    17     5     ; H08:HGA2-C09:CG321-H09:HGA2 THCV 1
   16    15    18     5     ; H08:HGA2-C09:CG321-C10:CG321 THCV 1
   17    15    18     5     ; H09:HGA2-C09:CG321-C10:CG321 THCV 1
   15    18    19     5     ; C09:CG321-C10:CG321-H10:HGA2 THCV 1
   15    18    20     5     ; C09:CG321-C10:CG321-H11:HGA2 THCV 1
   15    18    21     5     ; C09:CG321-C10:CG321-C11:CG331 THCV 1
   19    18    20     5     ; H10:HGA2-C10:CG321-H11:HGA2 THCV 1
   19    18    21     5     ; H10:HGA2-C10:CG321-C11:CG331 THCV 1
   20    18    21     5     ; H11:HGA2-C10:CG321-C11:CG331 THCV 1
   18    21    22     5     ; C10:CG321-C11:CG331-H12:HGA3 THCV 1
   18    21    23     5     ; C10:CG321-C11:CG331-H13:HGA3 THCV 1
   18    21    24     5     ; C10:CG321-C11:CG331-H14:HGA3 THCV 1
   22    21    23     5     ; H12:HGA3-C11:CG331-H13:HGA3 THCV 1
   22    21    24     5     ; H12:HGA3-C11:CG331-H14:HGA3 THCV 1
   23    21    24     5     ; H13:HGA3-C11:CG331-H14:HGA3 THCV 1
   14    25    26     5     ; C08:CG2R61-C12:CG2R61-H15:HGR61 THCV 1
   14    25    27     5     ; C08:CG2R61-C12:CG2R61-C13:CG2R61 THCV 1
   26    25    27     5     ; H15:HGR61-C12:CG2R61-C13:CG2R61 THCV 1
   10    27    25     5     ; C05:CG2R61-C13:CG2R61-C12:CG2R61 THCV 1
   10    27    28     5     ; C05:CG2R61-C13:CG2R61-O01:OG311 THCV 1
   25    27    28     5     ; C12:CG2R61-C13:CG2R61-O01:OG311 THCV 1
   27    28    29     5     ; C13:CG2R61-O01:OG311-H16:HGP1 THCV 1
   11    30    31     5     ; C06:CG2R61-O02:OG3R60-C14:CG301 THCV 1
   30    31    32     5     ; O02:OG3R60-C14:CG301-C15:CG331 THCV 1
   30    31    36     5     ; O02:OG3R60-C14:CG301-C16:CG331 THCV 1
   30    31    40     5     ; O02:OG3R60-C14:CG301-C17:CG311 THCV 1
   32    31    36     5     ; C15:CG331-C14:CG301-C16:CG331 THCV 1
   32    31    40     5     ; C15:CG331-C14:CG301-C17:CG311 THCV 1
   36    31    40     5     ; C16:CG331-C14:CG301-C17:CG311 THCV 1
   31    32    33     5     ; C14:CG301-C15:CG331-H17:HGA3 THCV 1
   31    32    34     5     ; C14:CG301-C15:CG331-H18:HGA3 THCV 1
   31    32    35     5     ; C14:CG301-C15:CG331-H19:HGA3 THCV 1
   33    32    34     5     ; H17:HGA3-C15:CG331-H18:HGA3 THCV 1
   33    32    35     5     ; H17:HGA3-C15:CG331-H19:HGA3 THCV 1
   34    32    35     5     ; H18:HGA3-C15:CG331-H19:HGA3 THCV 1
   31    36    37     5     ; C14:CG301-C16:CG331-H20:HGA3 THCV 1
   31    36    38     5     ; C14:CG301-C16:CG331-H21:HGA3 THCV 1
   31    36    39     5     ; C14:CG301-C16:CG331-H22:HGA3 THCV 1
   37    36    38     5     ; H20:HGA3-C16:CG331-H21:HGA3 THCV 1
   37    36    39     5     ; H20:HGA3-C16:CG331-H22:HGA3 THCV 1
   38    36    39     5     ; H21:HGA3-C16:CG331-H22:HGA3 THCV 1
    8    40    31     5     ; C04:CG311-C17:CG311-C14:CG301 THCV 1
    8    40    41     5     ; C04:CG311-C17:CG311-H02:HGA1 THCV 1
    8    40    42     5     ; C04:CG311-C17:CG311-C18:CG321 THCV 1
   31    40    41     5     ; C14:CG301-C17:CG311-H02:HGA1 THCV 1
   31    40    42     5     ; C14:CG301-C17:CG311-C18:CG321 THCV 1
   41    40    42     5     ; H02:HGA1-C17:CG311-C18:CG321 THCV 1
   40    42    43     5     ; C17:CG311-C18:CG321-H23:HGA2 THCV 1
   40    42    44     5     ; C17:CG311-C18:CG321-H24:HGA2 THCV 1
   40    42    45     5     ; C17:CG311-C18:CG321-C19:CG321 THCV 1
   43    42    44     5     ; H23:HGA2-C18:CG321-H24:HGA2 THCV 1
   43    42    45     5     ; H23:HGA2-C18:CG321-C19:CG321 THCV 1
   44    42    45     5     ; H24:HGA2-C18:CG321-C19:CG321 THCV 1
    5    45    42     5     ; C02:CG2D1-C19:CG321-C18:CG321 THCV 1
    5    45    46     5     ; C02:CG2D1-C19:CG321-H25:HGA2 THCV 1
    5    45    47     5     ; C02:CG2D1-C19:CG321-H26:HGA2 THCV 1
   42    45    46     5     ; C18:CG321-C19:CG321-H25:HGA2 THCV 1
   42    45    47     5     ; C18:CG321-C19:CG321-H26:HGA2 THCV 1
   46    45    47     5     ; H25:HGA2-C19:CG321-H26:HGA2 THCV 1
[ dihedrals ]
;  ai    aj    ak    al funct   phi0     cp     mult
    2     1     5     6     9     ; H03:HGA3-C01:CG331-C02:CG2D1-C03:CG2D1 THCV 1
    2     1     5    45     9     ; H03:HGA3-C01:CG331-C02:CG2D1-C19:CG321 THCV 1
    3     1     5     6     9     ; H04:HGA3-C01:CG331-C02:CG2D1-C03:CG2D1 THCV 1
    3     1     5    45     9     ; H04:HGA3-C01:CG331-C02:CG2D1-C19:CG321 THCV 1
    4     1     5     6     9     ; H05:HGA3-C01:CG331-C02:CG2D1-C03:CG2D1 THCV 1
    4     1     5    45     9     ; H05:HGA3-C01:CG331-C02:CG2D1-C19:CG321 THCV 1
    1     5     6     7     9     ; C01:CG331-C02:CG2D1-C03:CG2D1-H06:HGA4 THCV 1
    1     5     6     8     9     ; C01:CG331-C02:CG2D1-C03:CG2D1-C04:CG311 THCV 1
   45     5     6     7     9     ; C19:CG321-C02:CG2D1-C03:CG2D1-H06:HGA4 THCV 1
   45     5     6     8     9     ; C19:CG321-C02:CG2D1-C03:CG2D1-C04:CG311 THCV 1
    1     5    45    42     9     ; C01:CG331-C02:CG2D1-C19:CG321-C18:CG321 THCV 1
    1     5    45    46     9     ; C01:CG331-C02:CG2D1-C19:CG321-H25:HGA2 THCV 1
    1     5    45    47     9     ; C01:CG331-C02:CG2D1-C19:CG321-H26:HGA2 THCV 1
    6     5    45    42     9     ; C03:CG2D1-C02:CG2D1-C19:CG321-C18:CG321 THCV 1
    6     5    45    46     9     ; C03:CG2D1-C02:CG2D1-C19:CG321-H25:HGA2 THCV 1
    6     5    45    47     9     ; C03:CG2D1-C02:CG2D1-C19:CG321-H26:HGA2 THCV 1
    5     6     8     9     9     ; C02:CG2D1-C03:CG2D1-C04:CG311-H01:HGA1 THCV 1
    5     6     8    10     9     ; C02:CG2D1-C03:CG2D1-C04:CG311-C05:CG2R61 THCV 1
    5     6     8    40     9     ; C02:CG2D1-C03:CG2D1-C04:CG311-C17:CG311 THCV 1
    7     6     8     9     9     ; H06:HGA4-C03:CG2D1-C04:CG311-H01:HGA1 THCV 1
    7     6     8    10     9     ; H06:HGA4-C03:CG2D1-C04:CG311-C05:CG2R61 THCV 1
    7     6     8    40     9     ; H06:HGA4-C03:CG2D1-C04:CG311-C17:CG311 THCV 1
    6     8    10    11     9     ; C03:CG2D1-C04:CG311-C05:CG2R61-C06:CG2R61 THCV 1
    6     8    10    27     9     ; C03:CG2D1-C04:CG311-C05:CG2R61-C13:CG2R61 THCV 1
    9     8    10    11     9     ; H01:HGA1-C04:CG311-C05:CG2R61-C06:CG2R61 THCV 1
    9     8    10    27     9     ; H01:HGA1-C04:CG311-C05:CG2R61-C13:CG2R61 THCV 1
   40     8    10    11     9     ; C17:CG311-C04:CG311-C05:CG2R61-C06:CG2R61 THCV 1
   40     8    10    27     9     ; C17:CG311-C04:CG311-C05:CG2R61-C13:CG2R61 THCV 1
    6     8    40    31     9     ; C03:CG2D1-C04:CG311-C17:CG311-C14:CG301 THCV 1
    6     8    40    41     9     ; C03:CG2D1-C04:CG311-C17:CG311-H02:HGA1 THCV 1
    6     8    40    42     9     ; C03:CG2D1-C04:CG311-C17:CG311-C18:CG321 THCV 1
    9     8    40    31     9     ; H01:HGA1-C04:CG311-C17:CG311-C14:CG301 THCV 1
    9     8    40    41     9     ; H01:HGA1-C04:CG311-C17:CG311-H02:HGA1 THCV 1
    9     8    40    42     9     ; H01:HGA1-C04:CG311-C17:CG311-C18:CG321 THCV 1
   10     8    40    31     9     ; C05:CG2R61-C04:CG311-C17:CG311-C14:CG301 THCV 1
   10     8    40    41     9     ; C05:CG2R61-C04:CG311-C17:CG311-H02:HGA1 THCV 1
   10     8    40    42     9     ; C05:CG2R61-C04:CG311-C17:CG311-C18:CG321 THCV 1
    8    10    11    12     9     ; C04:CG311-C05:CG2R61-C06:CG2R61-C07:CG2R61 THCV 1
    8    10    11    30     9     ; C04:CG311-C05:CG2R61-C06:CG2R61-O02:OG3R60 THCV 1
   27    10    11    12     9     ; C13:CG2R61-C05:CG2R61-C06:CG2R61-C07:CG2R61 THCV 1
   27    10    11    30     9     ; C13:CG2R61-C05:CG2R61-C06:CG2R61-O02:OG3R60 THCV 1
    8    10    27    25     9     ; C04:CG311-C05:CG2R61-C13:CG2R61-C12:CG2R61 THCV 1
    8    10    27    28     9     ; C04:CG311-C05:CG2R61-C13:CG2R61-O01:OG311 THCV 1
   11    10    27    25     9     ; C06:CG2R61-C05:CG2R61-C13:CG2R61-C12:CG2R61 THCV 1
   11    10    27    28     9     ; C06:CG2R61-C05:CG2R61-C13:CG2R61-O01:OG311 THCV 1
   10    11    12    13     9     ; C05:CG2R61-C06:CG2R61-C07:CG2R61-H07:HGR62 THCV 1
   10    11    12    14     9     ; C05:CG2R61-C06:CG2R61-C07:CG2R61-C08:CG2R61 THCV 1
   30    11    12    13     9     ; O02:OG3R60-C06:CG2R61-C07:CG2R61-H07:HGR62 THCV 1
   30    11    12    14     9     ; O02:OG3R60-C06:CG2R61-C07:CG2R61-C08:CG2R61 THCV 1
   10    11    30    31     9     ; C05:CG2R61-C06:CG2R61-O02:OG3R60-C14:CG301 THCV 1
   12    11    30    31     9     ; C07:CG2R61-C06:CG2R61-O02:OG3R60-C14:CG301 THCV 1
   11    12    14    15     9     ; C06:CG2R61-C07:CG2R61-C08:CG2R61-C09:CG321 THCV 1
   11    12    14    25     9     ; C06:CG2R61-C07:CG2R61-C08:CG2R61-C12:CG2R61 THCV 1
   13    12    14    15     9     ; H07:HGR62-C07:CG2R61-C08:CG2R61-C09:CG321 THCV 1
   13    12    14    25     9     ; H07:HGR62-C07:CG2R61-C08:CG2R61-C12:CG2R61 THCV 1
   12    14    15    16     9     ; C07:CG2R61-C08:CG2R61-C09:CG321-H08:HGA2 THCV 1
   12    14    15    17     9     ; C07:CG2R61-C08:CG2R61-C09:CG321-H09:HGA2 THCV 1
   12    14    15    18     9     ; C07:CG2R61-C08:CG2R61-C09:CG321-C10:CG321 THCV 1
   25    14    15    16     9     ; C12:CG2R61-C08:CG2R61-C09:CG321-H08:HGA2 THCV 1
   25    14    15    17     9     ; C12:CG2R61-C08:CG2R61-C09:CG321-H09:HGA2 THCV 1
   25    14    15    18     9     ; C12:CG2R61-C08:CG2R61-C09:CG321-C10:CG321 THCV 1
   12    14    25    26     9     ; C07:CG2R61-C08:CG2R61-C12:CG2R61-H15:HGR61 THCV 1
   12    14    25    27     9     ; C07:CG2R61-C08:CG2R61-C12:CG2R61-C13:CG2R61 THCV 1
   15    14    25    26     9     ; C09:CG321-C08:CG2R61-C12:CG2R61-H15:HGR61 THCV 1
   15    14    25    27     9     ; C09:CG321-C08:CG2R61-C12:CG2R61-C13:CG2R61 THCV 1
   14    15    18    19     9     ; C08:CG2R61-C09:CG321-C10:CG321-H10:HGA2 THCV 1
   14    15    18    20     9     ; C08:CG2R61-C09:CG321-C10:CG321-H11:HGA2 THCV 1
   14    15    18    21     9     ; C08:CG2R61-C09:CG321-C10:CG321-C11:CG331 THCV 1
   16    15    18    19     9     ; H08:HGA2-C09:CG321-C10:CG321-H10:HGA2 THCV 1
   16    15    18    20     9     ; H08:HGA2-C09:CG321-C10:CG321-H11:HGA2 THCV 1
   16    15    18    21     9     ; H08:HGA2-C09:CG321-C10:CG321-C11:CG331 THCV 1
   17    15    18    19     9     ; H09:HGA2-C09:CG321-C10:CG321-H10:HGA2 THCV 1
   17    15    18    20     9     ; H09:HGA2-C09:CG321-C10:CG321-H11:HGA2 THCV 1
   17    15    18    21     9     ; H09:HGA2-C09:CG321-C10:CG321-C11:CG331 THCV 1
   15    18    21    22     9     ; C09:CG321-C10:CG321-C11:CG331-H12:HGA3 THCV 1
   15    18    21    23     9     ; C09:CG321-C10:CG321-C11:CG331-H13:HGA3 THCV 1
   15    18    21    24     9     ; C09:CG321-C10:CG321-C11:CG331-H14:HGA3 THCV 1
   19    18    21    22     9     ; H10:HGA2-C10:CG321-C11:CG331-H12:HGA3 THCV 1
   19    18    21    23     9     ; H10:HGA2-C10:CG321-C11:CG331-H13:HGA3 THCV 1
   19    18    21    24     9     ; H10:HGA2-C10:CG321-C11:CG331-H14:HGA3 THCV 1
   20    18    21    22     9     ; H11:HGA2-C10:CG321-C11:CG331-H12:HGA3 THCV 1
   20    18    21    23     9     ; H11:HGA2-C10:CG321-C11:CG331-H13:HGA3 THCV 1
   20    18    21    24     9     ; H11:HGA2-C10:CG321-C11:CG331-H14:HGA3 THCV 1
   14    25    27    10     9     ; C08:CG2R61-C12:CG2R61-C13:CG2R61-C05:CG2R61 THCV 1
   14    25    27    28     9     ; C08:CG2R61-C12:CG2R61-C13:CG2R61-O01:OG311 THCV 1
   26    25    27    10     9     ; H15:HGR61-C12:CG2R61-C13:CG2R61-C05:CG2R61 THCV 1
   26    25    27    28     9     ; H15:HGR61-C12:CG2R61-C13:CG2R61-O01:OG311 THCV 1
   10    27    28    29     9     ; C05:CG2R61-C13:CG2R61-O01:OG311-H16:HGP1 THCV 1
   25    27    28    29     9     ; C12:CG2R61-C13:CG2R61-O01:OG311-H16:HGP1 THCV 1
   11    30    31    32     9     ; C06:CG2R61-O02:OG3R60-C14:CG301-C15:CG331 THCV 1
   11    30    31    36     9     ; C06:CG2R61-O02:OG3R60-C14:CG301-C16:CG331 THCV 1
   11    30    31    40     9     ; C06:CG2R61-O02:OG3R60-C14:CG301-C17:CG311 THCV 1
   30    31    32    33     9     ; O02:OG3R60-C14:CG301-C15:CG331-H17:HGA3 THCV 1
   30    31    32    34     9     ; O02:OG3R60-C14:CG301-C15:CG331-H18:HGA3 THCV 1
   30    31    32    35     9     ; O02:OG3R60-C14:CG301-C15:CG331-H19:HGA3 THCV 1
   36    31    32    33     9     ; C16:CG331-C14:CG301-C15:CG331-H17:HGA3 THCV 1
   36    31    32    34     9     ; C16:CG331-C14:CG301-C15:CG331-H18:HGA3 THCV 1
   36    31    32    35     9     ; C16:CG331-C14:CG301-C15:CG331-H19:HGA3 THCV 1
   40    31    32    33     9     ; C17:CG311-C14:CG301-C15:CG331-H17:HGA3 THCV 1
   40    31    32    34     9     ; C17:CG311-C14:CG301-C15:CG331-H18:HGA3 THCV 1
   40    31    32    35     9     ; C17:CG311-C14:CG301-C15:CG331-H19:HGA3 THCV 1
   30    31    36    37     9     ; O02:OG3R60-C14:CG301-C16:CG331-H20:HGA3 THCV 1
   30    31    36    38     9     ; O02:OG3R60-C14:CG301-C16:CG331-H21:HGA3 THCV 1
   30    31    36    39     9     ; O02:OG3R60-C14:CG301-C16:CG331-H22:HGA3 THCV 1
   32    31    36    37     9     ; C15:CG331-C14:CG301-C16:CG331-H20:HGA3 THCV 1
   32    31    36    38     9     ; C15:CG331-C14:CG301-C16:CG331-H21:HGA3 THCV 1
   32    31    36    39     9     ; C15:CG331-C14:CG301-C16:CG331-H22:HGA3 THCV 1
   40    31    36    37     9     ; C17:CG311-C14:CG301-C16:CG331-H20:HGA3 THCV 1
   40    31    36    38     9     ; C17:CG311-C14:CG301-C16:CG331-H21:HGA3 THCV 1
   40    31    36    39     9     ; C17:CG311-C14:CG301-C16:CG331-H22:HGA3 THCV 1
   30    31    40     8     9     ; O02:OG3R60-C14:CG301-C17:CG311-C04:CG311 THCV 1
   30    31    40    41     9     ; O02:OG3R60-C14:CG301-C17:CG311-H02:HGA1 THCV 1
   30    31    40    42     9     ; O02:OG3R60-C14:CG301-C17:CG311-C18:CG321 THCV 1
   32    31    40     8     9     ; C15:CG331-C14:CG301-C17:CG311-C04:CG311 THCV 1
   32    31    40    41     9     ; C15:CG331-C14:CG301-C17:CG311-H02:HGA1 THCV 1
   32    31    40    42     9     ; C15:CG331-C14:CG301-C17:CG311-C18:CG321 THCV 1
   36    31    40     8     9     ; C16:CG331-C14:CG301-C17:CG311-C04:CG311 THCV 1
   36    31    40    41     9     ; C16:CG331-C14:CG301-C17:CG311-H02:HGA1 THCV 1
   36    31    40    42     9     ; C16:CG331-C14:CG301-C17:CG311-C18:CG321 THCV 1
    8    40    42    43     9     ; C04:CG311-C17:CG311-C18:CG321-H23:HGA2 THCV 1
    8    40    42    44     9     ; C04:CG311-C17:CG311-C18:CG321-H24:HGA2 THCV 1
    8    40    42    45     9     ; C04:CG311-C17:CG311-C18:CG321-C19:CG321 THCV 1
   31    40    42    43     9     ; C14:CG301-C17:CG311-C18:CG321-H23:HGA2 THCV 1
   31    40    42    44     9     ; C14:CG301-C17:CG311-C18:CG321-H24:HGA2 THCV 1
   31    40    42    45     9     ; C14:CG301-C17:CG311-C18:CG321-C19:CG321 THCV 1
   41    40    42    43     9     ; H02:HGA1-C17:CG311-C18:CG321-H23:HGA2 THCV 1
   41    40    42    44     9     ; H02:HGA1-C17:CG311-C18:CG321-H24:HGA2 THCV 1
   41    40    42    45     9     ; H02:HGA1-C17:CG311-C18:CG321-C19:CG321 THCV 1
   40    42    45     5     9     ; C17:CG311-C18:CG321-C19:CG321-C02:CG2D1 THCV 1
   40    42    45    46     9     ; C17:CG311-C18:CG321-C19:CG321-H25:HGA2 THCV 1
   40    42    45    47     9     ; C17:CG311-C18:CG321-C19:CG321-H26:HGA2 THCV 1
   43    42    45     5     9     ; H23:HGA2-C18:CG321-C19:CG321-C02:CG2D1 THCV 1
   43    42    45    46     9     ; H23:HGA2-C18:CG321-C19:CG321-H25:HGA2 THCV 1
   43    42    45    47     9     ; H23:HGA2-C18:CG321-C19:CG321-H26:HGA2 THCV 1
   44    42    45     5     9     ; H24:HGA2-C18:CG321-C19:CG321-C02:CG2D1 THCV 1
   44    42    45    46     9     ; H24:HGA2-C18:CG321-C19:CG321-H25:HGA2 THCV 1
   44    42    45    47     9     ; H24:HGA2-C18:CG321-C19:CG321-H26:HGA2 THCV 1
