# Supplementary material for: Molecular pathway and structural mechanism of human oncochannel TRPV6 inhibition by the phytocannabinoid tetrahydrocannabivarin
Source: Nat Commun. 2023 Aug 2;14:4630. doi: 10.1038/s41467-023-40362-2 (PMC10397291; doi:10.1038/s41467-023-40362-2)
Supplement: Supplementary file 4 — Supplementary Data 1 [file 41467_2023_40362_MOESM4_ESM.zip › Supplementary Data 1/THCV_conf2.mol2]

@<TRIPOS>MOLECULE
THCV 
47 49 0 0 0
SMALL
GASTEIGER
@<TRIPOS>ATOM
 1   C01    7.057   -2.263    1.117    C.3 1  THCV1 -0.27
 2   H03    6.271   -2.726    0.529      H 1  THCV1 0.09
 3   H04    6.574   -1.732    1.931      H 1  THCV1 0.09
 4   H05    7.662   -3.049    1.545      H 1  THCV1 0.09
 5   C02    7.882   -1.325    0.275    C.2 1  THCV1 0
 6   C03    9.182   -1.497    0.090    C.2 1  THCV1 -0.15
 7   H06    9.668   -2.344    0.528      H 1  THCV1 0.15
 8   C04   10.065   -0.602   -0.761    C.3 1  THCV1 -0.09
 9   H01   10.145   -1.080   -1.732      H 1  THCV1 0.09
10   C05   11.483   -0.479   -0.233   C.ar 1  THCV1 0
11   C06   12.006    0.741    0.172   C.ar 1  THCV1 0.22
12   C07   13.318    0.874    0.607   C.ar 1  THCV1 -0.115
13   H07   13.649    1.844    0.912      H 1  THCV1 0.115
14   C08   14.161   -0.223    0.637   C.ar 1  THCV1 0
15   C09   15.594   -0.082    1.103    C.3 1  THCV1 -0.18
16   H08   16.004   -1.064    1.307      H 1  THCV1 0.09
17   H09   15.606    0.457    2.043      H 1  THCV1 0.09
18   C10   16.515    0.648    0.108    C.3 1  THCV1 -0.18
19   H10   17.478    0.794    0.586      H 1  THCV1 0.09
20   H11   16.116    1.636   -0.088      H 1  THCV1 0.09
21   C11   16.716   -0.093   -1.214    C.3 1  THCV1 -0.27
22   H12   17.135   -1.079   -1.048      H 1  THCV1 0.09
23   H13   17.397    0.449   -1.859      H 1  THCV1 0.09
24   H14   15.782   -0.213   -1.746      H 1  THCV1 0.09
25   C12   13.659   -1.456    0.227   C.ar 1  THCV1 -0.115
26   H15   14.288   -2.325    0.239      H 1  THCV1 0.115
27   C13   12.351   -1.564   -0.205   C.ar 1  THCV1 0.11
28   O01   11.844   -2.769   -0.646    O.3 1  THCV1 -0.53
29   H16   12.476   -3.472   -0.663      H 1  THCV1 0.42
30   O02   11.259    1.889    0.135    O.3 1  THCV1 -0.39
31   C14    9.799    1.819    0.095    C.3 1  THCV1 0.17
32   C15    9.337    1.516    1.520    C.3 1  THCV1 -0.27
33   H17    8.262    1.547    1.603      H 1  THCV1 0.09
34   H18    9.747    2.270    2.177      H 1  THCV1 0.09
35   H19    9.675    0.552    1.860      H 1  THCV1 0.09
36   C16    9.393    3.232   -0.305    C.3 1  THCV1 -0.27
37   H20    9.856    3.939    0.368      H 1  THCV1 0.09
38   H21    8.321    3.362   -0.254      H 1  THCV1 0.09
39   H22    9.726    3.457   -1.308      H 1  THCV1 0.09
40   C17    9.444    0.790   -1.005    C.3 1  THCV1 -0.09
41   H02    9.927    1.192   -1.889      H 1  THCV1 0.09
42   C18    7.954    0.630   -1.353    C.3 1  THCV1 -0.18
43   H23    7.916    0.104   -2.300      H 1  THCV1 0.09
44   H24    7.497    1.594   -1.528      H 1  THCV1 0.09
45   C19    7.130   -0.166   -0.334    C.3 1  THCV1 -0.18
46   H25    6.765    0.478    0.460      H 1  THCV1 0.09
47   H26    6.239   -0.542   -0.827      H 1  THCV1 0.09
@<TRIPOS>BOND
 1  1  5     1
 2  1  2     1
 3  1  3     1
 4  1  4     1
 5  5  6     2
 6  5 45     1
 7  6  8     1
 8  6  7     1
 9  8  9     1
10  8 10     1
11  8 40     1
12 10 11    ar
13 10 27    ar
14 11 12    ar
15 11 30     1
16 12 14    ar
17 12 13     1
18 14 15     1
19 14 25    ar
20 15 18     1
21 15 16     1
22 15 17     1
23 18 21     1
24 18 19     1
25 18 20     1
26 21 22     1
27 21 23     1
28 21 24     1
29 25 27    ar
30 25 26     1
31 27 28     1
32 28 29     1
33 30 31     1
34 31 32     1
35 31 36     1
36 31 40     1
37 32 33     1
38 32 34     1
39 32 35     1
40 36 37     1
41 36 38     1
42 36 39     1
43 40 41     1
44 40 42     1
45 42 45     1
46 42 43     1
47 42 44     1
48 45 46     1
49 45 47     1
