# Supplementary material for: Molecular pathway and structural mechanism of human oncochannel TRPV6 inhibition by the phytocannabinoid tetrahydrocannabivarin
Source: Nat Commun. 2023 Aug 2;14:4630. doi: 10.1038/s41467-023-40362-2 (PMC10397291; doi:10.1038/s41467-023-40362-2)
Supplement: Supplementary file 5 — Supplementary Data 2 [file 41467_2023_40362_MOESM5_ESM.zip]

Archive with 14 entries (13 files):
- Supplementary Data 2/
- Supplementary Data 2/bwd_run1.pdb
- Supplementary Data 2/bwd_run2.pdb
- Supplementary Data 2/bwd_run3.pdb
- Supplementary Data 2/bwd_run4.pdb
- Supplementary Data 2/fwd_run1.pdb
- Supplementary Data 2/fwd_run2.pdb
- Supplementary Data 2/fwd_run3.pdb
- Supplementary Data 2/fwd_run4.pdb
- Supplementary Data 2/L490W_run.pdb
- Supplementary Data 2/List of MD runs.docx
- Supplementary Data 2/open_run.pdb
- Supplementary Data 2/pulling_run.pdb
- Supplementary Data 2/umb_runs.pdb
