# Supplementary material for: Molecular pathway and structural mechanism of human oncochannel TRPV6 inhibition by the phytocannabinoid tetrahydrocannabivarin
Source: Nat Commun. 2023 Aug 2;14:4630. doi: 10.1038/s41467-023-40362-2 (PMC10397291; doi:10.1038/s41467-023-40362-2)
Supplement: Supplementary file 5 — Supplementary Data 2 [file 41467_2023_40362_MOESM5_ESM.zip › Supplementary Data 2/bwd_run1.pdb]

t=0
MODEL 1                                                                        
CRYST1   67.810   67.190   59.810  90.00  90.00  90.00 P 1           1
ATOM      1  N   MET A 454      75.580 111.640  71.590  1.00  0.00           N 
ATOM      2  HN  MET A 454      75.150 111.690  72.490  1.00  0.00           H 
ATOM      3  CA  MET A 454      77.050 111.490  71.380  1.00  0.00           C 
ATOM      4  HA  MET A 454      77.490 112.180  70.680  1.00  0.00           H 
ATOM      5  CB  MET A 454      77.810 111.550  72.770  1.00  0.00           C 
ATOM      6  HB1 MET A 454      77.240 110.940  73.510  1.00  0.00           H 
ATOM      7  HB2 MET A 454      78.710 110.890  72.760  1.00  0.00           H 
ATOM      8  CG  MET A 454      78.310 112.850  73.350  1.00  0.00           C 
ATOM      9  HG1 MET A 454      79.020 113.340  72.660  1.00  0.00           H 
ATOM     10  HG2 MET A 454      77.470 113.570  73.450  1.00  0.00           H 
ATOM     11  SD  MET A 454      79.110 112.670  75.010  1.00  0.00           S 
ATOM     12  CE  MET A 454      79.430 114.480  75.180  1.00  0.00           C 
ATOM     13  HE1 MET A 454      80.050 114.740  74.290  1.00  0.00           H 
ATOM     14  HE2 MET A 454      78.540 115.130  75.270  1.00  0.00           H 
ATOM     15  HE3 MET A 454      80.060 114.720  76.070  1.00  0.00           H 
ATOM     16  C   MET A 454      77.450 110.180  70.710  1.00  0.00           C 
ATOM     17  O   MET A 454      78.220 110.180  69.720  1.00  0.00           O 
ATOM     18  N   SER A 455      76.900 109.040  71.200  1.00  0.00           N 
ATOM     19  HN  SER A 455      76.340 109.040  72.020  1.00  0.00           H 
ATOM     20  CA  SER A 455      77.230 107.740  70.560  1.00  0.00           C 
ATOM     21  HA  SER A 455      78.280 107.500  70.570  1.00  0.00           H 
ATOM     22  CB  SER A 455      76.470 106.630  71.290  1.00  0.00           C 
ATOM     23  HB1 SER A 455      75.410 106.950  71.320  1.00  0.00           H 
ATOM     24  HB2 SER A 455      76.570 105.620  70.850  1.00  0.00           H 
ATOM     25  OG  SER A 455      76.770 106.550  72.680  1.00  0.00           O 
ATOM     26  HG1 SER A 455      76.380 107.350  73.030  1.00  0.00           H 
ATOM     27  C   SER A 455      76.800 107.700  69.080  1.00  0.00           C 
ATOM     28  O   SER A 455      77.550 107.350  68.140  1.00  0.00           O 
ATOM     29  N   PHE A 456      75.630 108.240  68.740  1.00  0.00           N 
ATOM     30  HN  PHE A 456      75.080 108.690  69.440  1.00  0.00           H 
ATOM     31  CA  PHE A 456      75.210 108.480  67.370  1.00  0.00           C 
ATOM     32  HA  PHE A 456      75.160 107.530  66.860  1.00  0.00           H 
ATOM     33  CB  PHE A 456      73.850 109.190  67.210  1.00  0.00           C 
ATOM     34  HB1 PHE A 456      73.870 110.130  67.800  1.00  0.00           H 
ATOM     35  HB2 PHE A 456      73.690 109.390  66.130  1.00  0.00           H 
ATOM     36  CG  PHE A 456      72.730 108.290  67.540  1.00  0.00           C 
ATOM     37  CD1 PHE A 456      72.620 107.060  66.950  1.00  0.00           C 
ATOM     38  HD1 PHE A 456      73.350 106.740  66.220  1.00  0.00           H 
ATOM     39  CE1 PHE A 456      71.370 106.410  67.080  1.00  0.00           C 
ATOM     40  HE1 PHE A 456      71.090 105.530  66.510  1.00  0.00           H 
ATOM     41  CZ  PHE A 456      70.360 106.880  67.840  1.00  0.00           C 
ATOM     42  HZ  PHE A 456      69.470 106.270  67.770  1.00  0.00           H 
ATOM     43  CD2 PHE A 456      71.740 108.760  68.430  1.00  0.00           C 
ATOM     44  HD2 PHE A 456      71.770 109.750  68.860  1.00  0.00           H 
ATOM     45  CE2 PHE A 456      70.540 108.110  68.510  1.00  0.00           C 
ATOM     46  HE2 PHE A 456      69.730 108.610  69.020  1.00  0.00           H 
ATOM     47  C   PHE A 456      76.230 109.330  66.620  1.00  0.00           C 
ATOM     48  O   PHE A 456      76.740 108.980  65.540  1.00  0.00           O 
ATOM     49  N   ALA A 457      76.670 110.520  67.160  1.00  0.00           N 
ATOM     50  HN  ALA A 457      76.230 110.840  68.000  1.00  0.00           H 
ATOM     51  CA  ALA A 457      77.630 111.430  66.580  1.00  0.00           C 
ATOM     52  HA  ALA A 457      77.310 111.460  65.550  1.00  0.00           H 
ATOM     53  CB  ALA A 457      77.600 112.830  67.110  1.00  0.00           C 
ATOM     54  HB1 ALA A 457      78.310 113.530  66.620  1.00  0.00           H 
ATOM     55  HB2 ALA A 457      76.580 113.260  67.010  1.00  0.00           H 
ATOM     56  HB3 ALA A 457      77.830 112.850  68.200  1.00  0.00           H 
ATOM     57  C   ALA A 457      79.080 110.770  66.470  1.00  0.00           C 
ATOM     58  O   ALA A 457      79.780 111.110  65.520  1.00  0.00           O 
ATOM     59  N   LEU A 458      79.580 109.930  67.360  1.00  0.00           N 
ATOM     60  HN  LEU A 458      79.160 109.920  68.260  1.00  0.00           H 
ATOM     61  CA  LEU A 458      80.800 109.180  67.210  1.00  0.00           C 
ATOM     62  HA  LEU A 458      81.630 109.750  66.820  1.00  0.00           H 
ATOM     63  CB  LEU A 458      81.110 108.400  68.480  1.00  0.00           C 
ATOM     64  HB1 LEU A 458      80.070 108.310  68.850  1.00  0.00           H 
ATOM     65  HB2 LEU A 458      81.460 107.380  68.220  1.00  0.00           H 
ATOM     66  CG  LEU A 458      82.110 109.000  69.480  1.00  0.00           C 
ATOM     67  HG  LEU A 458      82.490 108.150  70.090  1.00  0.00           H 
ATOM     68  CD1 LEU A 458      83.330 109.590  68.740  1.00  0.00           C 
ATOM     69 1HD1 LEU A 458      84.130 109.840  69.470  1.00  0.00           H 
ATOM     70 2HD1 LEU A 458      83.800 108.820  68.100  1.00  0.00           H 
ATOM     71 3HD1 LEU A 458      83.040 110.510  68.190  1.00  0.00           H 
ATOM     72  CD2 LEU A 458      81.410 109.980  70.380  1.00  0.00           C 
ATOM     73 1HD2 LEU A 458      81.000 110.840  69.800  1.00  0.00           H 
ATOM     74 2HD2 LEU A 458      80.680 109.480  71.060  1.00  0.00           H 
ATOM     75 3HD2 LEU A 458      82.100 110.440  71.110  1.00  0.00           H 
ATOM     76  C   LEU A 458      80.650 108.150  66.090  1.00  0.00           C 
ATOM     77  O   LEU A 458      81.480 108.120  65.180  1.00  0.00           O 
ATOM     78  N   VAL A 459      79.600 107.330  65.960  1.00  0.00           N 
ATOM     79  HN  VAL A 459      79.020 107.220  66.760  1.00  0.00           H 
ATOM     80  CA  VAL A 459      79.360 106.370  64.830  1.00  0.00           C 
ATOM     81  HA  VAL A 459      80.130 105.610  64.880  1.00  0.00           H 
ATOM     82  CB  VAL A 459      78.160 105.500  65.140  1.00  0.00           C 
ATOM     83  HB  VAL A 459      77.310 106.170  65.420  1.00  0.00           H 
ATOM     84  CG1 VAL A 459      77.890 104.630  63.940  1.00  0.00           C 
ATOM     85 1HG1 VAL A 459      77.270 103.820  64.380  1.00  0.00           H 
ATOM     86 2HG1 VAL A 459      77.290 105.180  63.180  1.00  0.00           H 
ATOM     87 3HG1 VAL A 459      78.830 104.190  63.550  1.00  0.00           H 
ATOM     88  CG2 VAL A 459      78.450 104.660  66.360  1.00  0.00           C 
ATOM     89 1HG2 VAL A 459      77.670 103.960  66.730  1.00  0.00           H 
ATOM     90 2HG2 VAL A 459      79.290 104.020  66.010  1.00  0.00           H 
ATOM     91 3HG2 VAL A 459      78.850 105.300  67.170  1.00  0.00           H 
ATOM     92  C   VAL A 459      79.200 106.940  63.400  1.00  0.00           C 
ATOM     93  O   VAL A 459      80.020 106.620  62.540  1.00  0.00           O 
ATOM     94  N   LEU A 460      78.280 107.990  63.210  1.00  0.00           N 
ATOM     95  HN  LEU A 460      77.870 108.420  64.010  1.00  0.00           H 
ATOM     96  CA  LEU A 460      78.240 108.760  62.030  1.00  0.00           C 
ATOM     97  HA  LEU A 460      78.080 108.090  61.200  1.00  0.00           H 
ATOM     98  CB  LEU A 460      76.970 109.600  62.040  1.00  0.00           C 
ATOM     99  HB1 LEU A 460      76.830 110.100  63.020  1.00  0.00           H 
ATOM    100  HB2 LEU A 460      77.080 110.350  61.230  1.00  0.00           H 
ATOM    101  CG  LEU A 460      75.620 108.880  61.680  1.00  0.00           C 
ATOM    102  HG  LEU A 460      75.620 108.400  60.680  1.00  0.00           H 
ATOM    103  CD1 LEU A 460      75.230 107.850  62.710  1.00  0.00           C 
ATOM    104 1HD1 LEU A 460      74.220 107.420  62.560  1.00  0.00           H 
ATOM    105 2HD1 LEU A 460      75.920 106.980  62.730  1.00  0.00           H 
ATOM    106 3HD1 LEU A 460      75.340 108.380  63.680  1.00  0.00           H 
ATOM    107  CD2 LEU A 460      74.500 109.970  61.610  1.00  0.00           C 
ATOM    108 1HD2 LEU A 460      73.530 109.490  61.370  1.00  0.00           H 
ATOM    109 2HD2 LEU A 460      74.450 110.380  62.640  1.00  0.00           H 
ATOM    110 3HD2 LEU A 460      74.720 110.820  60.930  1.00  0.00           H 
ATOM    111  C   LEU A 460      79.460 109.580  61.670  1.00  0.00           C 
ATOM    112  O   LEU A 460      79.870 109.610  60.520  1.00  0.00           O 
ATOM    113  N   GLY A 461      80.030 110.350  62.690  1.00  0.00           N 
ATOM    114  HN  GLY A 461      79.620 110.380  63.600  1.00  0.00           H 
ATOM    115  CA  GLY A 461      81.190 111.180  62.540  1.00  0.00           C 
ATOM    116  HA1 GLY A 461      80.960 112.040  61.920  1.00  0.00           H 
ATOM    117  HA2 GLY A 461      81.350 111.620  63.510  1.00  0.00           H 
ATOM    118  C   GLY A 461      82.480 110.540  62.070  1.00  0.00           C 
ATOM    119  O   GLY A 461      83.030 110.830  60.990  1.00  0.00           O 
ATOM    120  N   TRP A 462      82.860 109.420  62.750  1.00  0.00           N 
ATOM    121  HN  TRP A 462      82.350 109.010  63.500  1.00  0.00           H 
ATOM    122  CA  TRP A 462      83.770 108.430  62.180  1.00  0.00           C 
ATOM    123  HA  TRP A 462      84.730 108.880  61.960  1.00  0.00           H 
ATOM    124  CB  TRP A 462      84.060 107.320  63.220  1.00  0.00           C 
ATOM    125  HB1 TRP A 462      83.120 107.080  63.760  1.00  0.00           H 
ATOM    126  HB2 TRP A 462      84.380 106.380  62.730  1.00  0.00           H 
ATOM    127  CG  TRP A 462      85.150 107.620  64.200  1.00  0.00           C 
ATOM    128  CD1 TRP A 462      84.950 108.130  65.440  1.00  0.00           C 
ATOM    129  HD1 TRP A 462      84.000 108.230  65.940  1.00  0.00           H 
ATOM    130  NE1 TRP A 462      86.110 108.430  66.070  1.00  0.00           N 
ATOM    131  HE1 TRP A 462      86.190 109.040  66.830  1.00  0.00           H 
ATOM    132  CE2 TRP A 462      87.150 108.370  65.130  1.00  0.00           C 
ATOM    133  CD2 TRP A 462      86.560 107.810  63.980  1.00  0.00           C 
ATOM    134  CE3 TRP A 462      87.410 107.670  62.870  1.00  0.00           C 
ATOM    135  HE3 TRP A 462      86.900 107.410  61.950  1.00  0.00           H 
ATOM    136  CZ3 TRP A 462      88.690 108.220  62.850  1.00  0.00           C 
ATOM    137  HZ3 TRP A 462      89.170 108.270  61.880  1.00  0.00           H 
ATOM    138  CZ2 TRP A 462      88.440 108.820  65.170  1.00  0.00           C 
ATOM    139  HZ2 TRP A 462      88.770 109.340  66.060  1.00  0.00           H 
ATOM    140  CH2 TRP A 462      89.190 108.780  63.990  1.00  0.00           C 
ATOM    141  HH2 TRP A 462      90.150 109.270  64.020  1.00  0.00           H 
ATOM    142  C   TRP A 462      83.450 107.870  60.760  1.00  0.00           C 
ATOM    143  O   TRP A 462      84.330 107.790  59.910  1.00  0.00           O 
ATOM    144  N   CYS A 463      82.170 107.500  60.480  1.00  0.00           N 
ATOM    145  HN  CYS A 463      81.480 107.420  61.200  1.00  0.00           H 
ATOM    146  CA  CYS A 463      81.940 106.750  59.220  1.00  0.00           C 
ATOM    147  HA  CYS A 463      82.730 106.020  59.150  1.00  0.00           H 
ATOM    148  CB  CYS A 463      80.590 106.030  59.390  1.00  0.00           C 
ATOM    149  HB1 CYS A 463      79.790 106.720  59.710  1.00  0.00           H 
ATOM    150  HB2 CYS A 463      80.250 105.710  58.380  1.00  0.00           H 
ATOM    151  SG  CYS A 463      80.600 104.520  60.450  1.00  0.00           S 
ATOM    152  HG1 CYS A 463      80.150 105.080  61.560  1.00  0.00           H 
ATOM    153  C   CYS A 463      81.980 107.590  58.030  1.00  0.00           C 
ATOM    154  O   CYS A 463      82.000 107.250  56.840  1.00  0.00           O 
ATOM    155  N   ASN A 464      81.930 108.890  58.260  1.00  0.00           N 
ATOM    156  HN  ASN A 464      81.880 109.200  59.210  1.00  0.00           H 
ATOM    157  CA  ASN A 464      82.100 109.870  57.230  1.00  0.00           C 
ATOM    158  HA  ASN A 464      81.510 109.590  56.370  1.00  0.00           H 
ATOM    159  CB  ASN A 464      81.650 111.210  57.740  1.00  0.00           C 
ATOM    160  HB1 ASN A 464      81.930 111.330  58.810  1.00  0.00           H 
ATOM    161  HB2 ASN A 464      82.020 112.040  57.110  1.00  0.00           H 
ATOM    162  CG  ASN A 464      80.120 111.320  57.690  1.00  0.00           C 
ATOM    163  OD1 ASN A 464      79.410 110.590  56.980  1.00  0.00           O 
ATOM    164  ND2 ASN A 464      79.570 112.160  58.610  1.00  0.00           N 
ATOM    165 1HD2 ASN A 464      80.140 112.520  59.350  1.00  0.00           H 
ATOM    166 2HD2 ASN A 464      78.570 112.230  58.650  1.00  0.00           H 
ATOM    167  C   ASN A 464      83.540 109.980  56.730  1.00  0.00           C 
ATOM    168  O   ASN A 464      83.840 110.400  55.650  1.00  0.00           O 
ATOM    169  N   VAL A 465      84.490 109.450  57.560  1.00  0.00           N 
ATOM    170  HN  VAL A 465      84.250 109.120  58.470  1.00  0.00           H 
ATOM    171  CA  VAL A 465      85.850 109.280  57.130  1.00  0.00           C 
ATOM    172  HA  VAL A 465      86.410 110.170  56.860  1.00  0.00           H 
ATOM    173  CB  VAL A 465      86.760 108.820  58.290  1.00  0.00           C 
ATOM    174  HB  VAL A 465      86.320 107.850  58.610  1.00  0.00           H 
ATOM    175  CG1 VAL A 465      88.200 108.520  57.860  1.00  0.00           C 
ATOM    176 1HG1 VAL A 465      88.690 108.180  58.800  1.00  0.00           H 
ATOM    177 2HG1 VAL A 465      88.260 107.670  57.150  1.00  0.00           H 
ATOM    178 3HG1 VAL A 465      88.710 109.410  57.450  1.00  0.00           H 
ATOM    179  CG2 VAL A 465      86.670 109.930  59.290  1.00  0.00           C 
ATOM    180 1HG2 VAL A 465      87.480 109.990  60.040  1.00  0.00           H 
ATOM    181 2HG2 VAL A 465      86.860 110.900  58.780  1.00  0.00           H 
ATOM    182 3HG2 VAL A 465      85.720 109.750  59.830  1.00  0.00           H 
ATOM    183  C   VAL A 465      85.950 108.290  55.970  1.00  0.00           C 
ATOM    184  O   VAL A 465      86.770 108.400  55.020  1.00  0.00           O 
ATOM    185  N   MET A 466      85.050 107.220  55.960  1.00  0.00           N 
ATOM    186  HN  MET A 466      84.360 107.050  56.670  1.00  0.00           H 
ATOM    187  CA  MET A 466      84.790 106.190  54.890  1.00  0.00           C 
ATOM    188  HA  MET A 466      85.740 105.680  54.770  1.00  0.00           H 
ATOM    189  CB  MET A 466      83.660 105.110  55.080  1.00  0.00           C 
ATOM    190  HB1 MET A 466      82.690 105.600  54.840  1.00  0.00           H 
ATOM    191  HB2 MET A 466      83.930 104.370  54.300  1.00  0.00           H 
ATOM    192  CG  MET A 466      83.580 104.520  56.550  1.00  0.00           C 
ATOM    193  HG1 MET A 466      84.570 104.020  56.640  1.00  0.00           H 
ATOM    194  HG2 MET A 466      83.700 105.390  57.230  1.00  0.00           H 
ATOM    195  SD  MET A 466      82.330 103.340  57.150  1.00  0.00           S 
ATOM    196  CE  MET A 466      82.650 102.060  55.960  1.00  0.00           C 
ATOM    197  HE1 MET A 466      82.560 102.480  54.930  1.00  0.00           H 
ATOM    198  HE2 MET A 466      83.630 101.550  56.120  1.00  0.00           H 
ATOM    199  HE3 MET A 466      81.890 101.270  56.130  1.00  0.00           H 
ATOM    200  C   MET A 466      84.580 106.810  53.550  1.00  0.00           C 
ATOM    201  O   MET A 466      85.040 106.300  52.620  1.00  0.00           O 
ATOM    202  N   TYR A 467      83.940 107.980  53.420  1.00  0.00           N 
ATOM    203  HN  TYR A 467      83.510 108.320  54.260  1.00  0.00           H 
ATOM    204  CA  TYR A 467      83.550 108.740  52.240  1.00  0.00           C 
ATOM    205  HA  TYR A 467      82.950 108.110  51.610  1.00  0.00           H 
ATOM    206  CB  TYR A 467      82.640 109.960  52.640  1.00  0.00           C 
ATOM    207  HB1 TYR A 467      81.850 109.520  53.280  1.00  0.00           H 
ATOM    208  HB2 TYR A 467      83.170 110.750  53.200  1.00  0.00           H 
ATOM    209  CG  TYR A 467      82.000 110.730  51.530  1.00  0.00           C 
ATOM    210  CD1 TYR A 467      81.080 110.020  50.660  1.00  0.00           C 
ATOM    211  HD1 TYR A 467      80.860 108.980  50.860  1.00  0.00           H 
ATOM    212  CE1 TYR A 467      80.770 110.660  49.500  1.00  0.00           C 
ATOM    213  HE1 TYR A 467      80.120 110.210  48.760  1.00  0.00           H 
ATOM    214  CZ  TYR A 467      81.270 111.970  49.210  1.00  0.00           C 
ATOM    215  OH  TYR A 467      80.700 112.520  48.010  1.00  0.00           O 
ATOM    216  HH  TYR A 467      80.400 113.380  48.300  1.00  0.00           H 
ATOM    217  CD2 TYR A 467      82.400 112.080  51.320  1.00  0.00           C 
ATOM    218  HD2 TYR A 467      83.200 112.520  51.910  1.00  0.00           H 
ATOM    219  CE2 TYR A 467      81.850 112.740  50.200  1.00  0.00           C 
ATOM    220  HE2 TYR A 467      82.270 113.670  49.830  1.00  0.00           H 
ATOM    221  C   TYR A 467      84.750 109.260  51.430  1.00  0.00           C 
ATOM    222  O   TYR A 467      84.830 109.180  50.200  1.00  0.00           O 
ATOM    223  N   PHE A 468      85.840 109.720  52.150  1.00  0.00           N 
ATOM    224  HN  PHE A 468      85.870 109.710  53.150  1.00  0.00           H 
ATOM    225  CA  PHE A 468      87.060 110.390  51.680  1.00  0.00           C 
ATOM    226  HA  PHE A 468      86.750 110.840  50.750  1.00  0.00           H 
ATOM    227  CB  PHE A 468      87.570 111.440  52.710  1.00  0.00           C 
ATOM    228  HB1 PHE A 468      87.890 110.850  53.590  1.00  0.00           H 
ATOM    229  HB2 PHE A 468      88.450 111.940  52.250  1.00  0.00           H 
ATOM    230  CG  PHE A 468      86.580 112.560  52.970  1.00  0.00           C 
ATOM    231  CD1 PHE A 468      86.230 113.520  51.960  1.00  0.00           C 
ATOM    232  HD1 PHE A 468      86.750 113.470  51.020  1.00  0.00           H 
ATOM    233  CE1 PHE A 468      85.370 114.620  52.230  1.00  0.00           C 
ATOM    234  HE1 PHE A 468      84.950 115.240  51.450  1.00  0.00           H 
ATOM    235  CZ  PHE A 468      84.870 114.650  53.580  1.00  0.00           C 
ATOM    236  HZ  PHE A 468      84.180 115.450  53.810  1.00  0.00           H 
ATOM    237  CD2 PHE A 468      85.990 112.770  54.290  1.00  0.00           C 
ATOM    238  HD2 PHE A 468      86.180 112.060  55.080  1.00  0.00           H 
ATOM    239  CE2 PHE A 468      85.080 113.780  54.570  1.00  0.00           C 
ATOM    240  HE2 PHE A 468      84.570 113.980  55.500  1.00  0.00           H 
ATOM    241  C   PHE A 468      88.180 109.460  51.120  1.00  0.00           C 
ATOM    242  O   PHE A 468      89.180 109.890  50.610  1.00  0.00           O 
ATOM    243  N   ALA A 469      87.870 108.150  51.170  1.00  0.00           N 
ATOM    244  HN  ALA A 469      87.160 107.870  51.810  1.00  0.00           H 
ATOM    245  CA  ALA A 469      88.590 107.080  50.650  1.00  0.00           C 
ATOM    246  HA  ALA A 469      89.530 106.990  51.170  1.00  0.00           H 
ATOM    247  CB  ALA A 469      87.760 105.880  51.010  1.00  0.00           C 
ATOM    248  HB1 ALA A 469      87.680 105.960  52.110  1.00  0.00           H 
ATOM    249  HB2 ALA A 469      86.720 106.020  50.650  1.00  0.00           H 
ATOM    250  HB3 ALA A 469      88.260 104.920  50.770  1.00  0.00           H 
ATOM    251  C   ALA A 469      88.690 107.230  49.160  1.00  0.00           C 
ATOM    252  O   ALA A 469      89.680 106.770  48.560  1.00  0.00           O 
ATOM    253  N   ARG A 470      87.730 107.830  48.460  1.00  0.00           N 
ATOM    254  HN  ARG A 470      87.020 108.380  48.900  1.00  0.00           H 
ATOM    255  CA  ARG A 470      87.660 107.680  47.000  1.00  0.00           C 
ATOM    256  HA  ARG A 470      87.830 106.630  46.810  1.00  0.00           H 
ATOM    257  CB  ARG A 470      86.260 108.070  46.490  1.00  0.00           C 
ATOM    258  HB1 ARG A 470      86.110 107.900  45.400  1.00  0.00           H 
ATOM    259  HB2 ARG A 470      85.570 107.330  46.940  1.00  0.00           H 
ATOM    260  CG  ARG A 470      85.960 109.570  46.840  1.00  0.00           C 
ATOM    261  HG1 ARG A 470      86.190 109.660  47.920  1.00  0.00           H 
ATOM    262  HG2 ARG A 470      86.620 110.240  46.250  1.00  0.00           H 
ATOM    263  CD  ARG A 470      84.450 109.870  46.620  1.00  0.00           C 
ATOM    264  HD1 ARG A 470      84.190 110.940  46.750  1.00  0.00           H 
ATOM    265  HD2 ARG A 470      84.260 109.620  45.560  1.00  0.00           H 
ATOM    266  NE  ARG A 470      83.620 109.090  47.600  1.00  0.00           N 
ATOM    267  HE  ARG A 470      83.980 108.920  48.520  1.00  0.00           H 
ATOM    268  CZ  ARG A 470      82.370 108.820  47.370  1.00  0.00           C 
ATOM    269  NH1 ARG A 470      81.750 109.340  46.380  1.00  0.00           N 
ATOM    270 1HH1 ARG A 470      82.130 110.180  45.990  1.00  0.00           H 
ATOM    271 2HH1 ARG A 470      80.830 109.030  46.150  1.00  0.00           H 
ATOM    272  NH2 ARG A 470      81.650 107.970  48.100  1.00  0.00           N 
ATOM    273 1HH2 ARG A 470      82.050 107.340  48.770  1.00  0.00           H 
ATOM    274 2HH2 ARG A 470      80.690 107.820  47.850  1.00  0.00           H 
ATOM    275  C   ARG A 470      88.730 108.500  46.280  1.00  0.00           C 
ATOM    276  O   ARG A 470      89.050 108.290  45.130  1.00  0.00           O 
ATOM    277  N   GLY A 471      89.310 109.460  47.060  1.00  0.00           N 
ATOM    278  HN  GLY A 471      89.180 109.560  48.040  1.00  0.00           H 
ATOM    279  CA  GLY A 471      90.430 110.380  46.660  1.00  0.00           C 
ATOM    280  HA1 GLY A 471      90.110 110.970  45.820  1.00  0.00           H 
ATOM    281  HA2 GLY A 471      90.730 111.000  47.500  1.00  0.00           H 
ATOM    282  C   GLY A 471      91.740 109.700  46.150  1.00  0.00           C 
ATOM    283  O   GLY A 471      92.280 110.070  45.080  1.00  0.00           O 
ATOM    284  N   PHE A 472      92.210 108.670  46.820  1.00  0.00           N 
ATOM    285  HN  PHE A 472      91.750 108.410  47.660  1.00  0.00           H 
ATOM    286  CA  PHE A 472      93.410 107.950  46.510  1.00  0.00           C 
ATOM    287  HA  PHE A 472      94.070 108.560  45.910  1.00  0.00           H 
ATOM    288  CB  PHE A 472      94.160 107.720  47.870  1.00  0.00           C 
ATOM    289  HB1 PHE A 472      94.240 108.740  48.310  1.00  0.00           H 
ATOM    290  HB2 PHE A 472      93.400 107.270  48.550  1.00  0.00           H 
ATOM    291  CG  PHE A 472      95.430 106.890  47.740  1.00  0.00           C 
ATOM    292  CD1 PHE A 472      96.750 107.370  47.540  1.00  0.00           C 
ATOM    293  HD1 PHE A 472      96.830 108.430  47.320  1.00  0.00           H 
ATOM    294  CE1 PHE A 472      97.810 106.460  47.310  1.00  0.00           C 
ATOM    295  HE1 PHE A 472      98.820 106.760  47.070  1.00  0.00           H 
ATOM    296  CZ  PHE A 472      97.630 105.120  47.520  1.00  0.00           C 
ATOM    297  HZ  PHE A 472      98.470 104.440  47.450  1.00  0.00           H 
ATOM    298  CD2 PHE A 472      95.290 105.510  47.860  1.00  0.00           C 
ATOM    299  HD2 PHE A 472      94.340 105.020  48.020  1.00  0.00           H 
ATOM    300  CE2 PHE A 472      96.330 104.610  47.830  1.00  0.00           C 
ATOM    301  HE2 PHE A 472      96.140 103.570  48.030  1.00  0.00           H 
ATOM    302  C   PHE A 472      93.000 106.650  45.740  1.00  0.00           C 
ATOM    303  O   PHE A 472      93.860 105.840  45.380  1.00  0.00           O 
ATOM    304  N   GLN A 473      91.690 106.420  45.480  1.00  0.00           N 
ATOM    305  HN  GLN A 473      91.070 107.170  45.700  1.00  0.00           H 
ATOM    306  CA  GLN A 473      91.200 105.230  44.760  1.00  0.00           C 
ATOM    307  HA  GLN A 473      90.190 105.450  44.440  1.00  0.00           H 
ATOM    308  CB  GLN A 473      91.800 105.010  43.380  1.00  0.00           C 
ATOM    309  HB1 GLN A 473      91.770 106.040  42.970  1.00  0.00           H 
ATOM    310  HB2 GLN A 473      92.850 104.670  43.460  1.00  0.00           H 
ATOM    311  CG  GLN A 473      91.100 103.930  42.430  1.00  0.00           C 
ATOM    312  HG1 GLN A 473      91.070 102.910  42.870  1.00  0.00           H 
ATOM    313  HG2 GLN A 473      90.070 104.360  42.400  1.00  0.00           H 
ATOM    314  CD  GLN A 473      91.750 103.640  41.110  1.00  0.00           C 
ATOM    315  OE1 GLN A 473      92.690 104.320  40.770  1.00  0.00           O 
ATOM    316  NE2 GLN A 473      91.200 102.750  40.300  1.00  0.00           N 
ATOM    317 1HE2 GLN A 473      90.280 102.490  40.590  1.00  0.00           H 
ATOM    318 2HE2 GLN A 473      91.460 102.750  39.340  1.00  0.00           H 
ATOM    319  C   GLN A 473      91.130 104.030  45.740  1.00  0.00           C 
ATOM    320  O   GLN A 473      91.410 102.920  45.360  1.00  0.00           O 
ATOM    321  N   MET A 474      90.770 104.280  47.050  1.00  0.00           N 
ATOM    322  HN  MET A 474      90.700 105.170  47.500  1.00  0.00           H 
ATOM    323  CA  MET A 474      90.920 103.230  48.060  1.00  0.00           C 
ATOM    324  HA  MET A 474      91.880 102.770  47.900  1.00  0.00           H 
ATOM    325  CB  MET A 474      90.880 103.980  49.420  1.00  0.00           C 
ATOM    326  HB1 MET A 474      90.000 104.660  49.510  1.00  0.00           H 
ATOM    327  HB2 MET A 474      90.900 103.260  50.270  1.00  0.00           H 
ATOM    328  CG  MET A 474      92.090 104.920  49.800  1.00  0.00           C 
ATOM    329  HG1 MET A 474      92.430 105.440  48.880  1.00  0.00           H 
ATOM    330  HG2 MET A 474      91.690 105.760  50.400  1.00  0.00           H 
ATOM    331  SD  MET A 474      93.370 104.070  50.650  1.00  0.00           S 
ATOM    332  CE  MET A 474      94.150 105.520  51.300  1.00  0.00           C 
ATOM    333  HE1 MET A 474      93.470 106.000  52.030  1.00  0.00           H 
ATOM    334  HE2 MET A 474      95.040 105.190  51.880  1.00  0.00           H 
ATOM    335  HE3 MET A 474      94.390 106.150  50.420  1.00  0.00           H 
ATOM    336  C   MET A 474      89.810 102.210  48.000  1.00  0.00           C 
ATOM    337  O   MET A 474      89.430 101.670  46.970  1.00  0.00           O 
ATOM    338  N   LEU A 475      89.110 101.990  49.230  1.00  0.00           N 
ATOM    339  HN  LEU A 475      89.390 102.500  50.040  1.00  0.00           H 
ATOM    340  CA  LEU A 475      87.980 101.040  49.340  1.00  0.00           C 
ATOM    341  HA  LEU A 475      88.070 100.380  48.490  1.00  0.00           H 
ATOM    342  CB  LEU A 475      88.090 100.300  50.710  1.00  0.00           C 
ATOM    343  HB1 LEU A 475      89.190 100.240  50.860  1.00  0.00           H 
ATOM    344  HB2 LEU A 475      87.610 100.910  51.500  1.00  0.00           H 
ATOM    345  CG  LEU A 475      87.510  98.860  50.850  1.00  0.00           C 
ATOM    346  HG  LEU A 475      87.830  98.590  51.880  1.00  0.00           H 
ATOM    347  CD1 LEU A 475      88.270  97.980  49.880  1.00  0.00           C 
ATOM    348 1HD1 LEU A 475      88.030  96.900  49.950  1.00  0.00           H 
ATOM    349 2HD1 LEU A 475      88.040  98.170  48.810  1.00  0.00           H 
ATOM    350 3HD1 LEU A 475      89.360  98.110  50.060  1.00  0.00           H 
ATOM    351  CD2 LEU A 475      85.950  98.670  50.990  1.00  0.00           C 
ATOM    352 1HD2 LEU A 475      85.350  99.170  50.200  1.00  0.00           H 
ATOM    353 2HD2 LEU A 475      85.710  97.590  50.890  1.00  0.00           H 
ATOM    354 3HD2 LEU A 475      85.660  99.070  51.980  1.00  0.00           H 
ATOM    355  C   LEU A 475      86.740 101.940  49.240  1.00  0.00           C 
ATOM    356  O   LEU A 475      85.620 101.670  49.580  1.00  0.00           O 
ATOM    357  N   GLY A 476      86.890 103.120  48.600  1.00  0.00           N 
ATOM    358  HN  GLY A 476      87.850 103.340  48.420  1.00  0.00           H 
ATOM    359  CA  GLY A 476      85.830 104.040  48.200  1.00  0.00           C 
ATOM    360  HA1 GLY A 476      85.010 104.110  48.900  1.00  0.00           H 
ATOM    361  HA2 GLY A 476      86.400 104.950  48.070  1.00  0.00           H 
ATOM    362  C   GLY A 476      85.180 103.540  46.860  1.00  0.00           C 
ATOM    363  O   GLY A 476      83.960 103.430  46.910  1.00  0.00           O 
ATOM    364  N   PRO A 477      85.860 103.150  45.810  1.00  0.00           N 
ATOM    365  CD  PRO A 477      87.180 103.750  45.410  1.00  0.00           C 
ATOM    366  HD1 PRO A 477      87.940 103.720  46.220  1.00  0.00           H 
ATOM    367  HD2 PRO A 477      87.030 104.830  45.200  1.00  0.00           H 
ATOM    368  CA  PRO A 477      85.430 102.220  44.810  1.00  0.00           C 
ATOM    369  HA  PRO A 477      84.700 102.690  44.180  1.00  0.00           H 
ATOM    370  CB  PRO A 477      86.730 101.790  44.090  1.00  0.00           C 
ATOM    371  HB1 PRO A 477      87.240 100.970  44.640  1.00  0.00           H 
ATOM    372  HB2 PRO A 477      86.570 101.560  43.020  1.00  0.00           H 
ATOM    373  CG  PRO A 477      87.730 102.980  44.160  1.00  0.00           C 
ATOM    374  HG1 PRO A 477      88.720 102.550  44.430  1.00  0.00           H 
ATOM    375  HG2 PRO A 477      87.720 103.560  43.210  1.00  0.00           H 
ATOM    376  C   PRO A 477      84.630 101.010  45.300  1.00  0.00           C 
ATOM    377  O   PRO A 477      83.740 100.500  44.610  1.00  0.00           O 
ATOM    378  N   PHE A 478      84.950 100.530  46.520  1.00  0.00           N 
ATOM    379  HN  PHE A 478      85.720 100.910  47.030  1.00  0.00           H 
ATOM    380  CA  PHE A 478      84.250  99.330  47.040  1.00  0.00           C 
ATOM    381  HA  PHE A 478      83.670  98.840  46.270  1.00  0.00           H 
ATOM    382  CB  PHE A 478      85.310  98.390  47.640  1.00  0.00           C 
ATOM    383  HB1 PHE A 478      86.080  98.880  48.280  1.00  0.00           H 
ATOM    384  HB2 PHE A 478      84.820  97.570  48.210  1.00  0.00           H 
ATOM    385  CG  PHE A 478      86.090  97.740  46.480  1.00  0.00           C 
ATOM    386  CD1 PHE A 478      85.720  96.390  46.180  1.00  0.00           C 
ATOM    387  HD1 PHE A 478      85.000  95.880  46.810  1.00  0.00           H 
ATOM    388  CE1 PHE A 478      86.350  95.750  45.100  1.00  0.00           C 
ATOM    389  HE1 PHE A 478      86.240  94.680  44.980  1.00  0.00           H 
ATOM    390  CZ  PHE A 478      87.190  96.380  44.210  1.00  0.00           C 
ATOM    391  HZ  PHE A 478      87.660  95.750  43.470  1.00  0.00           H 
ATOM    392  CD2 PHE A 478      86.960  98.370  45.670  1.00  0.00           C 
ATOM    393  HD2 PHE A 478      87.370  99.320  45.960  1.00  0.00           H 
ATOM    394  CE2 PHE A 478      87.400  97.800  44.410  1.00  0.00           C 
ATOM    395  HE2 PHE A 478      88.050  98.420  43.810  1.00  0.00           H 
ATOM    396  C   PHE A 478      83.160  99.750  48.050  1.00  0.00           C 
ATOM    397  O   PHE A 478      82.320  98.980  48.490  1.00  0.00           O 
ATOM    398  N   THR A 479      83.080 101.080  48.370  1.00  0.00           N 
ATOM    399  HN  THR A 479      83.790 101.690  48.030  1.00  0.00           H 
ATOM    400  CA  THR A 479      81.900 101.620  48.980  1.00  0.00           C 
ATOM    401  HA  THR A 479      81.620 100.880  49.720  1.00  0.00           H 
ATOM    402  CB  THR A 479      82.280 102.820  49.800  1.00  0.00           C 
ATOM    403  HB  THR A 479      83.380 102.690  49.830  1.00  0.00           H 
ATOM    404  OG1 THR A 479      81.620 102.780  51.040  1.00  0.00           O 
ATOM    405  HG1 THR A 479      81.810 101.950  51.470  1.00  0.00           H 
ATOM    406  CG2 THR A 479      81.880 104.260  49.290  1.00  0.00           C 
ATOM    407 1HG2 THR A 479      82.430 105.030  49.880  1.00  0.00           H 
ATOM    408 2HG2 THR A 479      82.110 104.310  48.200  1.00  0.00           H 
ATOM    409 3HG2 THR A 479      80.800 104.460  49.430  1.00  0.00           H 
ATOM    410  C   THR A 479      80.780 101.810  47.880  1.00  0.00           C 
ATOM    411  O   THR A 479      79.660 101.770  48.330  1.00  0.00           O 
ATOM    412  N   ILE A 480      81.130 101.830  46.580  1.00  0.00           N 
ATOM    413  HN  ILE A 480      82.090 101.920  46.330  1.00  0.00           H 
ATOM    414  CA  ILE A 480      80.190 101.620  45.520  1.00  0.00           C 
ATOM    415  HA  ILE A 480      79.390 102.350  45.600  1.00  0.00           H 
ATOM    416  CB  ILE A 480      80.800 101.750  44.070  1.00  0.00           C 
ATOM    417  HB  ILE A 480      81.490 100.890  43.900  1.00  0.00           H 
ATOM    418  CG2 ILE A 480      79.670 101.710  43.020  1.00  0.00           C 
ATOM    419 1HG2 ILE A 480      79.300 100.670  42.870  1.00  0.00           H 
ATOM    420 2HG2 ILE A 480      78.880 102.470  43.220  1.00  0.00           H 
ATOM    421 3HG2 ILE A 480      80.110 101.980  42.040  1.00  0.00           H 
ATOM    422  CG1 ILE A 480      81.710 102.990  44.010  1.00  0.00           C 
ATOM    423 1HG1 ILE A 480      81.010 103.830  44.200  1.00  0.00           H 
ATOM    424 2HG1 ILE A 480      82.580 102.920  44.700  1.00  0.00           H 
ATOM    425  CD  ILE A 480      82.340 103.160  42.610  1.00  0.00           C 
ATOM    426  HD1 ILE A 480      83.180 103.870  42.740  1.00  0.00           H 
ATOM    427  HD2 ILE A 480      82.570 102.140  42.240  1.00  0.00           H 
ATOM    428  HD3 ILE A 480      81.530 103.560  41.960  1.00  0.00           H 
ATOM    429  C   ILE A 480      79.550 100.280  45.720  1.00  0.00           C 
ATOM    430  O   ILE A 480      78.350 100.190  45.630  1.00  0.00           O 
ATOM    431  N   MET A 481      80.380  99.190  45.940  1.00  0.00           N 
ATOM    432  HN  MET A 481      81.350  99.390  45.820  1.00  0.00           H 
ATOM    433  CA  MET A 481      79.810  97.840  46.150  1.00  0.00           C 
ATOM    434  HA  MET A 481      79.240  97.600  45.270  1.00  0.00           H 
ATOM    435  CB  MET A 481      80.860  96.720  46.350  1.00  0.00           C 
ATOM    436  HB1 MET A 481      81.680  97.130  46.980  1.00  0.00           H 
ATOM    437  HB2 MET A 481      80.340  95.860  46.830  1.00  0.00           H 
ATOM    438  CG  MET A 481      81.270  96.140  45.030  1.00  0.00           C 
ATOM    439  HG1 MET A 481      80.550  95.380  44.680  1.00  0.00           H 
ATOM    440  HG2 MET A 481      81.330  96.890  44.220  1.00  0.00           H 
ATOM    441  SD  MET A 481      82.860  95.210  45.060  1.00  0.00           S 
ATOM    442  CE  MET A 481      82.560  94.070  46.430  1.00  0.00           C 
ATOM    443  HE1 MET A 481      81.690  93.410  46.210  1.00  0.00           H 
ATOM    444  HE2 MET A 481      83.390  93.380  46.690  1.00  0.00           H 
ATOM    445  HE3 MET A 481      82.280  94.710  47.300  1.00  0.00           H 
ATOM    446  C   MET A 481      78.840  97.870  47.330  1.00  0.00           C 
ATOM    447  O   MET A 481      77.760  97.330  47.230  1.00  0.00           O 
ATOM    448  N   ILE A 482      79.110  98.490  48.480  1.00  0.00           N 
ATOM    449  HN  ILE A 482      79.940  98.990  48.730  1.00  0.00           H 
ATOM    450  CA  ILE A 482      78.230  98.440  49.620  1.00  0.00           C 
ATOM    451  HA  ILE A 482      77.890  97.420  49.610  1.00  0.00           H 
ATOM    452  CB  ILE A 482      79.000  98.460  50.940  1.00  0.00           C 
ATOM    453  HB  ILE A 482      79.960  97.970  50.670  1.00  0.00           H 
ATOM    454  CG2 ILE A 482      79.330  99.940  51.290  1.00  0.00           C 
ATOM    455 1HG2 ILE A 482      79.650 100.470  50.360  1.00  0.00           H 
ATOM    456 2HG2 ILE A 482      78.400 100.480  51.550  1.00  0.00           H 
ATOM    457 3HG2 ILE A 482      80.110 100.080  52.070  1.00  0.00           H 
ATOM    458  CG1 ILE A 482      78.240  97.730  52.090  1.00  0.00           C 
ATOM    459 1HG1 ILE A 482      77.400  98.410  52.340  1.00  0.00           H 
ATOM    460 2HG1 ILE A 482      77.970  96.690  51.790  1.00  0.00           H 
ATOM    461  CD  ILE A 482      79.030  97.750  53.440  1.00  0.00           C 
ATOM    462  HD1 ILE A 482      79.170  98.730  53.950  1.00  0.00           H 
ATOM    463  HD2 ILE A 482      78.540  96.970  54.060  1.00  0.00           H 
ATOM    464  HD3 ILE A 482      80.020  97.300  53.240  1.00  0.00           H 
ATOM    465  C   ILE A 482      77.020  99.350  49.590  1.00  0.00           C 
ATOM    466  O   ILE A 482      76.010  99.110  50.180  1.00  0.00           O 
ATOM    467  N   GLN A 483      77.110 100.450  48.840  1.00  0.00           N 
ATOM    468  HN  GLN A 483      77.980 100.790  48.480  1.00  0.00           H 
ATOM    469  CA  GLN A 483      75.940 101.220  48.480  1.00  0.00           C 
ATOM    470  HA  GLN A 483      75.200 101.200  49.270  1.00  0.00           H 
ATOM    471  CB  GLN A 483      76.330 102.740  48.300  1.00  0.00           C 
ATOM    472  HB1 GLN A 483      77.100 102.790  47.500  1.00  0.00           H 
ATOM    473  HB2 GLN A 483      75.400 103.260  47.990  1.00  0.00           H 
ATOM    474  CG  GLN A 483      77.010 103.530  49.450  1.00  0.00           C 
ATOM    475  HG1 GLN A 483      78.080 103.230  49.430  1.00  0.00           H 
ATOM    476  HG2 GLN A 483      76.960 104.620  49.220  1.00  0.00           H 
ATOM    477  CD  GLN A 483      76.450 103.300  50.850  1.00  0.00           C 
ATOM    478  OE1 GLN A 483      75.290 103.690  51.080  1.00  0.00           O 
ATOM    479  NE2 GLN A 483      77.310 102.840  51.850  1.00  0.00           N 
ATOM    480 1HE2 GLN A 483      78.150 102.460  51.460  1.00  0.00           H 
ATOM    481 2HE2 GLN A 483      76.980 102.660  52.780  1.00  0.00           H 
ATOM    482  C   GLN A 483      75.120 100.730  47.280  1.00  0.00           C 
ATOM    483  O   GLN A 483      73.900 100.950  47.310  1.00  0.00           O 
ATOM    484  N   LYS A 484      75.800 100.010  46.410  1.00  0.00           N 
ATOM    485  HN  LYS A 484      76.760  99.770  46.490  1.00  0.00           H 
ATOM    486  CA  LYS A 484      75.200  99.030  45.460  1.00  0.00           C 
ATOM    487  HA  LYS A 484      74.470  99.520  44.820  1.00  0.00           H 
ATOM    488  CB  LYS A 484      76.220  98.570  44.360  1.00  0.00           C 
ATOM    489  HB1 LYS A 484      76.520  99.520  43.870  1.00  0.00           H 
ATOM    490  HB2 LYS A 484      77.090  98.160  44.920  1.00  0.00           H 
ATOM    491  CG  LYS A 484      75.880  97.550  43.320  1.00  0.00           C 
ATOM    492  HG1 LYS A 484      74.990  97.640  42.660  1.00  0.00           H 
ATOM    493  HG2 LYS A 484      76.650  97.480  42.520  1.00  0.00           H 
ATOM    494  CD  LYS A 484      75.800  96.080  43.750  1.00  0.00           C 
ATOM    495  HD1 LYS A 484      76.530  95.900  44.570  1.00  0.00           H 
ATOM    496  HD2 LYS A 484      74.770  95.930  44.140  1.00  0.00           H 
ATOM    497  CE  LYS A 484      75.970  95.110  42.600  1.00  0.00           C 
ATOM    498  HE1 LYS A 484      75.360  95.500  41.760  1.00  0.00           H 
ATOM    499  HE2 LYS A 484      77.040  95.280  42.330  1.00  0.00           H 
ATOM    500  NZ  LYS A 484      75.760  93.690  42.880  1.00  0.00           N 
ATOM    501  HZ1 LYS A 484      76.470  93.250  43.490  1.00  0.00           H 
ATOM    502  HZ2 LYS A 484      74.840  93.540  43.330  1.00  0.00           H 
ATOM    503  HZ3 LYS A 484      75.720  93.060  42.050  1.00  0.00           H 
ATOM    504  C   LYS A 484      74.510  97.910  46.220  1.00  0.00           C 
ATOM    505  O   LYS A 484      73.530  97.350  45.730  1.00  0.00           O 
ATOM    506  N   MET A 485      74.990  97.590  47.400  1.00  0.00           N 
ATOM    507  HN  MET A 485      75.880  97.980  47.630  1.00  0.00           H 
ATOM    508  CA  MET A 485      74.330  96.790  48.380  1.00  0.00           C 
ATOM    509  HA  MET A 485      73.800  96.080  47.760  1.00  0.00           H 
ATOM    510  CB  MET A 485      75.420  95.970  49.180  1.00  0.00           C 
ATOM    511  HB1 MET A 485      76.070  96.740  49.630  1.00  0.00           H 
ATOM    512  HB2 MET A 485      74.970  95.350  49.990  1.00  0.00           H 
ATOM    513  CG  MET A 485      76.180  94.880  48.480  1.00  0.00           C 
ATOM    514  HG1 MET A 485      75.670  93.900  48.380  1.00  0.00           H 
ATOM    515  HG2 MET A 485      76.490  95.140  47.440  1.00  0.00           H 
ATOM    516  SD  MET A 485      77.740  94.500  49.410  1.00  0.00           S 
ATOM    517  CE  MET A 485      78.180  93.210  48.290  1.00  0.00           C 
ATOM    518  HE1 MET A 485      79.070  92.700  48.710  1.00  0.00           H 
ATOM    519  HE2 MET A 485      77.340  92.540  48.000  1.00  0.00           H 
ATOM    520  HE3 MET A 485      78.470  93.720  47.350  1.00  0.00           H 
ATOM    521  C   MET A 485      73.260  97.430  49.230  1.00  0.00           C 
ATOM    522  O   MET A 485      73.090  97.030  50.380  1.00  0.00           O 
ATOM    523  N   ILE A 486      72.510  98.450  48.690  1.00  0.00           N 
ATOM    524  HN  ILE A 486      72.870  98.880  47.870  1.00  0.00           H 
ATOM    525  CA  ILE A 486      71.180  98.950  49.120  1.00  0.00           C 
ATOM    526  HA  ILE A 486      70.860  98.550  50.070  1.00  0.00           H 
ATOM    527  CB  ILE A 486      71.210 100.450  49.330  1.00  0.00           C 
ATOM    528  HB  ILE A 486      71.400 101.000  48.390  1.00  0.00           H 
ATOM    529  CG2 ILE A 486      69.870 100.960  49.810  1.00  0.00           C 
ATOM    530 1HG2 ILE A 486      70.010 101.860  50.440  1.00  0.00           H 
ATOM    531 2HG2 ILE A 486      69.300 101.390  48.960  1.00  0.00           H 
ATOM    532 3HG2 ILE A 486      69.430 100.150  50.430  1.00  0.00           H 
ATOM    533  CG1 ILE A 486      72.300 100.800  50.430  1.00  0.00           C 
ATOM    534 1HG1 ILE A 486      73.320 100.480  50.130  1.00  0.00           H 
ATOM    535 2HG1 ILE A 486      72.460 101.900  50.340  1.00  0.00           H 
ATOM    536  CD  ILE A 486      72.150 100.380  51.890  1.00  0.00           C 
ATOM    537  HD1 ILE A 486      71.050 100.400  52.080  1.00  0.00           H 
ATOM    538  HD2 ILE A 486      72.580  99.360  51.900  1.00  0.00           H 
ATOM    539  HD3 ILE A 486      72.630 101.060  52.630  1.00  0.00           H 
ATOM    540  C   ILE A 486      70.160  98.580  47.960  1.00  0.00           C 
ATOM    541  O   ILE A 486      68.990  98.970  47.960  1.00  0.00           O 
ATOM    542  N   PHE A 487      70.560  97.700  46.980  1.00  0.00           N 
ATOM    543  HN  PHE A 487      71.520  97.440  46.950  1.00  0.00           H 
ATOM    544  CA  PHE A 487      69.650  97.120  46.040  1.00  0.00           C 
ATOM    545  HA  PHE A 487      69.090  97.990  45.710  1.00  0.00           H 
ATOM    546  CB  PHE A 487      70.420  96.260  44.900  1.00  0.00           C 
ATOM    547  HB1 PHE A 487      69.850  96.400  43.960  1.00  0.00           H 
ATOM    548  HB2 PHE A 487      71.450  96.670  44.790  1.00  0.00           H 
ATOM    549  CG  PHE A 487      70.690  94.860  45.180  1.00  0.00           C 
ATOM    550  CD1 PHE A 487      71.800  94.570  46.010  1.00  0.00           C 
ATOM    551  HD1 PHE A 487      72.190  95.440  46.520  1.00  0.00           H 
ATOM    552  CE1 PHE A 487      72.030  93.290  46.500  1.00  0.00           C 
ATOM    553  HE1 PHE A 487      72.650  93.070  47.360  1.00  0.00           H 
ATOM    554  CZ  PHE A 487      71.240  92.190  45.950  1.00  0.00           C 
ATOM    555  HZ  PHE A 487      71.450  91.220  46.380  1.00  0.00           H 
ATOM    556  CD2 PHE A 487      69.990  93.800  44.590  1.00  0.00           C 
ATOM    557  HD2 PHE A 487      69.170  94.060  43.940  1.00  0.00           H 
ATOM    558  CE2 PHE A 487      70.290  92.510  44.890  1.00  0.00           C 
ATOM    559  HE2 PHE A 487      69.800  91.670  44.420  1.00  0.00           H 
ATOM    560  C   PHE A 487      68.760  96.130  46.810  1.00  0.00           C 
ATOM    561  O   PHE A 487      69.180  95.510  47.800  1.00  0.00           O 
ATOM    562  N   GLY A 488      67.560  95.950  46.300  1.00  0.00           N 
ATOM    563  HN  GLY A 488      67.380  96.600  45.560  1.00  0.00           H 
ATOM    564  CA  GLY A 488      66.830  94.630  46.340  1.00  0.00           C 
ATOM    565  HA1 GLY A 488      65.790  94.850  46.160  1.00  0.00           H 
ATOM    566  HA2 GLY A 488      67.250  94.030  45.550  1.00  0.00           H 
ATOM    567  C   GLY A 488      66.860  93.850  47.660  1.00  0.00           C 
ATOM    568  O   GLY A 488      66.190  94.260  48.640  1.00  0.00           O 
ATOM    569  N   ASP A 489      67.620  92.710  47.650  1.00  0.00           N 
ATOM    570  HN  ASP A 489      68.100  92.440  46.820  1.00  0.00           H 
ATOM    571  CA  ASP A 489      67.740  91.680  48.750  1.00  0.00           C 
ATOM    572  HA  ASP A 489      66.740  91.290  48.880  1.00  0.00           H 
ATOM    573  CB  ASP A 489      68.810  90.610  48.430  1.00  0.00           C 
ATOM    574  HB1 ASP A 489      69.850  90.980  48.300  1.00  0.00           H 
ATOM    575  HB2 ASP A 489      68.820  89.730  49.110  1.00  0.00           H 
ATOM    576  CG  ASP A 489      68.300  89.990  47.150  1.00  0.00           C 
ATOM    577  OD1 ASP A 489      67.040  89.980  47.030  1.00  0.00           O 
ATOM    578  OD2 ASP A 489      69.050  89.580  46.230  1.00  0.00           O 
ATOM    579  C   ASP A 489      68.190  92.370  50.040  1.00  0.00           C 
ATOM    580  O   ASP A 489      67.660  92.240  51.100  1.00  0.00           O 
ATOM    581  N   LEU A 490      69.200  93.310  49.900  1.00  0.00           N 
ATOM    582  HN  LEU A 490      69.690  93.440  49.040  1.00  0.00           H 
ATOM    583  CA  LEU A 490      69.680  94.160  51.030  1.00  0.00           C 
ATOM    584  HA  LEU A 490      69.570  93.500  51.880  1.00  0.00           H 
ATOM    585  CB  LEU A 490      71.180  94.550  50.930  1.00  0.00           C 
ATOM    586  HB1 LEU A 490      71.380  94.850  49.880  1.00  0.00           H 
ATOM    587  HB2 LEU A 490      71.390  95.380  51.640  1.00  0.00           H 
ATOM    588  CG  LEU A 490      72.180  93.400  51.280  1.00  0.00           C 
ATOM    589  HG  LEU A 490      71.610  92.610  51.820  1.00  0.00           H 
ATOM    590  CD1 LEU A 490      72.750  92.710  49.970  1.00  0.00           C 
ATOM    591 1HD1 LEU A 490      73.390  93.420  49.400  1.00  0.00           H 
ATOM    592 2HD1 LEU A 490      73.370  91.840  50.260  1.00  0.00           H 
ATOM    593 3HD1 LEU A 490      71.850  92.380  49.400  1.00  0.00           H 
ATOM    594  CD2 LEU A 490      73.340  93.870  52.180  1.00  0.00           C 
ATOM    595 1HD2 LEU A 490      72.930  94.200  53.160  1.00  0.00           H 
ATOM    596 2HD2 LEU A 490      73.940  92.980  52.480  1.00  0.00           H 
ATOM    597 3HD2 LEU A 490      73.910  94.670  51.660  1.00  0.00           H 
ATOM    598  C   LEU A 490      68.800  95.310  51.490  1.00  0.00           C 
ATOM    599  O   LEU A 490      69.210  96.130  52.350  1.00  0.00           O 
ATOM    600  N   MET A 491      67.490  95.290  51.110  1.00  0.00           N 
ATOM    601  HN  MET A 491      67.160  94.810  50.300  1.00  0.00           H 
ATOM    602  CA  MET A 491      66.420  95.770  51.960  1.00  0.00           C 
ATOM    603  HA  MET A 491      66.840  95.930  52.940  1.00  0.00           H 
ATOM    604  CB  MET A 491      65.780  97.100  51.420  1.00  0.00           C 
ATOM    605  HB1 MET A 491      66.610  97.830  51.300  1.00  0.00           H 
ATOM    606  HB2 MET A 491      65.290  96.980  50.430  1.00  0.00           H 
ATOM    607  CG  MET A 491      64.750  97.780  52.380  1.00  0.00           C 
ATOM    608  HG1 MET A 491      64.420  98.710  51.860  1.00  0.00           H 
ATOM    609  HG2 MET A 491      63.930  97.040  52.490  1.00  0.00           H 
ATOM    610  SD  MET A 491      65.540  98.120  54.000  1.00  0.00           S 
ATOM    611  CE  MET A 491      64.560  99.380  54.820  1.00  0.00           C 
ATOM    612  HE1 MET A 491      65.130 100.000  55.550  1.00  0.00           H 
ATOM    613  HE2 MET A 491      64.050 100.040  54.080  1.00  0.00           H 
ATOM    614  HE3 MET A 491      63.840  98.880  55.500  1.00  0.00           H 
ATOM    615  C   MET A 491      65.400  94.670  52.180  1.00  0.00           C 
ATOM    616  O   MET A 491      64.950  94.420  53.320  1.00  0.00           O 
ATOM    617  N   ARG A 492      64.990  93.910  51.160  1.00  0.00           N 
ATOM    618  HN  ARG A 492      65.420  93.910  50.260  1.00  0.00           H 
ATOM    619  CA  ARG A 492      63.840  93.120  51.340  1.00  0.00           C 
ATOM    620  HA  ARG A 492      63.130  93.780  51.820  1.00  0.00           H 
ATOM    621  CB  ARG A 492      63.190  92.840  50.010  1.00  0.00           C 
ATOM    622  HB1 ARG A 492      62.180  92.380  50.120  1.00  0.00           H 
ATOM    623  HB2 ARG A 492      62.970  93.770  49.440  1.00  0.00           H 
ATOM    624  CG  ARG A 492      63.930  91.900  49.060  1.00  0.00           C 
ATOM    625  HG1 ARG A 492      65.000  92.130  49.260  1.00  0.00           H 
ATOM    626  HG2 ARG A 492      63.820  90.800  49.150  1.00  0.00           H 
ATOM    627  CD  ARG A 492      63.770  92.290  47.600  1.00  0.00           C 
ATOM    628  HD1 ARG A 492      62.750  92.210  47.160  1.00  0.00           H 
ATOM    629  HD2 ARG A 492      63.970  93.370  47.410  1.00  0.00           H 
ATOM    630  NE  ARG A 492      64.590  91.390  46.760  1.00  0.00           N 
ATOM    631  HE  ARG A 492      65.380  90.930  47.170  1.00  0.00           H 
ATOM    632  CZ  ARG A 492      64.620  91.310  45.470  1.00  0.00           C 
ATOM    633  NH1 ARG A 492      65.660  90.820  44.890  1.00  0.00           N 
ATOM    634 1HH1 ARG A 492      66.440  90.520  45.440  1.00  0.00           H 
ATOM    635 2HH1 ARG A 492      65.540  90.730  43.900  1.00  0.00           H 
ATOM    636  NH2 ARG A 492      63.660  91.710  44.660  1.00  0.00           N 
ATOM    637 1HH2 ARG A 492      62.750  91.790  45.080  1.00  0.00           H 
ATOM    638 2HH2 ARG A 492      63.820  91.710  43.670  1.00  0.00           H 
ATOM    639  C   ARG A 492      63.990  91.780  52.180  1.00  0.00           C 
ATOM    640  O   ARG A 492      63.060  91.060  52.580  1.00  0.00           O 
ATOM    641  N   PHE A 493      65.290  91.420  52.530  1.00  0.00           N 
ATOM    642  HN  PHE A 493      66.100  91.970  52.330  1.00  0.00           H 
ATOM    643  CA  PHE A 493      65.630  90.320  53.420  1.00  0.00           C 
ATOM    644  HA  PHE A 493      64.970  89.510  53.120  1.00  0.00           H 
ATOM    645  CB  PHE A 493      67.040  89.850  53.160  1.00  0.00           C 
ATOM    646  HB1 PHE A 493      67.210  89.560  52.100  1.00  0.00           H 
ATOM    647  HB2 PHE A 493      67.790  90.650  53.330  1.00  0.00           H 
ATOM    648  CG  PHE A 493      67.600  88.830  54.170  1.00  0.00           C 
ATOM    649  CD1 PHE A 493      67.840  87.510  53.710  1.00  0.00           C 
ATOM    650  HD1 PHE A 493      67.420  87.140  52.790  1.00  0.00           H 
ATOM    651  CE1 PHE A 493      68.430  86.570  54.560  1.00  0.00           C 
ATOM    652  HE1 PHE A 493      68.520  85.590  54.120  1.00  0.00           H 
ATOM    653  CZ  PHE A 493      68.950  87.030  55.780  1.00  0.00           C 
ATOM    654  HZ  PHE A 493      69.510  86.290  56.330  1.00  0.00           H 
ATOM    655  CD2 PHE A 493      68.100  89.280  55.410  1.00  0.00           C 
ATOM    656  HD2 PHE A 493      68.100  90.320  55.700  1.00  0.00           H 
ATOM    657  CE2 PHE A 493      68.730  88.340  56.250  1.00  0.00           C 
ATOM    658  HE2 PHE A 493      69.130  88.640  57.210  1.00  0.00           H 
ATOM    659  C   PHE A 493      65.220  90.540  54.900  1.00  0.00           C 
ATOM    660  O   PHE A 493      64.760  89.610  55.510  1.00  0.00           O 
ATOM    661  N   CYS A 494      65.140  91.740  55.460  1.00  0.00           N 
ATOM    662  HN  CYS A 494      65.260  92.530  54.860  1.00  0.00           H 
ATOM    663  CA  CYS A 494      64.620  91.980  56.850  1.00  0.00           C 
ATOM    664  HA  CYS A 494      65.370  91.630  57.550  1.00  0.00           H 
ATOM    665  CB  CYS A 494      64.680  93.550  57.140  1.00  0.00           C 
ATOM    666  HB1 CYS A 494      64.270  93.680  58.160  1.00  0.00           H 
ATOM    667  HB2 CYS A 494      65.740  93.890  57.160  1.00  0.00           H 
ATOM    668  SG  CYS A 494      63.760  94.720  56.050  1.00  0.00           S 
ATOM    669  HG1 CYS A 494      64.540  94.960  55.010  1.00  0.00           H 
ATOM    670  C   CYS A 494      63.300  91.430  57.170  1.00  0.00           C 
ATOM    671  O   CYS A 494      63.140  90.970  58.260  1.00  0.00           O 
ATOM    672  N   TRP A 495      62.380  91.330  56.150  1.00  0.00           N 
ATOM    673  HN  TRP A 495      62.630  91.750  55.280  1.00  0.00           H 
ATOM    674  CA  TRP A 495      61.130  90.590  56.160  1.00  0.00           C 
ATOM    675  HA  TRP A 495      60.450  91.120  56.820  1.00  0.00           H 
ATOM    676  CB  TRP A 495      60.470  90.660  54.780  1.00  0.00           C 
ATOM    677  HB1 TRP A 495      60.670  91.680  54.400  1.00  0.00           H 
ATOM    678  HB2 TRP A 495      61.000  90.070  54.000  1.00  0.00           H 
ATOM    679  CG  TRP A 495      58.970  90.470  54.780  1.00  0.00           C 
ATOM    680  CD1 TRP A 495      58.330  89.460  54.260  1.00  0.00           C 
ATOM    681  HD1 TRP A 495      58.900  88.550  54.130  1.00  0.00           H 
ATOM    682  NE1 TRP A 495      56.900  89.610  54.380  1.00  0.00           N 
ATOM    683  HE1 TRP A 495      56.230  88.900  54.380  1.00  0.00           H 
ATOM    684  CE2 TRP A 495      56.700  90.750  55.010  1.00  0.00           C 
ATOM    685  CD2 TRP A 495      57.980  91.410  55.220  1.00  0.00           C 
ATOM    686  CE3 TRP A 495      58.000  92.660  55.830  1.00  0.00           C 
ATOM    687  HE3 TRP A 495      58.940  93.150  56.060  1.00  0.00           H 
ATOM    688  CZ3 TRP A 495      56.770  93.280  56.090  1.00  0.00           C 
ATOM    689  HZ3 TRP A 495      56.740  94.230  56.600  1.00  0.00           H 
ATOM    690  CZ2 TRP A 495      55.510  91.400  55.290  1.00  0.00           C 
ATOM    691  HZ2 TRP A 495      54.580  90.890  55.100  1.00  0.00           H 
ATOM    692  CH2 TRP A 495      55.540  92.700  55.770  1.00  0.00           C 
ATOM    693  HH2 TRP A 495      54.720  93.370  55.970  1.00  0.00           H 
ATOM    694  C   TRP A 495      61.230  89.150  56.530  1.00  0.00           C 
ATOM    695  O   TRP A 495      60.430  88.610  57.320  1.00  0.00           O 
ATOM    696  N   LEU A 496      62.190  88.460  56.010  1.00  0.00           N 
ATOM    697  HN  LEU A 496      62.820  88.750  55.290  1.00  0.00           H 
ATOM    698  CA  LEU A 496      62.370  87.060  56.270  1.00  0.00           C 
ATOM    699  HA  LEU A 496      61.470  86.540  56.570  1.00  0.00           H 
ATOM    700  CB  LEU A 496      62.920  86.340  55.000  1.00  0.00           C 
ATOM    701  HB1 LEU A 496      63.540  87.050  54.400  1.00  0.00           H 
ATOM    702  HB2 LEU A 496      63.630  85.540  55.300  1.00  0.00           H 
ATOM    703  CG  LEU A 496      61.810  85.730  54.180  1.00  0.00           C 
ATOM    704  HG  LEU A 496      61.260  85.000  54.820  1.00  0.00           H 
ATOM    705  CD1 LEU A 496      60.830  86.840  53.580  1.00  0.00           C 
ATOM    706 1HD1 LEU A 496      61.350  87.610  52.980  1.00  0.00           H 
ATOM    707 2HD1 LEU A 496      60.050  86.440  52.890  1.00  0.00           H 
ATOM    708 3HD1 LEU A 496      60.400  87.360  54.460  1.00  0.00           H 
ATOM    709  CD2 LEU A 496      62.340  84.950  53.000  1.00  0.00           C 
ATOM    710 1HD2 LEU A 496      63.230  84.370  53.340  1.00  0.00           H 
ATOM    711 2HD2 LEU A 496      61.630  84.170  52.630  1.00  0.00           H 
ATOM    712 3HD2 LEU A 496      62.700  85.560  52.140  1.00  0.00           H 
ATOM    713  C   LEU A 496      63.210  86.890  57.480  1.00  0.00           C 
ATOM    714  O   LEU A 496      63.140  85.960  58.200  1.00  0.00           O 
ATOM    715  N   MET A 497      64.080  87.840  57.730  1.00  0.00           N 
ATOM    716  HN  MET A 497      64.180  88.560  57.050  1.00  0.00           H 
ATOM    717  CA  MET A 497      64.970  87.820  58.800  1.00  0.00           C 
ATOM    718  HA  MET A 497      65.420  86.840  58.690  1.00  0.00           H 
ATOM    719  CB  MET A 497      66.030  88.840  58.650  1.00  0.00           C 
ATOM    720  HB1 MET A 497      66.570  88.600  57.710  1.00  0.00           H 
ATOM    721  HB2 MET A 497      65.450  89.790  58.610  1.00  0.00           H 
ATOM    722  CG  MET A 497      66.990  88.910  59.860  1.00  0.00           C 
ATOM    723  HG1 MET A 497      66.380  89.090  60.770  1.00  0.00           H 
ATOM    724  HG2 MET A 497      67.400  87.910  60.120  1.00  0.00           H 
ATOM    725  SD  MET A 497      68.350  90.130  59.810  1.00  0.00           S 
ATOM    726  CE  MET A 497      69.060  89.730  61.430  1.00  0.00           C 
ATOM    727  HE1 MET A 497      69.340  88.660  61.490  1.00  0.00           H 
ATOM    728  HE2 MET A 497      70.010  90.290  61.550  1.00  0.00           H 
ATOM    729  HE3 MET A 497      68.360  89.910  62.270  1.00  0.00           H 
ATOM    730  C   MET A 497      64.290  87.980  60.160  1.00  0.00           C 
ATOM    731  O   MET A 497      64.160  87.130  61.030  1.00  0.00           O 
ATOM    732  N   ALA A 498      63.500  89.080  60.220  1.00  0.00           N 
ATOM    733  HN  ALA A 498      63.480  89.710  59.450  1.00  0.00           H 
ATOM    734  CA  ALA A 498      62.860  89.510  61.410  1.00  0.00           C 
ATOM    735  HA  ALA A 498      63.530  89.560  62.260  1.00  0.00           H 
ATOM    736  CB  ALA A 498      62.350  90.970  61.310  1.00  0.00           C 
ATOM    737  HB1 ALA A 498      61.910  91.450  62.210  1.00  0.00           H 
ATOM    738  HB2 ALA A 498      63.270  91.560  61.080  1.00  0.00           H 
ATOM    739  HB3 ALA A 498      61.670  91.100  60.450  1.00  0.00           H 
ATOM    740  C   ALA A 498      61.690  88.630  61.730  1.00  0.00           C 
ATOM    741  O   ALA A 498      61.220  88.490  62.860  1.00  0.00           O 
ATOM    742  N   VAL A 499      61.150  87.880  60.730  1.00  0.00           N 
ATOM    743  HN  VAL A 499      61.510  87.960  59.800  1.00  0.00           H 
ATOM    744  CA  VAL A 499      60.040  86.960  60.890  1.00  0.00           C 
ATOM    745  HA  VAL A 499      59.250  87.390  61.490  1.00  0.00           H 
ATOM    746  CB  VAL A 499      59.460  86.700  59.480  1.00  0.00           C 
ATOM    747  HB  VAL A 499      60.220  86.710  58.670  1.00  0.00           H 
ATOM    748  CG1 VAL A 499      58.730  85.320  59.490  1.00  0.00           C 
ATOM    749 1HG1 VAL A 499      58.140  85.280  58.550  1.00  0.00           H 
ATOM    750 2HG1 VAL A 499      59.370  84.410  59.390  1.00  0.00           H 
ATOM    751 3HG1 VAL A 499      58.070  85.430  60.380  1.00  0.00           H 
ATOM    752  CG2 VAL A 499      58.370  87.830  59.210  1.00  0.00           C 
ATOM    753 1HG2 VAL A 499      58.160  87.910  58.120  1.00  0.00           H 
ATOM    754 2HG2 VAL A 499      57.490  87.570  59.840  1.00  0.00           H 
ATOM    755 3HG2 VAL A 499      58.930  88.730  59.540  1.00  0.00           H 
ATOM    756  C   VAL A 499      60.570  85.750  61.740  1.00  0.00           C 
ATOM    757  O   VAL A 499      59.970  85.280  62.700  1.00  0.00           O 
ATOM    758  N   VAL A 500      61.740  85.270  61.330  1.00  0.00           N 
ATOM    759  HN  VAL A 500      62.220  85.770  60.610  1.00  0.00           H 
ATOM    760  CA  VAL A 500      62.440  84.180  61.970  1.00  0.00           C 
ATOM    761  HA  VAL A 500      61.730  83.380  62.130  1.00  0.00           H 
ATOM    762  CB  VAL A 500      63.560  83.640  61.120  1.00  0.00           C 
ATOM    763  HB  VAL A 500      64.300  84.430  60.870  1.00  0.00           H 
ATOM    764  CG1 VAL A 500      64.370  82.520  61.870  1.00  0.00           C 
ATOM    765 1HG1 VAL A 500      65.280  82.280  61.270  1.00  0.00           H 
ATOM    766 2HG1 VAL A 500      64.780  82.870  62.840  1.00  0.00           H 
ATOM    767 3HG1 VAL A 500      63.660  81.690  62.090  1.00  0.00           H 
ATOM    768  CG2 VAL A 500      62.930  83.040  59.790  1.00  0.00           C 
ATOM    769 1HG2 VAL A 500      62.250  83.640  59.150  1.00  0.00           H 
ATOM    770 2HG2 VAL A 500      63.810  82.780  59.160  1.00  0.00           H 
ATOM    771 3HG2 VAL A 500      62.440  82.060  59.970  1.00  0.00           H 
ATOM    772  C   VAL A 500      62.860  84.500  63.380  1.00  0.00           C 
ATOM    773  O   VAL A 500      62.670  83.810  64.380  1.00  0.00           O 
ATOM    774  N   ILE A 501      63.480  85.670  63.530  1.00  0.00           N 
ATOM    775  HN  ILE A 501      63.560  86.260  62.730  1.00  0.00           H 
ATOM    776  CA  ILE A 501      63.840  86.250  64.830  1.00  0.00           C 
ATOM    777  HA  ILE A 501      64.310  85.470  65.400  1.00  0.00           H 
ATOM    778  CB  ILE A 501      64.700  87.460  64.670  1.00  0.00           C 
ATOM    779  HB  ILE A 501      64.100  88.060  63.950  1.00  0.00           H 
ATOM    780  CG2 ILE A 501      64.890  88.290  65.920  1.00  0.00           C 
ATOM    781 1HG2 ILE A 501      65.410  87.690  66.700  1.00  0.00           H 
ATOM    782 2HG2 ILE A 501      65.260  89.290  65.590  1.00  0.00           H 
ATOM    783 3HG2 ILE A 501      63.950  88.630  66.400  1.00  0.00           H 
ATOM    784  CG1 ILE A 501      66.050  87.080  63.930  1.00  0.00           C 
ATOM    785 1HG1 ILE A 501      66.690  86.390  64.520  1.00  0.00           H 
ATOM    786 2HG1 ILE A 501      65.800  86.630  62.940  1.00  0.00           H 
ATOM    787  CD  ILE A 501      66.890  88.340  63.780  1.00  0.00           C 
ATOM    788  HD1 ILE A 501      66.310  89.080  63.190  1.00  0.00           H 
ATOM    789  HD2 ILE A 501      67.130  88.700  64.800  1.00  0.00           H 
ATOM    790  HD3 ILE A 501      67.860  88.150  63.260  1.00  0.00           H 
ATOM    791  C   ILE A 501      62.670  86.490  65.770  1.00  0.00           C 
ATOM    792  O   ILE A 501      62.720  86.060  66.890  1.00  0.00           O 
ATOM    793  N   LEU A 502      61.540  87.110  65.300  1.00  0.00           N 
ATOM    794  HN  LEU A 502      61.380  87.430  64.370  1.00  0.00           H 
ATOM    795  CA  LEU A 502      60.340  87.230  66.130  1.00  0.00           C 
ATOM    796  HA  LEU A 502      60.710  87.660  67.050  1.00  0.00           H 
ATOM    797  CB  LEU A 502      59.210  87.990  65.430  1.00  0.00           C 
ATOM    798  HB1 LEU A 502      59.030  87.730  64.360  1.00  0.00           H 
ATOM    799  HB2 LEU A 502      58.190  87.770  65.820  1.00  0.00           H 
ATOM    800  CG  LEU A 502      59.550  89.510  65.430  1.00  0.00           C 
ATOM    801  HG  LEU A 502      60.630  89.580  65.170  1.00  0.00           H 
ATOM    802  CD1 LEU A 502      58.790  90.230  64.310  1.00  0.00           C 
ATOM    803 1HD1 LEU A 502      58.920  89.690  63.350  1.00  0.00           H 
ATOM    804 2HD1 LEU A 502      57.700  90.180  64.530  1.00  0.00           H 
ATOM    805 3HD1 LEU A 502      59.210  91.260  64.240  1.00  0.00           H 
ATOM    806  CD2 LEU A 502      59.420  90.130  66.850  1.00  0.00           C 
ATOM    807 1HD2 LEU A 502      58.440  89.830  67.270  1.00  0.00           H 
ATOM    808 2HD2 LEU A 502      60.300  89.950  67.510  1.00  0.00           H 
ATOM    809 3HD2 LEU A 502      59.540  91.230  66.790  1.00  0.00           H 
ATOM    810  C   LEU A 502      59.770  85.850  66.470  1.00  0.00           C 
ATOM    811  O   LEU A 502      59.480  85.620  67.690  1.00  0.00           O 
ATOM    812  N   GLY A 503      59.700  84.930  65.570  1.00  0.00           N 
ATOM    813  HN  GLY A 503      60.000  85.070  64.630  1.00  0.00           H 
ATOM    814  CA  GLY A 503      59.080  83.600  65.780  1.00  0.00           C 
ATOM    815  HA1 GLY A 503      58.110  83.780  66.220  1.00  0.00           H 
ATOM    816  HA2 GLY A 503      58.980  83.070  64.840  1.00  0.00           H 
ATOM    817  C   GLY A 503      59.760  82.750  66.800  1.00  0.00           C 
ATOM    818  O   GLY A 503      59.200  82.280  67.780  1.00  0.00           O 
ATOM    819  N   PHE A 504      61.020  82.460  66.570  1.00  0.00           N 
ATOM    820  HN  PHE A 504      61.500  82.740  65.740  1.00  0.00           H 
ATOM    821  CA  PHE A 504      61.950  81.840  67.480  1.00  0.00           C 
ATOM    822  HA  PHE A 504      61.480  80.890  67.710  1.00  0.00           H 
ATOM    823  CB  PHE A 504      63.320  81.500  66.810  1.00  0.00           C 
ATOM    824  HB1 PHE A 504      63.810  82.320  66.250  1.00  0.00           H 
ATOM    825  HB2 PHE A 504      64.020  81.160  67.610  1.00  0.00           H 
ATOM    826  CG  PHE A 504      62.960  80.360  65.950  1.00  0.00           C 
ATOM    827  CD1 PHE A 504      62.980  79.080  66.610  1.00  0.00           C 
ATOM    828  HD1 PHE A 504      63.010  79.130  67.690  1.00  0.00           H 
ATOM    829  CE1 PHE A 504      62.620  77.910  65.920  1.00  0.00           C 
ATOM    830  HE1 PHE A 504      62.530  76.950  66.400  1.00  0.00           H 
ATOM    831  CZ  PHE A 504      62.280  77.990  64.550  1.00  0.00           C 
ATOM    832  HZ  PHE A 504      62.090  77.070  64.020  1.00  0.00           H 
ATOM    833  CD2 PHE A 504      62.560  80.440  64.620  1.00  0.00           C 
ATOM    834  HD2 PHE A 504      62.530  81.400  64.130  1.00  0.00           H 
ATOM    835  CE2 PHE A 504      62.270  79.270  63.890  1.00  0.00           C 
ATOM    836  HE2 PHE A 504      62.110  79.370  62.830  1.00  0.00           H 
ATOM    837  C   PHE A 504      62.130  82.600  68.840  1.00  0.00           C 
ATOM    838  O   PHE A 504      61.990  81.990  69.870  1.00  0.00           O 
ATOM    839  N   ALA A 505      62.290  84.010  68.820  1.00  0.00           N 
ATOM    840  HN  ALA A 505      62.230  84.560  67.990  1.00  0.00           H 
ATOM    841  CA  ALA A 505      62.410  84.790  70.050  1.00  0.00           C 
ATOM    842  HA  ALA A 505      63.190  84.440  70.710  1.00  0.00           H 
ATOM    843  CB  ALA A 505      62.460  86.280  69.900  1.00  0.00           C 
ATOM    844  HB1 ALA A 505      62.220  86.920  70.780  1.00  0.00           H 
ATOM    845  HB2 ALA A 505      63.430  86.510  69.410  1.00  0.00           H 
ATOM    846  HB3 ALA A 505      61.730  86.570  69.110  1.00  0.00           H 
ATOM    847  C   ALA A 505      61.160  84.610  70.940  1.00  0.00           C 
ATOM    848  O   ALA A 505      61.320  84.460  72.160  1.00  0.00           O 
ATOM    849  N   SER A 506      59.930  84.650  70.370  1.00  0.00           N 
ATOM    850  HN  SER A 506      59.910  84.870  69.400  1.00  0.00           H 
ATOM    851  CA  SER A 506      58.650  84.500  71.030  1.00  0.00           C 
ATOM    852  HA  SER A 506      58.720  85.180  71.870  1.00  0.00           H 
ATOM    853  CB  SER A 506      57.430  84.810  70.050  1.00  0.00           C 
ATOM    854  HB1 SER A 506      57.290  84.220  69.120  1.00  0.00           H 
ATOM    855  HB2 SER A 506      56.480  84.640  70.590  1.00  0.00           H 
ATOM    856  OG  SER A 506      57.530  86.240  69.650  1.00  0.00           O 
ATOM    857  HG1 SER A 506      58.150  86.230  68.920  1.00  0.00           H 
ATOM    858  C   SER A 506      58.500  83.080  71.600  1.00  0.00           C 
ATOM    859  O   SER A 506      58.200  82.920  72.820  1.00  0.00           O 
ATOM    860  N   ALA A 507      58.790  82.000  70.860  1.00  0.00           N 
ATOM    861  HN  ALA A 507      58.910  82.060  69.870  1.00  0.00           H 
ATOM    862  CA  ALA A 507      59.020  80.730  71.480  1.00  0.00           C 
ATOM    863  HA  ALA A 507      58.070  80.500  71.940  1.00  0.00           H 
ATOM    864  CB  ALA A 507      59.380  79.700  70.320  1.00  0.00           C 
ATOM    865  HB1 ALA A 507      59.430  78.690  70.770  1.00  0.00           H 
ATOM    866  HB2 ALA A 507      58.600  79.910  69.550  1.00  0.00           H 
ATOM    867  HB3 ALA A 507      60.360  79.880  69.820  1.00  0.00           H 
ATOM    868  C   ALA A 507      60.050  80.670  72.550  1.00  0.00           C 
ATOM    869  O   ALA A 507      59.810  80.120  73.650  1.00  0.00           O 
ATOM    870  N   PHE A 508      61.300  81.240  72.380  1.00  0.00           N 
ATOM    871  HN  PHE A 508      61.540  81.620  71.490  1.00  0.00           H 
ATOM    872  CA  PHE A 508      62.320  81.190  73.450  1.00  0.00           C 
ATOM    873  HA  PHE A 508      62.480  80.170  73.750  1.00  0.00           H 
ATOM    874  CB  PHE A 508      63.750  81.620  73.020  1.00  0.00           C 
ATOM    875  HB1 PHE A 508      63.670  82.640  72.590  1.00  0.00           H 
ATOM    876  HB2 PHE A 508      64.450  81.590  73.890  1.00  0.00           H 
ATOM    877  CG  PHE A 508      64.360  80.830  71.990  1.00  0.00           C 
ATOM    878  CD1 PHE A 508      64.770  79.510  72.300  1.00  0.00           C 
ATOM    879  HD1 PHE A 508      64.460  79.040  73.220  1.00  0.00           H 
ATOM    880  CE1 PHE A 508      65.540  78.780  71.370  1.00  0.00           C 
ATOM    881  HE1 PHE A 508      66.000  77.850  71.670  1.00  0.00           H 
ATOM    882  CZ  PHE A 508      65.960  79.340  70.120  1.00  0.00           C 
ATOM    883  HZ  PHE A 508      66.590  78.850  69.400  1.00  0.00           H 
ATOM    884  CD2 PHE A 508      64.860  81.410  70.790  1.00  0.00           C 
ATOM    885  HD2 PHE A 508      64.490  82.390  70.510  1.00  0.00           H 
ATOM    886  CE2 PHE A 508      65.650  80.690  69.920  1.00  0.00           C 
ATOM    887  HE2 PHE A 508      66.050  81.210  69.070  1.00  0.00           H 
ATOM    888  C   PHE A 508      61.780  81.810  74.660  1.00  0.00           C 
ATOM    889  O   PHE A 508      61.940  81.230  75.760  1.00  0.00           O 
ATOM    890  N   TYR A 509      61.140  82.970  74.440  1.00  0.00           N 
ATOM    891  HN  TYR A 509      61.280  83.370  73.540  1.00  0.00           H 
ATOM    892  CA  TYR A 509      60.540  83.740  75.520  1.00  0.00           C 
ATOM    893  HA  TYR A 509      61.330  83.880  76.240  1.00  0.00           H 
ATOM    894  CB  TYR A 509      60.010  85.130  74.960  1.00  0.00           C 
ATOM    895  HB1 TYR A 509      60.960  85.680  74.780  1.00  0.00           H 
ATOM    896  HB2 TYR A 509      59.470  85.020  74.000  1.00  0.00           H 
ATOM    897  CG  TYR A 509      59.300  85.800  76.040  1.00  0.00           C 
ATOM    898  CD1 TYR A 509      60.030  86.390  77.130  1.00  0.00           C 
ATOM    899  HD1 TYR A 509      61.110  86.320  77.080  1.00  0.00           H 
ATOM    900  CE1 TYR A 509      59.350  86.920  78.290  1.00  0.00           C 
ATOM    901  HE1 TYR A 509      59.940  87.320  79.100  1.00  0.00           H 
ATOM    902  CZ  TYR A 509      57.970  86.830  78.330  1.00  0.00           C 
ATOM    903  OH  TYR A 509      57.310  87.400  79.470  1.00  0.00           O 
ATOM    904  HH  TYR A 509      57.800  87.270  80.290  1.00  0.00           H 
ATOM    905  CD2 TYR A 509      57.940  85.830  76.120  1.00  0.00           C 
ATOM    906  HD2 TYR A 509      57.360  85.530  75.260  1.00  0.00           H 
ATOM    907  CE2 TYR A 509      57.260  86.350  77.250  1.00  0.00           C 
ATOM    908  HE2 TYR A 509      56.180  86.340  77.310  1.00  0.00           H 
ATOM    909  C   TYR A 509      59.470  82.900  76.300  1.00  0.00           C 
ATOM    910  O   TYR A 509      59.560  82.840  77.540  1.00  0.00           O 
ATOM    911  N   ILE A 510      58.540  82.180  75.610  1.00  0.00           N 
ATOM    912  HN  ILE A 510      58.520  82.160  74.610  1.00  0.00           H 
ATOM    913  CA  ILE A 510      57.570  81.400  76.460  1.00  0.00           C 
ATOM    914  HA  ILE A 510      57.330  82.020  77.310  1.00  0.00           H 
ATOM    915  CB  ILE A 510      56.240  81.120  75.790  1.00  0.00           C 
ATOM    916  HB  ILE A 510      55.590  80.410  76.360  1.00  0.00           H 
ATOM    917  CG2 ILE A 510      55.450  82.450  75.600  1.00  0.00           C 
ATOM    918 1HG2 ILE A 510      54.480  82.220  75.100  1.00  0.00           H 
ATOM    919 2HG2 ILE A 510      55.340  83.050  76.530  1.00  0.00           H 
ATOM    920 3HG2 ILE A 510      56.040  83.090  74.910  1.00  0.00           H 
ATOM    921  CG1 ILE A 510      56.330  80.500  74.400  1.00  0.00           C 
ATOM    922 1HG1 ILE A 510      56.390  81.300  73.640  1.00  0.00           H 
ATOM    923 2HG1 ILE A 510      57.210  79.820  74.300  1.00  0.00           H 
ATOM    924  CD  ILE A 510      55.030  79.740  74.100  1.00  0.00           C 
ATOM    925  HD1 ILE A 510      55.190  79.300  73.090  1.00  0.00           H 
ATOM    926  HD2 ILE A 510      54.640  79.050  74.880  1.00  0.00           H 
ATOM    927  HD3 ILE A 510      54.220  80.480  73.910  1.00  0.00           H 
ATOM    928  C   ILE A 510      58.140  80.110  76.940  1.00  0.00           C 
ATOM    929  O   ILE A 510      57.720  79.710  78.000  1.00  0.00           O 
ATOM    930  N   ILE A 511      59.160  79.460  76.280  1.00  0.00           N 
ATOM    931  HN  ILE A 511      59.570  79.780  75.430  1.00  0.00           H 
ATOM    932  CA  ILE A 511      59.880  78.330  76.870  1.00  0.00           C 
ATOM    933  HA  ILE A 511      59.120  77.620  77.180  1.00  0.00           H 
ATOM    934  CB  ILE A 511      60.760  77.640  75.830  1.00  0.00           C 
ATOM    935  HB  ILE A 511      61.400  78.390  75.320  1.00  0.00           H 
ATOM    936  CG2 ILE A 511      61.720  76.580  76.450  1.00  0.00           C 
ATOM    937 1HG2 ILE A 511      62.160  76.010  75.600  1.00  0.00           H 
ATOM    938 2HG2 ILE A 511      62.550  77.010  77.050  1.00  0.00           H 
ATOM    939 3HG2 ILE A 511      61.090  75.840  77.000  1.00  0.00           H 
ATOM    940  CG1 ILE A 511      59.910  77.070  74.680  1.00  0.00           C 
ATOM    941 1HG1 ILE A 511      59.390  76.200  75.120  1.00  0.00           H 
ATOM    942 2HG1 ILE A 511      59.060  77.740  74.420  1.00  0.00           H 
ATOM    943  CD  ILE A 511      60.660  76.560  73.470  1.00  0.00           C 
ATOM    944  HD1 ILE A 511      61.080  75.540  73.570  1.00  0.00           H 
ATOM    945  HD2 ILE A 511      59.920  76.460  72.650  1.00  0.00           H 
ATOM    946  HD3 ILE A 511      61.350  77.350  73.110  1.00  0.00           H 
ATOM    947  C   ILE A 511      60.550  78.630  78.270  1.00  0.00           C 
ATOM    948  O   ILE A 511      60.580  77.760  79.160  1.00  0.00           O 
ATOM    949  N   PHE A 512      61.130  79.770  78.370  1.00  0.00           N 
ATOM    950  HN  PHE A 512      61.220  80.440  77.640  1.00  0.00           H 
ATOM    951  CA  PHE A 512      61.960  80.190  79.550  1.00  0.00           C 
ATOM    952  HA  PHE A 512      62.100  79.290  80.130  1.00  0.00           H 
ATOM    953  CB  PHE A 512      63.310  80.740  78.990  1.00  0.00           C 
ATOM    954  HB1 PHE A 512      63.340  81.540  78.220  1.00  0.00           H 
ATOM    955  HB2 PHE A 512      63.830  81.220  79.850  1.00  0.00           H 
ATOM    956  CG  PHE A 512      64.240  79.550  78.590  1.00  0.00           C 
ATOM    957  CD1 PHE A 512      64.620  78.610  79.530  1.00  0.00           C 
ATOM    958  HD1 PHE A 512      64.120  78.660  80.480  1.00  0.00           H 
ATOM    959  CE1 PHE A 512      65.500  77.560  79.180  1.00  0.00           C 
ATOM    960  HE1 PHE A 512      65.900  76.880  79.910  1.00  0.00           H 
ATOM    961  CZ  PHE A 512      66.130  77.610  77.900  1.00  0.00           C 
ATOM    962  HZ  PHE A 512      66.880  76.940  77.520  1.00  0.00           H 
ATOM    963  CD2 PHE A 512      64.840  79.570  77.340  1.00  0.00           C 
ATOM    964  HD2 PHE A 512      64.570  80.440  76.770  1.00  0.00           H 
ATOM    965  CE2 PHE A 512      65.820  78.610  76.920  1.00  0.00           C 
ATOM    966  HE2 PHE A 512      66.390  78.720  76.010  1.00  0.00           H 
ATOM    967  C   PHE A 512      61.350  81.120  80.460  1.00  0.00           C 
ATOM    968  O   PHE A 512      61.940  81.500  81.500  1.00  0.00           O 
ATOM    969  N   GLN A 513      60.130  81.660  80.090  1.00  0.00           N 
ATOM    970  HN  GLN A 513      59.820  81.490  79.160  1.00  0.00           H 
ATOM    971  CA  GLN A 513      59.310  82.470  80.930  1.00  0.00           C 
ATOM    972  HA  GLN A 513      59.850  83.400  81.070  1.00  0.00           H 
ATOM    973  CB  GLN A 513      57.980  82.790  80.180  1.00  0.00           C 
ATOM    974  HB1 GLN A 513      58.280  83.490  79.370  1.00  0.00           H 
ATOM    975  HB2 GLN A 513      57.560  81.840  79.790  1.00  0.00           H 
ATOM    976  CG  GLN A 513      56.840  83.520  80.890  1.00  0.00           C 
ATOM    977  HG1 GLN A 513      56.540  83.110  81.880  1.00  0.00           H 
ATOM    978  HG2 GLN A 513      57.030  84.610  80.990  1.00  0.00           H 
ATOM    979  CD  GLN A 513      55.550  83.430  80.010  1.00  0.00           C 
ATOM    980  OE1 GLN A 513      55.140  82.400  79.470  1.00  0.00           O 
ATOM    981  NE2 GLN A 513      54.830  84.520  79.860  1.00  0.00           N 
ATOM    982 1HE2 GLN A 513      55.210  85.410  80.120  1.00  0.00           H 
ATOM    983 2HE2 GLN A 513      53.960  84.370  79.400  1.00  0.00           H 
ATOM    984  C   GLN A 513      59.010  81.940  82.390  1.00  0.00           C 
ATOM    985  O   GLN A 513      58.980  82.690  83.430  1.00  0.00           O 
ATOM    986  N   THR A 514      58.820  80.610  82.470  1.00  0.00           N 
ATOM    987  HN  THR A 514      58.890  80.010  81.680  1.00  0.00           H 
ATOM    988  CA  THR A 514      58.440  79.850  83.690  1.00  0.00           C 
ATOM    989  HA  THR A 514      57.880  80.490  84.350  1.00  0.00           H 
ATOM    990  CB  THR A 514      57.670  78.610  83.300  1.00  0.00           C 
ATOM    991  HB  THR A 514      57.600  77.890  84.140  1.00  0.00           H 
ATOM    992  OG1 THR A 514      58.230  78.000  82.200  1.00  0.00           O 
ATOM    993  HG1 THR A 514      58.930  77.490  82.600  1.00  0.00           H 
ATOM    994  CG2 THR A 514      56.250  78.820  82.820  1.00  0.00           C 
ATOM    995 1HG2 THR A 514      55.980  77.860  82.340  1.00  0.00           H 
ATOM    996 2HG2 THR A 514      55.580  79.060  83.680  1.00  0.00           H 
ATOM    997 3HG2 THR A 514      56.330  79.630  82.060  1.00  0.00           H 
ATOM    998  C   THR A 514      59.690  79.320  84.440  1.00  0.00           C 
ATOM    999  O   THR A 514      59.630  78.660  85.480  1.00  0.00           O 
ATOM   1000  N   GLU A 515      60.890  79.660  83.890  1.00  0.00           N 
ATOM   1001  HN  GLU A 515      60.880  80.320  83.140  1.00  0.00           H 
ATOM   1002  CA  GLU A 515      62.130  79.070  84.370  1.00  0.00           C 
ATOM   1003  HA  GLU A 515      61.960  78.230  85.020  1.00  0.00           H 
ATOM   1004  CB  GLU A 515      62.810  78.550  83.160  1.00  0.00           C 
ATOM   1005  HB1 GLU A 515      63.110  79.410  82.520  1.00  0.00           H 
ATOM   1006  HB2 GLU A 515      63.760  78.080  83.500  1.00  0.00           H 
ATOM   1007  CG  GLU A 515      61.940  77.490  82.500  1.00  0.00           C 
ATOM   1008  HG1 GLU A 515      61.250  78.060  81.840  1.00  0.00           H 
ATOM   1009  HG2 GLU A 515      62.550  76.860  81.820  1.00  0.00           H 
ATOM   1010  CD  GLU A 515      61.180  76.440  83.310  1.00  0.00           C 
ATOM   1011  OE1 GLU A 515      61.880  75.650  83.990  1.00  0.00           O 
ATOM   1012  OE2 GLU A 515      59.920  76.280  83.160  1.00  0.00           O 
ATOM   1013  C   GLU A 515      62.970  80.060  85.150  1.00  0.00           C 
ATOM   1014  O   GLU A 515      62.940  81.220  84.830  1.00  0.00           O 
ATOM   1015  N   ASP A 516      63.790  79.650  86.180  1.00  0.00           N 
ATOM   1016  HN  ASP A 516      63.830  78.670  86.370  1.00  0.00           H 
ATOM   1017  CA  ASP A 516      64.460  80.580  87.120  1.00  0.00           C 
ATOM   1018  HA  ASP A 516      63.690  81.200  87.560  1.00  0.00           H 
ATOM   1019  CB  ASP A 516      65.110  79.800  88.310  1.00  0.00           C 
ATOM   1020  HB1 ASP A 516      64.400  79.100  88.790  1.00  0.00           H 
ATOM   1021  HB2 ASP A 516      65.820  79.190  87.700  1.00  0.00           H 
ATOM   1022  CG  ASP A 516      65.910  80.570  89.350  1.00  0.00           C 
ATOM   1023  OD1 ASP A 516      65.810  81.820  89.400  1.00  0.00           O 
ATOM   1024  OD2 ASP A 516      66.570  79.890  90.280  1.00  0.00           O 
ATOM   1025  C   ASP A 516      65.430  81.400  86.360  1.00  0.00           C 
ATOM   1026  O   ASP A 516      66.380  80.830  85.850  1.00  0.00           O 
ATOM   1027  N   PRO A 517      65.370  82.720  86.200  1.00  0.00           N 
ATOM   1028  CD  PRO A 517      64.260  83.510  86.760  1.00  0.00           C 
ATOM   1029  HD1 PRO A 517      64.040  83.410  87.850  1.00  0.00           H 
ATOM   1030  HD2 PRO A 517      63.350  83.320  86.160  1.00  0.00           H 
ATOM   1031  CA  PRO A 517      66.210  83.500  85.300  1.00  0.00           C 
ATOM   1032  HA  PRO A 517      66.100  83.020  84.340  1.00  0.00           H 
ATOM   1033  CB  PRO A 517      65.510  84.830  85.230  1.00  0.00           C 
ATOM   1034  HB1 PRO A 517      66.190  85.700  85.140  1.00  0.00           H 
ATOM   1035  HB2 PRO A 517      64.790  84.720  84.390  1.00  0.00           H 
ATOM   1036  CG  PRO A 517      64.740  84.960  86.530  1.00  0.00           C 
ATOM   1037  HG1 PRO A 517      65.580  85.120  87.250  1.00  0.00           H 
ATOM   1038  HG2 PRO A 517      63.930  85.720  86.610  1.00  0.00           H 
ATOM   1039  C   PRO A 517      67.700  83.560  85.710  1.00  0.00           C 
ATOM   1040  O   PRO A 517      68.540  83.600  84.810  1.00  0.00           O 
ATOM   1041  N   GLU A 518      68.050  83.580  87.040  1.00  0.00           N 
ATOM   1042  HN  GLU A 518      67.290  83.460  87.670  1.00  0.00           H 
ATOM   1043  CA  GLU A 518      69.430  83.700  87.560  1.00  0.00           C 
ATOM   1044  HA  GLU A 518      69.830  84.580  87.080  1.00  0.00           H 
ATOM   1045  CB  GLU A 518      69.530  83.970  89.120  1.00  0.00           C 
ATOM   1046  HB1 GLU A 518      69.060  83.160  89.720  1.00  0.00           H 
ATOM   1047  HB2 GLU A 518      70.600  84.100  89.370  1.00  0.00           H 
ATOM   1048  CG  GLU A 518      69.100  85.440  89.490  1.00  0.00           C 
ATOM   1049  HG1 GLU A 518      69.850  85.850  90.200  1.00  0.00           H 
ATOM   1050  HG2 GLU A 518      69.280  86.030  88.570  1.00  0.00           H 
ATOM   1051  CD  GLU A 518      67.720  85.610  90.040  1.00  0.00           C 
ATOM   1052  OE1 GLU A 518      66.840  86.050  89.270  1.00  0.00           O 
ATOM   1053  OE2 GLU A 518      67.380  85.400  91.240  1.00  0.00           O 
ATOM   1054  C   GLU A 518      70.340  82.550  87.020  1.00  0.00           C 
ATOM   1055  O   GLU A 518      71.520  82.710  86.990  1.00  0.00           O 
ATOM   1056  N   GLU A 519      69.740  81.390  86.840  1.00  0.00           N 
ATOM   1057  HN  GLU A 519      68.750  81.430  86.930  1.00  0.00           H 
ATOM   1058  CA  GLU A 519      70.380  80.180  86.260  1.00  0.00           C 
ATOM   1059  HA  GLU A 519      71.370  80.170  86.700  1.00  0.00           H 
ATOM   1060  CB  GLU A 519      69.530  78.880  86.580  1.00  0.00           C 
ATOM   1061  HB1 GLU A 519      68.530  79.240  86.260  1.00  0.00           H 
ATOM   1062  HB2 GLU A 519      69.730  78.000  85.940  1.00  0.00           H 
ATOM   1063  CG  GLU A 519      69.520  78.420  88.060  1.00  0.00           C 
ATOM   1064  HG1 GLU A 519      69.060  79.220  88.670  1.00  0.00           H 
ATOM   1065  HG2 GLU A 519      68.940  77.480  88.090  1.00  0.00           H 
ATOM   1066  CD  GLU A 519      70.850  78.100  88.790  1.00  0.00           C 
ATOM   1067  OE1 GLU A 519      71.670  77.280  88.230  1.00  0.00           O 
ATOM   1068  OE2 GLU A 519      71.070  78.650  89.880  1.00  0.00           O 
ATOM   1069  C   GLU A 519      70.580  80.170  84.760  1.00  0.00           C 
ATOM   1070  O   GLU A 519      71.440  79.600  84.150  1.00  0.00           O 
ATOM   1071  N   LEU A 520      69.690  80.890  84.040  1.00  0.00           N 
ATOM   1072  HN  LEU A 520      69.070  81.560  84.430  1.00  0.00           H 
ATOM   1073  CA  LEU A 520      69.780  81.060  82.580  1.00  0.00           C 
ATOM   1074  HA  LEU A 520      70.850  81.110  82.460  1.00  0.00           H 
ATOM   1075  CB  LEU A 520      69.330  79.810  81.840  1.00  0.00           C 
ATOM   1076  HB1 LEU A 520      70.090  79.110  82.250  1.00  0.00           H 
ATOM   1077  HB2 LEU A 520      68.330  79.450  82.180  1.00  0.00           H 
ATOM   1078  CG  LEU A 520      69.550  79.810  80.260  1.00  0.00           C 
ATOM   1079  HG  LEU A 520      70.370  80.520  80.040  1.00  0.00           H 
ATOM   1080  CD1 LEU A 520      69.820  78.430  79.710  1.00  0.00           C 
ATOM   1081 1HD1 LEU A 520      68.930  77.770  79.690  1.00  0.00           H 
ATOM   1082 2HD1 LEU A 520      70.290  78.620  78.720  1.00  0.00           H 
ATOM   1083 3HD1 LEU A 520      70.640  77.900  80.250  1.00  0.00           H 
ATOM   1084  CD2 LEU A 520      68.420  80.290  79.380  1.00  0.00           C 
ATOM   1085 1HD2 LEU A 520      67.490  79.730  79.590  1.00  0.00           H 
ATOM   1086 2HD2 LEU A 520      68.140  81.350  79.570  1.00  0.00           H 
ATOM   1087 3HD2 LEU A 520      68.680  80.270  78.300  1.00  0.00           H 
ATOM   1088  C   LEU A 520      69.020  82.310  82.150  1.00  0.00           C 
ATOM   1089  O   LEU A 520      67.790  82.430  82.230  1.00  0.00           O 
ATOM   1090  N   GLY A 521      69.790  83.380  81.730  1.00  0.00           N 
ATOM   1091  HN  GLY A 521      70.780  83.280  81.670  1.00  0.00           H 
ATOM   1092  CA  GLY A 521      69.320  84.740  81.780  1.00  0.00           C 
ATOM   1093  HA1 GLY A 521      68.400  84.750  82.340  1.00  0.00           H 
ATOM   1094  HA2 GLY A 521      70.200  85.330  82.020  1.00  0.00           H 
ATOM   1095  C   GLY A 521      68.860  85.190  80.380  1.00  0.00           C 
ATOM   1096  O   GLY A 521      68.280  86.250  80.290  1.00  0.00           O 
ATOM   1097  N   HSD A 522      69.090  84.430  79.280  1.00  0.00           N 
ATOM   1098  HN  HSD A 522      69.560  83.570  79.480  1.00  0.00           H 
ATOM   1099  CA  HSD A 522      69.040  85.020  77.950  1.00  0.00           C 
ATOM   1100  HA  HSD A 522      69.580  85.950  77.980  1.00  0.00           H 
ATOM   1101  CB  HSD A 522      69.690  84.100  76.840  1.00  0.00           C 
ATOM   1102  HB1 HSD A 522      69.020  83.260  76.570  1.00  0.00           H 
ATOM   1103  HB2 HSD A 522      69.810  84.740  75.940  1.00  0.00           H 
ATOM   1104  ND1 HSD A 522      72.200  84.090  76.710  1.00  0.00           N 
ATOM   1105  HD1 HSD A 522      72.310  84.860  76.090  1.00  0.00           H 
ATOM   1106  CG  HSD A 522      71.050  83.540  77.180  1.00  0.00           C 
ATOM   1107  CE1 HSD A 522      73.220  83.390  77.190  1.00  0.00           C 
ATOM   1108  HE1 HSD A 522      74.250  83.550  76.860  1.00  0.00           H 
ATOM   1109  NE2 HSD A 522      72.740  82.490  78.050  1.00  0.00           N 
ATOM   1110  CD2 HSD A 522      71.400  82.600  78.040  1.00  0.00           C 
ATOM   1111  HD2 HSD A 522      70.790  81.950  78.660  1.00  0.00           H 
ATOM   1112  C   HSD A 522      67.640  85.440  77.440  1.00  0.00           C 
ATOM   1113  O   HSD A 522      67.540  86.110  76.420  1.00  0.00           O 
ATOM   1114  N   PHE A 523      66.560  85.070  78.060  1.00  0.00           N 
ATOM   1115  HN  PHE A 523      66.650  84.360  78.760  1.00  0.00           H 
ATOM   1116  CA  PHE A 523      65.160  85.340  77.640  1.00  0.00           C 
ATOM   1117  HA  PHE A 523      65.230  86.200  76.990  1.00  0.00           H 
ATOM   1118  CB  PHE A 523      64.520  84.060  76.950  1.00  0.00           C 
ATOM   1119  HB1 PHE A 523      64.390  83.250  77.700  1.00  0.00           H 
ATOM   1120  HB2 PHE A 523      63.610  84.300  76.370  1.00  0.00           H 
ATOM   1121  CG  PHE A 523      65.460  83.460  75.930  1.00  0.00           C 
ATOM   1122  CD1 PHE A 523      65.630  83.970  74.670  1.00  0.00           C 
ATOM   1123  HD1 PHE A 523      64.980  84.730  74.260  1.00  0.00           H 
ATOM   1124  CE1 PHE A 523      66.510  83.550  73.660  1.00  0.00           C 
ATOM   1125  HE1 PHE A 523      66.470  83.870  72.630  1.00  0.00           H 
ATOM   1126  CZ  PHE A 523      67.260  82.430  73.970  1.00  0.00           C 
ATOM   1127  HZ  PHE A 523      67.870  81.960  73.220  1.00  0.00           H 
ATOM   1128  CD2 PHE A 523      66.400  82.440  76.310  1.00  0.00           C 
ATOM   1129  HD2 PHE A 523      66.390  82.040  77.310  1.00  0.00           H 
ATOM   1130  CE2 PHE A 523      67.220  81.840  75.330  1.00  0.00           C 
ATOM   1131  HE2 PHE A 523      67.800  80.940  75.440  1.00  0.00           H 
ATOM   1132  C   PHE A 523      64.340  85.720  78.830  1.00  0.00           C 
ATOM   1133  O   PHE A 523      63.210  85.300  78.990  1.00  0.00           O 
ATOM   1134  N   TYR A 524      64.910  86.570  79.680  1.00  0.00           N 
ATOM   1135  HN  TYR A 524      65.870  86.780  79.500  1.00  0.00           H 
ATOM   1136  CA  TYR A 524      64.340  87.040  80.940  1.00  0.00           C 
ATOM   1137  HA  TYR A 524      63.830  86.240  81.460  1.00  0.00           H 
ATOM   1138  CB  TYR A 524      65.320  87.560  82.050  1.00  0.00           C 
ATOM   1139  HB1 TYR A 524      64.640  87.620  82.930  1.00  0.00           H 
ATOM   1140  HB2 TYR A 524      66.130  86.820  82.220  1.00  0.00           H 
ATOM   1141  CG  TYR A 524      65.910  88.920  81.800  1.00  0.00           C 
ATOM   1142  CD1 TYR A 524      67.300  89.040  81.660  1.00  0.00           C 
ATOM   1143  HD1 TYR A 524      67.870  88.130  81.620  1.00  0.00           H 
ATOM   1144  CE1 TYR A 524      67.990  90.220  81.490  1.00  0.00           C 
ATOM   1145  HE1 TYR A 524      69.060  90.230  81.350  1.00  0.00           H 
ATOM   1146  CZ  TYR A 524      67.260  91.370  81.480  1.00  0.00           C 
ATOM   1147  OH  TYR A 524      67.870  92.660  81.190  1.00  0.00           O 
ATOM   1148  HH  TYR A 524      67.110  93.230  81.070  1.00  0.00           H 
ATOM   1149  CD2 TYR A 524      65.190  90.080  81.880  1.00  0.00           C 
ATOM   1150  HD2 TYR A 524      64.150  90.080  82.180  1.00  0.00           H 
ATOM   1151  CE2 TYR A 524      65.860  91.340  81.660  1.00  0.00           C 
ATOM   1152  HE2 TYR A 524      65.360  92.290  81.600  1.00  0.00           H 
ATOM   1153  C   TYR A 524      63.180  87.980  80.690  1.00  0.00           C 
ATOM   1154  O   TYR A 524      62.210  87.950  81.410  1.00  0.00           O 
ATOM   1155  N   ASP A 525      63.290  88.840  79.650  1.00  0.00           N 
ATOM   1156  HN  ASP A 525      64.140  88.820  79.120  1.00  0.00           H 
ATOM   1157  CA  ASP A 525      62.220  89.710  79.210  1.00  0.00           C 
ATOM   1158  HA  ASP A 525      61.310  89.290  79.620  1.00  0.00           H 
ATOM   1159  CB  ASP A 525      62.370  91.170  79.820  1.00  0.00           C 
ATOM   1160  HB1 ASP A 525      61.390  91.690  79.710  1.00  0.00           H 
ATOM   1161  HB2 ASP A 525      62.610  90.990  80.890  1.00  0.00           H 
ATOM   1162  CG  ASP A 525      63.410  92.080  79.210  1.00  0.00           C 
ATOM   1163  OD1 ASP A 525      63.870  91.890  78.060  1.00  0.00           O 
ATOM   1164  OD2 ASP A 525      63.640  93.130  79.870  1.00  0.00           O 
ATOM   1165  C   ASP A 525      62.180  89.710  77.730  1.00  0.00           C 
ATOM   1166  O   ASP A 525      63.080  89.330  77.000  1.00  0.00           O 
ATOM   1167  N   TYR A 526      60.990  90.020  77.220  1.00  0.00           N 
ATOM   1168  HN  TYR A 526      60.250  90.180  77.870  1.00  0.00           H 
ATOM   1169  CA  TYR A 526      60.680  90.090  75.780  1.00  0.00           C 
ATOM   1170  HA  TYR A 526      60.910  89.080  75.480  1.00  0.00           H 
ATOM   1171  CB  TYR A 526      59.140  90.370  75.550  1.00  0.00           C 
ATOM   1172  HB1 TYR A 526      58.500  89.730  76.190  1.00  0.00           H 
ATOM   1173  HB2 TYR A 526      58.920  91.440  75.740  1.00  0.00           H 
ATOM   1174  CG  TYR A 526      58.780  90.130  74.070  1.00  0.00           C 
ATOM   1175  CD1 TYR A 526      58.640  88.830  73.610  1.00  0.00           C 
ATOM   1176  HD1 TYR A 526      58.830  88.070  74.350  1.00  0.00           H 
ATOM   1177  CE1 TYR A 526      58.330  88.560  72.290  1.00  0.00           C 
ATOM   1178  HE1 TYR A 526      58.310  87.530  71.970  1.00  0.00           H 
ATOM   1179  CZ  TYR A 526      58.120  89.570  71.420  1.00  0.00           C 
ATOM   1180  OH  TYR A 526      57.810  89.200  70.060  1.00  0.00           O 
ATOM   1181  HH  TYR A 526      57.490  88.300  69.990  1.00  0.00           H 
ATOM   1182  CD2 TYR A 526      58.530  91.220  73.150  1.00  0.00           C 
ATOM   1183  HD2 TYR A 526      58.650  92.280  73.340  1.00  0.00           H 
ATOM   1184  CE2 TYR A 526      58.260  90.900  71.830  1.00  0.00           C 
ATOM   1185  HE2 TYR A 526      58.010  91.720  71.180  1.00  0.00           H 
ATOM   1186  C   TYR A 526      61.570  90.810  74.820  1.00  0.00           C 
ATOM   1187  O   TYR A 526      61.810  90.280  73.730  1.00  0.00           O 
ATOM   1188  N   PRO A 527      62.150  92.060  75.090  1.00  0.00           N 
ATOM   1189  CD  PRO A 527      61.520  93.030  76.020  1.00  0.00           C 
ATOM   1190  HD1 PRO A 527      61.740  92.780  77.080  1.00  0.00           H 
ATOM   1191  HD2 PRO A 527      60.420  92.960  75.870  1.00  0.00           H 
ATOM   1192  CA  PRO A 527      63.100  92.720  74.270  1.00  0.00           C 
ATOM   1193  HA  PRO A 527      62.700  92.700  73.270  1.00  0.00           H 
ATOM   1194  CB  PRO A 527      63.240  94.150  74.760  1.00  0.00           C 
ATOM   1195  HB1 PRO A 527      64.120  94.250  75.420  1.00  0.00           H 
ATOM   1196  HB2 PRO A 527      63.280  94.880  73.920  1.00  0.00           H 
ATOM   1197  CG  PRO A 527      62.050  94.430  75.730  1.00  0.00           C 
ATOM   1198  HG1 PRO A 527      62.340  95.180  76.500  1.00  0.00           H 
ATOM   1199  HG2 PRO A 527      61.280  95.010  75.170  1.00  0.00           H 
ATOM   1200  C   PRO A 527      64.550  92.080  74.320  1.00  0.00           C 
ATOM   1201  O   PRO A 527      65.210  92.110  73.280  1.00  0.00           O 
ATOM   1202  N   MET A 528      65.020  91.620  75.470  1.00  0.00           N 
ATOM   1203  HN  MET A 528      64.410  91.740  76.250  1.00  0.00           H 
ATOM   1204  CA  MET A 528      66.260  90.850  75.670  1.00  0.00           C 
ATOM   1205  HA  MET A 528      67.070  91.360  75.160  1.00  0.00           H 
ATOM   1206  CB  MET A 528      66.570  90.690  77.190  1.00  0.00           C 
ATOM   1207  HB1 MET A 528      66.730  91.770  77.420  1.00  0.00           H 
ATOM   1208  HB2 MET A 528      65.780  90.250  77.830  1.00  0.00           H 
ATOM   1209  CG  MET A 528      67.900  89.900  77.420  1.00  0.00           C 
ATOM   1210  HG1 MET A 528      68.120  89.600  78.470  1.00  0.00           H 
ATOM   1211  HG2 MET A 528      67.670  88.940  76.900  1.00  0.00           H 
ATOM   1212  SD  MET A 528      69.280  90.780  76.720  1.00  0.00           S 
ATOM   1213  CE  MET A 528      69.490  91.960  78.130  1.00  0.00           C 
ATOM   1214  HE1 MET A 528      69.530  91.380  79.080  1.00  0.00           H 
ATOM   1215  HE2 MET A 528      70.390  92.590  77.940  1.00  0.00           H 
ATOM   1216  HE3 MET A 528      68.610  92.620  78.010  1.00  0.00           H 
ATOM   1217  C   MET A 528      66.230  89.480  74.960  1.00  0.00           C 
ATOM   1218  O   MET A 528      67.180  89.130  74.270  1.00  0.00           O 
ATOM   1219  N   ALA A 529      65.080  88.820  74.980  1.00  0.00           N 
ATOM   1220  HN  ALA A 529      64.390  89.020  75.670  1.00  0.00           H 
ATOM   1221  CA  ALA A 529      64.790  87.670  74.120  1.00  0.00           C 
ATOM   1222  HA  ALA A 529      65.490  86.880  74.350  1.00  0.00           H 
ATOM   1223  CB  ALA A 529      63.310  87.120  74.450  1.00  0.00           C 
ATOM   1224  HB1 ALA A 529      63.290  86.050  74.140  1.00  0.00           H 
ATOM   1225  HB2 ALA A 529      63.210  87.290  75.540  1.00  0.00           H 
ATOM   1226  HB3 ALA A 529      62.560  87.750  73.910  1.00  0.00           H 
ATOM   1227  C   ALA A 529      64.900  87.980  72.610  1.00  0.00           C 
ATOM   1228  O   ALA A 529      65.430  87.140  71.870  1.00  0.00           O 
ATOM   1229  N   LEU A 530      64.370  89.040  72.060  1.00  0.00           N 
ATOM   1230  HN  LEU A 530      63.780  89.620  72.620  1.00  0.00           H 
ATOM   1231  CA  LEU A 530      64.600  89.520  70.720  1.00  0.00           C 
ATOM   1232  HA  LEU A 530      64.350  88.780  69.970  1.00  0.00           H 
ATOM   1233  CB  LEU A 530      63.760  90.850  70.350  1.00  0.00           C 
ATOM   1234  HB1 LEU A 530      63.730  91.610  71.160  1.00  0.00           H 
ATOM   1235  HB2 LEU A 530      64.250  91.260  69.440  1.00  0.00           H 
ATOM   1236  CG  LEU A 530      62.380  90.500  69.780  1.00  0.00           C 
ATOM   1237  HG  LEU A 530      62.480  89.760  68.950  1.00  0.00           H 
ATOM   1238  CD1 LEU A 530      61.490  89.810  70.790  1.00  0.00           C 
ATOM   1239 1HD1 LEU A 530      60.590  89.490  70.230  1.00  0.00           H 
ATOM   1240 2HD1 LEU A 530      61.890  88.890  71.280  1.00  0.00           H 
ATOM   1241 3HD1 LEU A 530      61.190  90.460  71.640  1.00  0.00           H 
ATOM   1242  CD2 LEU A 530      61.810  91.740  69.120  1.00  0.00           C 
ATOM   1243 1HD2 LEU A 530      60.730  91.570  68.940  1.00  0.00           H 
ATOM   1244 2HD2 LEU A 530      61.860  92.570  69.860  1.00  0.00           H 
ATOM   1245 3HD2 LEU A 530      62.360  92.000  68.190  1.00  0.00           H 
ATOM   1246  C   LEU A 530      66.050  89.790  70.500  1.00  0.00           C 
ATOM   1247  O   LEU A 530      66.690  89.260  69.620  1.00  0.00           O 
ATOM   1248  N   PHE A 531      66.710  90.460  71.450  1.00  0.00           N 
ATOM   1249  HN  PHE A 531      66.230  90.750  72.270  1.00  0.00           H 
ATOM   1250  CA  PHE A 531      68.100  91.000  71.260  1.00  0.00           C 
ATOM   1251  HA  PHE A 531      68.130  91.570  70.340  1.00  0.00           H 
ATOM   1252  CB  PHE A 531      68.580  91.910  72.410  1.00  0.00           C 
ATOM   1253  HB1 PHE A 531      67.930  92.810  72.440  1.00  0.00           H 
ATOM   1254  HB2 PHE A 531      68.490  91.400  73.390  1.00  0.00           H 
ATOM   1255  CG  PHE A 531      69.920  92.570  72.210  1.00  0.00           C 
ATOM   1256  CD1 PHE A 531      70.170  93.340  71.090  1.00  0.00           C 
ATOM   1257  HD1 PHE A 531      69.450  93.380  70.280  1.00  0.00           H 
ATOM   1258  CE1 PHE A 531      71.520  93.740  70.790  1.00  0.00           C 
ATOM   1259  HE1 PHE A 531      71.790  94.200  69.850  1.00  0.00           H 
ATOM   1260  CZ  PHE A 531      72.470  93.570  71.720  1.00  0.00           C 
ATOM   1261  HZ  PHE A 531      73.500  93.820  71.510  1.00  0.00           H 
ATOM   1262  CD2 PHE A 531      71.010  92.320  73.140  1.00  0.00           C 
ATOM   1263  HD2 PHE A 531      70.700  91.770  74.020  1.00  0.00           H 
ATOM   1264  CE2 PHE A 531      72.250  92.870  72.920  1.00  0.00           C 
ATOM   1265  HE2 PHE A 531      73.020  92.790  73.670  1.00  0.00           H 
ATOM   1266  C   PHE A 531      69.110  89.920  71.050  1.00  0.00           C 
ATOM   1267  O   PHE A 531      69.940  89.900  70.090  1.00  0.00           O 
ATOM   1268  N   SER A 532      69.080  88.890  71.930  1.00  0.00           N 
ATOM   1269  HN  SER A 532      68.520  88.970  72.750  1.00  0.00           H 
ATOM   1270  CA  SER A 532      69.930  87.650  71.870  1.00  0.00           C 
ATOM   1271  HA  SER A 532      70.950  87.870  71.580  1.00  0.00           H 
ATOM   1272  CB  SER A 532      70.100  87.020  73.230  1.00  0.00           C 
ATOM   1273  HB1 SER A 532      69.120  86.750  73.680  1.00  0.00           H 
ATOM   1274  HB2 SER A 532      70.710  86.090  73.200  1.00  0.00           H 
ATOM   1275  OG  SER A 532      70.740  87.830  74.150  1.00  0.00           O 
ATOM   1276  HG1 SER A 532      71.540  88.200  73.780  1.00  0.00           H 
ATOM   1277  C   SER A 532      69.400  86.670  70.810  1.00  0.00           C 
ATOM   1278  O   SER A 532      70.230  85.970  70.210  1.00  0.00           O 
ATOM   1279  N   THR A 533      68.150  86.570  70.490  1.00  0.00           N 
ATOM   1280  HN  THR A 533      67.540  87.170  71.000  1.00  0.00           H 
ATOM   1281  CA  THR A 533      67.710  85.800  69.280  1.00  0.00           C 
ATOM   1282  HA  THR A 533      68.120  84.800  69.240  1.00  0.00           H 
ATOM   1283  CB  THR A 533      66.240  85.740  69.250  1.00  0.00           C 
ATOM   1284  HB  THR A 533      65.750  86.740  69.280  1.00  0.00           H 
ATOM   1285  OG1 THR A 533      65.630  84.940  70.270  1.00  0.00           O 
ATOM   1286  HG1 THR A 533      65.650  85.550  71.010  1.00  0.00           H 
ATOM   1287  CG2 THR A 533      65.850  84.930  67.970  1.00  0.00           C 
ATOM   1288 1HG2 THR A 533      64.760  84.780  68.090  1.00  0.00           H 
ATOM   1289 2HG2 THR A 533      66.150  85.490  67.060  1.00  0.00           H 
ATOM   1290 3HG2 THR A 533      66.300  83.910  68.030  1.00  0.00           H 
ATOM   1291  C   THR A 533      68.330  86.450  68.020  1.00  0.00           C 
ATOM   1292  O   THR A 533      68.830  85.800  67.080  1.00  0.00           O 
ATOM   1293  N   PHE A 534      68.350  87.780  67.990  1.00  0.00           N 
ATOM   1294  HN  PHE A 534      68.010  88.320  68.750  1.00  0.00           H 
ATOM   1295  CA  PHE A 534      69.150  88.460  66.960  1.00  0.00           C 
ATOM   1296  HA  PHE A 534      68.930  88.080  65.970  1.00  0.00           H 
ATOM   1297  CB  PHE A 534      68.620  89.990  66.930  1.00  0.00           C 
ATOM   1298  HB1 PHE A 534      67.700  90.100  66.310  1.00  0.00           H 
ATOM   1299  HB2 PHE A 534      68.370  90.310  67.960  1.00  0.00           H 
ATOM   1300  CG  PHE A 534      69.610  90.940  66.300  1.00  0.00           C 
ATOM   1301  CD1 PHE A 534      69.690  91.050  64.920  1.00  0.00           C 
ATOM   1302  HD1 PHE A 534      68.950  90.530  64.320  1.00  0.00           H 
ATOM   1303  CE1 PHE A 534      70.780  91.720  64.360  1.00  0.00           C 
ATOM   1304  HE1 PHE A 534      70.800  91.940  63.300  1.00  0.00           H 
ATOM   1305  CZ  PHE A 534      71.760  92.350  65.140  1.00  0.00           C 
ATOM   1306  HZ  PHE A 534      72.480  93.050  64.730  1.00  0.00           H 
ATOM   1307  CD2 PHE A 534      70.590  91.580  67.140  1.00  0.00           C 
ATOM   1308  HD2 PHE A 534      70.520  91.550  68.220  1.00  0.00           H 
ATOM   1309  CE2 PHE A 534      71.690  92.210  66.560  1.00  0.00           C 
ATOM   1310  HE2 PHE A 534      72.490  92.680  67.120  1.00  0.00           H 
ATOM   1311  C   PHE A 534      70.720  88.240  67.010  1.00  0.00           C 
ATOM   1312  O   PHE A 534      71.360  87.920  66.020  1.00  0.00           O 
ATOM   1313  N   GLU A 535      71.310  88.200  68.230  1.00  0.00           N 
ATOM   1314  HN  GLU A 535      70.780  88.310  69.060  1.00  0.00           H 
ATOM   1315  CA  GLU A 535      72.730  87.860  68.420  1.00  0.00           C 
ATOM   1316  HA  GLU A 535      73.310  88.550  67.820  1.00  0.00           H 
ATOM   1317  CB  GLU A 535      73.290  88.090  69.880  1.00  0.00           C 
ATOM   1318  HB1 GLU A 535      72.670  87.430  70.520  1.00  0.00           H 
ATOM   1319  HB2 GLU A 535      74.310  87.750  70.160  1.00  0.00           H 
ATOM   1320  CG  GLU A 535      73.210  89.590  70.360  1.00  0.00           C 
ATOM   1321  HG1 GLU A 535      74.000  90.100  69.770  1.00  0.00           H 
ATOM   1322  HG2 GLU A 535      72.250  90.120  70.150  1.00  0.00           H 
ATOM   1323  CD  GLU A 535      73.480  89.730  71.880  1.00  0.00           C 
ATOM   1324  OE1 GLU A 535      72.820  89.010  72.710  1.00  0.00           O 
ATOM   1325  OE2 GLU A 535      74.540  90.380  72.190  1.00  0.00           O 
ATOM   1326  C   GLU A 535      73.010  86.400  67.960  1.00  0.00           C 
ATOM   1327  O   GLU A 535      74.000  86.080  67.270  1.00  0.00           O 
ATOM   1328  N   LEU A 536      72.130  85.390  68.340  1.00  0.00           N 
ATOM   1329  HN  LEU A 536      71.460  85.600  69.050  1.00  0.00           H 
ATOM   1330  CA  LEU A 536      72.200  83.930  67.970  1.00  0.00           C 
ATOM   1331  HA  LEU A 536      73.200  83.570  68.160  1.00  0.00           H 
ATOM   1332  CB  LEU A 536      71.190  83.060  68.790  1.00  0.00           C 
ATOM   1333  HB1 LEU A 536      70.230  83.590  68.600  1.00  0.00           H 
ATOM   1334  HB2 LEU A 536      71.120  82.040  68.370  1.00  0.00           H 
ATOM   1335  CG  LEU A 536      71.530  82.980  70.270  1.00  0.00           C 
ATOM   1336  HG  LEU A 536      71.680  83.990  70.700  1.00  0.00           H 
ATOM   1337  CD1 LEU A 536      70.380  82.230  71.030  1.00  0.00           C 
ATOM   1338 1HD1 LEU A 536      69.400  82.730  70.860  1.00  0.00           H 
ATOM   1339 2HD1 LEU A 536      70.340  81.170  70.710  1.00  0.00           H 
ATOM   1340 3HD1 LEU A 536      70.640  82.230  72.110  1.00  0.00           H 
ATOM   1341  CD2 LEU A 536      72.860  82.190  70.450  1.00  0.00           C 
ATOM   1342 1HD2 LEU A 536      73.150  82.200  71.520  1.00  0.00           H 
ATOM   1343 2HD2 LEU A 536      72.590  81.190  70.050  1.00  0.00           H 
ATOM   1344 3HD2 LEU A 536      73.640  82.660  69.820  1.00  0.00           H 
ATOM   1345  C   LEU A 536      71.990  83.780  66.500  1.00  0.00           C 
ATOM   1346  O   LEU A 536      72.580  82.890  65.910  1.00  0.00           O 
ATOM   1347  N   PHE A 537      71.190  84.600  65.830  1.00  0.00           N 
ATOM   1348  HN  PHE A 537      70.750  85.280  66.410  1.00  0.00           H 
ATOM   1349  CA  PHE A 537      71.050  84.590  64.400  1.00  0.00           C 
ATOM   1350  HA  PHE A 537      70.900  83.560  64.120  1.00  0.00           H 
ATOM   1351  CB  PHE A 537      69.860  85.590  63.890  1.00  0.00           C 
ATOM   1352  HB1 PHE A 537      69.000  85.520  64.600  1.00  0.00           H 
ATOM   1353  HB2 PHE A 537      70.220  86.640  63.940  1.00  0.00           H 
ATOM   1354  CG  PHE A 537      69.230  85.400  62.520  1.00  0.00           C 
ATOM   1355  CD1 PHE A 537      67.960  84.940  62.420  1.00  0.00           C 
ATOM   1356  HD1 PHE A 537      67.360  84.650  63.270  1.00  0.00           H 
ATOM   1357  CE1 PHE A 537      67.290  84.700  61.210  1.00  0.00           C 
ATOM   1358  HE1 PHE A 537      66.260  84.380  61.170  1.00  0.00           H 
ATOM   1359  CZ  PHE A 537      68.070  84.840  60.040  1.00  0.00           C 
ATOM   1360  HZ  PHE A 537      67.630  84.520  59.110  1.00  0.00           H 
ATOM   1361  CD2 PHE A 537      69.860  85.780  61.340  1.00  0.00           C 
ATOM   1362  HD2 PHE A 537      70.910  86.040  61.380  1.00  0.00           H 
ATOM   1363  CE2 PHE A 537      69.320  85.450  60.100  1.00  0.00           C 
ATOM   1364  HE2 PHE A 537      69.920  85.530  59.200  1.00  0.00           H 
ATOM   1365  C   PHE A 537      72.380  84.980  63.690  1.00  0.00           C 
ATOM   1366  O   PHE A 537      72.810  84.190  62.830  1.00  0.00           O 
ATOM   1367  N   LEU A 538      73.100  85.980  64.260  1.00  0.00           N 
ATOM   1368  HN  LEU A 538      72.620  86.550  64.930  1.00  0.00           H 
ATOM   1369  CA  LEU A 538      74.420  86.330  63.740  1.00  0.00           C 
ATOM   1370  HA  LEU A 538      74.470  86.000  62.710  1.00  0.00           H 
ATOM   1371  CB  LEU A 538      74.740  87.820  63.980  1.00  0.00           C 
ATOM   1372  HB1 LEU A 538      74.460  88.040  65.030  1.00  0.00           H 
ATOM   1373  HB2 LEU A 538      75.790  88.140  63.800  1.00  0.00           H 
ATOM   1374  CG  LEU A 538      73.880  88.780  63.120  1.00  0.00           C 
ATOM   1375  HG  LEU A 538      72.840  88.380  63.100  1.00  0.00           H 
ATOM   1376  CD1 LEU A 538      73.830  90.060  63.780  1.00  0.00           C 
ATOM   1377 1HD1 LEU A 538      73.550  90.870  63.070  1.00  0.00           H 
ATOM   1378 2HD1 LEU A 538      73.140  90.090  64.650  1.00  0.00           H 
ATOM   1379 3HD1 LEU A 538      74.860  90.180  64.170  1.00  0.00           H 
ATOM   1380  CD2 LEU A 538      74.470  88.950  61.750  1.00  0.00           C 
ATOM   1381 1HD2 LEU A 538      73.860  89.700  61.200  1.00  0.00           H 
ATOM   1382 2HD2 LEU A 538      75.540  89.250  61.710  1.00  0.00           H 
ATOM   1383 3HD2 LEU A 538      74.370  88.000  61.180  1.00  0.00           H 
ATOM   1384  C   LEU A 538      75.590  85.610  64.360  1.00  0.00           C 
ATOM   1385  O   LEU A 538      76.740  85.870  63.970  1.00  0.00           O 
ATOM   1386  N   THR A 539      75.350  84.680  65.280  1.00  0.00           N 
ATOM   1387  HN  THR A 539      74.440  84.560  65.670  1.00  0.00           H 
ATOM   1388  CA  THR A 539      76.300  83.790  65.880  1.00  0.00           C 
ATOM   1389  HA  THR A 539      75.900  83.290  66.750  1.00  0.00           H 
ATOM   1390  CB  THR A 539      76.720  82.620  65.030  1.00  0.00           C 
ATOM   1391  HB  THR A 539      77.390  81.920  65.570  1.00  0.00           H 
ATOM   1392  OG1 THR A 539      77.400  83.020  63.870  1.00  0.00           O 
ATOM   1393  HG1 THR A 539      78.190  83.480  64.170  1.00  0.00           H 
ATOM   1394  CG2 THR A 539      75.490  81.870  64.670  1.00  0.00           C 
ATOM   1395 1HG2 THR A 539      75.610  80.900  64.130  1.00  0.00           H 
ATOM   1396 2HG2 THR A 539      74.830  81.670  65.540  1.00  0.00           H 
ATOM   1397 3HG2 THR A 539      74.890  82.590  64.070  1.00  0.00           H 
ATOM   1398  C   THR A 539      77.550  84.600  66.630  1.00  0.00           C 
ATOM   1399  O   THR A 539      78.650  84.090  66.670  1.00  0.00           O 
ATOM   1400  N   ILE A 540      77.140  85.790  67.080  1.00  0.00           N 
ATOM   1401  HN  ILE A 540      76.240  86.090  66.790  1.00  0.00           H 
ATOM   1402  CA  ILE A 540      78.060  86.610  67.770  1.00  0.00           C 
ATOM   1403  HA  ILE A 540      79.060  86.250  67.600  1.00  0.00           H 
ATOM   1404  CB  ILE A 540      77.900  88.070  67.420  1.00  0.00           C 
ATOM   1405  HB  ILE A 540      78.490  88.760  68.050  1.00  0.00           H 
ATOM   1406  CG2 ILE A 540      78.190  88.310  65.930  1.00  0.00           C 
ATOM   1407 1HG2 ILE A 540      79.270  88.160  65.730  1.00  0.00           H 
ATOM   1408 2HG2 ILE A 540      77.570  87.610  65.320  1.00  0.00           H 
ATOM   1409 3HG2 ILE A 540      78.000  89.320  65.510  1.00  0.00           H 
ATOM   1410  CG1 ILE A 540      76.410  88.480  67.710  1.00  0.00           C 
ATOM   1411 1HG1 ILE A 540      75.620  87.800  67.320  1.00  0.00           H 
ATOM   1412 2HG1 ILE A 540      76.240  88.610  68.800  1.00  0.00           H 
ATOM   1413  CD  ILE A 540      76.060  89.940  67.230  1.00  0.00           C 
ATOM   1414  HD1 ILE A 540      76.010  90.050  66.130  1.00  0.00           H 
ATOM   1415  HD2 ILE A 540      75.030  90.230  67.530  1.00  0.00           H 
ATOM   1416  HD3 ILE A 540      76.810  90.620  67.670  1.00  0.00           H 
ATOM   1417  C   ILE A 540      77.910  86.460  69.310  1.00  0.00           C 
ATOM   1418  O   ILE A 540      78.560  87.230  70.000  1.00  0.00           O 
ATOM   1419  N   ILE A 541      76.980  85.510  69.800  1.00  0.00           N 
ATOM   1420  HN  ILE A 541      76.330  84.980  69.260  1.00  0.00           H 
ATOM   1421  CA  ILE A 541      77.070  85.030  71.180  1.00  0.00           C 
ATOM   1422  HA  ILE A 541      78.040  85.180  71.640  1.00  0.00           H 
ATOM   1423  CB  ILE A 541      75.960  85.600  72.120  1.00  0.00           C 
ATOM   1424  HB  ILE A 541      76.120  85.070  73.080  1.00  0.00           H 
ATOM   1425  CG2 ILE A 541      76.280  87.060  72.500  1.00  0.00           C 
ATOM   1426 1HG2 ILE A 541      75.710  87.220  73.440  1.00  0.00           H 
ATOM   1427 2HG2 ILE A 541      77.370  87.160  72.700  1.00  0.00           H 
ATOM   1428 3HG2 ILE A 541      75.970  87.780  71.720  1.00  0.00           H 
ATOM   1429  CG1 ILE A 541      74.510  85.260  71.810  1.00  0.00           C 
ATOM   1430 1HG1 ILE A 541      74.250  86.020  71.050  1.00  0.00           H 
ATOM   1431 2HG1 ILE A 541      74.310  84.300  71.290  1.00  0.00           H 
ATOM   1432  CD  ILE A 541      73.520  85.540  72.970  1.00  0.00           C 
ATOM   1433  HD1 ILE A 541      73.150  86.590  72.990  1.00  0.00           H 
ATOM   1434  HD2 ILE A 541      72.610  84.930  72.790  1.00  0.00           H 
ATOM   1435  HD3 ILE A 541      73.980  85.220  73.930  1.00  0.00           H 
ATOM   1436  C   ILE A 541      76.940  83.560  71.100  1.00  0.00           C 
ATOM   1437  O   ILE A 541      76.410  83.050  70.110  1.00  0.00           O 
ATOM   1438  N   ASP A 542      77.490  82.820  72.070  1.00  0.00           N 
ATOM   1439  HN  ASP A 542      78.070  83.290  72.730  1.00  0.00           H 
ATOM   1440  CA  ASP A 542      77.140  81.400  72.200  1.00  0.00           C 
ATOM   1441  HA  ASP A 542      77.340  81.020  71.210  1.00  0.00           H 
ATOM   1442  CB  ASP A 542      77.990  80.680  73.280  1.00  0.00           C 
ATOM   1443  HB1 ASP A 542      77.890  80.980  74.350  1.00  0.00           H 
ATOM   1444  HB2 ASP A 542      77.790  79.590  73.230  1.00  0.00           H 
ATOM   1445  CG  ASP A 542      79.520  80.870  72.990  1.00  0.00           C 
ATOM   1446  OD1 ASP A 542      80.020  81.240  71.890  1.00  0.00           O 
ATOM   1447  OD2 ASP A 542      80.300  80.580  73.960  1.00  0.00           O 
ATOM   1448  C   ASP A 542      75.760  81.020  72.560  1.00  0.00           C 
ATOM   1449  O   ASP A 542      75.000  81.770  73.190  1.00  0.00           O 
ATOM   1450  N   GLY A 543      75.410  79.760  72.200  1.00  0.00           N 
ATOM   1451  HN  GLY A 543      76.030  79.180  71.680  1.00  0.00           H 
ATOM   1452  CA  GLY A 543      74.190  79.070  72.610  1.00  0.00           C 
ATOM   1453  HA1 GLY A 543      73.470  79.630  72.030  1.00  0.00           H 
ATOM   1454  HA2 GLY A 543      74.290  78.010  72.450  1.00  0.00           H 
ATOM   1455  C   GLY A 543      73.970  79.100  74.130  1.00  0.00           C 
ATOM   1456  O   GLY A 543      74.900  78.870  74.930  1.00  0.00           O 
ATOM   1457  N   PRO A 544      72.760  79.430  74.570  1.00  0.00           N 
ATOM   1458  CD  PRO A 544      71.730  80.160  73.780  1.00  0.00           C 
ATOM   1459  HD1 PRO A 544      71.240  79.410  73.120  1.00  0.00           H 
ATOM   1460  HD2 PRO A 544      72.260  80.940  73.190  1.00  0.00           H 
ATOM   1461  CA  PRO A 544      72.410  79.400  75.950  1.00  0.00           C 
ATOM   1462  HA  PRO A 544      73.170  80.030  76.400  1.00  0.00           H 
ATOM   1463  CB  PRO A 544      70.950  79.830  76.000  1.00  0.00           C 
ATOM   1464  HB1 PRO A 544      70.210  79.000  76.010  1.00  0.00           H 
ATOM   1465  HB2 PRO A 544      70.770  80.510  76.860  1.00  0.00           H 
ATOM   1466  CG  PRO A 544      70.780  80.710  74.770  1.00  0.00           C 
ATOM   1467  HG1 PRO A 544      69.780  80.760  74.290  1.00  0.00           H 
ATOM   1468  HG2 PRO A 544      71.120  81.730  75.050  1.00  0.00           H 
ATOM   1469  C   PRO A 544      72.580  78.060  76.510  1.00  0.00           C 
ATOM   1470  O   PRO A 544      72.010  77.110  76.030  1.00  0.00           O 
ATOM   1471  N   ALA A 545      73.250  77.990  77.690  1.00  0.00           N 
ATOM   1472  HN  ALA A 545      73.620  78.820  78.100  1.00  0.00           H 
ATOM   1473  CA  ALA A 545      73.470  76.780  78.370  1.00  0.00           C 
ATOM   1474  HA  ALA A 545      72.580  76.180  78.230  1.00  0.00           H 
ATOM   1475  CB  ALA A 545      74.700  76.140  77.700  1.00  0.00           C 
ATOM   1476  HB1 ALA A 545      75.640  76.720  77.750  1.00  0.00           H 
ATOM   1477  HB2 ALA A 545      74.840  75.090  78.030  1.00  0.00           H 
ATOM   1478  HB3 ALA A 545      74.480  75.890  76.640  1.00  0.00           H 
ATOM   1479  C   ALA A 545      73.750  76.970  79.810  1.00  0.00           C 
ATOM   1480  O   ALA A 545      73.780  78.060  80.280  1.00  0.00           O 
ATOM   1481  N   ASN A 546      73.930  75.880  80.540  1.00  0.00           N 
ATOM   1482  HN  ASN A 546      73.920  74.970  80.130  1.00  0.00           H 
ATOM   1483  CA  ASN A 546      74.200  75.890  81.940  1.00  0.00           C 
ATOM   1484  HA  ASN A 546      74.960  76.620  82.160  1.00  0.00           H 
ATOM   1485  CB  ASN A 546      72.980  76.260  82.880  1.00  0.00           C 
ATOM   1486  HB1 ASN A 546      72.670  77.250  82.490  1.00  0.00           H 
ATOM   1487  HB2 ASN A 546      72.060  75.670  82.670  1.00  0.00           H 
ATOM   1488  CG  ASN A 546      73.210  76.240  84.380  1.00  0.00           C 
ATOM   1489  OD1 ASN A 546      73.950  75.390  84.890  1.00  0.00           O 
ATOM   1490  ND2 ASN A 546      72.610  77.150  85.130  1.00  0.00           N 
ATOM   1491 1HD2 ASN A 546      72.370  78.010  84.680  1.00  0.00           H 
ATOM   1492 2HD2 ASN A 546      72.590  77.020  86.120  1.00  0.00           H 
ATOM   1493  C   ASN A 546      74.940  74.590  82.260  1.00  0.00           C 
ATOM   1494  O   ASN A 546      75.990  74.630  82.810  1.00  0.00           O 
ATOM   1495  N   TYR A 547      74.240  73.480  82.030  1.00  0.00           N 
ATOM   1496  HN  TYR A 547      73.330  73.510  81.620  1.00  0.00           H 
ATOM   1497  CA  TYR A 547      74.730  72.160  82.330  1.00  0.00           C 
ATOM   1498  HA  TYR A 547      73.930  71.600  81.870  1.00  0.00           H 
ATOM   1499  CB  TYR A 547      76.010  71.700  81.710  1.00  0.00           C 
ATOM   1500  HB1 TYR A 547      76.740  72.190  82.390  1.00  0.00           H 
ATOM   1501  HB2 TYR A 547      76.250  70.630  81.910  1.00  0.00           H 
ATOM   1502  CG  TYR A 547      76.140  71.890  80.170  1.00  0.00           C 
ATOM   1503  CD1 TYR A 547      75.520  71.180  79.130  1.00  0.00           C 
ATOM   1504  HD1 TYR A 547      74.820  70.400  79.410  1.00  0.00           H 
ATOM   1505  CE1 TYR A 547      75.730  71.480  77.730  1.00  0.00           C 
ATOM   1506  HE1 TYR A 547      75.200  70.880  77.010  1.00  0.00           H 
ATOM   1507  CZ  TYR A 547      76.630  72.490  77.410  1.00  0.00           C 
ATOM   1508  OH  TYR A 547      76.850  72.690  75.960  1.00  0.00           O 
ATOM   1509  HH  TYR A 547      76.510  71.890  75.550  1.00  0.00           H 
ATOM   1510  CD2 TYR A 547      77.010  72.980  79.720  1.00  0.00           C 
ATOM   1511  HD2 TYR A 547      77.540  73.570  80.450  1.00  0.00           H 
ATOM   1512  CE2 TYR A 547      77.240  73.300  78.420  1.00  0.00           C 
ATOM   1513  HE2 TYR A 547      77.860  74.140  78.170  1.00  0.00           H 
ATOM   1514  C   TYR A 547      74.490  71.720  83.770  1.00  0.00           C 
ATOM   1515  O   TYR A 547      74.580  70.530  84.050  1.00  0.00           O 
ATOM   1516  N   ASN A 548      74.300  72.610  84.800  1.00  0.00           N 
ATOM   1517  HN  ASN A 548      74.070  73.550  84.550  1.00  0.00           H 
ATOM   1518  CA  ASN A 548      74.100  72.270  86.240  1.00  0.00           C 
ATOM   1519  HA  ASN A 548      74.530  71.310  86.490  1.00  0.00           H 
ATOM   1520  CB  ASN A 548      74.770  73.330  87.140  1.00  0.00           C 
ATOM   1521  HB1 ASN A 548      74.320  74.340  87.090  1.00  0.00           H 
ATOM   1522  HB2 ASN A 548      74.550  73.060  88.190  1.00  0.00           H 
ATOM   1523  CG  ASN A 548      76.250  73.410  86.840  1.00  0.00           C 
ATOM   1524  OD1 ASN A 548      76.940  72.400  86.970  1.00  0.00           O 
ATOM   1525  ND2 ASN A 548      76.820  74.590  86.480  1.00  0.00           N 
ATOM   1526 1HD2 ASN A 548      76.270  75.420  86.390  1.00  0.00           H 
ATOM   1527 2HD2 ASN A 548      77.800  74.500  86.320  1.00  0.00           H 
ATOM   1528  C   ASN A 548      72.620  72.250  86.620  1.00  0.00           C 
ATOM   1529  O   ASN A 548      72.210  72.530  87.730  1.00  0.00           O 
ATOM   1530  N   VAL A 549      71.760  72.060  85.630  1.00  0.00           N 
ATOM   1531  HN  VAL A 549      72.110  71.820  84.730  1.00  0.00           H 
ATOM   1532  CA  VAL A 549      70.340  72.320  85.760  1.00  0.00           C 
ATOM   1533  HA  VAL A 549      70.020  71.680  86.570  1.00  0.00           H 
ATOM   1534  CB  VAL A 549      70.060  73.830  85.860  1.00  0.00           C 
ATOM   1535  HB  VAL A 549      71.010  74.390  85.990  1.00  0.00           H 
ATOM   1536  CG1 VAL A 549      69.320  74.450  84.700  1.00  0.00           C 
ATOM   1537 1HG1 VAL A 549      69.020  75.500  84.930  1.00  0.00           H 
ATOM   1538 2HG1 VAL A 549      69.960  74.370  83.800  1.00  0.00           H 
ATOM   1539 3HG1 VAL A 549      68.330  73.990  84.470  1.00  0.00           H 
ATOM   1540  CG2 VAL A 549      69.230  74.040  87.080  1.00  0.00           C 
ATOM   1541 1HG2 VAL A 549      69.020  75.100  87.330  1.00  0.00           H 
ATOM   1542 2HG2 VAL A 549      68.150  73.790  86.960  1.00  0.00           H 
ATOM   1543 3HG2 VAL A 549      69.700  73.660  88.010  1.00  0.00           H 
ATOM   1544  C   VAL A 549      69.790  71.610  84.560  1.00  0.00           C 
ATOM   1545  O   VAL A 549      70.500  71.490  83.540  1.00  0.00           O 
ATOM   1546  N   ASP A 550      68.610  71.080  84.590  1.00  0.00           N 
ATOM   1547  HN  ASP A 550      68.060  71.110  85.420  1.00  0.00           H 
ATOM   1548  CA  ASP A 550      67.890  70.400  83.430  1.00  0.00           C 
ATOM   1549  HA  ASP A 550      68.700  70.110  82.780  1.00  0.00           H 
ATOM   1550  CB  ASP A 550      66.960  69.240  84.050  1.00  0.00           C 
ATOM   1551  HB1 ASP A 550      66.270  69.690  84.800  1.00  0.00           H 
ATOM   1552  HB2 ASP A 550      66.270  68.940  83.230  1.00  0.00           H 
ATOM   1553  CG  ASP A 550      67.710  68.060  84.590  1.00  0.00           C 
ATOM   1554  OD1 ASP A 550      68.940  68.000  84.400  1.00  0.00           O 
ATOM   1555  OD2 ASP A 550      66.960  67.140  85.080  1.00  0.00           O 
ATOM   1556  C   ASP A 550      67.050  71.370  82.640  1.00  0.00           C 
ATOM   1557  O   ASP A 550      66.060  71.880  83.090  1.00  0.00           O 
ATOM   1558  N   LEU A 551      67.510  71.750  81.400  1.00  0.00           N 
ATOM   1559  HN  LEU A 551      68.330  71.260  81.120  1.00  0.00           H 
ATOM   1560  CA  LEU A 551      66.930  72.780  80.550  1.00  0.00           C 
ATOM   1561  HA  LEU A 551      66.720  73.670  81.120  1.00  0.00           H 
ATOM   1562  CB  LEU A 551      67.910  73.200  79.440  1.00  0.00           C 
ATOM   1563  HB1 LEU A 551      68.040  72.290  78.810  1.00  0.00           H 
ATOM   1564  HB2 LEU A 551      67.580  74.000  78.740  1.00  0.00           H 
ATOM   1565  CG  LEU A 551      69.260  73.810  79.850  1.00  0.00           C 
ATOM   1566  HG  LEU A 551      69.820  73.060  80.440  1.00  0.00           H 
ATOM   1567  CD1 LEU A 551      70.130  74.230  78.660  1.00  0.00           C 
ATOM   1568 1HD1 LEU A 551      69.630  75.050  78.100  1.00  0.00           H 
ATOM   1569 2HD1 LEU A 551      71.130  74.520  79.050  1.00  0.00           H 
ATOM   1570 3HD1 LEU A 551      70.230  73.320  78.030  1.00  0.00           H 
ATOM   1571  CD2 LEU A 551      68.900  75.030  80.710  1.00  0.00           C 
ATOM   1572 1HD2 LEU A 551      69.810  75.450  81.190  1.00  0.00           H 
ATOM   1573 2HD2 LEU A 551      68.310  75.820  80.190  1.00  0.00           H 
ATOM   1574 3HD2 LEU A 551      68.250  74.650  81.530  1.00  0.00           H 
ATOM   1575  C   LEU A 551      65.580  72.170  79.950  1.00  0.00           C 
ATOM   1576  O   LEU A 551      65.490  70.980  79.860  1.00  0.00           O 
ATOM   1577  N   PRO A 552      64.570  72.950  79.600  1.00  0.00           N 
ATOM   1578  CD  PRO A 552      64.380  74.340  80.070  1.00  0.00           C 
ATOM   1579  HD1 PRO A 552      64.970  75.030  79.430  1.00  0.00           H 
ATOM   1580  HD2 PRO A 552      64.540  74.330  81.170  1.00  0.00           H 
ATOM   1581  CA  PRO A 552      63.390  72.420  79.020  1.00  0.00           C 
ATOM   1582  HA  PRO A 552      62.880  71.740  79.680  1.00  0.00           H 
ATOM   1583  CB  PRO A 552      62.560  73.660  78.750  1.00  0.00           C 
ATOM   1584  HB1 PRO A 552      62.850  74.360  77.940  1.00  0.00           H 
ATOM   1585  HB2 PRO A 552      61.460  73.520  78.680  1.00  0.00           H 
ATOM   1586  CG  PRO A 552      62.880  74.520  80.010  1.00  0.00           C 
ATOM   1587  HG1 PRO A 552      62.550  75.560  79.790  1.00  0.00           H 
ATOM   1588  HG2 PRO A 552      62.330  74.080  80.870  1.00  0.00           H 
ATOM   1589  C   PRO A 552      63.670  71.710  77.680  1.00  0.00           C 
ATOM   1590  O   PRO A 552      64.540  72.200  76.970  1.00  0.00           O 
ATOM   1591  N   PHE A 553      62.980  70.580  77.360  1.00  0.00           N 
ATOM   1592  HN  PHE A 553      62.240  70.260  77.940  1.00  0.00           H 
ATOM   1593  CA  PHE A 553      63.330  69.700  76.330  1.00  0.00           C 
ATOM   1594  HA  PHE A 553      64.400  69.580  76.330  1.00  0.00           H 
ATOM   1595  CB  PHE A 553      62.610  68.310  76.450  1.00  0.00           C 
ATOM   1596  HB1 PHE A 553      63.010  67.590  75.710  1.00  0.00           H 
ATOM   1597  HB2 PHE A 553      62.780  67.940  77.490  1.00  0.00           H 
ATOM   1598  CG  PHE A 553      61.150  68.290  76.150  1.00  0.00           C 
ATOM   1599  CD1 PHE A 553      60.120  68.670  77.040  1.00  0.00           C 
ATOM   1600  HD1 PHE A 553      60.460  69.080  77.980  1.00  0.00           H 
ATOM   1601  CE1 PHE A 553      58.760  68.610  76.740  1.00  0.00           C 
ATOM   1602  HE1 PHE A 553      57.950  68.980  77.350  1.00  0.00           H 
ATOM   1603  CZ  PHE A 553      58.380  68.170  75.430  1.00  0.00           C 
ATOM   1604  HZ  PHE A 553      57.360  68.030  75.120  1.00  0.00           H 
ATOM   1605  CD2 PHE A 553      60.630  67.840  74.900  1.00  0.00           C 
ATOM   1606  HD2 PHE A 553      61.340  67.560  74.130  1.00  0.00           H 
ATOM   1607  CE2 PHE A 553      59.330  67.790  74.510  1.00  0.00           C 
ATOM   1608  HE2 PHE A 553      58.960  67.460  73.550  1.00  0.00           H 
ATOM   1609  C   PHE A 553      62.880  70.370  74.970  1.00  0.00           C 
ATOM   1610  O   PHE A 553      63.580  70.180  73.990  1.00  0.00           O 
ATOM   1611  N   MET A 554      61.850  71.320  74.940  1.00  0.00           N 
ATOM   1612  HN  MET A 554      61.410  71.350  75.840  1.00  0.00           H 
ATOM   1613  CA  MET A 554      61.400  72.180  73.910  1.00  0.00           C 
ATOM   1614  HA  MET A 554      61.330  71.480  73.090  1.00  0.00           H 
ATOM   1615  CB  MET A 554      60.010  72.760  74.280  1.00  0.00           C 
ATOM   1616  HB1 MET A 554      59.470  71.910  74.760  1.00  0.00           H 
ATOM   1617  HB2 MET A 554      60.070  73.530  75.080  1.00  0.00           H 
ATOM   1618  CG  MET A 554      59.220  73.310  73.020  1.00  0.00           C 
ATOM   1619  HG1 MET A 554      58.270  73.740  73.420  1.00  0.00           H 
ATOM   1620  HG2 MET A 554      59.730  74.120  72.470  1.00  0.00           H 
ATOM   1621  SD  MET A 554      58.700  71.950  71.910  1.00  0.00           S 
ATOM   1622  CE  MET A 554      58.190  73.060  70.580  1.00  0.00           C 
ATOM   1623  HE1 MET A 554      58.860  73.930  70.450  1.00  0.00           H 
ATOM   1624  HE2 MET A 554      58.290  72.500  69.630  1.00  0.00           H 
ATOM   1625  HE3 MET A 554      57.170  73.490  70.690  1.00  0.00           H 
ATOM   1626  C   MET A 554      62.460  73.230  73.510  1.00  0.00           C 
ATOM   1627  O   MET A 554      62.580  73.560  72.360  1.00  0.00           O 
ATOM   1628  N   TYR A 555      63.180  73.790  74.470  1.00  0.00           N 
ATOM   1629  HN  TYR A 555      63.130  73.410  75.390  1.00  0.00           H 
ATOM   1630  CA  TYR A 555      64.410  74.480  74.090  1.00  0.00           C 
ATOM   1631  HA  TYR A 555      64.140  75.420  73.640  1.00  0.00           H 
ATOM   1632  CB  TYR A 555      65.180  74.900  75.350  1.00  0.00           C 
ATOM   1633  HB1 TYR A 555      64.530  75.620  75.890  1.00  0.00           H 
ATOM   1634  HB2 TYR A 555      65.450  74.170  76.150  1.00  0.00           H 
ATOM   1635  CG  TYR A 555      66.540  75.580  75.000  1.00  0.00           C 
ATOM   1636  CD1 TYR A 555      66.670  76.740  74.170  1.00  0.00           C 
ATOM   1637  HD1 TYR A 555      65.810  77.280  73.800  1.00  0.00           H 
ATOM   1638  CE1 TYR A 555      68.010  77.240  73.880  1.00  0.00           C 
ATOM   1639  HE1 TYR A 555      68.240  78.110  73.280  1.00  0.00           H 
ATOM   1640  CZ  TYR A 555      69.130  76.500  74.280  1.00  0.00           C 
ATOM   1641  OH  TYR A 555      70.370  76.900  73.750  1.00  0.00           O 
ATOM   1642  HH  TYR A 555      71.040  76.550  74.350  1.00  0.00           H 
ATOM   1643  CD2 TYR A 555      67.680  74.980  75.520  1.00  0.00           C 
ATOM   1644  HD2 TYR A 555      67.630  74.110  76.150  1.00  0.00           H 
ATOM   1645  CE2 TYR A 555      69.000  75.410  75.170  1.00  0.00           C 
ATOM   1646  HE2 TYR A 555      69.860  74.830  75.490  1.00  0.00           H 
ATOM   1647  C   TYR A 555      65.430  73.760  73.120  1.00  0.00           C 
ATOM   1648  O   TYR A 555      65.780  74.360  72.140  1.00  0.00           O 
ATOM   1649  N   SER A 556      65.830  72.520  73.450  1.00  0.00           N 
ATOM   1650  HN  SER A 556      65.560  71.940  74.220  1.00  0.00           H 
ATOM   1651  CA  SER A 556      66.820  71.800  72.660  1.00  0.00           C 
ATOM   1652  HA  SER A 556      67.710  72.400  72.570  1.00  0.00           H 
ATOM   1653  CB  SER A 556      67.120  70.360  73.180  1.00  0.00           C 
ATOM   1654  HB1 SER A 556      66.170  69.790  73.250  1.00  0.00           H 
ATOM   1655  HB2 SER A 556      67.790  69.920  72.410  1.00  0.00           H 
ATOM   1656  OG  SER A 556      67.740  70.490  74.450  1.00  0.00           O 
ATOM   1657  HG1 SER A 556      68.680  70.620  74.300  1.00  0.00           H 
ATOM   1658  C   SER A 556      66.220  71.600  71.270  1.00  0.00           C 
ATOM   1659  O   SER A 556      66.920  71.860  70.260  1.00  0.00           O 
ATOM   1660  N   ILE A 557      64.930  71.310  71.140  1.00  0.00           N 
ATOM   1661  HN  ILE A 557      64.400  71.130  71.970  1.00  0.00           H 
ATOM   1662  CA  ILE A 557      64.220  71.260  69.840  1.00  0.00           C 
ATOM   1663  HA  ILE A 557      64.810  70.630  69.190  1.00  0.00           H 
ATOM   1664  CB  ILE A 557      62.830  70.550  70.030  1.00  0.00           C 
ATOM   1665  HB  ILE A 557      62.300  71.130  70.820  1.00  0.00           H 
ATOM   1666  CG2 ILE A 557      62.050  70.680  68.690  1.00  0.00           C 
ATOM   1667 1HG2 ILE A 557      62.650  70.210  67.880  1.00  0.00           H 
ATOM   1668 2HG2 ILE A 557      61.080  70.130  68.730  1.00  0.00           H 
ATOM   1669 3HG2 ILE A 557      61.820  71.750  68.480  1.00  0.00           H 
ATOM   1670  CG1 ILE A 557      62.870  69.140  70.740  1.00  0.00           C 
ATOM   1671 1HG1 ILE A 557      63.260  68.440  69.970  1.00  0.00           H 
ATOM   1672 2HG1 ILE A 557      63.580  69.060  71.590  1.00  0.00           H 
ATOM   1673  CD  ILE A 557      61.420  68.750  71.110  1.00  0.00           C 
ATOM   1674  HD1 ILE A 557      60.940  69.660  71.520  1.00  0.00           H 
ATOM   1675  HD2 ILE A 557      60.760  68.450  70.270  1.00  0.00           H 
ATOM   1676  HD3 ILE A 557      61.410  67.970  71.910  1.00  0.00           H 
ATOM   1677  C   ILE A 557      64.190  72.570  69.080  1.00  0.00           C 
ATOM   1678  O   ILE A 557      64.520  72.650  67.890  1.00  0.00           O 
ATOM   1679  N   THR A 558      63.750  73.640  69.750  1.00  0.00           N 
ATOM   1680  HN  THR A 558      63.340  73.580  70.660  1.00  0.00           H 
ATOM   1681  CA  THR A 558      63.680  75.000  69.180  1.00  0.00           C 
ATOM   1682  HA  THR A 558      63.120  74.920  68.260  1.00  0.00           H 
ATOM   1683  CB  THR A 558      63.000  75.930  70.210  1.00  0.00           C 
ATOM   1684  HB  THR A 558      63.560  76.130  71.150  1.00  0.00           H 
ATOM   1685  OG1 THR A 558      61.780  75.330  70.520  1.00  0.00           O 
ATOM   1686  HG1 THR A 558      62.040  74.620  71.120  1.00  0.00           H 
ATOM   1687  CG2 THR A 558      62.780  77.290  69.540  1.00  0.00           C 
ATOM   1688 1HG2 THR A 558      62.170  77.970  70.170  1.00  0.00           H 
ATOM   1689 2HG2 THR A 558      63.720  77.840  69.320  1.00  0.00           H 
ATOM   1690 3HG2 THR A 558      62.310  77.090  68.560  1.00  0.00           H 
ATOM   1691  C   THR A 558      64.970  75.640  68.740  1.00  0.00           C 
ATOM   1692  O   THR A 558      65.080  76.140  67.580  1.00  0.00           O 
ATOM   1693  N   TYR A 559      66.040  75.580  69.560  1.00  0.00           N 
ATOM   1694  HN  TYR A 559      66.070  75.180  70.470  1.00  0.00           H 
ATOM   1695  CA  TYR A 559      67.320  76.080  69.100  1.00  0.00           C 
ATOM   1696  HA  TYR A 559      67.070  77.060  68.710  1.00  0.00           H 
ATOM   1697  CB  TYR A 559      68.310  76.070  70.330  1.00  0.00           C 
ATOM   1698  HB1 TYR A 559      67.880  76.600  71.210  1.00  0.00           H 
ATOM   1699  HB2 TYR A 559      68.390  75.000  70.620  1.00  0.00           H 
ATOM   1700  CG  TYR A 559      69.660  76.750  70.030  1.00  0.00           C 
ATOM   1701  CD1 TYR A 559      69.680  78.090  69.520  1.00  0.00           C 
ATOM   1702  HD1 TYR A 559      68.830  78.720  69.320  1.00  0.00           H 
ATOM   1703  CE1 TYR A 559      70.830  78.790  69.270  1.00  0.00           C 
ATOM   1704  HE1 TYR A 559      70.800  79.820  68.960  1.00  0.00           H 
ATOM   1705  CZ  TYR A 559      72.040  78.200  69.590  1.00  0.00           C 
ATOM   1706  OH  TYR A 559      73.170  78.980  69.420  1.00  0.00           O 
ATOM   1707  HH  TYR A 559      73.960  78.450  69.570  1.00  0.00           H 
ATOM   1708  CD2 TYR A 559      70.920  76.120  70.360  1.00  0.00           C 
ATOM   1709  HD2 TYR A 559      70.900  75.190  70.910  1.00  0.00           H 
ATOM   1710  CE2 TYR A 559      72.080  76.930  70.130  1.00  0.00           C 
ATOM   1711  HE2 TYR A 559      72.960  76.520  70.610  1.00  0.00           H 
ATOM   1712  C   TYR A 559      67.890  75.410  67.850  1.00  0.00           C 
ATOM   1713  O   TYR A 559      68.370  76.040  66.900  1.00  0.00           O 
ATOM   1714  N   ALA A 560      67.800  74.040  67.790  1.00  0.00           N 
ATOM   1715  HN  ALA A 560      67.430  73.470  68.520  1.00  0.00           H 
ATOM   1716  CA  ALA A 560      68.150  73.200  66.720  1.00  0.00           C 
ATOM   1717  HA  ALA A 560      69.190  73.420  66.500  1.00  0.00           H 
ATOM   1718  CB  ALA A 560      67.810  71.800  66.960  1.00  0.00           C 
ATOM   1719  HB1 ALA A 560      68.180  71.100  66.170  1.00  0.00           H 
ATOM   1720  HB2 ALA A 560      68.280  71.460  67.910  1.00  0.00           H 
ATOM   1721  HB3 ALA A 560      66.700  71.740  67.050  1.00  0.00           H 
ATOM   1722  C   ALA A 560      67.520  73.660  65.520  1.00  0.00           C 
ATOM   1723  O   ALA A 560      68.200  73.990  64.580  1.00  0.00           O 
ATOM   1724  N   ALA A 561      66.170  73.920  65.520  1.00  0.00           N 
ATOM   1725  HN  ALA A 561      65.730  73.770  66.400  1.00  0.00           H 
ATOM   1726  CA  ALA A 561      65.450  74.420  64.380  1.00  0.00           C 
ATOM   1727  HA  ALA A 561      65.770  73.810  63.550  1.00  0.00           H 
ATOM   1728  CB  ALA A 561      63.900  74.440  64.490  1.00  0.00           C 
ATOM   1729  HB1 ALA A 561      63.490  74.870  65.430  1.00  0.00           H 
ATOM   1730  HB2 ALA A 561      63.410  74.880  63.590  1.00  0.00           H 
ATOM   1731  HB3 ALA A 561      63.570  73.380  64.430  1.00  0.00           H 
ATOM   1732  C   ALA A 561      65.900  75.770  63.970  1.00  0.00           C 
ATOM   1733  O   ALA A 561      66.090  76.020  62.810  1.00  0.00           O 
ATOM   1734  N   PHE A 562      66.140  76.740  64.910  1.00  0.00           N 
ATOM   1735  HN  PHE A 562      66.060  76.410  65.850  1.00  0.00           H 
ATOM   1736  CA  PHE A 562      66.530  78.110  64.560  1.00  0.00           C 
ATOM   1737  HA  PHE A 562      65.850  78.580  63.870  1.00  0.00           H 
ATOM   1738  CB  PHE A 562      66.440  78.810  65.980  1.00  0.00           C 
ATOM   1739  HB1 PHE A 562      65.380  78.940  66.270  1.00  0.00           H 
ATOM   1740  HB2 PHE A 562      66.970  78.260  66.780  1.00  0.00           H 
ATOM   1741  CG  PHE A 562      66.950  80.220  65.890  1.00  0.00           C 
ATOM   1742  CD1 PHE A 562      66.180  81.240  65.350  1.00  0.00           C 
ATOM   1743  HD1 PHE A 562      65.240  80.970  64.890  1.00  0.00           H 
ATOM   1744  CE1 PHE A 562      66.560  82.550  65.340  1.00  0.00           C 
ATOM   1745  HE1 PHE A 562      65.910  83.170  64.740  1.00  0.00           H 
ATOM   1746  CZ  PHE A 562      67.810  82.920  65.820  1.00  0.00           C 
ATOM   1747  HZ  PHE A 562      68.020  83.970  65.700  1.00  0.00           H 
ATOM   1748  CD2 PHE A 562      68.200  80.640  66.480  1.00  0.00           C 
ATOM   1749  HD2 PHE A 562      68.750  79.820  66.920  1.00  0.00           H 
ATOM   1750  CE2 PHE A 562      68.640  81.980  66.450  1.00  0.00           C 
ATOM   1751  HE2 PHE A 562      69.540  82.270  66.970  1.00  0.00           H 
ATOM   1752  C   PHE A 562      67.870  78.160  63.890  1.00  0.00           C 
ATOM   1753  O   PHE A 562      68.130  78.780  62.870  1.00  0.00           O 
ATOM   1754  N   ALA A 563      68.840  77.480  64.560  1.00  0.00           N 
ATOM   1755  HN  ALA A 563      68.560  77.000  65.390  1.00  0.00           H 
ATOM   1756  CA  ALA A 563      70.240  77.580  64.250  1.00  0.00           C 
ATOM   1757  HA  ALA A 563      70.480  78.630  64.290  1.00  0.00           H 
ATOM   1758  CB  ALA A 563      71.040  76.700  65.130  1.00  0.00           C 
ATOM   1759  HB1 ALA A 563      72.050  76.470  64.730  1.00  0.00           H 
ATOM   1760  HB2 ALA A 563      71.190  77.270  66.070  1.00  0.00           H 
ATOM   1761  HB3 ALA A 563      70.480  75.760  65.300  1.00  0.00           H 
ATOM   1762  C   ALA A 563      70.430  77.110  62.800  1.00  0.00           C 
ATOM   1763  O   ALA A 563      71.230  77.640  62.040  1.00  0.00           O 
ATOM   1764  N   ILE A 564      69.690  75.990  62.390  1.00  0.00           N 
ATOM   1765  HN  ILE A 564      69.070  75.500  63.000  1.00  0.00           H 
ATOM   1766  CA  ILE A 564      69.610  75.550  61.020  1.00  0.00           C 
ATOM   1767  HA  ILE A 564      70.620  75.300  60.750  1.00  0.00           H 
ATOM   1768  CB  ILE A 564      68.680  74.320  61.090  1.00  0.00           C 
ATOM   1769  HB  ILE A 564      67.780  74.550  61.710  1.00  0.00           H 
ATOM   1770  CG2 ILE A 564      68.300  73.770  59.710  1.00  0.00           C 
ATOM   1771 1HG2 ILE A 564      67.640  72.880  59.820  1.00  0.00           H 
ATOM   1772 2HG2 ILE A 564      67.700  74.590  59.260  1.00  0.00           H 
ATOM   1773 3HG2 ILE A 564      69.280  73.500  59.270  1.00  0.00           H 
ATOM   1774  CG1 ILE A 564      69.440  73.180  61.860  1.00  0.00           C 
ATOM   1775 1HG1 ILE A 564      70.380  72.870  61.360  1.00  0.00           H 
ATOM   1776 2HG1 ILE A 564      69.670  73.600  62.860  1.00  0.00           H 
ATOM   1777  CD  ILE A 564      68.500  71.910  62.120  1.00  0.00           C 
ATOM   1778  HD1 ILE A 564      69.090  71.220  62.760  1.00  0.00           H 
ATOM   1779  HD2 ILE A 564      67.480  72.130  62.510  1.00  0.00           H 
ATOM   1780  HD3 ILE A 564      68.300  71.360  61.170  1.00  0.00           H 
ATOM   1781  C   ILE A 564      69.030  76.610  60.050  1.00  0.00           C 
ATOM   1782  O   ILE A 564      69.610  76.860  58.990  1.00  0.00           O 
ATOM   1783  N   ILE A 565      67.940  77.330  60.440  1.00  0.00           N 
ATOM   1784  HN  ILE A 565      67.590  77.180  61.360  1.00  0.00           H 
ATOM   1785  CA  ILE A 565      67.240  78.300  59.670  1.00  0.00           C 
ATOM   1786  HA  ILE A 565      67.270  77.860  58.680  1.00  0.00           H 
ATOM   1787  CB  ILE A 565      65.800  78.520  60.160  1.00  0.00           C 
ATOM   1788  HB  ILE A 565      65.910  78.570  61.260  1.00  0.00           H 
ATOM   1789  CG2 ILE A 565      65.270  79.810  59.500  1.00  0.00           C 
ATOM   1790 1HG2 ILE A 565      64.260  80.090  59.860  1.00  0.00           H 
ATOM   1791 2HG2 ILE A 565      65.850  80.730  59.730  1.00  0.00           H 
ATOM   1792 3HG2 ILE A 565      65.250  79.670  58.400  1.00  0.00           H 
ATOM   1793  CG1 ILE A 565      64.870  77.240  59.940  1.00  0.00           C 
ATOM   1794 1HG1 ILE A 565      64.820  76.850  58.900  1.00  0.00           H 
ATOM   1795 2HG1 ILE A 565      65.370  76.410  60.480  1.00  0.00           H 
ATOM   1796  CD  ILE A 565      63.390  77.380  60.530  1.00  0.00           C 
ATOM   1797  HD1 ILE A 565      62.820  78.130  59.940  1.00  0.00           H 
ATOM   1798  HD2 ILE A 565      62.840  76.420  60.410  1.00  0.00           H 
ATOM   1799  HD3 ILE A 565      63.400  77.690  61.600  1.00  0.00           H 
ATOM   1800  C   ILE A 565      68.100  79.550  59.430  1.00  0.00           C 
ATOM   1801  O   ILE A 565      68.290  79.990  58.340  1.00  0.00           O 
ATOM   1802  N   ALA A 566      68.810  80.020  60.490  1.00  0.00           N 
ATOM   1803  HN  ALA A 566      68.610  79.690  61.410  1.00  0.00           H 
ATOM   1804  CA  ALA A 566      69.800  81.080  60.390  1.00  0.00           C 
ATOM   1805  HA  ALA A 566      69.400  82.010  60.030  1.00  0.00           H 
ATOM   1806  CB  ALA A 566      70.270  81.390  61.800  1.00  0.00           C 
ATOM   1807  HB1 ALA A 566      71.020  82.200  61.940  1.00  0.00           H 
ATOM   1808  HB2 ALA A 566      69.360  81.710  62.360  1.00  0.00           H 
ATOM   1809  HB3 ALA A 566      70.690  80.450  62.200  1.00  0.00           H 
ATOM   1810  C   ALA A 566      71.050  80.790  59.600  1.00  0.00           C 
ATOM   1811  O   ALA A 566      71.400  81.650  58.800  1.00  0.00           O 
ATOM   1812  N   THR A 567      71.580  79.540  59.640  1.00  0.00           N 
ATOM   1813  HN  THR A 567      71.240  78.890  60.320  1.00  0.00           H 
ATOM   1814  CA  THR A 567      72.650  79.120  58.750  1.00  0.00           C 
ATOM   1815  HA  THR A 567      73.420  79.870  58.870  1.00  0.00           H 
ATOM   1816  CB  THR A 567      73.240  77.780  59.200  1.00  0.00           C 
ATOM   1817  HB  THR A 567      72.460  76.990  59.270  1.00  0.00           H 
ATOM   1818  OG1 THR A 567      73.820  77.840  60.490  1.00  0.00           O 
ATOM   1819  HG1 THR A 567      73.120  78.120  61.090  1.00  0.00           H 
ATOM   1820  CG2 THR A 567      74.340  77.240  58.260  1.00  0.00           C 
ATOM   1821 1HG2 THR A 567      74.630  76.260  58.690  1.00  0.00           H 
ATOM   1822 2HG2 THR A 567      73.880  77.190  57.250  1.00  0.00           H 
ATOM   1823 3HG2 THR A 567      75.300  77.800  58.250  1.00  0.00           H 
ATOM   1824  C   THR A 567      72.250  79.140  57.270  1.00  0.00           C 
ATOM   1825  O   THR A 567      73.000  79.590  56.400  1.00  0.00           O 
ATOM   1826  N   LEU A 568      71.030  78.590  56.930  1.00  0.00           N 
ATOM   1827  HN  LEU A 568      70.440  78.240  57.660  1.00  0.00           H 
ATOM   1828  CA  LEU A 568      70.620  78.510  55.530  1.00  0.00           C 
ATOM   1829  HA  LEU A 568      71.450  78.080  54.990  1.00  0.00           H 
ATOM   1830  CB  LEU A 568      69.420  77.630  55.290  1.00  0.00           C 
ATOM   1831  HB1 LEU A 568      68.680  77.910  56.070  1.00  0.00           H 
ATOM   1832  HB2 LEU A 568      68.980  77.840  54.290  1.00  0.00           H 
ATOM   1833  CG  LEU A 568      69.770  76.130  55.380  1.00  0.00           C 
ATOM   1834  HG  LEU A 568      69.920  75.810  56.430  1.00  0.00           H 
ATOM   1835  CD1 LEU A 568      71.100  75.660  54.660  1.00  0.00           C 
ATOM   1836 1HD1 LEU A 568      71.180  74.550  54.610  1.00  0.00           H 
ATOM   1837 2HD1 LEU A 568      70.960  75.940  53.590  1.00  0.00           H 
ATOM   1838 3HD1 LEU A 568      72.030  76.080  55.090  1.00  0.00           H 
ATOM   1839  CD2 LEU A 568      68.490  75.360  55.080  1.00  0.00           C 
ATOM   1840 1HD2 LEU A 568      68.490  74.290  55.380  1.00  0.00           H 
ATOM   1841 2HD2 LEU A 568      67.680  75.810  55.700  1.00  0.00           H 
ATOM   1842 3HD2 LEU A 568      68.200  75.430  54.010  1.00  0.00           H 
ATOM   1843  C   LEU A 568      70.370  79.920  54.960  1.00  0.00           C 
ATOM   1844  O   LEU A 568      70.760  80.260  53.860  1.00  0.00           O 
ATOM   1845  N   LEU A 569      69.790  80.810  55.790  1.00  0.00           N 
ATOM   1846  HN  LEU A 569      69.420  80.520  56.670  1.00  0.00           H 
ATOM   1847  CA  LEU A 569      69.520  82.180  55.330  1.00  0.00           C 
ATOM   1848  HA  LEU A 569      68.900  82.170  54.450  1.00  0.00           H 
ATOM   1849  CB  LEU A 569      68.640  82.910  56.450  1.00  0.00           C 
ATOM   1850  HB1 LEU A 569      69.180  82.750  57.410  1.00  0.00           H 
ATOM   1851  HB2 LEU A 569      68.630  83.970  56.130  1.00  0.00           H 
ATOM   1852  CG  LEU A 569      67.180  82.390  56.380  1.00  0.00           C 
ATOM   1853  HG  LEU A 569      67.280  81.290  56.460  1.00  0.00           H 
ATOM   1854  CD1 LEU A 569      66.440  82.740  57.620  1.00  0.00           C 
ATOM   1855 1HD1 LEU A 569      65.580  82.040  57.630  1.00  0.00           H 
ATOM   1856 2HD1 LEU A 569      67.070  82.570  58.520  1.00  0.00           H 
ATOM   1857 3HD1 LEU A 569      66.070  83.790  57.600  1.00  0.00           H 
ATOM   1858  CD2 LEU A 569      66.390  82.700  55.070  1.00  0.00           C 
ATOM   1859 1HD2 LEU A 569      65.670  81.870  54.910  1.00  0.00           H 
ATOM   1860 2HD2 LEU A 569      65.830  83.650  55.210  1.00  0.00           H 
ATOM   1861 3HD2 LEU A 569      67.020  82.890  54.170  1.00  0.00           H 
ATOM   1862  C   LEU A 569      70.750  83.000  55.120  1.00  0.00           C 
ATOM   1863  O   LEU A 569      70.980  83.640  54.090  1.00  0.00           O 
ATOM   1864  N   MET A 570      71.790  82.890  56.020  1.00  0.00           N 
ATOM   1865  HN  MET A 570      71.620  82.340  56.840  1.00  0.00           H 
ATOM   1866  CA  MET A 570      73.110  83.560  55.920  1.00  0.00           C 
ATOM   1867  HA  MET A 570      72.970  84.630  55.850  1.00  0.00           H 
ATOM   1868  CB  MET A 570      73.960  83.300  57.120  1.00  0.00           C 
ATOM   1869  HB1 MET A 570      73.920  82.220  57.370  1.00  0.00           H 
ATOM   1870  HB2 MET A 570      75.050  83.380  56.910  1.00  0.00           H 
ATOM   1871  CG  MET A 570      73.650  84.290  58.220  1.00  0.00           C 
ATOM   1872  HG1 MET A 570      73.550  85.260  57.680  1.00  0.00           H 
ATOM   1873  HG2 MET A 570      72.720  84.070  58.790  1.00  0.00           H 
ATOM   1874  SD  MET A 570      74.990  84.550  59.480  1.00  0.00           S 
ATOM   1875  CE  MET A 570      74.670  83.100  60.490  1.00  0.00           C 
ATOM   1876  HE1 MET A 570      73.570  82.920  60.510  1.00  0.00           H 
ATOM   1877  HE2 MET A 570      75.160  82.150  60.190  1.00  0.00           H 
ATOM   1878  HE3 MET A 570      74.870  83.320  61.560  1.00  0.00           H 
ATOM   1879  C   MET A 570      73.930  83.180  54.620  1.00  0.00           C 
ATOM   1880  O   MET A 570      74.460  84.160  54.050  1.00  0.00           O 
ATOM   1881  N   LEU A 571      73.930  81.870  54.270  1.00  0.00           N 
ATOM   1882  HN  LEU A 571      73.510  81.190  54.870  1.00  0.00           H 
ATOM   1883  CA  LEU A 571      74.520  81.330  53.080  1.00  0.00           C 
ATOM   1884  HA  LEU A 571      75.500  81.740  52.900  1.00  0.00           H 
ATOM   1885  CB  LEU A 571      74.850  79.850  53.310  1.00  0.00           C 
ATOM   1886  HB1 LEU A 571      73.860  79.480  53.640  1.00  0.00           H 
ATOM   1887  HB2 LEU A 571      75.100  79.330  52.360  1.00  0.00           H 
ATOM   1888  CG  LEU A 571      75.880  79.460  54.360  1.00  0.00           C 
ATOM   1889  HG  LEU A 571      75.600  79.710  55.400  1.00  0.00           H 
ATOM   1890  CD1 LEU A 571      76.080  77.860  54.420  1.00  0.00           C 
ATOM   1891 1HD1 LEU A 571      76.940  77.690  55.100  1.00  0.00           H 
ATOM   1892 2HD1 LEU A 571      75.220  77.250  54.760  1.00  0.00           H 
ATOM   1893 3HD1 LEU A 571      76.450  77.560  53.420  1.00  0.00           H 
ATOM   1894  CD2 LEU A 571      77.180  80.080  53.950  1.00  0.00           C 
ATOM   1895 1HD2 LEU A 571      77.460  79.610  52.980  1.00  0.00           H 
ATOM   1896 2HD2 LEU A 571      77.010  81.180  53.950  1.00  0.00           H 
ATOM   1897 3HD2 LEU A 571      77.980  79.760  54.650  1.00  0.00           H 
ATOM   1898  C   LEU A 571      73.730  81.630  51.840  1.00  0.00           C 
ATOM   1899  O   LEU A 571      74.300  81.970  50.810  1.00  0.00           O 
ATOM   1900  N   ASN A 572      72.390  81.410  51.960  1.00  0.00           N 
ATOM   1901  HN  ASN A 572      71.990  81.000  52.770  1.00  0.00           H 
ATOM   1902  CA  ASN A 572      71.490  81.920  50.900  1.00  0.00           C 
ATOM   1903  HA  ASN A 572      71.740  81.400  49.990  1.00  0.00           H 
ATOM   1904  CB  ASN A 572      70.040  81.640  51.380  1.00  0.00           C 
ATOM   1905  HB1 ASN A 572      69.950  80.540  51.530  1.00  0.00           H 
ATOM   1906  HB2 ASN A 572      69.910  82.090  52.390  1.00  0.00           H 
ATOM   1907  CG  ASN A 572      68.920  82.240  50.560  1.00  0.00           C 
ATOM   1908  OD1 ASN A 572      68.580  83.360  50.710  1.00  0.00           O 
ATOM   1909  ND2 ASN A 572      68.370  81.390  49.620  1.00  0.00           N 
ATOM   1910 1HD2 ASN A 572      68.730  80.470  49.460  1.00  0.00           H 
ATOM   1911 2HD2 ASN A 572      67.680  81.800  49.030  1.00  0.00           H 
ATOM   1912  C   ASN A 572      71.660  83.420  50.470  1.00  0.00           C 
ATOM   1913  O   ASN A 572      71.690  83.700  49.280  1.00  0.00           O 
ATOM   1914  N   LEU A 573      71.710  84.330  51.390  1.00  0.00           N 
ATOM   1915  HN  LEU A 573      71.260  84.090  52.250  1.00  0.00           H 
ATOM   1916  CA  LEU A 573      72.100  85.660  51.210  1.00  0.00           C 
ATOM   1917  HA  LEU A 573      71.430  86.060  50.460  1.00  0.00           H 
ATOM   1918  CB  LEU A 573      71.910  86.560  52.530  1.00  0.00           C 
ATOM   1919  HB1 LEU A 573      70.890  86.460  52.970  1.00  0.00           H 
ATOM   1920  HB2 LEU A 573      72.560  86.210  53.360  1.00  0.00           H 
ATOM   1921  CG  LEU A 573      72.300  88.040  52.280  1.00  0.00           C 
ATOM   1922  HG  LEU A 573      73.250  88.210  51.730  1.00  0.00           H 
ATOM   1923  CD1 LEU A 573      71.220  88.700  51.430  1.00  0.00           C 
ATOM   1924 1HD1 LEU A 573      71.160  88.350  50.380  1.00  0.00           H 
ATOM   1925 2HD1 LEU A 573      70.190  88.470  51.780  1.00  0.00           H 
ATOM   1926 3HD1 LEU A 573      71.440  89.790  51.450  1.00  0.00           H 
ATOM   1927  CD2 LEU A 573      72.390  88.790  53.610  1.00  0.00           C 
ATOM   1928 1HD2 LEU A 573      72.790  89.820  53.480  1.00  0.00           H 
ATOM   1929 2HD2 LEU A 573      71.400  88.690  54.110  1.00  0.00           H 
ATOM   1930 3HD2 LEU A 573      73.040  88.150  54.250  1.00  0.00           H 
ATOM   1931  C   LEU A 573      73.490  85.870  50.620  1.00  0.00           C 
ATOM   1932  O   LEU A 573      73.600  86.680  49.740  1.00  0.00           O 
ATOM   1933  N   LEU A 574      74.520  85.100  51.090  1.00  0.00           N 
ATOM   1934  HN  LEU A 574      74.430  84.360  51.750  1.00  0.00           H 
ATOM   1935  CA  LEU A 574      75.840  85.200  50.460  1.00  0.00           C 
ATOM   1936  HA  LEU A 574      76.050  86.220  50.740  1.00  0.00           H 
ATOM   1937  CB  LEU A 574      76.740  84.100  51.110  1.00  0.00           C 
ATOM   1938  HB1 LEU A 574      76.270  83.920  52.100  1.00  0.00           H 
ATOM   1939  HB2 LEU A 574      76.810  83.100  50.640  1.00  0.00           H 
ATOM   1940  CG  LEU A 574      78.160  84.600  51.400  1.00  0.00           C 
ATOM   1941  HG  LEU A 574      78.150  85.710  51.500  1.00  0.00           H 
ATOM   1942  CD1 LEU A 574      79.000  84.320  50.170  1.00  0.00           C 
ATOM   1943 1HD1 LEU A 574      80.020  84.660  50.430  1.00  0.00           H 
ATOM   1944 2HD1 LEU A 574      79.050  83.240  49.930  1.00  0.00           H 
ATOM   1945 3HD1 LEU A 574      78.510  84.800  49.290  1.00  0.00           H 
ATOM   1946  CD2 LEU A 574      78.720  83.850  52.630  1.00  0.00           C 
ATOM   1947 1HD2 LEU A 574      79.820  83.830  52.790  1.00  0.00           H 
ATOM   1948 2HD2 LEU A 574      78.380  84.290  53.590  1.00  0.00           H 
ATOM   1949 3HD2 LEU A 574      78.430  82.780  52.570  1.00  0.00           H 
ATOM   1950  C   LEU A 574      75.780  84.850  48.960  1.00  0.00           C 
ATOM   1951  O   LEU A 574      76.250  85.630  48.110  1.00  0.00           O 
ATOM   1952  N   ILE A 575      75.130  83.730  48.660  1.00  0.00           N 
ATOM   1953  HN  ILE A 575      74.880  83.190  49.460  1.00  0.00           H 
ATOM   1954  CA  ILE A 575      75.030  83.240  47.220  1.00  0.00           C 
ATOM   1955  HA  ILE A 575      75.990  83.350  46.750  1.00  0.00           H 
ATOM   1956  CB  ILE A 575      74.420  81.830  47.110  1.00  0.00           C 
ATOM   1957  HB  ILE A 575      73.460  81.860  47.670  1.00  0.00           H 
ATOM   1958  CG2 ILE A 575      74.050  81.370  45.690  1.00  0.00           C 
ATOM   1959 1HG2 ILE A 575      73.500  80.410  45.760  1.00  0.00           H 
ATOM   1960 2HG2 ILE A 575      73.420  82.090  45.130  1.00  0.00           H 
ATOM   1961 3HG2 ILE A 575      75.010  81.160  45.160  1.00  0.00           H 
ATOM   1962  CG1 ILE A 575      75.290  80.720  47.820  1.00  0.00           C 
ATOM   1963 1HG1 ILE A 575      75.250  80.820  48.930  1.00  0.00           H 
ATOM   1964 2HG1 ILE A 575      74.720  79.770  47.740  1.00  0.00           H 
ATOM   1965  CD  ILE A 575      76.720  80.530  47.340  1.00  0.00           C 
ATOM   1966  HD1 ILE A 575      77.320  81.330  47.830  1.00  0.00           H 
ATOM   1967  HD2 ILE A 575      77.060  79.530  47.690  1.00  0.00           H 
ATOM   1968  HD3 ILE A 575      76.860  80.540  46.240  1.00  0.00           H 
ATOM   1969  C   ILE A 575      74.230  84.300  46.430  1.00  0.00           C 
ATOM   1970  O   ILE A 575      74.520  84.590  45.290  1.00  0.00           O 
ATOM   1971  N   ALA A 576      73.200  84.860  47.050  1.00  0.00           N 
ATOM   1972  HN  ALA A 576      72.910  84.590  47.970  1.00  0.00           H 
ATOM   1973  CA  ALA A 576      72.480  85.950  46.400  1.00  0.00           C 
ATOM   1974  HA  ALA A 576      72.110  85.580  45.450  1.00  0.00           H 
ATOM   1975  CB  ALA A 576      71.250  86.410  47.270  1.00  0.00           C 
ATOM   1976  HB1 ALA A 576      71.430  86.900  48.250  1.00  0.00           H 
ATOM   1977  HB2 ALA A 576      70.600  87.080  46.670  1.00  0.00           H 
ATOM   1978  HB3 ALA A 576      70.550  85.570  47.480  1.00  0.00           H 
ATOM   1979  C   ALA A 576      73.330  87.180  46.070  1.00  0.00           C 
ATOM   1980  O   ALA A 576      73.270  87.720  44.970  1.00  0.00           O 
ATOM   1981  N   MET A 577      74.160  87.640  46.990  1.00  0.00           N 
ATOM   1982  HN  MET A 577      74.090  87.220  47.890  1.00  0.00           H 
ATOM   1983  CA  MET A 577      75.100  88.710  46.790  1.00  0.00           C 
ATOM   1984  HA  MET A 577      74.540  89.600  46.520  1.00  0.00           H 
ATOM   1985  CB  MET A 577      75.830  89.090  48.110  1.00  0.00           C 
ATOM   1986  HB1 MET A 577      76.180  88.170  48.620  1.00  0.00           H 
ATOM   1987  HB2 MET A 577      76.660  89.770  47.810  1.00  0.00           H 
ATOM   1988  CG  MET A 577      74.940  89.860  49.040  1.00  0.00           C 
ATOM   1989  HG1 MET A 577      74.710  90.820  48.530  1.00  0.00           H 
ATOM   1990  HG2 MET A 577      74.070  89.210  49.270  1.00  0.00           H 
ATOM   1991  SD  MET A 577      75.820  90.370  50.550  1.00  0.00           S 
ATOM   1992  CE  MET A 577      76.530  88.820  51.290  1.00  0.00           C 
ATOM   1993  HE1 MET A 577      77.440  89.110  51.850  1.00  0.00           H 
ATOM   1994  HE2 MET A 577      75.810  88.340  52.000  1.00  0.00           H 
ATOM   1995  HE3 MET A 577      76.890  88.100  50.530  1.00  0.00           H 
ATOM   1996  C   MET A 577      76.120  88.450  45.710  1.00  0.00           C 
ATOM   1997  O   MET A 577      76.460  89.290  44.860  1.00  0.00           O 
ATOM   1998  N   MET A 578      76.540  87.190  45.730  1.00  0.00           N 
ATOM   1999  HN  MET A 578      76.400  86.520  46.460  1.00  0.00           H 
ATOM   2000  CA  MET A 578      77.480  86.680  44.690  1.00  0.00           C 
ATOM   2001  HA  MET A 578      78.380  87.280  44.670  1.00  0.00           H 
ATOM   2002  CB  MET A 578      77.760  85.280  44.880  1.00  0.00           C 
ATOM   2003  HB1 MET A 578      77.920  85.130  45.970  1.00  0.00           H 
ATOM   2004  HB2 MET A 578      76.960  84.600  44.530  1.00  0.00           H 
ATOM   2005  CG  MET A 578      79.130  84.860  44.190  1.00  0.00           C 
ATOM   2006  HG1 MET A 578      78.890  85.110  43.130  1.00  0.00           H 
ATOM   2007  HG2 MET A 578      80.000  85.390  44.640  1.00  0.00           H 
ATOM   2008  SD  MET A 578      79.530  83.090  44.320  1.00  0.00           S 
ATOM   2009  CE  MET A 578      79.400  82.910  46.130  1.00  0.00           C 
ATOM   2010  HE1 MET A 578      79.810  83.810  46.640  1.00  0.00           H 
ATOM   2011  HE2 MET A 578      78.330  82.880  46.440  1.00  0.00           H 
ATOM   2012  HE3 MET A 578      80.000  82.060  46.510  1.00  0.00           H 
ATOM   2013  C   MET A 578      76.810  86.850  43.290  1.00  0.00           C 
ATOM   2014  O   MET A 578      77.360  87.440  42.310  1.00  0.00           O 
ATOM   2015  N   GLY A 579      75.550  86.370  43.150  1.00  0.00           N 
ATOM   2016  HN  GLY A 579      75.170  86.000  43.990  1.00  0.00           H 
ATOM   2017  CA  GLY A 579      74.800  86.350  41.900  1.00  0.00           C 
ATOM   2018  HA1 GLY A 579      75.320  85.720  41.190  1.00  0.00           H 
ATOM   2019  HA2 GLY A 579      73.880  85.860  42.190  1.00  0.00           H 
ATOM   2020  C   GLY A 579      74.560  87.610  41.190  1.00  0.00           C 
ATOM   2021  O   GLY A 579      74.750  87.650  39.970  1.00  0.00           O 
ATOM   2022  N   ASP A 580      74.240  88.660  41.950  1.00  0.00           N 
ATOM   2023  HN  ASP A 580      74.140  88.390  42.900  1.00  0.00           H 
ATOM   2024  CA  ASP A 580      74.150  90.110  41.580  1.00  0.00           C 
ATOM   2025  HA  ASP A 580      73.590  90.180  40.660  1.00  0.00           H 
ATOM   2026  CB  ASP A 580      73.370  90.900  42.740  1.00  0.00           C 
ATOM   2027  HB1 ASP A 580      72.560  90.210  43.070  1.00  0.00           H 
ATOM   2028  HB2 ASP A 580      74.020  91.000  43.630  1.00  0.00           H 
ATOM   2029  CG  ASP A 580      72.770  92.190  42.340  1.00  0.00           C 
ATOM   2030  OD1 ASP A 580      71.950  92.220  41.370  1.00  0.00           O 
ATOM   2031  OD2 ASP A 580      73.150  93.280  42.860  1.00  0.00           O 
ATOM   2032  C   ASP A 580      75.550  90.750  41.300  1.00  0.00           C 
ATOM   2033  O   ASP A 580      75.590  91.900  40.830  1.00  0.00           O 
ATOM   2034  N   THR A 581      76.630  90.090  41.580  1.00  0.00           N 
ATOM   2035  HN  THR A 581      76.550  89.170  41.950  1.00  0.00           H 
ATOM   2036  CA  THR A 581      78.000  90.680  41.540  1.00  0.00           C 
ATOM   2037  HA  THR A 581      77.820  91.580  40.970  1.00  0.00           H 
ATOM   2038  CB  THR A 581      78.530  91.040  42.930  1.00  0.00           C 
ATOM   2039  HB  THR A 581      78.810  90.070  43.390  1.00  0.00           H 
ATOM   2040  OG1 THR A 581      77.580  91.610  43.810  1.00  0.00           O 
ATOM   2041  HG1 THR A 581      77.160  90.870  44.260  1.00  0.00           H 
ATOM   2042  CG2 THR A 581      79.710  92.020  42.990  1.00  0.00           C 
ATOM   2043 1HG2 THR A 581      80.700  91.630  42.680  1.00  0.00           H 
ATOM   2044 2HG2 THR A 581      79.410  92.700  42.160  1.00  0.00           H 
ATOM   2045 3HG2 THR A 581      79.880  92.540  43.960  1.00  0.00           H 
ATOM   2046  C   THR A 581      79.070  89.830  40.820  1.00  0.00           C 
ATOM   2047  O   THR A 581      80.140  90.360  40.550  1.00  0.00           O 
ATOM   2048  N   HSD A 582      78.690  88.640  40.300  1.00  0.00           N 
ATOM   2049  HN  HSD A 582      77.870  88.110  40.500  1.00  0.00           H 
ATOM   2050  CA  HSD A 582      79.710  87.940  39.500  1.00  0.00           C 
ATOM   2051  HA  HSD A 582      80.620  88.480  39.280  1.00  0.00           H 
ATOM   2052  CB  HSD A 582      80.290  86.740  40.200  1.00  0.00           C 
ATOM   2053  HB1 HSD A 582      79.540  85.950  40.420  1.00  0.00           H 
ATOM   2054  HB2 HSD A 582      80.970  86.280  39.460  1.00  0.00           H 
ATOM   2055  ND1 HSD A 582      82.380  86.550  41.710  1.00  0.00           N 
ATOM   2056  HD1 HSD A 582      82.970  86.160  41.000  1.00  0.00           H 
ATOM   2057  CG  HSD A 582      81.100  87.070  41.470  1.00  0.00           C 
ATOM   2058  CE1 HSD A 582      82.780  86.920  42.920  1.00  0.00           C 
ATOM   2059  HE1 HSD A 582      83.780  86.800  43.330  1.00  0.00           H 
ATOM   2060  NE2 HSD A 582      81.840  87.580  43.520  1.00  0.00           N 
ATOM   2061  CD2 HSD A 582      80.740  87.610  42.640  1.00  0.00           C 
ATOM   2062  HD2 HSD A 582      79.760  87.890  42.990  1.00  0.00           H 
ATOM   2063  C   HSD A 582      79.050  87.540  38.180  1.00  0.00           C 
ATOM   2064  O   HSD A 582      79.720  87.380  37.170  1.00  0.00           O 
ATOM   2065  N   TRP A 583      77.750  87.300  38.120  1.00  0.00           N 
ATOM   2066  HN  TRP A 583      77.230  87.360  38.970  1.00  0.00           H 
ATOM   2067  CA  TRP A 583      77.030  86.970  36.930  1.00  0.00           C 
ATOM   2068  HA  TRP A 583      77.740  86.910  36.120  1.00  0.00           H 
ATOM   2069  CB  TRP A 583      76.240  85.660  36.950  1.00  0.00           C 
ATOM   2070  HB1 TRP A 583      76.830  84.820  37.380  1.00  0.00           H 
ATOM   2071  HB2 TRP A 583      75.480  85.800  37.740  1.00  0.00           H 
ATOM   2072  CG  TRP A 583      75.670  85.160  35.630  1.00  0.00           C 
ATOM   2073  CD1 TRP A 583      76.480  84.820  34.590  1.00  0.00           C 
ATOM   2074  HD1 TRP A 583      77.560  84.870  34.550  1.00  0.00           H 
ATOM   2075  NE1 TRP A 583      75.730  84.470  33.480  1.00  0.00           N 
ATOM   2076  HE1 TRP A 583      76.140  83.890  32.810  1.00  0.00           H 
ATOM   2077  CE2 TRP A 583      74.360  84.600  33.900  1.00  0.00           C 
ATOM   2078  CD2 TRP A 583      74.320  84.990  35.270  1.00  0.00           C 
ATOM   2079  CE3 TRP A 583      73.070  85.260  35.940  1.00  0.00           C 
ATOM   2080  HE3 TRP A 583      73.060  85.620  36.960  1.00  0.00           H 
ATOM   2081  CZ3 TRP A 583      71.940  84.960  35.200  1.00  0.00           C 
ATOM   2082  HZ3 TRP A 583      70.950  84.970  35.630  1.00  0.00           H 
ATOM   2083  CZ2 TRP A 583      73.170  84.360  33.220  1.00  0.00           C 
ATOM   2084  HZ2 TRP A 583      73.190  84.230  32.150  1.00  0.00           H 
ATOM   2085  CH2 TRP A 583      71.980  84.550  33.850  1.00  0.00           C 
ATOM   2086  HH2 TRP A 583      71.090  84.230  33.330  1.00  0.00           H 
ATOM   2087  C   TRP A 583      76.130  88.120  36.480  1.00  0.00           C 
ATOM   2088  O   TRP A 583      75.100  88.050  35.820  1.00  0.00           O 
ATOM   2089  N   ARG A 584      76.580  89.290  36.950  1.00  0.00           N 
ATOM   2090  HN  ARG A 584      77.440  89.400  37.450  1.00  0.00           H 
ATOM   2091  CA  ARG A 584      75.810  90.500  36.720  1.00  0.00           C 
ATOM   2092  HA  ARG A 584      75.390  90.450  35.720  1.00  0.00           H 
ATOM   2093  CB  ARG A 584      74.700  90.590  37.790  1.00  0.00           C 
ATOM   2094  HB1 ARG A 584      74.170  89.620  37.830  1.00  0.00           H 
ATOM   2095  HB2 ARG A 584      75.220  90.790  38.750  1.00  0.00           H 
ATOM   2096  CG  ARG A 584      73.630  91.700  37.550  1.00  0.00           C 
ATOM   2097  HG1 ARG A 584      72.770  91.580  38.240  1.00  0.00           H 
ATOM   2098  HG2 ARG A 584      74.200  92.640  37.710  1.00  0.00           H 
ATOM   2099  CD  ARG A 584      73.100  91.940  36.120  1.00  0.00           C 
ATOM   2100  HD1 ARG A 584      72.350  92.760  36.030  1.00  0.00           H 
ATOM   2101  HD2 ARG A 584      73.880  92.200  35.370  1.00  0.00           H 
ATOM   2102  NE  ARG A 584      72.610  90.650  35.560  1.00  0.00           N 
ATOM   2103  HE  ARG A 584      72.760  89.860  36.150  1.00  0.00           H 
ATOM   2104  CZ  ARG A 584      71.840  90.440  34.520  1.00  0.00           C 
ATOM   2105  NH1 ARG A 584      71.670  89.200  34.180  1.00  0.00           N 
ATOM   2106 1HH1 ARG A 584      72.180  88.390  34.480  1.00  0.00           H 
ATOM   2107 2HH1 ARG A 584      71.170  89.030  33.330  1.00  0.00           H 
ATOM   2108  NH2 ARG A 584      71.300  91.410  33.760  1.00  0.00           N 
ATOM   2109 1HH2 ARG A 584      71.500  92.390  33.740  1.00  0.00           H 
ATOM   2110 2HH2 ARG A 584      70.730  91.060  33.020  1.00  0.00           H 
ATOM   2111  C   ARG A 584      76.780  91.740  36.720  1.00  0.00           C 
ATOM   2112  O   ARG A 584      77.620  91.870  35.830  1.00  0.00           O 
ATOM   2113  N   VAL A 585      76.720  92.740  37.640  1.00  0.00           N 
ATOM   2114  HN  VAL A 585      76.000  92.560  38.310  1.00  0.00           H 
ATOM   2115  CA  VAL A 585      77.610  93.890  37.640  1.00  0.00           C 
ATOM   2116  HA  VAL A 585      77.970  94.050  36.640  1.00  0.00           H 
ATOM   2117  CB  VAL A 585      76.930  95.200  38.120  1.00  0.00           C 
ATOM   2118  HB  VAL A 585      76.250  95.500  37.300  1.00  0.00           H 
ATOM   2119  CG1 VAL A 585      76.000  94.910  39.360  1.00  0.00           C 
ATOM   2120 1HG1 VAL A 585      75.580  95.890  39.670  1.00  0.00           H 
ATOM   2121 2HG1 VAL A 585      75.210  94.170  39.110  1.00  0.00           H 
ATOM   2122 3HG1 VAL A 585      76.600  94.510  40.210  1.00  0.00           H 
ATOM   2123  CG2 VAL A 585      77.990  96.220  38.580  1.00  0.00           C 
ATOM   2124 1HG2 VAL A 585      77.500  97.210  38.710  1.00  0.00           H 
ATOM   2125 2HG2 VAL A 585      78.560  95.880  39.470  1.00  0.00           H 
ATOM   2126 3HG2 VAL A 585      78.830  96.380  37.860  1.00  0.00           H 
ATOM   2127  C   VAL A 585      78.800  93.590  38.450  1.00  0.00           C 
ATOM   2128  O   VAL A 585      78.770  93.550  39.680  1.00  0.00           O 
ATOM   2129  N   ALA A 586      79.920  93.330  37.740  1.00  0.00           N 
ATOM   2130  HN  ALA A 586      79.830  93.470  36.760  1.00  0.00           H 
ATOM   2131  CA  ALA A 586      81.220  93.100  38.290  1.00  0.00           C 
ATOM   2132  HA  ALA A 586      81.120  93.100  39.370  1.00  0.00           H 
ATOM   2133  CB  ALA A 586      81.730  91.690  37.880  1.00  0.00           C 
ATOM   2134  HB1 ALA A 586      82.750  91.360  38.160  1.00  0.00           H 
ATOM   2135  HB2 ALA A 586      81.060  90.930  38.330  1.00  0.00           H 
ATOM   2136  HB3 ALA A 586      81.650  91.500  36.790  1.00  0.00           H 
ATOM   2137  C   ALA A 586      82.010  94.310  37.830  1.00  0.00           C 
ATOM   2138  O   ALA A 586      82.210  95.250  38.610  1.00  0.00           O 
ATOM   2139  N   HSD A 587      82.370  94.280  36.550  1.00  0.00           N 
ATOM   2140  HN  HSD A 587      82.140  93.570  35.890  1.00  0.00           H 
ATOM   2141  CA  HSD A 587      83.090  95.390  36.070  1.00  0.00           C 
ATOM   2142  HA  HSD A 587      83.890  95.580  36.760  1.00  0.00           H 
ATOM   2143  CB  HSD A 587      83.660  95.180  34.590  1.00  0.00           C 
ATOM   2144  HB1 HSD A 587      84.380  94.330  34.610  1.00  0.00           H 
ATOM   2145  HB2 HSD A 587      82.870  94.740  33.940  1.00  0.00           H 
ATOM   2146  ND1 HSD A 587      85.570  96.870  34.500  1.00  0.00           N 
ATOM   2147  HD1 HSD A 587      86.110  96.730  35.330  1.00  0.00           H 
ATOM   2148  CG  HSD A 587      84.550  96.190  33.910  1.00  0.00           C 
ATOM   2149  CE1 HSD A 587      86.120  97.620  33.440  1.00  0.00           C 
ATOM   2150  HE1 HSD A 587      87.020  98.240  33.510  1.00  0.00           H 
ATOM   2151  NE2 HSD A 587      85.460  97.470  32.290  1.00  0.00           N 
ATOM   2152  CD2 HSD A 587      84.450  96.540  32.580  1.00  0.00           C 
ATOM   2153  HD2 HSD A 587      83.740  96.400  31.780  1.00  0.00           H 
ATOM   2154  C   HSD A 587      82.380  96.750  36.030  1.00  0.00           C 
ATOM   2155  O   HSD A 587      83.070  97.710  36.270  1.00  0.00           O 
ATOM   2156  N   GLU A 588      80.960  96.840  35.910  1.00  0.00           N 
ATOM   2157  HN  GLU A 588      80.550  95.940  35.780  1.00  0.00           H 
ATOM   2158  CA  GLU A 588      80.220  98.120  35.800  1.00  0.00           C 
ATOM   2159  HA  GLU A 588      80.690  98.560  34.930  1.00  0.00           H 
ATOM   2160  CB  GLU A 588      78.720  97.830  35.510  1.00  0.00           C 
ATOM   2161  HB1 GLU A 588      78.600  97.860  34.410  1.00  0.00           H 
ATOM   2162  HB2 GLU A 588      78.480  96.790  35.820  1.00  0.00           H 
ATOM   2163  CG  GLU A 588      77.630  98.700  36.000  1.00  0.00           C 
ATOM   2164  HG1 GLU A 588      77.550  98.590  37.100  1.00  0.00           H 
ATOM   2165  HG2 GLU A 588      77.860  99.780  35.920  1.00  0.00           H 
ATOM   2166  CD  GLU A 588      76.240  98.350  35.450  1.00  0.00           C 
ATOM   2167  OE1 GLU A 588      75.840  97.150  35.270  1.00  0.00           O 
ATOM   2168  OE2 GLU A 588      75.530  99.300  35.060  1.00  0.00           O 
ATOM   2169  C   GLU A 588      80.430  99.080  36.960  1.00  0.00           C 
ATOM   2170  O   GLU A 588      80.270 100.280  36.710  1.00  0.00           O 
ATOM   2171  N   ARG A 589      81.020  98.600  38.070  1.00  0.00           N 
ATOM   2172  HN  ARG A 589      81.190  97.620  38.110  1.00  0.00           H 
ATOM   2173  CA  ARG A 589      81.480  99.440  39.160  1.00  0.00           C 
ATOM   2174  HA  ARG A 589      80.640 100.020  39.520  1.00  0.00           H 
ATOM   2175  CB  ARG A 589      82.000  98.430  40.290  1.00  0.00           C 
ATOM   2176  HB1 ARG A 589      81.980  98.990  41.250  1.00  0.00           H 
ATOM   2177  HB2 ARG A 589      81.330  97.550  40.330  1.00  0.00           H 
ATOM   2178  CG  ARG A 589      83.410  97.860  40.160  1.00  0.00           C 
ATOM   2179  HG1 ARG A 589      83.580  97.540  39.110  1.00  0.00           H 
ATOM   2180  HG2 ARG A 589      84.090  98.670  40.490  1.00  0.00           H 
ATOM   2181  CD  ARG A 589      83.620  96.580  41.090  1.00  0.00           C 
ATOM   2182  HD1 ARG A 589      83.420  96.950  42.120  1.00  0.00           H 
ATOM   2183  HD2 ARG A 589      82.900  95.780  40.820  1.00  0.00           H 
ATOM   2184  NE  ARG A 589      85.060  96.260  40.930  1.00  0.00           N 
ATOM   2185  HE  ARG A 589      85.680  96.780  40.340  1.00  0.00           H 
ATOM   2186  CZ  ARG A 589      85.630  95.110  41.220  1.00  0.00           C 
ATOM   2187  NH1 ARG A 589      85.140  94.300  42.060  1.00  0.00           N 
ATOM   2188 1HH1 ARG A 589      84.340  94.610  42.580  1.00  0.00           H 
ATOM   2189 2HH1 ARG A 589      85.630  93.440  42.160  1.00  0.00           H 
ATOM   2190  NH2 ARG A 589      86.720  94.840  40.510  1.00  0.00           N 
ATOM   2191 1HH2 ARG A 589      87.060  95.640  40.020  1.00  0.00           H 
ATOM   2192 2HH2 ARG A 589      87.520  94.490  41.000  1.00  0.00           H 
ATOM   2193  C   ARG A 589      82.590 100.410  38.810  1.00  0.00           C 
ATOM   2194  O   ARG A 589      82.610 101.510  39.420  1.00  0.00           O 
ATOM   2195  N   MET B 454     111.580  88.380  71.870  1.00  0.00           N 
ATOM   2196  HN  MET B 454     111.690  88.690  72.810  1.00  0.00           H 
ATOM   2197  CA  MET B 454     111.450  86.950  71.620  1.00  0.00           C 
ATOM   2198  HA  MET B 454     112.320  86.640  71.060  1.00  0.00           H 
ATOM   2199  CB  MET B 454     111.440  86.160  72.950  1.00  0.00           C 
ATOM   2200  HB1 MET B 454     110.760  86.670  73.670  1.00  0.00           H 
ATOM   2201  HB2 MET B 454     111.130  85.110  72.740  1.00  0.00           H 
ATOM   2202  CG  MET B 454     112.820  85.940  73.610  1.00  0.00           C 
ATOM   2203  HG1 MET B 454     113.530  85.390  72.960  1.00  0.00           H 
ATOM   2204  HG2 MET B 454     113.280  86.950  73.650  1.00  0.00           H 
ATOM   2205  SD  MET B 454     112.600  85.020  75.180  1.00  0.00           S 
ATOM   2206  CE  MET B 454     114.330  84.440  75.300  1.00  0.00           C 
ATOM   2207  HE1 MET B 454     114.540  83.730  76.130  1.00  0.00           H 
ATOM   2208  HE2 MET B 454     114.680  83.910  74.390  1.00  0.00           H 
ATOM   2209  HE3 MET B 454     114.990  85.330  75.350  1.00  0.00           H 
ATOM   2210  C   MET B 454     110.250  86.570  70.840  1.00  0.00           C 
ATOM   2211  O   MET B 454     110.280  85.780  69.920  1.00  0.00           O 
ATOM   2212  N   SER B 455     109.070  87.160  71.190  1.00  0.00           N 
ATOM   2213  HN  SER B 455     108.970  87.880  71.880  1.00  0.00           H 
ATOM   2214  CA  SER B 455     107.710  86.940  70.590  1.00  0.00           C 
ATOM   2215  HA  SER B 455     107.550  85.890  70.770  1.00  0.00           H 
ATOM   2216  CB  SER B 455     106.580  87.810  71.170  1.00  0.00           C 
ATOM   2217  HB1 SER B 455     106.830  88.890  71.190  1.00  0.00           H 
ATOM   2218  HB2 SER B 455     105.600  87.490  70.760  1.00  0.00           H 
ATOM   2219  OG  SER B 455     106.560  87.410  72.620  1.00  0.00           O 
ATOM   2220  HG1 SER B 455     107.450  87.440  72.980  1.00  0.00           H 
ATOM   2221  C   SER B 455     107.740  87.210  69.060  1.00  0.00           C 
ATOM   2222  O   SER B 455     107.310  86.460  68.180  1.00  0.00           O 
ATOM   2223  N   PHE B 456     108.410  88.380  68.650  1.00  0.00           N 
ATOM   2224  HN  PHE B 456     108.820  88.930  69.370  1.00  0.00           H 
ATOM   2225  CA  PHE B 456     108.710  88.730  67.290  1.00  0.00           C 
ATOM   2226  HA  PHE B 456     107.760  88.980  66.840  1.00  0.00           H 
ATOM   2227  CB  PHE B 456     109.430  90.100  67.250  1.00  0.00           C 
ATOM   2228  HB1 PHE B 456     110.220  90.130  68.040  1.00  0.00           H 
ATOM   2229  HB2 PHE B 456     109.850  90.230  66.230  1.00  0.00           H 
ATOM   2230  CG  PHE B 456     108.510  91.280  67.550  1.00  0.00           C 
ATOM   2231  CD1 PHE B 456     107.370  91.500  66.700  1.00  0.00           C 
ATOM   2232  HD1 PHE B 456     107.220  90.900  65.810  1.00  0.00           H 
ATOM   2233  CE1 PHE B 456     106.600  92.650  66.810  1.00  0.00           C 
ATOM   2234  HE1 PHE B 456     105.900  92.810  66.000  1.00  0.00           H 
ATOM   2235  CZ  PHE B 456     106.860  93.480  67.850  1.00  0.00           C 
ATOM   2236  HZ  PHE B 456     106.230  94.360  67.900  1.00  0.00           H 
ATOM   2237  CD2 PHE B 456     108.810  92.210  68.560  1.00  0.00           C 
ATOM   2238  HD2 PHE B 456     109.610  92.100  69.280  1.00  0.00           H 
ATOM   2239  CE2 PHE B 456     107.900  93.260  68.760  1.00  0.00           C 
ATOM   2240  HE2 PHE B 456     107.960  93.970  69.570  1.00  0.00           H 
ATOM   2241  C   PHE B 456     109.540  87.680  66.580  1.00  0.00           C 
ATOM   2242  O   PHE B 456     109.210  87.250  65.480  1.00  0.00           O 
ATOM   2243  N   ALA B 457     110.580  87.170  67.170  1.00  0.00           N 
ATOM   2244  HN  ALA B 457     110.900  87.490  68.060  1.00  0.00           H 
ATOM   2245  CA  ALA B 457     111.430  86.140  66.600  1.00  0.00           C 
ATOM   2246  HA  ALA B 457     111.740  86.440  65.610  1.00  0.00           H 
ATOM   2247  CB  ALA B 457     112.740  86.100  67.450  1.00  0.00           C 
ATOM   2248  HB1 ALA B 457     113.390  85.290  67.060  1.00  0.00           H 
ATOM   2249  HB2 ALA B 457     113.320  87.040  67.480  1.00  0.00           H 
ATOM   2250  HB3 ALA B 457     112.510  85.860  68.510  1.00  0.00           H 
ATOM   2251  C   ALA B 457     110.700  84.820  66.520  1.00  0.00           C 
ATOM   2252  O   ALA B 457     110.910  84.080  65.580  1.00  0.00           O 
ATOM   2253  N   LEU B 458     109.860  84.410  67.490  1.00  0.00           N 
ATOM   2254  HN  LEU B 458     109.680  84.850  68.370  1.00  0.00           H 
ATOM   2255  CA  LEU B 458     109.010  83.240  67.250  1.00  0.00           C 
ATOM   2256  HA  LEU B 458     109.710  82.440  67.040  1.00  0.00           H 
ATOM   2257  CB  LEU B 458     108.120  82.940  68.510  1.00  0.00           C 
ATOM   2258  HB1 LEU B 458     107.580  83.850  68.840  1.00  0.00           H 
ATOM   2259  HB2 LEU B 458     107.360  82.190  68.190  1.00  0.00           H 
ATOM   2260  CG  LEU B 458     108.860  82.180  69.700  1.00  0.00           C 
ATOM   2261  HG  LEU B 458     107.990  81.840  70.300  1.00  0.00           H 
ATOM   2262  CD1 LEU B 458     109.760  80.960  69.320  1.00  0.00           C 
ATOM   2263 1HD1 LEU B 458     110.240  80.560  70.240  1.00  0.00           H 
ATOM   2264 2HD1 LEU B 458     109.160  80.200  68.780  1.00  0.00           H 
ATOM   2265 3HD1 LEU B 458     110.550  81.130  68.550  1.00  0.00           H 
ATOM   2266  CD2 LEU B 458     109.720  83.080  70.580  1.00  0.00           C 
ATOM   2267 1HD2 LEU B 458     109.970  82.560  71.530  1.00  0.00           H 
ATOM   2268 2HD2 LEU B 458     110.660  83.370  70.070  1.00  0.00           H 
ATOM   2269 3HD2 LEU B 458     109.020  83.830  71.000  1.00  0.00           H 
ATOM   2270  C   LEU B 458     108.030  83.390  66.100  1.00  0.00           C 
ATOM   2271  O   LEU B 458     108.030  82.410  65.290  1.00  0.00           O 
ATOM   2272  N   VAL B 459     107.260  84.490  65.980  1.00  0.00           N 
ATOM   2273  HN  VAL B 459     107.350  85.270  66.600  1.00  0.00           H 
ATOM   2274  CA  VAL B 459     106.370  84.530  64.850  1.00  0.00           C 
ATOM   2275  HA  VAL B 459     105.790  83.620  64.810  1.00  0.00           H 
ATOM   2276  CB  VAL B 459     105.330  85.720  65.100  1.00  0.00           C 
ATOM   2277  HB  VAL B 459     105.750  86.750  65.200  1.00  0.00           H 
ATOM   2278  CG1 VAL B 459     104.430  85.890  63.880  1.00  0.00           C 
ATOM   2279 1HG1 VAL B 459     103.660  86.670  64.050  1.00  0.00           H 
ATOM   2280 2HG1 VAL B 459     104.960  86.150  62.940  1.00  0.00           H 
ATOM   2281 3HG1 VAL B 459     103.950  84.900  63.730  1.00  0.00           H 
ATOM   2282  CG2 VAL B 459     104.360  85.350  66.300  1.00  0.00           C 
ATOM   2283 1HG2 VAL B 459     103.430  85.960  66.290  1.00  0.00           H 
ATOM   2284 2HG2 VAL B 459     104.170  84.260  66.240  1.00  0.00           H 
ATOM   2285 3HG2 VAL B 459     104.760  85.650  67.290  1.00  0.00           H 
ATOM   2286  C   VAL B 459     107.060  84.750  63.490  1.00  0.00           C 
ATOM   2287  O   VAL B 459     106.750  84.100  62.520  1.00  0.00           O 
ATOM   2288  N   LEU B 460     108.030  85.660  63.390  1.00  0.00           N 
ATOM   2289  HN  LEU B 460     108.290  86.110  64.240  1.00  0.00           H 
ATOM   2290  CA  LEU B 460     108.770  85.920  62.150  1.00  0.00           C 
ATOM   2291  HA  LEU B 460     108.060  86.160  61.370  1.00  0.00           H 
ATOM   2292  CB  LEU B 460     109.740  87.130  62.260  1.00  0.00           C 
ATOM   2293  HB1 LEU B 460     110.220  87.070  63.260  1.00  0.00           H 
ATOM   2294  HB2 LEU B 460     110.520  87.180  61.470  1.00  0.00           H 
ATOM   2295  CG  LEU B 460     109.170  88.580  62.160  1.00  0.00           C 
ATOM   2296  HG  LEU B 460     108.930  88.650  61.080  1.00  0.00           H 
ATOM   2297  CD1 LEU B 460     107.870  88.860  62.910  1.00  0.00           C 
ATOM   2298 1HD1 LEU B 460     107.680  89.960  62.910  1.00  0.00           H 
ATOM   2299 2HD1 LEU B 460     107.000  88.240  62.620  1.00  0.00           H 
ATOM   2300 3HD1 LEU B 460     108.100  88.570  63.960  1.00  0.00           H 
ATOM   2301  CD2 LEU B 460     110.330  89.580  62.310  1.00  0.00           C 
ATOM   2302 1HD2 LEU B 460     111.160  89.200  61.670  1.00  0.00           H 
ATOM   2303 2HD2 LEU B 460     110.020  90.560  61.900  1.00  0.00           H 
ATOM   2304 3HD2 LEU B 460     110.710  89.770  63.340  1.00  0.00           H 
ATOM   2305  C   LEU B 460     109.520  84.780  61.700  1.00  0.00           C 
ATOM   2306  O   LEU B 460     109.460  84.410  60.480  1.00  0.00           O 
ATOM   2307  N   GLY B 461     110.190  84.070  62.640  1.00  0.00           N 
ATOM   2308  HN  GLY B 461     110.050  84.420  63.560  1.00  0.00           H 
ATOM   2309  CA  GLY B 461     111.030  82.870  62.460  1.00  0.00           C 
ATOM   2310  HA1 GLY B 461     111.840  83.040  61.770  1.00  0.00           H 
ATOM   2311  HA2 GLY B 461     111.440  82.670  63.440  1.00  0.00           H 
ATOM   2312  C   GLY B 461     110.340  81.680  62.020  1.00  0.00           C 
ATOM   2313  O   GLY B 461     110.710  81.030  61.050  1.00  0.00           O 
ATOM   2314  N   TRP B 462     109.190  81.430  62.640  1.00  0.00           N 
ATOM   2315  HN  TRP B 462     108.900  81.840  63.500  1.00  0.00           H 
ATOM   2316  CA  TRP B 462     108.370  80.440  62.010  1.00  0.00           C 
ATOM   2317  HA  TRP B 462     108.990  79.570  61.860  1.00  0.00           H 
ATOM   2318  CB  TRP B 462     107.300  79.990  63.050  1.00  0.00           C 
ATOM   2319  HB1 TRP B 462     106.760  80.830  63.530  1.00  0.00           H 
ATOM   2320  HB2 TRP B 462     106.460  79.510  62.500  1.00  0.00           H 
ATOM   2321  CG  TRP B 462     107.770  78.890  64.020  1.00  0.00           C 
ATOM   2322  CD1 TRP B 462     108.130  79.020  65.350  1.00  0.00           C 
ATOM   2323  HD1 TRP B 462     107.980  79.970  65.840  1.00  0.00           H 
ATOM   2324  NE1 TRP B 462     108.540  77.820  65.890  1.00  0.00           N 
ATOM   2325  HE1 TRP B 462     109.230  77.730  66.570  1.00  0.00           H 
ATOM   2326  CE2 TRP B 462     108.410  76.870  64.950  1.00  0.00           C 
ATOM   2327  CD2 TRP B 462     107.980  77.540  63.700  1.00  0.00           C 
ATOM   2328  CE3 TRP B 462     107.880  76.790  62.530  1.00  0.00           C 
ATOM   2329  HE3 TRP B 462     107.400  77.130  61.620  1.00  0.00           H 
ATOM   2330  CZ3 TRP B 462     108.260  75.460  62.580  1.00  0.00           C 
ATOM   2331  HZ3 TRP B 462     108.080  74.840  61.720  1.00  0.00           H 
ATOM   2332  CZ2 TRP B 462     108.690  75.480  64.970  1.00  0.00           C 
ATOM   2333  HZ2 TRP B 462     109.120  75.010  65.840  1.00  0.00           H 
ATOM   2334  CH2 TRP B 462     108.640  74.790  63.770  1.00  0.00           C 
ATOM   2335  HH2 TRP B 462     109.160  73.840  63.840  1.00  0.00           H 
ATOM   2336  C   TRP B 462     107.720  80.790  60.690  1.00  0.00           C 
ATOM   2337  O   TRP B 462     107.850  80.030  59.680  1.00  0.00           O 
ATOM   2338  N   CYS B 463     107.070  81.970  60.570  1.00  0.00           N 
ATOM   2339  HN  CYS B 463     107.020  82.620  61.320  1.00  0.00           H 
ATOM   2340  CA  CYS B 463     106.430  82.260  59.250  1.00  0.00           C 
ATOM   2341  HA  CYS B 463     105.770  81.420  59.050  1.00  0.00           H 
ATOM   2342  CB  CYS B 463     105.510  83.590  59.410  1.00  0.00           C 
ATOM   2343  HB1 CYS B 463     106.120  84.460  59.720  1.00  0.00           H 
ATOM   2344  HB2 CYS B 463     105.020  83.840  58.450  1.00  0.00           H 
ATOM   2345  SG  CYS B 463     104.160  83.230  60.550  1.00  0.00           S 
ATOM   2346  HG1 CYS B 463     104.810  83.710  61.600  1.00  0.00           H 
ATOM   2347  C   CYS B 463     107.280  82.440  58.010  1.00  0.00           C 
ATOM   2348  O   CYS B 463     106.770  82.380  56.890  1.00  0.00           O 
ATOM   2349  N   ASN B 464     108.650  82.580  58.190  1.00  0.00           N 
ATOM   2350  HN  ASN B 464     108.970  82.760  59.120  1.00  0.00           H 
ATOM   2351  CA  ASN B 464     109.610  82.200  57.140  1.00  0.00           C 
ATOM   2352  HA  ASN B 464     109.380  82.730  56.230  1.00  0.00           H 
ATOM   2353  CB  ASN B 464     111.040  82.520  57.660  1.00  0.00           C 
ATOM   2354  HB1 ASN B 464     111.060  82.140  58.710  1.00  0.00           H 
ATOM   2355  HB2 ASN B 464     111.780  82.030  57.000  1.00  0.00           H 
ATOM   2356  CG  ASN B 464     111.430  84.030  57.710  1.00  0.00           C 
ATOM   2357  OD1 ASN B 464     110.790  84.900  57.130  1.00  0.00           O 
ATOM   2358  ND2 ASN B 464     112.400  84.430  58.580  1.00  0.00           N 
ATOM   2359 1HD2 ASN B 464     112.910  83.650  58.940  1.00  0.00           H 
ATOM   2360 2HD2 ASN B 464     112.680  85.390  58.580  1.00  0.00           H 
ATOM   2361  C   ASN B 464     109.570  80.780  56.620  1.00  0.00           C 
ATOM   2362  O   ASN B 464     109.910  80.540  55.510  1.00  0.00           O 
ATOM   2363  N   VAL B 465     109.250  79.700  57.380  1.00  0.00           N 
ATOM   2364  HN  VAL B 465     108.990  79.970  58.300  1.00  0.00           H 
ATOM   2365  CA  VAL B 465     109.280  78.310  56.990  1.00  0.00           C 
ATOM   2366  HA  VAL B 465     110.240  78.110  56.540  1.00  0.00           H 
ATOM   2367  CB  VAL B 465     108.880  77.300  58.110  1.00  0.00           C 
ATOM   2368  HB  VAL B 465     107.820  77.470  58.380  1.00  0.00           H 
ATOM   2369  CG1 VAL B 465     109.040  75.810  57.680  1.00  0.00           C 
ATOM   2370 1HG1 VAL B 465     109.080  75.120  58.550  1.00  0.00           H 
ATOM   2371 2HG1 VAL B 465     108.140  75.410  57.160  1.00  0.00           H 
ATOM   2372 3HG1 VAL B 465     109.960  75.660  57.080  1.00  0.00           H 
ATOM   2373  CG2 VAL B 465     109.830  77.500  59.340  1.00  0.00           C 
ATOM   2374 1HG2 VAL B 465     110.000  78.570  59.580  1.00  0.00           H 
ATOM   2375 2HG2 VAL B 465     109.300  77.010  60.180  1.00  0.00           H 
ATOM   2376 3HG2 VAL B 465     110.830  77.060  59.140  1.00  0.00           H 
ATOM   2377  C   VAL B 465     108.280  78.110  55.770  1.00  0.00           C 
ATOM   2378  O   VAL B 465     108.530  77.340  54.830  1.00  0.00           O 
ATOM   2379  N   MET B 466     107.160  78.930  55.730  1.00  0.00           N 
ATOM   2380  HN  MET B 466     107.000  79.460  56.560  1.00  0.00           H 
ATOM   2381  CA  MET B 466     106.120  79.160  54.710  1.00  0.00           C 
ATOM   2382  HA  MET B 466     105.600  78.220  54.650  1.00  0.00           H 
ATOM   2383  CB  MET B 466     105.100  80.250  54.980  1.00  0.00           C 
ATOM   2384  HB1 MET B 466     105.520  81.270  54.870  1.00  0.00           H 
ATOM   2385  HB2 MET B 466     104.240  80.250  54.270  1.00  0.00           H 
ATOM   2386  CG  MET B 466     104.560  80.180  56.460  1.00  0.00           C 
ATOM   2387  HG1 MET B 466     104.010  79.210  56.510  1.00  0.00           H 
ATOM   2388  HG2 MET B 466     105.360  80.110  57.230  1.00  0.00           H 
ATOM   2389  SD  MET B 466     103.490  81.490  56.900  1.00  0.00           S 
ATOM   2390  CE  MET B 466     102.010  80.880  56.100  1.00  0.00           C 
ATOM   2391  HE1 MET B 466     102.170  80.620  55.030  1.00  0.00           H 
ATOM   2392  HE2 MET B 466     101.530  80.030  56.640  1.00  0.00           H 
ATOM   2393  HE3 MET B 466     101.250  81.680  56.060  1.00  0.00           H 
ATOM   2394  C   MET B 466     106.770  79.500  53.420  1.00  0.00           C 
ATOM   2395  O   MET B 466     106.280  79.110  52.390  1.00  0.00           O 
ATOM   2396  N   TYR B 467     107.860  80.300  53.350  1.00  0.00           N 
ATOM   2397  HN  TYR B 467     108.210  80.600  54.230  1.00  0.00           H 
ATOM   2398  CA  TYR B 467     108.630  80.580  52.150  1.00  0.00           C 
ATOM   2399  HA  TYR B 467     107.830  81.030  51.590  1.00  0.00           H 
ATOM   2400  CB  TYR B 467     109.910  81.530  52.410  1.00  0.00           C 
ATOM   2401  HB1 TYR B 467     109.480  82.410  52.930  1.00  0.00           H 
ATOM   2402  HB2 TYR B 467     110.570  80.880  53.030  1.00  0.00           H 
ATOM   2403  CG  TYR B 467     110.540  81.930  51.140  1.00  0.00           C 
ATOM   2404  CD1 TYR B 467     109.950  82.850  50.270  1.00  0.00           C 
ATOM   2405  HD1 TYR B 467     108.950  83.140  50.550  1.00  0.00           H 
ATOM   2406  CE1 TYR B 467     110.590  83.240  49.100  1.00  0.00           C 
ATOM   2407  HE1 TYR B 467     109.960  83.850  48.470  1.00  0.00           H 
ATOM   2408  CZ  TYR B 467     111.860  82.830  48.820  1.00  0.00           C 
ATOM   2409  OH  TYR B 467     112.440  83.230  47.640  1.00  0.00           O 
ATOM   2410  HH  TYR B 467     113.380  83.030  47.620  1.00  0.00           H 
ATOM   2411  CD2 TYR B 467     111.840  81.520  50.820  1.00  0.00           C 
ATOM   2412  HD2 TYR B 467     112.380  80.980  51.590  1.00  0.00           H 
ATOM   2413  CE2 TYR B 467     112.530  81.960  49.680  1.00  0.00           C 
ATOM   2414  HE2 TYR B 467     113.500  81.560  49.400  1.00  0.00           H 
ATOM   2415  C   TYR B 467     109.170  79.310  51.450  1.00  0.00           C 
ATOM   2416  O   TYR B 467     109.180  79.250  50.210  1.00  0.00           O 
ATOM   2417  N   PHE B 468     109.540  78.260  52.170  1.00  0.00           N 
ATOM   2418  HN  PHE B 468     109.420  78.320  53.160  1.00  0.00           H 
ATOM   2419  CA  PHE B 468     110.290  77.060  51.780  1.00  0.00           C 
ATOM   2420  HA  PHE B 468     110.890  77.350  50.930  1.00  0.00           H 
ATOM   2421  CB  PHE B 468     111.100  76.520  52.960  1.00  0.00           C 
ATOM   2422  HB1 PHE B 468     110.550  76.550  53.930  1.00  0.00           H 
ATOM   2423  HB2 PHE B 468     111.370  75.460  52.760  1.00  0.00           H 
ATOM   2424  CG  PHE B 468     112.400  77.280  53.190  1.00  0.00           C 
ATOM   2425  CD1 PHE B 468     113.520  76.970  52.390  1.00  0.00           C 
ATOM   2426  HD1 PHE B 468     113.480  76.250  51.580  1.00  0.00           H 
ATOM   2427  CE1 PHE B 468     114.750  77.600  52.570  1.00  0.00           C 
ATOM   2428  HE1 PHE B 468     115.590  77.140  52.070  1.00  0.00           H 
ATOM   2429  CZ  PHE B 468     114.860  78.470  53.640  1.00  0.00           C 
ATOM   2430  HZ  PHE B 468     115.840  78.850  53.880  1.00  0.00           H 
ATOM   2431  CD2 PHE B 468     112.490  78.250  54.230  1.00  0.00           C 
ATOM   2432  HD2 PHE B 468     111.670  78.580  54.860  1.00  0.00           H 
ATOM   2433  CE2 PHE B 468     113.760  78.890  54.430  1.00  0.00           C 
ATOM   2434  HE2 PHE B 468     113.800  79.510  55.310  1.00  0.00           H 
ATOM   2435  C   PHE B 468     109.340  75.990  51.300  1.00  0.00           C 
ATOM   2436  O   PHE B 468     109.740  75.090  50.600  1.00  0.00           O 
ATOM   2437  N   ALA B 469     108.040  76.200  51.410  1.00  0.00           N 
ATOM   2438  HN  ALA B 469     107.740  76.840  52.110  1.00  0.00           H 
ATOM   2439  CA  ALA B 469     106.920  75.570  50.700  1.00  0.00           C 
ATOM   2440  HA  ALA B 469     106.940  74.550  51.060  1.00  0.00           H 
ATOM   2441  CB  ALA B 469     105.650  76.310  51.150  1.00  0.00           C 
ATOM   2442  HB1 ALA B 469     105.790  76.680  52.190  1.00  0.00           H 
ATOM   2443  HB2 ALA B 469     105.350  77.180  50.530  1.00  0.00           H 
ATOM   2444  HB3 ALA B 469     104.810  75.590  51.160  1.00  0.00           H 
ATOM   2445  C   ALA B 469     107.020  75.470  49.190  1.00  0.00           C 
ATOM   2446  O   ALA B 469     106.500  74.590  48.580  1.00  0.00           O 
ATOM   2447  N   ARG B 470     107.730  76.330  48.500  1.00  0.00           N 
ATOM   2448  HN  ARG B 470     108.110  77.090  49.020  1.00  0.00           H 
ATOM   2449  CA  ARG B 470     107.750  76.340  47.070  1.00  0.00           C 
ATOM   2450  HA  ARG B 470     106.740  76.240  46.710  1.00  0.00           H 
ATOM   2451  CB  ARG B 470     108.400  77.580  46.460  1.00  0.00           C 
ATOM   2452  HB1 ARG B 470     108.330  77.580  45.350  1.00  0.00           H 
ATOM   2453  HB2 ARG B 470     107.740  78.450  46.660  1.00  0.00           H 
ATOM   2454  CG  ARG B 470     109.810  78.010  47.010  1.00  0.00           C 
ATOM   2455  HG1 ARG B 470     109.860  77.930  48.120  1.00  0.00           H 
ATOM   2456  HG2 ARG B 470     110.550  77.290  46.590  1.00  0.00           H 
ATOM   2457  CD  ARG B 470     110.300  79.410  46.630  1.00  0.00           C 
ATOM   2458  HD1 ARG B 470     111.330  79.470  47.030  1.00  0.00           H 
ATOM   2459  HD2 ARG B 470     110.280  79.670  45.550  1.00  0.00           H 
ATOM   2460  NE  ARG B 470     109.380  80.340  47.350  1.00  0.00           N 
ATOM   2461  HE  ARG B 470     109.060  79.890  48.190  1.00  0.00           H 
ATOM   2462  CZ  ARG B 470     108.860  81.400  46.830  1.00  0.00           C 
ATOM   2463  NH1 ARG B 470     109.360  82.020  45.820  1.00  0.00           N 
ATOM   2464 1HH1 ARG B 470     110.280  81.780  45.510  1.00  0.00           H 
ATOM   2465 2HH1 ARG B 470     109.040  82.950  45.650  1.00  0.00           H 
ATOM   2466  NH2 ARG B 470     107.800  81.960  47.340  1.00  0.00           N 
ATOM   2467 1HH2 ARG B 470     107.460  81.570  48.200  1.00  0.00           H 
ATOM   2468 2HH2 ARG B 470     107.510  82.860  47.020  1.00  0.00           H 
ATOM   2469  C   ARG B 470     108.450  75.200  46.350  1.00  0.00           C 
ATOM   2470  O   ARG B 470     108.010  74.880  45.290  1.00  0.00           O 
ATOM   2471  N   GLY B 471     109.420  74.580  46.990  1.00  0.00           N 
ATOM   2472  HN  GLY B 471     109.480  74.840  47.950  1.00  0.00           H 
ATOM   2473  CA  GLY B 471     110.250  73.490  46.500  1.00  0.00           C 
ATOM   2474  HA1 GLY B 471     110.700  73.970  45.640  1.00  0.00           H 
ATOM   2475  HA2 GLY B 471     111.070  73.210  47.140  1.00  0.00           H 
ATOM   2476  C   GLY B 471     109.550  72.230  45.980  1.00  0.00           C 
ATOM   2477  O   GLY B 471     109.920  71.600  45.010  1.00  0.00           O 
ATOM   2478  N   PHE B 472     108.480  71.870  46.660  1.00  0.00           N 
ATOM   2479  HN  PHE B 472     108.050  72.370  47.410  1.00  0.00           H 
ATOM   2480  CA  PHE B 472     107.740  70.580  46.300  1.00  0.00           C 
ATOM   2481  HA  PHE B 472     108.330  70.090  45.540  1.00  0.00           H 
ATOM   2482  CB  PHE B 472     107.710  69.670  47.510  1.00  0.00           C 
ATOM   2483  HB1 PHE B 472     108.730  69.310  47.740  1.00  0.00           H 
ATOM   2484  HB2 PHE B 472     107.320  70.150  48.430  1.00  0.00           H 
ATOM   2485  CG  PHE B 472     106.790  68.470  47.460  1.00  0.00           C 
ATOM   2486  CD1 PHE B 472     107.390  67.250  47.180  1.00  0.00           C 
ATOM   2487  HD1 PHE B 472     108.430  67.250  46.880  1.00  0.00           H 
ATOM   2488  CE1 PHE B 472     106.580  66.100  47.050  1.00  0.00           C 
ATOM   2489  HE1 PHE B 472     107.070  65.170  46.780  1.00  0.00           H 
ATOM   2490  CZ  PHE B 472     105.230  66.170  47.350  1.00  0.00           C 
ATOM   2491  HZ  PHE B 472     104.670  65.260  47.240  1.00  0.00           H 
ATOM   2492  CD2 PHE B 472     105.420  68.530  47.750  1.00  0.00           C 
ATOM   2493  HD2 PHE B 472     104.980  69.480  48.020  1.00  0.00           H 
ATOM   2494  CE2 PHE B 472     104.610  67.390  47.660  1.00  0.00           C 
ATOM   2495  HE2 PHE B 472     103.550  67.490  47.820  1.00  0.00           H 
ATOM   2496  C   PHE B 472     106.420  70.860  45.630  1.00  0.00           C 
ATOM   2497  O   PHE B 472     105.760  69.960  45.150  1.00  0.00           O 
ATOM   2498  N   GLN B 473     106.120  72.150  45.450  1.00  0.00           N 
ATOM   2499  HN  GLN B 473     106.820  72.830  45.660  1.00  0.00           H 
ATOM   2500  CA  GLN B 473     104.900  72.700  44.960  1.00  0.00           C 
ATOM   2501  HA  GLN B 473     105.140  73.750  44.890  1.00  0.00           H 
ATOM   2502  CB  GLN B 473     104.460  72.330  43.460  1.00  0.00           C 
ATOM   2503  HB1 GLN B 473     105.350  72.240  42.810  1.00  0.00           H 
ATOM   2504  HB2 GLN B 473     104.020  71.310  43.520  1.00  0.00           H 
ATOM   2505  CG  GLN B 473     103.340  73.180  42.830  1.00  0.00           C 
ATOM   2506  HG1 GLN B 473     102.510  73.360  43.550  1.00  0.00           H 
ATOM   2507  HG2 GLN B 473     103.730  74.190  42.590  1.00  0.00           H 
ATOM   2508  CD  GLN B 473     102.620  72.660  41.650  1.00  0.00           C 
ATOM   2509  OE1 GLN B 473     101.930  71.610  41.700  1.00  0.00           O 
ATOM   2510  NE2 GLN B 473     102.690  73.300  40.460  1.00  0.00           N 
ATOM   2511 1HE2 GLN B 473     103.390  74.000  40.300  1.00  0.00           H 
ATOM   2512 2HE2 GLN B 473     102.190  72.980  39.650  1.00  0.00           H 
ATOM   2513  C   GLN B 473     103.870  72.660  46.030  1.00  0.00           C 
ATOM   2514  O   GLN B 473     102.710  72.260  45.760  1.00  0.00           O 
ATOM   2515  N   MET B 474     104.220  72.950  47.290  1.00  0.00           N 
ATOM   2516  HN  MET B 474     105.120  73.280  47.570  1.00  0.00           H 
ATOM   2517  CA  MET B 474     103.240  72.970  48.400  1.00  0.00           C 
ATOM   2518  HA  MET B 474     102.660  72.060  48.400  1.00  0.00           H 
ATOM   2519  CB  MET B 474     103.870  73.000  49.790  1.00  0.00           C 
ATOM   2520  HB1 MET B 474     104.430  73.950  49.870  1.00  0.00           H 
ATOM   2521  HB2 MET B 474     103.160  73.240  50.610  1.00  0.00           H 
ATOM   2522  CG  MET B 474     104.860  71.880  50.210  1.00  0.00           C 
ATOM   2523  HG1 MET B 474     105.700  71.750  49.500  1.00  0.00           H 
ATOM   2524  HG2 MET B 474     105.320  72.210  51.170  1.00  0.00           H 
ATOM   2525  SD  MET B 474     103.900  70.440  50.760  1.00  0.00           S 
ATOM   2526  CE  MET B 474     105.230  69.740  51.580  1.00  0.00           C 
ATOM   2527  HE1 MET B 474     105.020  68.660  51.750  1.00  0.00           H 
ATOM   2528  HE2 MET B 474     106.160  69.800  50.970  1.00  0.00           H 
ATOM   2529  HE3 MET B 474     105.550  70.250  52.510  1.00  0.00           H 
ATOM   2530  C   MET B 474     102.260  74.100  48.290  1.00  0.00           C 
ATOM   2531  O   MET B 474     101.860  74.550  47.240  1.00  0.00           O 
ATOM   2532  N   LEU B 475     101.880  74.710  49.450  1.00  0.00           N 
ATOM   2533  HN  LEU B 475     101.980  74.410  50.390  1.00  0.00           H 
ATOM   2534  CA  LEU B 475     101.040  75.920  49.400  1.00  0.00           C 
ATOM   2535  HA  LEU B 475     100.440  75.840  48.500  1.00  0.00           H 
ATOM   2536  CB  LEU B 475     100.280  76.070  50.760  1.00  0.00           C 
ATOM   2537  HB1 LEU B 475     100.270  75.070  51.240  1.00  0.00           H 
ATOM   2538  HB2 LEU B 475     100.870  76.760  51.410  1.00  0.00           H 
ATOM   2539  CG  LEU B 475      98.850  76.540  50.760  1.00  0.00           C 
ATOM   2540  HG  LEU B 475      98.520  76.260  51.780  1.00  0.00           H 
ATOM   2541  CD1 LEU B 475      97.940  75.610  49.950  1.00  0.00           C 
ATOM   2542 1HD1 LEU B 475      97.990  74.530  50.220  1.00  0.00           H 
ATOM   2543 2HD1 LEU B 475      96.920  75.960  50.210  1.00  0.00           H 
ATOM   2544 3HD1 LEU B 475      98.100  75.800  48.870  1.00  0.00           H 
ATOM   2545  CD2 LEU B 475      98.460  78.060  50.760  1.00  0.00           C 
ATOM   2546 1HD2 LEU B 475      98.720  78.500  51.750  1.00  0.00           H 
ATOM   2547 2HD2 LEU B 475      99.050  78.700  50.070  1.00  0.00           H 
ATOM   2548 3HD2 LEU B 475      97.390  78.310  50.600  1.00  0.00           H 
ATOM   2549  C   LEU B 475     101.880  77.130  49.110  1.00  0.00           C 
ATOM   2550  O   LEU B 475     101.380  78.220  49.160  1.00  0.00           O 
ATOM   2551  N   GLY B 476     103.160  77.020  48.690  1.00  0.00           N 
ATOM   2552  HN  GLY B 476     103.560  76.110  48.750  1.00  0.00           H 
ATOM   2553  CA  GLY B 476     104.020  78.050  48.050  1.00  0.00           C 
ATOM   2554  HA1 GLY B 476     104.240  78.770  48.820  1.00  0.00           H 
ATOM   2555  HA2 GLY B 476     104.910  77.540  47.720  1.00  0.00           H 
ATOM   2556  C   GLY B 476     103.480  78.680  46.800  1.00  0.00           C 
ATOM   2557  O   GLY B 476     103.490  79.880  46.790  1.00  0.00           O 
ATOM   2558  N   PRO B 477     102.820  78.030  45.830  1.00  0.00           N 
ATOM   2559  CD  PRO B 477     103.340  76.780  45.300  1.00  0.00           C 
ATOM   2560  HD1 PRO B 477     103.450  76.000  46.090  1.00  0.00           H 
ATOM   2561  HD2 PRO B 477     104.340  76.900  44.820  1.00  0.00           H 
ATOM   2562  CA  PRO B 477     102.010  78.690  44.730  1.00  0.00           C 
ATOM   2563  HA  PRO B 477     102.670  79.500  44.460  1.00  0.00           H 
ATOM   2564  CB  PRO B 477     101.720  77.590  43.730  1.00  0.00           C 
ATOM   2565  HB1 PRO B 477     100.700  77.310  43.410  1.00  0.00           H 
ATOM   2566  HB2 PRO B 477     102.290  77.740  42.790  1.00  0.00           H 
ATOM   2567  CG  PRO B 477     102.230  76.300  44.300  1.00  0.00           C 
ATOM   2568  HG1 PRO B 477     101.380  75.790  44.800  1.00  0.00           H 
ATOM   2569  HG2 PRO B 477     102.650  75.740  43.440  1.00  0.00           H 
ATOM   2570  C   PRO B 477     100.760  79.350  45.300  1.00  0.00           C 
ATOM   2571  O   PRO B 477     100.190  80.220  44.670  1.00  0.00           O 
ATOM   2572  N   PHE B 478     100.360  78.900  46.520  1.00  0.00           N 
ATOM   2573  HN  PHE B 478     100.660  78.070  46.970  1.00  0.00           H 
ATOM   2574  CA  PHE B 478      99.130  79.530  47.070  1.00  0.00           C 
ATOM   2575  HA  PHE B 478      98.590  80.080  46.320  1.00  0.00           H 
ATOM   2576  CB  PHE B 478      98.140  78.480  47.590  1.00  0.00           C 
ATOM   2577  HB1 PHE B 478      98.600  77.710  48.240  1.00  0.00           H 
ATOM   2578  HB2 PHE B 478      97.310  79.020  48.100  1.00  0.00           H 
ATOM   2579  CG  PHE B 478      97.570  77.670  46.390  1.00  0.00           C 
ATOM   2580  CD1 PHE B 478      96.280  77.880  46.020  1.00  0.00           C 
ATOM   2581  HD1 PHE B 478      95.740  78.630  46.580  1.00  0.00           H 
ATOM   2582  CE1 PHE B 478      95.630  77.170  45.000  1.00  0.00           C 
ATOM   2583  HE1 PHE B 478      94.560  77.110  44.910  1.00  0.00           H 
ATOM   2584  CZ  PHE B 478      96.440  76.350  44.260  1.00  0.00           C 
ATOM   2585  HZ  PHE B 478      96.050  75.760  43.440  1.00  0.00           H 
ATOM   2586  CD2 PHE B 478      98.360  76.760  45.740  1.00  0.00           C 
ATOM   2587  HD2 PHE B 478      99.380  76.600  46.060  1.00  0.00           H 
ATOM   2588  CE2 PHE B 478      97.820  76.100  44.570  1.00  0.00           C 
ATOM   2589  HE2 PHE B 478      98.340  75.260  44.120  1.00  0.00           H 
ATOM   2590  C   PHE B 478      99.560  80.690  48.000  1.00  0.00           C 
ATOM   2591  O   PHE B 478      98.770  81.500  48.530  1.00  0.00           O 
ATOM   2592  N   THR B 479     100.870  80.850  48.240  1.00  0.00           N 
ATOM   2593  HN  THR B 479     101.520  80.110  48.080  1.00  0.00           H 
ATOM   2594  CA  THR B 479     101.440  81.950  48.980  1.00  0.00           C 
ATOM   2595  HA  THR B 479     100.650  82.280  49.640  1.00  0.00           H 
ATOM   2596  CB  THR B 479     102.620  81.590  49.810  1.00  0.00           C 
ATOM   2597  HB  THR B 479     102.620  80.480  49.830  1.00  0.00           H 
ATOM   2598  OG1 THR B 479     102.510  81.920  51.170  1.00  0.00           O 
ATOM   2599  HG1 THR B 479     101.740  81.450  51.500  1.00  0.00           H 
ATOM   2600  CG2 THR B 479     104.050  82.110  49.320  1.00  0.00           C 
ATOM   2601 1HG2 THR B 479     104.800  81.630  49.990  1.00  0.00           H 
ATOM   2602 2HG2 THR B 479     104.290  81.830  48.270  1.00  0.00           H 
ATOM   2603 3HG2 THR B 479     104.080  83.220  49.370  1.00  0.00           H 
ATOM   2604  C   THR B 479     101.760  83.070  47.910  1.00  0.00           C 
ATOM   2605  O   THR B 479     101.900  84.240  48.250  1.00  0.00           O 
ATOM   2606  N   ILE B 480     101.770  82.720  46.600  1.00  0.00           N 
ATOM   2607  HN  ILE B 480     101.760  81.780  46.270  1.00  0.00           H 
ATOM   2608  CA  ILE B 480     101.340  83.680  45.690  1.00  0.00           C 
ATOM   2609  HA  ILE B 480     101.980  84.550  45.750  1.00  0.00           H 
ATOM   2610  CB  ILE B 480     101.470  83.120  44.280  1.00  0.00           C 
ATOM   2611  HB  ILE B 480     100.660  82.370  44.220  1.00  0.00           H 
ATOM   2612  CG2 ILE B 480     101.290  84.180  43.170  1.00  0.00           C 
ATOM   2613 1HG2 ILE B 480     101.310  83.780  42.130  1.00  0.00           H 
ATOM   2614 2HG2 ILE B 480     100.260  84.590  43.160  1.00  0.00           H 
ATOM   2615 3HG2 ILE B 480     101.970  85.060  43.220  1.00  0.00           H 
ATOM   2616  CG1 ILE B 480     102.770  82.380  44.070  1.00  0.00           C 
ATOM   2617 1HG1 ILE B 480     103.500  83.220  44.000  1.00  0.00           H 
ATOM   2618 2HG1 ILE B 480     103.090  81.620  44.810  1.00  0.00           H 
ATOM   2619  CD  ILE B 480     102.760  81.700  42.650  1.00  0.00           C 
ATOM   2620  HD1 ILE B 480     102.800  82.360  41.760  1.00  0.00           H 
ATOM   2621  HD2 ILE B 480     103.510  80.890  42.510  1.00  0.00           H 
ATOM   2622  HD3 ILE B 480     101.790  81.160  42.670  1.00  0.00           H 
ATOM   2623  C   ILE B 480      99.950  84.310  45.890  1.00  0.00           C 
ATOM   2624  O   ILE B 480      99.760  85.510  45.980  1.00  0.00           O 
ATOM   2625  N   MET B 481      98.960  83.510  46.120  1.00  0.00           N 
ATOM   2626  HN  MET B 481      98.960  82.540  45.910  1.00  0.00           H 
ATOM   2627  CA  MET B 481      97.650  84.050  46.500  1.00  0.00           C 
ATOM   2628  HA  MET B 481      97.290  84.800  45.810  1.00  0.00           H 
ATOM   2629  CB  MET B 481      96.580  82.960  46.420  1.00  0.00           C 
ATOM   2630  HB1 MET B 481      97.050  82.060  46.880  1.00  0.00           H 
ATOM   2631  HB2 MET B 481      95.760  83.220  47.130  1.00  0.00           H 
ATOM   2632  CG  MET B 481      96.130  82.650  44.940  1.00  0.00           C 
ATOM   2633  HG1 MET B 481      95.620  83.540  44.500  1.00  0.00           H 
ATOM   2634  HG2 MET B 481      97.040  82.550  44.310  1.00  0.00           H 
ATOM   2635  SD  MET B 481      94.970  81.320  44.750  1.00  0.00           S 
ATOM   2636  CE  MET B 481      93.830  81.540  46.250  1.00  0.00           C 
ATOM   2637  HE1 MET B 481      93.670  82.620  46.450  1.00  0.00           H 
ATOM   2638  HE2 MET B 481      92.810  81.120  46.120  1.00  0.00           H 
ATOM   2639  HE3 MET B 481      94.200  81.030  47.160  1.00  0.00           H 
ATOM   2640  C   MET B 481      97.660  84.910  47.790  1.00  0.00           C 
ATOM   2641  O   MET B 481      97.010  85.870  47.790  1.00  0.00           O 
ATOM   2642  N   ILE B 482      98.400  84.610  48.840  1.00  0.00           N 
ATOM   2643  HN  ILE B 482      98.950  83.780  48.900  1.00  0.00           H 
ATOM   2644  CA  ILE B 482      98.550  85.650  49.910  1.00  0.00           C 
ATOM   2645  HA  ILE B 482      97.580  86.100  50.060  1.00  0.00           H 
ATOM   2646  CB  ILE B 482      98.800  84.970  51.230  1.00  0.00           C 
ATOM   2647  HB  ILE B 482      98.420  83.930  51.150  1.00  0.00           H 
ATOM   2648  CG2 ILE B 482     100.310  84.900  51.440  1.00  0.00           C 
ATOM   2649 1HG2 ILE B 482     100.650  85.910  51.740  1.00  0.00           H 
ATOM   2650 2HG2 ILE B 482     100.500  84.150  52.230  1.00  0.00           H 
ATOM   2651 3HG2 ILE B 482     100.780  84.550  50.500  1.00  0.00           H 
ATOM   2652  CG1 ILE B 482      98.130  85.650  52.410  1.00  0.00           C 
ATOM   2653 1HG1 ILE B 482      98.770  86.530  52.640  1.00  0.00           H 
ATOM   2654 2HG1 ILE B 482      97.130  86.020  52.100  1.00  0.00           H 
ATOM   2655  CD  ILE B 482      98.060  84.690  53.640  1.00  0.00           C 
ATOM   2656  HD1 ILE B 482      97.550  85.200  54.490  1.00  0.00           H 
ATOM   2657  HD2 ILE B 482      97.440  83.780  53.540  1.00  0.00           H 
ATOM   2658  HD3 ILE B 482      99.050  84.350  54.010  1.00  0.00           H 
ATOM   2659  C   ILE B 482      99.460  86.850  49.610  1.00  0.00           C 
ATOM   2660  O   ILE B 482      99.270  87.870  50.270  1.00  0.00           O 
ATOM   2661  N   GLN B 483     100.390  86.730  48.720  1.00  0.00           N 
ATOM   2662  HN  GLN B 483     100.380  85.940  48.110  1.00  0.00           H 
ATOM   2663  CA  GLN B 483     101.240  87.890  48.460  1.00  0.00           C 
ATOM   2664  HA  GLN B 483     101.190  88.560  49.300  1.00  0.00           H 
ATOM   2665  CB  GLN B 483     102.690  87.490  48.100  1.00  0.00           C 
ATOM   2666  HB1 GLN B 483     102.650  86.710  47.310  1.00  0.00           H 
ATOM   2667  HB2 GLN B 483     103.270  88.340  47.670  1.00  0.00           H 
ATOM   2668  CG  GLN B 483     103.390  86.910  49.350  1.00  0.00           C 
ATOM   2669  HG1 GLN B 483     102.820  86.040  49.740  1.00  0.00           H 
ATOM   2670  HG2 GLN B 483     104.430  86.570  49.140  1.00  0.00           H 
ATOM   2671  CD  GLN B 483     103.530  87.910  50.510  1.00  0.00           C 
ATOM   2672  OE1 GLN B 483     104.370  88.820  50.460  1.00  0.00           O 
ATOM   2673  NE2 GLN B 483     102.710  87.760  51.590  1.00  0.00           N 
ATOM   2674 1HE2 GLN B 483     101.820  87.320  51.450  1.00  0.00           H 
ATOM   2675 2HE2 GLN B 483     102.730  88.540  52.220  1.00  0.00           H 
ATOM   2676  C   GLN B 483     100.670  88.660  47.280  1.00  0.00           C 
ATOM   2677  O   GLN B 483     101.040  89.790  47.010  1.00  0.00           O 
ATOM   2678  N   LYS B 484      99.700  88.080  46.610  1.00  0.00           N 
ATOM   2679  HN  LYS B 484      99.570  87.100  46.710  1.00  0.00           H 
ATOM   2680  CA  LYS B 484      98.870  88.660  45.600  1.00  0.00           C 
ATOM   2681  HA  LYS B 484      99.450  89.440  45.130  1.00  0.00           H 
ATOM   2682  CB  LYS B 484      98.220  87.610  44.690  1.00  0.00           C 
ATOM   2683  HB1 LYS B 484      99.130  87.200  44.210  1.00  0.00           H 
ATOM   2684  HB2 LYS B 484      97.730  86.730  45.150  1.00  0.00           H 
ATOM   2685  CG  LYS B 484      97.250  88.230  43.620  1.00  0.00           C 
ATOM   2686  HG1 LYS B 484      97.460  89.310  43.470  1.00  0.00           H 
ATOM   2687  HG2 LYS B 484      97.580  87.650  42.730  1.00  0.00           H 
ATOM   2688  CD  LYS B 484      95.750  88.100  43.820  1.00  0.00           C 
ATOM   2689  HD1 LYS B 484      95.430  87.040  43.720  1.00  0.00           H 
ATOM   2690  HD2 LYS B 484      95.500  88.510  44.820  1.00  0.00           H 
ATOM   2691  CE  LYS B 484      94.920  88.910  42.810  1.00  0.00           C 
ATOM   2692  HE1 LYS B 484      95.380  89.920  42.900  1.00  0.00           H 
ATOM   2693  HE2 LYS B 484      94.960  88.610  41.740  1.00  0.00           H 
ATOM   2694  NZ  LYS B 484      93.450  89.080  43.080  1.00  0.00           N 
ATOM   2695  HZ1 LYS B 484      92.930  88.210  42.850  1.00  0.00           H 
ATOM   2696  HZ2 LYS B 484      93.360  89.280  44.100  1.00  0.00           H 
ATOM   2697  HZ3 LYS B 484      93.070  89.890  42.550  1.00  0.00           H 
ATOM   2698  C   LYS B 484      97.730  89.380  46.390  1.00  0.00           C 
ATOM   2699  O   LYS B 484      97.100  90.220  45.860  1.00  0.00           O 
ATOM   2700  N   MET B 485      97.640  88.970  47.660  1.00  0.00           N 
ATOM   2701  HN  MET B 485      98.000  88.080  47.940  1.00  0.00           H 
ATOM   2702  CA  MET B 485      96.780  89.600  48.620  1.00  0.00           C 
ATOM   2703  HA  MET B 485      96.120  90.190  48.010  1.00  0.00           H 
ATOM   2704  CB  MET B 485      96.010  88.550  49.530  1.00  0.00           C 
ATOM   2705  HB1 MET B 485      96.750  87.890  50.030  1.00  0.00           H 
ATOM   2706  HB2 MET B 485      95.600  89.080  50.420  1.00  0.00           H 
ATOM   2707  CG  MET B 485      94.850  87.840  48.760  1.00  0.00           C 
ATOM   2708  HG1 MET B 485      93.890  88.390  48.760  1.00  0.00           H 
ATOM   2709  HG2 MET B 485      95.090  87.730  47.680  1.00  0.00           H 
ATOM   2710  SD  MET B 485      94.360  86.270  49.590  1.00  0.00           S 
ATOM   2711  CE  MET B 485      93.010  85.780  48.420  1.00  0.00           C 
ATOM   2712  HE1 MET B 485      92.710  84.710  48.390  1.00  0.00           H 
ATOM   2713  HE2 MET B 485      92.070  86.290  48.700  1.00  0.00           H 
ATOM   2714  HE3 MET B 485      93.190  86.130  47.380  1.00  0.00           H 
ATOM   2715  C   MET B 485      97.470  90.660  49.400  1.00  0.00           C 
ATOM   2716  O   MET B 485      97.010  91.010  50.490  1.00  0.00           O 
ATOM   2717  N   ILE B 486      98.530  91.350  48.860  1.00  0.00           N 
ATOM   2718  HN  ILE B 486      99.050  91.020  48.080  1.00  0.00           H 
ATOM   2719  CA  ILE B 486      98.860  92.720  49.180  1.00  0.00           C 
ATOM   2720  HA  ILE B 486      98.310  93.050  50.050  1.00  0.00           H 
ATOM   2721  CB  ILE B 486     100.370  92.830  49.420  1.00  0.00           C 
ATOM   2722  HB  ILE B 486     100.840  92.850  48.410  1.00  0.00           H 
ATOM   2723  CG2 ILE B 486     100.730  94.260  50.130  1.00  0.00           C 
ATOM   2724 1HG2 ILE B 486     101.730  94.160  50.600  1.00  0.00           H 
ATOM   2725 2HG2 ILE B 486     100.700  95.090  49.390  1.00  0.00           H 
ATOM   2726 3HG2 ILE B 486      99.980  94.490  50.910  1.00  0.00           H 
ATOM   2727  CG1 ILE B 486     100.940  91.640  50.180  1.00  0.00           C 
ATOM   2728 1HG1 ILE B 486     100.940  90.670  49.640  1.00  0.00           H 
ATOM   2729 2HG1 ILE B 486     102.010  91.920  50.290  1.00  0.00           H 
ATOM   2730  CD  ILE B 486     100.200  91.420  51.530  1.00  0.00           C 
ATOM   2731  HD1 ILE B 486     100.370  90.420  51.990  1.00  0.00           H 
ATOM   2732  HD2 ILE B 486     100.500  92.200  52.270  1.00  0.00           H 
ATOM   2733  HD3 ILE B 486      99.110  91.600  51.380  1.00  0.00           H 
ATOM   2734  C   ILE B 486      98.340  93.650  48.080  1.00  0.00           C 
ATOM   2735  O   ILE B 486      98.530  94.880  48.130  1.00  0.00           O 
ATOM   2736  N   PHE B 487      97.550  93.120  47.090  1.00  0.00           N 
ATOM   2737  HN  PHE B 487      97.530  92.130  47.010  1.00  0.00           H 
ATOM   2738  CA  PHE B 487      96.820  93.980  46.050  1.00  0.00           C 
ATOM   2739  HA  PHE B 487      97.570  94.660  45.670  1.00  0.00           H 
ATOM   2740  CB  PHE B 487      96.100  93.180  44.940  1.00  0.00           C 
ATOM   2741  HB1 PHE B 487      96.140  93.750  43.990  1.00  0.00           H 
ATOM   2742  HB2 PHE B 487      96.710  92.290  44.680  1.00  0.00           H 
ATOM   2743  CG  PHE B 487      94.650  92.830  45.140  1.00  0.00           C 
ATOM   2744  CD1 PHE B 487      94.360  91.820  46.080  1.00  0.00           C 
ATOM   2745  HD1 PHE B 487      95.050  91.230  46.660  1.00  0.00           H 
ATOM   2746  CE1 PHE B 487      92.990  91.600  46.400  1.00  0.00           C 
ATOM   2747  HE1 PHE B 487      92.550  90.920  47.110  1.00  0.00           H 
ATOM   2748  CZ  PHE B 487      91.920  92.270  45.770  1.00  0.00           C 
ATOM   2749  HZ  PHE B 487      90.880  92.200  46.060  1.00  0.00           H 
ATOM   2750  CD2 PHE B 487      93.580  93.520  44.450  1.00  0.00           C 
ATOM   2751  HD2 PHE B 487      93.860  94.270  43.730  1.00  0.00           H 
ATOM   2752  CE2 PHE B 487      92.220  93.230  44.820  1.00  0.00           C 
ATOM   2753  HE2 PHE B 487      91.470  93.820  44.330  1.00  0.00           H 
ATOM   2754  C   PHE B 487      95.820  94.850  46.700  1.00  0.00           C 
ATOM   2755  O   PHE B 487      95.150  94.440  47.620  1.00  0.00           O 
ATOM   2756  N   GLY B 488      95.660  96.170  46.150  1.00  0.00           N 
ATOM   2757  HN  GLY B 488      96.300  96.430  45.430  1.00  0.00           H 
ATOM   2758  CA  GLY B 488      94.440  96.860  46.260  1.00  0.00           C 
ATOM   2759  HA1 GLY B 488      94.610  97.920  46.120  1.00  0.00           H 
ATOM   2760  HA2 GLY B 488      93.800  96.400  45.530  1.00  0.00           H 
ATOM   2761  C   GLY B 488      93.760  96.800  47.670  1.00  0.00           C 
ATOM   2762  O   GLY B 488      94.140  97.420  48.680  1.00  0.00           O 
ATOM   2763  N   ASP B 489      92.610  96.060  47.670  1.00  0.00           N 
ATOM   2764  HN  ASP B 489      92.340  95.480  46.910  1.00  0.00           H 
ATOM   2765  CA  ASP B 489      91.550  95.970  48.670  1.00  0.00           C 
ATOM   2766  HA  ASP B 489      91.240  97.000  48.790  1.00  0.00           H 
ATOM   2767  CB  ASP B 489      90.480  95.000  48.180  1.00  0.00           C 
ATOM   2768  HB1 ASP B 489      90.930  94.040  47.840  1.00  0.00           H 
ATOM   2769  HB2 ASP B 489      89.680  94.880  48.940  1.00  0.00           H 
ATOM   2770  CG  ASP B 489      89.910  95.710  46.940  1.00  0.00           C 
ATOM   2771  OD1 ASP B 489      89.930  96.960  46.830  1.00  0.00           O 
ATOM   2772  OD2 ASP B 489      89.460  94.940  46.100  1.00  0.00           O 
ATOM   2773  C   ASP B 489      92.170  95.470  49.980  1.00  0.00           C 
ATOM   2774  O   ASP B 489      91.730  95.710  51.090  1.00  0.00           O 
ATOM   2775  N   LEU B 490      93.230  94.690  49.890  1.00  0.00           N 
ATOM   2776  HN  LEU B 490      93.440  94.350  48.980  1.00  0.00           H 
ATOM   2777  CA  LEU B 490      93.990  94.080  50.950  1.00  0.00           C 
ATOM   2778  HA  LEU B 490      93.370  94.010  51.830  1.00  0.00           H 
ATOM   2779  CB  LEU B 490      94.260  92.500  50.790  1.00  0.00           C 
ATOM   2780  HB1 LEU B 490      94.560  92.230  49.750  1.00  0.00           H 
ATOM   2781  HB2 LEU B 490      95.010  92.090  51.500  1.00  0.00           H 
ATOM   2782  CG  LEU B 490      93.000  91.750  51.170  1.00  0.00           C 
ATOM   2783  HG  LEU B 490      92.330  92.390  51.790  1.00  0.00           H 
ATOM   2784  CD1 LEU B 490      92.200  91.400  49.950  1.00  0.00           C 
ATOM   2785 1HD1 LEU B 490      92.100  92.360  49.400  1.00  0.00           H 
ATOM   2786 2HD1 LEU B 490      92.770  90.710  49.300  1.00  0.00           H 
ATOM   2787 3HD1 LEU B 490      91.190  91.030  50.220  1.00  0.00           H 
ATOM   2788  CD2 LEU B 490      93.470  90.480  51.880  1.00  0.00           C 
ATOM   2789 1HD2 LEU B 490      92.660  89.770  52.160  1.00  0.00           H 
ATOM   2790 2HD2 LEU B 490      94.140  89.860  51.240  1.00  0.00           H 
ATOM   2791 3HD2 LEU B 490      93.980  90.870  52.780  1.00  0.00           H 
ATOM   2792  C   LEU B 490      95.230  94.910  51.390  1.00  0.00           C 
ATOM   2793  O   LEU B 490      96.210  94.400  51.950  1.00  0.00           O 
ATOM   2794  N   MET B 491      95.120  96.200  51.110  1.00  0.00           N 
ATOM   2795  HN  MET B 491      94.330  96.470  50.570  1.00  0.00           H 
ATOM   2796  CA  MET B 491      95.800  97.180  52.010  1.00  0.00           C 
ATOM   2797  HA  MET B 491      96.070  96.750  52.960  1.00  0.00           H 
ATOM   2798  CB  MET B 491      97.160  97.640  51.320  1.00  0.00           C 
ATOM   2799  HB1 MET B 491      97.730  96.760  50.960  1.00  0.00           H 
ATOM   2800  HB2 MET B 491      96.920  98.160  50.370  1.00  0.00           H 
ATOM   2801  CG  MET B 491      98.050  98.430  52.370  1.00  0.00           C 
ATOM   2802  HG1 MET B 491      98.940  98.810  51.830  1.00  0.00           H 
ATOM   2803  HG2 MET B 491      97.450  99.260  52.790  1.00  0.00           H 
ATOM   2804  SD  MET B 491      98.640  97.210  53.640  1.00  0.00           S 
ATOM   2805  CE  MET B 491      98.950  98.600  54.850  1.00  0.00           C 
ATOM   2806  HE1 MET B 491      99.940  99.000  54.550  1.00  0.00           H 
ATOM   2807  HE2 MET B 491      98.260  99.470  54.830  1.00  0.00           H 
ATOM   2808  HE3 MET B 491      99.010  98.220  55.890  1.00  0.00           H 
ATOM   2809  C   MET B 491      94.890  98.320  52.240  1.00  0.00           C 
ATOM   2810  O   MET B 491      94.940  98.900  53.330  1.00  0.00           O 
ATOM   2811  N   ARG B 492      93.870  98.590  51.360  1.00  0.00           N 
ATOM   2812  HN  ARG B 492      93.730  98.110  50.500  1.00  0.00           H 
ATOM   2813  CA  ARG B 492      93.110  99.790  51.450  1.00  0.00           C 
ATOM   2814  HA  ARG B 492      93.740 100.490  51.990  1.00  0.00           H 
ATOM   2815  CB  ARG B 492      92.980 100.440  50.070  1.00  0.00           C 
ATOM   2816  HB1 ARG B 492      92.660 101.500  50.160  1.00  0.00           H 
ATOM   2817  HB2 ARG B 492      94.000 100.610  49.660  1.00  0.00           H 
ATOM   2818  CG  ARG B 492      92.200  99.630  49.040  1.00  0.00           C 
ATOM   2819  HG1 ARG B 492      92.180  98.570  49.370  1.00  0.00           H 
ATOM   2820  HG2 ARG B 492      91.130  99.890  49.190  1.00  0.00           H 
ATOM   2821  CD  ARG B 492      92.540  99.860  47.600  1.00  0.00           C 
ATOM   2822  HD1 ARG B 492      92.480 100.960  47.430  1.00  0.00           H 
ATOM   2823  HD2 ARG B 492      93.560  99.640  47.210  1.00  0.00           H 
ATOM   2824  NE  ARG B 492      91.550  99.170  46.710  1.00  0.00           N 
ATOM   2825  HE  ARG B 492      90.900  98.480  47.040  1.00  0.00           H 
ATOM   2826  CZ  ARG B 492      91.530  99.280  45.370  1.00  0.00           C 
ATOM   2827  NH1 ARG B 492      90.760  98.470  44.640  1.00  0.00           N 
ATOM   2828 1HH1 ARG B 492      90.240  97.810  45.180  1.00  0.00           H 
ATOM   2829 2HH1 ARG B 492      90.780  98.620  43.650  1.00  0.00           H 
ATOM   2830  NH2 ARG B 492      92.140 100.250  44.710  1.00  0.00           N 
ATOM   2831 1HH2 ARG B 492      91.870 101.150  45.040  1.00  0.00           H 
ATOM   2832 2HH2 ARG B 492      91.900 100.120  43.750  1.00  0.00           H 
ATOM   2833  C   ARG B 492      91.810  99.660  52.270  1.00  0.00           C 
ATOM   2834  O   ARG B 492      91.040 100.590  52.430  1.00  0.00           O 
ATOM   2835  N   PHE B 493      91.510  98.370  52.800  1.00  0.00           N 
ATOM   2836  HN  PHE B 493      92.030  97.600  52.440  1.00  0.00           H 
ATOM   2837  CA  PHE B 493      90.260  98.180  53.570  1.00  0.00           C 
ATOM   2838  HA  PHE B 493      89.540  98.810  53.070  1.00  0.00           H 
ATOM   2839  CB  PHE B 493      89.800  96.640  53.430  1.00  0.00           C 
ATOM   2840  HB1 PHE B 493      89.590  96.340  52.380  1.00  0.00           H 
ATOM   2841  HB2 PHE B 493      90.700  96.090  53.780  1.00  0.00           H 
ATOM   2842  CG  PHE B 493      88.630  96.060  54.280  1.00  0.00           C 
ATOM   2843  CD1 PHE B 493      87.360  95.920  53.680  1.00  0.00           C 
ATOM   2844  HD1 PHE B 493      87.080  96.420  52.760  1.00  0.00           H 
ATOM   2845  CE1 PHE B 493      86.300  95.380  54.360  1.00  0.00           C 
ATOM   2846  HE1 PHE B 493      85.430  95.240  53.740  1.00  0.00           H 
ATOM   2847  CZ  PHE B 493      86.550  94.830  55.680  1.00  0.00           C 
ATOM   2848  HZ  PHE B 493      85.730  94.410  56.250  1.00  0.00           H 
ATOM   2849  CD2 PHE B 493      88.900  95.530  55.530  1.00  0.00           C 
ATOM   2850  HD2 PHE B 493      89.860  95.610  56.020  1.00  0.00           H 
ATOM   2851  CE2 PHE B 493      87.840  94.940  56.270  1.00  0.00           C 
ATOM   2852  HE2 PHE B 493      87.950  94.630  57.300  1.00  0.00           H 
ATOM   2853  C   PHE B 493      90.470  98.610  55.050  1.00  0.00           C 
ATOM   2854  O   PHE B 493      89.520  98.980  55.710  1.00  0.00           O 
ATOM   2855  N   CYS B 494      91.690  98.820  55.400  1.00  0.00           N 
ATOM   2856  HN  CYS B 494      92.390  98.450  54.790  1.00  0.00           H 
ATOM   2857  CA  CYS B 494      92.070  99.450  56.670  1.00  0.00           C 
ATOM   2858  HA  CYS B 494      91.910  98.740  57.470  1.00  0.00           H 
ATOM   2859  CB  CYS B 494      93.590  99.890  56.710  1.00  0.00           C 
ATOM   2860  HB1 CYS B 494      93.860 100.600  55.900  1.00  0.00           H 
ATOM   2861  HB2 CYS B 494      93.740 100.420  57.670  1.00  0.00           H 
ATOM   2862  SG  CYS B 494      94.850  98.520  56.750  1.00  0.00           S 
ATOM   2863  HG1 CYS B 494      95.170  98.370  55.470  1.00  0.00           H 
ATOM   2864  C   CYS B 494      91.350 100.780  56.910  1.00  0.00           C 
ATOM   2865  O   CYS B 494      90.960 101.090  58.030  1.00  0.00           O 
ATOM   2866  N   TRP B 495      91.110 101.480  55.820  1.00  0.00           N 
ATOM   2867  HN  TRP B 495      91.440 101.090  54.970  1.00  0.00           H 
ATOM   2868  CA  TRP B 495      90.440 102.740  55.860  1.00  0.00           C 
ATOM   2869  HA  TRP B 495      90.860 103.240  56.720  1.00  0.00           H 
ATOM   2870  CB  TRP B 495      90.850 103.550  54.620  1.00  0.00           C 
ATOM   2871  HB1 TRP B 495      91.940 103.400  54.440  1.00  0.00           H 
ATOM   2872  HB2 TRP B 495      90.220 103.000  53.890  1.00  0.00           H 
ATOM   2873  CG  TRP B 495      90.620 105.010  54.760  1.00  0.00           C 
ATOM   2874  CD1 TRP B 495      89.480 105.650  54.380  1.00  0.00           C 
ATOM   2875  HD1 TRP B 495      88.690 105.210  53.790  1.00  0.00           H 
ATOM   2876  NE1 TRP B 495      89.600 107.030  54.700  1.00  0.00           N 
ATOM   2877  HE1 TRP B 495      88.950 107.750  54.630  1.00  0.00           H 
ATOM   2878  CE2 TRP B 495      90.810 107.190  55.340  1.00  0.00           C 
ATOM   2879  CD2 TRP B 495      91.490 106.000  55.360  1.00  0.00           C 
ATOM   2880  CE3 TRP B 495      92.740 105.940  55.940  1.00  0.00           C 
ATOM   2881  HE3 TRP B 495      93.190 104.970  56.110  1.00  0.00           H 
ATOM   2882  CZ3 TRP B 495      93.430 107.110  56.330  1.00  0.00           C 
ATOM   2883  HZ3 TRP B 495      94.440 107.100  56.720  1.00  0.00           H 
ATOM   2884  CZ2 TRP B 495      91.360 108.360  55.840  1.00  0.00           C 
ATOM   2885  HZ2 TRP B 495      90.910 109.340  55.790  1.00  0.00           H 
ATOM   2886  CH2 TRP B 495      92.700 108.290  56.380  1.00  0.00           C 
ATOM   2887  HH2 TRP B 495      93.100 109.230  56.740  1.00  0.00           H 
ATOM   2888  C   TRP B 495      88.970 102.590  56.220  1.00  0.00           C 
ATOM   2889  O   TRP B 495      88.320 103.400  56.850  1.00  0.00           O 
ATOM   2890  N   LEU B 496      88.280 101.490  55.820  1.00  0.00           N 
ATOM   2891  HN  LEU B 496      88.780 100.740  55.400  1.00  0.00           H 
ATOM   2892  CA  LEU B 496      86.870 101.160  56.070  1.00  0.00           C 
ATOM   2893  HA  LEU B 496      86.320 101.950  56.560  1.00  0.00           H 
ATOM   2894  CB  LEU B 496      86.160 100.810  54.770  1.00  0.00           C 
ATOM   2895  HB1 LEU B 496      86.930 100.400  54.080  1.00  0.00           H 
ATOM   2896  HB2 LEU B 496      85.360 100.050  54.900  1.00  0.00           H 
ATOM   2897  CG  LEU B 496      85.520 101.950  54.000  1.00  0.00           C 
ATOM   2898  HG  LEU B 496      85.040 102.580  54.790  1.00  0.00           H 
ATOM   2899  CD1 LEU B 496      86.460 102.930  53.420  1.00  0.00           C 
ATOM   2900 1HD1 LEU B 496      85.920 103.840  53.080  1.00  0.00           H 
ATOM   2901 2HD1 LEU B 496      87.230 103.270  54.150  1.00  0.00           H 
ATOM   2902 3HD1 LEU B 496      87.030 102.500  52.560  1.00  0.00           H 
ATOM   2903  CD2 LEU B 496      84.500 101.560  52.970  1.00  0.00           C 
ATOM   2904 1HD2 LEU B 496      85.010 101.090  52.100  1.00  0.00           H 
ATOM   2905 2HD2 LEU B 496      83.800 100.820  53.400  1.00  0.00           H 
ATOM   2906 3HD2 LEU B 496      83.900 102.400  52.560  1.00  0.00           H 
ATOM   2907  C   LEU B 496      86.600 100.170  57.180  1.00  0.00           C 
ATOM   2908  O   LEU B 496      85.470  99.850  57.580  1.00  0.00           O 
ATOM   2909  N   MET B 497      87.760  99.760  57.780  1.00  0.00           N 
ATOM   2910  HN  MET B 497      88.600  99.870  57.260  1.00  0.00           H 
ATOM   2911  CA  MET B 497      87.790  98.760  58.870  1.00  0.00           C 
ATOM   2912  HA  MET B 497      86.850  98.230  58.930  1.00  0.00           H 
ATOM   2913  CB  MET B 497      88.960  97.720  58.740  1.00  0.00           C 
ATOM   2914  HB1 MET B 497      88.740  97.290  57.740  1.00  0.00           H 
ATOM   2915  HB2 MET B 497      89.940  98.200  58.560  1.00  0.00           H 
ATOM   2916  CG  MET B 497      89.040  96.610  59.840  1.00  0.00           C 
ATOM   2917  HG1 MET B 497      89.130  97.140  60.810  1.00  0.00           H 
ATOM   2918  HG2 MET B 497      88.050  96.130  59.980  1.00  0.00           H 
ATOM   2919  SD  MET B 497      90.400  95.450  59.680  1.00  0.00           S 
ATOM   2920  CE  MET B 497      89.930  94.690  61.200  1.00  0.00           C 
ATOM   2921  HE1 MET B 497      90.640  93.860  61.390  1.00  0.00           H 
ATOM   2922  HE2 MET B 497      90.010  95.480  61.970  1.00  0.00           H 
ATOM   2923  HE3 MET B 497      88.880  94.350  61.110  1.00  0.00           H 
ATOM   2924  C   MET B 497      88.030  99.420  60.210  1.00  0.00           C 
ATOM   2925  O   MET B 497      87.170  99.510  61.100  1.00  0.00           O 
ATOM   2926  N   ALA B 498      89.180 100.000  60.400  1.00  0.00           N 
ATOM   2927  HN  ALA B 498      89.920  99.950  59.740  1.00  0.00           H 
ATOM   2928  CA  ALA B 498      89.600 100.770  61.560  1.00  0.00           C 
ATOM   2929  HA  ALA B 498      89.570 100.080  62.390  1.00  0.00           H 
ATOM   2930  CB  ALA B 498      91.070 101.240  61.430  1.00  0.00           C 
ATOM   2931  HB1 ALA B 498      91.490 101.750  62.320  1.00  0.00           H 
ATOM   2932  HB2 ALA B 498      91.760 100.370  61.360  1.00  0.00           H 
ATOM   2933  HB3 ALA B 498      91.200 102.010  60.640  1.00  0.00           H 
ATOM   2934  C   ALA B 498      88.780 101.960  61.880  1.00  0.00           C 
ATOM   2935  O   ALA B 498      88.600 102.200  63.080  1.00  0.00           O 
ATOM   2936  N   VAL B 499      88.230 102.620  60.900  1.00  0.00           N 
ATOM   2937  HN  VAL B 499      88.470 102.670  59.930  1.00  0.00           H 
ATOM   2938  CA  VAL B 499      87.160 103.600  61.040  1.00  0.00           C 
ATOM   2939  HA  VAL B 499      87.490 104.380  61.700  1.00  0.00           H 
ATOM   2940  CB  VAL B 499      86.830 104.280  59.640  1.00  0.00           C 
ATOM   2941  HB  VAL B 499      86.750 103.480  58.870  1.00  0.00           H 
ATOM   2942  CG1 VAL B 499      85.560 105.170  59.610  1.00  0.00           C 
ATOM   2943 1HG1 VAL B 499      85.640 105.850  58.730  1.00  0.00           H 
ATOM   2944 2HG1 VAL B 499      84.610 104.620  59.420  1.00  0.00           H 
ATOM   2945 3HG1 VAL B 499      85.410 105.700  60.580  1.00  0.00           H 
ATOM   2946  CG2 VAL B 499      88.070 105.230  59.350  1.00  0.00           C 
ATOM   2947 1HG2 VAL B 499      88.110 105.510  58.270  1.00  0.00           H 
ATOM   2948 2HG2 VAL B 499      88.090 106.200  59.900  1.00  0.00           H 
ATOM   2949 3HG2 VAL B 499      89.080 104.800  59.520  1.00  0.00           H 
ATOM   2950  C   VAL B 499      85.800 103.140  61.680  1.00  0.00           C 
ATOM   2951  O   VAL B 499      85.300 103.770  62.580  1.00  0.00           O 
ATOM   2952  N   VAL B 500      85.330 101.920  61.280  1.00  0.00           N 
ATOM   2953  HN  VAL B 500      85.790 101.280  60.670  1.00  0.00           H 
ATOM   2954  CA  VAL B 500      84.190 101.350  62.090  1.00  0.00           C 
ATOM   2955  HA  VAL B 500      83.460 102.140  62.180  1.00  0.00           H 
ATOM   2956  CB  VAL B 500      83.610 100.160  61.370  1.00  0.00           C 
ATOM   2957  HB  VAL B 500      84.420  99.460  61.070  1.00  0.00           H 
ATOM   2958  CG1 VAL B 500      82.620  99.400  62.220  1.00  0.00           C 
ATOM   2959 1HG1 VAL B 500      82.110  98.580  61.670  1.00  0.00           H 
ATOM   2960 2HG1 VAL B 500      83.110  98.950  63.110  1.00  0.00           H 
ATOM   2961 3HG1 VAL B 500      81.770 100.050  62.510  1.00  0.00           H 
ATOM   2962  CG2 VAL B 500      82.960 100.600  60.000  1.00  0.00           C 
ATOM   2963 1HG2 VAL B 500      82.660  99.750  59.360  1.00  0.00           H 
ATOM   2964 2HG2 VAL B 500      82.090 101.230  60.280  1.00  0.00           H 
ATOM   2965 3HG2 VAL B 500      83.680 101.200  59.410  1.00  0.00           H 
ATOM   2966  C   VAL B 500      84.630 101.030  63.500  1.00  0.00           C 
ATOM   2967  O   VAL B 500      83.850 101.360  64.400  1.00  0.00           O 
ATOM   2968  N   ILE B 501      85.820 100.380  63.670  1.00  0.00           N 
ATOM   2969  HN  ILE B 501      86.320 100.100  62.850  1.00  0.00           H 
ATOM   2970  CA  ILE B 501      86.410 100.100  64.980  1.00  0.00           C 
ATOM   2971  HA  ILE B 501      85.660  99.520  65.490  1.00  0.00           H 
ATOM   2972  CB  ILE B 501      87.740  99.270  64.820  1.00  0.00           C 
ATOM   2973  HB  ILE B 501      88.440  99.870  64.200  1.00  0.00           H 
ATOM   2974  CG2 ILE B 501      88.400  98.920  66.170  1.00  0.00           C 
ATOM   2975 1HG2 ILE B 501      89.340  98.360  65.970  1.00  0.00           H 
ATOM   2976 2HG2 ILE B 501      88.600  99.790  66.830  1.00  0.00           H 
ATOM   2977 3HG2 ILE B 501      87.750  98.240  66.760  1.00  0.00           H 
ATOM   2978  CG1 ILE B 501      87.400  97.920  64.030  1.00  0.00           C 
ATOM   2979 1HG1 ILE B 501      87.020  97.160  64.750  1.00  0.00           H 
ATOM   2980 2HG1 ILE B 501      86.790  98.050  63.110  1.00  0.00           H 
ATOM   2981  CD  ILE B 501      88.660  97.300  63.490  1.00  0.00           C 
ATOM   2982  HD1 ILE B 501      89.260  96.820  64.300  1.00  0.00           H 
ATOM   2983  HD2 ILE B 501      88.480  96.460  62.790  1.00  0.00           H 
ATOM   2984  HD3 ILE B 501      89.210  98.050  62.880  1.00  0.00           H 
ATOM   2985  C   ILE B 501      86.540 101.310  65.920  1.00  0.00           C 
ATOM   2986  O   ILE B 501      86.020 101.300  67.060  1.00  0.00           O 
ATOM   2987  N   LEU B 502      87.230 102.400  65.500  1.00  0.00           N 
ATOM   2988  HN  LEU B 502      87.690 102.360  64.610  1.00  0.00           H 
ATOM   2989  CA  LEU B 502      87.210 103.680  66.180  1.00  0.00           C 
ATOM   2990  HA  LEU B 502      87.680 103.530  67.140  1.00  0.00           H 
ATOM   2991  CB  LEU B 502      87.960 104.780  65.400  1.00  0.00           C 
ATOM   2992  HB1 LEU B 502      87.600 104.900  64.360  1.00  0.00           H 
ATOM   2993  HB2 LEU B 502      87.840 105.770  65.890  1.00  0.00           H 
ATOM   2994  CG  LEU B 502      89.470 104.430  65.310  1.00  0.00           C 
ATOM   2995  HG  LEU B 502      89.590 103.410  64.890  1.00  0.00           H 
ATOM   2996  CD1 LEU B 502      90.150 105.500  64.390  1.00  0.00           C 
ATOM   2997 1HD1 LEU B 502      91.200 105.210  64.180  1.00  0.00           H 
ATOM   2998 2HD1 LEU B 502      89.520 105.710  63.500  1.00  0.00           H 
ATOM   2999 3HD1 LEU B 502      90.210 106.470  64.920  1.00  0.00           H 
ATOM   3000  CD2 LEU B 502      90.100 104.310  66.690  1.00  0.00           C 
ATOM   3001 1HD2 LEU B 502      89.990 103.330  67.200  1.00  0.00           H 
ATOM   3002 2HD2 LEU B 502      91.170 104.590  66.540  1.00  0.00           H 
ATOM   3003 3HD2 LEU B 502      89.710 105.080  67.380  1.00  0.00           H 
ATOM   3004  C   LEU B 502      85.850 104.350  66.530  1.00  0.00           C 
ATOM   3005  O   LEU B 502      85.640 104.780  67.660  1.00  0.00           O 
ATOM   3006  N   GLY B 503      84.910 104.500  65.630  1.00  0.00           N 
ATOM   3007  HN  GLY B 503      85.090 104.120  64.720  1.00  0.00           H 
ATOM   3008  CA  GLY B 503      83.500 104.860  65.780  1.00  0.00           C 
ATOM   3009  HA1 GLY B 503      83.510 105.890  66.110  1.00  0.00           H 
ATOM   3010  HA2 GLY B 503      82.920 104.790  64.870  1.00  0.00           H 
ATOM   3011  C   GLY B 503      82.710 104.170  66.820  1.00  0.00           C 
ATOM   3012  O   GLY B 503      82.220 104.820  67.780  1.00  0.00           O 
ATOM   3013  N   PHE B 504      82.580 102.840  66.700  1.00  0.00           N 
ATOM   3014  HN  PHE B 504      83.050 102.450  65.910  1.00  0.00           H 
ATOM   3015  CA  PHE B 504      81.830 102.090  67.680  1.00  0.00           C 
ATOM   3016  HA  PHE B 504      80.970 102.720  67.880  1.00  0.00           H 
ATOM   3017  CB  PHE B 504      81.430 100.650  67.100  1.00  0.00           C 
ATOM   3018  HB1 PHE B 504      82.210 100.150  66.490  1.00  0.00           H 
ATOM   3019  HB2 PHE B 504      81.060  99.980  67.900  1.00  0.00           H 
ATOM   3020  CG  PHE B 504      80.280 100.920  66.120  1.00  0.00           C 
ATOM   3021  CD1 PHE B 504      78.930 100.960  66.600  1.00  0.00           C 
ATOM   3022  HD1 PHE B 504      78.740 100.830  67.650  1.00  0.00           H 
ATOM   3023  CE1 PHE B 504      77.870 101.130  65.670  1.00  0.00           C 
ATOM   3024  HE1 PHE B 504      76.900 101.030  66.130  1.00  0.00           H 
ATOM   3025  CZ  PHE B 504      78.110 101.330  64.310  1.00  0.00           C 
ATOM   3026  HZ  PHE B 504      77.260 101.460  63.660  1.00  0.00           H 
ATOM   3027  CD2 PHE B 504      80.450 101.220  64.790  1.00  0.00           C 
ATOM   3028  HD2 PHE B 504      81.470 101.380  64.470  1.00  0.00           H 
ATOM   3029  CE2 PHE B 504      79.430 101.330  63.840  1.00  0.00           C 
ATOM   3030  HE2 PHE B 504      79.640 101.500  62.790  1.00  0.00           H 
ATOM   3031  C   PHE B 504      82.520 101.840  68.990  1.00  0.00           C 
ATOM   3032  O   PHE B 504      82.030 101.790  70.090  1.00  0.00           O 
ATOM   3033  N   ALA B 505      83.900 101.820  68.950  1.00  0.00           N 
ATOM   3034  HN  ALA B 505      84.340 101.930  68.060  1.00  0.00           H 
ATOM   3035  CA  ALA B 505      84.730 101.710  70.150  1.00  0.00           C 
ATOM   3036  HA  ALA B 505      84.380 100.850  70.710  1.00  0.00           H 
ATOM   3037  CB  ALA B 505      86.220 101.400  70.030  1.00  0.00           C 
ATOM   3038  HB1 ALA B 505      86.680 101.460  71.040  1.00  0.00           H 
ATOM   3039  HB2 ALA B 505      86.420 100.400  69.580  1.00  0.00           H 
ATOM   3040  HB3 ALA B 505      86.680 102.070  69.280  1.00  0.00           H 
ATOM   3041  C   ALA B 505      84.650 102.990  70.940  1.00  0.00           C 
ATOM   3042  O   ALA B 505      84.680 102.980  72.160  1.00  0.00           O 
ATOM   3043  N   SER B 506      84.550 104.100  70.310  1.00  0.00           N 
ATOM   3044  HN  SER B 506      84.560 104.100  69.310  1.00  0.00           H 
ATOM   3045  CA  SER B 506      84.410 105.360  71.020  1.00  0.00           C 
ATOM   3046  HA  SER B 506      85.110 105.440  71.830  1.00  0.00           H 
ATOM   3047  CB  SER B 506      84.760 106.590  70.120  1.00  0.00           C 
ATOM   3048  HB1 SER B 506      84.020 106.670  69.290  1.00  0.00           H 
ATOM   3049  HB2 SER B 506      84.730 107.490  70.770  1.00  0.00           H 
ATOM   3050  OG  SER B 506      86.020 106.480  69.450  1.00  0.00           O 
ATOM   3051  HG1 SER B 506      85.760 105.830  68.790  1.00  0.00           H 
ATOM   3052  C   SER B 506      83.020 105.560  71.580  1.00  0.00           C 
ATOM   3053  O   SER B 506      82.940 106.080  72.660  1.00  0.00           O 
ATOM   3054  N   ALA B 507      81.940 105.030  70.840  1.00  0.00           N 
ATOM   3055  HN  ALA B 507      82.100 104.640  69.940  1.00  0.00           H 
ATOM   3056  CA  ALA B 507      80.580 104.950  71.390  1.00  0.00           C 
ATOM   3057  HA  ALA B 507      80.290 105.900  71.820  1.00  0.00           H 
ATOM   3058  CB  ALA B 507      79.550 104.730  70.170  1.00  0.00           C 
ATOM   3059  HB1 ALA B 507      78.560 104.370  70.540  1.00  0.00           H 
ATOM   3060  HB2 ALA B 507      79.320 105.580  69.490  1.00  0.00           H 
ATOM   3061  HB3 ALA B 507      79.990 103.880  69.610  1.00  0.00           H 
ATOM   3062  C   ALA B 507      80.390 103.910  72.520  1.00  0.00           C 
ATOM   3063  O   ALA B 507      79.990 104.180  73.670  1.00  0.00           O 
ATOM   3064  N   PHE B 508      80.900 102.690  72.300  1.00  0.00           N 
ATOM   3065  HN  PHE B 508      81.220 102.460  71.390  1.00  0.00           H 
ATOM   3066  CA  PHE B 508      80.970 101.680  73.350  1.00  0.00           C 
ATOM   3067  HA  PHE B 508      79.950 101.470  73.650  1.00  0.00           H 
ATOM   3068  CB  PHE B 508      81.560 100.290  72.880  1.00  0.00           C 
ATOM   3069  HB1 PHE B 508      82.600 100.400  72.510  1.00  0.00           H 
ATOM   3070  HB2 PHE B 508      81.610  99.630  73.780  1.00  0.00           H 
ATOM   3071  CG  PHE B 508      80.780  99.460  71.930  1.00  0.00           C 
ATOM   3072  CD1 PHE B 508      79.410  99.320  72.060  1.00  0.00           C 
ATOM   3073  HD1 PHE B 508      78.870  99.680  72.920  1.00  0.00           H 
ATOM   3074  CE1 PHE B 508      78.660  98.570  71.130  1.00  0.00           C 
ATOM   3075  HE1 PHE B 508      77.580  98.580  71.200  1.00  0.00           H 
ATOM   3076  CZ  PHE B 508      79.390  98.030  70.060  1.00  0.00           C 
ATOM   3077  HZ  PHE B 508      78.840  97.570  69.250  1.00  0.00           H 
ATOM   3078  CD2 PHE B 508      81.510  98.780  70.930  1.00  0.00           C 
ATOM   3079  HD2 PHE B 508      82.560  98.890  70.700  1.00  0.00           H 
ATOM   3080  CE2 PHE B 508      80.750  98.040  70.010  1.00  0.00           C 
ATOM   3081  HE2 PHE B 508      81.320  97.440  69.320  1.00  0.00           H 
ATOM   3082  C   PHE B 508      81.780 102.090  74.630  1.00  0.00           C 
ATOM   3083  O   PHE B 508      81.310 101.830  75.750  1.00  0.00           O 
ATOM   3084  N   TYR B 509      82.970 102.770  74.470  1.00  0.00           N 
ATOM   3085  HN  TYR B 509      83.400 102.910  73.580  1.00  0.00           H 
ATOM   3086  CA  TYR B 509      83.650 103.430  75.540  1.00  0.00           C 
ATOM   3087  HA  TYR B 509      83.830 102.610  76.220  1.00  0.00           H 
ATOM   3088  CB  TYR B 509      84.980 103.990  75.090  1.00  0.00           C 
ATOM   3089  HB1 TYR B 509      85.590 103.140  74.700  1.00  0.00           H 
ATOM   3090  HB2 TYR B 509      84.890 104.690  74.240  1.00  0.00           H 
ATOM   3091  CG  TYR B 509      85.790 104.610  76.250  1.00  0.00           C 
ATOM   3092  CD1 TYR B 509      86.500 103.830  77.200  1.00  0.00           C 
ATOM   3093  HD1 TYR B 509      86.500 102.760  77.090  1.00  0.00           H 
ATOM   3094  CE1 TYR B 509      87.200 104.530  78.230  1.00  0.00           C 
ATOM   3095  HE1 TYR B 509      87.730 103.880  78.900  1.00  0.00           H 
ATOM   3096  CZ  TYR B 509      87.210 105.890  78.350  1.00  0.00           C 
ATOM   3097  OH  TYR B 509      87.870 106.560  79.410  1.00  0.00           O 
ATOM   3098  HH  TYR B 509      88.430 105.940  79.880  1.00  0.00           H 
ATOM   3099  CD2 TYR B 509      85.840 105.980  76.360  1.00  0.00           C 
ATOM   3100  HD2 TYR B 509      85.300 106.450  75.550  1.00  0.00           H 
ATOM   3101  CE2 TYR B 509      86.450 106.620  77.410  1.00  0.00           C 
ATOM   3102  HE2 TYR B 509      86.570 107.690  77.450  1.00  0.00           H 
ATOM   3103  C   TYR B 509      82.900 104.410  76.350  1.00  0.00           C 
ATOM   3104  O   TYR B 509      82.850 104.320  77.590  1.00  0.00           O 
ATOM   3105  N   ILE B 510      82.300 105.440  75.670  1.00  0.00           N 
ATOM   3106  HN  ILE B 510      82.430 105.550  74.690  1.00  0.00           H 
ATOM   3107  CA  ILE B 510      81.510 106.420  76.430  1.00  0.00           C 
ATOM   3108  HA  ILE B 510      82.100 106.730  77.280  1.00  0.00           H 
ATOM   3109  CB  ILE B 510      81.170 107.640  75.590  1.00  0.00           C 
ATOM   3110  HB  ILE B 510      80.560 108.350  76.190  1.00  0.00           H 
ATOM   3111  CG2 ILE B 510      82.570 108.220  75.320  1.00  0.00           C 
ATOM   3112 1HG2 ILE B 510      82.490 109.170  74.740  1.00  0.00           H 
ATOM   3113 2HG2 ILE B 510      83.150 108.460  76.240  1.00  0.00           H 
ATOM   3114 3HG2 ILE B 510      83.160 107.490  74.730  1.00  0.00           H 
ATOM   3115  CG1 ILE B 510      80.450 107.400  74.300  1.00  0.00           C 
ATOM   3116 1HG1 ILE B 510      81.160 106.880  73.630  1.00  0.00           H 
ATOM   3117 2HG1 ILE B 510      79.550 106.800  74.560  1.00  0.00           H 
ATOM   3118  CD  ILE B 510      79.980 108.720  73.630  1.00  0.00           C 
ATOM   3119  HD1 ILE B 510      80.800 109.370  73.260  1.00  0.00           H 
ATOM   3120  HD2 ILE B 510      79.310 108.500  72.770  1.00  0.00           H 
ATOM   3121  HD3 ILE B 510      79.370 109.280  74.360  1.00  0.00           H 
ATOM   3122  C   ILE B 510      80.310 105.820  77.050  1.00  0.00           C 
ATOM   3123  O   ILE B 510      80.010 106.150  78.170  1.00  0.00           O 
ATOM   3124  N   ILE B 511      79.590 104.920  76.370  1.00  0.00           N 
ATOM   3125  HN  ILE B 511      79.740 104.730  75.400  1.00  0.00           H 
ATOM   3126  CA  ILE B 511      78.540 104.080  76.920  1.00  0.00           C 
ATOM   3127  HA  ILE B 511      77.740 104.770  77.130  1.00  0.00           H 
ATOM   3128  CB  ILE B 511      77.920 103.200  75.870  1.00  0.00           C 
ATOM   3129  HB  ILE B 511      78.750 102.650  75.380  1.00  0.00           H 
ATOM   3130  CG2 ILE B 511      77.000 102.130  76.660  1.00  0.00           C 
ATOM   3131 1HG2 ILE B 511      76.270 101.590  76.010  1.00  0.00           H 
ATOM   3132 2HG2 ILE B 511      77.700 101.280  76.840  1.00  0.00           H 
ATOM   3133 3HG2 ILE B 511      76.410 102.480  77.530  1.00  0.00           H 
ATOM   3134  CG1 ILE B 511      77.160 104.060  74.850  1.00  0.00           C 
ATOM   3135 1HG1 ILE B 511      76.180 104.410  75.230  1.00  0.00           H 
ATOM   3136 2HG1 ILE B 511      77.720 104.970  74.550  1.00  0.00           H 
ATOM   3137  CD  ILE B 511      76.760 103.340  73.510  1.00  0.00           C 
ATOM   3138  HD1 ILE B 511      77.640 102.940  72.960  1.00  0.00           H 
ATOM   3139  HD2 ILE B 511      76.070 102.520  73.810  1.00  0.00           H 
ATOM   3140  HD3 ILE B 511      76.210 103.950  72.760  1.00  0.00           H 
ATOM   3141  C   ILE B 511      78.870 103.330  78.240  1.00  0.00           C 
ATOM   3142  O   ILE B 511      78.160 103.630  79.180  1.00  0.00           O 
ATOM   3143  N   PHE B 512      79.900 102.510  78.330  1.00  0.00           N 
ATOM   3144  HN  PHE B 512      80.250 102.230  77.440  1.00  0.00           H 
ATOM   3145  CA  PHE B 512      80.260 101.750  79.580  1.00  0.00           C 
ATOM   3146  HA  PHE B 512      79.390 101.470  80.160  1.00  0.00           H 
ATOM   3147  CB  PHE B 512      80.950 100.420  79.220  1.00  0.00           C 
ATOM   3148  HB1 PHE B 512      81.640 100.670  78.390  1.00  0.00           H 
ATOM   3149  HB2 PHE B 512      81.410  99.880  80.080  1.00  0.00           H 
ATOM   3150  CG  PHE B 512      79.920  99.480  78.600  1.00  0.00           C 
ATOM   3151  CD1 PHE B 512      79.080  98.820  79.520  1.00  0.00           C 
ATOM   3152  HD1 PHE B 512      79.240  98.950  80.580  1.00  0.00           H 
ATOM   3153  CE1 PHE B 512      78.110  98.010  79.060  1.00  0.00           C 
ATOM   3154  HE1 PHE B 512      77.430  97.490  79.720  1.00  0.00           H 
ATOM   3155  CZ  PHE B 512      77.920  97.710  77.660  1.00  0.00           C 
ATOM   3156  HZ  PHE B 512      77.260  96.880  77.430  1.00  0.00           H 
ATOM   3157  CD2 PHE B 512      79.770  99.300  77.230  1.00  0.00           C 
ATOM   3158  HD2 PHE B 512      80.300  99.950  76.540  1.00  0.00           H 
ATOM   3159  CE2 PHE B 512      78.730  98.440  76.770  1.00  0.00           C 
ATOM   3160  HE2 PHE B 512      78.720  98.320  75.700  1.00  0.00           H 
ATOM   3161  C   PHE B 512      81.120 102.580  80.510  1.00  0.00           C 
ATOM   3162  O   PHE B 512      81.370 102.080  81.550  1.00  0.00           O 
ATOM   3163  N   GLN B 513      81.420 103.840  80.220  1.00  0.00           N 
ATOM   3164  HN  GLN B 513      81.300 104.210  79.300  1.00  0.00           H 
ATOM   3165  CA  GLN B 513      82.300 104.700  81.030  1.00  0.00           C 
ATOM   3166  HA  GLN B 513      83.210 104.170  81.260  1.00  0.00           H 
ATOM   3167  CB  GLN B 513      82.460 106.090  80.360  1.00  0.00           C 
ATOM   3168  HB1 GLN B 513      82.480 105.830  79.280  1.00  0.00           H 
ATOM   3169  HB2 GLN B 513      81.560 106.680  80.650  1.00  0.00           H 
ATOM   3170  CG  GLN B 513      83.760 106.780  80.650  1.00  0.00           C 
ATOM   3171  HG1 GLN B 513      83.740 107.100  81.710  1.00  0.00           H 
ATOM   3172  HG2 GLN B 513      84.560 106.030  80.480  1.00  0.00           H 
ATOM   3173  CD  GLN B 513      83.890 108.020  79.730  1.00  0.00           C 
ATOM   3174  OE1 GLN B 513      82.930 108.470  79.130  1.00  0.00           O 
ATOM   3175  NE2 GLN B 513      85.070 108.690  79.830  1.00  0.00           N 
ATOM   3176 1HE2 GLN B 513      85.900 108.330  80.270  1.00  0.00           H 
ATOM   3177 2HE2 GLN B 513      85.060 109.580  79.370  1.00  0.00           H 
ATOM   3178  C   GLN B 513      81.670 104.990  82.420  1.00  0.00           C 
ATOM   3179  O   GLN B 513      82.320 105.330  83.440  1.00  0.00           O 
ATOM   3180  N   THR B 514      80.320 105.010  82.480  1.00  0.00           N 
ATOM   3181  HN  THR B 514      79.840 104.780  81.640  1.00  0.00           H 
ATOM   3182  CA  THR B 514      79.450 105.240  83.590  1.00  0.00           C 
ATOM   3183  HA  THR B 514      80.030 105.850  84.270  1.00  0.00           H 
ATOM   3184  CB  THR B 514      78.120 105.920  83.320  1.00  0.00           C 
ATOM   3185  HB  THR B 514      77.440 105.830  84.190  1.00  0.00           H 
ATOM   3186  OG1 THR B 514      77.570 105.370  82.170  1.00  0.00           O 
ATOM   3187  HG1 THR B 514      77.190 104.500  82.310  1.00  0.00           H 
ATOM   3188  CG2 THR B 514      78.250 107.450  83.230  1.00  0.00           C 
ATOM   3189 1HG2 THR B 514      77.250 107.910  83.080  1.00  0.00           H 
ATOM   3190 2HG2 THR B 514      78.650 107.880  84.180  1.00  0.00           H 
ATOM   3191 3HG2 THR B 514      78.950 107.670  82.390  1.00  0.00           H 
ATOM   3192  C   THR B 514      79.180 104.030  84.500  1.00  0.00           C 
ATOM   3193  O   THR B 514      78.870 104.240  85.680  1.00  0.00           O 
ATOM   3194  N   GLU B 515      79.420 102.830  83.990  1.00  0.00           N 
ATOM   3195  HN  GLU B 515      79.920 102.790  83.130  1.00  0.00           H 
ATOM   3196  CA  GLU B 515      79.040 101.540  84.550  1.00  0.00           C 
ATOM   3197  HA  GLU B 515      78.320 101.840  85.300  1.00  0.00           H 
ATOM   3198  CB  GLU B 515      78.390 100.650  83.480  1.00  0.00           C 
ATOM   3199  HB1 GLU B 515      79.140 100.240  82.760  1.00  0.00           H 
ATOM   3200  HB2 GLU B 515      77.980  99.760  83.990  1.00  0.00           H 
ATOM   3201  CG  GLU B 515      77.370 101.350  82.530  1.00  0.00           C 
ATOM   3202  HG1 GLU B 515      77.910 102.040  81.840  1.00  0.00           H 
ATOM   3203  HG2 GLU B 515      76.900 100.510  81.970  1.00  0.00           H 
ATOM   3204  CD  GLU B 515      76.360 102.210  83.250  1.00  0.00           C 
ATOM   3205  OE1 GLU B 515      75.750 101.720  84.240  1.00  0.00           O 
ATOM   3206  OE2 GLU B 515      76.200 103.380  82.880  1.00  0.00           O 
ATOM   3207  C   GLU B 515      80.200 100.870  85.310  1.00  0.00           C 
ATOM   3208  O   GLU B 515      81.400 101.130  85.160  1.00  0.00           O 
ATOM   3209  N   ASP B 516      79.900  99.900  86.200  1.00  0.00           N 
ATOM   3210  HN  ASP B 516      78.960  99.760  86.510  1.00  0.00           H 
ATOM   3211  CA  ASP B 516      80.810  99.110  86.990  1.00  0.00           C 
ATOM   3212  HA  ASP B 516      81.480  99.870  87.360  1.00  0.00           H 
ATOM   3213  CB  ASP B 516      80.130  98.570  88.210  1.00  0.00           C 
ATOM   3214  HB1 ASP B 516      79.760  99.400  88.850  1.00  0.00           H 
ATOM   3215  HB2 ASP B 516      79.270  97.890  88.020  1.00  0.00           H 
ATOM   3216  CG  ASP B 516      81.000  97.870  89.190  1.00  0.00           C 
ATOM   3217  OD1 ASP B 516      82.130  97.450  88.940  1.00  0.00           O 
ATOM   3218  OD2 ASP B 516      80.300  97.520  90.230  1.00  0.00           O 
ATOM   3219  C   ASP B 516      81.560  98.040  86.070  1.00  0.00           C 
ATOM   3220  O   ASP B 516      80.900  97.190  85.460  1.00  0.00           O 
ATOM   3221  N   PRO B 517      82.910  98.040  85.940  1.00  0.00           N 
ATOM   3222  CD  PRO B 517      83.830  99.200  86.330  1.00  0.00           C 
ATOM   3223  HD1 PRO B 517      83.480  99.570  87.320  1.00  0.00           H 
ATOM   3224  HD2 PRO B 517      83.780 100.090  85.670  1.00  0.00           H 
ATOM   3225  CA  PRO B 517      83.580  97.190  84.940  1.00  0.00           C 
ATOM   3226  HA  PRO B 517      83.050  97.250  84.000  1.00  0.00           H 
ATOM   3227  CB  PRO B 517      85.060  97.750  84.860  1.00  0.00           C 
ATOM   3228  HB1 PRO B 517      85.850  96.970  84.860  1.00  0.00           H 
ATOM   3229  HB2 PRO B 517      85.070  98.450  84.000  1.00  0.00           H 
ATOM   3230  CG  PRO B 517      85.170  98.530  86.190  1.00  0.00           C 
ATOM   3231  HG1 PRO B 517      85.480  97.960  87.090  1.00  0.00           H 
ATOM   3232  HG2 PRO B 517      85.890  99.360  86.040  1.00  0.00           H 
ATOM   3233  C   PRO B 517      83.690  95.790  85.380  1.00  0.00           C 
ATOM   3234  O   PRO B 517      83.890  94.880  84.510  1.00  0.00           O 
ATOM   3235  N   GLU B 518      83.510  95.470  86.680  1.00  0.00           N 
ATOM   3236  HN  GLU B 518      83.350  96.070  87.460  1.00  0.00           H 
ATOM   3237  CA  GLU B 518      83.580  94.060  87.010  1.00  0.00           C 
ATOM   3238  HA  GLU B 518      84.340  93.600  86.400  1.00  0.00           H 
ATOM   3239  CB  GLU B 518      84.020  93.830  88.510  1.00  0.00           C 
ATOM   3240  HB1 GLU B 518      83.410  94.360  89.270  1.00  0.00           H 
ATOM   3241  HB2 GLU B 518      84.030  92.730  88.650  1.00  0.00           H 
ATOM   3242  CG  GLU B 518      85.550  94.310  88.720  1.00  0.00           C 
ATOM   3243  HG1 GLU B 518      86.080  93.490  89.250  1.00  0.00           H 
ATOM   3244  HG2 GLU B 518      86.060  94.210  87.740  1.00  0.00           H 
ATOM   3245  CD  GLU B 518      85.680  95.600  89.490  1.00  0.00           C 
ATOM   3246  OE1 GLU B 518      86.070  96.590  88.840  1.00  0.00           O 
ATOM   3247  OE2 GLU B 518      85.520  95.590  90.750  1.00  0.00           O 
ATOM   3248  C   GLU B 518      82.340  93.350  86.730  1.00  0.00           C 
ATOM   3249  O   GLU B 518      82.290  92.080  86.590  1.00  0.00           O 
ATOM   3250  N   GLU B 519      81.250  94.070  86.570  1.00  0.00           N 
ATOM   3251  HN  GLU B 519      81.210  95.060  86.700  1.00  0.00           H 
ATOM   3252  CA  GLU B 519      80.060  93.470  86.020  1.00  0.00           C 
ATOM   3253  HA  GLU B 519      79.660  92.610  86.530  1.00  0.00           H 
ATOM   3254  CB  GLU B 519      78.880  94.490  86.160  1.00  0.00           C 
ATOM   3255  HB1 GLU B 519      79.030  95.410  85.560  1.00  0.00           H 
ATOM   3256  HB2 GLU B 519      77.900  94.160  85.750  1.00  0.00           H 
ATOM   3257  CG  GLU B 519      78.620  94.800  87.670  1.00  0.00           C 
ATOM   3258  HG1 GLU B 519      79.440  95.290  88.240  1.00  0.00           H 
ATOM   3259  HG2 GLU B 519      77.620  95.260  87.790  1.00  0.00           H 
ATOM   3260  CD  GLU B 519      78.320  93.420  88.380  1.00  0.00           C 
ATOM   3261  OE1 GLU B 519      77.360  92.680  87.930  1.00  0.00           O 
ATOM   3262  OE2 GLU B 519      78.880  93.090  89.460  1.00  0.00           O 
ATOM   3263  C   GLU B 519      80.200  93.180  84.520  1.00  0.00           C 
ATOM   3264  O   GLU B 519      79.740  92.170  84.020  1.00  0.00           O 
ATOM   3265  N   LEU B 520      80.840  94.130  83.740  1.00  0.00           N 
ATOM   3266  HN  LEU B 520      81.450  94.840  84.070  1.00  0.00           H 
ATOM   3267  CA  LEU B 520      80.850  94.030  82.280  1.00  0.00           C 
ATOM   3268  HA  LEU B 520      80.930  92.990  82.000  1.00  0.00           H 
ATOM   3269  CB  LEU B 520      79.630  94.470  81.440  1.00  0.00           C 
ATOM   3270  HB1 LEU B 520      78.800  93.880  81.880  1.00  0.00           H 
ATOM   3271  HB2 LEU B 520      79.340  95.540  81.540  1.00  0.00           H 
ATOM   3272  CG  LEU B 520      79.720  94.140  79.930  1.00  0.00           C 
ATOM   3273  HG  LEU B 520      80.300  93.200  79.810  1.00  0.00           H 
ATOM   3274  CD1 LEU B 520      78.320  93.910  79.330  1.00  0.00           C 
ATOM   3275 1HD1 LEU B 520      78.390  93.610  78.260  1.00  0.00           H 
ATOM   3276 2HD1 LEU B 520      77.780  93.080  79.830  1.00  0.00           H 
ATOM   3277 3HD1 LEU B 520      77.720  94.850  79.400  1.00  0.00           H 
ATOM   3278  CD2 LEU B 520      80.410  95.340  79.190  1.00  0.00           C 
ATOM   3279 1HD2 LEU B 520      79.820  96.260  79.390  1.00  0.00           H 
ATOM   3280 2HD2 LEU B 520      81.400  95.510  79.660  1.00  0.00           H 
ATOM   3281 3HD2 LEU B 520      80.560  95.260  78.090  1.00  0.00           H 
ATOM   3282  C   LEU B 520      82.130  94.780  81.880  1.00  0.00           C 
ATOM   3283  O   LEU B 520      82.100  96.000  81.870  1.00  0.00           O 
ATOM   3284  N   GLY B 521      83.160  94.000  81.620  1.00  0.00           N 
ATOM   3285  HN  GLY B 521      82.870  93.050  81.600  1.00  0.00           H 
ATOM   3286  CA  GLY B 521      84.560  94.470  81.590  1.00  0.00           C 
ATOM   3287  HA1 GLY B 521      84.720  95.220  82.350  1.00  0.00           H 
ATOM   3288  HA2 GLY B 521      85.110  93.590  81.900  1.00  0.00           H 
ATOM   3289  C   GLY B 521      85.210  94.920  80.340  1.00  0.00           C 
ATOM   3290  O   GLY B 521      86.220  95.580  80.400  1.00  0.00           O 
ATOM   3291  N   HSD B 522      84.600  94.630  79.100  1.00  0.00           N 
ATOM   3292  HN  HSD B 522      83.690  94.260  78.950  1.00  0.00           H 
ATOM   3293  CA  HSD B 522      85.360  94.720  77.880  1.00  0.00           C 
ATOM   3294  HA  HSD B 522      86.280  94.170  78.000  1.00  0.00           H 
ATOM   3295  CB  HSD B 522      84.590  94.240  76.630  1.00  0.00           C 
ATOM   3296  HB1 HSD B 522      83.960  95.070  76.230  1.00  0.00           H 
ATOM   3297  HB2 HSD B 522      85.340  93.980  75.860  1.00  0.00           H 
ATOM   3298  ND1 HSD B 522      84.220  91.700  76.550  1.00  0.00           N 
ATOM   3299  HD1 HSD B 522      85.070  91.460  76.080  1.00  0.00           H 
ATOM   3300  CG  HSD B 522      83.880  92.950  77.060  1.00  0.00           C 
ATOM   3301  CE1 HSD B 522      83.230  90.790  76.890  1.00  0.00           C 
ATOM   3302  HE1 HSD B 522      83.290  89.700  76.940  1.00  0.00           H 
ATOM   3303  NE2 HSD B 522      82.300  91.370  77.670  1.00  0.00           N 
ATOM   3304  CD2 HSD B 522      82.640  92.750  77.670  1.00  0.00           C 
ATOM   3305  HD2 HSD B 522      82.120  93.550  78.170  1.00  0.00           H 
ATOM   3306  C   HSD B 522      85.900  96.140  77.470  1.00  0.00           C 
ATOM   3307  O   HSD B 522      86.840  96.180  76.720  1.00  0.00           O 
ATOM   3308  N   PHE B 523      85.310  97.210  78.040  1.00  0.00           N 
ATOM   3309  HN  PHE B 523      84.710  96.960  78.800  1.00  0.00           H 
ATOM   3310  CA  PHE B 523      85.430  98.600  77.500  1.00  0.00           C 
ATOM   3311  HA  PHE B 523      86.290  98.580  76.840  1.00  0.00           H 
ATOM   3312  CB  PHE B 523      84.130  99.280  77.010  1.00  0.00           C 
ATOM   3313  HB1 PHE B 523      83.480  99.590  77.860  1.00  0.00           H 
ATOM   3314  HB2 PHE B 523      84.390 100.210  76.470  1.00  0.00           H 
ATOM   3315  CG  PHE B 523      83.470  98.360  76.080  1.00  0.00           C 
ATOM   3316  CD1 PHE B 523      83.860  98.370  74.740  1.00  0.00           C 
ATOM   3317  HD1 PHE B 523      84.660  99.020  74.410  1.00  0.00           H 
ATOM   3318  CE1 PHE B 523      83.210  97.530  73.840  1.00  0.00           C 
ATOM   3319  HE1 PHE B 523      83.610  97.540  72.840  1.00  0.00           H 
ATOM   3320  CZ  PHE B 523      82.030  96.830  74.190  1.00  0.00           C 
ATOM   3321  HZ  PHE B 523      81.600  96.200  73.430  1.00  0.00           H 
ATOM   3322  CD2 PHE B 523      82.290  97.650  76.420  1.00  0.00           C 
ATOM   3323  HD2 PHE B 523      82.100  97.730  77.480  1.00  0.00           H 
ATOM   3324  CE2 PHE B 523      81.500  96.930  75.490  1.00  0.00           C 
ATOM   3325  HE2 PHE B 523      80.600  96.460  75.850  1.00  0.00           H 
ATOM   3326  C   PHE B 523      86.020  99.430  78.640  1.00  0.00           C 
ATOM   3327  O   PHE B 523      85.790 100.640  78.720  1.00  0.00           O 
ATOM   3328  N   TYR B 524      86.770  98.910  79.650  1.00  0.00           N 
ATOM   3329  HN  TYR B 524      86.930  97.930  79.630  1.00  0.00           H 
ATOM   3330  CA  TYR B 524      87.210  99.580  80.850  1.00  0.00           C 
ATOM   3331  HA  TYR B 524      86.270  99.970  81.200  1.00  0.00           H 
ATOM   3332  CB  TYR B 524      87.740  98.640  81.940  1.00  0.00           C 
ATOM   3333  HB1 TYR B 524      87.850  99.260  82.860  1.00  0.00           H 
ATOM   3334  HB2 TYR B 524      86.960  97.850  82.040  1.00  0.00           H 
ATOM   3335  CG  TYR B 524      89.010  97.960  81.720  1.00  0.00           C 
ATOM   3336  CD1 TYR B 524      89.090  96.550  81.480  1.00  0.00           C 
ATOM   3337  HD1 TYR B 524      88.240  95.910  81.300  1.00  0.00           H 
ATOM   3338  CE1 TYR B 524      90.330  96.010  81.170  1.00  0.00           C 
ATOM   3339  HE1 TYR B 524      90.430  94.940  81.060  1.00  0.00           H 
ATOM   3340  CZ  TYR B 524      91.460  96.730  81.290  1.00  0.00           C 
ATOM   3341  OH  TYR B 524      92.700  96.040  81.070  1.00  0.00           O 
ATOM   3342  HH  TYR B 524      93.440  96.620  80.910  1.00  0.00           H 
ATOM   3343  CD2 TYR B 524      90.220  98.630  81.970  1.00  0.00           C 
ATOM   3344  HD2 TYR B 524      90.160  99.690  82.190  1.00  0.00           H 
ATOM   3345  CE2 TYR B 524      91.420  98.090  81.580  1.00  0.00           C 
ATOM   3346  HE2 TYR B 524      92.270  98.750  81.660  1.00  0.00           H 
ATOM   3347  C   TYR B 524      88.080 100.700  80.690  1.00  0.00           C 
ATOM   3348  O   TYR B 524      87.950 101.660  81.400  1.00  0.00           O 
ATOM   3349  N   ASP B 525      88.920 100.660  79.660  1.00  0.00           N 
ATOM   3350  HN  ASP B 525      89.060  99.830  79.130  1.00  0.00           H 
ATOM   3351  CA  ASP B 525      89.700 101.820  79.240  1.00  0.00           C 
ATOM   3352  HA  ASP B 525      89.110 102.690  79.500  1.00  0.00           H 
ATOM   3353  CB  ASP B 525      91.150 101.920  79.740  1.00  0.00           C 
ATOM   3354  HB1 ASP B 525      91.580 102.880  79.370  1.00  0.00           H 
ATOM   3355  HB2 ASP B 525      91.090 102.000  80.850  1.00  0.00           H 
ATOM   3356  CG  ASP B 525      92.040 100.740  79.380  1.00  0.00           C 
ATOM   3357  OD1 ASP B 525      91.840  99.950  78.420  1.00  0.00           O 
ATOM   3358  OD2 ASP B 525      92.960 100.540  80.190  1.00  0.00           O 
ATOM   3359  C   ASP B 525      89.600 101.830  77.710  1.00  0.00           C 
ATOM   3360  O   ASP B 525      89.100 100.860  77.100  1.00  0.00           O 
ATOM   3361  N   TYR B 526      89.910 102.990  77.060  1.00  0.00           N 
ATOM   3362  HN  TYR B 526      90.100 103.720  77.710  1.00  0.00           H 
ATOM   3363  CA  TYR B 526      89.790 103.170  75.640  1.00  0.00           C 
ATOM   3364  HA  TYR B 526      88.780 103.020  75.280  1.00  0.00           H 
ATOM   3365  CB  TYR B 526      90.060 104.720  75.380  1.00  0.00           C 
ATOM   3366  HB1 TYR B 526      89.390 105.360  76.000  1.00  0.00           H 
ATOM   3367  HB2 TYR B 526      91.130 104.900  75.630  1.00  0.00           H 
ATOM   3368  CG  TYR B 526      89.760 105.240  74.010  1.00  0.00           C 
ATOM   3369  CD1 TYR B 526      88.540 105.070  73.410  1.00  0.00           C 
ATOM   3370  HD1 TYR B 526      87.660 104.790  73.960  1.00  0.00           H 
ATOM   3371  CE1 TYR B 526      88.210 105.410  72.050  1.00  0.00           C 
ATOM   3372  HE1 TYR B 526      87.180 105.320  71.740  1.00  0.00           H 
ATOM   3373  CZ  TYR B 526      89.230 106.040  71.300  1.00  0.00           C 
ATOM   3374  OH  TYR B 526      88.960 106.530  70.020  1.00  0.00           O 
ATOM   3375  HH  TYR B 526      88.010 106.420  69.890  1.00  0.00           H 
ATOM   3376  CD2 TYR B 526      90.760 105.820  73.210  1.00  0.00           C 
ATOM   3377  HD2 TYR B 526      91.770 105.930  73.590  1.00  0.00           H 
ATOM   3378  CE2 TYR B 526      90.420 106.300  71.860  1.00  0.00           C 
ATOM   3379  HE2 TYR B 526      91.160 106.850  71.300  1.00  0.00           H 
ATOM   3380  C   TYR B 526      90.730 102.300  74.820  1.00  0.00           C 
ATOM   3381  O   TYR B 526      90.240 101.760  73.830  1.00  0.00           O 
ATOM   3382  N   PRO B 527      91.970 101.970  75.110  1.00  0.00           N 
ATOM   3383  CD  PRO B 527      92.860 102.530  76.160  1.00  0.00           C 
ATOM   3384  HD1 PRO B 527      92.450 102.380  77.180  1.00  0.00           H 
ATOM   3385  HD2 PRO B 527      93.020 103.590  75.850  1.00  0.00           H 
ATOM   3386  CA  PRO B 527      92.660 100.950  74.400  1.00  0.00           C 
ATOM   3387  HA  PRO B 527      92.580 101.170  73.350  1.00  0.00           H 
ATOM   3388  CB  PRO B 527      94.150 101.130  74.770  1.00  0.00           C 
ATOM   3389  HB1 PRO B 527      94.640 100.130  74.730  1.00  0.00           H 
ATOM   3390  HB2 PRO B 527      94.720 101.840  74.130  1.00  0.00           H 
ATOM   3391  CG  PRO B 527      94.120 101.640  76.220  1.00  0.00           C 
ATOM   3392  HG1 PRO B 527      93.970 100.800  76.930  1.00  0.00           H 
ATOM   3393  HG2 PRO B 527      94.950 102.370  76.350  1.00  0.00           H 
ATOM   3394  C   PRO B 527      92.150  99.550  74.510  1.00  0.00           C 
ATOM   3395  O   PRO B 527      92.300  98.810  73.530  1.00  0.00           O 
ATOM   3396  N   MET B 528      91.620  99.080  75.680  1.00  0.00           N 
ATOM   3397  HN  MET B 528      91.520  99.630  76.510  1.00  0.00           H 
ATOM   3398  CA  MET B 528      90.820  97.900  75.760  1.00  0.00           C 
ATOM   3399  HA  MET B 528      91.370  97.140  75.220  1.00  0.00           H 
ATOM   3400  CB  MET B 528      90.430  97.410  77.220  1.00  0.00           C 
ATOM   3401  HB1 MET B 528      91.310  97.560  77.880  1.00  0.00           H 
ATOM   3402  HB2 MET B 528      89.660  98.110  77.620  1.00  0.00           H 
ATOM   3403  CG  MET B 528      89.880  95.970  77.190  1.00  0.00           C 
ATOM   3404  HG1 MET B 528      89.610  95.590  78.200  1.00  0.00           H 
ATOM   3405  HG2 MET B 528      88.940  95.930  76.590  1.00  0.00           H 
ATOM   3406  SD  MET B 528      91.110  94.680  76.540  1.00  0.00           S 
ATOM   3407  CE  MET B 528      92.170  94.310  77.960  1.00  0.00           C 
ATOM   3408  HE1 MET B 528      91.660  94.190  78.940  1.00  0.00           H 
ATOM   3409  HE2 MET B 528      92.840  93.450  77.750  1.00  0.00           H 
ATOM   3410  HE3 MET B 528      92.780  95.190  78.250  1.00  0.00           H 
ATOM   3411  C   MET B 528      89.550  97.910  74.910  1.00  0.00           C 
ATOM   3412  O   MET B 528      89.350  96.920  74.160  1.00  0.00           O 
ATOM   3413  N   ALA B 529      88.770  99.050  74.970  1.00  0.00           N 
ATOM   3414  HN  ALA B 529      88.930  99.690  75.720  1.00  0.00           H 
ATOM   3415  CA  ALA B 529      87.610  99.410  74.180  1.00  0.00           C 
ATOM   3416  HA  ALA B 529      86.840  98.700  74.450  1.00  0.00           H 
ATOM   3417  CB  ALA B 529      87.010 100.770  74.610  1.00  0.00           C 
ATOM   3418  HB1 ALA B 529      86.060 100.950  74.050  1.00  0.00           H 
ATOM   3419  HB2 ALA B 529      86.810 100.770  75.700  1.00  0.00           H 
ATOM   3420  HB3 ALA B 529      87.650 101.650  74.390  1.00  0.00           H 
ATOM   3421  C   ALA B 529      87.870  99.330  72.680  1.00  0.00           C 
ATOM   3422  O   ALA B 529      87.110  98.670  71.990  1.00  0.00           O 
ATOM   3423  N   LEU B 530      89.040  99.860  72.170  1.00  0.00           N 
ATOM   3424  HN  LEU B 530      89.600 100.520  72.660  1.00  0.00           H 
ATOM   3425  CA  LEU B 530      89.490  99.530  70.800  1.00  0.00           C 
ATOM   3426  HA  LEU B 530      88.730  99.860  70.100  1.00  0.00           H 
ATOM   3427  CB  LEU B 530      90.720 100.410  70.560  1.00  0.00           C 
ATOM   3428  HB1 LEU B 530      91.130 100.580  71.580  1.00  0.00           H 
ATOM   3429  HB2 LEU B 530      91.510  99.790  70.090  1.00  0.00           H 
ATOM   3430  CG  LEU B 530      90.610 101.600  69.630  1.00  0.00           C 
ATOM   3431  HG  LEU B 530      90.160 101.190  68.700  1.00  0.00           H 
ATOM   3432  CD1 LEU B 530      89.660 102.580  70.250  1.00  0.00           C 
ATOM   3433 1HD1 LEU B 530      89.480 103.330  69.450  1.00  0.00           H 
ATOM   3434 2HD1 LEU B 530      88.750 102.120  70.680  1.00  0.00           H 
ATOM   3435 3HD1 LEU B 530      90.090 103.080  71.140  1.00  0.00           H 
ATOM   3436  CD2 LEU B 530      91.970 102.210  69.470  1.00  0.00           C 
ATOM   3437 1HD2 LEU B 530      92.630 101.320  69.410  1.00  0.00           H 
ATOM   3438 2HD2 LEU B 530      91.960 102.850  68.560  1.00  0.00           H 
ATOM   3439 3HD2 LEU B 530      92.240 102.790  70.380  1.00  0.00           H 
ATOM   3440  C   LEU B 530      89.790  98.070  70.530  1.00  0.00           C 
ATOM   3441  O   LEU B 530      89.280  97.570  69.520  1.00  0.00           O 
ATOM   3442  N   PHE B 531      90.610  97.390  71.340  1.00  0.00           N 
ATOM   3443  HN  PHE B 531      90.900  97.650  72.260  1.00  0.00           H 
ATOM   3444  CA  PHE B 531      90.860  96.020  71.090  1.00  0.00           C 
ATOM   3445  HA  PHE B 531      91.360  96.040  70.130  1.00  0.00           H 
ATOM   3446  CB  PHE B 531      91.810  95.630  72.190  1.00  0.00           C 
ATOM   3447  HB1 PHE B 531      92.750  96.220  72.100  1.00  0.00           H 
ATOM   3448  HB2 PHE B 531      91.470  95.840  73.230  1.00  0.00           H 
ATOM   3449  CG  PHE B 531      92.310  94.220  72.050  1.00  0.00           C 
ATOM   3450  CD1 PHE B 531      93.170  93.960  70.940  1.00  0.00           C 
ATOM   3451  HD1 PHE B 531      93.510  94.740  70.280  1.00  0.00           H 
ATOM   3452  CE1 PHE B 531      93.560  92.690  70.650  1.00  0.00           C 
ATOM   3453  HE1 PHE B 531      94.320  92.490  69.910  1.00  0.00           H 
ATOM   3454  CZ  PHE B 531      93.140  91.670  71.430  1.00  0.00           C 
ATOM   3455  HZ  PHE B 531      93.540  90.670  71.330  1.00  0.00           H 
ATOM   3456  CD2 PHE B 531      91.900  93.180  72.830  1.00  0.00           C 
ATOM   3457  HD2 PHE B 531      91.150  93.390  73.580  1.00  0.00           H 
ATOM   3458  CE2 PHE B 531      92.420  91.880  72.570  1.00  0.00           C 
ATOM   3459  HE2 PHE B 531      92.180  91.080  73.260  1.00  0.00           H 
ATOM   3460  C   PHE B 531      89.710  94.990  71.100  1.00  0.00           C 
ATOM   3461  O   PHE B 531      89.610  94.200  70.190  1.00  0.00           O 
ATOM   3462  N   SER B 532      88.880  95.040  72.160  1.00  0.00           N 
ATOM   3463  HN  SER B 532      89.020  95.660  72.930  1.00  0.00           H 
ATOM   3464  CA  SER B 532      87.750  94.140  72.190  1.00  0.00           C 
ATOM   3465  HA  SER B 532      87.990  93.140  71.870  1.00  0.00           H 
ATOM   3466  CB  SER B 532      87.310  93.850  73.630  1.00  0.00           C 
ATOM   3467  HB1 SER B 532      87.250  94.810  74.180  1.00  0.00           H 
ATOM   3468  HB2 SER B 532      86.340  93.310  73.700  1.00  0.00           H 
ATOM   3469  OG  SER B 532      88.240  92.980  74.230  1.00  0.00           O 
ATOM   3470  HG1 SER B 532      88.440  92.270  73.620  1.00  0.00           H 
ATOM   3471  C   SER B 532      86.650  94.490  71.240  1.00  0.00           C 
ATOM   3472  O   SER B 532      85.860  93.640  70.860  1.00  0.00           O 
ATOM   3473  N   THR B 533      86.580  95.720  70.700  1.00  0.00           N 
ATOM   3474  HN  THR B 533      87.160  96.430  71.110  1.00  0.00           H 
ATOM   3475  CA  THR B 533      85.820  96.060  69.490  1.00  0.00           C 
ATOM   3476  HA  THR B 533      84.900  95.500  69.430  1.00  0.00           H 
ATOM   3477  CB  THR B 533      85.790  97.590  69.290  1.00  0.00           C 
ATOM   3478  HB  THR B 533      86.750  98.150  69.210  1.00  0.00           H 
ATOM   3479  OG1 THR B 533      85.080  98.160  70.330  1.00  0.00           O 
ATOM   3480  HG1 THR B 533      85.690  98.270  71.060  1.00  0.00           H 
ATOM   3481  CG2 THR B 533      84.950  97.960  68.070  1.00  0.00           C 
ATOM   3482 1HG2 THR B 533      84.660  99.030  68.010  1.00  0.00           H 
ATOM   3483 2HG2 THR B 533      85.490  97.670  67.150  1.00  0.00           H 
ATOM   3484 3HG2 THR B 533      84.020  97.400  68.310  1.00  0.00           H 
ATOM   3485  C   THR B 533      86.490  95.540  68.280  1.00  0.00           C 
ATOM   3486  O   THR B 533      85.820  95.120  67.340  1.00  0.00           O 
ATOM   3487  N   PHE B 534      87.800  95.480  68.130  1.00  0.00           N 
ATOM   3488  HN  PHE B 534      88.420  95.860  68.820  1.00  0.00           H 
ATOM   3489  CA  PHE B 534      88.590  94.720  67.160  1.00  0.00           C 
ATOM   3490  HA  PHE B 534      88.190  94.980  66.190  1.00  0.00           H 
ATOM   3491  CB  PHE B 534      90.090  95.130  67.090  1.00  0.00           C 
ATOM   3492  HB1 PHE B 534      90.180  96.210  66.870  1.00  0.00           H 
ATOM   3493  HB2 PHE B 534      90.320  95.010  68.170  1.00  0.00           H 
ATOM   3494  CG  PHE B 534      90.930  94.190  66.320  1.00  0.00           C 
ATOM   3495  CD1 PHE B 534      91.060  94.340  64.920  1.00  0.00           C 
ATOM   3496  HD1 PHE B 534      90.730  95.300  64.550  1.00  0.00           H 
ATOM   3497  CE1 PHE B 534      91.830  93.450  64.120  1.00  0.00           C 
ATOM   3498  HE1 PHE B 534      91.990  93.470  63.050  1.00  0.00           H 
ATOM   3499  CZ  PHE B 534      92.400  92.330  64.750  1.00  0.00           C 
ATOM   3500  HZ  PHE B 534      93.040  91.700  64.160  1.00  0.00           H 
ATOM   3501  CD2 PHE B 534      91.410  93.020  66.890  1.00  0.00           C 
ATOM   3502  HD2 PHE B 534      91.410  92.930  67.970  1.00  0.00           H 
ATOM   3503  CE2 PHE B 534      92.230  92.100  66.120  1.00  0.00           C 
ATOM   3504  HE2 PHE B 534      92.510  91.200  66.640  1.00  0.00           H 
ATOM   3505  C   PHE B 534      88.280  93.290  67.180  1.00  0.00           C 
ATOM   3506  O   PHE B 534      87.850  92.810  66.140  1.00  0.00           O 
ATOM   3507  N   GLU B 535      88.270  92.590  68.300  1.00  0.00           N 
ATOM   3508  HN  GLU B 535      88.670  93.060  69.080  1.00  0.00           H 
ATOM   3509  CA  GLU B 535      87.870  91.200  68.430  1.00  0.00           C 
ATOM   3510  HA  GLU B 535      88.580  90.650  67.840  1.00  0.00           H 
ATOM   3511  CB  GLU B 535      88.030  90.740  69.870  1.00  0.00           C 
ATOM   3512  HB1 GLU B 535      87.550  91.530  70.480  1.00  0.00           H 
ATOM   3513  HB2 GLU B 535      87.550  89.740  69.890  1.00  0.00           H 
ATOM   3514  CG  GLU B 535      89.470  90.490  70.400  1.00  0.00           C 
ATOM   3515  HG1 GLU B 535      89.800  89.570  69.860  1.00  0.00           H 
ATOM   3516  HG2 GLU B 535      90.220  91.250  70.090  1.00  0.00           H 
ATOM   3517  CD  GLU B 535      89.540  90.230  71.920  1.00  0.00           C 
ATOM   3518  OE1 GLU B 535      88.930  91.060  72.620  1.00  0.00           O 
ATOM   3519  OE2 GLU B 535      90.270  89.270  72.260  1.00  0.00           O 
ATOM   3520  C   GLU B 535      86.430  90.800  68.010  1.00  0.00           C 
ATOM   3521  O   GLU B 535      86.210  89.800  67.360  1.00  0.00           O 
ATOM   3522  N   LEU B 536      85.450  91.620  68.440  1.00  0.00           N 
ATOM   3523  HN  LEU B 536      85.720  92.420  68.970  1.00  0.00           H 
ATOM   3524  CA  LEU B 536      84.050  91.610  68.030  1.00  0.00           C 
ATOM   3525  HA  LEU B 536      83.650  90.620  68.220  1.00  0.00           H 
ATOM   3526  CB  LEU B 536      83.120  92.550  68.940  1.00  0.00           C 
ATOM   3527  HB1 LEU B 536      83.530  93.570  68.780  1.00  0.00           H 
ATOM   3528  HB2 LEU B 536      82.110  92.600  68.490  1.00  0.00           H 
ATOM   3529  CG  LEU B 536      83.080  92.070  70.380  1.00  0.00           C 
ATOM   3530  HG  LEU B 536      84.090  91.710  70.670  1.00  0.00           H 
ATOM   3531  CD1 LEU B 536      82.620  93.240  71.260  1.00  0.00           C 
ATOM   3532 1HD1 LEU B 536      81.590  93.460  70.910  1.00  0.00           H 
ATOM   3533 2HD1 LEU B 536      82.770  93.170  72.360  1.00  0.00           H 
ATOM   3534 3HD1 LEU B 536      83.270  94.090  70.940  1.00  0.00           H 
ATOM   3535  CD2 LEU B 536      82.080  90.960  70.600  1.00  0.00           C 
ATOM   3536 1HD2 LEU B 536      82.240  90.460  71.580  1.00  0.00           H 
ATOM   3537 2HD2 LEU B 536      81.040  91.350  70.530  1.00  0.00           H 
ATOM   3538 3HD2 LEU B 536      82.160  90.140  69.850  1.00  0.00           H 
ATOM   3539  C   LEU B 536      83.770  91.930  66.510  1.00  0.00           C 
ATOM   3540  O   LEU B 536      82.760  91.400  66.020  1.00  0.00           O 
ATOM   3541  N   PHE B 537      84.580  92.770  65.860  1.00  0.00           N 
ATOM   3542  HN  PHE B 537      85.340  93.260  66.290  1.00  0.00           H 
ATOM   3543  CA  PHE B 537      84.540  92.990  64.430  1.00  0.00           C 
ATOM   3544  HA  PHE B 537      83.490  93.240  64.340  1.00  0.00           H 
ATOM   3545  CB  PHE B 537      85.450  94.210  64.060  1.00  0.00           C 
ATOM   3546  HB1 PHE B 537      85.290  94.990  64.830  1.00  0.00           H 
ATOM   3547  HB2 PHE B 537      86.510  93.910  64.230  1.00  0.00           H 
ATOM   3548  CG  PHE B 537      85.280  94.890  62.650  1.00  0.00           C 
ATOM   3549  CD1 PHE B 537      84.310  95.850  62.440  1.00  0.00           C 
ATOM   3550  HD1 PHE B 537      83.750  96.320  63.230  1.00  0.00           H 
ATOM   3551  CE1 PHE B 537      84.080  96.290  61.180  1.00  0.00           C 
ATOM   3552  HE1 PHE B 537      83.330  97.060  61.050  1.00  0.00           H 
ATOM   3553  CZ  PHE B 537      84.780  95.710  60.100  1.00  0.00           C 
ATOM   3554  HZ  PHE B 537      84.440  96.010  59.120  1.00  0.00           H 
ATOM   3555  CD2 PHE B 537      86.040  94.350  61.580  1.00  0.00           C 
ATOM   3556  HD2 PHE B 537      86.700  93.520  61.750  1.00  0.00           H 
ATOM   3557  CE2 PHE B 537      85.760  94.750  60.290  1.00  0.00           C 
ATOM   3558  HE2 PHE B 537      86.290  94.410  59.420  1.00  0.00           H 
ATOM   3559  C   PHE B 537      84.950  91.780  63.610  1.00  0.00           C 
ATOM   3560  O   PHE B 537      84.440  91.660  62.490  1.00  0.00           O 
ATOM   3561  N   LEU B 538      85.840  90.920  64.100  1.00  0.00           N 
ATOM   3562  HN  LEU B 538      86.320  91.120  64.950  1.00  0.00           H 
ATOM   3563  CA  LEU B 538      86.150  89.650  63.500  1.00  0.00           C 
ATOM   3564  HA  LEU B 538      85.800  89.590  62.480  1.00  0.00           H 
ATOM   3565  CB  LEU B 538      87.630  89.290  63.570  1.00  0.00           C 
ATOM   3566  HB1 LEU B 538      87.990  89.670  64.550  1.00  0.00           H 
ATOM   3567  HB2 LEU B 538      87.910  88.220  63.480  1.00  0.00           H 
ATOM   3568  CG  LEU B 538      88.410  89.910  62.380  1.00  0.00           C 
ATOM   3569  HG  LEU B 538      87.940  90.890  62.140  1.00  0.00           H 
ATOM   3570  CD1 LEU B 538      89.880  90.080  62.740  1.00  0.00           C 
ATOM   3571 1HD1 LEU B 538      90.410  90.910  62.220  1.00  0.00           H 
ATOM   3572 2HD1 LEU B 538      90.030  90.350  63.810  1.00  0.00           H 
ATOM   3573 3HD1 LEU B 538      90.460  89.130  62.710  1.00  0.00           H 
ATOM   3574  CD2 LEU B 538      88.300  89.040  61.120  1.00  0.00           C 
ATOM   3575 1HD2 LEU B 538      88.740  89.580  60.250  1.00  0.00           H 
ATOM   3576 2HD2 LEU B 538      88.780  88.060  61.320  1.00  0.00           H 
ATOM   3577 3HD2 LEU B 538      87.240  88.890  60.820  1.00  0.00           H 
ATOM   3578  C   LEU B 538      85.380  88.600  64.170  1.00  0.00           C 
ATOM   3579  O   LEU B 538      85.460  87.480  63.680  1.00  0.00           O 
ATOM   3580  N   THR B 539      84.510  88.850  65.120  1.00  0.00           N 
ATOM   3581  HN  THR B 539      84.300  89.790  65.360  1.00  0.00           H 
ATOM   3582  CA  THR B 539      83.660  87.770  65.780  1.00  0.00           C 
ATOM   3583  HA  THR B 539      83.250  88.290  66.630  1.00  0.00           H 
ATOM   3584  CB  THR B 539      82.440  87.290  65.010  1.00  0.00           C 
ATOM   3585  HB  THR B 539      81.760  86.580  65.530  1.00  0.00           H 
ATOM   3586  OG1 THR B 539      82.760  86.690  63.730  1.00  0.00           O 
ATOM   3587  HG1 THR B 539      83.670  86.400  63.800  1.00  0.00           H 
ATOM   3588  CG2 THR B 539      81.610  88.530  64.630  1.00  0.00           C 
ATOM   3589 1HG2 THR B 539      80.780  88.080  64.040  1.00  0.00           H 
ATOM   3590 2HG2 THR B 539      81.270  89.070  65.540  1.00  0.00           H 
ATOM   3591 3HG2 THR B 539      82.130  89.330  64.050  1.00  0.00           H 
ATOM   3592  C   THR B 539      84.320  86.670  66.520  1.00  0.00           C 
ATOM   3593  O   THR B 539      83.830  85.510  66.530  1.00  0.00           O 
ATOM   3594  N   ILE B 540      85.400  86.950  67.220  1.00  0.00           N 
ATOM   3595  HN  ILE B 540      85.620  87.920  67.120  1.00  0.00           H 
ATOM   3596  CA  ILE B 540      86.370  86.000  67.960  1.00  0.00           C 
ATOM   3597  HA  ILE B 540      86.070  84.980  67.740  1.00  0.00           H 
ATOM   3598  CB  ILE B 540      87.840  86.180  67.490  1.00  0.00           C 
ATOM   3599  HB  ILE B 540      88.360  85.280  67.870  1.00  0.00           H 
ATOM   3600  CG2 ILE B 540      87.820  86.100  65.930  1.00  0.00           C 
ATOM   3601 1HG2 ILE B 540      88.780  85.790  65.450  1.00  0.00           H 
ATOM   3602 2HG2 ILE B 540      87.070  85.390  65.510  1.00  0.00           H 
ATOM   3603 3HG2 ILE B 540      87.610  87.070  65.430  1.00  0.00           H 
ATOM   3604  CG1 ILE B 540      88.590  87.400  68.060  1.00  0.00           C 
ATOM   3605 1HG1 ILE B 540      87.900  88.260  67.940  1.00  0.00           H 
ATOM   3606 2HG1 ILE B 540      88.800  87.360  69.150  1.00  0.00           H 
ATOM   3607  CD  ILE B 540      89.940  87.590  67.330  1.00  0.00           C 
ATOM   3608  HD1 ILE B 540      90.620  86.710  67.400  1.00  0.00           H 
ATOM   3609  HD2 ILE B 540      89.760  87.880  66.270  1.00  0.00           H 
ATOM   3610  HD3 ILE B 540      90.420  88.470  67.800  1.00  0.00           H 
ATOM   3611  C   ILE B 540      86.190  86.080  69.470  1.00  0.00           C 
ATOM   3612  O   ILE B 540      86.960  85.500  70.170  1.00  0.00           O 
ATOM   3613  N   ILE B 541      85.200  86.860  69.920  1.00  0.00           N 
ATOM   3614  HN  ILE B 541      84.600  87.420  69.360  1.00  0.00           H 
ATOM   3615  CA  ILE B 541      84.850  86.770  71.300  1.00  0.00           C 
ATOM   3616  HA  ILE B 541      84.970  85.760  71.660  1.00  0.00           H 
ATOM   3617  CB  ILE B 541      85.430  87.830  72.240  1.00  0.00           C 
ATOM   3618  HB  ILE B 541      85.100  87.660  73.290  1.00  0.00           H 
ATOM   3619  CG2 ILE B 541      86.970  87.650  72.320  1.00  0.00           C 
ATOM   3620 1HG2 ILE B 541      87.490  88.370  72.980  1.00  0.00           H 
ATOM   3621 2HG2 ILE B 541      87.170  86.570  72.470  1.00  0.00           H 
ATOM   3622 3HG2 ILE B 541      87.450  87.840  71.330  1.00  0.00           H 
ATOM   3623  CG1 ILE B 541      84.990  89.270  71.940  1.00  0.00           C 
ATOM   3624 1HG1 ILE B 541      85.170  89.400  70.850  1.00  0.00           H 
ATOM   3625 2HG1 ILE B 541      83.890  89.370  72.020  1.00  0.00           H 
ATOM   3626  CD  ILE B 541      85.600  90.430  72.740  1.00  0.00           C 
ATOM   3627  HD1 ILE B 541      85.430  90.140  73.800  1.00  0.00           H 
ATOM   3628  HD2 ILE B 541      86.680  90.580  72.510  1.00  0.00           H 
ATOM   3629  HD3 ILE B 541      85.180  91.430  72.510  1.00  0.00           H 
ATOM   3630  C   ILE B 541      83.380  87.040  71.210  1.00  0.00           C 
ATOM   3631  O   ILE B 541      82.940  87.640  70.230  1.00  0.00           O 
ATOM   3632  N   ASP B 542      82.590  86.430  72.160  1.00  0.00           N 
ATOM   3633  HN  ASP B 542      82.920  85.770  72.830  1.00  0.00           H 
ATOM   3634  CA  ASP B 542      81.130  86.760  72.210  1.00  0.00           C 
ATOM   3635  HA  ASP B 542      80.600  86.650  71.270  1.00  0.00           H 
ATOM   3636  CB  ASP B 542      80.370  85.850  73.220  1.00  0.00           C 
ATOM   3637  HB1 ASP B 542      80.800  86.130  74.200  1.00  0.00           H 
ATOM   3638  HB2 ASP B 542      79.270  85.990  73.300  1.00  0.00           H 
ATOM   3639  CG  ASP B 542      80.620  84.390  73.040  1.00  0.00           C 
ATOM   3640  OD1 ASP B 542      80.920  83.960  71.920  1.00  0.00           O 
ATOM   3641  OD2 ASP B 542      80.430  83.570  73.980  1.00  0.00           O 
ATOM   3642  C   ASP B 542      80.880  88.170  72.640  1.00  0.00           C 
ATOM   3643  O   ASP B 542      81.530  88.740  73.580  1.00  0.00           O 
ATOM   3644  N   GLY B 543      79.720  88.690  72.090  1.00  0.00           N 
ATOM   3645  HN  GLY B 543      79.280  88.090  71.420  1.00  0.00           H 
ATOM   3646  CA  GLY B 543      79.020  89.880  72.450  1.00  0.00           C 
ATOM   3647  HA1 GLY B 543      79.490  90.690  71.910  1.00  0.00           H 
ATOM   3648  HA2 GLY B 543      78.010  89.690  72.110  1.00  0.00           H 
ATOM   3649  C   GLY B 543      78.840  90.150  73.940  1.00  0.00           C 
ATOM   3650  O   GLY B 543      78.270  89.330  74.740  1.00  0.00           O 
ATOM   3651  N   PRO B 544      79.310  91.290  74.430  1.00  0.00           N 
ATOM   3652  CD  PRO B 544      80.270  92.170  73.770  1.00  0.00           C 
ATOM   3653  HD1 PRO B 544      79.780  92.750  72.950  1.00  0.00           H 
ATOM   3654  HD2 PRO B 544      81.130  91.640  73.320  1.00  0.00           H 
ATOM   3655  CA  PRO B 544      79.160  91.540  75.890  1.00  0.00           C 
ATOM   3656  HA  PRO B 544      79.810  90.870  76.440  1.00  0.00           H 
ATOM   3657  CB  PRO B 544      79.730  92.980  75.960  1.00  0.00           C 
ATOM   3658  HB1 PRO B 544      79.020  93.820  75.790  1.00  0.00           H 
ATOM   3659  HB2 PRO B 544      80.120  93.160  76.980  1.00  0.00           H 
ATOM   3660  CG  PRO B 544      80.790  93.060  74.900  1.00  0.00           C 
ATOM   3661  HG1 PRO B 544      80.850  94.130  74.590  1.00  0.00           H 
ATOM   3662  HG2 PRO B 544      81.690  92.750  75.480  1.00  0.00           H 
ATOM   3663  C   PRO B 544      77.800  91.520  76.690  1.00  0.00           C 
ATOM   3664  O   PRO B 544      76.990  92.420  76.690  1.00  0.00           O 
ATOM   3665  N   ALA B 545      77.600  90.380  77.380  1.00  0.00           N 
ATOM   3666  HN  ALA B 545      78.250  89.630  77.440  1.00  0.00           H 
ATOM   3667  CA  ALA B 545      76.380  90.060  78.090  1.00  0.00           C 
ATOM   3668  HA  ALA B 545      75.810  90.940  78.340  1.00  0.00           H 
ATOM   3669  CB  ALA B 545      75.580  89.040  77.240  1.00  0.00           C 
ATOM   3670  HB1 ALA B 545      74.500  89.020  77.520  1.00  0.00           H 
ATOM   3671  HB2 ALA B 545      75.630  89.190  76.140  1.00  0.00           H 
ATOM   3672  HB3 ALA B 545      76.000  88.030  77.400  1.00  0.00           H 
ATOM   3673  C   ALA B 545      76.750  89.650  79.520  1.00  0.00           C 
ATOM   3674  O   ALA B 545      77.800  89.200  79.790  1.00  0.00           O 
ATOM   3675  N   ASN B 546      75.760  89.870  80.400  1.00  0.00           N 
ATOM   3676  HN  ASN B 546      74.900  90.300  80.130  1.00  0.00           H 
ATOM   3677  CA  ASN B 546      75.780  89.680  81.880  1.00  0.00           C 
ATOM   3678  HA  ASN B 546      76.430  88.840  82.070  1.00  0.00           H 
ATOM   3679  CB  ASN B 546      76.120  90.990  82.650  1.00  0.00           C 
ATOM   3680  HB1 ASN B 546      77.140  91.140  82.240  1.00  0.00           H 
ATOM   3681  HB2 ASN B 546      75.490  91.890  82.470  1.00  0.00           H 
ATOM   3682  CG  ASN B 546      76.040  90.760  84.150  1.00  0.00           C 
ATOM   3683  OD1 ASN B 546      75.050  90.360  84.800  1.00  0.00           O 
ATOM   3684  ND2 ASN B 546      77.220  91.200  84.750  1.00  0.00           N 
ATOM   3685 1HD2 ASN B 546      78.070  91.460  84.300  1.00  0.00           H 
ATOM   3686 2HD2 ASN B 546      77.280  91.110  85.740  1.00  0.00           H 
ATOM   3687  C   ASN B 546      74.440  89.120  82.200  1.00  0.00           C 
ATOM   3688  O   ASN B 546      74.330  87.980  82.700  1.00  0.00           O 
ATOM   3689  N   TYR B 547      73.340  89.860  81.890  1.00  0.00           N 
ATOM   3690  HN  TYR B 547      73.360  90.760  81.470  1.00  0.00           H 
ATOM   3691  CA  TYR B 547      72.000  89.350  82.100  1.00  0.00           C 
ATOM   3692  HA  TYR B 547      71.450  90.020  81.450  1.00  0.00           H 
ATOM   3693  CB  TYR B 547      71.640  87.920  81.610  1.00  0.00           C 
ATOM   3694  HB1 TYR B 547      72.210  87.210  82.250  1.00  0.00           H 
ATOM   3695  HB2 TYR B 547      70.540  87.790  81.620  1.00  0.00           H 
ATOM   3696  CG  TYR B 547      71.990  87.710  80.230  1.00  0.00           C 
ATOM   3697  CD1 TYR B 547      71.120  88.270  79.280  1.00  0.00           C 
ATOM   3698  HD1 TYR B 547      70.270  88.830  79.650  1.00  0.00           H 
ATOM   3699  CE1 TYR B 547      71.230  88.000  77.880  1.00  0.00           C 
ATOM   3700  HE1 TYR B 547      70.520  88.410  77.180  1.00  0.00           H 
ATOM   3701  CZ  TYR B 547      72.360  87.310  77.440  1.00  0.00           C 
ATOM   3702  OH  TYR B 547      72.460  86.860  76.070  1.00  0.00           O 
ATOM   3703  HH  TYR B 547      71.870  87.320  75.480  1.00  0.00           H 
ATOM   3704  CD2 TYR B 547      72.980  86.860  79.720  1.00  0.00           C 
ATOM   3705  HD2 TYR B 547      73.580  86.330  80.440  1.00  0.00           H 
ATOM   3706  CE2 TYR B 547      73.190  86.700  78.390  1.00  0.00           C 
ATOM   3707  HE2 TYR B 547      74.000  86.060  78.090  1.00  0.00           H 
ATOM   3708  C   TYR B 547      71.420  89.590  83.470  1.00  0.00           C 
ATOM   3709  O   TYR B 547      70.240  89.970  83.680  1.00  0.00           O 
ATOM   3710  N   ASN B 548      72.180  89.510  84.590  1.00  0.00           N 
ATOM   3711  HN  ASN B 548      73.140  89.340  84.390  1.00  0.00           H 
ATOM   3712  CA  ASN B 548      71.730  89.710  85.970  1.00  0.00           C 
ATOM   3713  HA  ASN B 548      70.710  89.370  86.120  1.00  0.00           H 
ATOM   3714  CB  ASN B 548      72.660  89.040  86.970  1.00  0.00           C 
ATOM   3715  HB1 ASN B 548      73.720  89.370  86.890  1.00  0.00           H 
ATOM   3716  HB2 ASN B 548      72.240  89.240  87.980  1.00  0.00           H 
ATOM   3717  CG  ASN B 548      72.590  87.500  86.660  1.00  0.00           C 
ATOM   3718  OD1 ASN B 548      71.500  86.930  86.520  1.00  0.00           O 
ATOM   3719  ND2 ASN B 548      73.750  86.760  86.680  1.00  0.00           N 
ATOM   3720 1HD2 ASN B 548      74.590  87.300  86.760  1.00  0.00           H 
ATOM   3721 2HD2 ASN B 548      73.550  85.790  86.830  1.00  0.00           H 
ATOM   3722  C   ASN B 548      71.750  91.190  86.330  1.00  0.00           C 
ATOM   3723  O   ASN B 548      71.340  91.590  87.450  1.00  0.00           O 
ATOM   3724  N   VAL B 549      72.270  92.030  85.490  1.00  0.00           N 
ATOM   3725  HN  VAL B 549      72.650  91.760  84.610  1.00  0.00           H 
ATOM   3726  CA  VAL B 549      72.340  93.500  85.710  1.00  0.00           C 
ATOM   3727  HA  VAL B 549      71.760  93.710  86.590  1.00  0.00           H 
ATOM   3728  CB  VAL B 549      73.810  93.740  85.880  1.00  0.00           C 
ATOM   3729  HB  VAL B 549      74.270  92.780  86.180  1.00  0.00           H 
ATOM   3730  CG1 VAL B 549      74.420  94.250  84.500  1.00  0.00           C 
ATOM   3731 1HG1 VAL B 549      75.530  94.350  84.490  1.00  0.00           H 
ATOM   3732 2HG1 VAL B 549      74.160  93.560  83.660  1.00  0.00           H 
ATOM   3733 3HG1 VAL B 549      74.130  95.290  84.250  1.00  0.00           H 
ATOM   3734  CG2 VAL B 549      74.110  94.690  87.060  1.00  0.00           C 
ATOM   3735 1HG2 VAL B 549      75.200  94.810  87.230  1.00  0.00           H 
ATOM   3736 2HG2 VAL B 549      73.640  95.690  86.930  1.00  0.00           H 
ATOM   3737 3HG2 VAL B 549      73.650  94.280  87.980  1.00  0.00           H 
ATOM   3738  C   VAL B 549      71.680  94.080  84.450  1.00  0.00           C 
ATOM   3739  O   VAL B 549      71.640  93.530  83.360  1.00  0.00           O 
ATOM   3740  N   ASP B 550      71.080  95.290  84.660  1.00  0.00           N 
ATOM   3741  HN  ASP B 550      71.140  95.780  85.530  1.00  0.00           H 
ATOM   3742  CA  ASP B 550      70.570  96.080  83.550  1.00  0.00           C 
ATOM   3743  HA  ASP B 550      70.170  95.300  82.930  1.00  0.00           H 
ATOM   3744  CB  ASP B 550      69.420  97.080  83.920  1.00  0.00           C 
ATOM   3745  HB1 ASP B 550      69.740  97.750  84.750  1.00  0.00           H 
ATOM   3746  HB2 ASP B 550      69.060  97.610  83.010  1.00  0.00           H 
ATOM   3747  CG  ASP B 550      68.240  96.340  84.530  1.00  0.00           C 
ATOM   3748  OD1 ASP B 550      67.970  95.130  84.280  1.00  0.00           O 
ATOM   3749  OD2 ASP B 550      67.380  97.080  85.120  1.00  0.00           O 
ATOM   3750  C   ASP B 550      71.640  96.880  82.810  1.00  0.00           C 
ATOM   3751  O   ASP B 550      71.980  97.980  83.210  1.00  0.00           O 
ATOM   3752  N   LEU B 551      71.940  96.420  81.570  1.00  0.00           N 
ATOM   3753  HN  LEU B 551      71.440  95.610  81.290  1.00  0.00           H 
ATOM   3754  CA  LEU B 551      72.730  97.220  80.620  1.00  0.00           C 
ATOM   3755  HA  LEU B 551      73.690  97.470  81.050  1.00  0.00           H 
ATOM   3756  CB  LEU B 551      73.100  96.300  79.370  1.00  0.00           C 
ATOM   3757  HB1 LEU B 551      72.150  96.030  78.870  1.00  0.00           H 
ATOM   3758  HB2 LEU B 551      73.740  96.760  78.590  1.00  0.00           H 
ATOM   3759  CG  LEU B 551      73.970  95.100  79.780  1.00  0.00           C 
ATOM   3760  HG  LEU B 551      73.290  94.400  80.320  1.00  0.00           H 
ATOM   3761  CD1 LEU B 551      74.480  94.350  78.560  1.00  0.00           C 
ATOM   3762 1HD1 LEU B 551      75.120  93.500  78.860  1.00  0.00           H 
ATOM   3763 2HD1 LEU B 551      73.730  93.970  77.830  1.00  0.00           H 
ATOM   3764 3HD1 LEU B 551      75.230  94.980  78.040  1.00  0.00           H 
ATOM   3765  CD2 LEU B 551      75.160  95.440  80.670  1.00  0.00           C 
ATOM   3766 1HD2 LEU B 551      75.820  94.560  80.830  1.00  0.00           H 
ATOM   3767 2HD2 LEU B 551      75.820  96.180  80.170  1.00  0.00           H 
ATOM   3768 3HD2 LEU B 551      74.920  95.810  81.690  1.00  0.00           H 
ATOM   3769  C   LEU B 551      72.110  98.490  80.040  1.00  0.00           C 
ATOM   3770  O   LEU B 551      70.920  98.450  79.690  1.00  0.00           O 
ATOM   3771  N   PRO B 552      72.800  99.610  79.910  1.00  0.00           N 
ATOM   3772  CD  PRO B 552      74.090  99.890  80.510  1.00  0.00           C 
ATOM   3773  HD1 PRO B 552      74.750  99.310  79.840  1.00  0.00           H 
ATOM   3774  HD2 PRO B 552      74.050  99.580  81.580  1.00  0.00           H 
ATOM   3775  CA  PRO B 552      72.360 100.750  79.090  1.00  0.00           C 
ATOM   3776  HA  PRO B 552      71.560 101.220  79.640  1.00  0.00           H 
ATOM   3777  CB  PRO B 552      73.580 101.690  79.080  1.00  0.00           C 
ATOM   3778  HB1 PRO B 552      74.230 101.330  78.250  1.00  0.00           H 
ATOM   3779  HB2 PRO B 552      73.330 102.760  78.910  1.00  0.00           H 
ATOM   3780  CG  PRO B 552      74.280 101.410  80.390  1.00  0.00           C 
ATOM   3781  HG1 PRO B 552      75.370 101.590  80.260  1.00  0.00           H 
ATOM   3782  HG2 PRO B 552      73.890 102.000  81.250  1.00  0.00           H 
ATOM   3783  C   PRO B 552      71.710 100.430  77.740  1.00  0.00           C 
ATOM   3784  O   PRO B 552      72.360  99.650  77.000  1.00  0.00           O 
ATOM   3785  N   PHE B 553      70.500 100.940  77.470  1.00  0.00           N 
ATOM   3786  HN  PHE B 553      69.930 101.520  78.060  1.00  0.00           H 
ATOM   3787  CA  PHE B 553      69.720 100.600  76.250  1.00  0.00           C 
ATOM   3788  HA  PHE B 553      69.550  99.530  76.220  1.00  0.00           H 
ATOM   3789  CB  PHE B 553      68.260 101.140  76.270  1.00  0.00           C 
ATOM   3790  HB1 PHE B 553      67.760 100.710  75.380  1.00  0.00           H 
ATOM   3791  HB2 PHE B 553      67.620 100.880  77.140  1.00  0.00           H 
ATOM   3792  CG  PHE B 553      68.090 102.630  76.130  1.00  0.00           C 
ATOM   3793  CD1 PHE B 553      68.260 103.540  77.190  1.00  0.00           C 
ATOM   3794  HD1 PHE B 553      68.370 103.190  78.200  1.00  0.00           H 
ATOM   3795  CE1 PHE B 553      68.410 104.920  76.970  1.00  0.00           C 
ATOM   3796  HE1 PHE B 553      68.580 105.700  77.700  1.00  0.00           H 
ATOM   3797  CZ  PHE B 553      68.080 105.390  75.680  1.00  0.00           C 
ATOM   3798  HZ  PHE B 553      68.160 106.420  75.380  1.00  0.00           H 
ATOM   3799  CD2 PHE B 553      67.720 103.110  74.840  1.00  0.00           C 
ATOM   3800  HD2 PHE B 553      67.490 102.480  73.990  1.00  0.00           H 
ATOM   3801  CE2 PHE B 553      67.800 104.490  74.670  1.00  0.00           C 
ATOM   3802  HE2 PHE B 553      67.700 104.860  73.660  1.00  0.00           H 
ATOM   3803  C   PHE B 553      70.390 101.010  74.970  1.00  0.00           C 
ATOM   3804  O   PHE B 553      70.190 100.360  73.940  1.00  0.00           O 
ATOM   3805  N   MET B 554      71.180 102.090  75.070  1.00  0.00           N 
ATOM   3806  HN  MET B 554      71.100 102.640  75.900  1.00  0.00           H 
ATOM   3807  CA  MET B 554      72.010 102.550  73.950  1.00  0.00           C 
ATOM   3808  HA  MET B 554      71.280 102.810  73.200  1.00  0.00           H 
ATOM   3809  CB  MET B 554      72.790 103.860  74.290  1.00  0.00           C 
ATOM   3810  HB1 MET B 554      72.060 104.440  74.900  1.00  0.00           H 
ATOM   3811  HB2 MET B 554      73.700 103.670  74.900  1.00  0.00           H 
ATOM   3812  CG  MET B 554      73.080 104.710  73.020  1.00  0.00           C 
ATOM   3813  HG1 MET B 554      73.710 105.570  73.340  1.00  0.00           H 
ATOM   3814  HG2 MET B 554      73.750 104.070  72.410  1.00  0.00           H 
ATOM   3815  SD  MET B 554      71.630 105.210  72.010  1.00  0.00           S 
ATOM   3816  CE  MET B 554      72.520 105.350  70.380  1.00  0.00           C 
ATOM   3817  HE1 MET B 554      73.210 104.500  70.210  1.00  0.00           H 
ATOM   3818  HE2 MET B 554      71.860 105.430  69.490  1.00  0.00           H 
ATOM   3819  HE3 MET B 554      73.240 106.190  70.360  1.00  0.00           H 
ATOM   3820  C   MET B 554      72.990 101.440  73.490  1.00  0.00           C 
ATOM   3821  O   MET B 554      73.240 101.240  72.310  1.00  0.00           O 
ATOM   3822  N   TYR B 555      73.520 100.580  74.420  1.00  0.00           N 
ATOM   3823  HN  TYR B 555      73.240 100.650  75.370  1.00  0.00           H 
ATOM   3824  CA  TYR B 555      74.340  99.370  74.010  1.00  0.00           C 
ATOM   3825  HA  TYR B 555      75.180  99.780  73.470  1.00  0.00           H 
ATOM   3826  CB  TYR B 555      74.920  98.660  75.270  1.00  0.00           C 
ATOM   3827  HB1 TYR B 555      75.680  99.290  75.790  1.00  0.00           H 
ATOM   3828  HB2 TYR B 555      74.040  98.500  75.920  1.00  0.00           H 
ATOM   3829  CG  TYR B 555      75.460  97.280  74.940  1.00  0.00           C 
ATOM   3830  CD1 TYR B 555      76.630  97.160  74.120  1.00  0.00           C 
ATOM   3831  HD1 TYR B 555      77.110  98.070  73.790  1.00  0.00           H 
ATOM   3832  CE1 TYR B 555      77.170  95.920  73.840  1.00  0.00           C 
ATOM   3833  HE1 TYR B 555      78.060  95.800  73.240  1.00  0.00           H 
ATOM   3834  CZ  TYR B 555      76.540  94.850  74.210  1.00  0.00           C 
ATOM   3835  OH  TYR B 555      77.240  93.630  73.950  1.00  0.00           O 
ATOM   3836  HH  TYR B 555      76.760  92.890  74.340  1.00  0.00           H 
ATOM   3837  CD2 TYR B 555      74.810  96.110  75.360  1.00  0.00           C 
ATOM   3838  HD2 TYR B 555      73.890  96.280  75.890  1.00  0.00           H 
ATOM   3839  CE2 TYR B 555      75.340  94.900  74.900  1.00  0.00           C 
ATOM   3840  HE2 TYR B 555      74.900  93.920  75.040  1.00  0.00           H 
ATOM   3841  C   TYR B 555      73.650  98.480  72.990  1.00  0.00           C 
ATOM   3842  O   TYR B 555      74.370  97.940  72.160  1.00  0.00           O 
ATOM   3843  N   SER B 556      72.330  98.170  73.160  1.00  0.00           N 
ATOM   3844  HN  SER B 556      71.700  98.560  73.830  1.00  0.00           H 
ATOM   3845  CA  SER B 556      71.590  97.230  72.380  1.00  0.00           C 
ATOM   3846  HA  SER B 556      72.050  96.250  72.340  1.00  0.00           H 
ATOM   3847  CB  SER B 556      70.200  96.970  73.060  1.00  0.00           C 
ATOM   3848  HB1 SER B 556      69.500  97.810  72.890  1.00  0.00           H 
ATOM   3849  HB2 SER B 556      69.720  96.040  72.680  1.00  0.00           H 
ATOM   3850  OG  SER B 556      70.260  96.900  74.490  1.00  0.00           O 
ATOM   3851  HG1 SER B 556      70.630  96.060  74.780  1.00  0.00           H 
ATOM   3852  C   SER B 556      71.490  97.700  70.940  1.00  0.00           C 
ATOM   3853  O   SER B 556      71.830  97.050  70.010  1.00  0.00           O 
ATOM   3854  N   ILE B 557      71.130  98.950  70.780  1.00  0.00           N 
ATOM   3855  HN  ILE B 557      70.960  99.400  71.650  1.00  0.00           H 
ATOM   3856  CA  ILE B 557      71.070  99.730  69.570  1.00  0.00           C 
ATOM   3857  HA  ILE B 557      70.450  99.280  68.810  1.00  0.00           H 
ATOM   3858  CB  ILE B 557      70.440 101.170  69.820  1.00  0.00           C 
ATOM   3859  HB  ILE B 557      71.020 101.680  70.620  1.00  0.00           H 
ATOM   3860  CG2 ILE B 557      70.350 102.000  68.610  1.00  0.00           C 
ATOM   3861 1HG2 ILE B 557      71.350 102.180  68.150  1.00  0.00           H 
ATOM   3862 2HG2 ILE B 557      69.670 101.440  67.930  1.00  0.00           H 
ATOM   3863 3HG2 ILE B 557      69.840 102.940  68.920  1.00  0.00           H 
ATOM   3864  CG1 ILE B 557      69.000 100.910  70.390  1.00  0.00           C 
ATOM   3865 1HG1 ILE B 557      68.440 100.190  69.760  1.00  0.00           H 
ATOM   3866 2HG1 ILE B 557      69.160 100.320  71.320  1.00  0.00           H 
ATOM   3867  CD  ILE B 557      68.090 102.120  70.760  1.00  0.00           C 
ATOM   3868  HD1 ILE B 557      67.750 102.520  69.780  1.00  0.00           H 
ATOM   3869  HD2 ILE B 557      67.170 101.890  71.340  1.00  0.00           H 
ATOM   3870  HD3 ILE B 557      68.650 102.870  71.350  1.00  0.00           H 
ATOM   3871  C   ILE B 557      72.450  99.850  68.910  1.00  0.00           C 
ATOM   3872  O   ILE B 557      72.650  99.520  67.740  1.00  0.00           O 
ATOM   3873  N   THR B 558      73.500 100.210  69.680  1.00  0.00           N 
ATOM   3874  HN  THR B 558      73.370 100.450  70.640  1.00  0.00           H 
ATOM   3875  CA  THR B 558      74.820 100.370  69.230  1.00  0.00           C 
ATOM   3876  HA  THR B 558      74.880 101.100  68.440  1.00  0.00           H 
ATOM   3877  CB  THR B 558      75.690 101.050  70.370  1.00  0.00           C 
ATOM   3878  HB  THR B 558      75.690 100.360  71.240  1.00  0.00           H 
ATOM   3879  OG1 THR B 558      75.200 102.300  70.790  1.00  0.00           O 
ATOM   3880  HG1 THR B 558      74.360 102.080  71.200  1.00  0.00           H 
ATOM   3881  CG2 THR B 558      77.150 101.230  69.890  1.00  0.00           C 
ATOM   3882 1HG2 THR B 558      77.680 101.650  70.770  1.00  0.00           H 
ATOM   3883 2HG2 THR B 558      77.710 100.340  69.530  1.00  0.00           H 
ATOM   3884 3HG2 THR B 558      77.220 102.030  69.130  1.00  0.00           H 
ATOM   3885  C   THR B 558      75.540  99.120  68.810  1.00  0.00           C 
ATOM   3886  O   THR B 558      76.190  99.100  67.800  1.00  0.00           O 
ATOM   3887  N   TYR B 559      75.380  98.010  69.560  1.00  0.00           N 
ATOM   3888  HN  TYR B 559      74.770  98.000  70.350  1.00  0.00           H 
ATOM   3889  CA  TYR B 559      75.910  96.730  69.180  1.00  0.00           C 
ATOM   3890  HA  TYR B 559      76.920  96.700  68.800  1.00  0.00           H 
ATOM   3891  CB  TYR B 559      76.050  95.810  70.380  1.00  0.00           C 
ATOM   3892  HB1 TYR B 559      76.650  96.390  71.110  1.00  0.00           H 
ATOM   3893  HB2 TYR B 559      75.030  95.580  70.760  1.00  0.00           H 
ATOM   3894  CG  TYR B 559      76.770  94.470  70.110  1.00  0.00           C 
ATOM   3895  CD1 TYR B 559      78.140  94.440  69.720  1.00  0.00           C 
ATOM   3896  HD1 TYR B 559      78.610  95.390  69.520  1.00  0.00           H 
ATOM   3897  CE1 TYR B 559      78.850  93.240  69.510  1.00  0.00           C 
ATOM   3898  HE1 TYR B 559      79.880  93.190  69.180  1.00  0.00           H 
ATOM   3899  CZ  TYR B 559      78.140  92.030  69.750  1.00  0.00           C 
ATOM   3900  OH  TYR B 559      78.850  90.880  69.270  1.00  0.00           O 
ATOM   3901  HH  TYR B 559      78.200  90.180  69.410  1.00  0.00           H 
ATOM   3902  CD2 TYR B 559      76.110  93.260  70.360  1.00  0.00           C 
ATOM   3903  HD2 TYR B 559      75.100  93.340  70.740  1.00  0.00           H 
ATOM   3904  CE2 TYR B 559      76.780  92.080  70.110  1.00  0.00           C 
ATOM   3905  HE2 TYR B 559      76.280  91.160  70.350  1.00  0.00           H 
ATOM   3906  C   TYR B 559      75.190  96.100  68.000  1.00  0.00           C 
ATOM   3907  O   TYR B 559      75.900  95.630  67.100  1.00  0.00           O 
ATOM   3908  N   ALA B 560      73.870  96.210  67.890  1.00  0.00           N 
ATOM   3909  HN  ALA B 560      73.320  96.710  68.550  1.00  0.00           H 
ATOM   3910  CA  ALA B 560      73.130  95.680  66.750  1.00  0.00           C 
ATOM   3911  HA  ALA B 560      73.320  94.620  66.710  1.00  0.00           H 
ATOM   3912  CB  ALA B 560      71.610  95.830  67.130  1.00  0.00           C 
ATOM   3913  HB1 ALA B 560      71.040  95.250  66.370  1.00  0.00           H 
ATOM   3914  HB2 ALA B 560      71.450  95.360  68.120  1.00  0.00           H 
ATOM   3915  HB3 ALA B 560      71.300  96.900  67.190  1.00  0.00           H 
ATOM   3916  C   ALA B 560      73.450  96.490  65.540  1.00  0.00           C 
ATOM   3917  O   ALA B 560      73.690  95.940  64.480  1.00  0.00           O 
ATOM   3918  N   ALA B 561      73.650  97.820  65.620  1.00  0.00           N 
ATOM   3919  HN  ALA B 561      73.300  98.360  66.390  1.00  0.00           H 
ATOM   3920  CA  ALA B 561      74.180  98.420  64.450  1.00  0.00           C 
ATOM   3921  HA  ALA B 561      73.530  98.270  63.600  1.00  0.00           H 
ATOM   3922  CB  ALA B 561      74.080  99.980  64.630  1.00  0.00           C 
ATOM   3923  HB1 ALA B 561      74.600 100.480  63.790  1.00  0.00           H 
ATOM   3924  HB2 ALA B 561      73.080 100.460  64.640  1.00  0.00           H 
ATOM   3925  HB3 ALA B 561      74.610 100.200  65.580  1.00  0.00           H 
ATOM   3926  C   ALA B 561      75.590  98.010  64.000  1.00  0.00           C 
ATOM   3927  O   ALA B 561      75.860  97.700  62.850  1.00  0.00           O 
ATOM   3928  N   PHE B 562      76.470  97.870  64.910  1.00  0.00           N 
ATOM   3929  HN  PHE B 562      76.220  98.050  65.860  1.00  0.00           H 
ATOM   3930  CA  PHE B 562      77.880  97.440  64.780  1.00  0.00           C 
ATOM   3931  HA  PHE B 562      78.370  98.160  64.150  1.00  0.00           H 
ATOM   3932  CB  PHE B 562      78.520  97.400  66.180  1.00  0.00           C 
ATOM   3933  HB1 PHE B 562      78.470  98.340  66.770  1.00  0.00           H 
ATOM   3934  HB2 PHE B 562      78.010  96.570  66.720  1.00  0.00           H 
ATOM   3935  CG  PHE B 562      79.990  96.960  66.100  1.00  0.00           C 
ATOM   3936  CD1 PHE B 562      80.900  97.830  65.380  1.00  0.00           C 
ATOM   3937  HD1 PHE B 562      80.580  98.770  64.970  1.00  0.00           H 
ATOM   3938  CE1 PHE B 562      82.250  97.500  65.360  1.00  0.00           C 
ATOM   3939  HE1 PHE B 562      82.940  98.200  64.910  1.00  0.00           H 
ATOM   3940  CZ  PHE B 562      82.680  96.260  65.930  1.00  0.00           C 
ATOM   3941  HZ  PHE B 562      83.720  95.970  65.860  1.00  0.00           H 
ATOM   3942  CD2 PHE B 562      80.470  95.770  66.630  1.00  0.00           C 
ATOM   3943  HD2 PHE B 562      79.780  95.100  67.110  1.00  0.00           H 
ATOM   3944  CE2 PHE B 562      81.830  95.380  66.540  1.00  0.00           C 
ATOM   3945  HE2 PHE B 562      82.100  94.510  67.120  1.00  0.00           H 
ATOM   3946  C   PHE B 562      78.040  96.050  64.120  1.00  0.00           C 
ATOM   3947  O   PHE B 562      78.760  95.930  63.130  1.00  0.00           O 
ATOM   3948  N   ALA B 563      77.340  95.010  64.690  1.00  0.00           N 
ATOM   3949  HN  ALA B 563      76.770  95.090  65.510  1.00  0.00           H 
ATOM   3950  CA  ALA B 563      77.420  93.580  64.240  1.00  0.00           C 
ATOM   3951  HA  ALA B 563      78.490  93.460  64.290  1.00  0.00           H 
ATOM   3952  CB  ALA B 563      76.600  92.710  65.240  1.00  0.00           C 
ATOM   3953  HB1 ALA B 563      76.610  91.710  64.760  1.00  0.00           H 
ATOM   3954  HB2 ALA B 563      77.130  92.690  66.220  1.00  0.00           H 
ATOM   3955  HB3 ALA B 563      75.560  93.000  65.490  1.00  0.00           H 
ATOM   3956  C   ALA B 563      77.030  93.410  62.870  1.00  0.00           C 
ATOM   3957  O   ALA B 563      77.660  92.730  62.090  1.00  0.00           O 
ATOM   3958  N   ILE B 564      75.940  94.120  62.450  1.00  0.00           N 
ATOM   3959  HN  ILE B 564      75.390  94.560  63.150  1.00  0.00           H 
ATOM   3960  CA  ILE B 564      75.480  94.260  61.060  1.00  0.00           C 
ATOM   3961  HA  ILE B 564      75.170  93.300  60.690  1.00  0.00           H 
ATOM   3962  CB  ILE B 564      74.210  95.180  60.920  1.00  0.00           C 
ATOM   3963  HB  ILE B 564      74.400  96.180  61.360  1.00  0.00           H 
ATOM   3964  CG2 ILE B 564      73.800  95.420  59.470  1.00  0.00           C 
ATOM   3965 1HG2 ILE B 564      72.970  96.150  59.450  1.00  0.00           H 
ATOM   3966 2HG2 ILE B 564      74.650  95.910  58.940  1.00  0.00           H 
ATOM   3967 3HG2 ILE B 564      73.600  94.440  58.980  1.00  0.00           H 
ATOM   3968  CG1 ILE B 564      73.100  94.540  61.690  1.00  0.00           C 
ATOM   3969 1HG1 ILE B 564      72.960  93.540  61.220  1.00  0.00           H 
ATOM   3970 2HG1 ILE B 564      73.470  94.390  62.730  1.00  0.00           H 
ATOM   3971  CD  ILE B 564      71.860  95.390  61.770  1.00  0.00           C 
ATOM   3972  HD1 ILE B 564      71.040  94.690  62.050  1.00  0.00           H 
ATOM   3973  HD2 ILE B 564      72.140  96.130  62.550  1.00  0.00           H 
ATOM   3974  HD3 ILE B 564      71.650  95.920  60.820  1.00  0.00           H 
ATOM   3975  C   ILE B 564      76.560  94.690  60.110  1.00  0.00           C 
ATOM   3976  O   ILE B 564      76.870  94.020  59.110  1.00  0.00           O 
ATOM   3977  N   ILE B 565      77.170  95.890  60.320  1.00  0.00           N 
ATOM   3978  HN  ILE B 565      76.910  96.300  61.190  1.00  0.00           H 
ATOM   3979  CA  ILE B 565      78.200  96.580  59.530  1.00  0.00           C 
ATOM   3980  HA  ILE B 565      77.920  96.750  58.500  1.00  0.00           H 
ATOM   3981  CB  ILE B 565      78.630  97.920  60.180  1.00  0.00           C 
ATOM   3982  HB  ILE B 565      78.980  97.780  61.220  1.00  0.00           H 
ATOM   3983  CG2 ILE B 565      79.730  98.450  59.310  1.00  0.00           C 
ATOM   3984 1HG2 ILE B 565      80.140  99.380  59.750  1.00  0.00           H 
ATOM   3985 2HG2 ILE B 565      80.520  97.730  59.000  1.00  0.00           H 
ATOM   3986 3HG2 ILE B 565      79.350  98.600  58.280  1.00  0.00           H 
ATOM   3987  CG1 ILE B 565      77.430  98.950  60.080  1.00  0.00           C 
ATOM   3988 1HG1 ILE B 565      77.270  99.090  58.990  1.00  0.00           H 
ATOM   3989 2HG1 ILE B 565      76.500  98.430  60.390  1.00  0.00           H 
ATOM   3990  CD  ILE B 565      77.700 100.370  60.680  1.00  0.00           C 
ATOM   3991  HD1 ILE B 565      77.960 100.260  61.750  1.00  0.00           H 
ATOM   3992  HD2 ILE B 565      78.310 101.010  60.010  1.00  0.00           H 
ATOM   3993  HD3 ILE B 565      76.700 100.860  60.670  1.00  0.00           H 
ATOM   3994  C   ILE B 565      79.400  95.670  59.360  1.00  0.00           C 
ATOM   3995  O   ILE B 565      79.930  95.460  58.250  1.00  0.00           O 
ATOM   3996  N   ALA B 566      79.860  95.110  60.470  1.00  0.00           N 
ATOM   3997  HN  ALA B 566      79.330  95.270  61.300  1.00  0.00           H 
ATOM   3998  CA  ALA B 566      80.990  94.230  60.470  1.00  0.00           C 
ATOM   3999  HA  ALA B 566      81.810  94.750  59.990  1.00  0.00           H 
ATOM   4000  CB  ALA B 566      81.320  93.690  61.850  1.00  0.00           C 
ATOM   4001  HB1 ALA B 566      82.000  92.820  61.880  1.00  0.00           H 
ATOM   4002  HB2 ALA B 566      81.930  94.510  62.290  1.00  0.00           H 
ATOM   4003  HB3 ALA B 566      80.400  93.450  62.420  1.00  0.00           H 
ATOM   4004  C   ALA B 566      80.760  93.040  59.640  1.00  0.00           C 
ATOM   4005  O   ALA B 566      81.560  92.670  58.780  1.00  0.00           O 
ATOM   4006  N   THR B 567      79.570  92.360  59.810  1.00  0.00           N 
ATOM   4007  HN  THR B 567      78.910  92.630  60.500  1.00  0.00           H 
ATOM   4008  CA  THR B 567      79.170  91.280  58.920  1.00  0.00           C 
ATOM   4009  HA  THR B 567      79.880  90.480  59.030  1.00  0.00           H 
ATOM   4010  CB  THR B 567      77.850  90.720  59.500  1.00  0.00           C 
ATOM   4011  HB  THR B 567      76.990  91.420  59.440  1.00  0.00           H 
ATOM   4012  OG1 THR B 567      78.040  90.340  60.850  1.00  0.00           O 
ATOM   4013  HG1 THR B 567      77.900  91.110  61.410  1.00  0.00           H 
ATOM   4014  CG2 THR B 567      77.480  89.470  58.750  1.00  0.00           C 
ATOM   4015 1HG2 THR B 567      76.650  88.880  59.190  1.00  0.00           H 
ATOM   4016 2HG2 THR B 567      77.300  89.570  57.660  1.00  0.00           H 
ATOM   4017 3HG2 THR B 567      78.350  88.790  58.820  1.00  0.00           H 
ATOM   4018  C   THR B 567      79.080  91.620  57.450  1.00  0.00           C 
ATOM   4019  O   THR B 567      79.590  90.910  56.610  1.00  0.00           O 
ATOM   4020  N   LEU B 568      78.510  92.750  57.130  1.00  0.00           N 
ATOM   4021  HN  LEU B 568      78.040  93.310  57.800  1.00  0.00           H 
ATOM   4022  CA  LEU B 568      78.510  93.150  55.710  1.00  0.00           C 
ATOM   4023  HA  LEU B 568      78.180  92.290  55.140  1.00  0.00           H 
ATOM   4024  CB  LEU B 568      77.490  94.320  55.450  1.00  0.00           C 
ATOM   4025  HB1 LEU B 568      77.890  95.150  56.060  1.00  0.00           H 
ATOM   4026  HB2 LEU B 568      77.410  94.610  54.380  1.00  0.00           H 
ATOM   4027  CG  LEU B 568      76.040  94.050  55.970  1.00  0.00           C 
ATOM   4028  HG  LEU B 568      76.000  93.650  57.010  1.00  0.00           H 
ATOM   4029  CD1 LEU B 568      75.320  92.940  55.070  1.00  0.00           C 
ATOM   4030 1HD1 LEU B 568      75.480  93.120  53.990  1.00  0.00           H 
ATOM   4031 2HD1 LEU B 568      75.920  92.030  55.290  1.00  0.00           H 
ATOM   4032 3HD1 LEU B 568      74.260  92.840  55.380  1.00  0.00           H 
ATOM   4033  CD2 LEU B 568      75.240  95.310  55.960  1.00  0.00           C 
ATOM   4034 1HD2 LEU B 568      74.170  95.060  56.140  1.00  0.00           H 
ATOM   4035 2HD2 LEU B 568      75.580  96.070  56.700  1.00  0.00           H 
ATOM   4036 3HD2 LEU B 568      75.230  95.760  54.950  1.00  0.00           H 
ATOM   4037  C   LEU B 568      79.840  93.540  55.050  1.00  0.00           C 
ATOM   4038  O   LEU B 568      80.120  93.120  53.960  1.00  0.00           O 
ATOM   4039  N   LEU B 569      80.660  94.270  55.810  1.00  0.00           N 
ATOM   4040  HN  LEU B 569      80.380  94.700  56.660  1.00  0.00           H 
ATOM   4041  CA  LEU B 569      82.110  94.460  55.430  1.00  0.00           C 
ATOM   4042  HA  LEU B 569      82.110  94.960  54.470  1.00  0.00           H 
ATOM   4043  CB  LEU B 569      82.740  95.300  56.510  1.00  0.00           C 
ATOM   4044  HB1 LEU B 569      82.600  94.830  57.510  1.00  0.00           H 
ATOM   4045  HB2 LEU B 569      83.830  95.420  56.320  1.00  0.00           H 
ATOM   4046  CG  LEU B 569      82.330  96.740  56.520  1.00  0.00           C 
ATOM   4047  HG  LEU B 569      81.250  96.710  56.770  1.00  0.00           H 
ATOM   4048  CD1 LEU B 569      82.940  97.580  57.690  1.00  0.00           C 
ATOM   4049 1HD1 LEU B 569      82.560  98.620  57.690  1.00  0.00           H 
ATOM   4050 2HD1 LEU B 569      82.550  97.140  58.640  1.00  0.00           H 
ATOM   4051 3HD1 LEU B 569      84.040  97.610  57.520  1.00  0.00           H 
ATOM   4052  CD2 LEU B 569      82.580  97.460  55.150  1.00  0.00           C 
ATOM   4053 1HD2 LEU B 569      83.670  97.670  55.060  1.00  0.00           H 
ATOM   4054 2HD2 LEU B 569      82.130  96.940  54.280  1.00  0.00           H 
ATOM   4055 3HD2 LEU B 569      82.170  98.490  55.210  1.00  0.00           H 
ATOM   4056  C   LEU B 569      82.880  93.150  55.240  1.00  0.00           C 
ATOM   4057  O   LEU B 569      83.620  92.950  54.250  1.00  0.00           O 
ATOM   4058  N   MET B 570      82.720  92.190  56.160  1.00  0.00           N 
ATOM   4059  HN  MET B 570      82.060  92.350  56.890  1.00  0.00           H 
ATOM   4060  CA  MET B 570      83.380  90.870  56.100  1.00  0.00           C 
ATOM   4061  HA  MET B 570      84.420  91.090  55.900  1.00  0.00           H 
ATOM   4062  CB  MET B 570      83.190  89.940  57.390  1.00  0.00           C 
ATOM   4063  HB1 MET B 570      82.100  90.010  57.570  1.00  0.00           H 
ATOM   4064  HB2 MET B 570      83.420  88.910  57.050  1.00  0.00           H 
ATOM   4065  CG  MET B 570      84.060  90.500  58.510  1.00  0.00           C 
ATOM   4066  HG1 MET B 570      85.120  90.590  58.180  1.00  0.00           H 
ATOM   4067  HG2 MET B 570      83.720  91.490  58.890  1.00  0.00           H 
ATOM   4068  SD  MET B 570      84.260  89.270  59.950  1.00  0.00           S 
ATOM   4069  CE  MET B 570      82.730  89.440  60.800  1.00  0.00           C 
ATOM   4070  HE1 MET B 570      82.590  90.510  61.070  1.00  0.00           H 
ATOM   4071  HE2 MET B 570      81.970  88.950  60.150  1.00  0.00           H 
ATOM   4072  HE3 MET B 570      82.860  88.880  61.750  1.00  0.00           H 
ATOM   4073  C   MET B 570      82.970  90.080  54.870  1.00  0.00           C 
ATOM   4074  O   MET B 570      83.810  89.550  54.160  1.00  0.00           O 
ATOM   4075  N   LEU B 571      81.670  90.020  54.600  1.00  0.00           N 
ATOM   4076  HN  LEU B 571      81.080  90.350  55.330  1.00  0.00           H 
ATOM   4077  CA  LEU B 571      81.150  89.490  53.330  1.00  0.00           C 
ATOM   4078  HA  LEU B 571      81.590  88.530  53.120  1.00  0.00           H 
ATOM   4079  CB  LEU B 571      79.620  89.210  53.400  1.00  0.00           C 
ATOM   4080  HB1 LEU B 571      78.910  90.060  53.470  1.00  0.00           H 
ATOM   4081  HB2 LEU B 571      79.450  88.730  52.410  1.00  0.00           H 
ATOM   4082  CG  LEU B 571      79.260  88.190  54.530  1.00  0.00           C 
ATOM   4083  HG  LEU B 571      79.720  88.590  55.460  1.00  0.00           H 
ATOM   4084  CD1 LEU B 571      77.800  87.940  54.680  1.00  0.00           C 
ATOM   4085 1HD1 LEU B 571      77.620  87.350  55.600  1.00  0.00           H 
ATOM   4086 2HD1 LEU B 571      77.210  88.880  54.610  1.00  0.00           H 
ATOM   4087 3HD1 LEU B 571      77.420  87.340  53.830  1.00  0.00           H 
ATOM   4088  CD2 LEU B 571      79.980  86.890  54.220  1.00  0.00           C 
ATOM   4089 1HD2 LEU B 571      81.090  86.990  54.240  1.00  0.00           H 
ATOM   4090 2HD2 LEU B 571      79.740  86.240  55.080  1.00  0.00           H 
ATOM   4091 3HD2 LEU B 571      79.630  86.350  53.310  1.00  0.00           H 
ATOM   4092  C   LEU B 571      81.530  90.310  52.130  1.00  0.00           C 
ATOM   4093  O   LEU B 571      81.790  89.750  51.030  1.00  0.00           O 
ATOM   4094  N   ASN B 572      81.530  91.660  52.160  1.00  0.00           N 
ATOM   4095  HN  ASN B 572      81.110  92.200  52.880  1.00  0.00           H 
ATOM   4096  CA  ASN B 572      81.910  92.470  51.020  1.00  0.00           C 
ATOM   4097  HA  ASN B 572      81.300  92.230  50.170  1.00  0.00           H 
ATOM   4098  CB  ASN B 572      81.630  93.930  51.450  1.00  0.00           C 
ATOM   4099  HB1 ASN B 572      80.530  94.010  51.560  1.00  0.00           H 
ATOM   4100  HB2 ASN B 572      82.050  94.120  52.460  1.00  0.00           H 
ATOM   4101  CG  ASN B 572      82.240  95.080  50.600  1.00  0.00           C 
ATOM   4102  OD1 ASN B 572      83.430  95.300  50.400  1.00  0.00           O 
ATOM   4103  ND2 ASN B 572      81.380  96.020  50.220  1.00  0.00           N 
ATOM   4104 1HD2 ASN B 572      80.400  95.870  50.370  1.00  0.00           H 
ATOM   4105 2HD2 ASN B 572      81.720  96.860  49.800  1.00  0.00           H 
ATOM   4106  C   ASN B 572      83.340  92.140  50.690  1.00  0.00           C 
ATOM   4107  O   ASN B 572      83.670  92.000  49.530  1.00  0.00           O 
ATOM   4108  N   LEU B 573      84.260  91.960  51.650  1.00  0.00           N 
ATOM   4109  HN  LEU B 573      84.050  91.870  52.620  1.00  0.00           H 
ATOM   4110  CA  LEU B 573      85.690  91.740  51.310  1.00  0.00           C 
ATOM   4111  HA  LEU B 573      85.920  92.510  50.590  1.00  0.00           H 
ATOM   4112  CB  LEU B 573      86.430  91.950  52.630  1.00  0.00           C 
ATOM   4113  HB1 LEU B 573      86.330  93.000  52.980  1.00  0.00           H 
ATOM   4114  HB2 LEU B 573      85.970  91.150  53.250  1.00  0.00           H 
ATOM   4115  CG  LEU B 573      87.930  91.640  52.600  1.00  0.00           C 
ATOM   4116  HG  LEU B 573      88.190  90.640  52.200  1.00  0.00           H 
ATOM   4117  CD1 LEU B 573      88.690  92.630  51.740  1.00  0.00           C 
ATOM   4118 1HD1 LEU B 573      88.220  93.640  51.760  1.00  0.00           H 
ATOM   4119 2HD1 LEU B 573      89.720  92.650  52.150  1.00  0.00           H 
ATOM   4120 3HD1 LEU B 573      88.690  92.230  50.700  1.00  0.00           H 
ATOM   4121  CD2 LEU B 573      88.440  91.400  54.090  1.00  0.00           C 
ATOM   4122 1HD2 LEU B 573      89.540  91.240  54.130  1.00  0.00           H 
ATOM   4123 2HD2 LEU B 573      87.990  92.130  54.800  1.00  0.00           H 
ATOM   4124 3HD2 LEU B 573      88.060  90.390  54.340  1.00  0.00           H 
ATOM   4125  C   LEU B 573      85.890  90.430  50.630  1.00  0.00           C 
ATOM   4126  O   LEU B 573      86.700  90.200  49.750  1.00  0.00           O 
ATOM   4127  N   LEU B 574      85.040  89.450  51.070  1.00  0.00           N 
ATOM   4128  HN  LEU B 574      84.420  89.570  51.840  1.00  0.00           H 
ATOM   4129  CA  LEU B 574      84.940  88.160  50.420  1.00  0.00           C 
ATOM   4130  HA  LEU B 574      85.930  87.730  50.390  1.00  0.00           H 
ATOM   4131  CB  LEU B 574      83.990  87.210  51.210  1.00  0.00           C 
ATOM   4132  HB1 LEU B 574      84.040  87.540  52.270  1.00  0.00           H 
ATOM   4133  HB2 LEU B 574      82.960  87.340  50.800  1.00  0.00           H 
ATOM   4134  CG  LEU B 574      84.410  85.670  51.340  1.00  0.00           C 
ATOM   4135  HG  LEU B 574      85.490  85.610  51.600  1.00  0.00           H 
ATOM   4136  CD1 LEU B 574      84.170  84.910  49.990  1.00  0.00           C 
ATOM   4137 1HD1 LEU B 574      84.610  83.890  49.960  1.00  0.00           H 
ATOM   4138 2HD1 LEU B 574      83.070  84.780  49.900  1.00  0.00           H 
ATOM   4139 3HD1 LEU B 574      84.500  85.410  49.060  1.00  0.00           H 
ATOM   4140  CD2 LEU B 574      83.630  85.140  52.490  1.00  0.00           C 
ATOM   4141 1HD2 LEU B 574      84.210  84.280  52.900  1.00  0.00           H 
ATOM   4142 2HD2 LEU B 574      83.350  85.950  53.200  1.00  0.00           H 
ATOM   4143 3HD2 LEU B 574      82.700  84.710  52.060  1.00  0.00           H 
ATOM   4144  C   LEU B 574      84.470  88.220  48.930  1.00  0.00           C 
ATOM   4145  O   LEU B 574      85.100  87.740  47.980  1.00  0.00           O 
ATOM   4146  N   ILE B 575      83.430  88.990  48.670  1.00  0.00           N 
ATOM   4147  HN  ILE B 575      82.960  89.410  49.440  1.00  0.00           H 
ATOM   4148  CA  ILE B 575      83.120  89.270  47.310  1.00  0.00           C 
ATOM   4149  HA  ILE B 575      83.050  88.270  46.910  1.00  0.00           H 
ATOM   4150  CB  ILE B 575      81.820  89.960  47.180  1.00  0.00           C 
ATOM   4151  HB  ILE B 575      81.900  90.910  47.750  1.00  0.00           H 
ATOM   4152  CG2 ILE B 575      81.320  90.360  45.790  1.00  0.00           C 
ATOM   4153 1HG2 ILE B 575      80.290  90.770  45.860  1.00  0.00           H 
ATOM   4154 2HG2 ILE B 575      81.920  91.160  45.310  1.00  0.00           H 
ATOM   4155 3HG2 ILE B 575      81.420  89.570  45.010  1.00  0.00           H 
ATOM   4156  CG1 ILE B 575      80.550  89.270  47.890  1.00  0.00           C 
ATOM   4157 1HG1 ILE B 575      80.820  89.070  48.950  1.00  0.00           H 
ATOM   4158 2HG1 ILE B 575      79.640  89.900  47.860  1.00  0.00           H 
ATOM   4159  CD  ILE B 575      80.050  87.920  47.250  1.00  0.00           C 
ATOM   4160  HD1 ILE B 575      80.000  88.060  46.150  1.00  0.00           H 
ATOM   4161  HD2 ILE B 575      80.850  87.220  47.570  1.00  0.00           H 
ATOM   4162  HD3 ILE B 575      79.080  87.600  47.700  1.00  0.00           H 
ATOM   4163  C   ILE B 575      84.100  90.120  46.470  1.00  0.00           C 
ATOM   4164  O   ILE B 575      84.330  89.770  45.290  1.00  0.00           O 
ATOM   4165  N   ALA B 576      84.850  91.010  47.040  1.00  0.00           N 
ATOM   4166  HN  ALA B 576      84.730  91.090  48.030  1.00  0.00           H 
ATOM   4167  CA  ALA B 576      85.900  91.760  46.390  1.00  0.00           C 
ATOM   4168  HA  ALA B 576      85.460  92.210  45.520  1.00  0.00           H 
ATOM   4169  CB  ALA B 576      86.380  92.920  47.260  1.00  0.00           C 
ATOM   4170  HB1 ALA B 576      87.120  93.560  46.740  1.00  0.00           H 
ATOM   4171  HB2 ALA B 576      85.560  93.640  47.470  1.00  0.00           H 
ATOM   4172  HB3 ALA B 576      86.820  92.590  48.220  1.00  0.00           H 
ATOM   4173  C   ALA B 576      87.100  90.870  45.980  1.00  0.00           C 
ATOM   4174  O   ALA B 576      87.490  90.910  44.840  1.00  0.00           O 
ATOM   4175  N   MET B 577      87.610  90.040  46.900  1.00  0.00           N 
ATOM   4176  HN  MET B 577      87.240  89.950  47.820  1.00  0.00           H 
ATOM   4177  CA  MET B 577      88.740  89.060  46.640  1.00  0.00           C 
ATOM   4178  HA  MET B 577      89.580  89.600  46.220  1.00  0.00           H 
ATOM   4179  CB  MET B 577      89.050  88.300  47.960  1.00  0.00           C 
ATOM   4180  HB1 MET B 577      88.180  87.790  48.410  1.00  0.00           H 
ATOM   4181  HB2 MET B 577      89.720  87.440  47.750  1.00  0.00           H 
ATOM   4182  CG  MET B 577      89.790  89.120  49.010  1.00  0.00           C 
ATOM   4183  HG1 MET B 577      90.540  89.780  48.530  1.00  0.00           H 
ATOM   4184  HG2 MET B 577      88.890  89.640  49.420  1.00  0.00           H 
ATOM   4185  SD  MET B 577      90.550  88.070  50.320  1.00  0.00           S 
ATOM   4186  CE  MET B 577      89.030  87.610  51.210  1.00  0.00           C 
ATOM   4187  HE1 MET B 577      89.140  87.250  52.250  1.00  0.00           H 
ATOM   4188  HE2 MET B 577      88.400  88.530  51.230  1.00  0.00           H 
ATOM   4189  HE3 MET B 577      88.420  86.820  50.720  1.00  0.00           H 
ATOM   4190  C   MET B 577      88.260  88.130  45.560  1.00  0.00           C 
ATOM   4191  O   MET B 577      89.000  88.000  44.590  1.00  0.00           O 
ATOM   4192  N   MET B 578      87.040  87.580  45.670  1.00  0.00           N 
ATOM   4193  HN  MET B 578      86.410  87.820  46.400  1.00  0.00           H 
ATOM   4194  CA  MET B 578      86.420  86.590  44.770  1.00  0.00           C 
ATOM   4195  HA  MET B 578      87.170  85.810  44.760  1.00  0.00           H 
ATOM   4196  CB  MET B 578      85.110  86.070  45.390  1.00  0.00           C 
ATOM   4197  HB1 MET B 578      85.120  85.910  46.490  1.00  0.00           H 
ATOM   4198  HB2 MET B 578      84.510  86.970  45.150  1.00  0.00           H 
ATOM   4199  CG  MET B 578      84.520  84.870  44.590  1.00  0.00           C 
ATOM   4200  HG1 MET B 578      84.760  84.940  43.510  1.00  0.00           H 
ATOM   4201  HG2 MET B 578      85.140  83.970  44.810  1.00  0.00           H 
ATOM   4202  SD  MET B 578      82.820  84.550  45.050  1.00  0.00           S 
ATOM   4203  CE  MET B 578      82.720  84.730  46.840  1.00  0.00           C 
ATOM   4204  HE1 MET B 578      83.450  84.110  47.400  1.00  0.00           H 
ATOM   4205  HE2 MET B 578      83.000  85.790  47.010  1.00  0.00           H 
ATOM   4206  HE3 MET B 578      81.740  84.470  47.300  1.00  0.00           H 
ATOM   4207  C   MET B 578      86.360  87.060  43.320  1.00  0.00           C 
ATOM   4208  O   MET B 578      86.700  86.410  42.330  1.00  0.00           O 
ATOM   4209  N   GLY B 579      85.940  88.340  43.160  1.00  0.00           N 
ATOM   4210  HN  GLY B 579      85.650  88.810  43.990  1.00  0.00           H 
ATOM   4211  CA  GLY B 579      85.750  89.020  41.910  1.00  0.00           C 
ATOM   4212  HA1 GLY B 579      85.060  88.450  41.300  1.00  0.00           H 
ATOM   4213  HA2 GLY B 579      85.320  89.950  42.240  1.00  0.00           H 
ATOM   4214  C   GLY B 579      87.060  89.050  41.130  1.00  0.00           C 
ATOM   4215  O   GLY B 579      87.180  88.780  39.940  1.00  0.00           O 
ATOM   4216  N   ASP B 580      88.100  89.410  41.850  1.00  0.00           N 
ATOM   4217  HN  ASP B 580      88.020  89.660  42.810  1.00  0.00           H 
ATOM   4218  CA  ASP B 580      89.440  89.550  41.370  1.00  0.00           C 
ATOM   4219  HA  ASP B 580      89.350  89.900  40.350  1.00  0.00           H 
ATOM   4220  CB  ASP B 580      90.120  90.510  42.330  1.00  0.00           C 
ATOM   4221  HB1 ASP B 580      89.290  91.220  42.520  1.00  0.00           H 
ATOM   4222  HB2 ASP B 580      90.430  90.070  43.300  1.00  0.00           H 
ATOM   4223  CG  ASP B 580      91.250  91.330  41.630  1.00  0.00           C 
ATOM   4224  OD1 ASP B 580      91.030  92.020  40.660  1.00  0.00           O 
ATOM   4225  OD2 ASP B 580      92.380  91.230  42.130  1.00  0.00           O 
ATOM   4226  C   ASP B 580      90.220  88.200  41.320  1.00  0.00           C 
ATOM   4227  O   ASP B 580      91.440  88.260  41.250  1.00  0.00           O 
ATOM   4228  N   THR B 581      89.600  87.010  41.550  1.00  0.00           N 
ATOM   4229  HN  THR B 581      88.720  86.940  42.010  1.00  0.00           H 
ATOM   4230  CA  THR B 581      90.380  85.740  41.470  1.00  0.00           C 
ATOM   4231  HA  THR B 581      91.140  85.940  40.730  1.00  0.00           H 
ATOM   4232  CB  THR B 581      90.900  85.260  42.840  1.00  0.00           C 
ATOM   4233  HB  THR B 581      90.050  84.780  43.360  1.00  0.00           H 
ATOM   4234  OG1 THR B 581      91.300  86.310  43.680  1.00  0.00           O 
ATOM   4235  HG1 THR B 581      90.580  86.920  43.820  1.00  0.00           H 
ATOM   4236  CG2 THR B 581      92.040  84.320  42.690  1.00  0.00           C 
ATOM   4237 1HG2 THR B 581      92.930  84.790  42.220  1.00  0.00           H 
ATOM   4238 2HG2 THR B 581      92.360  83.920  43.680  1.00  0.00           H 
ATOM   4239 3HG2 THR B 581      91.900  83.400  42.090  1.00  0.00           H 
ATOM   4240  C   THR B 581      89.560  84.660  40.840  1.00  0.00           C 
ATOM   4241  O   THR B 581      89.960  83.530  40.700  1.00  0.00           O 
ATOM   4242  N   HSD B 582      88.420  85.100  40.260  1.00  0.00           N 
ATOM   4243  HN  HSD B 582      88.150  86.060  40.220  1.00  0.00           H 
ATOM   4244  CA  HSD B 582      87.610  84.300  39.410  1.00  0.00           C 
ATOM   4245  HA  HSD B 582      88.100  83.360  39.210  1.00  0.00           H 
ATOM   4246  CB  HSD B 582      86.300  83.890  40.140  1.00  0.00           C 
ATOM   4247  HB1 HSD B 582      85.780  84.670  40.730  1.00  0.00           H 
ATOM   4248  HB2 HSD B 582      85.550  83.390  39.490  1.00  0.00           H 
ATOM   4249  ND1 HSD B 582      86.390  81.600  41.210  1.00  0.00           N 
ATOM   4250  HD1 HSD B 582      86.030  81.100  40.420  1.00  0.00           H 
ATOM   4251  CG  HSD B 582      86.620  82.940  41.240  1.00  0.00           C 
ATOM   4252  CE1 HSD B 582      86.960  81.100  42.340  1.00  0.00           C 
ATOM   4253  HE1 HSD B 582      86.880  80.070  42.680  1.00  0.00           H 
ATOM   4254  NE2 HSD B 582      87.560  82.000  43.090  1.00  0.00           N 
ATOM   4255  CD2 HSD B 582      87.320  83.190  42.400  1.00  0.00           C 
ATOM   4256  HD2 HSD B 582      87.430  84.190  42.810  1.00  0.00           H 
ATOM   4257  C   HSD B 582      87.160  85.020  38.120  1.00  0.00           C 
ATOM   4258  O   HSD B 582      86.840  84.400  37.110  1.00  0.00           O 
ATOM   4259  N   TRP B 583      87.110  86.380  38.030  1.00  0.00           N 
ATOM   4260  HN  TRP B 583      87.280  87.090  38.710  1.00  0.00           H 
ATOM   4261  CA  TRP B 583      86.930  87.060  36.700  1.00  0.00           C 
ATOM   4262  HA  TRP B 583      86.630  86.410  35.890  1.00  0.00           H 
ATOM   4263  CB  TRP B 583      85.800  88.090  36.900  1.00  0.00           C 
ATOM   4264  HB1 TRP B 583      84.960  87.730  37.530  1.00  0.00           H 
ATOM   4265  HB2 TRP B 583      86.140  88.970  37.480  1.00  0.00           H 
ATOM   4266  CG  TRP B 583      85.260  88.580  35.610  1.00  0.00           C 
ATOM   4267  CD1 TRP B 583      84.460  87.840  34.760  1.00  0.00           C 
ATOM   4268  HD1 TRP B 583      84.410  86.760  34.850  1.00  0.00           H 
ATOM   4269  NE1 TRP B 583      84.050  88.570  33.680  1.00  0.00           N 
ATOM   4270  HE1 TRP B 583      83.740  88.210  32.830  1.00  0.00           H 
ATOM   4271  CE2 TRP B 583      84.620  89.810  33.770  1.00  0.00           C 
ATOM   4272  CD2 TRP B 583      85.380  89.850  34.980  1.00  0.00           C 
ATOM   4273  CE3 TRP B 583      86.000  91.010  35.390  1.00  0.00           C 
ATOM   4274  HE3 TRP B 583      86.580  91.070  36.300  1.00  0.00           H 
ATOM   4275  CZ3 TRP B 583      86.040  92.060  34.450  1.00  0.00           C 
ATOM   4276  HZ3 TRP B 583      86.550  92.950  34.770  1.00  0.00           H 
ATOM   4277  CZ2 TRP B 583      84.610  90.890  32.900  1.00  0.00           C 
ATOM   4278  HZ2 TRP B 583      83.960  90.910  32.040  1.00  0.00           H 
ATOM   4279  CH2 TRP B 583      85.340  92.020  33.240  1.00  0.00           C 
ATOM   4280  HH2 TRP B 583      85.510  92.820  32.530  1.00  0.00           H 
ATOM   4281  C   TRP B 583      88.270  87.680  36.380  1.00  0.00           C 
ATOM   4282  O   TRP B 583      88.350  88.480  35.440  1.00  0.00           O 
ATOM   4283  N   ARG B 584      89.420  87.390  37.080  1.00  0.00           N 
ATOM   4284  HN  ARG B 584      89.570  86.780  37.850  1.00  0.00           H 
ATOM   4285  CA  ARG B 584      90.750  87.960  36.790  1.00  0.00           C 
ATOM   4286  HA  ARG B 584      90.910  88.000  35.720  1.00  0.00           H 
ATOM   4287  CB  ARG B 584      90.890  89.290  37.580  1.00  0.00           C 
ATOM   4288  HB1 ARG B 584      89.960  89.810  37.280  1.00  0.00           H 
ATOM   4289  HB2 ARG B 584      90.720  89.140  38.670  1.00  0.00           H 
ATOM   4290  CG  ARG B 584      92.070  90.230  37.430  1.00  0.00           C 
ATOM   4291  HG1 ARG B 584      92.080  91.020  38.210  1.00  0.00           H 
ATOM   4292  HG2 ARG B 584      92.930  89.570  37.650  1.00  0.00           H 
ATOM   4293  CD  ARG B 584      92.310  90.840  35.990  1.00  0.00           C 
ATOM   4294  HD1 ARG B 584      93.190  91.510  36.120  1.00  0.00           H 
ATOM   4295  HD2 ARG B 584      92.720  90.140  35.230  1.00  0.00           H 
ATOM   4296  NE  ARG B 584      91.080  91.510  35.590  1.00  0.00           N 
ATOM   4297  HE  ARG B 584      90.570  92.030  36.270  1.00  0.00           H 
ATOM   4298  CZ  ARG B 584      90.730  91.800  34.320  1.00  0.00           C 
ATOM   4299  NH1 ARG B 584      89.770  92.620  34.160  1.00  0.00           N 
ATOM   4300 1HH1 ARG B 584      89.410  93.030  35.000  1.00  0.00           H 
ATOM   4301 2HH1 ARG B 584      89.260  92.690  33.300  1.00  0.00           H 
ATOM   4302  NH2 ARG B 584      91.190  91.160  33.260  1.00  0.00           N 
ATOM   4303 1HH2 ARG B 584      91.490  90.220  33.420  1.00  0.00           H 
ATOM   4304 2HH2 ARG B 584      90.760  91.400  32.390  1.00  0.00           H 
ATOM   4305  C   ARG B 584      91.680  86.880  37.350  1.00  0.00           C 
ATOM   4306  O   ARG B 584      91.210  86.020  38.070  1.00  0.00           O 
ATOM   4307  N   VAL B 585      92.970  86.930  36.990  1.00  0.00           N 
ATOM   4308  HN  VAL B 585      93.250  87.630  36.340  1.00  0.00           H 
ATOM   4309  CA  VAL B 585      94.020  86.000  37.570  1.00  0.00           C 
ATOM   4310  HA  VAL B 585      94.370  85.580  36.640  1.00  0.00           H 
ATOM   4311  CB  VAL B 585      95.260  86.750  38.030  1.00  0.00           C 
ATOM   4312  HB  VAL B 585      95.650  87.220  37.100  1.00  0.00           H 
ATOM   4313  CG1 VAL B 585      94.900  87.910  39.000  1.00  0.00           C 
ATOM   4314 1HG1 VAL B 585      94.480  88.660  38.300  1.00  0.00           H 
ATOM   4315 2HG1 VAL B 585      94.200  87.470  39.730  1.00  0.00           H 
ATOM   4316 3HG1 VAL B 585      95.740  88.340  39.590  1.00  0.00           H 
ATOM   4317  CG2 VAL B 585      96.350  85.950  38.680  1.00  0.00           C 
ATOM   4318 1HG2 VAL B 585      97.320  86.500  38.720  1.00  0.00           H 
ATOM   4319 2HG2 VAL B 585      96.210  85.740  39.760  1.00  0.00           H 
ATOM   4320 3HG2 VAL B 585      96.560  85.000  38.140  1.00  0.00           H 
ATOM   4321  C   VAL B 585      93.650  84.740  38.370  1.00  0.00           C 
ATOM   4322  O   VAL B 585      93.770  84.740  39.590  1.00  0.00           O 
ATOM   4323  N   ALA B 586      93.370  83.670  37.570  1.00  0.00           N 
ATOM   4324  HN  ALA B 586      93.260  83.880  36.600  1.00  0.00           H 
ATOM   4325  CA  ALA B 586      93.320  82.300  37.990  1.00  0.00           C 
ATOM   4326  HA  ALA B 586      93.500  82.240  39.050  1.00  0.00           H 
ATOM   4327  CB  ALA B 586      91.970  81.700  37.640  1.00  0.00           C 
ATOM   4328  HB1 ALA B 586      91.830  80.640  37.930  1.00  0.00           H 
ATOM   4329  HB2 ALA B 586      91.200  82.340  38.120  1.00  0.00           H 
ATOM   4330  HB3 ALA B 586      91.830  81.740  36.540  1.00  0.00           H 
ATOM   4331  C   ALA B 586      94.510  81.450  37.440  1.00  0.00           C 
ATOM   4332  O   ALA B 586      95.230  80.610  38.040  1.00  0.00           O 
ATOM   4333  N   HSD B 587      94.780  81.610  36.150  1.00  0.00           N 
ATOM   4334  HN  HSD B 587      94.180  82.150  35.560  1.00  0.00           H 
ATOM   4335  CA  HSD B 587      95.930  80.970  35.540  1.00  0.00           C 
ATOM   4336  HA  HSD B 587      96.120  80.040  36.060  1.00  0.00           H 
ATOM   4337  CB  HSD B 587      95.620  80.460  34.060  1.00  0.00           C 
ATOM   4338  HB1 HSD B 587      94.610  80.010  34.170  1.00  0.00           H 
ATOM   4339  HB2 HSD B 587      95.560  81.320  33.360  1.00  0.00           H 
ATOM   4340  ND1 HSD B 587      97.250  78.550  34.120  1.00  0.00           N 
ATOM   4341  HD1 HSD B 587      97.020  78.270  35.050  1.00  0.00           H 
ATOM   4342  CG  HSD B 587      96.640  79.550  33.470  1.00  0.00           C 
ATOM   4343  CE1 HSD B 587      98.210  78.020  33.310  1.00  0.00           C 
ATOM   4344  HE1 HSD B 587      98.790  77.140  33.570  1.00  0.00           H 
ATOM   4345  NE2 HSD B 587      98.290  78.670  32.200  1.00  0.00           N 
ATOM   4346  CD2 HSD B 587      97.320  79.650  32.300  1.00  0.00           C 
ATOM   4347  HD2 HSD B 587      97.120  80.340  31.480  1.00  0.00           H 
ATOM   4348  C   HSD B 587      97.220  81.670  35.580  1.00  0.00           C 
ATOM   4349  O   HSD B 587      98.330  81.100  35.490  1.00  0.00           O 
ATOM   4350  N   GLU B 588      97.140  82.980  35.890  1.00  0.00           N 
ATOM   4351  HN  GLU B 588      96.270  83.460  35.930  1.00  0.00           H 
ATOM   4352  CA  GLU B 588      98.370  83.730  35.960  1.00  0.00           C 
ATOM   4353  HA  GLU B 588      99.090  83.400  35.220  1.00  0.00           H 
ATOM   4354  CB  GLU B 588      98.090  85.200  35.580  1.00  0.00           C 
ATOM   4355  HB1 GLU B 588      97.870  85.190  34.490  1.00  0.00           H 
ATOM   4356  HB2 GLU B 588      97.240  85.630  36.150  1.00  0.00           H 
ATOM   4357  CG  GLU B 588      99.310  86.130  36.010  1.00  0.00           C 
ATOM   4358  HG1 GLU B 588      99.510  86.080  37.100  1.00  0.00           H 
ATOM   4359  HG2 GLU B 588     100.190  85.810  35.420  1.00  0.00           H 
ATOM   4360  CD  GLU B 588      99.080  87.620  35.830  1.00  0.00           C 
ATOM   4361  OE1 GLU B 588      97.940  88.030  35.480  1.00  0.00           O 
ATOM   4362  OE2 GLU B 588     100.090  88.400  35.800  1.00  0.00           O 
ATOM   4363  C   GLU B 588      99.100  83.490  37.200  1.00  0.00           C 
ATOM   4364  O   GLU B 588     100.320  83.670  37.290  1.00  0.00           O 
ATOM   4365  N   ARG B 589      98.530  82.870  38.300  1.00  0.00           N 
ATOM   4366  HN  ARG B 589      97.610  82.480  38.340  1.00  0.00           H 
ATOM   4367  CA  ARG B 589      99.320  82.460  39.490  1.00  0.00           C 
ATOM   4368  HA  ARG B 589      99.970  83.260  39.810  1.00  0.00           H 
ATOM   4369  CB  ARG B 589      98.210  82.380  40.630  1.00  0.00           C 
ATOM   4370  HB1 ARG B 589      98.710  82.350  41.620  1.00  0.00           H 
ATOM   4371  HB2 ARG B 589      97.650  83.330  40.550  1.00  0.00           H 
ATOM   4372  CG  ARG B 589      97.220  81.180  40.420  1.00  0.00           C 
ATOM   4373  HG1 ARG B 589      96.250  81.530  40.830  1.00  0.00           H 
ATOM   4374  HG2 ARG B 589      97.030  81.040  39.340  1.00  0.00           H 
ATOM   4375  CD  ARG B 589      97.620  79.820  40.950  1.00  0.00           C 
ATOM   4376  HD1 ARG B 589      98.580  79.440  40.550  1.00  0.00           H 
ATOM   4377  HD2 ARG B 589      97.640  79.950  42.050  1.00  0.00           H 
ATOM   4378  NE  ARG B 589      96.550  78.840  40.580  1.00  0.00           N 
ATOM   4379  HE  ARG B 589      96.720  78.100  39.930  1.00  0.00           H 
ATOM   4380  CZ  ARG B 589      95.430  78.580  41.230  1.00  0.00           C 
ATOM   4381  NH1 ARG B 589      94.900  79.340  42.150  1.00  0.00           N 
ATOM   4382 1HH1 ARG B 589      95.400  80.200  42.270  1.00  0.00           H 
ATOM   4383 2HH1 ARG B 589      94.310  79.040  42.900  1.00  0.00           H 
ATOM   4384  NH2 ARG B 589      94.930  77.350  40.960  1.00  0.00           N 
ATOM   4385 1HH2 ARG B 589      95.320  76.920  40.150  1.00  0.00           H 
ATOM   4386 2HH2 ARG B 589      94.070  77.020  41.350  1.00  0.00           H 
ATOM   4387  C   ARG B 589     100.190  81.260  39.190  1.00  0.00           C 
ATOM   4388  O   ARG B 589     101.210  81.080  39.760  1.00  0.00           O 
ATOM   4389  N   MET C 454      88.030  51.850  71.600  1.00  0.00           N 
ATOM   4390  HN  MET C 454      88.350  51.770  72.540  1.00  0.00           H 
ATOM   4391  CA  MET C 454      86.620  52.140  71.440  1.00  0.00           C 
ATOM   4392  HA  MET C 454      86.100  51.410  70.830  1.00  0.00           H 
ATOM   4393  CB  MET C 454      85.880  52.210  72.840  1.00  0.00           C 
ATOM   4394  HB1 MET C 454      86.500  52.880  73.480  1.00  0.00           H 
ATOM   4395  HB2 MET C 454      84.890  52.650  72.610  1.00  0.00           H 
ATOM   4396  CG  MET C 454      85.640  50.910  73.500  1.00  0.00           C 
ATOM   4397  HG1 MET C 454      84.980  50.190  72.970  1.00  0.00           H 
ATOM   4398  HG2 MET C 454      86.640  50.450  73.650  1.00  0.00           H 
ATOM   4399  SD  MET C 454      84.930  51.230  75.110  1.00  0.00           S 
ATOM   4400  CE  MET C 454      84.350  49.570  75.350  1.00  0.00           C 
ATOM   4401  HE1 MET C 454      85.240  48.900  75.320  1.00  0.00           H 
ATOM   4402  HE2 MET C 454      83.820  49.290  76.280  1.00  0.00           H 
ATOM   4403  HE3 MET C 454      83.650  49.390  74.510  1.00  0.00           H 
ATOM   4404  C   MET C 454      86.350  53.550  70.750  1.00  0.00           C 
ATOM   4405  O   MET C 454      85.500  53.550  69.870  1.00  0.00           O 
ATOM   4406  N   SER C 455      87.060  54.660  71.080  1.00  0.00           N 
ATOM   4407  HN  SER C 455      87.890  54.660  71.630  1.00  0.00           H 
ATOM   4408  CA  SER C 455      86.850  56.000  70.450  1.00  0.00           C 
ATOM   4409  HA  SER C 455      85.790  56.180  70.560  1.00  0.00           H 
ATOM   4410  CB  SER C 455      87.610  57.170  71.180  1.00  0.00           C 
ATOM   4411  HB1 SER C 455      88.700  56.940  71.110  1.00  0.00           H 
ATOM   4412  HB2 SER C 455      87.410  58.120  70.640  1.00  0.00           H 
ATOM   4413  OG  SER C 455      87.220  57.240  72.580  1.00  0.00           O 
ATOM   4414  HG1 SER C 455      87.640  56.440  72.920  1.00  0.00           H 
ATOM   4415  C   SER C 455      87.160  56.050  68.980  1.00  0.00           C 
ATOM   4416  O   SER C 455      86.350  56.540  68.210  1.00  0.00           O 
ATOM   4417  N   PHE C 456      88.250  55.440  68.580  1.00  0.00           N 
ATOM   4418  HN  PHE C 456      88.970  55.060  69.160  1.00  0.00           H 
ATOM   4419  CA  PHE C 456      88.650  55.260  67.230  1.00  0.00           C 
ATOM   4420  HA  PHE C 456      88.630  56.240  66.790  1.00  0.00           H 
ATOM   4421  CB  PHE C 456      90.080  54.610  67.200  1.00  0.00           C 
ATOM   4422  HB1 PHE C 456      90.110  53.670  67.790  1.00  0.00           H 
ATOM   4423  HB2 PHE C 456      90.370  54.320  66.170  1.00  0.00           H 
ATOM   4424  CG  PHE C 456      91.210  55.610  67.630  1.00  0.00           C 
ATOM   4425  CD1 PHE C 456      91.420  56.770  66.830  1.00  0.00           C 
ATOM   4426  HD1 PHE C 456      90.800  57.020  65.990  1.00  0.00           H 
ATOM   4427  CE1 PHE C 456      92.620  57.510  67.040  1.00  0.00           C 
ATOM   4428  HE1 PHE C 456      92.890  58.380  66.470  1.00  0.00           H 
ATOM   4429  CZ  PHE C 456      93.570  57.130  68.000  1.00  0.00           C 
ATOM   4430  HZ  PHE C 456      94.410  57.800  68.120  1.00  0.00           H 
ATOM   4431  CD2 PHE C 456      92.210  55.180  68.530  1.00  0.00           C 
ATOM   4432  HD2 PHE C 456      92.100  54.280  69.110  1.00  0.00           H 
ATOM   4433  CE2 PHE C 456      93.410  55.930  68.680  1.00  0.00           C 
ATOM   4434  HE2 PHE C 456      93.970  55.660  69.560  1.00  0.00           H 
ATOM   4435  C   PHE C 456      87.670  54.370  66.480  1.00  0.00           C 
ATOM   4436  O   PHE C 456      87.210  54.720  65.430  1.00  0.00           O 
ATOM   4437  N   ALA C 457      87.170  53.290  67.060  1.00  0.00           N 
ATOM   4438  HN  ALA C 457      87.490  53.050  67.970  1.00  0.00           H 
ATOM   4439  CA  ALA C 457      86.160  52.370  66.510  1.00  0.00           C 
ATOM   4440  HA  ALA C 457      86.590  52.160  65.540  1.00  0.00           H 
ATOM   4441  CB  ALA C 457      86.150  51.050  67.300  1.00  0.00           C 
ATOM   4442  HB1 ALA C 457      85.350  50.350  67.000  1.00  0.00           H 
ATOM   4443  HB2 ALA C 457      87.140  50.550  67.260  1.00  0.00           H 
ATOM   4444  HB3 ALA C 457      86.090  51.340  68.370  1.00  0.00           H 
ATOM   4445  C   ALA C 457      84.740  52.980  66.400  1.00  0.00           C 
ATOM   4446  O   ALA C 457      84.040  52.730  65.440  1.00  0.00           O 
ATOM   4447  N   LEU C 458      84.300  53.810  67.370  1.00  0.00           N 
ATOM   4448  HN  LEU C 458      84.860  53.850  68.190  1.00  0.00           H 
ATOM   4449  CA  LEU C 458      83.180  54.720  67.240  1.00  0.00           C 
ATOM   4450  HA  LEU C 458      82.300  54.110  67.110  1.00  0.00           H 
ATOM   4451  CB  LEU C 458      82.940  55.620  68.500  1.00  0.00           C 
ATOM   4452  HB1 LEU C 458      83.960  55.890  68.850  1.00  0.00           H 
ATOM   4453  HB2 LEU C 458      82.430  56.540  68.150  1.00  0.00           H 
ATOM   4454  CG  LEU C 458      81.950  55.120  69.560  1.00  0.00           C 
ATOM   4455  HG  LEU C 458      81.690  55.890  70.310  1.00  0.00           H 
ATOM   4456  CD1 LEU C 458      80.630  54.710  68.930  1.00  0.00           C 
ATOM   4457 1HD1 LEU C 458      80.700  53.920  68.150  1.00  0.00           H 
ATOM   4458 2HD1 LEU C 458      79.820  54.490  69.660  1.00  0.00           H 
ATOM   4459 3HD1 LEU C 458      80.180  55.590  68.420  1.00  0.00           H 
ATOM   4460  CD2 LEU C 458      82.600  53.970  70.330  1.00  0.00           C 
ATOM   4461 1HD2 LEU C 458      83.540  54.300  70.820  1.00  0.00           H 
ATOM   4462 2HD2 LEU C 458      81.890  53.600  71.100  1.00  0.00           H 
ATOM   4463 3HD2 LEU C 458      82.710  53.150  69.580  1.00  0.00           H 
ATOM   4464  C   LEU C 458      83.270  55.610  66.030  1.00  0.00           C 
ATOM   4465  O   LEU C 458      82.400  55.690  65.160  1.00  0.00           O 
ATOM   4466  N   VAL C 459      84.420  56.360  65.910  1.00  0.00           N 
ATOM   4467  HN  VAL C 459      85.120  56.140  66.580  1.00  0.00           H 
ATOM   4468  CA  VAL C 459      84.670  57.340  64.860  1.00  0.00           C 
ATOM   4469  HA  VAL C 459      83.780  57.960  64.860  1.00  0.00           H 
ATOM   4470  CB  VAL C 459      85.890  58.170  65.100  1.00  0.00           C 
ATOM   4471  HB  VAL C 459      86.660  57.520  65.570  1.00  0.00           H 
ATOM   4472  CG1 VAL C 459      86.360  58.900  63.870  1.00  0.00           C 
ATOM   4473 1HG1 VAL C 459      87.280  59.460  64.130  1.00  0.00           H 
ATOM   4474 2HG1 VAL C 459      86.750  58.270  63.040  1.00  0.00           H 
ATOM   4475 3HG1 VAL C 459      85.630  59.660  63.510  1.00  0.00           H 
ATOM   4476  CG2 VAL C 459      85.410  59.220  66.100  1.00  0.00           C 
ATOM   4477 1HG2 VAL C 459      86.270  59.860  66.380  1.00  0.00           H 
ATOM   4478 2HG2 VAL C 459      84.580  59.800  65.650  1.00  0.00           H 
ATOM   4479 3HG2 VAL C 459      85.050  58.820  67.070  1.00  0.00           H 
ATOM   4480  C   VAL C 459      84.710  56.660  63.450  1.00  0.00           C 
ATOM   4481  O   VAL C 459      83.950  56.940  62.520  1.00  0.00           O 
ATOM   4482  N   LEU C 460      85.590  55.650  63.330  1.00  0.00           N 
ATOM   4483  HN  LEU C 460      86.220  55.390  64.060  1.00  0.00           H 
ATOM   4484  CA  LEU C 460      85.760  54.930  62.080  1.00  0.00           C 
ATOM   4485  HA  LEU C 460      86.010  55.690  61.350  1.00  0.00           H 
ATOM   4486  CB  LEU C 460      87.010  53.980  62.140  1.00  0.00           C 
ATOM   4487  HB1 LEU C 460      87.000  53.480  63.130  1.00  0.00           H 
ATOM   4488  HB2 LEU C 460      87.030  53.180  61.370  1.00  0.00           H 
ATOM   4489  CG  LEU C 460      88.400  54.730  61.940  1.00  0.00           C 
ATOM   4490  HG  LEU C 460      88.280  55.360  61.030  1.00  0.00           H 
ATOM   4491  CD1 LEU C 460      88.730  55.950  62.800  1.00  0.00           C 
ATOM   4492 1HD1 LEU C 460      88.420  55.680  63.830  1.00  0.00           H 
ATOM   4493 2HD1 LEU C 460      89.800  56.230  62.700  1.00  0.00           H 
ATOM   4494 3HD1 LEU C 460      88.160  56.840  62.460  1.00  0.00           H 
ATOM   4495  CD2 LEU C 460      89.570  53.750  61.920  1.00  0.00           C 
ATOM   4496 1HD2 LEU C 460      89.280  52.890  61.280  1.00  0.00           H 
ATOM   4497 2HD2 LEU C 460      90.470  54.220  61.470  1.00  0.00           H 
ATOM   4498 3HD2 LEU C 460      89.750  53.350  62.940  1.00  0.00           H 
ATOM   4499  C   LEU C 460      84.530  54.150  61.660  1.00  0.00           C 
ATOM   4500  O   LEU C 460      84.070  54.200  60.530  1.00  0.00           O 
ATOM   4501  N   GLY C 461      83.930  53.460  62.690  1.00  0.00           N 
ATOM   4502  HN  GLY C 461      84.170  53.460  63.660  1.00  0.00           H 
ATOM   4503  CA  GLY C 461      82.730  52.650  62.400  1.00  0.00           C 
ATOM   4504  HA1 GLY C 461      83.030  51.860  61.720  1.00  0.00           H 
ATOM   4505  HA2 GLY C 461      82.560  52.230  63.380  1.00  0.00           H 
ATOM   4506  C   GLY C 461      81.510  53.400  61.880  1.00  0.00           C 
ATOM   4507  O   GLY C 461      80.840  52.980  60.940  1.00  0.00           O 
ATOM   4508  N   TRP C 462      81.100  54.520  62.570  1.00  0.00           N 
ATOM   4509  HN  TRP C 462      81.440  54.840  63.450  1.00  0.00           H 
ATOM   4510  CA  TRP C 462      80.140  55.420  61.970  1.00  0.00           C 
ATOM   4511  HA  TRP C 462      79.300  54.770  61.770  1.00  0.00           H 
ATOM   4512  CB  TRP C 462      79.640  56.580  62.920  1.00  0.00           C 
ATOM   4513  HB1 TRP C 462      80.500  57.120  63.370  1.00  0.00           H 
ATOM   4514  HB2 TRP C 462      79.140  57.420  62.400  1.00  0.00           H 
ATOM   4515  CG  TRP C 462      78.640  56.180  63.900  1.00  0.00           C 
ATOM   4516  CD1 TRP C 462      78.840  55.830  65.230  1.00  0.00           C 
ATOM   4517  HD1 TRP C 462      79.770  56.040  65.730  1.00  0.00           H 
ATOM   4518  NE1 TRP C 462      77.730  55.360  65.780  1.00  0.00           N 
ATOM   4519  HE1 TRP C 462      77.620  54.950  66.660  1.00  0.00           H 
ATOM   4520  CE2 TRP C 462      76.730  55.450  64.860  1.00  0.00           C 
ATOM   4521  CD2 TRP C 462      77.310  55.810  63.650  1.00  0.00           C 
ATOM   4522  CE3 TRP C 462      76.490  55.790  62.460  1.00  0.00           C 
ATOM   4523  HE3 TRP C 462      76.920  55.990  61.490  1.00  0.00           H 
ATOM   4524  CZ3 TRP C 462      75.180  55.320  62.560  1.00  0.00           C 
ATOM   4525  HZ3 TRP C 462      74.530  55.170  61.710  1.00  0.00           H 
ATOM   4526  CZ2 TRP C 462      75.410  55.150  64.990  1.00  0.00           C 
ATOM   4527  HZ2 TRP C 462      75.010  54.970  65.980  1.00  0.00           H 
ATOM   4528  CH2 TRP C 462      74.670  55.040  63.830  1.00  0.00           C 
ATOM   4529  HH2 TRP C 462      73.630  54.760  63.940  1.00  0.00           H 
ATOM   4530  C   TRP C 462      80.580  56.080  60.710  1.00  0.00           C 
ATOM   4531  O   TRP C 462      79.860  56.110  59.730  1.00  0.00           O 
ATOM   4532  N   CYS C 463      81.820  56.650  60.560  1.00  0.00           N 
ATOM   4533  HN  CYS C 463      82.520  56.700  61.270  1.00  0.00           H 
ATOM   4534  CA  CYS C 463      82.290  57.340  59.310  1.00  0.00           C 
ATOM   4535  HA  CYS C 463      81.550  58.060  59.000  1.00  0.00           H 
ATOM   4536  CB  CYS C 463      83.700  58.020  59.440  1.00  0.00           C 
ATOM   4537  HB1 CYS C 463      84.580  57.400  59.720  1.00  0.00           H 
ATOM   4538  HB2 CYS C 463      83.930  58.460  58.440  1.00  0.00           H 
ATOM   4539  SG  CYS C 463      83.510  59.370  60.620  1.00  0.00           S 
ATOM   4540  HG1 CYS C 463      83.560  58.570  61.680  1.00  0.00           H 
ATOM   4541  C   CYS C 463      82.310  56.430  58.060  1.00  0.00           C 
ATOM   4542  O   CYS C 463      82.300  56.810  56.940  1.00  0.00           O 
ATOM   4543  N   ASN C 464      82.300  55.080  58.270  1.00  0.00           N 
ATOM   4544  HN  ASN C 464      82.460  54.780  59.210  1.00  0.00           H 
ATOM   4545  CA  ASN C 464      82.110  54.060  57.280  1.00  0.00           C 
ATOM   4546  HA  ASN C 464      82.740  54.310  56.440  1.00  0.00           H 
ATOM   4547  CB  ASN C 464      82.320  52.620  57.780  1.00  0.00           C 
ATOM   4548  HB1 ASN C 464      81.880  52.550  58.800  1.00  0.00           H 
ATOM   4549  HB2 ASN C 464      82.030  51.900  56.980  1.00  0.00           H 
ATOM   4550  CG  ASN C 464      83.850  52.430  57.890  1.00  0.00           C 
ATOM   4551  OD1 ASN C 464      84.610  53.050  57.140  1.00  0.00           O 
ATOM   4552  ND2 ASN C 464      84.320  51.600  58.850  1.00  0.00           N 
ATOM   4553 1HD2 ASN C 464      83.630  51.040  59.300  1.00  0.00           H 
ATOM   4554 2HD2 ASN C 464      85.300  51.490  59.010  1.00  0.00           H 
ATOM   4555  C   ASN C 464      80.670  53.990  56.680  1.00  0.00           C 
ATOM   4556  O   ASN C 464      80.590  53.520  55.500  1.00  0.00           O 
ATOM   4557  N   VAL C 465      79.560  54.580  57.270  1.00  0.00           N 
ATOM   4558  HN  VAL C 465      79.710  55.040  58.140  1.00  0.00           H 
ATOM   4559  CA  VAL C 465      78.190  54.580  56.740  1.00  0.00           C 
ATOM   4560  HA  VAL C 465      77.980  53.600  56.330  1.00  0.00           H 
ATOM   4561  CB  VAL C 465      77.260  54.930  57.900  1.00  0.00           C 
ATOM   4562  HB  VAL C 465      77.740  55.850  58.300  1.00  0.00           H 
ATOM   4563  CG1 VAL C 465      75.700  55.040  57.550  1.00  0.00           C 
ATOM   4564 1HG1 VAL C 465      75.120  55.390  58.430  1.00  0.00           H 
ATOM   4565 2HG1 VAL C 465      75.540  55.810  56.770  1.00  0.00           H 
ATOM   4566 3HG1 VAL C 465      75.230  54.080  57.240  1.00  0.00           H 
ATOM   4567  CG2 VAL C 465      77.430  53.800  58.950  1.00  0.00           C 
ATOM   4568 1HG2 VAL C 465      77.010  54.240  59.880  1.00  0.00           H 
ATOM   4569 2HG2 VAL C 465      77.030  52.820  58.620  1.00  0.00           H 
ATOM   4570 3HG2 VAL C 465      78.500  53.710  59.240  1.00  0.00           H 
ATOM   4571  C   VAL C 465      78.090  55.620  55.590  1.00  0.00           C 
ATOM   4572  O   VAL C 465      77.330  55.430  54.570  1.00  0.00           O 
ATOM   4573  N   MET C 466      78.990  56.610  55.660  1.00  0.00           N 
ATOM   4574  HN  MET C 466      79.650  56.580  56.410  1.00  0.00           H 
ATOM   4575  CA  MET C 466      79.140  57.680  54.680  1.00  0.00           C 
ATOM   4576  HA  MET C 466      78.180  58.170  54.610  1.00  0.00           H 
ATOM   4577  CB  MET C 466      80.260  58.640  55.120  1.00  0.00           C 
ATOM   4578  HB1 MET C 466      81.200  58.060  55.210  1.00  0.00           H 
ATOM   4579  HB2 MET C 466      80.330  59.440  54.350  1.00  0.00           H 
ATOM   4580  CG  MET C 466      80.180  59.330  56.500  1.00  0.00           C 
ATOM   4581  HG1 MET C 466      79.270  59.930  56.740  1.00  0.00           H 
ATOM   4582  HG2 MET C 466      80.280  58.590  57.320  1.00  0.00           H 
ATOM   4583  SD  MET C 466      81.660  60.340  56.860  1.00  0.00           S 
ATOM   4584  CE  MET C 466      81.210  61.900  55.980  1.00  0.00           C 
ATOM   4585  HE1 MET C 466      81.170  61.690  54.890  1.00  0.00           H 
ATOM   4586  HE2 MET C 466      80.380  62.460  56.460  1.00  0.00           H 
ATOM   4587  HE3 MET C 466      82.100  62.570  56.070  1.00  0.00           H 
ATOM   4588  C   MET C 466      79.390  57.090  53.280  1.00  0.00           C 
ATOM   4589  O   MET C 466      79.020  57.680  52.270  1.00  0.00           O 
ATOM   4590  N   TYR C 467      80.070  55.970  53.240  1.00  0.00           N 
ATOM   4591  HN  TYR C 467      80.360  55.520  54.080  1.00  0.00           H 
ATOM   4592  CA  TYR C 467      80.380  55.210  52.020  1.00  0.00           C 
ATOM   4593  HA  TYR C 467      80.770  55.960  51.350  1.00  0.00           H 
ATOM   4594  CB  TYR C 467      81.440  54.120  52.200  1.00  0.00           C 
ATOM   4595  HB1 TYR C 467      82.310  54.590  52.700  1.00  0.00           H 
ATOM   4596  HB2 TYR C 467      81.020  53.420  52.950  1.00  0.00           H 
ATOM   4597  CG  TYR C 467      81.940  53.280  51.020  1.00  0.00           C 
ATOM   4598  CD1 TYR C 467      82.870  53.760  50.120  1.00  0.00           C 
ATOM   4599  HD1 TYR C 467      83.300  54.730  50.310  1.00  0.00           H 
ATOM   4600  CE1 TYR C 467      83.410  52.920  49.100  1.00  0.00           C 
ATOM   4601  HE1 TYR C 467      84.210  53.290  48.480  1.00  0.00           H 
ATOM   4602  CZ  TYR C 467      82.940  51.560  48.940  1.00  0.00           C 
ATOM   4603  OH  TYR C 467      83.600  50.630  48.140  1.00  0.00           O 
ATOM   4604  HH  TYR C 467      84.100  50.000  48.660  1.00  0.00           H 
ATOM   4605  CD2 TYR C 467      81.460  51.990  50.820  1.00  0.00           C 
ATOM   4606  HD2 TYR C 467      80.830  51.610  51.610  1.00  0.00           H 
ATOM   4607  CE2 TYR C 467      82.010  51.090  49.880  1.00  0.00           C 
ATOM   4608  HE2 TYR C 467      81.780  50.040  49.980  1.00  0.00           H 
ATOM   4609  C   TYR C 467      79.160  54.610  51.370  1.00  0.00           C 
ATOM   4610  O   TYR C 467      78.970  54.710  50.150  1.00  0.00           O 
ATOM   4611  N   PHE C 468      78.290  54.110  52.230  1.00  0.00           N 
ATOM   4612  HN  PHE C 468      78.490  54.050  53.210  1.00  0.00           H 
ATOM   4613  CA  PHE C 468      77.080  53.430  51.760  1.00  0.00           C 
ATOM   4614  HA  PHE C 468      77.440  52.730  51.020  1.00  0.00           H 
ATOM   4615  CB  PHE C 468      76.410  52.560  52.900  1.00  0.00           C 
ATOM   4616  HB1 PHE C 468      76.320  53.180  53.820  1.00  0.00           H 
ATOM   4617  HB2 PHE C 468      75.430  52.170  52.560  1.00  0.00           H 
ATOM   4618  CG  PHE C 468      77.340  51.420  53.190  1.00  0.00           C 
ATOM   4619  CD1 PHE C 468      77.300  50.340  52.330  1.00  0.00           C 
ATOM   4620  HD1 PHE C 468      76.730  50.390  51.410  1.00  0.00           H 
ATOM   4621  CE1 PHE C 468      78.080  49.110  52.570  1.00  0.00           C 
ATOM   4622  HE1 PHE C 468      78.150  48.330  51.830  1.00  0.00           H 
ATOM   4623  CZ  PHE C 468      78.920  49.080  53.670  1.00  0.00           C 
ATOM   4624  HZ  PHE C 468      79.620  48.260  53.750  1.00  0.00           H 
ATOM   4625  CD2 PHE C 468      78.150  51.270  54.370  1.00  0.00           C 
ATOM   4626  HD2 PHE C 468      78.100  52.020  55.150  1.00  0.00           H 
ATOM   4627  CE2 PHE C 468      78.910  50.120  54.610  1.00  0.00           C 
ATOM   4628  HE2 PHE C 468      79.450  50.150  55.540  1.00  0.00           H 
ATOM   4629  C   PHE C 468      76.000  54.370  51.210  1.00  0.00           C 
ATOM   4630  O   PHE C 468      74.970  53.960  50.610  1.00  0.00           O 
ATOM   4631  N   ALA C 469      76.250  55.740  51.330  1.00  0.00           N 
ATOM   4632  HN  ALA C 469      77.070  56.050  51.810  1.00  0.00           H 
ATOM   4633  CA  ALA C 469      75.450  56.890  50.780  1.00  0.00           C 
ATOM   4634  HA  ALA C 469      74.550  57.010  51.360  1.00  0.00           H 
ATOM   4635  CB  ALA C 469      76.240  58.050  51.200  1.00  0.00           C 
ATOM   4636  HB1 ALA C 469      76.520  57.920  52.270  1.00  0.00           H 
ATOM   4637  HB2 ALA C 469      77.200  58.110  50.640  1.00  0.00           H 
ATOM   4638  HB3 ALA C 469      75.630  58.970  51.110  1.00  0.00           H 
ATOM   4639  C   ALA C 469      75.180  56.900  49.190  1.00  0.00           C 
ATOM   4640  O   ALA C 469      74.130  57.320  48.650  1.00  0.00           O 
ATOM   4641  N   ARG C 470      76.200  56.460  48.450  1.00  0.00           N 
ATOM   4642  HN  ARG C 470      77.020  56.090  48.890  1.00  0.00           H 
ATOM   4643  CA  ARG C 470      76.190  56.410  46.970  1.00  0.00           C 
ATOM   4644  HA  ARG C 470      76.020  57.390  46.550  1.00  0.00           H 
ATOM   4645  CB  ARG C 470      77.570  55.720  46.560  1.00  0.00           C 
ATOM   4646  HB1 ARG C 470      77.670  55.810  45.460  1.00  0.00           H 
ATOM   4647  HB2 ARG C 470      78.340  56.230  47.170  1.00  0.00           H 
ATOM   4648  CG  ARG C 470      77.650  54.230  46.960  1.00  0.00           C 
ATOM   4649  HG1 ARG C 470      77.470  54.130  48.050  1.00  0.00           H 
ATOM   4650  HG2 ARG C 470      76.910  53.560  46.460  1.00  0.00           H 
ATOM   4651  CD  ARG C 470      78.920  53.510  46.600  1.00  0.00           C 
ATOM   4652  HD1 ARG C 470      79.020  52.440  46.880  1.00  0.00           H 
ATOM   4653  HD2 ARG C 470      79.040  53.580  45.500  1.00  0.00           H 
ATOM   4654  NE  ARG C 470      79.940  54.280  47.340  1.00  0.00           N 
ATOM   4655  HE  ARG C 470      79.800  54.350  48.330  1.00  0.00           H 
ATOM   4656  CZ  ARG C 470      81.080  54.710  46.820  1.00  0.00           C 
ATOM   4657  NH1 ARG C 470      81.510  54.290  45.610  1.00  0.00           N 
ATOM   4658 1HH1 ARG C 470      80.990  53.500  45.290  1.00  0.00           H 
ATOM   4659 2HH1 ARG C 470      82.480  54.460  45.450  1.00  0.00           H 
ATOM   4660  NH2 ARG C 470      81.810  55.520  47.540  1.00  0.00           N 
ATOM   4661 1HH2 ARG C 470      81.480  55.660  48.470  1.00  0.00           H 
ATOM   4662 2HH2 ARG C 470      82.680  55.880  47.200  1.00  0.00           H 
ATOM   4663  C   ARG C 470      75.100  55.550  46.390  1.00  0.00           C 
ATOM   4664  O   ARG C 470      74.780  55.660  45.220  1.00  0.00           O 
ATOM   4665  N   GLY C 471      74.510  54.600  47.130  1.00  0.00           N 
ATOM   4666  HN  GLY C 471      74.700  54.550  48.110  1.00  0.00           H 
ATOM   4667  CA  GLY C 471      73.500  53.620  46.610  1.00  0.00           C 
ATOM   4668  HA1 GLY C 471      73.940  53.180  45.730  1.00  0.00           H 
ATOM   4669  HA2 GLY C 471      73.180  52.930  47.370  1.00  0.00           H 
ATOM   4670  C   GLY C 471      72.210  54.330  46.190  1.00  0.00           C 
ATOM   4671  O   GLY C 471      71.510  53.960  45.240  1.00  0.00           O 
ATOM   4672  N   PHE C 472      71.830  55.440  46.850  1.00  0.00           N 
ATOM   4673  HN  PHE C 472      72.310  55.710  47.680  1.00  0.00           H 
ATOM   4674  CA  PHE C 472      70.590  56.150  46.560  1.00  0.00           C 
ATOM   4675  HA  PHE C 472      69.890  55.510  46.050  1.00  0.00           H 
ATOM   4676  CB  PHE C 472      69.770  56.470  47.860  1.00  0.00           C 
ATOM   4677  HB1 PHE C 472      69.660  55.500  48.400  1.00  0.00           H 
ATOM   4678  HB2 PHE C 472      70.350  57.040  48.610  1.00  0.00           H 
ATOM   4679  CG  PHE C 472      68.350  57.140  47.770  1.00  0.00           C 
ATOM   4680  CD1 PHE C 472      67.110  56.400  47.770  1.00  0.00           C 
ATOM   4681  HD1 PHE C 472      67.050  55.320  47.800  1.00  0.00           H 
ATOM   4682  CE1 PHE C 472      65.840  56.960  47.680  1.00  0.00           C 
ATOM   4683  HE1 PHE C 472      64.990  56.300  47.700  1.00  0.00           H 
ATOM   4684  CZ  PHE C 472      65.740  58.380  47.580  1.00  0.00           C 
ATOM   4685  HZ  PHE C 472      64.810  58.920  47.490  1.00  0.00           H 
ATOM   4686  CD2 PHE C 472      68.220  58.550  47.780  1.00  0.00           C 
ATOM   4687  HD2 PHE C 472      69.130  59.120  47.810  1.00  0.00           H 
ATOM   4688  CE2 PHE C 472      66.990  59.160  47.660  1.00  0.00           C 
ATOM   4689  HE2 PHE C 472      66.940  60.240  47.640  1.00  0.00           H 
ATOM   4690  C   PHE C 472      70.900  57.370  45.720  1.00  0.00           C 
ATOM   4691  O   PHE C 472      70.050  58.040  45.180  1.00  0.00           O 
ATOM   4692  N   GLN C 473      72.240  57.620  45.610  1.00  0.00           N 
ATOM   4693  HN  GLN C 473      72.940  56.970  45.910  1.00  0.00           H 
ATOM   4694  CA  GLN C 473      72.830  58.760  44.940  1.00  0.00           C 
ATOM   4695  HA  GLN C 473      73.890  58.550  44.860  1.00  0.00           H 
ATOM   4696  CB  GLN C 473      72.260  59.150  43.550  1.00  0.00           C 
ATOM   4697  HB1 GLN C 473      72.110  58.200  42.990  1.00  0.00           H 
ATOM   4698  HB2 GLN C 473      71.250  59.600  43.600  1.00  0.00           H 
ATOM   4699  CG  GLN C 473      73.130  60.120  42.710  1.00  0.00           C 
ATOM   4700  HG1 GLN C 473      73.140  61.110  43.210  1.00  0.00           H 
ATOM   4701  HG2 GLN C 473      74.140  59.670  42.560  1.00  0.00           H 
ATOM   4702  CD  GLN C 473      72.420  60.540  41.400  1.00  0.00           C 
ATOM   4703  OE1 GLN C 473      71.310  60.160  41.080  1.00  0.00           O 
ATOM   4704  NE2 GLN C 473      73.110  61.370  40.550  1.00  0.00           N 
ATOM   4705 1HE2 GLN C 473      74.030  61.690  40.800  1.00  0.00           H 
ATOM   4706 2HE2 GLN C 473      72.650  61.520  39.680  1.00  0.00           H 
ATOM   4707  C   GLN C 473      72.650  59.950  45.930  1.00  0.00           C 
ATOM   4708  O   GLN C 473      72.340  61.090  45.490  1.00  0.00           O 
ATOM   4709  N   MET C 474      72.840  59.740  47.270  1.00  0.00           N 
ATOM   4710  HN  MET C 474      72.990  58.790  47.540  1.00  0.00           H 
ATOM   4711  CA  MET C 474      72.920  60.710  48.350  1.00  0.00           C 
ATOM   4712  HA  MET C 474      71.990  61.260  48.350  1.00  0.00           H 
ATOM   4713  CB  MET C 474      73.020  60.020  49.750  1.00  0.00           C 
ATOM   4714  HB1 MET C 474      74.020  59.550  49.800  1.00  0.00           H 
ATOM   4715  HB2 MET C 474      73.090  60.720  50.610  1.00  0.00           H 
ATOM   4716  CG  MET C 474      71.890  59.060  50.120  1.00  0.00           C 
ATOM   4717  HG1 MET C 474      71.850  58.390  49.240  1.00  0.00           H 
ATOM   4718  HG2 MET C 474      72.190  58.520  51.050  1.00  0.00           H 
ATOM   4719  SD  MET C 474      70.370  59.910  50.460  1.00  0.00           S 
ATOM   4720  CE  MET C 474      69.680  58.410  51.250  1.00  0.00           C 
ATOM   4721  HE1 MET C 474      70.280  58.010  52.100  1.00  0.00           H 
ATOM   4722  HE2 MET C 474      68.640  58.630  51.580  1.00  0.00           H 
ATOM   4723  HE3 MET C 474      69.490  57.590  50.530  1.00  0.00           H 
ATOM   4724  C   MET C 474      74.130  61.740  48.220  1.00  0.00           C 
ATOM   4725  O   MET C 474      74.470  62.140  47.130  1.00  0.00           O 
ATOM   4726  N   LEU C 475      74.860  62.060  49.310  1.00  0.00           N 
ATOM   4727  HN  LEU C 475      74.480  61.700  50.160  1.00  0.00           H 
ATOM   4728  CA  LEU C 475      76.000  62.860  49.370  1.00  0.00           C 
ATOM   4729  HA  LEU C 475      75.910  63.610  48.590  1.00  0.00           H 
ATOM   4730  CB  LEU C 475      75.920  63.680  50.770  1.00  0.00           C 
ATOM   4731  HB1 LEU C 475      74.860  63.800  51.100  1.00  0.00           H 
ATOM   4732  HB2 LEU C 475      76.460  63.120  51.560  1.00  0.00           H 
ATOM   4733  CG  LEU C 475      76.370  65.180  50.770  1.00  0.00           C 
ATOM   4734  HG  LEU C 475      76.030  65.600  51.740  1.00  0.00           H 
ATOM   4735  CD1 LEU C 475      75.710  66.030  49.700  1.00  0.00           C 
ATOM   4736 1HD1 LEU C 475      74.620  65.830  49.670  1.00  0.00           H 
ATOM   4737 2HD1 LEU C 475      75.930  67.090  49.960  1.00  0.00           H 
ATOM   4738 3HD1 LEU C 475      75.970  65.770  48.650  1.00  0.00           H 
ATOM   4739  CD2 LEU C 475      77.880  65.340  50.860  1.00  0.00           C 
ATOM   4740 1HD2 LEU C 475      78.350  65.060  51.830  1.00  0.00           H 
ATOM   4741 2HD2 LEU C 475      78.460  64.690  50.180  1.00  0.00           H 
ATOM   4742 3HD2 LEU C 475      78.130  66.410  50.690  1.00  0.00           H 
ATOM   4743  C   LEU C 475      77.220  62.040  49.140  1.00  0.00           C 
ATOM   4744  O   LEU C 475      78.330  62.430  49.440  1.00  0.00           O 
ATOM   4745  N   GLY C 476      77.080  60.880  48.510  1.00  0.00           N 
ATOM   4746  HN  GLY C 476      76.190  60.780  48.060  1.00  0.00           H 
ATOM   4747  CA  GLY C 476      78.080  59.910  48.010  1.00  0.00           C 
ATOM   4748  HA1 GLY C 476      78.750  59.830  48.860  1.00  0.00           H 
ATOM   4749  HA2 GLY C 476      77.660  58.970  47.690  1.00  0.00           H 
ATOM   4750  C   GLY C 476      78.800  60.470  46.810  1.00  0.00           C 
ATOM   4751  O   GLY C 476      80.020  60.580  46.890  1.00  0.00           O 
ATOM   4752  N   PRO C 477      78.200  60.940  45.720  1.00  0.00           N 
ATOM   4753  CD  PRO C 477      76.850  60.430  45.270  1.00  0.00           C 
ATOM   4754  HD1 PRO C 477      76.110  60.060  46.010  1.00  0.00           H 
ATOM   4755  HD2 PRO C 477      77.040  59.540  44.630  1.00  0.00           H 
ATOM   4756  CA  PRO C 477      78.740  61.860  44.620  1.00  0.00           C 
ATOM   4757  HA  PRO C 477      79.490  61.280  44.110  1.00  0.00           H 
ATOM   4758  CB  PRO C 477      77.470  62.200  43.840  1.00  0.00           C 
ATOM   4759  HB1 PRO C 477      77.280  63.280  43.640  1.00  0.00           H 
ATOM   4760  HB2 PRO C 477      77.730  61.880  42.810  1.00  0.00           H 
ATOM   4761  CG  PRO C 477      76.250  61.510  44.430  1.00  0.00           C 
ATOM   4762  HG1 PRO C 477      75.780  62.310  45.040  1.00  0.00           H 
ATOM   4763  HG2 PRO C 477      75.470  61.200  43.710  1.00  0.00           H 
ATOM   4764  C   PRO C 477      79.400  63.120  45.140  1.00  0.00           C 
ATOM   4765  O   PRO C 477      80.320  63.610  44.460  1.00  0.00           O 
ATOM   4766  N   PHE C 478      79.080  63.550  46.290  1.00  0.00           N 
ATOM   4767  HN  PHE C 478      78.370  63.100  46.820  1.00  0.00           H 
ATOM   4768  CA  PHE C 478      79.680  64.690  46.870  1.00  0.00           C 
ATOM   4769  HA  PHE C 478      80.190  65.330  46.160  1.00  0.00           H 
ATOM   4770  CB  PHE C 478      78.520  65.580  47.510  1.00  0.00           C 
ATOM   4771  HB1 PHE C 478      77.700  65.000  48.000  1.00  0.00           H 
ATOM   4772  HB2 PHE C 478      78.870  66.390  48.180  1.00  0.00           H 
ATOM   4773  CG  PHE C 478      77.960  66.310  46.330  1.00  0.00           C 
ATOM   4774  CD1 PHE C 478      78.240  67.670  46.210  1.00  0.00           C 
ATOM   4775  HD1 PHE C 478      78.780  68.150  47.010  1.00  0.00           H 
ATOM   4776  CE1 PHE C 478      77.840  68.380  45.100  1.00  0.00           C 
ATOM   4777  HE1 PHE C 478      78.100  69.420  45.010  1.00  0.00           H 
ATOM   4778  CZ  PHE C 478      76.930  67.770  44.210  1.00  0.00           C 
ATOM   4779  HZ  PHE C 478      76.640  68.250  43.290  1.00  0.00           H 
ATOM   4780  CD2 PHE C 478      76.980  65.700  45.530  1.00  0.00           C 
ATOM   4781  HD2 PHE C 478      76.520  64.770  45.830  1.00  0.00           H 
ATOM   4782  CE2 PHE C 478      76.480  66.480  44.380  1.00  0.00           C 
ATOM   4783  HE2 PHE C 478      75.640  66.130  43.800  1.00  0.00           H 
ATOM   4784  C   PHE C 478      80.800  64.240  47.880  1.00  0.00           C 
ATOM   4785  O   PHE C 478      81.630  65.040  48.340  1.00  0.00           O 
ATOM   4786  N   THR C 479      80.820  62.950  48.220  1.00  0.00           N 
ATOM   4787  HN  THR C 479      80.150  62.310  47.860  1.00  0.00           H 
ATOM   4788  CA  THR C 479      81.950  62.320  48.860  1.00  0.00           C 
ATOM   4789  HA  THR C 479      82.460  63.080  49.440  1.00  0.00           H 
ATOM   4790  CB  THR C 479      81.580  61.050  49.630  1.00  0.00           C 
ATOM   4791  HB  THR C 479      80.470  61.020  49.600  1.00  0.00           H 
ATOM   4792  OG1 THR C 479      82.110  61.040  50.970  1.00  0.00           O 
ATOM   4793  HG1 THR C 479      81.510  61.680  51.360  1.00  0.00           H 
ATOM   4794  CG2 THR C 479      82.140  59.690  49.030  1.00  0.00           C 
ATOM   4795 1HG2 THR C 479      81.730  58.850  49.640  1.00  0.00           H 
ATOM   4796 2HG2 THR C 479      81.870  59.660  47.950  1.00  0.00           H 
ATOM   4797 3HG2 THR C 479      83.250  59.660  49.050  1.00  0.00           H 
ATOM   4798  C   THR C 479      83.070  62.120  47.880  1.00  0.00           C 
ATOM   4799  O   THR C 479      84.220  62.000  48.260  1.00  0.00           O 
ATOM   4800  N   ILE C 480      82.780  62.050  46.590  1.00  0.00           N 
ATOM   4801  HN  ILE C 480      81.880  62.280  46.240  1.00  0.00           H 
ATOM   4802  CA  ILE C 480      83.830  62.250  45.590  1.00  0.00           C 
ATOM   4803  HA  ILE C 480      84.620  61.540  45.820  1.00  0.00           H 
ATOM   4804  CB  ILE C 480      83.390  62.250  44.110  1.00  0.00           C 
ATOM   4805  HB  ILE C 480      82.750  63.120  43.880  1.00  0.00           H 
ATOM   4806  CG2 ILE C 480      84.620  62.350  43.110  1.00  0.00           C 
ATOM   4807 1HG2 ILE C 480      84.180  62.500  42.100  1.00  0.00           H 
ATOM   4808 2HG2 ILE C 480      85.220  63.220  43.440  1.00  0.00           H 
ATOM   4809 3HG2 ILE C 480      85.250  61.440  43.000  1.00  0.00           H 
ATOM   4810  CG1 ILE C 480      82.630  60.950  43.940  1.00  0.00           C 
ATOM   4811 1HG1 ILE C 480      83.380  60.180  44.210  1.00  0.00           H 
ATOM   4812 2HG1 ILE C 480      81.710  61.100  44.540  1.00  0.00           H 
ATOM   4813  CD  ILE C 480      82.180  60.800  42.480  1.00  0.00           C 
ATOM   4814  HD1 ILE C 480      81.620  59.870  42.240  1.00  0.00           H 
ATOM   4815  HD2 ILE C 480      81.510  61.600  42.090  1.00  0.00           H 
ATOM   4816  HD3 ILE C 480      82.990  60.660  41.740  1.00  0.00           H 
ATOM   4817  C   ILE C 480      84.500  63.640  45.790  1.00  0.00           C 
ATOM   4818  O   ILE C 480      85.730  63.730  45.780  1.00  0.00           O 
ATOM   4819  N   MET C 481      83.730  64.770  45.990  1.00  0.00           N 
ATOM   4820  HN  MET C 481      82.740  64.820  45.850  1.00  0.00           H 
ATOM   4821  CA  MET C 481      84.360  66.060  46.420  1.00  0.00           C 
ATOM   4822  HA  MET C 481      85.060  66.380  45.660  1.00  0.00           H 
ATOM   4823  CB  MET C 481      83.310  67.200  46.420  1.00  0.00           C 
ATOM   4824  HB1 MET C 481      82.450  66.800  47.000  1.00  0.00           H 
ATOM   4825  HB2 MET C 481      83.720  68.060  46.990  1.00  0.00           H 
ATOM   4826  CG  MET C 481      82.860  67.760  45.050  1.00  0.00           C 
ATOM   4827  HG1 MET C 481      83.730  68.350  44.700  1.00  0.00           H 
ATOM   4828  HG2 MET C 481      82.760  66.970  44.280  1.00  0.00           H 
ATOM   4829  SD  MET C 481      81.420  68.790  45.130  1.00  0.00           S 
ATOM   4830  CE  MET C 481      81.860  69.990  46.380  1.00  0.00           C 
ATOM   4831  HE1 MET C 481      81.960  69.530  47.390  1.00  0.00           H 
ATOM   4832  HE2 MET C 481      82.910  70.320  46.250  1.00  0.00           H 
ATOM   4833  HE3 MET C 481      81.140  70.830  46.440  1.00  0.00           H 
ATOM   4834  C   MET C 481      85.130  66.020  47.780  1.00  0.00           C 
ATOM   4835  O   MET C 481      86.190  66.640  47.830  1.00  0.00           O 
ATOM   4836  N   ILE C 482      84.720  65.340  48.830  1.00  0.00           N 
ATOM   4837  HN  ILE C 482      83.840  64.880  48.940  1.00  0.00           H 
ATOM   4838  CA  ILE C 482      85.640  65.260  49.970  1.00  0.00           C 
ATOM   4839  HA  ILE C 482      85.850  66.310  50.120  1.00  0.00           H 
ATOM   4840  CB  ILE C 482      85.040  64.800  51.330  1.00  0.00           C 
ATOM   4841  HB  ILE C 482      84.020  65.250  51.300  1.00  0.00           H 
ATOM   4842  CG2 ILE C 482      84.890  63.290  51.400  1.00  0.00           C 
ATOM   4843 1HG2 ILE C 482      84.340  62.910  50.510  1.00  0.00           H 
ATOM   4844 2HG2 ILE C 482      85.860  62.770  51.520  1.00  0.00           H 
ATOM   4845 3HG2 ILE C 482      84.240  63.100  52.280  1.00  0.00           H 
ATOM   4846  CG1 ILE C 482      85.830  65.360  52.570  1.00  0.00           C 
ATOM   4847 1HG1 ILE C 482      86.840  64.900  52.550  1.00  0.00           H 
ATOM   4848 2HG1 ILE C 482      85.920  66.450  52.400  1.00  0.00           H 
ATOM   4849  CD  ILE C 482      85.270  65.110  53.980  1.00  0.00           C 
ATOM   4850  HD1 ILE C 482      85.230  64.040  54.270  1.00  0.00           H 
ATOM   4851  HD2 ILE C 482      85.900  65.560  54.780  1.00  0.00           H 
ATOM   4852  HD3 ILE C 482      84.240  65.500  54.090  1.00  0.00           H 
ATOM   4853  C   ILE C 482      86.960  64.530  49.720  1.00  0.00           C 
ATOM   4854  O   ILE C 482      88.090  64.790  50.230  1.00  0.00           O 
ATOM   4855  N   GLN C 483      86.910  63.380  48.960  1.00  0.00           N 
ATOM   4856  HN  GLN C 483      85.980  63.060  48.800  1.00  0.00           H 
ATOM   4857  CA  GLN C 483      88.110  62.590  48.560  1.00  0.00           C 
ATOM   4858  HA  GLN C 483      88.720  62.460  49.440  1.00  0.00           H 
ATOM   4859  CB  GLN C 483      87.590  61.240  48.050  1.00  0.00           C 
ATOM   4860  HB1 GLN C 483      86.850  61.490  47.260  1.00  0.00           H 
ATOM   4861  HB2 GLN C 483      88.420  60.650  47.600  1.00  0.00           H 
ATOM   4862  CG  GLN C 483      87.080  60.260  49.130  1.00  0.00           C 
ATOM   4863  HG1 GLN C 483      86.000  60.280  49.370  1.00  0.00           H 
ATOM   4864  HG2 GLN C 483      87.240  59.210  48.810  1.00  0.00           H 
ATOM   4865  CD  GLN C 483      87.860  60.320  50.510  1.00  0.00           C 
ATOM   4866  OE1 GLN C 483      88.980  59.780  50.530  1.00  0.00           O 
ATOM   4867  NE2 GLN C 483      87.200  60.650  51.620  1.00  0.00           N 
ATOM   4868 1HE2 GLN C 483      86.330  61.120  51.520  1.00  0.00           H 
ATOM   4869 2HE2 GLN C 483      87.600  60.550  52.530  1.00  0.00           H 
ATOM   4870  C   GLN C 483      88.950  63.170  47.470  1.00  0.00           C 
ATOM   4871  O   GLN C 483      90.150  63.120  47.460  1.00  0.00           O 
ATOM   4872  N   LYS C 484      88.370  63.900  46.520  1.00  0.00           N 
ATOM   4873  HN  LYS C 484      87.420  63.620  46.420  1.00  0.00           H 
ATOM   4874  CA  LYS C 484      88.990  64.960  45.630  1.00  0.00           C 
ATOM   4875  HA  LYS C 484      89.680  64.470  44.960  1.00  0.00           H 
ATOM   4876  CB  LYS C 484      87.900  65.590  44.740  1.00  0.00           C 
ATOM   4877  HB1 LYS C 484      87.680  64.880  43.920  1.00  0.00           H 
ATOM   4878  HB2 LYS C 484      86.990  65.800  45.340  1.00  0.00           H 
ATOM   4879  CG  LYS C 484      88.370  66.930  44.150  1.00  0.00           C 
ATOM   4880  HG1 LYS C 484      88.590  67.650  44.970  1.00  0.00           H 
ATOM   4881  HG2 LYS C 484      89.290  66.770  43.540  1.00  0.00           H 
ATOM   4882  CD  LYS C 484      87.300  67.520  43.200  1.00  0.00           C 
ATOM   4883  HD1 LYS C 484      87.010  66.850  42.370  1.00  0.00           H 
ATOM   4884  HD2 LYS C 484      86.450  67.680  43.900  1.00  0.00           H 
ATOM   4885  CE  LYS C 484      87.670  68.900  42.610  1.00  0.00           C 
ATOM   4886  HE1 LYS C 484      88.510  68.800  41.900  1.00  0.00           H 
ATOM   4887  HE2 LYS C 484      86.840  69.280  41.970  1.00  0.00           H 
ATOM   4888  NZ  LYS C 484      88.060  69.860  43.680  1.00  0.00           N 
ATOM   4889  HZ1 LYS C 484      88.990  70.290  43.470  1.00  0.00           H 
ATOM   4890  HZ2 LYS C 484      87.510  70.740  43.740  1.00  0.00           H 
ATOM   4891  HZ3 LYS C 484      88.100  69.460  44.640  1.00  0.00           H 
ATOM   4892  C   LYS C 484      89.560  66.030  46.520  1.00  0.00           C 
ATOM   4893  O   LYS C 484      90.630  66.610  46.150  1.00  0.00           O 
ATOM   4894  N   MET C 485      89.020  66.330  47.680  1.00  0.00           N 
ATOM   4895  HN  MET C 485      88.220  65.820  47.970  1.00  0.00           H 
ATOM   4896  CA  MET C 485      89.620  67.270  48.640  1.00  0.00           C 
ATOM   4897  HA  MET C 485      90.190  67.920  47.980  1.00  0.00           H 
ATOM   4898  CB  MET C 485      88.580  68.110  49.410  1.00  0.00           C 
ATOM   4899  HB1 MET C 485      87.980  67.310  49.890  1.00  0.00           H 
ATOM   4900  HB2 MET C 485      89.030  68.590  50.300  1.00  0.00           H 
ATOM   4901  CG  MET C 485      87.820  69.210  48.590  1.00  0.00           C 
ATOM   4902  HG1 MET C 485      88.600  69.950  48.330  1.00  0.00           H 
ATOM   4903  HG2 MET C 485      87.520  68.730  47.630  1.00  0.00           H 
ATOM   4904  SD  MET C 485      86.300  69.810  49.350  1.00  0.00           S 
ATOM   4905  CE  MET C 485      85.910  71.190  48.180  1.00  0.00           C 
ATOM   4906  HE1 MET C 485      85.300  70.790  47.340  1.00  0.00           H 
ATOM   4907  HE2 MET C 485      85.320  71.980  48.700  1.00  0.00           H 
ATOM   4908  HE3 MET C 485      86.860  71.650  47.850  1.00  0.00           H 
ATOM   4909  C   MET C 485      90.710  66.680  49.510  1.00  0.00           C 
ATOM   4910  O   MET C 485      90.850  66.970  50.640  1.00  0.00           O 
ATOM   4911  N   ILE C 486      91.460  65.740  48.980  1.00  0.00           N 
ATOM   4912  HN  ILE C 486      91.280  65.350  48.080  1.00  0.00           H 
ATOM   4913  CA  ILE C 486      92.690  65.220  49.490  1.00  0.00           C 
ATOM   4914  HA  ILE C 486      92.950  65.720  50.410  1.00  0.00           H 
ATOM   4915  CB  ILE C 486      92.510  63.680  49.740  1.00  0.00           C 
ATOM   4916  HB  ILE C 486      92.270  63.200  48.770  1.00  0.00           H 
ATOM   4917  CG2 ILE C 486      93.850  63.160  50.340  1.00  0.00           C 
ATOM   4918 1HG2 ILE C 486      93.650  62.170  50.800  1.00  0.00           H 
ATOM   4919 2HG2 ILE C 486      94.600  62.860  49.580  1.00  0.00           H 
ATOM   4920 3HG2 ILE C 486      94.230  63.770  51.190  1.00  0.00           H 
ATOM   4921  CG1 ILE C 486      91.310  63.350  50.620  1.00  0.00           C 
ATOM   4922 1HG1 ILE C 486      90.420  63.850  50.170  1.00  0.00           H 
ATOM   4923 2HG1 ILE C 486      91.130  62.260  50.700  1.00  0.00           H 
ATOM   4924  CD  ILE C 486      91.500  63.840  52.080  1.00  0.00           C 
ATOM   4925  HD1 ILE C 486      90.540  64.120  52.570  1.00  0.00           H 
ATOM   4926  HD2 ILE C 486      92.000  63.040  52.660  1.00  0.00           H 
ATOM   4927  HD3 ILE C 486      92.270  64.640  52.080  1.00  0.00           H 
ATOM   4928  C   ILE C 486      93.770  65.630  48.470  1.00  0.00           C 
ATOM   4929  O   ILE C 486      94.930  65.340  48.510  1.00  0.00           O 
ATOM   4930  N   PHE C 487      93.340  66.360  47.390  1.00  0.00           N 
ATOM   4931  HN  PHE C 487      92.430  66.770  47.340  1.00  0.00           H 
ATOM   4932  CA  PHE C 487      94.170  66.940  46.290  1.00  0.00           C 
ATOM   4933  HA  PHE C 487      94.750  66.120  45.900  1.00  0.00           H 
ATOM   4934  CB  PHE C 487      93.460  67.710  45.160  1.00  0.00           C 
ATOM   4935  HB1 PHE C 487      94.030  67.610  44.210  1.00  0.00           H 
ATOM   4936  HB2 PHE C 487      92.560  67.100  44.910  1.00  0.00           H 
ATOM   4937  CG  PHE C 487      93.040  69.240  45.400  1.00  0.00           C 
ATOM   4938  CD1 PHE C 487      92.100  69.530  46.360  1.00  0.00           C 
ATOM   4939  HD1 PHE C 487      91.810  68.750  47.050  1.00  0.00           H 
ATOM   4940  CE1 PHE C 487      91.750  70.810  46.700  1.00  0.00           C 
ATOM   4941  HE1 PHE C 487      90.990  70.990  47.440  1.00  0.00           H 
ATOM   4942  CZ  PHE C 487      92.260  71.880  45.920  1.00  0.00           C 
ATOM   4943  HZ  PHE C 487      91.960  72.880  46.200  1.00  0.00           H 
ATOM   4944  CD2 PHE C 487      93.630  70.320  44.630  1.00  0.00           C 
ATOM   4945  HD2 PHE C 487      94.400  70.160  43.880  1.00  0.00           H 
ATOM   4946  CE2 PHE C 487      93.290  71.660  44.980  1.00  0.00           C 
ATOM   4947  HE2 PHE C 487      93.740  72.440  44.380  1.00  0.00           H 
ATOM   4948  C   PHE C 487      95.210  67.920  46.800  1.00  0.00           C 
ATOM   4949  O   PHE C 487      94.930  68.610  47.800  1.00  0.00           O 
ATOM   4950  N   GLY C 488      96.410  68.090  46.100  1.00  0.00           N 
ATOM   4951  HN  GLY C 488      96.650  67.400  45.420  1.00  0.00           H 
ATOM   4952  CA  GLY C 488      97.360  69.130  46.330  1.00  0.00           C 
ATOM   4953  HA1 GLY C 488      98.330  68.700  46.540  1.00  0.00           H 
ATOM   4954  HA2 GLY C 488      97.310  69.710  45.420  1.00  0.00           H 
ATOM   4955  C   GLY C 488      97.190  69.950  47.620  1.00  0.00           C 
ATOM   4956  O   GLY C 488      97.870  69.580  48.600  1.00  0.00           O 
ATOM   4957  N   ASP C 489      96.510  71.120  47.530  1.00  0.00           N 
ATOM   4958  HN  ASP C 489      96.000  71.280  46.690  1.00  0.00           H 
ATOM   4959  CA  ASP C 489      96.220  72.100  48.560  1.00  0.00           C 
ATOM   4960  HA  ASP C 489      97.070  72.680  48.890  1.00  0.00           H 
ATOM   4961  CB  ASP C 489      95.290  73.220  48.000  1.00  0.00           C 
ATOM   4962  HB1 ASP C 489      94.370  72.690  47.670  1.00  0.00           H 
ATOM   4963  HB2 ASP C 489      95.060  73.970  48.780  1.00  0.00           H 
ATOM   4964  CG  ASP C 489      96.020  73.850  46.800  1.00  0.00           C 
ATOM   4965  OD1 ASP C 489      97.160  74.290  47.010  1.00  0.00           O 
ATOM   4966  OD2 ASP C 489      95.530  73.620  45.640  1.00  0.00           O 
ATOM   4967  C   ASP C 489      95.630  71.490  49.840  1.00  0.00           C 
ATOM   4968  O   ASP C 489      95.970  71.930  50.970  1.00  0.00           O 
ATOM   4969  N   LEU C 490      94.760  70.490  49.750  1.00  0.00           N 
ATOM   4970  HN  LEU C 490      94.660  70.030  48.870  1.00  0.00           H 
ATOM   4971  CA  LEU C 490      94.250  69.790  50.940  1.00  0.00           C 
ATOM   4972  HA  LEU C 490      94.320  70.470  51.770  1.00  0.00           H 
ATOM   4973  CB  LEU C 490      92.730  69.480  50.950  1.00  0.00           C 
ATOM   4974  HB1 LEU C 490      92.290  69.100  50.000  1.00  0.00           H 
ATOM   4975  HB2 LEU C 490      92.530  68.710  51.720  1.00  0.00           H 
ATOM   4976  CG  LEU C 490      91.910  70.730  51.410  1.00  0.00           C 
ATOM   4977  HG  LEU C 490      92.540  71.570  51.770  1.00  0.00           H 
ATOM   4978  CD1 LEU C 490      91.350  71.400  50.110  1.00  0.00           C 
ATOM   4979 1HD1 LEU C 490      92.150  71.550  49.350  1.00  0.00           H 
ATOM   4980 2HD1 LEU C 490      90.480  70.870  49.680  1.00  0.00           H 
ATOM   4981 3HD1 LEU C 490      91.040  72.390  50.500  1.00  0.00           H 
ATOM   4982  CD2 LEU C 490      90.710  70.440  52.300  1.00  0.00           C 
ATOM   4983 1HD2 LEU C 490      91.090  70.040  53.270  1.00  0.00           H 
ATOM   4984 2HD2 LEU C 490      90.260  71.440  52.480  1.00  0.00           H 
ATOM   4985 3HD2 LEU C 490      89.920  69.780  51.870  1.00  0.00           H 
ATOM   4986  C   LEU C 490      95.130  68.690  51.410  1.00  0.00           C 
ATOM   4987  O   LEU C 490      94.680  67.910  52.190  1.00  0.00           O 
ATOM   4988  N   MET C 491      96.420  68.670  51.070  1.00  0.00           N 
ATOM   4989  HN  MET C 491      96.730  69.200  50.290  1.00  0.00           H 
ATOM   4990  CA  MET C 491      97.420  67.920  51.810  1.00  0.00           C 
ATOM   4991  HA  MET C 491      97.030  67.810  52.810  1.00  0.00           H 
ATOM   4992  CB  MET C 491      97.720  66.590  51.120  1.00  0.00           C 
ATOM   4993  HB1 MET C 491      96.730  66.140  50.900  1.00  0.00           H 
ATOM   4994  HB2 MET C 491      98.240  66.840  50.170  1.00  0.00           H 
ATOM   4995  CG  MET C 491      98.660  65.650  51.900  1.00  0.00           C 
ATOM   4996  HG1 MET C 491      98.660  64.730  51.280  1.00  0.00           H 
ATOM   4997  HG2 MET C 491      99.630  66.190  51.950  1.00  0.00           H 
ATOM   4998  SD  MET C 491      97.950  65.390  53.620  1.00  0.00           S
[truncated: 1,752,079 more chars]
