# Supplementary material for: Molecular pathway and structural mechanism of human oncochannel TRPV6 inhibition by the phytocannabinoid tetrahydrocannabivarin
Source: Nat Commun. 2023 Aug 2;14:4630. doi: 10.1038/s41467-023-40362-2 (PMC10397291; doi:10.1038/s41467-023-40362-2)
Supplement: Supplementary file 5 — Supplementary Data 2 [file 41467_2023_40362_MOESM5_ESM.zip › Supplementary Data 2/bwd_run2.pdb]

t=0
MODEL 1                                                                        
CRYST1   67.630   67.600   59.740  90.00  90.00  90.00 P 1           1
ATOM      1  N   MET A 454      75.690 111.760  71.600  1.00  0.00           N 
ATOM      2  HN  MET A 454      75.370 111.870  72.540  1.00  0.00           H 
ATOM      3  CA  MET A 454      77.120 111.570  71.430  1.00  0.00           C 
ATOM      4  HA  MET A 454      77.510 112.330  70.780  1.00  0.00           H 
ATOM      5  CB  MET A 454      78.020 111.460  72.760  1.00  0.00           C 
ATOM      6  HB1 MET A 454      77.520 110.660  73.340  1.00  0.00           H 
ATOM      7  HB2 MET A 454      78.990 110.940  72.610  1.00  0.00           H 
ATOM      8  CG  MET A 454      78.200 112.720  73.600  1.00  0.00           C 
ATOM      9  HG1 MET A 454      78.710 113.440  72.920  1.00  0.00           H 
ATOM     10  HG2 MET A 454      77.230 113.230  73.810  1.00  0.00           H 
ATOM     11  SD  MET A 454      79.190 112.540  74.980  1.00  0.00           S 
ATOM     12  CE  MET A 454      79.350 114.310  75.420  1.00  0.00           C 
ATOM     13  HE1 MET A 454      79.850 114.410  76.410  1.00  0.00           H 
ATOM     14  HE2 MET A 454      79.980 114.780  74.640  1.00  0.00           H 
ATOM     15  HE3 MET A 454      78.410 114.890  75.520  1.00  0.00           H 
ATOM     16  C   MET A 454      77.500 110.240  70.750  1.00  0.00           C 
ATOM     17  O   MET A 454      78.280 110.190  69.760  1.00  0.00           O 
ATOM     18  N   SER A 455      76.920 109.050  71.120  1.00  0.00           N 
ATOM     19  HN  SER A 455      76.190 109.080  71.790  1.00  0.00           H 
ATOM     20  CA  SER A 455      77.210 107.720  70.570  1.00  0.00           C 
ATOM     21  HA  SER A 455      78.280 107.610  70.680  1.00  0.00           H 
ATOM     22  CB  SER A 455      76.480 106.610  71.330  1.00  0.00           C 
ATOM     23  HB1 SER A 455      75.380 106.760  71.350  1.00  0.00           H 
ATOM     24  HB2 SER A 455      76.640 105.650  70.790  1.00  0.00           H 
ATOM     25  OG  SER A 455      77.020 106.640  72.620  1.00  0.00           O 
ATOM     26  HG1 SER A 455      76.680 107.440  73.020  1.00  0.00           H 
ATOM     27  C   SER A 455      76.770 107.630  69.160  1.00  0.00           C 
ATOM     28  O   SER A 455      77.580 107.290  68.290  1.00  0.00           O 
ATOM     29  N   PHE A 456      75.570 108.150  68.810  1.00  0.00           N 
ATOM     30  HN  PHE A 456      74.950 108.470  69.520  1.00  0.00           H 
ATOM     31  CA  PHE A 456      75.230 108.550  67.500  1.00  0.00           C 
ATOM     32  HA  PHE A 456      75.130 107.690  66.850  1.00  0.00           H 
ATOM     33  CB  PHE A 456      73.790 109.290  67.490  1.00  0.00           C 
ATOM     34  HB1 PHE A 456      73.730 109.960  68.370  1.00  0.00           H 
ATOM     35  HB2 PHE A 456      73.660 109.940  66.600  1.00  0.00           H 
ATOM     36  CG  PHE A 456      72.690 108.320  67.460  1.00  0.00           C 
ATOM     37  CD1 PHE A 456      72.590 107.300  66.500  1.00  0.00           C 
ATOM     38  HD1 PHE A 456      73.400 107.240  65.790  1.00  0.00           H 
ATOM     39  CE1 PHE A 456      71.380 106.520  66.470  1.00  0.00           C 
ATOM     40  HE1 PHE A 456      71.310 105.830  65.640  1.00  0.00           H 
ATOM     41  CZ  PHE A 456      70.340 106.720  67.340  1.00  0.00           C 
ATOM     42  HZ  PHE A 456      69.420 106.180  67.210  1.00  0.00           H 
ATOM     43  CD2 PHE A 456      71.660 108.450  68.380  1.00  0.00           C 
ATOM     44  HD2 PHE A 456      71.630 109.250  69.100  1.00  0.00           H 
ATOM     45  CE2 PHE A 456      70.490 107.590  68.410  1.00  0.00           C 
ATOM     46  HE2 PHE A 456      69.700 107.740  69.130  1.00  0.00           H 
ATOM     47  C   PHE A 456      76.230 109.460  66.770  1.00  0.00           C 
ATOM     48  O   PHE A 456      76.620 109.030  65.700  1.00  0.00           O 
ATOM     49  N   ALA A 457      76.650 110.650  67.210  1.00  0.00           N 
ATOM     50  HN  ALA A 457      76.240 111.120  67.990  1.00  0.00           H 
ATOM     51  CA  ALA A 457      77.700 111.410  66.640  1.00  0.00           C 
ATOM     52  HA  ALA A 457      77.420 111.620  65.620  1.00  0.00           H 
ATOM     53  CB  ALA A 457      77.800 112.720  67.340  1.00  0.00           C 
ATOM     54  HB1 ALA A 457      78.610 113.330  66.880  1.00  0.00           H 
ATOM     55  HB2 ALA A 457      76.850 113.280  67.170  1.00  0.00           H 
ATOM     56  HB3 ALA A 457      77.910 112.650  68.440  1.00  0.00           H 
ATOM     57  C   ALA A 457      79.070 110.780  66.480  1.00  0.00           C 
ATOM     58  O   ALA A 457      79.710 110.980  65.430  1.00  0.00           O 
ATOM     59  N   LEU A 458      79.560 109.960  67.470  1.00  0.00           N 
ATOM     60  HN  LEU A 458      79.000 109.920  68.290  1.00  0.00           H 
ATOM     61  CA  LEU A 458      80.760 109.190  67.340  1.00  0.00           C 
ATOM     62  HA  LEU A 458      81.510 109.890  67.020  1.00  0.00           H 
ATOM     63  CB  LEU A 458      81.210 108.420  68.670  1.00  0.00           C 
ATOM     64  HB1 LEU A 458      80.270 108.070  69.150  1.00  0.00           H 
ATOM     65  HB2 LEU A 458      81.760 107.500  68.400  1.00  0.00           H 
ATOM     66  CG  LEU A 458      82.110 109.170  69.630  1.00  0.00           C 
ATOM     67  HG  LEU A 458      82.540 108.430  70.330  1.00  0.00           H 
ATOM     68  CD1 LEU A 458      83.280 109.800  68.880  1.00  0.00           C 
ATOM     69 1HD1 LEU A 458      82.870 110.630  68.260  1.00  0.00           H 
ATOM     70 2HD1 LEU A 458      84.080 110.230  69.530  1.00  0.00           H 
ATOM     71 3HD1 LEU A 458      83.810 109.080  68.220  1.00  0.00           H 
ATOM     72  CD2 LEU A 458      81.310 110.190  70.380  1.00  0.00           C 
ATOM     73 1HD2 LEU A 458      80.570 109.720  71.050  1.00  0.00           H 
ATOM     74 2HD2 LEU A 458      81.990 110.700  71.090  1.00  0.00           H 
ATOM     75 3HD2 LEU A 458      80.840 111.030  69.830  1.00  0.00           H 
ATOM     76  C   LEU A 458      80.660 108.170  66.260  1.00  0.00           C 
ATOM     77  O   LEU A 458      81.540 108.180  65.410  1.00  0.00           O 
ATOM     78  N   VAL A 459      79.560 107.430  66.180  1.00  0.00           N 
ATOM     79  HN  VAL A 459      78.930 107.350  66.950  1.00  0.00           H 
ATOM     80  CA  VAL A 459      79.530 106.540  65.010  1.00  0.00           C 
ATOM     81  HA  VAL A 459      80.480 106.050  65.120  1.00  0.00           H 
ATOM     82  CB  VAL A 459      78.430 105.470  65.090  1.00  0.00           C 
ATOM     83  HB  VAL A 459      77.460 105.910  65.400  1.00  0.00           H 
ATOM     84  CG1 VAL A 459      78.110 104.780  63.710  1.00  0.00           C 
ATOM     85 1HG1 VAL A 459      77.140 104.250  63.800  1.00  0.00           H 
ATOM     86 2HG1 VAL A 459      77.920 105.440  62.830  1.00  0.00           H 
ATOM     87 3HG1 VAL A 459      78.930 104.130  63.340  1.00  0.00           H 
ATOM     88  CG2 VAL A 459      78.830 104.430  66.090  1.00  0.00           C 
ATOM     89 1HG2 VAL A 459      78.240 103.510  65.930  1.00  0.00           H 
ATOM     90 2HG2 VAL A 459      79.910 104.200  65.940  1.00  0.00           H 
ATOM     91 3HG2 VAL A 459      78.620 104.780  67.120  1.00  0.00           H 
ATOM     92  C   VAL A 459      79.440 107.320  63.700  1.00  0.00           C 
ATOM     93  O   VAL A 459      80.140 107.060  62.700  1.00  0.00           O 
ATOM     94  N   LEU A 460      78.500 108.290  63.650  1.00  0.00           N 
ATOM     95  HN  LEU A 460      77.930 108.560  64.420  1.00  0.00           H 
ATOM     96  CA  LEU A 460      78.250 109.030  62.410  1.00  0.00           C 
ATOM     97  HA  LEU A 460      77.990 108.360  61.600  1.00  0.00           H 
ATOM     98  CB  LEU A 460      76.950 109.920  62.600  1.00  0.00           C 
ATOM     99  HB1 LEU A 460      76.870 110.390  63.600  1.00  0.00           H 
ATOM    100  HB2 LEU A 460      77.130 110.770  61.900  1.00  0.00           H 
ATOM    101  CG  LEU A 460      75.610 109.330  62.150  1.00  0.00           C 
ATOM    102  HG  LEU A 460      75.480 109.390  61.050  1.00  0.00           H 
ATOM    103  CD1 LEU A 460      75.330 107.920  62.550  1.00  0.00           C 
ATOM    104 1HD1 LEU A 460      74.630 107.440  61.840  1.00  0.00           H 
ATOM    105 2HD1 LEU A 460      76.270 107.350  62.700  1.00  0.00           H 
ATOM    106 3HD1 LEU A 460      74.890 107.890  63.570  1.00  0.00           H 
ATOM    107  CD2 LEU A 460      74.560 110.290  62.700  1.00  0.00           C 
ATOM    108 1HD2 LEU A 460      74.850 110.470  63.760  1.00  0.00           H 
ATOM    109 2HD2 LEU A 460      74.710 111.200  62.080  1.00  0.00           H 
ATOM    110 3HD2 LEU A 460      73.540 109.850  62.680  1.00  0.00           H 
ATOM    111  C   LEU A 460      79.420 109.870  61.900  1.00  0.00           C 
ATOM    112  O   LEU A 460      79.750 109.780  60.760  1.00  0.00           O 
ATOM    113  N   GLY A 461      80.150 110.560  62.780  1.00  0.00           N 
ATOM    114  HN  GLY A 461      79.910 110.590  63.750  1.00  0.00           H 
ATOM    115  CA  GLY A 461      81.330 111.340  62.510  1.00  0.00           C 
ATOM    116  HA1 GLY A 461      80.980 112.120  61.860  1.00  0.00           H 
ATOM    117  HA2 GLY A 461      81.570 111.800  63.460  1.00  0.00           H 
ATOM    118  C   GLY A 461      82.480 110.500  62.010  1.00  0.00           C 
ATOM    119  O   GLY A 461      83.090 110.790  60.950  1.00  0.00           O 
ATOM    120  N   TRP A 462      82.810 109.400  62.660  1.00  0.00           N 
ATOM    121  HN  TRP A 462      82.470 109.250  63.580  1.00  0.00           H 
ATOM    122  CA  TRP A 462      83.820 108.520  62.150  1.00  0.00           C 
ATOM    123  HA  TRP A 462      84.690 109.110  61.920  1.00  0.00           H 
ATOM    124  CB  TRP A 462      84.290 107.430  63.140  1.00  0.00           C 
ATOM    125  HB1 TRP A 462      83.370 106.990  63.580  1.00  0.00           H 
ATOM    126  HB2 TRP A 462      84.840 106.680  62.530  1.00  0.00           H 
ATOM    127  CG  TRP A 462      85.290 107.820  64.180  1.00  0.00           C 
ATOM    128  CD1 TRP A 462      85.110 108.280  65.410  1.00  0.00           C 
ATOM    129  HD1 TRP A 462      84.130 108.390  65.840  1.00  0.00           H 
ATOM    130  NE1 TRP A 462      86.350 108.500  65.950  1.00  0.00           N 
ATOM    131  HE1 TRP A 462      86.490 108.960  66.800  1.00  0.00           H 
ATOM    132  CE2 TRP A 462      87.290 108.380  64.980  1.00  0.00           C 
ATOM    133  CD2 TRP A 462      86.650 108.000  63.840  1.00  0.00           C 
ATOM    134  CE3 TRP A 462      87.370 107.930  62.620  1.00  0.00           C 
ATOM    135  HE3 TRP A 462      86.990 107.580  61.670  1.00  0.00           H 
ATOM    136  CZ3 TRP A 462      88.650 108.470  62.540  1.00  0.00           C 
ATOM    137  HZ3 TRP A 462      89.220 108.470  61.620  1.00  0.00           H 
ATOM    138  CZ2 TRP A 462      88.570 108.750  64.910  1.00  0.00           C 
ATOM    139  HZ2 TRP A 462      89.100 109.060  65.800  1.00  0.00           H 
ATOM    140  CH2 TRP A 462      89.320 108.820  63.700  1.00  0.00           C 
ATOM    141  HH2 TRP A 462      90.340 109.160  63.710  1.00  0.00           H 
ATOM    142  C   TRP A 462      83.390 107.920  60.780  1.00  0.00           C 
ATOM    143  O   TRP A 462      84.180 108.030  59.800  1.00  0.00           O 
ATOM    144  N   CYS A 463      82.120 107.430  60.600  1.00  0.00           N 
ATOM    145  HN  CYS A 463      81.510 107.230  61.360  1.00  0.00           H 
ATOM    146  CA  CYS A 463      81.730 106.710  59.360  1.00  0.00           C 
ATOM    147  HA  CYS A 463      82.440 105.930  59.160  1.00  0.00           H 
ATOM    148  CB  CYS A 463      80.370 105.870  59.620  1.00  0.00           C 
ATOM    149  HB1 CYS A 463      79.520 106.460  60.010  1.00  0.00           H 
ATOM    150  HB2 CYS A 463      80.100 105.620  58.570  1.00  0.00           H 
ATOM    151  SG  CYS A 463      80.680 104.570  60.880  1.00  0.00           S 
ATOM    152  HG1 CYS A 463      80.700 105.600  61.720  1.00  0.00           H 
ATOM    153  C   CYS A 463      81.660 107.550  58.150  1.00  0.00           C 
ATOM    154  O   CYS A 463      81.720 107.100  57.010  1.00  0.00           O 
ATOM    155  N   ASN A 464      81.620 108.960  58.360  1.00  0.00           N 
ATOM    156  HN  ASN A 464      81.460 109.350  59.260  1.00  0.00           H 
ATOM    157  CA  ASN A 464      81.720 109.900  57.320  1.00  0.00           C 
ATOM    158  HA  ASN A 464      81.110 109.730  56.450  1.00  0.00           H 
ATOM    159  CB  ASN A 464      81.300 111.240  57.980  1.00  0.00           C 
ATOM    160  HB1 ASN A 464      81.730 111.230  59.000  1.00  0.00           H 
ATOM    161  HB2 ASN A 464      81.710 112.070  57.370  1.00  0.00           H 
ATOM    162  CG  ASN A 464      79.790 111.370  57.990  1.00  0.00           C 
ATOM    163  OD1 ASN A 464      79.040 110.700  57.280  1.00  0.00           O 
ATOM    164  ND2 ASN A 464      79.340 112.300  58.920  1.00  0.00           N 
ATOM    165 1HD2 ASN A 464      80.010 112.710  59.540  1.00  0.00           H 
ATOM    166 2HD2 ASN A 464      78.450 112.730  58.760  1.00  0.00           H 
ATOM    167  C   ASN A 464      83.190 109.980  56.870  1.00  0.00           C 
ATOM    168  O   ASN A 464      83.420 110.460  55.800  1.00  0.00           O 
ATOM    169  N   VAL A 465      84.270 109.490  57.580  1.00  0.00           N 
ATOM    170  HN  VAL A 465      84.100 109.200  58.520  1.00  0.00           H 
ATOM    171  CA  VAL A 465      85.650 109.410  57.110  1.00  0.00           C 
ATOM    172  HA  VAL A 465      86.050 110.390  56.870  1.00  0.00           H 
ATOM    173  CB  VAL A 465      86.620 108.990  58.160  1.00  0.00           C 
ATOM    174  HB  VAL A 465      86.200 108.000  58.430  1.00  0.00           H 
ATOM    175  CG1 VAL A 465      88.100 108.700  57.680  1.00  0.00           C 
ATOM    176 1HG1 VAL A 465      88.090 107.920  56.890  1.00  0.00           H 
ATOM    177 2HG1 VAL A 465      88.640 109.630  57.410  1.00  0.00           H 
ATOM    178 3HG1 VAL A 465      88.670 108.290  58.540  1.00  0.00           H 
ATOM    179  CG2 VAL A 465      86.580 109.980  59.240  1.00  0.00           C 
ATOM    180 1HG2 VAL A 465      87.280 109.780  60.080  1.00  0.00           H 
ATOM    181 2HG2 VAL A 465      86.830 110.960  58.780  1.00  0.00           H 
ATOM    182 3HG2 VAL A 465      85.530 110.060  59.610  1.00  0.00           H 
ATOM    183  C   VAL A 465      85.720 108.450  55.920  1.00  0.00           C 
ATOM    184  O   VAL A 465      86.550 108.540  54.990  1.00  0.00           O 
ATOM    185  N   MET A 466      84.780 107.400  55.840  1.00  0.00           N 
ATOM    186  HN  MET A 466      84.000 107.400  56.470  1.00  0.00           H 
ATOM    187  CA  MET A 466      84.640 106.360  54.800  1.00  0.00           C 
ATOM    188  HA  MET A 466      85.630 105.920  54.770  1.00  0.00           H 
ATOM    189  CB  MET A 466      83.480 105.410  55.150  1.00  0.00           C 
ATOM    190  HB1 MET A 466      82.480 105.890  55.060  1.00  0.00           H 
ATOM    191  HB2 MET A 466      83.450 104.560  54.440  1.00  0.00           H 
ATOM    192  CG  MET A 466      83.660 104.700  56.490  1.00  0.00           C 
ATOM    193  HG1 MET A 466      84.620 104.140  56.430  1.00  0.00           H 
ATOM    194  HG2 MET A 466      83.850 105.460  57.280  1.00  0.00           H 
ATOM    195  SD  MET A 466      82.400 103.640  57.280  1.00  0.00           S 
ATOM    196  CE  MET A 466      82.360 102.190  56.150  1.00  0.00           C 
ATOM    197  HE1 MET A 466      81.710 102.370  55.260  1.00  0.00           H 
ATOM    198  HE2 MET A 466      83.290 101.810  55.690  1.00  0.00           H 
ATOM    199  HE3 MET A 466      81.790 101.410  56.700  1.00  0.00           H 
ATOM    200  C   MET A 466      84.400 106.980  53.420  1.00  0.00           C 
ATOM    201  O   MET A 466      84.860 106.440  52.420  1.00  0.00           O 
ATOM    202  N   TYR A 467      83.620 108.080  53.360  1.00  0.00           N 
ATOM    203  HN  TYR A 467      83.210 108.420  54.200  1.00  0.00           H 
ATOM    204  CA  TYR A 467      83.370 108.860  52.120  1.00  0.00           C 
ATOM    205  HA  TYR A 467      83.000 108.130  51.410  1.00  0.00           H 
ATOM    206  CB  TYR A 467      82.220 109.850  52.310  1.00  0.00           C 
ATOM    207  HB1 TYR A 467      81.230 109.470  52.630  1.00  0.00           H 
ATOM    208  HB2 TYR A 467      82.510 110.550  53.130  1.00  0.00           H 
ATOM    209  CG  TYR A 467      81.970 110.700  51.130  1.00  0.00           C 
ATOM    210  CD1 TYR A 467      81.010 110.260  50.210  1.00  0.00           C 
ATOM    211  HD1 TYR A 467      80.400 109.400  50.440  1.00  0.00           H 
ATOM    212  CE1 TYR A 467      80.690 111.090  49.080  1.00  0.00           C 
ATOM    213  HE1 TYR A 467      80.010 110.700  48.340  1.00  0.00           H 
ATOM    214  CZ  TYR A 467      81.370 112.220  48.950  1.00  0.00           C 
ATOM    215  OH  TYR A 467      81.030 112.900  47.840  1.00  0.00           O 
ATOM    216  HH  TYR A 467      81.560 113.700  47.820  1.00  0.00           H 
ATOM    217  CD2 TYR A 467      82.550 111.930  51.020  1.00  0.00           C 
ATOM    218  HD2 TYR A 467      83.240 112.360  51.730  1.00  0.00           H 
ATOM    219  CE2 TYR A 467      82.200 112.720  49.890  1.00  0.00           C 
ATOM    220  HE2 TYR A 467      82.720 113.660  49.800  1.00  0.00           H 
ATOM    221  C   TYR A 467      84.650 109.340  51.420  1.00  0.00           C 
ATOM    222  O   TYR A 467      84.770 109.300  50.190  1.00  0.00           O 
ATOM    223  N   PHE A 468      85.660 109.780  52.260  1.00  0.00           N 
ATOM    224  HN  PHE A 468      85.530 109.880  53.240  1.00  0.00           H 
ATOM    225  CA  PHE A 468      86.900 110.430  51.790  1.00  0.00           C 
ATOM    226  HA  PHE A 468      86.630 111.140  51.020  1.00  0.00           H 
ATOM    227  CB  PHE A 468      87.580 111.270  52.880  1.00  0.00           C 
ATOM    228  HB1 PHE A 468      87.610 110.740  53.850  1.00  0.00           H 
ATOM    229  HB2 PHE A 468      88.580 111.610  52.540  1.00  0.00           H 
ATOM    230  CG  PHE A 468      86.800 112.600  53.160  1.00  0.00           C 
ATOM    231  CD1 PHE A 468      86.880 113.660  52.230  1.00  0.00           C 
ATOM    232  HD1 PHE A 468      87.680 113.760  51.510  1.00  0.00           H 
ATOM    233  CE1 PHE A 468      86.070 114.830  52.420  1.00  0.00           C 
ATOM    234  HE1 PHE A 468      86.200 115.730  51.840  1.00  0.00           H 
ATOM    235  CZ  PHE A 468      85.140 114.820  53.420  1.00  0.00           C 
ATOM    236  HZ  PHE A 468      84.620 115.750  53.590  1.00  0.00           H 
ATOM    237  CD2 PHE A 468      85.810 112.680  54.180  1.00  0.00           C 
ATOM    238  HD2 PHE A 468      85.780 111.800  54.800  1.00  0.00           H 
ATOM    239  CE2 PHE A 468      84.990 113.780  54.380  1.00  0.00           C 
ATOM    240  HE2 PHE A 468      84.160 113.780  55.070  1.00  0.00           H 
ATOM    241  C   PHE A 468      87.950 109.410  51.240  1.00  0.00           C 
ATOM    242  O   PHE A 468      89.020 109.750  50.670  1.00  0.00           O 
ATOM    243  N   ALA A 469      87.670 108.130  51.340  1.00  0.00           N 
ATOM    244  HN  ALA A 469      86.860 107.890  51.870  1.00  0.00           H 
ATOM    245  CA  ALA A 469      88.430 107.050  50.790  1.00  0.00           C 
ATOM    246  HA  ALA A 469      89.330 107.030  51.380  1.00  0.00           H 
ATOM    247  CB  ALA A 469      87.660 105.760  51.090  1.00  0.00           C 
ATOM    248  HB1 ALA A 469      88.330 104.880  50.970  1.00  0.00           H 
ATOM    249  HB2 ALA A 469      87.310 105.770  52.140  1.00  0.00           H 
ATOM    250  HB3 ALA A 469      86.840 105.490  50.390  1.00  0.00           H 
ATOM    251  C   ALA A 469      88.700 107.180  49.250  1.00  0.00           C 
ATOM    252  O   ALA A 469      89.670 106.800  48.680  1.00  0.00           O 
ATOM    253  N   ARG A 470      87.720 107.740  48.510  1.00  0.00           N 
ATOM    254  HN  ARG A 470      86.990 108.150  49.050  1.00  0.00           H 
ATOM    255  CA  ARG A 470      87.590 107.820  47.080  1.00  0.00           C 
ATOM    256  HA  ARG A 470      87.840 106.820  46.760  1.00  0.00           H 
ATOM    257  CB  ARG A 470      86.280 108.400  46.570  1.00  0.00           C 
ATOM    258  HB1 ARG A 470      86.310 108.330  45.460  1.00  0.00           H 
ATOM    259  HB2 ARG A 470      85.440 107.750  46.890  1.00  0.00           H 
ATOM    260  CG  ARG A 470      86.110 109.850  47.040  1.00  0.00           C 
ATOM    261  HG1 ARG A 470      86.260 109.890  48.140  1.00  0.00           H 
ATOM    262  HG2 ARG A 470      86.780 110.490  46.420  1.00  0.00           H 
ATOM    263  CD  ARG A 470      84.730 110.450  46.800  1.00  0.00           C 
ATOM    264  HD1 ARG A 470      84.650 111.510  47.110  1.00  0.00           H 
ATOM    265  HD2 ARG A 470      84.500 110.460  45.710  1.00  0.00           H 
ATOM    266  NE  ARG A 470      83.750 109.590  47.670  1.00  0.00           N 
ATOM    267  HE  ARG A 470      84.140 109.400  48.570  1.00  0.00           H 
ATOM    268  CZ  ARG A 470      82.630 108.990  47.220  1.00  0.00           C 
ATOM    269  NH1 ARG A 470      82.190 109.430  46.050  1.00  0.00           N 
ATOM    270 1HH1 ARG A 470      82.590 110.280  45.700  1.00  0.00           H 
ATOM    271 2HH1 ARG A 470      81.470 108.880  45.640  1.00  0.00           H 
ATOM    272  NH2 ARG A 470      82.050 108.040  47.890  1.00  0.00           N 
ATOM    273 1HH2 ARG A 470      82.190 108.120  48.880  1.00  0.00           H 
ATOM    274 2HH2 ARG A 470      81.290 107.650  47.360  1.00  0.00           H 
ATOM    275  C   ARG A 470      88.780 108.490  46.400  1.00  0.00           C 
ATOM    276  O   ARG A 470      89.010 108.200  45.220  1.00  0.00           O 
ATOM    277  N   GLY A 471      89.460 109.450  47.070  1.00  0.00           N 
ATOM    278  HN  GLY A 471      89.010 109.650  47.940  1.00  0.00           H 
ATOM    279  CA  GLY A 471      90.530 110.350  46.620  1.00  0.00           C 
ATOM    280  HA1 GLY A 471      90.050 110.950  45.860  1.00  0.00           H 
ATOM    281  HA2 GLY A 471      90.800 110.860  47.530  1.00  0.00           H 
ATOM    282  C   GLY A 471      91.800 109.680  46.180  1.00  0.00           C 
ATOM    283  O   GLY A 471      92.500 110.150  45.290  1.00  0.00           O 
ATOM    284  N   PHE A 472      92.220 108.580  46.850  1.00  0.00           N 
ATOM    285  HN  PHE A 472      91.790 108.250  47.690  1.00  0.00           H 
ATOM    286  CA  PHE A 472      93.430 107.940  46.560  1.00  0.00           C 
ATOM    287  HA  PHE A 472      94.020 108.560  45.910  1.00  0.00           H 
ATOM    288  CB  PHE A 472      94.180 107.650  47.870  1.00  0.00           C 
ATOM    289  HB1 PHE A 472      94.420 108.640  48.310  1.00  0.00           H 
ATOM    290  HB2 PHE A 472      93.540 107.090  48.580  1.00  0.00           H 
ATOM    291  CG  PHE A 472      95.450 106.830  47.860  1.00  0.00           C 
ATOM    292  CD1 PHE A 472      96.650 107.610  47.800  1.00  0.00           C 
ATOM    293  HD1 PHE A 472      96.660 108.680  47.640  1.00  0.00           H 
ATOM    294  CE1 PHE A 472      97.860 106.910  47.880  1.00  0.00           C 
ATOM    295  HE1 PHE A 472      98.800 107.420  47.780  1.00  0.00           H 
ATOM    296  CZ  PHE A 472      97.860 105.480  47.900  1.00  0.00           C 
ATOM    297  HZ  PHE A 472      98.820 105.010  48.040  1.00  0.00           H 
ATOM    298  CD2 PHE A 472      95.470 105.420  47.850  1.00  0.00           C 
ATOM    299  HD2 PHE A 472      94.530 104.890  47.880  1.00  0.00           H 
ATOM    300  CE2 PHE A 472      96.680 104.810  47.950  1.00  0.00           C 
ATOM    301  HE2 PHE A 472      96.810 103.740  48.010  1.00  0.00           H 
ATOM    302  C   PHE A 472      93.180 106.610  45.860  1.00  0.00           C 
ATOM    303  O   PHE A 472      94.060 105.860  45.370  1.00  0.00           O 
ATOM    304  N   GLN A 473      91.850 106.350  45.640  1.00  0.00           N 
ATOM    305  HN  GLN A 473      91.280 107.130  45.880  1.00  0.00           H 
ATOM    306  CA  GLN A 473      91.290 105.140  44.990  1.00  0.00           C 
ATOM    307  HA  GLN A 473      90.250 105.350  44.790  1.00  0.00           H 
ATOM    308  CB  GLN A 473      91.910 104.870  43.580  1.00  0.00           C 
ATOM    309  HB1 GLN A 473      92.100 105.870  43.140  1.00  0.00           H 
ATOM    310  HB2 GLN A 473      92.930 104.460  43.730  1.00  0.00           H 
ATOM    311  CG  GLN A 473      91.080 103.970  42.620  1.00  0.00           C 
ATOM    312  HG1 GLN A 473      90.690 103.080  43.170  1.00  0.00           H 
ATOM    313  HG2 GLN A 473      90.270 104.610  42.210  1.00  0.00           H 
ATOM    314  CD  GLN A 473      91.850 103.410  41.370  1.00  0.00           C 
ATOM    315  OE1 GLN A 473      92.900 103.880  40.960  1.00  0.00           O 
ATOM    316  NE2 GLN A 473      91.270 102.360  40.700  1.00  0.00           N 
ATOM    317 1HE2 GLN A 473      90.300 102.170  40.870  1.00  0.00           H 
ATOM    318 2HE2 GLN A 473      91.840 101.840  40.060  1.00  0.00           H 
ATOM    319  C   GLN A 473      91.430 103.980  46.020  1.00  0.00           C 
ATOM    320  O   GLN A 473      91.920 102.890  45.700  1.00  0.00           O 
ATOM    321  N   MET A 474      90.990 104.240  47.290  1.00  0.00           N 
ATOM    322  HN  MET A 474      90.620 105.150  47.480  1.00  0.00           H 
ATOM    323  CA  MET A 474      90.950 103.300  48.390  1.00  0.00           C 
ATOM    324  HA  MET A 474      91.940 102.870  48.440  1.00  0.00           H 
ATOM    325  CB  MET A 474      90.900 104.060  49.780  1.00  0.00           C 
ATOM    326  HB1 MET A 474      89.950 104.620  49.640  1.00  0.00           H 
ATOM    327  HB2 MET A 474      90.720 103.430  50.680  1.00  0.00           H 
ATOM    328  CG  MET A 474      92.060 105.030  50.090  1.00  0.00           C 
ATOM    329  HG1 MET A 474      92.220 105.740  49.260  1.00  0.00           H 
ATOM    330  HG2 MET A 474      91.700 105.620  50.960  1.00  0.00           H 
ATOM    331  SD  MET A 474      93.560 104.180  50.610  1.00  0.00           S 
ATOM    332  CE  MET A 474      94.700 105.330  51.470  1.00  0.00           C 
ATOM    333  HE1 MET A 474      95.760 105.040  51.650  1.00  0.00           H 
ATOM    334  HE2 MET A 474      94.720 106.210  50.790  1.00  0.00           H 
ATOM    335  HE3 MET A 474      94.370 105.660  52.480  1.00  0.00           H 
ATOM    336  C   MET A 474      89.840 102.260  48.290  1.00  0.00           C 
ATOM    337  O   MET A 474      89.360 101.880  47.230  1.00  0.00           O 
ATOM    338  N   LEU A 475      89.270 101.780  49.440  1.00  0.00           N 
ATOM    339  HN  LEU A 475      89.780 101.780  50.300  1.00  0.00           H 
ATOM    340  CA  LEU A 475      88.080 100.930  49.520  1.00  0.00           C 
ATOM    341  HA  LEU A 475      88.180 100.360  48.610  1.00  0.00           H 
ATOM    342  CB  LEU A 475      88.030 100.010  50.840  1.00  0.00           C 
ATOM    343  HB1 LEU A 475      88.990 100.200  51.360  1.00  0.00           H 
ATOM    344  HB2 LEU A 475      87.330 100.470  51.570  1.00  0.00           H 
ATOM    345  CG  LEU A 475      87.640  98.470  50.750  1.00  0.00           C 
ATOM    346  HG  LEU A 475      88.000  98.020  51.700  1.00  0.00           H 
ATOM    347  CD1 LEU A 475      88.160  97.780  49.560  1.00  0.00           C 
ATOM    348 1HD1 LEU A 475      87.700  96.770  49.500  1.00  0.00           H 
ATOM    349 2HD1 LEU A 475      87.850  98.180  48.570  1.00  0.00           H 
ATOM    350 3HD1 LEU A 475      89.270  97.780  49.550  1.00  0.00           H 
ATOM    351  CD2 LEU A 475      86.120  98.170  50.990  1.00  0.00           C 
ATOM    352 1HD2 LEU A 475      85.890  97.110  50.740  1.00  0.00           H 
ATOM    353 2HD2 LEU A 475      85.780  98.440  52.010  1.00  0.00           H 
ATOM    354 3HD2 LEU A 475      85.520  98.840  50.350  1.00  0.00           H 
ATOM    355  C   LEU A 475      86.840 101.860  49.370  1.00  0.00           C 
ATOM    356  O   LEU A 475      85.700 101.470  49.610  1.00  0.00           O 
ATOM    357  N   GLY A 476      87.010 103.070  48.810  1.00  0.00           N 
ATOM    358  HN  GLY A 476      87.990 103.230  48.790  1.00  0.00           H 
ATOM    359  CA  GLY A 476      86.030 104.010  48.300  1.00  0.00           C 
ATOM    360  HA1 GLY A 476      85.320 104.170  49.100  1.00  0.00           H 
ATOM    361  HA2 GLY A 476      86.640 104.830  47.970  1.00  0.00           H 
ATOM    362  C   GLY A 476      85.290 103.500  47.120  1.00  0.00           C 
ATOM    363  O   GLY A 476      84.060 103.290  47.230  1.00  0.00           O 
ATOM    364  N   PRO A 477      85.960 103.300  45.970  1.00  0.00           N 
ATOM    365  CD  PRO A 477      87.330 103.790  45.650  1.00  0.00           C 
ATOM    366  HD1 PRO A 477      88.030 103.790  46.520  1.00  0.00           H 
ATOM    367  HD2 PRO A 477      87.200 104.860  45.380  1.00  0.00           H 
ATOM    368  CA  PRO A 477      85.500 102.420  44.870  1.00  0.00           C 
ATOM    369  HA  PRO A 477      84.780 102.930  44.250  1.00  0.00           H 
ATOM    370  CB  PRO A 477      86.780 101.970  44.080  1.00  0.00           C 
ATOM    371  HB1 PRO A 477      87.170 100.960  44.340  1.00  0.00           H 
ATOM    372  HB2 PRO A 477      86.450 101.980  43.020  1.00  0.00           H 
ATOM    373  CG  PRO A 477      87.850 103.060  44.460  1.00  0.00           C 
ATOM    374  HG1 PRO A 477      88.830 102.550  44.610  1.00  0.00           H 
ATOM    375  HG2 PRO A 477      87.990 103.780  43.630  1.00  0.00           H 
ATOM    376  C   PRO A 477      84.660 101.250  45.290  1.00  0.00           C 
ATOM    377  O   PRO A 477      83.770 100.860  44.590  1.00  0.00           O 
ATOM    378  N   PHE A 478      84.990 100.610  46.420  1.00  0.00           N 
ATOM    379  HN  PHE A 478      85.820 100.850  46.920  1.00  0.00           H 
ATOM    380  CA  PHE A 478      84.390  99.360  46.940  1.00  0.00           C 
ATOM    381  HA  PHE A 478      83.850  98.910  46.120  1.00  0.00           H 
ATOM    382  CB  PHE A 478      85.500  98.420  47.480  1.00  0.00           C 
ATOM    383  HB1 PHE A 478      86.130  98.960  48.210  1.00  0.00           H 
ATOM    384  HB2 PHE A 478      85.010  97.550  47.970  1.00  0.00           H 
ATOM    385  CG  PHE A 478      86.290  97.990  46.280  1.00  0.00           C 
ATOM    386  CD1 PHE A 478      86.110  96.700  45.860  1.00  0.00           C 
ATOM    387  HD1 PHE A 478      85.410  96.060  46.380  1.00  0.00           H 
ATOM    388  CE1 PHE A 478      86.880  96.100  44.900  1.00  0.00           C 
ATOM    389  HE1 PHE A 478      86.950  95.030  44.800  1.00  0.00           H 
ATOM    390  CZ  PHE A 478      87.750  96.900  44.150  1.00  0.00           C 
ATOM    391  HZ  PHE A 478      88.270  96.520  43.280  1.00  0.00           H 
ATOM    392  CD2 PHE A 478      87.330  98.750  45.710  1.00  0.00           C 
ATOM    393  HD2 PHE A 478      87.760  99.640  46.140  1.00  0.00           H 
ATOM    394  CE2 PHE A 478      87.940  98.300  44.450  1.00  0.00           C 
ATOM    395  HE2 PHE A 478      88.650  98.960  43.970  1.00  0.00           H 
ATOM    396  C   PHE A 478      83.310  99.710  47.970  1.00  0.00           C 
ATOM    397  O   PHE A 478      82.540  98.800  48.370  1.00  0.00           O 
ATOM    398  N   THR A 479      83.020 101.010  48.240  1.00  0.00           N 
ATOM    399  HN  THR A 479      83.710 101.620  47.860  1.00  0.00           H 
ATOM    400  CA  THR A 479      81.950 101.560  49.050  1.00  0.00           C 
ATOM    401  HA  THR A 479      81.620 100.830  49.780  1.00  0.00           H 
ATOM    402  CB  THR A 479      82.150 102.880  49.840  1.00  0.00           C 
ATOM    403  HB  THR A 479      83.240 103.070  49.880  1.00  0.00           H 
ATOM    404  OG1 THR A 479      81.560 102.690  51.130  1.00  0.00           O 
ATOM    405  HG1 THR A 479      81.750 103.500  51.600  1.00  0.00           H 
ATOM    406  CG2 THR A 479      81.490 104.160  49.220  1.00  0.00           C 
ATOM    407 1HG2 THR A 479      81.980 105.100  49.550  1.00  0.00           H 
ATOM    408 2HG2 THR A 479      81.650 104.230  48.120  1.00  0.00           H 
ATOM    409 3HG2 THR A 479      80.390 104.200  49.360  1.00  0.00           H 
ATOM    410  C   THR A 479      80.760 101.720  48.110  1.00  0.00           C 
ATOM    411  O   THR A 479      79.610 101.650  48.560  1.00  0.00           O 
ATOM    412  N   ILE A 480      81.030 101.770  46.720  1.00  0.00           N 
ATOM    413  HN  ILE A 480      81.980 101.750  46.420  1.00  0.00           H 
ATOM    414  CA  ILE A 480      79.980 101.580  45.790  1.00  0.00           C 
ATOM    415  HA  ILE A 480      79.240 102.350  45.980  1.00  0.00           H 
ATOM    416  CB  ILE A 480      80.490 101.630  44.320  1.00  0.00           C 
ATOM    417  HB  ILE A 480      81.100 100.720  44.140  1.00  0.00           H 
ATOM    418  CG2 ILE A 480      79.350 101.700  43.370  1.00  0.00           C 
ATOM    419 1HG2 ILE A 480      79.720 101.420  42.360  1.00  0.00           H 
ATOM    420 2HG2 ILE A 480      78.730 100.830  43.680  1.00  0.00           H 
ATOM    421 3HG2 ILE A 480      78.860 102.700  43.370  1.00  0.00           H 
ATOM    422  CG1 ILE A 480      81.440 102.850  44.010  1.00  0.00           C 
ATOM    423 1HG1 ILE A 480      80.830 103.770  44.100  1.00  0.00           H 
ATOM    424 2HG1 ILE A 480      82.230 102.890  44.800  1.00  0.00           H 
ATOM    425  CD  ILE A 480      82.170 102.830  42.660  1.00  0.00           C 
ATOM    426  HD1 ILE A 480      82.520 101.820  42.360  1.00  0.00           H 
ATOM    427  HD2 ILE A 480      81.480 103.110  41.840  1.00  0.00           H 
ATOM    428  HD3 ILE A 480      82.990 103.570  42.730  1.00  0.00           H 
ATOM    429  C   ILE A 480      79.410 100.210  46.020  1.00  0.00           C 
ATOM    430  O   ILE A 480      78.190 100.130  46.120  1.00  0.00           O 
ATOM    431  N   MET A 481      80.230  99.130  46.210  1.00  0.00           N 
ATOM    432  HN  MET A 481      81.220  99.190  46.080  1.00  0.00           H 
ATOM    433  CA  MET A 481      79.680  97.770  46.440  1.00  0.00           C 
ATOM    434  HA  MET A 481      79.040  97.560  45.600  1.00  0.00           H 
ATOM    435  CB  MET A 481      80.730  96.660  46.510  1.00  0.00           C 
ATOM    436  HB1 MET A 481      81.490  97.060  47.220  1.00  0.00           H 
ATOM    437  HB2 MET A 481      80.390  95.670  46.880  1.00  0.00           H 
ATOM    438  CG  MET A 481      81.360  96.340  45.120  1.00  0.00           C 
ATOM    439  HG1 MET A 481      80.700  95.680  44.510  1.00  0.00           H 
ATOM    440  HG2 MET A 481      81.550  97.270  44.540  1.00  0.00           H 
ATOM    441  SD  MET A 481      82.990  95.570  45.070  1.00  0.00           S 
ATOM    442  CE  MET A 481      82.570  94.210  46.210  1.00  0.00           C 
ATOM    443  HE1 MET A 481      82.650  94.630  47.240  1.00  0.00           H 
ATOM    444  HE2 MET A 481      81.540  93.800  46.130  1.00  0.00           H 
ATOM    445  HE3 MET A 481      83.350  93.430  46.160  1.00  0.00           H 
ATOM    446  C   MET A 481      78.860  97.620  47.680  1.00  0.00           C 
ATOM    447  O   MET A 481      77.800  97.000  47.640  1.00  0.00           O 
ATOM    448  N   ILE A 482      79.220  98.190  48.850  1.00  0.00           N 
ATOM    449  HN  ILE A 482      80.090  98.660  48.960  1.00  0.00           H 
ATOM    450  CA  ILE A 482      78.330  98.160  50.010  1.00  0.00           C 
ATOM    451  HA  ILE A 482      77.860  97.190  50.000  1.00  0.00           H 
ATOM    452  CB  ILE A 482      79.000  98.410  51.360  1.00  0.00           C 
ATOM    453  HB  ILE A 482      80.020  97.960  51.370  1.00  0.00           H 
ATOM    454  CG2 ILE A 482      79.250  99.990  51.600  1.00  0.00           C 
ATOM    455 1HG2 ILE A 482      78.240 100.450  51.650  1.00  0.00           H 
ATOM    456 2HG2 ILE A 482      79.800 100.120  52.560  1.00  0.00           H 
ATOM    457 3HG2 ILE A 482      79.820 100.490  50.790  1.00  0.00           H 
ATOM    458  CG1 ILE A 482      78.260  97.830  52.550  1.00  0.00           C 
ATOM    459 1HG1 ILE A 482      77.570  98.630  52.890  1.00  0.00           H 
ATOM    460 2HG1 ILE A 482      77.650  96.950  52.250  1.00  0.00           H 
ATOM    461  CD  ILE A 482      79.200  97.420  53.680  1.00  0.00           C 
ATOM    462  HD1 ILE A 482      80.060  96.790  53.360  1.00  0.00           H 
ATOM    463  HD2 ILE A 482      79.640  98.340  54.130  1.00  0.00           H 
ATOM    464  HD3 ILE A 482      78.660  96.890  54.500  1.00  0.00           H 
ATOM    465  C   ILE A 482      77.100  99.080  49.840  1.00  0.00           C 
ATOM    466  O   ILE A 482      76.100  98.920  50.510  1.00  0.00           O 
ATOM    467  N   GLN A 483      77.170 100.210  49.070  1.00  0.00           N 
ATOM    468  HN  GLN A 483      77.950 100.450  48.490  1.00  0.00           H 
ATOM    469  CA  GLN A 483      76.050 101.160  48.810  1.00  0.00           C 
ATOM    470  HA  GLN A 483      75.380 101.110  49.660  1.00  0.00           H 
ATOM    471  CB  GLN A 483      76.640 102.630  48.460  1.00  0.00           C 
ATOM    472  HB1 GLN A 483      77.380 102.600  47.630  1.00  0.00           H 
ATOM    473  HB2 GLN A 483      75.810 103.290  48.140  1.00  0.00           H 
ATOM    474  CG  GLN A 483      77.120 103.370  49.700  1.00  0.00           C 
ATOM    475  HG1 GLN A 483      78.050 102.900  50.080  1.00  0.00           H 
ATOM    476  HG2 GLN A 483      77.390 104.450  49.640  1.00  0.00           H 
ATOM    477  CD  GLN A 483      76.080 103.260  50.840  1.00  0.00           C 
ATOM    478  OE1 GLN A 483      74.910 103.650  50.780  1.00  0.00           O 
ATOM    479  NE2 GLN A 483      76.520 102.540  51.950  1.00  0.00           N 
ATOM    480 1HE2 GLN A 483      77.500 102.360  51.960  1.00  0.00           H 
ATOM    481 2HE2 GLN A 483      75.860 102.320  52.670  1.00  0.00           H 
ATOM    482  C   GLN A 483      75.120 100.730  47.690  1.00  0.00           C 
ATOM    483  O   GLN A 483      73.950 101.050  47.670  1.00  0.00           O 
ATOM    484  N   LYS A 484      75.580  99.860  46.800  1.00  0.00           N 
ATOM    485  HN  LYS A 484      76.570  99.890  46.870  1.00  0.00           H 
ATOM    486  CA  LYS A 484      74.880  99.080  45.830  1.00  0.00           C 
ATOM    487  HA  LYS A 484      73.940  99.590  45.670  1.00  0.00           H 
ATOM    488  CB  LYS A 484      75.680  99.040  44.500  1.00  0.00           C 
ATOM    489  HB1 LYS A 484      75.610  99.940  43.850  1.00  0.00           H 
ATOM    490  HB2 LYS A 484      76.750  98.840  44.720  1.00  0.00           H 
ATOM    491  CG  LYS A 484      75.530  97.840  43.530  1.00  0.00           C 
ATOM    492  HG1 LYS A 484      74.430  97.670  43.450  1.00  0.00           H 
ATOM    493  HG2 LYS A 484      75.830  98.240  42.540  1.00  0.00           H 
ATOM    494  CD  LYS A 484      76.320  96.550  43.860  1.00  0.00           C 
ATOM    495  HD1 LYS A 484      77.280  96.600  43.300  1.00  0.00           H 
ATOM    496  HD2 LYS A 484      76.410  96.570  44.970  1.00  0.00           H 
ATOM    497  CE  LYS A 484      75.710  95.230  43.280  1.00  0.00           C 
ATOM    498  HE1 LYS A 484      75.350  95.430  42.250  1.00  0.00           H 
ATOM    499  HE2 LYS A 484      76.410  94.370  43.160  1.00  0.00           H 
ATOM    500  NZ  LYS A 484      74.570  94.880  44.150  1.00  0.00           N 
ATOM    501  HZ1 LYS A 484      74.960  94.280  44.910  1.00  0.00           H 
ATOM    502  HZ2 LYS A 484      74.170  95.760  44.530  1.00  0.00           H 
ATOM    503  HZ3 LYS A 484      73.840  94.330  43.650  1.00  0.00           H 
ATOM    504  C   LYS A 484      74.420  97.730  46.450  1.00  0.00           C 
ATOM    505  O   LYS A 484      73.610  97.040  45.840  1.00  0.00           O 
ATOM    506  N   MET A 485      74.920  97.370  47.650  1.00  0.00           N 
ATOM    507  HN  MET A 485      75.590  97.920  48.130  1.00  0.00           H 
ATOM    508  CA  MET A 485      74.150  96.370  48.420  1.00  0.00           C 
ATOM    509  HA  MET A 485      73.780  95.620  47.740  1.00  0.00           H 
ATOM    510  CB  MET A 485      75.080  95.700  49.400  1.00  0.00           C 
ATOM    511  HB1 MET A 485      75.660  96.530  49.860  1.00  0.00           H 
ATOM    512  HB2 MET A 485      74.670  95.160  50.280  1.00  0.00           H 
ATOM    513  CG  MET A 485      76.050  94.700  48.670  1.00  0.00           C 
ATOM    514  HG1 MET A 485      75.480  93.760  48.500  1.00  0.00           H 
ATOM    515  HG2 MET A 485      76.360  95.110  47.680  1.00  0.00           H 
ATOM    516  SD  MET A 485      77.550  94.230  49.610  1.00  0.00           S 
ATOM    517  CE  MET A 485      78.040  92.860  48.500  1.00  0.00           C 
ATOM    518  HE1 MET A 485      79.120  92.640  48.620  1.00  0.00           H 
ATOM    519  HE2 MET A 485      77.450  91.940  48.680  1.00  0.00           H 
ATOM    520  HE3 MET A 485      77.940  93.180  47.440  1.00  0.00           H 
ATOM    521  C   MET A 485      72.960  96.940  49.160  1.00  0.00           C 
ATOM    522  O   MET A 485      72.290  96.200  49.810  1.00  0.00           O 
ATOM    523  N   ILE A 486      72.680  98.260  48.900  1.00  0.00           N 
ATOM    524  HN  ILE A 486      73.150  98.930  48.330  1.00  0.00           H 
ATOM    525  CA  ILE A 486      71.310  98.700  49.320  1.00  0.00           C 
ATOM    526  HA  ILE A 486      71.020  98.030  50.120  1.00  0.00           H 
ATOM    527  CB  ILE A 486      71.390 100.150  49.850  1.00  0.00           C 
ATOM    528  HB  ILE A 486      71.610 100.740  48.940  1.00  0.00           H 
ATOM    529  CG2 ILE A 486      69.950 100.600  50.300  1.00  0.00           C 
ATOM    530 1HG2 ILE A 486      70.080 101.630  50.700  1.00  0.00           H 
ATOM    531 2HG2 ILE A 486      69.230 100.730  49.460  1.00  0.00           H 
ATOM    532 3HG2 ILE A 486      69.420  99.930  51.000  1.00  0.00           H 
ATOM    533  CG1 ILE A 486      72.490 100.420  50.870  1.00  0.00           C 
ATOM    534 1HG1 ILE A 486      73.500 100.200  50.450  1.00  0.00           H 
ATOM    535 2HG1 ILE A 486      72.390 101.490  51.160  1.00  0.00           H 
ATOM    536  CD  ILE A 486      72.510  99.520  52.150  1.00  0.00           C 
ATOM    537  HD1 ILE A 486      72.240  98.450  51.990  1.00  0.00           H 
ATOM    538  HD2 ILE A 486      73.510  99.500  52.640  1.00  0.00           H 
ATOM    539  HD3 ILE A 486      71.750  99.920  52.850  1.00  0.00           H 
ATOM    540  C   ILE A 486      70.330  98.460  48.210  1.00  0.00           C 
ATOM    541  O   ILE A 486      69.140  98.880  48.140  1.00  0.00           O 
ATOM    542  N   PHE A 487      70.740  97.570  47.240  1.00  0.00           N 
ATOM    543  HN  PHE A 487      71.670  97.230  47.110  1.00  0.00           H 
ATOM    544  CA  PHE A 487      69.850  96.950  46.280  1.00  0.00           C 
ATOM    545  HA  PHE A 487      69.300  97.750  45.810  1.00  0.00           H 
ATOM    546  CB  PHE A 487      70.510  96.040  45.190  1.00  0.00           C 
ATOM    547  HB1 PHE A 487      69.770  95.970  44.370  1.00  0.00           H 
ATOM    548  HB2 PHE A 487      71.350  96.610  44.750  1.00  0.00           H 
ATOM    549  CG  PHE A 487      71.050  94.680  45.590  1.00  0.00           C 
ATOM    550  CD1 PHE A 487      71.550  94.410  46.930  1.00  0.00           C 
ATOM    551  HD1 PHE A 487      71.420  95.200  47.650  1.00  0.00           H 
ATOM    552  CE1 PHE A 487      71.970  93.130  47.370  1.00  0.00           C 
ATOM    553  HE1 PHE A 487      72.210  92.890  48.390  1.00  0.00           H 
ATOM    554  CZ  PHE A 487      71.910  92.060  46.390  1.00  0.00           C 
ATOM    555  HZ  PHE A 487      72.100  91.090  46.820  1.00  0.00           H 
ATOM    556  CD2 PHE A 487      71.290  93.630  44.650  1.00  0.00           C 
ATOM    557  HD2 PHE A 487      70.880  93.890  43.690  1.00  0.00           H 
ATOM    558  CE2 PHE A 487      71.620  92.300  45.060  1.00  0.00           C 
ATOM    559  HE2 PHE A 487      71.570  91.540  44.300  1.00  0.00           H 
ATOM    560  C   PHE A 487      68.770  96.130  46.950  1.00  0.00           C 
ATOM    561  O   PHE A 487      68.870  95.820  48.110  1.00  0.00           O 
ATOM    562  N   GLY A 488      67.750  95.790  46.130  1.00  0.00           N 
ATOM    563  HN  GLY A 488      67.690  96.300  45.280  1.00  0.00           H 
ATOM    564  CA  GLY A 488      66.720  94.810  46.430  1.00  0.00           C 
ATOM    565  HA1 GLY A 488      65.850  95.430  46.590  1.00  0.00           H 
ATOM    566  HA2 GLY A 488      66.700  94.220  45.520  1.00  0.00           H 
ATOM    567  C   GLY A 488      66.930  93.930  47.650  1.00  0.00           C 
ATOM    568  O   GLY A 488      66.430  94.200  48.700  1.00  0.00           O 
ATOM    569  N   ASP A 489      67.740  92.860  47.480  1.00  0.00           N 
ATOM    570  HN  ASP A 489      68.170  92.540  46.640  1.00  0.00           H 
ATOM    571  CA  ASP A 489      67.950  91.800  48.460  1.00  0.00           C 
ATOM    572  HA  ASP A 489      66.940  91.430  48.500  1.00  0.00           H 
ATOM    573  CB  ASP A 489      68.820  90.670  47.930  1.00  0.00           C 
ATOM    574  HB1 ASP A 489      69.810  91.020  47.570  1.00  0.00           H 
ATOM    575  HB2 ASP A 489      69.090  89.910  48.700  1.00  0.00           H 
ATOM    576  CG  ASP A 489      68.110  90.090  46.700  1.00  0.00           C 
ATOM    577  OD1 ASP A 489      67.030  89.500  46.960  1.00  0.00           O 
ATOM    578  OD2 ASP A 489      68.570  90.280  45.530  1.00  0.00           O 
ATOM    579  C   ASP A 489      68.180  92.160  49.930  1.00  0.00           C 
ATOM    580  O   ASP A 489      67.570  91.610  50.870  1.00  0.00           O 
ATOM    581  N   LEU A 490      69.130  93.030  50.180  1.00  0.00           N 
ATOM    582  HN  LEU A 490      69.670  93.500  49.490  1.00  0.00           H 
ATOM    583  CA  LEU A 490      69.470  93.380  51.570  1.00  0.00           C 
ATOM    584  HA  LEU A 490      69.730  92.460  52.080  1.00  0.00           H 
ATOM    585  CB  LEU A 490      70.860  94.110  51.520  1.00  0.00           C 
ATOM    586  HB1 LEU A 490      71.390  93.660  50.660  1.00  0.00           H 
ATOM    587  HB2 LEU A 490      70.640  95.160  51.220  1.00  0.00           H 
ATOM    588  CG  LEU A 490      71.790  93.940  52.760  1.00  0.00           C 
ATOM    589  HG  LEU A 490      71.200  94.290  53.640  1.00  0.00           H 
ATOM    590  CD1 LEU A 490      72.230  92.490  53.040  1.00  0.00           C 
ATOM    591 1HD1 LEU A 490      71.300  91.880  53.140  1.00  0.00           H 
ATOM    592 2HD1 LEU A 490      72.840  92.020  52.240  1.00  0.00           H 
ATOM    593 3HD1 LEU A 490      72.700  92.570  54.040  1.00  0.00           H 
ATOM    594  CD2 LEU A 490      72.930  94.930  52.790  1.00  0.00           C 
ATOM    595 1HD2 LEU A 490      72.640  95.960  52.500  1.00  0.00           H 
ATOM    596 2HD2 LEU A 490      73.430  94.910  53.780  1.00  0.00           H 
ATOM    597 3HD2 LEU A 490      73.530  94.560  51.930  1.00  0.00           H 
ATOM    598  C   LEU A 490      68.440  94.100  52.370  1.00  0.00           C 
ATOM    599  O   LEU A 490      68.080  93.870  53.480  1.00  0.00           O 
ATOM    600  N   MET A 491      67.770  95.100  51.650  1.00  0.00           N 
ATOM    601  HN  MET A 491      67.900  95.330  50.690  1.00  0.00           H 
ATOM    602  CA  MET A 491      66.580  95.800  52.320  1.00  0.00           C 
ATOM    603  HA  MET A 491      66.830  96.120  53.320  1.00  0.00           H 
ATOM    604  CB  MET A 491      66.280  97.070  51.520  1.00  0.00           C 
ATOM    605  HB1 MET A 491      67.250  97.450  51.120  1.00  0.00           H 
ATOM    606  HB2 MET A 491      65.720  96.880  50.580  1.00  0.00           H 
ATOM    607  CG  MET A 491      65.580  98.240  52.370  1.00  0.00           C 
ATOM    608  HG1 MET A 491      65.400  99.140  51.740  1.00  0.00           H 
ATOM    609  HG2 MET A 491      64.600  97.900  52.770  1.00  0.00           H 
ATOM    610  SD  MET A 491      66.480  98.770  53.870  1.00  0.00           S 
ATOM    611  CE  MET A 491      65.100  99.540  54.760  1.00  0.00           C 
ATOM    612  HE1 MET A 491      64.600 100.290  54.120  1.00  0.00           H 
ATOM    613  HE2 MET A 491      64.410  98.740  55.090  1.00  0.00           H 
ATOM    614  HE3 MET A 491      65.410 100.010  55.720  1.00  0.00           H 
ATOM    615  C   MET A 491      65.340  94.850  52.540  1.00  0.00           C 
ATOM    616  O   MET A 491      64.600  94.960  53.470  1.00  0.00           O 
ATOM    617  N   ARG A 492      65.170  93.820  51.640  1.00  0.00           N 
ATOM    618  HN  ARG A 492      65.850  93.640  50.930  1.00  0.00           H 
ATOM    619  CA  ARG A 492      64.030  92.940  51.700  1.00  0.00           C 
ATOM    620  HA  ARG A 492      63.340  93.410  52.380  1.00  0.00           H 
ATOM    621  CB  ARG A 492      63.440  92.620  50.310  1.00  0.00           C 
ATOM    622  HB1 ARG A 492      62.500  92.030  50.370  1.00  0.00           H 
ATOM    623  HB2 ARG A 492      63.280  93.660  49.940  1.00  0.00           H 
ATOM    624  CG  ARG A 492      64.420  91.890  49.300  1.00  0.00           C 
ATOM    625  HG1 ARG A 492      65.480  92.210  49.430  1.00  0.00           H 
ATOM    626  HG2 ARG A 492      64.450  90.790  49.410  1.00  0.00           H 
ATOM    627  CD  ARG A 492      64.070  92.240  47.820  1.00  0.00           C 
ATOM    628  HD1 ARG A 492      62.980  92.080  47.700  1.00  0.00           H 
ATOM    629  HD2 ARG A 492      64.380  93.280  47.560  1.00  0.00           H 
ATOM    630  NE  ARG A 492      64.750  91.400  46.810  1.00  0.00           N 
ATOM    631  HE  ARG A 492      65.360  90.640  47.020  1.00  0.00           H 
ATOM    632  CZ  ARG A 492      64.770  91.670  45.550  1.00  0.00           C 
ATOM    633  NH1 ARG A 492      65.620  90.940  44.860  1.00  0.00           N 
ATOM    634 1HH1 ARG A 492      66.260  90.330  45.320  1.00  0.00           H 
ATOM    635 2HH1 ARG A 492      65.720  91.020  43.870  1.00  0.00           H 
ATOM    636  NH2 ARG A 492      63.960  92.450  44.860  1.00  0.00           N 
ATOM    637 1HH2 ARG A 492      63.210  93.010  45.220  1.00  0.00           H 
ATOM    638 2HH2 ARG A 492      64.100  92.280  43.890  1.00  0.00           H 
ATOM    639  C   ARG A 492      64.400  91.590  52.380  1.00  0.00           C 
ATOM    640  O   ARG A 492      63.560  90.730  52.640  1.00  0.00           O 
ATOM    641  N   PHE A 493      65.680  91.350  52.830  1.00  0.00           N 
ATOM    642  HN  PHE A 493      66.390  91.980  52.530  1.00  0.00           H 
ATOM    643  CA  PHE A 493      66.130  90.220  53.590  1.00  0.00           C 
ATOM    644  HA  PHE A 493      65.610  89.370  53.170  1.00  0.00           H 
ATOM    645  CB  PHE A 493      67.610  89.970  53.450  1.00  0.00           C 
ATOM    646  HB1 PHE A 493      67.850  89.810  52.380  1.00  0.00           H 
ATOM    647  HB2 PHE A 493      68.200  90.890  53.660  1.00  0.00           H 
ATOM    648  CG  PHE A 493      68.260  88.870  54.250  1.00  0.00           C 
ATOM    649  CD1 PHE A 493      68.290  87.590  53.750  1.00  0.00           C 
ATOM    650  HD1 PHE A 493      67.970  87.270  52.770  1.00  0.00           H 
ATOM    651  CE1 PHE A 493      68.910  86.520  54.500  1.00  0.00           C 
ATOM    652  HE1 PHE A 493      68.930  85.510  54.110  1.00  0.00           H 
ATOM    653  CZ  PHE A 493      69.470  86.870  55.690  1.00  0.00           C 
ATOM    654  HZ  PHE A 493      69.980  86.110  56.270  1.00  0.00           H 
ATOM    655  CD2 PHE A 493      68.890  89.210  55.420  1.00  0.00           C 
ATOM    656  HD2 PHE A 493      68.870  90.230  55.770  1.00  0.00           H 
ATOM    657  CE2 PHE A 493      69.510  88.180  56.180  1.00  0.00           C 
ATOM    658  HE2 PHE A 493      70.190  88.490  56.960  1.00  0.00           H 
ATOM    659  C   PHE A 493      65.800  90.410  55.000  1.00  0.00           C 
ATOM    660  O   PHE A 493      65.590  89.390  55.660  1.00  0.00           O 
ATOM    661  N   CYS A 494      65.710  91.650  55.370  1.00  0.00           N 
ATOM    662  HN  CYS A 494      66.080  92.360  54.770  1.00  0.00           H 
ATOM    663  CA  CYS A 494      64.960  92.010  56.630  1.00  0.00           C 
ATOM    664  HA  CYS A 494      65.660  91.920  57.440  1.00  0.00           H 
ATOM    665  CB  CYS A 494      64.480  93.480  56.580  1.00  0.00           C 
ATOM    666  HB1 CYS A 494      63.790  93.570  55.710  1.00  0.00           H 
ATOM    667  HB2 CYS A 494      63.850  93.730  57.460  1.00  0.00           H 
ATOM    668  SG  CYS A 494      65.780  94.680  56.400  1.00  0.00           S 
ATOM    669  HG1 CYS A 494      65.720  94.690  55.080  1.00  0.00           H 
ATOM    670  C   CYS A 494      63.630  91.250  56.920  1.00  0.00           C 
ATOM    671  O   CYS A 494      63.380  90.740  57.990  1.00  0.00           O 
ATOM    672  N   TRP A 495      62.780  91.060  55.880  1.00  0.00           N 
ATOM    673  HN  TRP A 495      63.120  91.110  54.950  1.00  0.00           H 
ATOM    674  CA  TRP A 495      61.440  90.540  56.010  1.00  0.00           C 
ATOM    675  HA  TRP A 495      61.140  91.050  56.920  1.00  0.00           H 
ATOM    676  CB  TRP A 495      60.520  90.740  54.670  1.00  0.00           C 
ATOM    677  HB1 TRP A 495      60.600  91.760  54.230  1.00  0.00           H 
ATOM    678  HB2 TRP A 495      61.040  90.130  53.900  1.00  0.00           H 
ATOM    679  CG  TRP A 495      59.090  90.430  54.720  1.00  0.00           C 
ATOM    680  CD1 TRP A 495      58.370  89.320  54.300  1.00  0.00           C 
ATOM    681  HD1 TRP A 495      58.750  88.430  53.820  1.00  0.00           H 
ATOM    682  NE1 TRP A 495      57.000  89.490  54.560  1.00  0.00           N 
ATOM    683  HE1 TRP A 495      56.310  88.820  54.390  1.00  0.00           H 
ATOM    684  CE2 TRP A 495      56.880  90.660  55.240  1.00  0.00           C 
ATOM    685  CD2 TRP A 495      58.130  91.320  55.350  1.00  0.00           C 
ATOM    686  CE3 TRP A 495      58.270  92.520  56.060  1.00  0.00           C 
ATOM    687  HE3 TRP A 495      59.210  93.040  56.170  1.00  0.00           H 
ATOM    688  CZ3 TRP A 495      57.150  93.000  56.760  1.00  0.00           C 
ATOM    689  HZ3 TRP A 495      57.110  93.940  57.290  1.00  0.00           H 
ATOM    690  CZ2 TRP A 495      55.750  91.260  55.760  1.00  0.00           C 
ATOM    691  HZ2 TRP A 495      54.790  90.760  55.790  1.00  0.00           H 
ATOM    692  CH2 TRP A 495      55.880  92.410  56.510  1.00  0.00           C 
ATOM    693  HH2 TRP A 495      55.040  92.920  56.960  1.00  0.00           H 
ATOM    694  C   TRP A 495      61.430  89.040  56.360  1.00  0.00           C 
ATOM    695  O   TRP A 495      60.700  88.550  57.220  1.00  0.00           O 
ATOM    696  N   LEU A 496      62.420  88.290  55.830  1.00  0.00           N 
ATOM    697  HN  LEU A 496      62.980  88.770  55.160  1.00  0.00           H 
ATOM    698  CA  LEU A 496      62.640  86.840  55.940  1.00  0.00           C 
ATOM    699  HA  LEU A 496      61.740  86.280  56.150  1.00  0.00           H 
ATOM    700  CB  LEU A 496      63.180  86.200  54.610  1.00  0.00           C 
ATOM    701  HB1 LEU A 496      63.650  86.960  53.950  1.00  0.00           H 
ATOM    702  HB2 LEU A 496      63.930  85.410  54.840  1.00  0.00           H 
ATOM    703  CG  LEU A 496      61.990  85.550  53.820  1.00  0.00           C 
ATOM    704  HG  LEU A 496      61.580  84.870  54.600  1.00  0.00           H 
ATOM    705  CD1 LEU A 496      60.930  86.470  53.240  1.00  0.00           C 
ATOM    706 1HD1 LEU A 496      61.340  87.390  52.770  1.00  0.00           H 
ATOM    707 2HD1 LEU A 496      60.330  85.940  52.480  1.00  0.00           H 
ATOM    708 3HD1 LEU A 496      60.180  86.800  53.990  1.00  0.00           H 
ATOM    709  CD2 LEU A 496      62.370  84.630  52.720  1.00  0.00           C 
ATOM    710 1HD2 LEU A 496      61.500  84.020  52.380  1.00  0.00           H 
ATOM    711 2HD2 LEU A 496      62.640  85.230  51.820  1.00  0.00           H 
ATOM    712 3HD2 LEU A 496      63.260  84.040  53.020  1.00  0.00           H 
ATOM    713  C   LEU A 496      63.550  86.580  57.150  1.00  0.00           C 
ATOM    714  O   LEU A 496      63.830  85.430  57.510  1.00  0.00           O 
ATOM    715  N   MET A 497      64.060  87.600  57.870  1.00  0.00           N 
ATOM    716  HN  MET A 497      63.990  88.520  57.490  1.00  0.00           H 
ATOM    717  CA  MET A 497      64.940  87.510  59.070  1.00  0.00           C 
ATOM    718  HA  MET A 497      65.090  86.460  59.300  1.00  0.00           H 
ATOM    719  CB  MET A 497      66.330  88.210  58.780  1.00  0.00           C 
ATOM    720  HB1 MET A 497      66.970  87.630  58.090  1.00  0.00           H 
ATOM    721  HB2 MET A 497      66.070  89.190  58.330  1.00  0.00           H 
ATOM    722  CG  MET A 497      67.210  88.410  59.990  1.00  0.00           C 
ATOM    723  HG1 MET A 497      66.700  89.160  60.630  1.00  0.00           H 
ATOM    724  HG2 MET A 497      67.320  87.470  60.570  1.00  0.00           H 
ATOM    725  SD  MET A 497      68.910  89.010  59.780  1.00  0.00           S 
ATOM    726  CE  MET A 497      69.440  89.780  61.350  1.00  0.00           C 
ATOM    727  HE1 MET A 497      69.370  89.160  62.270  1.00  0.00           H 
ATOM    728  HE2 MET A 497      70.490  90.160  61.340  1.00  0.00           H 
ATOM    729  HE3 MET A 497      68.770  90.650  61.480  1.00  0.00           H 
ATOM    730  C   MET A 497      64.350  88.010  60.380  1.00  0.00           C 
ATOM    731  O   MET A 497      64.420  87.300  61.390  1.00  0.00           O 
ATOM    732  N   ALA A 498      63.770  89.220  60.440  1.00  0.00           N 
ATOM    733  HN  ALA A 498      63.540  89.680  59.590  1.00  0.00           H 
ATOM    734  CA  ALA A 498      63.000  89.800  61.590  1.00  0.00           C 
ATOM    735  HA  ALA A 498      63.610  89.670  62.470  1.00  0.00           H 
ATOM    736  CB  ALA A 498      62.790  91.310  61.260  1.00  0.00           C 
ATOM    737  HB1 ALA A 498      62.140  91.830  61.990  1.00  0.00           H 
ATOM    738  HB2 ALA A 498      63.800  91.770  61.160  1.00  0.00           H 
ATOM    739  HB3 ALA A 498      62.310  91.500  60.280  1.00  0.00           H 
ATOM    740  C   ALA A 498      61.700  88.970  61.870  1.00  0.00           C 
ATOM    741  O   ALA A 498      61.270  88.900  63.030  1.00  0.00           O 
ATOM    742  N   VAL A 499      61.020  88.310  60.920  1.00  0.00           N 
ATOM    743  HN  VAL A 499      61.270  88.480  59.970  1.00  0.00           H 
ATOM    744  CA  VAL A 499      60.020  87.280  61.120  1.00  0.00           C 
ATOM    745  HA  VAL A 499      59.330  87.750  61.810  1.00  0.00           H 
ATOM    746  CB  VAL A 499      59.420  87.100  59.790  1.00  0.00           C 
ATOM    747  HB  VAL A 499      60.220  86.910  59.040  1.00  0.00           H 
ATOM    748  CG1 VAL A 499      58.530  85.850  59.570  1.00  0.00           C 
ATOM    749 1HG1 VAL A 499      58.100  85.860  58.540  1.00  0.00           H 
ATOM    750 2HG1 VAL A 499      59.010  84.900  59.890  1.00  0.00           H 
ATOM    751 3HG1 VAL A 499      57.650  85.970  60.230  1.00  0.00           H 
ATOM    752  CG2 VAL A 499      58.610  88.430  59.520  1.00  0.00           C 
ATOM    753 1HG2 VAL A 499      58.140  88.310  58.520  1.00  0.00           H 
ATOM    754 2HG2 VAL A 499      57.920  88.680  60.350  1.00  0.00           H 
ATOM    755 3HG2 VAL A 499      59.340  89.270  59.490  1.00  0.00           H 
ATOM    756  C   VAL A 499      60.560  86.070  61.750  1.00  0.00           C 
ATOM    757  O   VAL A 499      59.940  85.450  62.600  1.00  0.00           O 
ATOM    758  N   VAL A 500      61.770  85.620  61.400  1.00  0.00           N 
ATOM    759  HN  VAL A 500      62.260  86.140  60.710  1.00  0.00           H 
ATOM    760  CA  VAL A 500      62.370  84.410  61.970  1.00  0.00           C 
ATOM    761  HA  VAL A 500      61.540  83.720  61.980  1.00  0.00           H 
ATOM    762  CB  VAL A 500      63.630  83.830  61.200  1.00  0.00           C 
ATOM    763  HB  VAL A 500      64.340  84.680  61.060  1.00  0.00           H 
ATOM    764  CG1 VAL A 500      64.220  82.570  61.880  1.00  0.00           C 
ATOM    765 1HG1 VAL A 500      65.150  82.240  61.370  1.00  0.00           H 
ATOM    766 2HG1 VAL A 500      64.480  82.670  62.950  1.00  0.00           H 
ATOM    767 3HG1 VAL A 500      63.490  81.730  61.820  1.00  0.00           H 
ATOM    768  CG2 VAL A 500      63.140  83.430  59.810  1.00  0.00           C 
ATOM    769 1HG2 VAL A 500      63.960  82.950  59.240  1.00  0.00           H 
ATOM    770 2HG2 VAL A 500      62.270  82.750  59.960  1.00  0.00           H 
ATOM    771 3HG2 VAL A 500      62.730  84.330  59.290  1.00  0.00           H 
ATOM    772  C   VAL A 500      62.750  84.730  63.370  1.00  0.00           C 
ATOM    773  O   VAL A 500      62.510  84.020  64.320  1.00  0.00           O 
ATOM    774  N   ILE A 501      63.450  85.900  63.600  1.00  0.00           N 
ATOM    775  HN  ILE A 501      63.880  86.440  62.880  1.00  0.00           H 
ATOM    776  CA  ILE A 501      63.880  86.380  64.900  1.00  0.00           C 
ATOM    777  HA  ILE A 501      64.430  85.610  65.410  1.00  0.00           H 
ATOM    778  CB  ILE A 501      64.750  87.630  64.730  1.00  0.00           C 
ATOM    779  HB  ILE A 501      64.370  88.290  63.920  1.00  0.00           H 
ATOM    780  CG2 ILE A 501      64.760  88.520  66.050  1.00  0.00           C 
ATOM    781 1HG2 ILE A 501      64.920  87.930  66.980  1.00  0.00           H 
ATOM    782 2HG2 ILE A 501      65.480  89.370  66.020  1.00  0.00           H 
ATOM    783 3HG2 ILE A 501      63.790  89.050  66.180  1.00  0.00           H 
ATOM    784  CG1 ILE A 501      66.220  87.290  64.330  1.00  0.00           C 
ATOM    785 1HG1 ILE A 501      66.670  86.580  65.060  1.00  0.00           H 
ATOM    786 2HG1 ILE A 501      66.120  86.700  63.390  1.00  0.00           H 
ATOM    787  CD  ILE A 501      67.070  88.520  63.940  1.00  0.00           C 
ATOM    788  HD1 ILE A 501      66.500  89.110  63.190  1.00  0.00           H 
ATOM    789  HD2 ILE A 501      67.270  89.250  64.760  1.00  0.00           H 
ATOM    790  HD3 ILE A 501      68.040  88.300  63.440  1.00  0.00           H 
ATOM    791  C   ILE A 501      62.730  86.700  65.850  1.00  0.00           C 
ATOM    792  O   ILE A 501      62.740  86.240  67.030  1.00  0.00           O 
ATOM    793  N   LEU A 502      61.630  87.350  65.460  1.00  0.00           N 
ATOM    794  HN  LEU A 502      61.600  87.910  64.630  1.00  0.00           H 
ATOM    795  CA  LEU A 502      60.460  87.510  66.370  1.00  0.00           C 
ATOM    796  HA  LEU A 502      60.850  87.930  67.290  1.00  0.00           H 
ATOM    797  CB  LEU A 502      59.420  88.410  65.670  1.00  0.00           C 
ATOM    798  HB1 LEU A 502      59.180  88.050  64.650  1.00  0.00           H 
ATOM    799  HB2 LEU A 502      58.500  88.360  66.300  1.00  0.00           H 
ATOM    800  CG  LEU A 502      59.860  89.870  65.670  1.00  0.00           C 
ATOM    801  HG  LEU A 502      60.940  90.040  65.460  1.00  0.00           H 
ATOM    802  CD1 LEU A 502      58.990  90.600  64.610  1.00  0.00           C 
ATOM    803 1HD1 LEU A 502      57.880  90.580  64.700  1.00  0.00           H 
ATOM    804 2HD1 LEU A 502      59.300  91.660  64.500  1.00  0.00           H 
ATOM    805 3HD1 LEU A 502      59.050  90.190  63.580  1.00  0.00           H 
ATOM    806  CD2 LEU A 502      59.720  90.620  67.020  1.00  0.00           C 
ATOM    807 1HD2 LEU A 502      59.880  91.720  67.020  1.00  0.00           H 
ATOM    808 2HD2 LEU A 502      58.620  90.610  67.200  1.00  0.00           H 
ATOM    809 3HD2 LEU A 502      60.270  90.070  67.810  1.00  0.00           H 
ATOM    810  C   LEU A 502      59.800  86.140  66.710  1.00  0.00           C 
ATOM    811  O   LEU A 502      59.530  85.920  67.880  1.00  0.00           O 
ATOM    812  N   GLY A 503      59.580  85.250  65.680  1.00  0.00           N 
ATOM    813  HN  GLY A 503      59.720  85.550  64.740  1.00  0.00           H 
ATOM    814  CA  GLY A 503      59.020  83.940  65.930  1.00  0.00           C 
ATOM    815  HA1 GLY A 503      58.070  84.160  66.400  1.00  0.00           H 
ATOM    816  HA2 GLY A 503      58.920  83.490  64.950  1.00  0.00           H 
ATOM    817  C   GLY A 503      59.720  82.940  66.790  1.00  0.00           C 
ATOM    818  O   GLY A 503      59.140  82.320  67.730  1.00  0.00           O 
ATOM    819  N   PHE A 504      61.040  82.950  66.650  1.00  0.00           N 
ATOM    820  HN  PHE A 504      61.500  83.500  65.950  1.00  0.00           H 
ATOM    821  CA  PHE A 504      61.860  82.150  67.490  1.00  0.00           C 
ATOM    822  HA  PHE A 504      61.410  81.230  67.850  1.00  0.00           H 
ATOM    823  CB  PHE A 504      63.200  81.690  66.740  1.00  0.00           C 
ATOM    824  HB1 PHE A 504      63.660  82.530  66.190  1.00  0.00           H 
ATOM    825  HB2 PHE A 504      63.950  81.440  67.520  1.00  0.00           H 
ATOM    826  CG  PHE A 504      62.930  80.370  65.950  1.00  0.00           C 
ATOM    827  CD1 PHE A 504      63.230  79.110  66.460  1.00  0.00           C 
ATOM    828  HD1 PHE A 504      63.610  78.950  67.460  1.00  0.00           H 
ATOM    829  CE1 PHE A 504      63.060  77.910  65.750  1.00  0.00           C 
ATOM    830  HE1 PHE A 504      63.130  76.950  66.240  1.00  0.00           H 
ATOM    831  CZ  PHE A 504      62.580  77.950  64.420  1.00  0.00           C 
ATOM    832  HZ  PHE A 504      62.330  77.010  63.950  1.00  0.00           H 
ATOM    833  CD2 PHE A 504      62.550  80.460  64.590  1.00  0.00           C 
ATOM    834  HD2 PHE A 504      62.550  81.440  64.140  1.00  0.00           H 
ATOM    835  CE2 PHE A 504      62.340  79.250  63.820  1.00  0.00           C 
ATOM    836  HE2 PHE A 504      61.870  79.160  62.850  1.00  0.00           H 
ATOM    837  C   PHE A 504      62.150  82.840  68.830  1.00  0.00           C 
ATOM    838  O   PHE A 504      62.150  82.190  69.850  1.00  0.00           O 
ATOM    839  N   ALA A 505      62.300  84.200  68.930  1.00  0.00           N 
ATOM    840  HN  ALA A 505      62.240  84.740  68.090  1.00  0.00           H 
ATOM    841  CA  ALA A 505      62.510  84.950  70.150  1.00  0.00           C 
ATOM    842  HA  ALA A 505      63.370  84.470  70.590  1.00  0.00           H 
ATOM    843  CB  ALA A 505      62.740  86.410  69.850  1.00  0.00           C 
ATOM    844  HB1 ALA A 505      62.880  86.870  70.850  1.00  0.00           H 
ATOM    845  HB2 ALA A 505      63.610  86.720  69.240  1.00  0.00           H 
ATOM    846  HB3 ALA A 505      61.850  86.890  69.390  1.00  0.00           H 
ATOM    847  C   ALA A 505      61.320  84.880  71.070  1.00  0.00           C 
ATOM    848  O   ALA A 505      61.490  84.740  72.250  1.00  0.00           O 
ATOM    849  N   SER A 506      60.100  84.920  70.490  1.00  0.00           N 
ATOM    850  HN  SER A 506      60.010  85.180  69.530  1.00  0.00           H 
ATOM    851  CA  SER A 506      58.880  84.770  71.190  1.00  0.00           C 
ATOM    852  HA  SER A 506      58.900  85.320  72.120  1.00  0.00           H 
ATOM    853  CB  SER A 506      57.680  85.170  70.340  1.00  0.00           C 
ATOM    854  HB1 SER A 506      57.780  84.520  69.450  1.00  0.00           H 
ATOM    855  HB2 SER A 506      56.770  85.080  70.970  1.00  0.00           H 
ATOM    856  OG  SER A 506      57.770  86.520  69.870  1.00  0.00           O 
ATOM    857  HG1 SER A 506      58.420  86.630  69.170  1.00  0.00           H 
ATOM    858  C   SER A 506      58.670  83.350  71.770  1.00  0.00           C 
ATOM    859  O   SER A 506      58.210  83.060  72.890  1.00  0.00           O 
ATOM    860  N   ALA A 507      59.190  82.370  70.940  1.00  0.00           N 
ATOM    861  HN  ALA A 507      59.520  82.520  70.010  1.00  0.00           H 
ATOM    862  CA  ALA A 507      59.290  81.000  71.370  1.00  0.00           C 
ATOM    863  HA  ALA A 507      58.310  80.670  71.690  1.00  0.00           H 
ATOM    864  CB  ALA A 507      59.750  80.070  70.240  1.00  0.00           C 
ATOM    865  HB1 ALA A 507      59.440  79.020  70.400  1.00  0.00           H 
ATOM    866  HB2 ALA A 507      59.180  80.280  69.310  1.00  0.00           H 
ATOM    867  HB3 ALA A 507      60.840  80.090  70.020  1.00  0.00           H 
ATOM    868  C   ALA A 507      60.250  80.740  72.520  1.00  0.00           C 
ATOM    869  O   ALA A 507      59.830  80.350  73.590  1.00  0.00           O 
ATOM    870  N   PHE A 508      61.530  81.220  72.390  1.00  0.00           N 
ATOM    871  HN  PHE A 508      61.780  81.590  71.500  1.00  0.00           H 
ATOM    872  CA  PHE A 508      62.590  81.170  73.410  1.00  0.00           C 
ATOM    873  HA  PHE A 508      62.700  80.140  73.710  1.00  0.00           H 
ATOM    874  CB  PHE A 508      63.980  81.730  72.960  1.00  0.00           C 
ATOM    875  HB1 PHE A 508      63.960  82.810  72.720  1.00  0.00           H 
ATOM    876  HB2 PHE A 508      64.730  81.520  73.750  1.00  0.00           H 
ATOM    877  CG  PHE A 508      64.550  81.050  71.710  1.00  0.00           C 
ATOM    878  CD1 PHE A 508      64.900  79.720  71.800  1.00  0.00           C 
ATOM    879  HD1 PHE A 508      64.680  79.090  72.650  1.00  0.00           H 
ATOM    880  CE1 PHE A 508      65.530  79.000  70.740  1.00  0.00           C 
ATOM    881  HE1 PHE A 508      65.710  77.960  70.990  1.00  0.00           H 
ATOM    882  CZ  PHE A 508      65.990  79.750  69.660  1.00  0.00           C 
ATOM    883  HZ  PHE A 508      66.570  79.310  68.870  1.00  0.00           H 
ATOM    884  CD2 PHE A 508      64.980  81.820  70.620  1.00  0.00           C 
ATOM    885  HD2 PHE A 508      64.930  82.870  70.380  1.00  0.00           H 
ATOM    886  CE2 PHE A 508      65.760  81.160  69.620  1.00  0.00           C 
ATOM    887  HE2 PHE A 508      66.230  81.760  68.850  1.00  0.00           H 
ATOM    888  C   PHE A 508      62.150  81.910  74.580  1.00  0.00           C 
ATOM    889  O   PHE A 508      62.300  81.380  75.670  1.00  0.00           O 
ATOM    890  N   TYR A 509      61.440  83.060  74.430  1.00  0.00           N 
ATOM    891  HN  TYR A 509      61.380  83.460  73.520  1.00  0.00           H 
ATOM    892  CA  TYR A 509      60.800  83.760  75.540  1.00  0.00           C 
ATOM    893  HA  TYR A 509      61.570  83.960  76.260  1.00  0.00           H 
ATOM    894  CB  TYR A 509      60.080  85.040  75.060  1.00  0.00           C 
ATOM    895  HB1 TYR A 509      60.710  85.810  74.560  1.00  0.00           H 
ATOM    896  HB2 TYR A 509      59.280  84.850  74.310  1.00  0.00           H 
ATOM    897  CG  TYR A 509      59.360  85.690  76.320  1.00  0.00           C 
ATOM    898  CD1 TYR A 509      60.050  86.300  77.310  1.00  0.00           C 
ATOM    899  HD1 TYR A 509      61.110  86.310  77.130  1.00  0.00           H 
ATOM    900  CE1 TYR A 509      59.480  87.070  78.360  1.00  0.00           C 
ATOM    901  HE1 TYR A 509      60.100  87.660  79.010  1.00  0.00           H 
ATOM    902  CZ  TYR A 509      58.050  86.890  78.480  1.00  0.00           C 
ATOM    903  OH  TYR A 509      57.410  87.440  79.590  1.00  0.00           O 
ATOM    904  HH  TYR A 509      58.080  87.780  80.180  1.00  0.00           H 
ATOM    905  CD2 TYR A 509      57.970  85.560  76.460  1.00  0.00           C 
ATOM    906  HD2 TYR A 509      57.390  84.970  75.760  1.00  0.00           H 
ATOM    907  CE2 TYR A 509      57.350  86.150  77.530  1.00  0.00           C 
ATOM    908  HE2 TYR A 509      56.280  86.070  77.640  1.00  0.00           H 
ATOM    909  C   TYR A 509      59.780  82.850  76.200  1.00  0.00           C 
ATOM    910  O   TYR A 509      59.970  82.590  77.390  1.00  0.00           O 
ATOM    911  N   ILE A 510      58.760  82.320  75.600  1.00  0.00           N 
ATOM    912  HN  ILE A 510      58.590  82.390  74.620  1.00  0.00           H 
ATOM    913  CA  ILE A 510      57.750  81.540  76.340  1.00  0.00           C 
ATOM    914  HA  ILE A 510      57.530  82.020  77.280  1.00  0.00           H 
ATOM    915  CB  ILE A 510      56.340  81.190  75.770  1.00  0.00           C 
ATOM    916  HB  ILE A 510      55.780  80.670  76.580  1.00  0.00           H 
ATOM    917  CG2 ILE A 510      55.700  82.520  75.490  1.00  0.00           C 
ATOM    918 1HG2 ILE A 510      54.670  82.330  75.110  1.00  0.00           H 
ATOM    919 2HG2 ILE A 510      55.450  83.100  76.410  1.00  0.00           H 
ATOM    920 3HG2 ILE A 510      56.320  83.270  74.960  1.00  0.00           H 
ATOM    921  CG1 ILE A 510      56.380  80.320  74.560  1.00  0.00           C 
ATOM    922 1HG1 ILE A 510      56.910  80.930  73.800  1.00  0.00           H 
ATOM    923 2HG1 ILE A 510      56.990  79.410  74.730  1.00  0.00           H 
ATOM    924  CD  ILE A 510      54.980  80.000  74.020  1.00  0.00           C 
ATOM    925  HD1 ILE A 510      54.470  79.410  74.810  1.00  0.00           H 
ATOM    926  HD2 ILE A 510      54.440  80.960  73.840  1.00  0.00           H 
ATOM    927  HD3 ILE A 510      55.170  79.470  73.060  1.00  0.00           H 
ATOM    928  C   ILE A 510      58.260  80.250  77.020  1.00  0.00           C 
ATOM    929  O   ILE A 510      57.860  79.890  78.160  1.00  0.00           O 
ATOM    930  N   ILE A 511      59.250  79.610  76.390  1.00  0.00           N 
ATOM    931  HN  ILE A 511      59.510  79.900  75.470  1.00  0.00           H 
ATOM    932  CA  ILE A 511      60.010  78.430  76.920  1.00  0.00           C 
ATOM    933  HA  ILE A 511      59.280  77.650  77.080  1.00  0.00           H 
ATOM    934  CB  ILE A 511      61.020  77.860  75.860  1.00  0.00           C 
ATOM    935  HB  ILE A 511      61.510  78.760  75.430  1.00  0.00           H 
ATOM    936  CG2 ILE A 511      62.010  76.820  76.500  1.00  0.00           C 
ATOM    937 1HG2 ILE A 511      62.690  76.450  75.700  1.00  0.00           H 
ATOM    938 2HG2 ILE A 511      62.750  77.330  77.160  1.00  0.00           H 
ATOM    939 3HG2 ILE A 511      61.540  75.970  77.040  1.00  0.00           H 
ATOM    940  CG1 ILE A 511      60.240  77.110  74.680  1.00  0.00           C 
ATOM    941 1HG1 ILE A 511      59.920  76.120  75.070  1.00  0.00           H 
ATOM    942 2HG1 ILE A 511      59.370  77.760  74.460  1.00  0.00           H 
ATOM    943  CD  ILE A 511      60.990  77.020  73.350  1.00  0.00           C 
ATOM    944  HD1 ILE A 511      61.840  76.300  73.370  1.00  0.00           H 
ATOM    945  HD2 ILE A 511      60.340  76.690  72.510  1.00  0.00           H 
ATOM    946  HD3 ILE A 511      61.400  78.010  73.040  1.00  0.00           H 
ATOM    947  C   ILE A 511      60.770  78.710  78.310  1.00  0.00           C 
ATOM    948  O   ILE A 511      60.820  77.900  79.250  1.00  0.00           O 
ATOM    949  N   PHE A 512      61.450  79.900  78.400  1.00  0.00           N 
ATOM    950  HN  PHE A 512      61.400  80.550  77.640  1.00  0.00           H 
ATOM    951  CA  PHE A 512      62.210  80.260  79.570  1.00  0.00           C 
ATOM    952  HA  PHE A 512      62.320  79.340  80.120  1.00  0.00           H 
ATOM    953  CB  PHE A 512      63.610  80.850  79.220  1.00  0.00           C 
ATOM    954  HB1 PHE A 512      63.530  81.710  78.520  1.00  0.00           H 
ATOM    955  HB2 PHE A 512      63.980  81.250  80.190  1.00  0.00           H 
ATOM    956  CG  PHE A 512      64.540  79.750  78.700  1.00  0.00           C 
ATOM    957  CD1 PHE A 512      65.020  78.780  79.640  1.00  0.00           C 
ATOM    958  HD1 PHE A 512      64.750  78.660  80.680  1.00  0.00           H 
ATOM    959  CE1 PHE A 512      65.790  77.710  79.010  1.00  0.00           C 
ATOM    960  HE1 PHE A 512      66.060  76.850  79.610  1.00  0.00           H 
ATOM    961  CZ  PHE A 512      66.060  77.670  77.630  1.00  0.00           C 
ATOM    962  HZ  PHE A 512      66.670  76.900  77.180  1.00  0.00           H 
ATOM    963  CD2 PHE A 512      64.870  79.760  77.370  1.00  0.00           C 
ATOM    964  HD2 PHE A 512      64.570  80.540  76.680  1.00  0.00           H 
ATOM    965  CE2 PHE A 512      65.620  78.760  76.820  1.00  0.00           C 
ATOM    966  HE2 PHE A 512      65.970  78.900  75.810  1.00  0.00           H 
ATOM    967  C   PHE A 512      61.520  81.150  80.560  1.00  0.00           C 
ATOM    968  O   PHE A 512      62.090  81.450  81.630  1.00  0.00           O 
ATOM    969  N   GLN A 513      60.260  81.500  80.280  1.00  0.00           N 
ATOM    970  HN  GLN A 513      59.880  81.170  79.420  1.00  0.00           H 
ATOM    971  CA  GLN A 513      59.380  82.430  80.940  1.00  0.00           C 
ATOM    972  HA  GLN A 513      59.920  83.360  81.080  1.00  0.00           H 
ATOM    973  CB  GLN A 513      58.070  82.570  80.150  1.00  0.00           C 
ATOM    974  HB1 GLN A 513      58.300  83.010  79.150  1.00  0.00           H 
ATOM    975  HB2 GLN A 513      57.650  81.550  80.010  1.00  0.00           H 
ATOM    976  CG  GLN A 513      57.010  83.600  80.820  1.00  0.00           C 
ATOM    977  HG1 GLN A 513      56.560  83.310  81.790  1.00  0.00           H 
ATOM    978  HG2 GLN A 513      57.410  84.640  80.860  1.00  0.00           H 
ATOM    979  CD  GLN A 513      55.770  83.630  79.870  1.00  0.00           C 
ATOM    980  OE1 GLN A 513      55.650  82.760  79.010  1.00  0.00           O 
ATOM    981  NE2 GLN A 513      54.850  84.620  79.960  1.00  0.00           N 
ATOM    982 1HE2 GLN A 513      55.010  85.430  80.520  1.00  0.00           H 
ATOM    983 2HE2 GLN A 513      54.110  84.600  79.280  1.00  0.00           H 
ATOM    984  C   GLN A 513      58.950  81.780  82.290  1.00  0.00           C 
ATOM    985  O   GLN A 513      58.570  82.510  83.250  1.00  0.00           O 
ATOM    986  N   THR A 514      59.040  80.460  82.370  1.00  0.00           N 
ATOM    987  HN  THR A 514      59.280  79.910  81.570  1.00  0.00           H 
ATOM    988  CA  THR A 514      58.780  79.680  83.650  1.00  0.00           C 
ATOM    989  HA  THR A 514      58.210  80.240  84.370  1.00  0.00           H 
ATOM    990  CB  THR A 514      58.100  78.370  83.230  1.00  0.00           C 
ATOM    991  HB  THR A 514      58.180  77.610  84.030  1.00  0.00           H 
ATOM    992  OG1 THR A 514      58.680  77.890  82.010  1.00  0.00           O 
ATOM    993  HG1 THR A 514      59.450  77.390  82.290  1.00  0.00           H 
ATOM    994  CG2 THR A 514      56.640  78.670  82.950  1.00  0.00           C 
ATOM    995 1HG2 THR A 514      56.120  77.750  82.600  1.00  0.00           H 
ATOM    996 2HG2 THR A 514      56.160  79.110  83.850  1.00  0.00           H 
ATOM    997 3HG2 THR A 514      56.570  79.370  82.090  1.00  0.00           H 
ATOM    998  C   THR A 514      60.010  79.430  84.450  1.00  0.00           C 
ATOM    999  O   THR A 514      59.900  78.920  85.610  1.00  0.00           O 
ATOM   1000  N   GLU A 515      61.220  79.630  83.900  1.00  0.00           N 
ATOM   1001  HN  GLU A 515      61.280  80.070  83.010  1.00  0.00           H 
ATOM   1002  CA  GLU A 515      62.450  79.070  84.440  1.00  0.00           C 
ATOM   1003  HA  GLU A 515      62.150  78.300  85.140  1.00  0.00           H 
ATOM   1004  CB  GLU A 515      63.280  78.540  83.290  1.00  0.00           C 
ATOM   1005  HB1 GLU A 515      63.910  79.340  82.830  1.00  0.00           H 
ATOM   1006  HB2 GLU A 515      64.130  78.070  83.820  1.00  0.00           H 
ATOM   1007  CG  GLU A 515      62.480  77.560  82.380  1.00  0.00           C 
ATOM   1008  HG1 GLU A 515      61.760  78.050  81.690  1.00  0.00           H 
ATOM   1009  HG2 GLU A 515      63.170  76.980  81.730  1.00  0.00           H 
ATOM   1010  CD  GLU A 515      61.610  76.490  83.060  1.00  0.00           C 
ATOM   1011  OE1 GLU A 515      62.080  75.880  84.020  1.00  0.00           O 
ATOM   1012  OE2 GLU A 515      60.550  76.130  82.450  1.00  0.00           O 
ATOM   1013  C   GLU A 515      63.210  80.220  85.140  1.00  0.00           C 
ATOM   1014  O   GLU A 515      63.110  81.410  84.790  1.00  0.00           O 
ATOM   1015  N   ASP A 516      63.980  79.860  86.150  1.00  0.00           N 
ATOM   1016  HN  ASP A 516      64.160  78.910  86.390  1.00  0.00           H 
ATOM   1017  CA  ASP A 516      64.780  80.810  86.830  1.00  0.00           C 
ATOM   1018  HA  ASP A 516      64.060  81.520  87.200  1.00  0.00           H 
ATOM   1019  CB  ASP A 516      65.320  80.060  87.990  1.00  0.00           C 
ATOM   1020  HB1 ASP A 516      64.540  79.450  88.490  1.00  0.00           H 
ATOM   1021  HB2 ASP A 516      66.000  79.300  87.560  1.00  0.00           H 
ATOM   1022  CG  ASP A 516      66.070  80.730  89.120  1.00  0.00           C 
ATOM   1023  OD1 ASP A 516      66.110  81.980  89.270  1.00  0.00           O 
ATOM   1024  OD2 ASP A 516      66.490  79.970  90.050  1.00  0.00           O 
ATOM   1025  C   ASP A 516      65.810  81.650  86.170  1.00  0.00           C 
ATOM   1026  O   ASP A 516      66.870  81.120  85.780  1.00  0.00           O 
ATOM   1027  N   PRO A 517      65.610  82.960  86.020  1.00  0.00           N 
ATOM   1028  CD  PRO A 517      64.650  83.860  86.590  1.00  0.00           C 
ATOM   1029  HD1 PRO A 517      64.740  83.730  87.690  1.00  0.00           H 
ATOM   1030  HD2 PRO A 517      63.640  83.530  86.260  1.00  0.00           H 
ATOM   1031  CA  PRO A 517      66.440  83.720  85.010  1.00  0.00           C 
ATOM   1032  HA  PRO A 517      66.580  83.170  84.090  1.00  0.00           H 
ATOM   1033  CB  PRO A 517      65.690  85.070  84.810  1.00  0.00           C 
ATOM   1034  HB1 PRO A 517      66.280  85.970  84.530  1.00  0.00           H 
ATOM   1035  HB2 PRO A 517      64.850  84.900  84.100  1.00  0.00           H 
ATOM   1036  CG  PRO A 517      64.980  85.280  86.150  1.00  0.00           C 
ATOM   1037  HG1 PRO A 517      65.710  85.700  86.870  1.00  0.00           H 
ATOM   1038  HG2 PRO A 517      64.140  86.000  86.070  1.00  0.00           H 
ATOM   1039  C   PRO A 517      67.870  83.980  85.550  1.00  0.00           C 
ATOM   1040  O   PRO A 517      68.630  84.600  84.780  1.00  0.00           O 
ATOM   1041  N   GLU A 518      68.260  83.550  86.740  1.00  0.00           N 
ATOM   1042  HN  GLU A 518      67.620  83.140  87.380  1.00  0.00           H 
ATOM   1043  CA  GLU A 518      69.570  83.700  87.330  1.00  0.00           C 
ATOM   1044  HA  GLU A 518      70.100  84.460  86.780  1.00  0.00           H 
ATOM   1045  CB  GLU A 518      69.410  84.250  88.790  1.00  0.00           C 
ATOM   1046  HB1 GLU A 518      68.740  83.630  89.420  1.00  0.00           H 
ATOM   1047  HB2 GLU A 518      70.400  84.140  89.280  1.00  0.00           H 
ATOM   1048  CG  GLU A 518      68.910  85.720  88.750  1.00  0.00           C 
ATOM   1049  HG1 GLU A 518      69.790  86.400  88.690  1.00  0.00           H 
ATOM   1050  HG2 GLU A 518      68.230  85.870  87.880  1.00  0.00           H 
ATOM   1051  CD  GLU A 518      68.090  86.260  89.920  1.00  0.00           C 
ATOM   1052  OE1 GLU A 518      67.620  87.480  89.800  1.00  0.00           O 
ATOM   1053  OE2 GLU A 518      68.100  85.690  91.020  1.00  0.00           O 
ATOM   1054  C   GLU A 518      70.450  82.430  87.230  1.00  0.00           C 
ATOM   1055  O   GLU A 518      71.640  82.370  87.620  1.00  0.00           O 
ATOM   1056  N   GLU A 519      69.800  81.290  86.790  1.00  0.00           N 
ATOM   1057  HN  GLU A 519      68.810  81.300  86.690  1.00  0.00           H 
ATOM   1058  CA  GLU A 519      70.480  80.100  86.250  1.00  0.00           C 
ATOM   1059  HA  GLU A 519      71.450  79.950  86.710  1.00  0.00           H 
ATOM   1060  CB  GLU A 519      69.740  78.820  86.540  1.00  0.00           C 
ATOM   1061  HB1 GLU A 519      68.680  78.880  86.210  1.00  0.00           H 
ATOM   1062  HB2 GLU A 519      70.260  77.950  86.080  1.00  0.00           H 
ATOM   1063  CG  GLU A 519      69.530  78.530  88.080  1.00  0.00           C 
ATOM   1064  HG1 GLU A 519      68.890  79.310  88.540  1.00  0.00           H 
ATOM   1065  HG2 GLU A 519      69.040  77.550  88.280  1.00  0.00           H 
ATOM   1066  CD  GLU A 519      70.820  78.470  88.840  1.00  0.00           C 
ATOM   1067  OE1 GLU A 519      71.800  77.880  88.420  1.00  0.00           O 
ATOM   1068  OE2 GLU A 519      70.720  78.910  90.020  1.00  0.00           O 
ATOM   1069  C   GLU A 519      70.610  80.210  84.720  1.00  0.00           C 
ATOM   1070  O   GLU A 519      71.760  80.010  84.270  1.00  0.00           O 
ATOM   1071  N   LEU A 520      69.610  80.530  83.930  1.00  0.00           N 
ATOM   1072  HN  LEU A 520      68.730  80.780  84.340  1.00  0.00           H 
ATOM   1073  CA  LEU A 520      69.840  80.730  82.560  1.00  0.00           C 
ATOM   1074  HA  LEU A 520      70.880  80.870  82.290  1.00  0.00           H 
ATOM   1075  CB  LEU A 520      69.270  79.530  81.680  1.00  0.00           C 
ATOM   1076  HB1 LEU A 520      69.760  78.550  81.860  1.00  0.00           H 
ATOM   1077  HB2 LEU A 520      68.200  79.350  81.920  1.00  0.00           H 
ATOM   1078  CG  LEU A 520      69.370  79.780  80.180  1.00  0.00           C 
ATOM   1079  HG  LEU A 520      70.230  80.470  80.020  1.00  0.00           H 
ATOM   1080  CD1 LEU A 520      69.710  78.550  79.300  1.00  0.00           C 
ATOM   1081 1HD1 LEU A 520      69.530  78.630  78.210  1.00  0.00           H 
ATOM   1082 2HD1 LEU A 520      70.800  78.360  79.330  1.00  0.00           H 
ATOM   1083 3HD1 LEU A 520      69.300  77.610  79.730  1.00  0.00           H 
ATOM   1084  CD2 LEU A 520      68.110  80.360  79.530  1.00  0.00           C 
ATOM   1085 1HD2 LEU A 520      67.160  79.900  79.860  1.00  0.00           H 
ATOM   1086 2HD2 LEU A 520      68.100  81.440  79.770  1.00  0.00           H 
ATOM   1087 3HD2 LEU A 520      68.090  80.290  78.420  1.00  0.00           H 
ATOM   1088  C   LEU A 520      69.210  82.090  82.130  1.00  0.00           C 
ATOM   1089  O   LEU A 520      68.010  82.250  82.230  1.00  0.00           O 
ATOM   1090  N   GLY A 521      70.070  83.060  81.610  1.00  0.00           N 
ATOM   1091  HN  GLY A 521      70.990  82.800  81.320  1.00  0.00           H 
ATOM   1092  CA  GLY A 521      69.760  84.470  81.650  1.00  0.00           C 
ATOM   1093  HA1 GLY A 521      69.170  84.650  82.540  1.00  0.00           H 
ATOM   1094  HA2 GLY A 521      70.720  84.960  81.660  1.00  0.00           H 
ATOM   1095  C   GLY A 521      69.030  85.050  80.490  1.00  0.00           C 
ATOM   1096  O   GLY A 521      68.160  85.930  80.690  1.00  0.00           O 
ATOM   1097  N   HSD A 522      69.530  84.690  79.270  1.00  0.00           N 
ATOM   1098  HN  HSD A 522      70.100  83.880  79.300  1.00  0.00           H 
ATOM   1099  CA  HSD A 522      69.300  85.230  77.930  1.00  0.00           C 
ATOM   1100  HA  HSD A 522      70.000  86.040  77.790  1.00  0.00           H 
ATOM   1101  CB  HSD A 522      69.740  84.260  76.870  1.00  0.00           C 
ATOM   1102  HB1 HSD A 522      69.090  83.380  76.660  1.00  0.00           H 
ATOM   1103  HB2 HSD A 522      69.790  84.710  75.850  1.00  0.00           H 
ATOM   1104  ND1 HSD A 522      72.290  84.010  76.470  1.00  0.00           N 
ATOM   1105  HD1 HSD A 522      72.570  84.810  75.950  1.00  0.00           H 
ATOM   1106  CG  HSD A 522      71.110  83.700  77.170  1.00  0.00           C 
ATOM   1107  CE1 HSD A 522      73.330  83.260  76.940  1.00  0.00           C 
ATOM   1108  HE1 HSD A 522      74.310  83.270  76.460  1.00  0.00           H 
ATOM   1109  NE2 HSD A 522      72.880  82.420  77.850  1.00  0.00           N 
ATOM   1110  CD2 HSD A 522      71.580  82.690  78.020  1.00  0.00           C 
ATOM   1111  HD2 HSD A 522      71.010  82.150  78.770  1.00  0.00           H 
ATOM   1112  C   HSD A 522      67.960  85.750  77.550  1.00  0.00           C 
ATOM   1113  O   HSD A 522      67.850  86.670  76.730  1.00  0.00           O 
ATOM   1114  N   PHE A 523      66.820  85.160  78.080  1.00  0.00           N 
ATOM   1115  HN  PHE A 523      66.910  84.380  78.700  1.00  0.00           H 
ATOM   1116  CA  PHE A 523      65.490  85.390  77.620  1.00  0.00           C 
ATOM   1117  HA  PHE A 523      65.500  86.200  76.900  1.00  0.00           H 
ATOM   1118  CB  PHE A 523      64.920  84.120  76.880  1.00  0.00           C 
ATOM   1119  HB1 PHE A 523      64.740  83.320  77.640  1.00  0.00           H 
ATOM   1120  HB2 PHE A 523      63.930  84.320  76.410  1.00  0.00           H 
ATOM   1121  CG  PHE A 523      65.880  83.500  75.890  1.00  0.00           C 
ATOM   1122  CD1 PHE A 523      65.910  83.970  74.560  1.00  0.00           C 
ATOM   1123  HD1 PHE A 523      65.270  84.790  74.250  1.00  0.00           H 
ATOM   1124  CE1 PHE A 523      66.770  83.410  73.570  1.00  0.00           C 
ATOM   1125  HE1 PHE A 523      66.740  83.750  72.540  1.00  0.00           H 
ATOM   1126  CZ  PHE A 523      67.560  82.350  73.930  1.00  0.00           C 
ATOM   1127  HZ  PHE A 523      68.140  81.910  73.130  1.00  0.00           H 
ATOM   1128  CD2 PHE A 523      66.630  82.310  76.130  1.00  0.00           C 
ATOM   1129  HD2 PHE A 523      66.650  81.770  77.060  1.00  0.00           H 
ATOM   1130  CE2 PHE A 523      67.570  81.790  75.160  1.00  0.00           C 
ATOM   1131  HE2 PHE A 523      68.210  80.940  75.360  1.00  0.00           H 
ATOM   1132  C   PHE A 523      64.640  85.880  78.750  1.00  0.00           C 
ATOM   1133  O   PHE A 523      63.400  85.820  78.630  1.00  0.00           O 
ATOM   1134  N   TYR A 524      65.280  86.510  79.810  1.00  0.00           N 
ATOM   1135  HN  TYR A 524      66.260  86.620  79.950  1.00  0.00           H 
ATOM   1136  CA  TYR A 524      64.480  86.950  80.910  1.00  0.00           C 
ATOM   1137  HA  TYR A 524      63.970  86.120  81.360  1.00  0.00           H 
ATOM   1138  CB  TYR A 524      65.440  87.400  82.000  1.00  0.00           C 
ATOM   1139  HB1 TYR A 524      64.890  87.480  82.960  1.00  0.00           H 
ATOM   1140  HB2 TYR A 524      66.340  86.750  82.060  1.00  0.00           H 
ATOM   1141  CG  TYR A 524      66.090  88.780  81.870  1.00  0.00           C 
ATOM   1142  CD1 TYR A 524      67.310  88.980  81.200  1.00  0.00           C 
ATOM   1143  HD1 TYR A 524      67.860  88.210  80.680  1.00  0.00           H 
ATOM   1144  CE1 TYR A 524      67.750  90.300  80.860  1.00  0.00           C 
ATOM   1145  HE1 TYR A 524      68.580  90.560  80.220  1.00  0.00           H 
ATOM   1146  CZ  TYR A 524      66.940  91.420  81.200  1.00  0.00           C 
ATOM   1147  OH  TYR A 524      67.180  92.670  80.540  1.00  0.00           O 
ATOM   1148  HH  TYR A 524      66.320  93.010  80.270  1.00  0.00           H 
ATOM   1149  CD2 TYR A 524      65.410  89.940  82.360  1.00  0.00           C 
ATOM   1150  HD2 TYR A 524      64.480  89.690  82.840  1.00  0.00           H 
ATOM   1151  CE2 TYR A 524      65.830  91.240  82.090  1.00  0.00           C 
ATOM   1152  HE2 TYR A 524      65.170  92.050  82.340  1.00  0.00           H 
ATOM   1153  C   TYR A 524      63.300  87.890  80.730  1.00  0.00           C 
ATOM   1154  O   TYR A 524      62.270  87.820  81.350  1.00  0.00           O 
ATOM   1155  N   ASP A 525      63.490  88.900  79.900  1.00  0.00           N 
ATOM   1156  HN  ASP A 525      64.340  89.090  79.410  1.00  0.00           H 
ATOM   1157  CA  ASP A 525      62.400  89.770  79.500  1.00  0.00           C 
ATOM   1158  HA  ASP A 525      61.470  89.360  79.870  1.00  0.00           H 
ATOM   1159  CB  ASP A 525      62.640  91.180  80.050  1.00  0.00           C 
ATOM   1160  HB1 ASP A 525      61.710  91.780  79.910  1.00  0.00           H 
ATOM   1161  HB2 ASP A 525      62.920  91.080  81.120  1.00  0.00           H 
ATOM   1162  CG  ASP A 525      63.700  92.070  79.350  1.00  0.00           C 
ATOM   1163  OD1 ASP A 525      64.220  91.730  78.260  1.00  0.00           O 
ATOM   1164  OD2 ASP A 525      63.990  93.180  79.940  1.00  0.00           O 
ATOM   1165  C   ASP A 525      62.320  89.600  77.950  1.00  0.00           C 
ATOM   1166  O   ASP A 525      63.210  89.080  77.280  1.00  0.00           O 
ATOM   1167  N   TYR A 526      61.220  89.940  77.400  1.00  0.00           N 
ATOM   1168  HN  TYR A 526      60.540  90.360  78.000  1.00  0.00           H 
ATOM   1169  CA  TYR A 526      60.920  89.780  75.970  1.00  0.00           C 
ATOM   1170  HA  TYR A 526      61.110  88.750  75.690  1.00  0.00           H 
ATOM   1171  CB  TYR A 526      59.430  90.040  75.660  1.00  0.00           C 
ATOM   1172  HB1 TYR A 526      58.830  89.340  76.280  1.00  0.00           H 
ATOM   1173  HB2 TYR A 526      59.070  91.030  76.010  1.00  0.00           H 
ATOM   1174  CG  TYR A 526      59.010  89.940  74.240  1.00  0.00           C 
ATOM   1175  CD1 TYR A 526      58.870  88.680  73.570  1.00  0.00           C 
ATOM   1176  HD1 TYR A 526      59.100  87.790  74.140  1.00  0.00           H 
ATOM   1177  CE1 TYR A 526      58.630  88.610  72.200  1.00  0.00           C 
ATOM   1178  HE1 TYR A 526      58.640  87.650  71.710  1.00  0.00           H 
ATOM   1179  CZ  TYR A 526      58.140  89.730  71.580  1.00  0.00           C 
ATOM   1180  OH  TYR A 526      57.570  89.560  70.310  1.00  0.00           O 
ATOM   1181  HH  TYR A 526      57.420  88.620  70.160  1.00  0.00           H 
ATOM   1182  CD2 TYR A 526      58.600  91.100  73.560  1.00  0.00           C 
ATOM   1183  HD2 TYR A 526      58.570  92.040  74.080  1.00  0.00           H 
ATOM   1184  CE2 TYR A 526      58.050  90.980  72.230  1.00  0.00           C 
ATOM   1185  HE2 TYR A 526      57.700  91.850  71.690  1.00  0.00           H 
ATOM   1186  C   TYR A 526      61.740  90.680  75.090  1.00  0.00           C 
ATOM   1187  O   TYR A 526      62.320  90.140  74.140  1.00  0.00           O 
ATOM   1188  N   PRO A 527      62.000  91.970  75.360  1.00  0.00           N 
ATOM   1189  CD  PRO A 527      61.400  92.820  76.370  1.00  0.00           C 
ATOM   1190  HD1 PRO A 527      62.200  92.870  77.150  1.00  0.00           H 
ATOM   1191  HD2 PRO A 527      60.390  92.510  76.710  1.00  0.00           H 
ATOM   1192  CA  PRO A 527      62.860  92.770  74.480  1.00  0.00           C 
ATOM   1193  HA  PRO A 527      62.510  92.600  73.470  1.00  0.00           H 
ATOM   1194  CB  PRO A 527      62.610  94.250  74.770  1.00  0.00           C 
ATOM   1195  HB1 PRO A 527      63.450  94.700  75.340  1.00  0.00           H 
ATOM   1196  HB2 PRO A 527      62.450  94.850  73.850  1.00  0.00           H 
ATOM   1197  CG  PRO A 527      61.380  94.200  75.720  1.00  0.00           C 
ATOM   1198  HG1 PRO A 527      61.370  95.000  76.490  1.00  0.00           H 
ATOM   1199  HG2 PRO A 527      60.450  94.370  75.130  1.00  0.00           H 
ATOM   1200  C   PRO A 527      64.250  92.330  74.520  1.00  0.00           C 
ATOM   1201  O   PRO A 527      64.870  92.370  73.440  1.00  0.00           O 
ATOM   1202  N   MET A 528      64.820  91.890  75.680  1.00  0.00           N 
ATOM   1203  HN  MET A 528      64.400  91.930  76.580  1.00  0.00           H 
ATOM   1204  CA  MET A 528      66.090  91.160  75.600  1.00  0.00           C 
ATOM   1205  HA  MET A 528      66.810  91.850  75.190  1.00  0.00           H 
ATOM   1206  CB  MET A 528      66.540  90.880  77.050  1.00  0.00           C 
ATOM   1207  HB1 MET A 528      66.610  91.850  77.580  1.00  0.00           H 
ATOM   1208  HB2 MET A 528      65.850  90.220  77.610  1.00  0.00           H 
ATOM   1209  CG  MET A 528      67.960  90.230  77.110  1.00  0.00           C 
ATOM   1210  HG1 MET A 528      68.380  90.190  78.140  1.00  0.00           H 
ATOM   1211  HG2 MET A 528      67.770  89.170  76.850  1.00  0.00           H 
ATOM   1212  SD  MET A 528      69.200  91.010  76.100  1.00  0.00           S 
ATOM   1213  CE  MET A 528      69.100  92.600  77.060  1.00  0.00           C 
ATOM   1214  HE1 MET A 528      69.840  93.410  76.880  1.00  0.00           H 
ATOM   1215  HE2 MET A 528      68.090  93.050  77.020  1.00  0.00           H 
ATOM   1216  HE3 MET A 528      69.290  92.470  78.150  1.00  0.00           H 
ATOM   1217  C   MET A 528      66.080  89.800  74.910  1.00  0.00           C 
ATOM   1218  O   MET A 528      66.980  89.360  74.270  1.00  0.00           O 
ATOM   1219  N   ALA A 529      64.960  89.090  74.910  1.00  0.00           N 
ATOM   1220  HN  ALA A 529      64.290  89.350  75.600  1.00  0.00           H 
ATOM   1221  CA  ALA A 529      64.740  87.850  74.140  1.00  0.00           C 
ATOM   1222  HA  ALA A 529      65.490  87.110  74.350  1.00  0.00           H 
ATOM   1223  CB  ALA A 529      63.400  87.160  74.600  1.00  0.00           C 
ATOM   1224  HB1 ALA A 529      63.350  86.280  73.930  1.00  0.00           H 
ATOM   1225  HB2 ALA A 529      63.350  86.910  75.680  1.00  0.00           H 
ATOM   1226  HB3 ALA A 529      62.530  87.780  74.310  1.00  0.00           H 
ATOM   1227  C   ALA A 529      64.740  88.040  72.590  1.00  0.00           C 
ATOM   1228  O   ALA A 529      65.170  87.160  71.870  1.00  0.00           O 
ATOM   1229  N   LEU A 530      64.120  89.130  72.110  1.00  0.00           N 
ATOM   1230  HN  LEU A 530      63.690  89.720  72.790  1.00  0.00           H 
ATOM   1231  CA  LEU A 530      64.340  89.750  70.770  1.00  0.00           C 
ATOM   1232  HA  LEU A 530      63.970  89.100  70.000  1.00  0.00           H 
ATOM   1233  CB  LEU A 530      63.590  91.060  70.560  1.00  0.00           C 
ATOM   1234  HB1 LEU A 530      63.550  91.500  71.580  1.00  0.00           H 
ATOM   1235  HB2 LEU A 530      64.220  91.700  69.920  1.00  0.00           H 
ATOM   1236  CG  LEU A 530      62.260  90.920  69.780  1.00  0.00           C 
ATOM   1237  HG  LEU A 530      62.580  90.570  68.780  1.00  0.00           H 
ATOM   1238  CD1 LEU A 530      61.270  89.920  70.470  1.00  0.00           C 
ATOM   1239 1HD1 LEU A 530      60.280  90.110  70.010  1.00  0.00           H 
ATOM   1240 2HD1 LEU A 530      61.620  88.880  70.310  1.00  0.00           H 
ATOM   1241 3HD1 LEU A 530      61.080  90.120  71.550  1.00  0.00           H 
ATOM   1242  CD2 LEU A 530      61.620  92.340  69.560  1.00  0.00           C 
ATOM   1243 1HD2 LEU A 530      62.220  92.900  68.820  1.00  0.00           H 
ATOM   1244 2HD2 LEU A 530      60.590  92.260  69.150  1.00  0.00           H 
ATOM   1245 3HD2 LEU A 530      61.620  92.880  70.530  1.00  0.00           H 
ATOM   1246  C   LEU A 530      65.900  89.940  70.540  1.00  0.00           C 
ATOM   1247  O   LEU A 530      66.450  89.400  69.560  1.00  0.00           O 
ATOM   1248  N   PHE A 531      66.630  90.720  71.390  1.00  0.00           N 
ATOM   1249  HN  PHE A 531      66.130  91.040  72.190  1.00  0.00           H 
ATOM   1250  CA  PHE A 531      68.020  91.060  71.240  1.00  0.00           C 
ATOM   1251  HA  PHE A 531      68.190  91.580  70.310  1.00  0.00           H 
ATOM   1252  CB  PHE A 531      68.350  91.970  72.530  1.00  0.00           C 
ATOM   1253  HB1 PHE A 531      67.630  92.820  72.550  1.00  0.00           H 
ATOM   1254  HB2 PHE A 531      68.140  91.270  73.360  1.00  0.00           H 
ATOM   1255  CG  PHE A 531      69.750  92.520  72.460  1.00  0.00           C 
ATOM   1256  CD1 PHE A 531      70.030  93.520  71.560  1.00  0.00           C 
ATOM   1257  HD1 PHE A 531      69.180  94.020  71.120  1.00  0.00           H 
ATOM   1258  CE1 PHE A 531      71.300  93.980  71.180  1.00  0.00           C 
ATOM   1259  HE1 PHE A 531      71.210  94.750  70.420  1.00  0.00           H 
ATOM   1260  CZ  PHE A 531      72.400  93.450  71.800  1.00  0.00           C 
ATOM   1261  HZ  PHE A 531      73.370  93.880  71.620  1.00  0.00           H 
ATOM   1262  CD2 PHE A 531      70.900  92.040  73.120  1.00  0.00           C 
ATOM   1263  HD2 PHE A 531      70.680  91.240  73.810  1.00  0.00           H 
ATOM   1264  CE2 PHE A 531      72.190  92.510  72.810  1.00  0.00           C 
ATOM   1265  HE2 PHE A 531      73.030  92.090  73.350  1.00  0.00           H 
ATOM   1266  C   PHE A 531      68.960  89.860  71.190  1.00  0.00           C 
ATOM   1267  O   PHE A 531      69.760  89.790  70.270  1.00  0.00           O 
ATOM   1268  N   SER A 532      68.790  88.860  72.080  1.00  0.00           N 
ATOM   1269  HN  SER A 532      68.210  89.030  72.870  1.00  0.00           H 
ATOM   1270  CA  SER A 532      69.660  87.680  72.090  1.00  0.00           C 
ATOM   1271  HA  SER A 532      70.630  88.090  71.870  1.00  0.00           H 
ATOM   1272  CB  SER A 532      69.930  87.130  73.530  1.00  0.00           C 
ATOM   1273  HB1 SER A 532      68.970  86.810  73.980  1.00  0.00           H 
ATOM   1274  HB2 SER A 532      70.610  86.250  73.460  1.00  0.00           H 
ATOM   1275  OG  SER A 532      70.650  88.050  74.350  1.00  0.00           O 
ATOM   1276  HG1 SER A 532      71.320  88.350  73.730  1.00  0.00           H 
ATOM   1277  C   SER A 532      69.210  86.670  71.100  1.00  0.00           C 
ATOM   1278  O   SER A 532      70.090  85.950  70.610  1.00  0.00           O 
ATOM   1279  N   THR A 533      67.960  86.680  70.590  1.00  0.00           N 
ATOM   1280  HN  THR A 533      67.250  87.260  70.990  1.00  0.00           H 
ATOM   1281  CA  THR A 533      67.640  85.880  69.380  1.00  0.00           C 
ATOM   1282  HA  THR A 533      68.070  84.890  69.440  1.00  0.00           H 
ATOM   1283  CB  THR A 533      66.140  85.700  69.260  1.00  0.00           C 
ATOM   1284  HB  THR A 533      65.700  86.710  69.100  1.00  0.00           H 
ATOM   1285  OG1 THR A 533      65.720  85.030  70.460  1.00  0.00           O 
ATOM   1286  HG1 THR A 533      65.810  85.750  71.080  1.00  0.00           H 
ATOM   1287  CG2 THR A 533      65.760  84.850  68.070  1.00  0.00           C 
ATOM   1288 1HG2 THR A 533      64.760  84.440  68.310  1.00  0.00           H 
ATOM   1289 2HG2 THR A 533      65.640  85.450  67.150  1.00  0.00           H 
ATOM   1290 3HG2 THR A 533      66.430  83.960  68.100  1.00  0.00           H 
ATOM   1291  C   THR A 533      68.390  86.450  68.130  1.00  0.00           C 
ATOM   1292  O   THR A 533      68.910  85.710  67.300  1.00  0.00           O 
ATOM   1293  N   PHE A 534      68.410  87.830  68.030  1.00  0.00           N 
ATOM   1294  HN  PHE A 534      68.080  88.420  68.770  1.00  0.00           H 
ATOM   1295  CA  PHE A 534      69.200  88.520  66.990  1.00  0.00           C 
ATOM   1296  HA  PHE A 534      68.920  88.140  66.020  1.00  0.00           H 
ATOM   1297  CB  PHE A 534      68.750  90.050  67.110  1.00  0.00           C 
ATOM   1298  HB1 PHE A 534      67.740  90.110  66.660  1.00  0.00           H 
ATOM   1299  HB2 PHE A 534      68.600  90.390  68.160  1.00  0.00           H 
ATOM   1300  CG  PHE A 534      69.640  90.970  66.210  1.00  0.00           C 
ATOM   1301  CD1 PHE A 534      69.490  91.220  64.820  1.00  0.00           C 
ATOM   1302  HD1 PHE A 534      68.620  90.890  64.280  1.00  0.00           H 
ATOM   1303  CE1 PHE A 534      70.460  92.040  64.110  1.00  0.00           C 
ATOM   1304  HE1 PHE A 534      70.320  92.080  63.040  1.00  0.00           H 
ATOM   1305  CZ  PHE A 534      71.590  92.550  64.780  1.00  0.00           C 
ATOM   1306  HZ  PHE A 534      72.490  92.870  64.280  1.00  0.00           H 
ATOM   1307  CD2 PHE A 534      70.730  91.490  66.820  1.00  0.00           C 
ATOM   1308  HD2 PHE A 534      70.820  91.280  67.870  1.00  0.00           H 
ATOM   1309  CE2 PHE A 534      71.720  92.230  66.120  1.00  0.00           C 
ATOM   1310  HE2 PHE A 534      72.500  92.710  66.700  1.00  0.00           H 
ATOM   1311  C   PHE A 534      70.670  88.300  67.090  1.00  0.00           C 
ATOM   1312  O   PHE A 534      71.380  88.120  66.080  1.00  0.00           O 
ATOM   1313  N   GLU A 535      71.190  88.240  68.370  1.00  0.00           N 
ATOM   1314  HN  GLU A 535      70.630  88.510  69.150  1.00  0.00           H 
ATOM   1315  CA  GLU A 535      72.590  87.900  68.560  1.00  0.00           C 
ATOM   1316  HA  GLU A 535      73.160  88.480  67.840  1.00  0.00           H 
ATOM   1317  CB  GLU A 535      73.090  88.150  70.020  1.00  0.00           C 
ATOM   1318  HB1 GLU A 535      72.470  87.550  70.710  1.00  0.00           H 
ATOM   1319  HB2 GLU A 535      74.080  87.640  69.980  1.00  0.00           H 
ATOM   1320  CG  GLU A 535      73.270  89.600  70.580  1.00  0.00           C 
ATOM   1321  HG1 GLU A 535      74.150  90.000  70.030  1.00  0.00           H 
ATOM   1322  HG2 GLU A 535      72.340  90.150  70.330  1.00  0.00           H 
ATOM   1323  CD  GLU A 535      73.540  89.640  72.080  1.00  0.00           C 
ATOM   1324  OE1 GLU A 535      72.630  89.200  72.870  1.00  0.00           O 
ATOM   1325  OE2 GLU A 535      74.560  90.180  72.460  1.00  0.00           O 
ATOM   1326  C   GLU A 535      72.930  86.480  68.090  1.00  0.00           C 
ATOM   1327  O   GLU A 535      73.810  86.180  67.330  1.00  0.00           O 
ATOM   1328  N   LEU A 536      72.100  85.470  68.560  1.00  0.00           N 
ATOM   1329  HN  LEU A 536      71.380  85.570  69.240  1.00  0.00           H 
ATOM   1330  CA  LEU A 536      72.220  84.090  68.120  1.00  0.00           C 
ATOM   1331  HA  LEU A 536      73.230  83.760  68.300  1.00  0.00           H 
ATOM   1332  CB  LEU A 536      71.220  83.160  68.830  1.00  0.00           C 
ATOM   1333  HB1 LEU A 536      70.230  83.630  68.630  1.00  0.00           H 
ATOM   1334  HB2 LEU A 536      71.300  82.170  68.330  1.00  0.00           H 
ATOM   1335  CG  LEU A 536      71.370  83.020  70.330  1.00  0.00           C 
ATOM   1336  HG  LEU A 536      71.390  83.970  70.900  1.00  0.00           H 
ATOM   1337  CD1 LEU A 536      70.240  82.250  71.020  1.00  0.00           C 
ATOM   1338 1HD1 LEU A 536      70.410  82.180  72.120  1.00  0.00           H 
ATOM   1339 2HD1 LEU A 536      69.220  82.590  70.730  1.00  0.00           H 
ATOM   1340 3HD1 LEU A 536      70.330  81.200  70.660  1.00  0.00           H 
ATOM   1341  CD2 LEU A 536      72.670  82.200  70.550  1.00  0.00           C 
ATOM   1342 1HD2 LEU A 536      72.940  81.870  71.580  1.00  0.00           H 
ATOM   1343 2HD2 LEU A 536      72.730  81.290  69.920  1.00  0.00           H 
ATOM   1344 3HD2 LEU A 536      73.570  82.700  70.130  1.00  0.00           H 
ATOM   1345  C   LEU A 536      72.040  83.860  66.610  1.00  0.00           C 
ATOM   1346  O   LEU A 536      72.620  82.960  66.000  1.00  0.00           O 
ATOM   1347  N   PHE A 537      71.170  84.620  65.970  1.00  0.00           N 
ATOM   1348  HN  PHE A 537      70.600  85.240  66.510  1.00  0.00           H 
ATOM   1349  CA  PHE A 537      71.010  84.630  64.560  1.00  0.00           C 
ATOM   1350  HA  PHE A 537      70.720  83.630  64.270  1.00  0.00           H 
ATOM   1351  CB  PHE A 537      70.010  85.680  64.030  1.00  0.00           C 
ATOM   1352  HB1 PHE A 537      69.040  85.620  64.580  1.00  0.00           H 
ATOM   1353  HB2 PHE A 537      70.250  86.760  64.060  1.00  0.00           H 
ATOM   1354  CG  PHE A 537      69.480  85.440  62.620  1.00  0.00           C 
ATOM   1355  CD1 PHE A 537      68.320  84.730  62.350  1.00  0.00           C 
ATOM   1356  HD1 PHE A 537      67.740  84.340  63.170  1.00  0.00           H 
ATOM   1357  CE1 PHE A 537      68.010  84.290  61.080  1.00  0.00           C 
ATOM   1358  HE1 PHE A 537      67.060  83.780  61.080  1.00  0.00           H 
ATOM   1359  CZ  PHE A 537      68.780  84.720  60.000  1.00  0.00           C 
ATOM   1360  HZ  PHE A 537      68.570  84.380  59.000  1.00  0.00           H 
ATOM   1361  CD2 PHE A 537      70.220  85.860  61.480  1.00  0.00           C 
ATOM   1362  HD2 PHE A 537      71.160  86.330  61.720  1.00  0.00           H 
ATOM   1363  CE2 PHE A 537      69.980  85.400  60.200  1.00  0.00           C 
ATOM   1364  HE2 PHE A 537      70.620  85.680  59.380  1.00  0.00           H 
ATOM   1365  C   PHE A 537      72.260  84.890  63.740  1.00  0.00           C 
ATOM   1366  O   PHE A 537      72.470  84.250  62.730  1.00  0.00           O 
ATOM   1367  N   LEU A 538      73.120  85.810  64.180  1.00  0.00           N 
ATOM   1368  HN  LEU A 538      72.920  86.270  65.040  1.00  0.00           H 
ATOM   1369  CA  LEU A 538      74.390  86.180  63.550  1.00  0.00           C 
ATOM   1370  HA  LEU A 538      74.270  85.950  62.500  1.00  0.00           H 
ATOM   1371  CB  LEU A 538      74.610  87.620  63.760  1.00  0.00           C 
ATOM   1372  HB1 LEU A 538      74.710  87.730  64.860  1.00  0.00           H 
ATOM   1373  HB2 LEU A 538      75.550  87.930  63.260  1.00  0.00           H 
ATOM   1374  CG  LEU A 538      73.640  88.690  63.230  1.00  0.00           C 
ATOM   1375  HG  LEU A 538      72.620  88.390  63.560  1.00  0.00           H 
ATOM   1376  CD1 LEU A 538      74.020  90.080  63.700  1.00  0.00           C 
ATOM   1377 1HD1 LEU A 538      73.450  90.820  63.090  1.00  0.00           H 
ATOM   1378 2HD1 LEU A 538      73.770  90.050  64.780  1.00  0.00           H 
ATOM   1379 3HD1 LEU A 538      75.110  90.250  63.560  1.00  0.00           H 
ATOM   1380  CD2 LEU A 538      73.600  88.520  61.720  1.00  0.00           C 
ATOM   1381 1HD2 LEU A 538      74.580  88.740  61.240  1.00  0.00           H 
ATOM   1382 2HD2 LEU A 538      73.230  87.520  61.410  1.00  0.00           H 
ATOM   1383 3HD2 LEU A 538      73.030  89.390  61.340  1.00  0.00           H 
ATOM   1384  C   LEU A 538      75.560  85.400  64.240  1.00  0.00           C 
ATOM   1385  O   LEU A 538      76.680  85.390  63.770  1.00  0.00           O 
ATOM   1386  N   THR A 539      75.260  84.700  65.340  1.00  0.00           N 
ATOM   1387  HN  THR A 539      74.420  84.910  65.830  1.00  0.00           H 
ATOM   1388  CA  THR A 539      76.250  83.810  65.920  1.00  0.00           C 
ATOM   1389  HA  THR A 539      75.710  83.290  66.700  1.00  0.00           H 
ATOM   1390  CB  THR A 539      76.840  82.620  65.130  1.00  0.00           C 
ATOM   1391  HB  THR A 539      77.600  81.960  65.590  1.00  0.00           H 
ATOM   1392  OG1 THR A 539      77.150  82.900  63.760  1.00  0.00           O 
ATOM   1393  HG1 THR A 539      77.200  83.860  63.800  1.00  0.00           H 
ATOM   1394  CG2 THR A 539      75.730  81.590  64.930  1.00  0.00           C 
ATOM   1395 1HG2 THR A 539      76.020  80.650  64.400  1.00  0.00           H 
ATOM   1396 2HG2 THR A 539      75.330  81.270  65.920  1.00  0.00           H 
ATOM   1397 3HG2 THR A 539      74.940  82.090  64.340  1.00  0.00           H 
ATOM   1398  C   THR A 539      77.260  84.580  66.720  1.00  0.00           C 
ATOM   1399  O   THR A 539      78.390  84.130  66.930  1.00  0.00           O 
ATOM   1400  N   ILE A 540      76.880  85.810  67.220  1.00  0.00           N 
ATOM   1401  HN  ILE A 540      75.990  86.180  66.980  1.00  0.00           H 
ATOM   1402  CA  ILE A 540      77.820  86.660  67.910  1.00  0.00           C 
ATOM   1403  HA  ILE A 540      78.780  86.330  67.540  1.00  0.00           H 
ATOM   1404  CB  ILE A 540      77.630  88.050  67.450  1.00  0.00           C 
ATOM   1405  HB  ILE A 540      78.480  88.660  67.830  1.00  0.00           H 
ATOM   1406  CG2 ILE A 540      77.880  88.050  65.910  1.00  0.00           C 
ATOM   1407 1HG2 ILE A 540      78.090  89.120  65.700  1.00  0.00           H 
ATOM   1408 2HG2 ILE A 540      78.740  87.400  65.640  1.00  0.00           H 
ATOM   1409 3HG2 ILE A 540      77.020  87.660  65.320  1.00  0.00           H 
ATOM   1410  CG1 ILE A 540      76.240  88.710  67.890  1.00  0.00           C 
ATOM   1411 1HG1 ILE A 540      75.450  87.950  67.710  1.00  0.00           H 
ATOM   1412 2HG1 ILE A 540      76.170  88.840  68.990  1.00  0.00           H 
ATOM   1413  CD  ILE A 540      75.800  90.090  67.330  1.00  0.00           C 
ATOM   1414  HD1 ILE A 540      74.970  90.540  67.920  1.00  0.00           H 
ATOM   1415  HD2 ILE A 540      76.610  90.840  67.280  1.00  0.00           H 
ATOM   1416  HD3 ILE A 540      75.470  89.910  66.290  1.00  0.00           H 
ATOM   1417  C   ILE A 540      77.750  86.490  69.450  1.00  0.00           C 
ATOM   1418  O   ILE A 540      78.290  87.310  70.170  1.00  0.00           O 
ATOM   1419  N   ILE A 541      77.050  85.390  69.870  1.00  0.00           N 
ATOM   1420  HN  ILE A 541      76.480  84.920  69.200  1.00  0.00           H 
ATOM   1421  CA  ILE A 541      77.030  84.970  71.270  1.00  0.00           C 
ATOM   1422  HA  ILE A 541      77.970  85.210  71.740  1.00  0.00           H 
ATOM   1423  CB  ILE A 541      75.920  85.510  72.160  1.00  0.00           C 
ATOM   1424  HB  ILE A 541      76.270  85.260  73.180  1.00  0.00           H 
ATOM   1425  CG2 ILE A 541      76.020  87.010  72.250  1.00  0.00           C 
ATOM   1426 1HG2 ILE A 541      75.360  87.440  73.040  1.00  0.00           H 
ATOM   1427 2HG2 ILE A 541      77.050  87.290  72.570  1.00  0.00           H 
ATOM   1428 3HG2 ILE A 541      75.840  87.580  71.310  1.00  0.00           H 
ATOM   1429  CG1 ILE A 541      74.440  85.130  71.890  1.00  0.00           C 
ATOM   1430 1HG1 ILE A 541      74.060  85.620  70.970  1.00  0.00           H 
ATOM   1431 2HG1 ILE A 541      74.400  84.020  71.860  1.00  0.00           H 
ATOM   1432  CD  ILE A 541      73.460  85.530  73.040  1.00  0.00           C 
ATOM   1433  HD1 ILE A 541      73.260  86.620  72.990  1.00  0.00           H 
ATOM   1434  HD2 ILE A 541      72.490  85.020  72.860  1.00  0.00           H 
ATOM   1435  HD3 ILE A 541      73.840  85.200  74.030  1.00  0.00           H 
ATOM   1436  C   ILE A 541      76.870  83.470  71.190  1.00  0.00           C 
ATOM   1437  O   ILE A 541      76.160  82.920  70.380  1.00  0.00           O 
ATOM   1438  N   ASP A 542      77.610  82.780  72.020  1.00  0.00           N 
ATOM   1439  HN  ASP A 542      78.320  83.270  72.520  1.00  0.00           H 
ATOM   1440  CA  ASP A 542      77.460  81.360  72.240  1.00  0.00           C 
ATOM   1441  HA  ASP A 542      77.720  80.790  71.360  1.00  0.00           H 
ATOM   1442  CB  ASP A 542      78.310  80.920  73.500  1.00  0.00           C 
ATOM   1443  HB1 ASP A 542      78.280  81.720  74.270  1.00  0.00           H 
ATOM   1444  HB2 ASP A 542      77.970  79.910  73.820  1.00  0.00           H 
ATOM   1445  CG  ASP A 542      79.740  80.660  73.170  1.00  0.00           C 
ATOM   1446  OD1 ASP A 542      80.220  80.920  72.090  1.00  0.00           O 
ATOM   1447  OD2 ASP A 542      80.440  80.440  74.160  1.00  0.00           O 
ATOM   1448  C   ASP A 542      76.020  81.020  72.720  1.00  0.00           C 
ATOM   1449  O   ASP A 542      75.380  81.690  73.560  1.00  0.00           O 
ATOM   1450  N   GLY A 543      75.670  79.810  72.260  1.00  0.00           N 
ATOM   1451  HN  GLY A 543      76.260  79.360  71.600  1.00  0.00           H 
ATOM   1452  CA  GLY A 543      74.450  79.150  72.690  1.00  0.00           C 
ATOM   1453  HA1 GLY A 543      73.640  79.710  72.240  1.00  0.00           H 
ATOM   1454  HA2 GLY A 543      74.550  78.130  72.350  1.00  0.00           H 
ATOM   1455  C   GLY A 543      74.090  79.110  74.240  1.00  0.00           C 
ATOM   1456  O   GLY A 543      74.970  79.000  75.110  1.00  0.00           O 
ATOM   1457  N   PRO A 544      72.850  79.390  74.610  1.00  0.00           N 
ATOM   1458  CD  PRO A 544      71.880  80.130  73.750  1.00  0.00           C 
ATOM   1459  HD1 PRO A 544      71.460  79.530  72.910  1.00  0.00           H 
ATOM   1460  HD2 PRO A 544      72.370  81.040  73.340  1.00  0.00           H 
ATOM   1461  CA  PRO A 544      72.470  79.410  76.040  1.00  0.00           C 
ATOM   1462  HA  PRO A 544      73.130  80.110  76.540  1.00  0.00           H 
ATOM   1463  CB  PRO A 544      71.020  79.900  76.070  1.00  0.00           C 
ATOM   1464  HB1 PRO A 544      70.250  79.100  76.100  1.00  0.00           H 
ATOM   1465  HB2 PRO A 544      70.890  80.560  76.950  1.00  0.00           H 
ATOM   1466  CG  PRO A 544      71.010  80.790  74.760  1.00  0.00           C 
ATOM   1467  HG1 PRO A 544      69.990  80.900  74.340  1.00  0.00           H 
ATOM   1468  HG2 PRO A 544      71.480  81.780  74.960  1.00  0.00           H 
ATOM   1469  C   PRO A 544      72.710  78.060  76.710  1.00  0.00           C 
ATOM   1470  O   PRO A 544      72.030  77.120  76.300  1.00  0.00           O 
ATOM   1471  N   ALA A 545      73.620  77.940  77.750  1.00  0.00           N 
ATOM   1472  HN  ALA A 545      74.120  78.760  78.010  1.00  0.00           H 
ATOM   1473  CA  ALA A 545      74.120  76.630  78.160  1.00  0.00           C 
ATOM   1474  HA  ALA A 545      73.320  75.910  78.130  1.00  0.00           H 
ATOM   1475  CB  ALA A 545      75.380  76.320  77.240  1.00  0.00           C 
ATOM   1476  HB1 ALA A 545      75.800  75.330  77.520  1.00  0.00           H 
ATOM   1477  HB2 ALA A 545      75.120  76.360  76.160  1.00  0.00           H 
ATOM   1478  HB3 ALA A 545      76.130  77.120  77.390  1.00  0.00           H 
ATOM   1479  C   ALA A 545      74.560  76.770  79.580  1.00  0.00           C 
ATOM   1480  O   ALA A 545      75.080  77.780  80.070  1.00  0.00           O 
ATOM   1481  N   ASN A 546      74.220  75.700  80.280  1.00  0.00           N 
ATOM   1482  HN  ASN A 546      73.830  74.910  79.820  1.00  0.00           H 
ATOM   1483  CA  ASN A 546      74.480  75.730  81.710  1.00  0.00           C 
ATOM   1484  HA  ASN A 546      75.210  76.470  82.020  1.00  0.00           H 
ATOM   1485  CB  ASN A 546      73.210  76.170  82.490  1.00  0.00           C 
ATOM   1486  HB1 ASN A 546      73.020  77.210  82.160  1.00  0.00           H 
ATOM   1487  HB2 ASN A 546      72.330  75.580  82.150  1.00  0.00           H 
ATOM   1488  CG  ASN A 546      73.290  76.030  83.990  1.00  0.00           C 
ATOM   1489  OD1 ASN A 546      74.140  75.320  84.520  1.00  0.00           O 
ATOM   1490  ND2 ASN A 546      72.350  76.760  84.670  1.00  0.00           N 
ATOM   1491 1HD2 ASN A 546      72.330  77.700  84.320  1.00  0.00           H 
ATOM   1492 2HD2 ASN A 546      72.050  76.450  85.570  1.00  0.00           H 
ATOM   1493  C   ASN A 546      75.130  74.390  82.090  1.00  0.00           C 
ATOM   1494  O   ASN A 546      76.280  74.420  82.410  1.00  0.00           O 
ATOM   1495  N   TYR A 547      74.380  73.260  81.990  1.00  0.00           N 
ATOM   1496  HN  TYR A 547      73.510  73.400  81.520  1.00  0.00           H 
ATOM   1497  CA  TYR A 547      74.830  71.880  82.190  1.00  0.00           C 
ATOM   1498  HA  TYR A 547      74.080  71.370  81.600  1.00  0.00           H 
ATOM   1499  CB  TYR A 547      76.250  71.490  81.740  1.00  0.00           C 
ATOM   1500  HB1 TYR A 547      77.020  71.980  82.370  1.00  0.00           H 
ATOM   1501  HB2 TYR A 547      76.410  70.390  81.720  1.00  0.00           H 
ATOM   1502  CG  TYR A 547      76.430  71.820  80.240  1.00  0.00           C 
ATOM   1503  CD1 TYR A 547      75.710  71.200  79.220  1.00  0.00           C 
ATOM   1504  HD1 TYR A 547      75.000  70.430  79.490  1.00  0.00           H 
ATOM   1505  CE1 TYR A 547      75.970  71.460  77.870  1.00  0.00           C 
ATOM   1506  HE1 TYR A 547      75.480  70.900  77.090  1.00  0.00           H 
ATOM   1507  CZ  TYR A 547      76.810  72.460  77.550  1.00  0.00           C 
ATOM   1508  OH  TYR A 547      76.910  72.870  76.140  1.00  0.00           O 
ATOM   1509  HH  TYR A 547      76.380  72.240  75.650  1.00  0.00           H 
ATOM   1510  CD2 TYR A 547      77.490  72.750  79.860  1.00  0.00           C 
ATOM   1511  HD2 TYR A 547      78.020  73.260  80.650  1.00  0.00           H 
ATOM   1512  CE2 TYR A 547      77.680  73.040  78.520  1.00  0.00           C 
ATOM   1513  HE2 TYR A 547      78.330  73.810  78.120  1.00  0.00           H 
ATOM   1514  C   TYR A 547      74.530  71.450  83.630  1.00  0.00           C 
ATOM   1515  O   TYR A 547      74.320  70.240  83.880  1.00  0.00           O 
ATOM   1516  N   ASN A 548      74.430  72.420  84.520  1.00  0.00           N 
ATOM   1517  HN  ASN A 548      74.680  73.320  84.170  1.00  0.00           H 
ATOM   1518  CA  ASN A 548      74.220  72.230  85.920  1.00  0.00           C 
ATOM   1519  HA  ASN A 548      74.710  71.320  86.240  1.00  0.00           H 
ATOM   1520  CB  ASN A 548      74.830  73.370  86.780  1.00  0.00           C 
ATOM   1521  HB1 ASN A 548      74.230  74.300  86.700  1.00  0.00           H 
ATOM   1522  HB2 ASN A 548      74.830  73.040  87.840  1.00  0.00           H 
ATOM   1523  CG  ASN A 548      76.290  73.650  86.450  1.00  0.00           C 
ATOM   1524  OD1 ASN A 548      77.090  72.790  86.160  1.00  0.00           O 
ATOM   1525  ND2 ASN A 548      76.680  74.910  86.410  1.00  0.00           N 
ATOM   1526 1HD2 ASN A 548      76.080  75.640  86.740  1.00  0.00           H 
ATOM   1527 2HD2 ASN A 548      77.600  75.090  86.070  1.00  0.00           H 
ATOM   1528  C   ASN A 548      72.780  72.100  86.260  1.00  0.00           C 
ATOM   1529  O   ASN A 548      72.380  71.870  87.390  1.00  0.00           O 
ATOM   1530  N   VAL A 549      71.910  72.400  85.270  1.00  0.00           N 
ATOM   1531  HN  VAL A 549      72.340  72.650  84.410  1.00  0.00           H 
ATOM   1532  CA  VAL A 549      70.460  72.460  85.450  1.00  0.00           C 
ATOM   1533  HA  VAL A 549      70.080  71.820  86.230  1.00  0.00           H 
ATOM   1534  CB  VAL A 549      70.050  73.950  85.590  1.00  0.00           C 
ATOM   1535  HB  VAL A 549      70.940  74.580  85.800  1.00  0.00           H 
ATOM   1536  CG1 VAL A 549      69.470  74.630  84.340  1.00  0.00           C 
ATOM   1537 1HG1 VAL A 549      69.330  75.720  84.480  1.00  0.00           H 
ATOM   1538 2HG1 VAL A 549      70.110  74.490  83.440  1.00  0.00           H 
ATOM   1539 3HG1 VAL A 549      68.490  74.210  84.010  1.00  0.00           H 
ATOM   1540  CG2 VAL A 549      69.050  74.030  86.800  1.00  0.00           C 
ATOM   1541 1HG2 VAL A 549      68.930  75.050  87.230  1.00  0.00           H 
ATOM   1542 2HG2 VAL A 549      68.100  73.620  86.390  1.00  0.00           H 
ATOM   1543 3HG2 VAL A 549      69.520  73.510  87.660  1.00  0.00           H 
ATOM   1544  C   VAL A 549      69.870  71.690  84.310  1.00  0.00           C 
ATOM   1545  O   VAL A 549      70.370  71.760  83.180  1.00  0.00           O 
ATOM   1546  N   ASP A 550      68.750  71.000  84.590  1.00  0.00           N 
ATOM   1547  HN  ASP A 550      68.260  70.950  85.460  1.00  0.00           H 
ATOM   1548  CA  ASP A 550      68.100  70.330  83.500  1.00  0.00           C 
ATOM   1549  HA  ASP A 550      68.840  69.830  82.890  1.00  0.00           H 
ATOM   1550  CB  ASP A 550      67.310  69.110  83.980  1.00  0.00           C 
ATOM   1551  HB1 ASP A 550      66.620  69.540  84.730  1.00  0.00           H 
ATOM   1552  HB2 ASP A 550      66.700  68.700  83.150  1.00  0.00           H 
ATOM   1553  CG  ASP A 550      68.070  68.060  84.670  1.00  0.00           C 
ATOM   1554  OD1 ASP A 550      69.230  67.870  84.280  1.00  0.00           O 
ATOM   1555  OD2 ASP A 550      67.430  67.280  85.370  1.00  0.00           O 
ATOM   1556  C   ASP A 550      67.180  71.320  82.740  1.00  0.00           C 
ATOM   1557  O   ASP A 550      66.220  71.880  83.230  1.00  0.00           O 
ATOM   1558  N   LEU A 551      67.590  71.630  81.480  1.00  0.00           N 
ATOM   1559  HN  LEU A 551      68.360  71.220  81.000  1.00  0.00           H 
ATOM   1560  CA  LEU A 551      66.940  72.670  80.660  1.00  0.00           C 
ATOM   1561  HA  LEU A 551      66.720  73.510  81.300  1.00  0.00           H 
ATOM   1562  CB  LEU A 551      67.780  73.210  79.490  1.00  0.00           C 
ATOM   1563  HB1 LEU A 551      67.960  72.340  78.830  1.00  0.00           H 
ATOM   1564  HB2 LEU A 551      67.160  74.020  79.040  1.00  0.00           H 
ATOM   1565  CG  LEU A 551      69.100  73.880  79.950  1.00  0.00           C 
ATOM   1566  HG  LEU A 551      69.740  73.150  80.480  1.00  0.00           H 
ATOM   1567  CD1 LEU A 551      69.810  74.430  78.740  1.00  0.00           C 
ATOM   1568 1HD1 LEU A 551      70.800  74.850  79.000  1.00  0.00           H 
ATOM   1569 2HD1 LEU A 551      69.900  73.690  77.920  1.00  0.00           H 
ATOM   1570 3HD1 LEU A 551      69.180  75.260  78.360  1.00  0.00           H 
ATOM   1571  CD2 LEU A 551      68.860  75.110  80.870  1.00  0.00           C 
ATOM   1572 1HD2 LEU A 551      69.800  75.640  81.130  1.00  0.00           H 
ATOM   1573 2HD2 LEU A 551      68.260  75.870  80.330  1.00  0.00           H 
ATOM   1574 3HD2 LEU A 551      68.310  74.820  81.790  1.00  0.00           H 
ATOM   1575  C   LEU A 551      65.610  72.180  80.130  1.00  0.00           C 
ATOM   1576  O   LEU A 551      65.640  71.120  79.530  1.00  0.00           O 
ATOM   1577  N   PRO A 552      64.390  72.800  80.130  1.00  0.00           N 
ATOM   1578  CD  PRO A 552      64.190  74.160  80.700  1.00  0.00           C 
ATOM   1579  HD1 PRO A 552      64.990  74.840  80.330  1.00  0.00           H 
ATOM   1580  HD2 PRO A 552      64.220  73.970  81.790  1.00  0.00           H 
ATOM   1581  CA  PRO A 552      63.260  72.460  79.290  1.00  0.00           C 
ATOM   1582  HA  PRO A 552      62.640  71.700  79.760  1.00  0.00           H 
ATOM   1583  CB  PRO A 552      62.480  73.770  79.090  1.00  0.00           C 
ATOM   1584  HB1 PRO A 552      62.850  74.410  78.260  1.00  0.00           H 
ATOM   1585  HB2 PRO A 552      61.380  73.700  78.970  1.00  0.00           H 
ATOM   1586  CG  PRO A 552      62.820  74.570  80.340  1.00  0.00           C 
ATOM   1587  HG1 PRO A 552      62.600  75.630  80.080  1.00  0.00           H 
ATOM   1588  HG2 PRO A 552      62.080  74.330  81.140  1.00  0.00           H 
ATOM   1589  C   PRO A 552      63.590  71.940  77.870  1.00  0.00           C 
ATOM   1590  O   PRO A 552      64.060  72.760  77.090  1.00  0.00           O 
ATOM   1591  N   PHE A 553      63.220  70.710  77.500  1.00  0.00           N 
ATOM   1592  HN  PHE A 553      62.700  70.190  78.180  1.00  0.00           H 
ATOM   1593  CA  PHE A 553      63.580  69.970  76.280  1.00  0.00           C 
ATOM   1594  HA  PHE A 553      64.650  69.930  76.160  1.00  0.00           H 
ATOM   1595  CB  PHE A 553      63.010  68.500  76.220  1.00  0.00           C 
ATOM   1596  HB1 PHE A 553      63.320  68.030  75.260  1.00  0.00           H 
ATOM   1597  HB2 PHE A 553      63.400  68.010  77.130  1.00  0.00           H 
ATOM   1598  CG  PHE A 553      61.480  68.380  76.370  1.00  0.00           C 
ATOM   1599  CD1 PHE A 553      60.700  68.170  77.530  1.00  0.00           C 
ATOM   1600  HD1 PHE A 553      61.170  67.990  78.480  1.00  0.00           H 
ATOM   1601  CE1 PHE A 553      59.300  68.210  77.460  1.00  0.00           C 
ATOM   1602  HE1 PHE A 553      58.790  68.260  78.410  1.00  0.00           H 
ATOM   1603  CZ  PHE A 553      58.670  68.480  76.240  1.00  0.00           C 
ATOM   1604  HZ  PHE A 553      57.590  68.490  76.180  1.00  0.00           H 
ATOM   1605  CD2 PHE A 553      60.830  68.470  75.120  1.00  0.00           C 
ATOM   1606  HD2 PHE A 553      61.460  68.590  74.250  1.00  0.00           H 
ATOM   1607  CE2 PHE A 553      59.440  68.560  75.070  1.00  0.00           C 
ATOM   1608  HE2 PHE A 553      58.980  68.680  74.100  1.00  0.00           H 
ATOM   1609  C   PHE A 553      63.100  70.590  74.960  1.00  0.00           C 
ATOM   1610  O   PHE A 553      63.760  70.390  73.900  1.00  0.00           O 
ATOM   1611  N   MET A 554      62.050  71.310  74.930  1.00  0.00           N 
ATOM   1612  HN  MET A 554      61.510  71.490  75.750  1.00  0.00           H 
ATOM   1613  CA  MET A 554      61.530  72.000  73.740  1.00  0.00           C 
ATOM   1614  HA  MET A 554      61.440  71.270  72.940  1.00  0.00           H 
ATOM   1615  CB  MET A 554      60.180  72.680  74.140  1.00  0.00           C 
ATOM   1616  HB1 MET A 554      59.570  71.900  74.650  1.00  0.00           H 
ATOM   1617  HB2 MET A 554      60.360  73.460  74.910  1.00  0.00           H 
ATOM   1618  CG  MET A 554      59.410  73.340  72.920  1.00  0.00           C 
ATOM   1619  HG1 MET A 554      58.440  73.750  73.270  1.00  0.00           H 
ATOM   1620  HG2 MET A 554      60.060  74.170  72.570  1.00  0.00           H 
ATOM   1621  SD  MET A 554      59.180  72.100  71.560  1.00  0.00           S 
ATOM   1622  CE  MET A 554      58.840  73.310  70.330  1.00  0.00           C 
ATOM   1623  HE1 MET A 554      58.880  72.790  69.350  1.00  0.00           H 
ATOM   1624  HE2 MET A 554      57.790  73.670  70.280  1.00  0.00           H 
ATOM   1625  HE3 MET A 554      59.460  74.230  70.400  1.00  0.00           H 
ATOM   1626  C   MET A 554      62.510  73.180  73.370  1.00  0.00           C 
ATOM   1627  O   MET A 554      62.520  73.650  72.230  1.00  0.00           O 
ATOM   1628  N   TYR A 555      63.360  73.740  74.270  1.00  0.00           N 
ATOM   1629  HN  TYR A 555      63.530  73.360  75.180  1.00  0.00           H 
ATOM   1630  CA  TYR A 555      64.470  74.580  73.910  1.00  0.00           C 
ATOM   1631  HA  TYR A 555      64.030  75.340  73.280  1.00  0.00           H 
ATOM   1632  CB  TYR A 555      65.260  75.210  75.130  1.00  0.00           C 
ATOM   1633  HB1 TYR A 555      64.750  76.030  75.670  1.00  0.00           H 
ATOM   1634  HB2 TYR A 555      65.360  74.370  75.850  1.00  0.00           H 
ATOM   1635  CG  TYR A 555      66.580  75.740  74.830  1.00  0.00           C 
ATOM   1636  CD1 TYR A 555      66.820  76.870  74.040  1.00  0.00           C 
ATOM   1637  HD1 TYR A 555      65.920  77.310  73.640  1.00  0.00           H 
ATOM   1638  CE1 TYR A 555      68.060  77.470  73.880  1.00  0.00           C 
ATOM   1639  HE1 TYR A 555      68.170  78.350  73.260  1.00  0.00           H 
ATOM   1640  CZ  TYR A 555      69.170  76.850  74.500  1.00  0.00           C 
ATOM   1641  OH  TYR A 555      70.480  77.190  73.940  1.00  0.00           O 
ATOM   1642  HH  TYR A 555      71.130  76.800  74.540  1.00  0.00           H 
ATOM   1643  CD2 TYR A 555      67.720  75.170  75.460  1.00  0.00           C 
ATOM   1644  HD2 TYR A 555      67.500  74.400  76.190  1.00  0.00           H 
ATOM   1645  CE2 TYR A 555      68.980  75.720  75.200  1.00  0.00           C 
ATOM   1646  HE2 TYR A 555      69.900  75.320  75.600  1.00  0.00           H 
ATOM   1647  C   TYR A 555      65.410  73.860  72.940  1.00  0.00           C 
ATOM   1648  O   TYR A 555      65.740  74.440  71.890  1.00  0.00           O 
ATOM   1649  N   SER A 556      65.880  72.680  73.240  1.00  0.00           N 
ATOM   1650  HN  SER A 556      65.640  72.310  74.130  1.00  0.00           H 
ATOM   1651  CA  SER A 556      66.810  71.970  72.380  1.00  0.00           C 
ATOM   1652  HA  SER A 556      67.600  72.690  72.220  1.00  0.00           H 
ATOM   1653  CB  SER A 556      67.270  70.650  73.160  1.00  0.00           C 
ATOM   1654  HB1 SER A 556      66.310  70.220  73.530  1.00  0.00           H 
ATOM   1655  HB2 SER A 556      67.840  69.980  72.480  1.00  0.00           H 
ATOM   1656  OG  SER A 556      67.920  71.020  74.410  1.00  0.00           O 
ATOM   1657  HG1 SER A 556      68.860  70.910  74.270  1.00  0.00           H 
ATOM   1658  C   SER A 556      66.220  71.720  71.020  1.00  0.00           C 
ATOM   1659  O   SER A 556      66.940  71.800  69.990  1.00  0.00           O 
ATOM   1660  N   ILE A 557      64.910  71.370  70.990  1.00  0.00           N 
ATOM   1661  HN  ILE A 557      64.390  71.150  71.810  1.00  0.00           H 
ATOM   1662  CA  ILE A 557      64.230  71.210  69.670  1.00  0.00           C 
ATOM   1663  HA  ILE A 557      64.770  70.600  68.970  1.00  0.00           H 
ATOM   1664  CB  ILE A 557      62.740  70.660  69.900  1.00  0.00           C 
ATOM   1665  HB  ILE A 557      62.260  71.270  70.690  1.00  0.00           H 
ATOM   1666  CG2 ILE A 557      61.930  70.870  68.660  1.00  0.00           C 
ATOM   1667 1HG2 ILE A 557      62.550  70.850  67.740  1.00  0.00           H 
ATOM   1668 2HG2 ILE A 557      61.140  70.110  68.500  1.00  0.00           H 
ATOM   1669 3HG2 ILE A 557      61.370  71.830  68.670  1.00  0.00           H 
ATOM   1670  CG1 ILE A 557      62.780  69.150  70.400  1.00  0.00           C 
ATOM   1671 1HG1 ILE A 557      63.010  68.550  69.490  1.00  0.00           H 
ATOM   1672 2HG1 ILE A 557      63.650  69.160  71.080  1.00  0.00           H 
ATOM   1673  CD  ILE A 557      61.560  68.740  71.250  1.00  0.00           C 
ATOM   1674  HD1 ILE A 557      60.590  68.570  70.730  1.00  0.00           H 
ATOM   1675  HD2 ILE A 557      61.690  67.880  71.940  1.00  0.00           H 
ATOM   1676  HD3 ILE A 557      61.360  69.620  71.900  1.00  0.00           H 
ATOM   1677  C   ILE A 557      64.230  72.530  68.870  1.00  0.00           C 
ATOM   1678  O   ILE A 557      64.680  72.660  67.740  1.00  0.00           O 
ATOM   1679  N   THR A 558      63.790  73.640  69.550  1.00  0.00           N 
ATOM   1680  HN  THR A 558      63.510  73.640  70.510  1.00  0.00           H 
ATOM   1681  CA  THR A 558      63.740  74.950  68.910  1.00  0.00           C 
ATOM   1682  HA  THR A 558      63.210  74.880  67.970  1.00  0.00           H 
ATOM   1683  CB  THR A 558      63.040  75.880  69.930  1.00  0.00           C 
ATOM   1684  HB  THR A 558      63.690  76.050  70.820  1.00  0.00           H 
ATOM   1685  OG1 THR A 558      61.730  75.330  70.260  1.00  0.00           O 
ATOM   1686  HG1 THR A 558      61.820  74.750  71.020  1.00  0.00           H 
ATOM   1687  CG2 THR A 558      62.680  77.210  69.290  1.00  0.00           C 
ATOM   1688 1HG2 THR A 558      62.040  77.790  69.990  1.00  0.00           H 
ATOM   1689 2HG2 THR A 558      63.630  77.730  69.030  1.00  0.00           H 
ATOM   1690 3HG2 THR A 558      62.080  76.990  68.380  1.00  0.00           H 
ATOM   1691  C   THR A 558      65.030  75.550  68.510  1.00  0.00           C 
ATOM   1692  O   THR A 558      65.050  76.010  67.380  1.00  0.00           O 
ATOM   1693  N   TYR A 559      66.070  75.540  69.450  1.00  0.00           N 
ATOM   1694  HN  TYR A 559      65.950  75.090  70.330  1.00  0.00           H 
ATOM   1695  CA  TYR A 559      67.440  76.060  69.140  1.00  0.00           C 
ATOM   1696  HA  TYR A 559      67.330  77.090  68.840  1.00  0.00           H 
ATOM   1697  CB  TYR A 559      68.350  75.990  70.380  1.00  0.00           C 
ATOM   1698  HB1 TYR A 559      67.750  76.470  71.190  1.00  0.00           H 
ATOM   1699  HB2 TYR A 559      68.490  74.970  70.800  1.00  0.00           H 
ATOM   1700  CG  TYR A 559      69.740  76.750  70.290  1.00  0.00           C 
ATOM   1701  CD1 TYR A 559      69.860  78.130  69.840  1.00  0.00           C 
ATOM   1702  HD1 TYR A 559      68.960  78.690  69.650  1.00  0.00           H 
ATOM   1703  CE1 TYR A 559      71.090  78.700  69.740  1.00  0.00           C 
ATOM   1704  HE1 TYR A 559      71.160  79.750  69.500  1.00  0.00           H 
ATOM   1705  CZ  TYR A 559      72.230  77.940  69.850  1.00  0.00           C 
ATOM   1706  OH  TYR A 559      73.490  78.580  69.790  1.00  0.00           O 
ATOM   1707  HH  TYR A 559      74.170  77.930  70.000  1.00  0.00           H 
ATOM   1708  CD2 TYR A 559      70.930  75.960  70.370  1.00  0.00           C 
ATOM   1709  HD2 TYR A 559      70.950  74.930  70.680  1.00  0.00           H 
ATOM   1710  CE2 TYR A 559      72.190  76.580  70.230  1.00  0.00           C 
ATOM   1711  HE2 TYR A 559      73.080  76.050  70.540  1.00  0.00           H 
ATOM   1712  C   TYR A 559      68.060  75.370  67.990  1.00  0.00           C 
ATOM   1713  O   TYR A 559      68.630  75.940  67.110  1.00  0.00           O 
ATOM   1714  N   ALA A 560      67.920  74.040  67.880  1.00  0.00           N 
ATOM   1715  HN  ALA A 560      67.360  73.580  68.560  1.00  0.00           H 
ATOM   1716  CA  ALA A 560      68.540  73.270  66.810  1.00  0.00           C 
ATOM   1717  HA  ALA A 560      69.600  73.450  66.760  1.00  0.00           H 
ATOM   1718  CB  ALA A 560      68.220  71.820  67.110  1.00  0.00           C 
ATOM   1719  HB1 ALA A 560      68.900  71.190  66.510  1.00  0.00           H 
ATOM   1720  HB2 ALA A 560      68.590  71.660  68.150  1.00  0.00           H 
ATOM   1721  HB3 ALA A 560      67.150  71.550  66.950  1.00  0.00           H 
ATOM   1722  C   ALA A 560      68.000  73.590  65.490  1.00  0.00           C 
ATOM   1723  O   ALA A 560      68.810  73.820  64.580  1.00  0.00           O 
ATOM   1724  N   ALA A 561      66.660  73.720  65.430  1.00  0.00           N 
ATOM   1725  HN  ALA A 561      66.150  73.400  66.220  1.00  0.00           H 
ATOM   1726  CA  ALA A 561      65.970  74.280  64.260  1.00  0.00           C 
ATOM   1727  HA  ALA A 561      66.330  73.810  63.360  1.00  0.00           H 
ATOM   1728  CB  ALA A 561      64.430  74.180  64.210  1.00  0.00           C 
ATOM   1729  HB1 ALA A 561      64.000  74.580  63.270  1.00  0.00           H 
ATOM   1730  HB2 ALA A 561      64.180  73.100  64.170  1.00  0.00           H 
ATOM   1731  HB3 ALA A 561      63.920  74.670  65.070  1.00  0.00           H 
ATOM   1732  C   ALA A 561      66.360  75.700  63.940  1.00  0.00           C 
ATOM   1733  O   ALA A 561      66.670  75.990  62.790  1.00  0.00           O 
ATOM   1734  N   PHE A 562      66.430  76.570  64.910  1.00  0.00           N 
ATOM   1735  HN  PHE A 562      66.110  76.310  65.820  1.00  0.00           H 
ATOM   1736  CA  PHE A 562      66.820  77.940  64.770  1.00  0.00           C 
ATOM   1737  HA  PHE A 562      66.090  78.430  64.140  1.00  0.00           H 
ATOM   1738  CB  PHE A 562      66.860  78.650  66.140  1.00  0.00           C 
ATOM   1739  HB1 PHE A 562      65.950  78.490  66.750  1.00  0.00           H 
ATOM   1740  HB2 PHE A 562      67.740  78.210  66.650  1.00  0.00           H 
ATOM   1741  CG  PHE A 562      67.100  80.140  66.030  1.00  0.00           C 
ATOM   1742  CD1 PHE A 562      66.270  80.990  65.280  1.00  0.00           C 
ATOM   1743  HD1 PHE A 562      65.330  80.670  64.860  1.00  0.00           H 
ATOM   1744  CE1 PHE A 562      66.530  82.350  65.110  1.00  0.00           C 
ATOM   1745  HE1 PHE A 562      65.880  83.010  64.560  1.00  0.00           H 
ATOM   1746  CZ  PHE A 562      67.690  82.930  65.690  1.00  0.00           C 
ATOM   1747  HZ  PHE A 562      67.910  83.980  65.570  1.00  0.00           H 
ATOM   1748  CD2 PHE A 562      68.270  80.700  66.580  1.00  0.00           C 
ATOM   1749  HD2 PHE A 562      69.000  80.240  67.230  1.00  0.00           H 
ATOM   1750  CE2 PHE A 562      68.590  82.070  66.390  1.00  0.00           C 
ATOM   1751  HE2 PHE A 562      69.520  82.450  66.790  1.00  0.00           H 
ATOM   1752  C   PHE A 562      68.180  78.190  64.120  1.00  0.00           C 
ATOM   1753  O   PHE A 562      68.290  78.980  63.170  1.00  0.00           O 
ATOM   1754  N   ALA A 563      69.260  77.530  64.640  1.00  0.00           N 
ATOM   1755  HN  ALA A 563      69.190  76.900  65.410  1.00  0.00           H 
ATOM   1756  CA  ALA A 563      70.620  77.620  64.270  1.00  0.00           C 
ATOM   1757  HA  ALA A 563      70.830  78.680  64.330  1.00  0.00           H 
ATOM   1758  CB  ALA A 563      71.550  76.830  65.240  1.00  0.00           C 
ATOM   1759  HB1 ALA A 563      72.610  76.850  64.920  1.00  0.00           H 
ATOM   1760  HB2 ALA A 563      71.480  77.290  66.250  1.00  0.00           H 
ATOM   1761  HB3 ALA A 563      71.280  75.760  65.390  1.00  0.00           H 
ATOM   1762  C   ALA A 563      70.840  77.200  62.800  1.00  0.00           C 
ATOM   1763  O   ALA A 563      71.650  77.770  62.060  1.00  0.00           O 
ATOM   1764  N   ILE A 564      70.020  76.170  62.400  1.00  0.00           N 
ATOM   1765  HN  ILE A 564      69.390  75.750  63.050  1.00  0.00           H 
ATOM   1766  CA  ILE A 564      69.970  75.580  61.060  1.00  0.00           C 
ATOM   1767  HA  ILE A 564      70.990  75.440  60.750  1.00  0.00           H 
ATOM   1768  CB  ILE A 564      69.270  74.240  61.130  1.00  0.00           C 
ATOM   1769  HB  ILE A 564      68.500  74.270  61.930  1.00  0.00           H 
ATOM   1770  CG2 ILE A 564      68.400  74.070  59.830  1.00  0.00           C 
ATOM   1771 1HG2 ILE A 564      67.950  73.070  60.020  1.00  0.00           H 
ATOM   1772 2HG2 ILE A 564      67.580  74.810  59.910  1.00  0.00           H 
ATOM   1773 3HG2 ILE A 564      69.010  74.090  58.900  1.00  0.00           H 
ATOM   1774  CG1 ILE A 564      70.270  73.110  61.380  1.00  0.00           C 
ATOM   1775 1HG1 ILE A 564      70.970  72.940  60.540  1.00  0.00           H 
ATOM   1776 2HG1 ILE A 564      70.940  73.440  62.200  1.00  0.00           H 
ATOM   1777  CD  ILE A 564      69.530  71.810  61.890  1.00  0.00           C 
ATOM   1778  HD1 ILE A 564      68.840  71.400  61.120  1.00  0.00           H 
ATOM   1779  HD2 ILE A 564      70.310  71.040  62.080  1.00  0.00           H 
ATOM   1780  HD3 ILE A 564      69.080  72.080  62.870  1.00  0.00           H 
ATOM   1781  C   ILE A 564      69.360  76.580  60.120  1.00  0.00           C 
ATOM   1782  O   ILE A 564      69.900  76.800  59.050  1.00  0.00           O 
ATOM   1783  N   ILE A 565      68.270  77.250  60.560  1.00  0.00           N 
ATOM   1784  HN  ILE A 565      67.810  77.100  61.430  1.00  0.00           H 
ATOM   1785  CA  ILE A 565      67.660  78.230  59.680  1.00  0.00           C 
ATOM   1786  HA  ILE A 565      67.550  77.870  58.670  1.00  0.00           H 
ATOM   1787  CB  ILE A 565      66.290  78.570  60.200  1.00  0.00           C 
ATOM   1788  HB  ILE A 565      66.450  78.890  61.250  1.00  0.00           H 
ATOM   1789  CG2 ILE A 565      65.830  79.870  59.410  1.00  0.00           C 
ATOM   1790 1HG2 ILE A 565      64.740  80.040  59.520  1.00  0.00           H 
ATOM   1791 2HG2 ILE A 565      66.440  80.690  59.840  1.00  0.00           H 
ATOM   1792 3HG2 ILE A 565      66.020  79.720  58.330  1.00  0.00           H 
ATOM   1793  CG1 ILE A 565      65.440  77.300  60.040  1.00  0.00           C 
ATOM   1794 1HG1 ILE A 565      65.330  77.180  58.940  1.00  0.00           H 
ATOM   1795 2HG1 ILE A 565      65.970  76.410  60.440  1.00  0.00           H 
ATOM   1796  CD  ILE A 565      64.100  77.360  60.780  1.00  0.00           C 
ATOM   1797  HD1 ILE A 565      63.680  76.330  60.780  1.00  0.00           H 
ATOM   1798  HD2 ILE A 565      64.330  77.600  61.840  1.00  0.00           H 
ATOM   1799  HD3 ILE A 565      63.340  78.070  60.390  1.00  0.00           H 
ATOM   1800  C   ILE A 565      68.560  79.420  59.380  1.00  0.00           C 
ATOM   1801  O   ILE A 565      68.710  79.840  58.240  1.00  0.00           O 
ATOM   1802  N   ALA A 566      69.220  79.870  60.440  1.00  0.00           N 
ATOM   1803  HN  ALA A 566      69.230  79.310  61.270  1.00  0.00           H 
ATOM   1804  CA  ALA A 566      70.060  81.040  60.420  1.00  0.00           C 
ATOM   1805  HA  ALA A 566      69.530  81.890  60.000  1.00  0.00           H 
ATOM   1806  CB  ALA A 566      70.490  81.410  61.860  1.00  0.00           C 
ATOM   1807  HB1 ALA A 566      71.430  81.990  61.760  1.00  0.00           H 
ATOM   1808  HB2 ALA A 566      69.830  82.060  62.480  1.00  0.00           H 
ATOM   1809  HB3 ALA A 566      70.590  80.470  62.450  1.00  0.00           H 
ATOM   1810  C   ALA A 566      71.340  80.910  59.530  1.00  0.00           C 
ATOM   1811  O   ALA A 566      71.630  81.720  58.650  1.00  0.00           O 
ATOM   1812  N   THR A 567      72.050  79.760  59.660  1.00  0.00           N 
ATOM   1813  HN  THR A 567      71.830  79.270  60.500  1.00  0.00           H 
ATOM   1814  CA  THR A 567      73.100  79.270  58.770  1.00  0.00           C 
ATOM   1815  HA  THR A 567      73.960  79.910  58.870  1.00  0.00           H 
ATOM   1816  CB  THR A 567      73.530  77.770  59.150  1.00  0.00           C 
ATOM   1817  HB  THR A 567      72.670  77.080  59.030  1.00  0.00           H 
ATOM   1818  OG1 THR A 567      73.940  77.680  60.510  1.00  0.00           O 
ATOM   1819  HG1 THR A 567      73.140  77.650  61.030  1.00  0.00           H 
ATOM   1820  CG2 THR A 567      74.680  77.170  58.350  1.00  0.00           C 
ATOM   1821 1HG2 THR A 567      75.000  76.160  58.700  1.00  0.00           H 
ATOM   1822 2HG2 THR A 567      74.560  77.090  57.250  1.00  0.00           H 
ATOM   1823 3HG2 THR A 567      75.510  77.890  58.510  1.00  0.00           H 
ATOM   1824  C   THR A 567      72.620  79.260  57.340  1.00  0.00           C 
ATOM   1825  O   THR A 567      73.210  79.900  56.450  1.00  0.00           O 
ATOM   1826  N   LEU A 568      71.380  78.710  57.080  1.00  0.00           N 
ATOM   1827  HN  LEU A 568      70.810  78.370  57.830  1.00  0.00           H 
ATOM   1828  CA  LEU A 568      70.790  78.630  55.780  1.00  0.00           C 
ATOM   1829  HA  LEU A 568      71.660  78.370  55.190  1.00  0.00           H 
ATOM   1830  CB  LEU A 568      69.620  77.670  55.580  1.00  0.00           C 
ATOM   1831  HB1 LEU A 568      68.790  77.870  56.290  1.00  0.00           H 
ATOM   1832  HB2 LEU A 568      69.220  77.870  54.560  1.00  0.00           H 
ATOM   1833  CG  LEU A 568      69.870  76.130  55.580  1.00  0.00           C 
ATOM   1834  HG  LEU A 568      70.430  75.900  56.510  1.00  0.00           H 
ATOM   1835  CD1 LEU A 568      70.750  75.640  54.410  1.00  0.00           C 
ATOM   1836 1HD1 LEU A 568      71.690  76.220  54.350  1.00  0.00           H 
ATOM   1837 2HD1 LEU A 568      71.070  74.590  54.580  1.00  0.00           H 
ATOM   1838 3HD1 LEU A 568      70.090  75.730  53.520  1.00  0.00           H 
ATOM   1839  CD2 LEU A 568      68.510  75.380  55.720  1.00  0.00           C 
ATOM   1840 1HD2 LEU A 568      68.550  74.270  55.830  1.00  0.00           H 
ATOM   1841 2HD2 LEU A 568      67.870  75.820  56.520  1.00  0.00           H 
ATOM   1842 3HD2 LEU A 568      67.980  75.580  54.770  1.00  0.00           H 
ATOM   1843  C   LEU A 568      70.520  80.030  55.210  1.00  0.00           C 
ATOM   1844  O   LEU A 568      70.830  80.320  54.080  1.00  0.00           O 
ATOM   1845  N   LEU A 569      70.010  80.990  56.010  1.00  0.00           N 
ATOM   1846  HN  LEU A 569      69.660  80.790  56.920  1.00  0.00           H 
ATOM   1847  CA  LEU A 569      69.620  82.330  55.540  1.00  0.00           C 
ATOM   1848  HA  LEU A 569      69.040  82.240  54.630  1.00  0.00           H 
ATOM   1849  CB  LEU A 569      68.730  83.080  56.570  1.00  0.00           C 
ATOM   1850  HB1 LEU A 569      69.120  83.010  57.610  1.00  0.00           H 
ATOM   1851  HB2 LEU A 569      68.640  84.160  56.340  1.00  0.00           H 
ATOM   1852  CG  LEU A 569      67.310  82.470  56.630  1.00  0.00           C 
ATOM   1853  HG  LEU A 569      67.290  81.390  56.900  1.00  0.00           H 
ATOM   1854  CD1 LEU A 569      66.510  83.190  57.690  1.00  0.00           C 
ATOM   1855 1HD1 LEU A 569      65.500  82.740  57.800  1.00  0.00           H 
ATOM   1856 2HD1 LEU A 569      66.910  83.230  58.730  1.00  0.00           H 
ATOM   1857 3HD1 LEU A 569      66.310  84.250  57.420  1.00  0.00           H 
ATOM   1858  CD2 LEU A 569      66.570  82.740  55.360  1.00  0.00           C 
ATOM   1859 1HD2 LEU A 569      66.710  83.840  55.260  1.00  0.00           H 
ATOM   1860 2HD2 LEU A 569      67.070  82.310  54.460  1.00  0.00           H 
ATOM   1861 3HD2 LEU A 569      65.480  82.510  55.410  1.00  0.00           H 
ATOM   1862  C   LEU A 569      70.880  83.100  55.270  1.00  0.00           C 
ATOM   1863  O   LEU A 569      71.060  83.740  54.230  1.00  0.00           O 
ATOM   1864  N   MET A 570      71.890  83.050  56.160  1.00  0.00           N 
ATOM   1865  HN  MET A 570      71.890  82.400  56.920  1.00  0.00           H 
ATOM   1866  CA  MET A 570      73.190  83.720  55.860  1.00  0.00           C 
ATOM   1867  HA  MET A 570      72.940  84.760  55.700  1.00  0.00           H 
ATOM   1868  CB  MET A 570      74.090  83.720  57.100  1.00  0.00           C 
ATOM   1869  HB1 MET A 570      74.160  82.660  57.440  1.00  0.00           H 
ATOM   1870  HB2 MET A 570      75.070  84.160  56.810  1.00  0.00           H 
ATOM   1871  CG  MET A 570      73.550  84.640  58.220  1.00  0.00           C 
ATOM   1872  HG1 MET A 570      73.170  85.590  57.790  1.00  0.00           H 
ATOM   1873  HG2 MET A 570      72.640  84.130  58.600  1.00  0.00           H 
ATOM   1874  SD  MET A 570      74.660  85.140  59.590  1.00  0.00           S 
ATOM   1875  CE  MET A 570      75.380  83.530  60.090  1.00  0.00           C 
ATOM   1876  HE1 MET A 570      74.600  82.750  59.960  1.00  0.00           H 
ATOM   1877  HE2 MET A 570      76.350  83.260  59.610  1.00  0.00           H 
ATOM   1878  HE3 MET A 570      75.700  83.520  61.150  1.00  0.00           H 
ATOM   1879  C   MET A 570      73.900  83.270  54.640  1.00  0.00           C 
ATOM   1880  O   MET A 570      74.390  84.040  53.850  1.00  0.00           O 
ATOM   1881  N   LEU A 571      73.940  81.870  54.410  1.00  0.00           N 
ATOM   1882  HN  LEU A 571      73.590  81.310  55.160  1.00  0.00           H 
ATOM   1883  CA  LEU A 571      74.570  81.400  53.260  1.00  0.00           C 
ATOM   1884  HA  LEU A 571      75.470  81.990  53.230  1.00  0.00           H 
ATOM   1885  CB  LEU A 571      74.970  79.920  53.410  1.00  0.00           C 
ATOM   1886  HB1 LEU A 571      74.110  79.310  53.770  1.00  0.00           H 
ATOM   1887  HB2 LEU A 571      75.300  79.470  52.450  1.00  0.00           H 
ATOM   1888  CG  LEU A 571      76.030  79.630  54.530  1.00  0.00           C 
ATOM   1889  HG  LEU A 571      75.470  79.790  55.480  1.00  0.00           H 
ATOM   1890  CD1 LEU A 571      76.510  78.190  54.470  1.00  0.00           C 
ATOM   1891 1HD1 LEU A 571      77.260  78.000  55.260  1.00  0.00           H 
ATOM   1892 2HD1 LEU A 571      75.570  77.610  54.570  1.00  0.00           H 
ATOM   1893 3HD1 LEU A 571      77.050  77.920  53.540  1.00  0.00           H 
ATOM   1894  CD2 LEU A 571      77.220  80.550  54.460  1.00  0.00           C 
ATOM   1895 1HD2 LEU A 571      77.790  80.410  55.400  1.00  0.00           H 
ATOM   1896 2HD2 LEU A 571      77.820  80.420  53.530  1.00  0.00           H 
ATOM   1897 3HD2 LEU A 571      76.990  81.640  54.480  1.00  0.00           H 
ATOM   1898  C   LEU A 571      73.710  81.560  52.000  1.00  0.00           C 
ATOM   1899  O   LEU A 571      74.260  81.850  50.930  1.00  0.00           O 
ATOM   1900  N   ASN A 572      72.330  81.530  52.050  1.00  0.00           N 
ATOM   1901  HN  ASN A 572      71.920  81.270  52.920  1.00  0.00           H 
ATOM   1902  CA  ASN A 572      71.560  81.890  50.890  1.00  0.00           C 
ATOM   1903  HA  ASN A 572      72.000  81.430  50.020  1.00  0.00           H 
ATOM   1904  CB  ASN A 572      70.120  81.180  50.930  1.00  0.00           C 
ATOM   1905  HB1 ASN A 572      69.890  80.880  49.880  1.00  0.00           H 
ATOM   1906  HB2 ASN A 572      70.150  80.260  51.550  1.00  0.00           H 
ATOM   1907  CG  ASN A 572      68.970  82.120  51.370  1.00  0.00           C 
ATOM   1908  OD1 ASN A 572      68.970  83.280  51.760  1.00  0.00           O 
ATOM   1909  ND2 ASN A 572      67.820  81.430  51.650  1.00  0.00           N 
ATOM   1910 1HD2 ASN A 572      67.990  80.440  51.660  1.00  0.00           H 
ATOM   1911 2HD2 ASN A 572      67.080  81.950  52.070  1.00  0.00           H 
ATOM   1912  C   ASN A 572      71.730  83.280  50.440  1.00  0.00           C 
ATOM   1913  O   ASN A 572      71.880  83.560  49.220  1.00  0.00           O 
ATOM   1914  N   LEU A 573      71.830  84.240  51.340  1.00  0.00           N 
ATOM   1915  HN  LEU A 573      71.700  84.020  52.300  1.00  0.00           H 
ATOM   1916  CA  LEU A 573      72.110  85.670  51.070  1.00  0.00           C 
ATOM   1917  HA  LEU A 573      71.390  86.000  50.330  1.00  0.00           H 
ATOM   1918  CB  LEU A 573      71.930  86.590  52.360  1.00  0.00           C 
ATOM   1919  HB1 LEU A 573      71.020  86.250  52.910  1.00  0.00           H 
ATOM   1920  HB2 LEU A 573      72.770  86.310  53.020  1.00  0.00           H 
ATOM   1921  CG  LEU A 573      72.020  88.120  52.070  1.00  0.00           C 
ATOM   1922  HG  LEU A 573      72.980  88.340  51.560  1.00  0.00           H 
ATOM   1923  CD1 LEU A 573      70.840  88.580  51.140  1.00  0.00           C 
ATOM   1924 1HD1 LEU A 573      70.720  89.680  51.240  1.00  0.00           H 
ATOM   1925 2HD1 LEU A 573      71.150  88.200  50.140  1.00  0.00           H 
ATOM   1926 3HD1 LEU A 573      69.930  88.100  51.560  1.00  0.00           H 
ATOM   1927  CD2 LEU A 573      71.940  88.910  53.400  1.00  0.00           C 
ATOM   1928 1HD2 LEU A 573      71.870  90.020  53.310  1.00  0.00           H 
ATOM   1929 2HD2 LEU A 573      71.120  88.500  54.030  1.00  0.00           H 
ATOM   1930 3HD2 LEU A 573      72.760  88.740  54.120  1.00  0.00           H 
ATOM   1931  C   LEU A 573      73.510  85.960  50.440  1.00  0.00           C 
ATOM   1932  O   LEU A 573      73.580  86.820  49.540  1.00  0.00           O 
ATOM   1933  N   LEU A 574      74.510  85.120  50.830  1.00  0.00           N 
ATOM   1934  HN  LEU A 574      74.350  84.440  51.540  1.00  0.00           H 
ATOM   1935  CA  LEU A 574      75.910  85.210  50.410  1.00  0.00           C 
ATOM   1936  HA  LEU A 574      76.120  86.260  50.550  1.00  0.00           H 
ATOM   1937  CB  LEU A 574      76.750  84.200  51.280  1.00  0.00           C 
ATOM   1938  HB1 LEU A 574      76.440  84.370  52.330  1.00  0.00           H 
ATOM   1939  HB2 LEU A 574      76.470  83.160  51.020  1.00  0.00           H 
ATOM   1940  CG  LEU A 574      78.310  84.400  51.210  1.00  0.00           C 
ATOM   1941  HG  LEU A 574      78.570  85.470  51.060  1.00  0.00           H 
ATOM   1942  CD1 LEU A 574      78.940  83.750  49.960  1.00  0.00           C 
ATOM   1943 1HD1 LEU A 574      80.000  84.000  49.750  1.00  0.00           H 
ATOM   1944 2HD1 LEU A 574      78.790  82.650  50.050  1.00  0.00           H 
ATOM   1945 3HD1 LEU A 574      78.380  84.070  49.060  1.00  0.00           H 
ATOM   1946  CD2 LEU A 574      78.980  83.940  52.520  1.00  0.00           C 
ATOM   1947 1HD2 LEU A 574      79.950  84.460  52.620  1.00  0.00           H 
ATOM   1948 2HD2 LEU A 574      78.450  84.260  53.440  1.00  0.00           H 
ATOM   1949 3HD2 LEU A 574      79.180  82.850  52.430  1.00  0.00           H 
ATOM   1950  C   LEU A 574      75.910  84.880  48.940  1.00  0.00           C 
ATOM   1951  O   LEU A 574      76.520  85.470  48.080  1.00  0.00           O 
ATOM   1952  N   ILE A 575      75.150  83.810  48.580  1.00  0.00           N 
ATOM   1953  HN  ILE A 575      74.740  83.200  49.250  1.00  0.00           H 
ATOM   1954  CA  ILE A 575      74.930  83.420  47.180  1.00  0.00           C 
ATOM   1955  HA  ILE A 575      75.940  83.390  46.800  1.00  0.00           H 
ATOM   1956  CB  ILE A 575      74.310  82.040  47.020  1.00  0.00           C 
ATOM   1957  HB  ILE A 575      73.310  82.020  47.500  1.00  0.00           H 
ATOM   1958  CG2 ILE A 575      74.150  81.770  45.550  1.00  0.00           C 
ATOM   1959 1HG2 ILE A 575      73.450  82.450  45.020  1.00  0.00           H 
ATOM   1960 2HG2 ILE A 575      75.090  81.900  44.980  1.00  0.00           H 
ATOM   1961 3HG2 ILE A 575      73.660  80.770  45.580  1.00  0.00           H 
ATOM   1962  CG1 ILE A 575      75.090  80.920  47.750  1.00  0.00           C 
ATOM   1963 1HG1 ILE A 575      75.170  81.130  48.840  1.00  0.00           H 
ATOM   1964 2HG1 ILE A 575      74.500  79.990  47.620  1.00  0.00           H 
ATOM   1965  CD  ILE A 575      76.490  80.630  47.200  1.00  0.00           C 
ATOM   1966  HD1 ILE A 575      76.750  79.560  47.380  1.00  0.00           H 
ATOM   1967  HD2 ILE A 575      76.540  80.830  46.110  1.00  0.00           H 
ATOM   1968  HD3 ILE A 575      77.360  81.130  47.680  1.00  0.00           H 
ATOM   1969  C   ILE A 575      74.180  84.460  46.330  1.00  0.00           C 
ATOM   1970  O   ILE A 575      74.630  84.660  45.210  1.00  0.00           O 
ATOM   1971  N   ALA A 576      73.040  85.100  46.830  1.00  0.00           N 
ATOM   1972  HN  ALA A 576      72.870  84.960  47.800  1.00  0.00           H 
ATOM   1973  CA  ALA A 576      72.310  86.130  46.170  1.00  0.00           C 
ATOM   1974  HA  ALA A 576      71.850  85.810  45.250  1.00  0.00           H 
ATOM   1975  CB  ALA A 576      71.180  86.440  47.110  1.00  0.00           C 
ATOM   1976  HB1 ALA A 576      70.660  87.390  46.850  1.00  0.00           H 
ATOM   1977  HB2 ALA A 576      70.390  85.670  46.940  1.00  0.00           H 
ATOM   1978  HB3 ALA A 576      71.510  86.620  48.160  1.00  0.00           H 
ATOM   1979  C   ALA A 576      73.060  87.360  45.870  1.00  0.00           C 
ATOM   1980  O   ALA A 576      72.980  88.000  44.810  1.00  0.00           O 
ATOM   1981  N   MET A 577      73.860  87.900  46.860  1.00  0.00           N 
ATOM   1982  HN  MET A 577      73.850  87.480  47.760  1.00  0.00           H 
ATOM   1983  CA  MET A 577      74.890  88.910  46.670  1.00  0.00           C 
ATOM   1984  HA  MET A 577      74.370  89.700  46.160  1.00  0.00           H 
ATOM   1985  CB  MET A 577      75.490  89.370  48.030  1.00  0.00           C 
ATOM   1986  HB1 MET A 577      75.740  88.450  48.600  1.00  0.00           H 
ATOM   1987  HB2 MET A 577      76.480  89.850  47.890  1.00  0.00           H 
ATOM   1988  CG  MET A 577      74.520  90.230  48.850  1.00  0.00           C 
ATOM   1989  HG1 MET A 577      74.150  91.090  48.260  1.00  0.00           H 
ATOM   1990  HG2 MET A 577      73.670  89.560  49.120  1.00  0.00           H 
ATOM   1991  SD  MET A 577      75.330  90.720  50.460  1.00  0.00           S 
ATOM   1992  CE  MET A 577      75.790  89.150  51.260  1.00  0.00           C 
ATOM   1993  HE1 MET A 577      76.060  89.340  52.320  1.00  0.00           H 
ATOM   1994  HE2 MET A 577      74.900  88.480  51.230  1.00  0.00           H 
ATOM   1995  HE3 MET A 577      76.640  88.620  50.780  1.00  0.00           H 
ATOM   1996  C   MET A 577      76.080  88.570  45.720  1.00  0.00           C 
ATOM   1997  O   MET A 577      76.510  89.390  44.900  1.00  0.00           O 
ATOM   1998  N   MET A 578      76.600  87.380  45.810  1.00  0.00           N 
ATOM   1999  HN  MET A 578      76.320  86.680  46.470  1.00  0.00           H 
ATOM   2000  CA  MET A 578      77.550  86.860  44.790  1.00  0.00           C 
ATOM   2001  HA  MET A 578      78.400  87.530  44.840  1.00  0.00           H 
ATOM   2002  CB  MET A 578      77.940  85.370  45.190  1.00  0.00           C 
ATOM   2003  HB1 MET A 578      78.110  85.370  46.290  1.00  0.00           H 
ATOM   2004  HB2 MET A 578      77.070  84.710  45.010  1.00  0.00           H 
ATOM   2005  CG  MET A 578      79.170  84.950  44.410  1.00  0.00           C 
ATOM   2006  HG1 MET A 578      79.090  85.270  43.350  1.00  0.00           H 
ATOM   2007  HG2 MET A 578      80.110  85.400  44.800  1.00  0.00           H 
ATOM   2008  SD  MET A 578      79.340  83.150  44.490  1.00  0.00           S 
ATOM   2009  CE  MET A 578      79.740  82.890  46.230  1.00  0.00           C 
ATOM   2010  HE1 MET A 578      80.190  81.900  46.460  1.00  0.00           H 
ATOM   2011  HE2 MET A 578      80.310  83.700  46.730  1.00  0.00           H 
ATOM   2012  HE3 MET A 578      78.790  83.070  46.780  1.00  0.00           H 
ATOM   2013  C   MET A 578      76.970  86.800  43.360  1.00  0.00           C 
ATOM   2014  O   MET A 578      77.640  87.260  42.440  1.00  0.00           O 
ATOM   2015  N   GLY A 579      75.660  86.430  43.200  1.00  0.00           N 
ATOM   2016  HN  GLY A 579      75.150  86.070  43.980  1.00  0.00           H 
ATOM   2017  CA  GLY A 579      75.010  86.340  41.860  1.00  0.00           C 
ATOM   2018  HA1 GLY A 579      75.620  85.730  41.210  1.00  0.00           H 
ATOM   2019  HA2 GLY A 579      74.040  85.930  42.080  1.00  0.00           H 
ATOM   2020  C   GLY A 579      74.930  87.720  41.230  1.00  0.00           C 
ATOM   2021  O   GLY A 579      75.450  87.860  40.120  1.00  0.00           O 
ATOM   2022  N   ASP A 580      74.520  88.750  42.000  1.00  0.00           N 
ATOM   2023  HN  ASP A 580      74.180  88.620  42.930  1.00  0.00           H 
ATOM   2024  CA  ASP A 580      74.420  90.140  41.470  1.00  0.00           C 
ATOM   2025  HA  ASP A 580      73.920  90.040  40.520  1.00  0.00           H 
ATOM   2026  CB  ASP A 580      73.620  91.020  42.480  1.00  0.00           C 
ATOM   2027  HB1 ASP A 580      72.810  90.430  42.950  1.00  0.00           H 
ATOM   2028  HB2 ASP A 580      74.260  91.330  43.340  1.00  0.00           H 
ATOM   2029  CG  ASP A 580      72.990  92.260  41.820  1.00  0.00           C 
ATOM   2030  OD1 ASP A 580      72.190  92.200  40.890  1.00  0.00           O 
ATOM   2031  OD2 ASP A 580      73.270  93.400  42.390  1.00  0.00           O 
ATOM   2032  C   ASP A 580      75.810  90.820  41.240  1.00  0.00           C 
ATOM   2033  O   ASP A 580      75.880  91.760  40.440  1.00  0.00           O 
ATOM   2034  N   THR A 581      76.890  90.330  41.870  1.00  0.00           N 
ATOM   2035  HN  THR A 581      76.930  89.500  42.420  1.00  0.00           H 
ATOM   2036  CA  THR A 581      78.190  90.970  41.770  1.00  0.00           C 
ATOM   2037  HA  THR A 581      78.030  91.950  41.350  1.00  0.00           H 
ATOM   2038  CB  THR A 581      78.830  91.260  43.160  1.00  0.00           C 
ATOM   2039  HB  THR A 581      79.110  90.250  43.520  1.00  0.00           H 
ATOM   2040  OG1 THR A 581      77.900  91.800  44.090  1.00  0.00           O 
ATOM   2041  HG1 THR A 581      77.320  91.110  44.440  1.00  0.00           H 
ATOM   2042  CG2 THR A 581      79.960  92.310  42.990  1.00  0.00           C 
ATOM   2043 1HG2 THR A 581      80.280  92.560  44.030  1.00  0.00           H 
ATOM   2044 2HG2 THR A 581      80.790  91.830  42.420  1.00  0.00           H 
ATOM   2045 3HG2 THR A 581      79.520  93.210  42.520  1.00  0.00           H 
ATOM   2046  C   THR A 581      79.140  90.270  40.840  1.00  0.00           C 
ATOM   2047  O   THR A 581      80.260  90.770  40.480  1.00  0.00           O 
ATOM   2048  N   HSD A 582      78.830  89.050  40.320  1.00  0.00           N 
ATOM   2049  HN  HSD A 582      78.060  88.570  40.730  1.00  0.00           H 
ATOM   2050  CA  HSD A 582      79.740  88.320  39.430  1.00  0.00           C 
ATOM   2051  HA  HSD A 582      80.650  88.860  39.210  1.00  0.00           H 
ATOM   2052  CB  HSD A 582      80.190  87.050  40.250  1.00  0.00           C 
ATOM   2053  HB1 HSD A 582      79.280  86.500  40.580  1.00  0.00           H 
ATOM   2054  HB2 HSD A 582      80.730  86.340  39.580  1.00  0.00           H 
ATOM   2055  ND1 HSD A 582      82.170  86.650  41.710  1.00  0.00           N 
ATOM   2056  HD1 HSD A 582      82.670  86.070  41.070  1.00  0.00           H 
ATOM   2057  CG  HSD A 582      80.920  87.230  41.500  1.00  0.00           C 
ATOM   2058  CE1 HSD A 582      82.590  87.040  42.940  1.00  0.00           C 
ATOM   2059  HE1 HSD A 582      83.450  86.740  43.540  1.00  0.00           H 
ATOM   2060  NE2 HSD A 582      81.660  87.810  43.560  1.00  0.00           N 
ATOM   2061  CD2 HSD A 582      80.640  87.910  42.670  1.00  0.00           C 
ATOM   2062  HD2 HSD A 582      79.750  88.390  43.050  1.00  0.00           H 
ATOM   2063  C   HSD A 582      79.140  87.820  38.140  1.00  0.00           C 
ATOM   2064  O   HSD A 582      79.840  87.750  37.140  1.00  0.00           O 
ATOM   2065  N   TRP A 583      77.830  87.560  38.080  1.00  0.00           N 
ATOM   2066  HN  TRP A 583      77.170  87.390  38.810  1.00  0.00           H 
ATOM   2067  CA  TRP A 583      77.230  87.230  36.770  1.00  0.00           C 
ATOM   2068  HA  TRP A 583      78.010  87.020  36.050  1.00  0.00           H 
ATOM   2069  CB  TRP A 583      76.300  86.040  36.980  1.00  0.00           C 
ATOM   2070  HB1 TRP A 583      77.010  85.340  37.480  1.00  0.00           H 
ATOM   2071  HB2 TRP A 583      75.470  86.310  37.660  1.00  0.00           H 
ATOM   2072  CG  TRP A 583      75.790  85.240  35.790  1.00  0.00           C 
ATOM   2073  CD1 TRP A 583      76.520  84.510  34.970  1.00  0.00           C 
ATOM   2074  HD1 TRP A 583      77.590  84.400  35.100  1.00  0.00           H 
ATOM   2075  NE1 TRP A 583      75.750  84.050  33.870  1.00  0.00           N 
ATOM   2076  HE1 TRP A 583      76.100  83.550  33.110  1.00  0.00           H 
ATOM   2077  CE2 TRP A 583      74.500  84.460  34.000  1.00  0.00           C 
ATOM   2078  CD2 TRP A 583      74.490  85.280  35.160  1.00  0.00           C 
ATOM   2079  CE3 TRP A 583      73.360  85.890  35.500  1.00  0.00           C 
ATOM   2080  HE3 TRP A 583      73.280  86.580  36.320  1.00  0.00           H 
ATOM   2081  CZ3 TRP A 583      72.230  85.670  34.680  1.00  0.00           C 
ATOM   2082  HZ3 TRP A 583      71.270  86.090  34.960  1.00  0.00           H 
ATOM   2083  CZ2 TRP A 583      73.400  84.280  33.150  1.00  0.00           C 
ATOM   2084  HZ2 TRP A 583      73.510  83.770  32.210  1.00  0.00           H 
ATOM   2085  CH2 TRP A 583      72.240  84.800  33.610  1.00  0.00           C 
ATOM   2086  HH2 TRP A 583      71.360  84.540  33.050  1.00  0.00           H 
ATOM   2087  C   TRP A 583      76.450  88.430  36.330  1.00  0.00           C 
ATOM   2088  O   TRP A 583      75.750  88.320  35.290  1.00  0.00           O 
ATOM   2089  N   ARG A 584      76.590  89.560  36.950  1.00  0.00           N 
ATOM   2090  HN  ARG A 584      77.110  89.580  37.800  1.00  0.00           H 
ATOM   2091  CA  ARG A 584      76.020  90.810  36.510  1.00  0.00           C 
ATOM   2092  HA  ARG A 584      75.690  90.810  35.480  1.00  0.00           H 
ATOM   2093  CB  ARG A 584      74.770  91.020  37.380  1.00  0.00           C 
ATOM   2094  HB1 ARG A 584      74.160  90.150  37.060  1.00  0.00           H 
ATOM   2095  HB2 ARG A 584      74.860  90.840  38.470  1.00  0.00           H 
ATOM   2096  CG  ARG A 584      73.850  92.290  37.290  1.00  0.00           C 
ATOM   2097  HG1 ARG A 584      73.040  92.250  38.050  1.00  0.00           H 
ATOM   2098  HG2 ARG A 584      74.450  93.150  37.650  1.00  0.00           H 
ATOM   2099  CD  ARG A 584      73.180  92.600  35.980  1.00  0.00           C 
ATOM   2100  HD1 ARG A 584      72.480  93.450  36.140  1.00  0.00           H 
ATOM   2101  HD2 ARG A 584      73.890  92.930  35.190  1.00  0.00           H 
ATOM   2102  NE  ARG A 584      72.480  91.340  35.530  1.00  0.00           N 
ATOM   2103  HE  ARG A 584      71.890  90.870  36.180  1.00  0.00           H 
ATOM   2104  CZ  ARG A 584      72.490  90.850  34.290  1.00  0.00           C 
ATOM   2105  NH1 ARG A 584      71.720  89.760  34.180  1.00  0.00           N 
ATOM   2106 1HH1 ARG A 584      71.210  89.600  35.030  1.00  0.00           H 
ATOM   2107 2HH1 ARG A 584      71.440  89.450  33.270  1.00  0.00           H 
ATOM   2108  NH2 ARG A 584      72.900  91.450  33.220  1.00  0.00           N 
ATOM   2109 1HH2 ARG A 584      73.420  92.300  33.330  1.00  0.00           H 
ATOM   2110 2HH2 ARG A 584      72.620  91.040  32.350  1.00  0.00           H 
ATOM   2111  C   ARG A 584      77.020  91.850  36.610  1.00  0.00           C 
ATOM   2112  O   ARG A 584      77.850  91.920  35.780  1.00  0.00           O 
ATOM   2113  N   VAL A 585      76.990  92.660  37.690  1.00  0.00           N 
ATOM   2114  HN  VAL A 585      76.500  92.290  38.480  1.00  0.00           H 
ATOM   2115  CA  VAL A 585      77.820  93.870  37.900  1.00  0.00           C 
ATOM   2116  HA  VAL A 585      78.160  94.200  36.930  1.00  0.00           H 
ATOM   2117  CB  VAL A 585      76.990  95.090  38.340  1.00  0.00           C 
ATOM   2118  HB  VAL A 585      76.290  95.270  37.490  1.00  0.00           H 
ATOM   2119  CG1 VAL A 585      76.080  94.810  39.540  1.00  0.00           C 
ATOM   2120 1HG1 VAL A 585      75.550  95.690  39.960  1.00  0.00           H 
ATOM   2121 2HG1 VAL A 585      75.290  94.100  39.210  1.00  0.00           H 
ATOM   2122 3HG1 VAL A 585      76.640  94.250  40.320  1.00  0.00           H 
ATOM   2123  CG2 VAL A 585      77.880  96.280  38.570  1.00  0.00           C 
ATOM   2124 1HG2 VAL A 585      77.210  97.160  38.450  1.00  0.00           H 
ATOM   2125 2HG2 VAL A 585      78.240  96.300  39.620  1.00  0.00           H 
ATOM   2126 3HG2 VAL A 585      78.710  96.420  37.840  1.00  0.00           H 
ATOM   2127  C   VAL A 585      79.230  93.760  38.620  1.00  0.00           C 
ATOM   2128  O   VAL A 585      79.410  93.950  39.830  1.00  0.00           O 
ATOM   2129  N   ALA A 586      80.330  93.510  37.780  1.00  0.00           N 
ATOM   2130  HN  ALA A 586      80.240  93.470  36.790  1.00  0.00           H 
ATOM   2131  CA  ALA A 586      81.660  93.410  38.180  1.00  0.00           C 
ATOM   2132  HA  ALA A 586      81.750  93.300  39.250  1.00  0.00           H 
ATOM   2133  CB  ALA A 586      82.110  92.050  37.590  1.00  0.00           C 
ATOM   2134  HB1 ALA A 586      82.010  92.130  36.490  1.00  0.00           H 
ATOM   2135  HB2 ALA A 586      83.170  91.780  37.790  1.00  0.00           H 
ATOM   2136  HB3 ALA A 586      81.560  91.180  38.000  1.00  0.00           H 
ATOM   2137  C   ALA A 586      82.500  94.590  37.670  1.00  0.00           C 
ATOM   2138  O   ALA A 586      83.250  95.150  38.370  1.00  0.00           O 
ATOM   2139  N   HSD A 587      82.390  95.030  36.390  1.00  0.00           N 
ATOM   2140  HN  HSD A 587      81.690  94.540  35.880  1.00  0.00           H 
ATOM   2141  CA  HSD A 587      83.120  96.090  35.720  1.00  0.00           C 
ATOM   2142  HA  HSD A 587      83.950  96.380  36.350  1.00  0.00           H 
ATOM   2143  CB  HSD A 587      83.600  95.650  34.290  1.00  0.00           C 
ATOM   2144  HB1 HSD A 587      84.370  94.860  34.470  1.00  0.00           H 
ATOM   2145  HB2 HSD A 587      82.700  95.260  33.770  1.00  0.00           H 
ATOM   2146  ND1 HSD A 587      85.330  97.370  34.150  1.00  0.00           N 
ATOM   2147  HD1 HSD A 587      85.570  97.360  35.120  1.00  0.00           H 
ATOM   2148  CG  HSD A 587      84.280  96.760  33.510  1.00  0.00           C 
ATOM   2149  CE1 HSD A 587      85.960  98.190  33.250  1.00  0.00           C 
ATOM   2150  HE1 HSD A 587      86.750  98.890  33.520  1.00  0.00           H 
ATOM   2151  NE2 HSD A 587      85.430  98.090  32.050  1.00  0.00           N 
ATOM   2152  CD2 HSD A 587      84.370  97.180  32.180  1.00  0.00           C 
ATOM   2153  HD2 HSD A 587      83.750  96.940  31.330  1.00  0.00           H 
ATOM   2154  C   HSD A 587      82.360  97.350  35.660  1.00  0.00           C 
ATOM   2155  O   HSD A 587      82.950  98.430  35.700  1.00  0.00           O 
ATOM   2156  N   GLU A 588      81.010  97.330  35.660  1.00  0.00           N 
ATOM   2157  HN  GLU A 588      80.570  96.450  35.480  1.00  0.00           H 
ATOM   2158  CA  GLU A 588      80.180  98.460  35.870  1.00  0.00           C 
ATOM   2159  HA  GLU A 588      80.560  99.170  35.140  1.00  0.00           H 
ATOM   2160  CB  GLU A 588      78.800  98.180  35.450  1.00  0.00           C 
ATOM   2161  HB1 GLU A 588      78.810  98.310  34.350  1.00  0.00           H 
ATOM   2162  HB2 GLU A 588      78.640  97.090  35.620  1.00  0.00           H 
ATOM   2163  CG  GLU A 588      77.730  99.020  36.080  1.00  0.00           C 
ATOM   2164  HG1 GLU A 588      77.630  98.890  37.180  1.00  0.00           H 
ATOM   2165  HG2 GLU A 588      77.800 100.110  35.870  1.00  0.00           H 
ATOM   2166  CD  GLU A 588      76.350  98.560  35.570  1.00  0.00           C 
ATOM   2167  OE1 GLU A 588      76.280  97.540  34.860  1.00  0.00           O 
ATOM   2168  OE2 GLU A 588      75.320  99.150  35.840  1.00  0.00           O 
ATOM   2169  C   GLU A 588      80.420  99.220  37.190  1.00  0.00           C 
ATOM   2170  O   GLU A 588      80.080 100.380  37.310  1.00  0.00           O 
ATOM   2171  N   ARG A 589      81.050  98.610  38.280  1.00  0.00           N 
ATOM   2172  HN  ARG A 589      81.290  97.640  38.280  1.00  0.00           H 
ATOM   2173  CA  ARG A 589      81.530  99.360  39.440  1.00  0.00           C 
ATOM   2174  HA  ARG A 589      80.700  99.960  39.780  1.00  0.00           H 
ATOM   2175  CB  ARG A 589      81.830  98.420  40.670  1.00  0.00           C 
ATOM   2176  HB1 ARG A 589      82.000  99.040  41.570  1.00  0.00           H 
ATOM   2177  HB2 ARG A 589      80.850  97.950  40.900  1.00  0.00           H 
ATOM   2178  CG  ARG A 589      82.930  97.390  40.400  1.00  0.00           C 
ATOM   2179  HG1 ARG A 589      82.480  96.370  40.380  1.00  0.00           H 
ATOM   2180  HG2 ARG A 589      83.320  97.500  39.360  1.00  0.00           H 
ATOM   2181  CD  ARG A 589      84.090  97.600  41.340  1.00  0.00           C 
ATOM   2182  HD1 ARG A 589      84.490  98.630  41.410  1.00  0.00           H 
ATOM   2183  HD2 ARG A 589      83.770  97.300  42.360  1.00  0.00           H 
ATOM   2184  NE  ARG A 589      85.220  96.720  40.860  1.00  0.00           N 
ATOM   2185  HE  ARG A 589      85.790  97.130  40.140  1.00  0.00           H 
ATOM   2186  CZ  ARG A 589      85.540  95.510  41.290  1.00  0.00           C 
ATOM   2187  NH1 ARG A 589      85.060  94.880  42.350  1.00  0.00           N 
ATOM   2188 1HH1 ARG A 589      84.310  95.330  42.830  1.00  0.00           H 
ATOM   2189 2HH1 ARG A 589      85.610  94.140  42.730  1.00  0.00           H 
ATOM   2190  NH2 ARG A 589      86.630  94.970  40.700  1.00  0.00           N 
ATOM   2191 1HH2 ARG A 589      87.200  95.500  40.060  1.00  0.00           H 
ATOM   2192 2HH2 ARG A 589      86.980  94.150  41.140  1.00  0.00           H 
ATOM   2193  C   ARG A 589      82.640 100.320  39.120  1.00  0.00           C 
ATOM   2194  O   ARG A 589      82.740 101.340  39.730  1.00  0.00           O 
ATOM   2195  N   MET B 454     111.940  88.340  71.680  1.00  0.00           N 
ATOM   2196  HN  MET B 454     112.270  88.660  72.570  1.00  0.00           H 
ATOM   2197  CA  MET B 454     111.620  86.930  71.510  1.00  0.00           C 
ATOM   2198  HA  MET B 454     112.400  86.470  70.920  1.00  0.00           H 
ATOM   2199  CB  MET B 454     111.590  86.160  72.860  1.00  0.00           C 
ATOM   2200  HB1 MET B 454     111.010  86.770  73.590  1.00  0.00           H 
ATOM   2201  HB2 MET B 454     111.120  85.160  72.720  1.00  0.00           H 
ATOM   2202  CG  MET B 454     112.980  85.890  73.480  1.00  0.00           C 
ATOM   2203  HG1 MET B 454     113.520  85.190  72.810  1.00  0.00           H 
ATOM   2204  HG2 MET B 454     113.530  86.860  73.460  1.00  0.00           H 
ATOM   2205  SD  MET B 454     112.760  85.270  75.220  1.00  0.00           S 
ATOM   2206  CE  MET B 454     114.290  84.320  75.050  1.00  0.00           C 
ATOM   2207  HE1 MET B 454     115.000  85.170  74.950  1.00  0.00           H 
ATOM   2208  HE2 MET B 454     114.400  83.790  76.020  1.00  0.00           H 
ATOM   2209  HE3 MET B 454     114.280  83.620  74.190  1.00  0.00           H 
ATOM   2210  C   MET B 454     110.230  86.580  70.830  1.00  0.00           C 
ATOM   2211  O   MET B 454     110.160  85.730  69.970  1.00  0.00           O 
ATOM   2212  N   SER B 455     109.120  87.320  71.260  1.00  0.00           N 
ATOM   2213  HN  SER B 455     109.240  87.840  72.100  1.00  0.00           H 
ATOM   2214  CA  SER B 455     107.790  87.180  70.630  1.00  0.00           C 
ATOM   2215  HA  SER B 455     107.540  86.140  70.810  1.00  0.00           H 
ATOM   2216  CB  SER B 455     106.680  87.950  71.370  1.00  0.00           C 
ATOM   2217  HB1 SER B 455     106.990  89.010  71.480  1.00  0.00           H 
ATOM   2218  HB2 SER B 455     105.690  87.960  70.870  1.00  0.00           H 
ATOM   2219  OG  SER B 455     106.540  87.450  72.650  1.00  0.00           O 
ATOM   2220  HG1 SER B 455     107.420  87.480  73.040  1.00  0.00           H 
ATOM   2221  C   SER B 455     107.630  87.530  69.150  1.00  0.00           C 
ATOM   2222  O   SER B 455     106.970  86.920  68.310  1.00  0.00           O 
ATOM   2223  N   PHE B 456     108.320  88.640  68.750  1.00  0.00           N 
ATOM   2224  HN  PHE B 456     108.750  89.160  69.480  1.00  0.00           H 
ATOM   2225  CA  PHE B 456     108.520  88.900  67.360  1.00  0.00           C 
ATOM   2226  HA  PHE B 456     107.550  88.870  66.880  1.00  0.00           H 
ATOM   2227  CB  PHE B 456     109.200  90.230  67.090  1.00  0.00           C 
ATOM   2228  HB1 PHE B 456     110.030  90.300  67.830  1.00  0.00           H 
ATOM   2229  HB2 PHE B 456     109.620  90.390  66.070  1.00  0.00           H 
ATOM   2230  CG  PHE B 456     108.230  91.360  67.470  1.00  0.00           C 
ATOM   2231  CD1 PHE B 456     107.060  91.510  66.750  1.00  0.00           C 
ATOM   2232  HD1 PHE B 456     106.870  90.840  65.920  1.00  0.00           H 
ATOM   2233  CE1 PHE B 456     106.230  92.650  66.930  1.00  0.00           C 
ATOM   2234  HE1 PHE B 456     105.310  92.780  66.380  1.00  0.00           H 
ATOM   2235  CZ  PHE B 456     106.590  93.640  67.840  1.00  0.00           C 
ATOM   2236  HZ  PHE B 456     105.950  94.500  67.920  1.00  0.00           H 
ATOM   2237  CD2 PHE B 456     108.530  92.340  68.450  1.00  0.00           C 
ATOM   2238  HD2 PHE B 456     109.480  92.250  68.960  1.00  0.00           H 
ATOM   2239  CE2 PHE B 456     107.730  93.460  68.670  1.00  0.00           C 
ATOM   2240  HE2 PHE B 456     107.950  94.140  69.480  1.00  0.00           H 
ATOM   2241  C   PHE B 456     109.450  87.800  66.720  1.00  0.00           C 
ATOM   2242  O   PHE B 456     109.060  87.220  65.710  1.00  0.00           O 
ATOM   2243  N   ALA B 457     110.640  87.400  67.280  1.00  0.00           N 
ATOM   2244  HN  ALA B 457     111.030  87.860  68.070  1.00  0.00           H 
ATOM   2245  CA  ALA B 457     111.480  86.390  66.600  1.00  0.00           C 
ATOM   2246  HA  ALA B 457     111.660  86.740  65.590  1.00  0.00           H 
ATOM   2247  CB  ALA B 457     112.830  86.240  67.310  1.00  0.00           C 
ATOM   2248  HB1 ALA B 457     113.580  85.640  66.750  1.00  0.00           H 
ATOM   2249  HB2 ALA B 457     113.240  87.230  67.600  1.00  0.00           H 
ATOM   2250  HB3 ALA B 457     112.700  85.780  68.310  1.00  0.00           H 
ATOM   2251  C   ALA B 457     110.770  85.060  66.470  1.00  0.00           C 
ATOM   2252  O   ALA B 457     110.850  84.410  65.410  1.00  0.00           O 
ATOM   2253  N   LEU B 458     109.980  84.610  67.460  1.00  0.00           N 
ATOM   2254  HN  LEU B 458     110.000  85.100  68.330  1.00  0.00           H 
ATOM   2255  CA  LEU B 458     109.170  83.420  67.340  1.00  0.00           C 
ATOM   2256  HA  LEU B 458     109.920  82.690  67.070  1.00  0.00           H 
ATOM   2257  CB  LEU B 458     108.380  83.130  68.580  1.00  0.00           C 
ATOM   2258  HB1 LEU B 458     108.040  84.030  69.140  1.00  0.00           H 
ATOM   2259  HB2 LEU B 458     107.380  82.730  68.320  1.00  0.00           H 
ATOM   2260  CG  LEU B 458     108.900  81.990  69.460  1.00  0.00           C 
ATOM   2261  HG  LEU B 458     108.040  81.670  70.080  1.00  0.00           H 
ATOM   2262  CD1 LEU B 458     109.340  80.750  68.730  1.00  0.00           C 
ATOM   2263 1HD1 LEU B 458     109.010  79.860  69.310  1.00  0.00           H 
ATOM   2264 2HD1 LEU B 458     109.020  80.600  67.680  1.00  0.00           H 
ATOM   2265 3HD1 LEU B 458     110.450  80.710  68.770  1.00  0.00           H 
ATOM   2266  CD2 LEU B 458     109.960  82.540  70.430  1.00  0.00           C 
ATOM   2267 1HD2 LEU B 458     110.330  81.750  71.120  1.00  0.00           H 
ATOM   2268 2HD2 LEU B 458     110.800  82.890  69.790  1.00  0.00           H 
ATOM   2269 3HD2 LEU B 458     109.650  83.440  71.000  1.00  0.00           H 
ATOM   2270  C   LEU B 458     108.180  83.380  66.180  1.00  0.00           C 
ATOM   2271  O   LEU B 458     108.140  82.390  65.410  1.00  0.00           O 
ATOM   2272  N   VAL B 459     107.470  84.550  66.000  1.00  0.00           N 
ATOM   2273  HN  VAL B 459     107.540  85.230  66.720  1.00  0.00           H 
ATOM   2274  CA  VAL B 459     106.430  84.730  65.000  1.00  0.00           C 
ATOM   2275  HA  VAL B 459     105.980  83.750  65.010  1.00  0.00           H 
ATOM   2276  CB  VAL B 459     105.530  85.880  65.330  1.00  0.00           C 
ATOM   2277  HB  VAL B 459     106.150  86.790  65.480  1.00  0.00           H 
ATOM   2278  CG1 VAL B 459     104.560  86.210  64.090  1.00  0.00           C 
ATOM   2279 1HG1 VAL B 459     103.790  86.900  64.500  1.00  0.00           H 
ATOM   2280 2HG1 VAL B 459     105.110  86.740  63.290  1.00  0.00           H 
ATOM   2281 3HG1 VAL B 459     104.160  85.290  63.610  1.00  0.00           H 
ATOM   2282  CG2 VAL B 459     104.820  85.560  66.650  1.00  0.00           C 
ATOM   2283 1HG2 VAL B 459     104.110  84.720  66.460  1.00  0.00           H 
ATOM   2284 2HG2 VAL B 459     105.540  85.340  67.470  1.00  0.00           H 
ATOM   2285 3HG2 VAL B 459     104.210  86.390  67.070  1.00  0.00           H 
ATOM   2286  C   VAL B 459     107.080  84.860  63.620  1.00  0.00           C 
ATOM   2287  O   VAL B 459     106.760  84.020  62.750  1.00  0.00           O 
ATOM   2288  N   LEU B 460     108.110  85.660  63.440  1.00  0.00           N 
ATOM   2289  HN  LEU B 460     108.500  86.160  64.210  1.00  0.00           H 
ATOM   2290  CA  LEU B 460     108.890  85.800  62.220  1.00  0.00           C 
ATOM   2291  HA  LEU B 460     108.180  86.080  61.450  1.00  0.00           H 
ATOM   2292  CB  LEU B 460     109.780  87.060  62.200  1.00  0.00           C 
ATOM   2293  HB1 LEU B 460     110.250  87.100  63.210  1.00  0.00           H 
ATOM   2294  HB2 LEU B 460     110.510  87.040  61.360  1.00  0.00           H 
ATOM   2295  CG  LEU B 460     108.970  88.330  61.930  1.00  0.00           C 
ATOM   2296  HG  LEU B 460     108.310  88.190  61.040  1.00  0.00           H 
ATOM   2297  CD1 LEU B 460     108.060  88.900  63.100  1.00  0.00           C 
ATOM   2298 1HD1 LEU B 460     107.330  89.680  62.780  1.00  0.00           H 
ATOM   2299 2HD1 LEU B 460     107.410  88.070  63.450  1.00  0.00           H 
ATOM   2300 3HD1 LEU B 460     108.690  89.310  63.920  1.00  0.00           H 
ATOM   2301  CD2 LEU B 460     109.890  89.520  61.630  1.00  0.00           C 
ATOM   2302 1HD2 LEU B 460     109.370  90.410  61.210  1.00  0.00           H 
ATOM   2303 2HD2 LEU B 460     110.480  89.840  62.510  1.00  0.00           H 
ATOM   2304 3HD2 LEU B 460     110.610  89.170  60.850  1.00  0.00           H 
ATOM   2305  C   LEU B 460     109.600  84.540  61.820  1.00  0.00           C 
ATOM   2306  O   LEU B 460     109.680  84.130  60.640  1.00  0.00           O 
ATOM   2307  N   GLY B 461     110.210  83.800  62.750  1.00  0.00           N 
ATOM   2308  HN  GLY B 461     110.090  84.020  63.710  1.00  0.00           H 
ATOM   2309  CA  GLY B 461     111.100  82.680  62.450  1.00  0.00           C 
ATOM   2310  HA1 GLY B 461     111.880  83.080  61.820  1.00  0.00           H 
ATOM   2311  HA2 GLY B 461     111.380  82.340  63.440  1.00  0.00           H 
ATOM   2312  C   GLY B 461     110.500  81.510  61.720  1.00  0.00           C 
ATOM   2313  O   GLY B 461     111.000  81.060  60.650  1.00  0.00           O 
ATOM   2314  N   TRP B 462     109.400  81.050  62.380  1.00  0.00           N 
ATOM   2315  HN  TRP B 462     109.110  81.440  63.250  1.00  0.00           H 
ATOM   2316  CA  TRP B 462     108.480  80.100  61.780  1.00  0.00           C 
ATOM   2317  HA  TRP B 462     108.940  79.140  61.610  1.00  0.00           H 
ATOM   2318  CB  TRP B 462     107.330  79.790  62.800  1.00  0.00           C 
ATOM   2319  HB1 TRP B 462     106.950  80.730  63.250  1.00  0.00           H 
ATOM   2320  HB2 TRP B 462     106.410  79.360  62.350  1.00  0.00           H 
ATOM   2321  CG  TRP B 462     107.830  78.850  63.890  1.00  0.00           C 
ATOM   2322  CD1 TRP B 462     108.120  79.100  65.200  1.00  0.00           C 
ATOM   2323  HD1 TRP B 462     108.130  80.080  65.640  1.00  0.00           H 
ATOM   2324  NE1 TRP B 462     108.500  77.920  65.820  1.00  0.00           N 
ATOM   2325  HE1 TRP B 462     108.930  77.740  66.680  1.00  0.00           H 
ATOM   2326  CE2 TRP B 462     108.420  76.920  64.910  1.00  0.00           C 
ATOM   2327  CD2 TRP B 462     107.910  77.420  63.740  1.00  0.00           C 
ATOM   2328  CE3 TRP B 462     107.520  76.520  62.730  1.00  0.00           C 
ATOM   2329  HE3 TRP B 462     106.970  76.970  61.910  1.00  0.00           H 
ATOM   2330  CZ3 TRP B 462     107.940  75.200  62.830  1.00  0.00           C 
ATOM   2331  HZ3 TRP B 462     107.780  74.550  61.980  1.00  0.00           H 
ATOM   2332  CZ2 TRP B 462     108.720  75.550  65.030  1.00  0.00           C 
ATOM   2333  HZ2 TRP B 462     109.150  75.260  65.980  1.00  0.00           H 
ATOM   2334  CH2 TRP B 462     108.550  74.690  63.930  1.00  0.00           C 
ATOM   2335  HH2 TRP B 462     109.010  73.710  63.950  1.00  0.00           H 
ATOM   2336  C   TRP B 462     107.890  80.590  60.490  1.00  0.00           C 
ATOM   2337  O   TRP B 462     107.820  79.910  59.520  1.00  0.00           O 
ATOM   2338  N   CYS B 463     107.300  81.830  60.480  1.00  0.00           N 
ATOM   2339  HN  CYS B 463     107.400  82.340  61.330  1.00  0.00           H 
ATOM   2340  CA  CYS B 463     106.700  82.400  59.270  1.00  0.00           C 
ATOM   2341  HA  CYS B 463     105.850  81.800  58.980  1.00  0.00           H 
ATOM   2342  CB  CYS B 463     106.240  83.800  59.520  1.00  0.00           C 
ATOM   2343  HB1 CYS B 463     107.000  84.500  59.920  1.00  0.00           H 
ATOM   2344  HB2 CYS B 463     105.930  84.270  58.560  1.00  0.00           H 
ATOM   2345  SG  CYS B 463     104.790  83.970  60.640  1.00  0.00           S 
ATOM   2346  HG1 CYS B 463     103.780  83.790  59.810  1.00  0.00           H 
ATOM   2347  C   CYS B 463     107.480  82.410  57.990  1.00  0.00           C 
ATOM   2348  O   CYS B 463     107.020  82.260  56.880  1.00  0.00           O 
ATOM   2349  N   ASN B 464     108.800  82.410  58.180  1.00  0.00           N 
ATOM   2350  HN  ASN B 464     109.220  82.590  59.070  1.00  0.00           H 
ATOM   2351  CA  ASN B 464     109.730  82.100  57.110  1.00  0.00           C 
ATOM   2352  HA  ASN B 464     109.410  82.690  56.260  1.00  0.00           H 
ATOM   2353  CB  ASN B 464     111.130  82.530  57.520  1.00  0.00           C 
ATOM   2354  HB1 ASN B 464     111.430  82.110  58.500  1.00  0.00           H 
ATOM   2355  HB2 ASN B 464     111.900  82.300  56.760  1.00  0.00           H 
ATOM   2356  CG  ASN B 464     111.300  84.090  57.540  1.00  0.00           C 
ATOM   2357  OD1 ASN B 464     110.620  84.730  56.770  1.00  0.00           O 
ATOM   2358  ND2 ASN B 464     112.010  84.630  58.580  1.00  0.00           N 
ATOM   2359 1HD2 ASN B 464     112.530  84.100  59.250  1.00  0.00           H 
ATOM   2360 2HD2 ASN B 464     111.890  85.610  58.740  1.00  0.00           H 
ATOM   2361  C   ASN B 464     109.830  80.660  56.620  1.00  0.00           C 
ATOM   2362  O   ASN B 464     110.250  80.400  55.500  1.00  0.00           O 
ATOM   2363  N   VAL B 465     109.410  79.640  57.380  1.00  0.00           N 
ATOM   2364  HN  VAL B 465     109.010  79.810  58.280  1.00  0.00           H 
ATOM   2365  CA  VAL B 465     109.240  78.270  56.840  1.00  0.00           C 
ATOM   2366  HA  VAL B 465     110.160  77.950  56.380  1.00  0.00           H 
ATOM   2367  CB  VAL B 465     108.860  77.380  58.040  1.00  0.00           C 
ATOM   2368  HB  VAL B 465     107.960  77.710  58.600  1.00  0.00           H 
ATOM   2369  CG1 VAL B 465     108.570  75.940  57.600  1.00  0.00           C 
ATOM   2370 1HG1 VAL B 465     108.450  75.320  58.510  1.00  0.00           H 
ATOM   2371 2HG1 VAL B 465     107.640  75.740  57.020  1.00  0.00           H 
ATOM   2372 3HG1 VAL B 465     109.410  75.580  56.970  1.00  0.00           H 
ATOM   2373  CG2 VAL B 465     110.020  77.300  59.020  1.00  0.00           C 
ATOM   2374 1HG2 VAL B 465     109.970  76.430  59.710  1.00  0.00           H 
ATOM   2375 2HG2 VAL B 465     110.990  77.140  58.500  1.00  0.00           H 
ATOM   2376 3HG2 VAL B 465     110.110  78.190  59.680  1.00  0.00           H 
ATOM   2377  C   VAL B 465     108.170  78.160  55.730  1.00  0.00           C 
ATOM   2378  O   VAL B 465     108.230  77.380  54.790  1.00  0.00           O 
ATOM   2379  N   MET B 466     107.140  79.020  55.760  1.00  0.00           N 
ATOM   2380  HN  MET B 466     107.070  79.680  56.500  1.00  0.00           H 
ATOM   2381  CA  MET B 466     106.090  79.270  54.720  1.00  0.00           C 
ATOM   2382  HA  MET B 466     105.510  78.370  54.620  1.00  0.00           H 
ATOM   2383  CB  MET B 466     105.210  80.470  55.160  1.00  0.00           C 
ATOM   2384  HB1 MET B 466     105.770  81.420  55.070  1.00  0.00           H 
ATOM   2385  HB2 MET B 466     104.320  80.390  54.500  1.00  0.00           H 
ATOM   2386  CG  MET B 466     104.650  80.280  56.610  1.00  0.00           C 
ATOM   2387  HG1 MET B 466     103.940  79.420  56.660  1.00  0.00           H 
ATOM   2388  HG2 MET B 466     105.380  80.030  57.410  1.00  0.00           H 
ATOM   2389  SD  MET B 466     103.850  81.790  57.310  1.00  0.00           S 
ATOM   2390  CE  MET B 466     102.260  81.670  56.480  1.00  0.00           C 
ATOM   2391  HE1 MET B 466     102.340  81.890  55.390  1.00  0.00           H 
ATOM   2392  HE2 MET B 466     101.960  80.610  56.610  1.00  0.00           H 
ATOM   2393  HE3 MET B 466     101.490  82.360  56.890  1.00  0.00           H 
ATOM   2394  C   MET B 466     106.740  79.580  53.320  1.00  0.00           C 
ATOM   2395  O   MET B 466     106.240  79.110  52.330  1.00  0.00           O 
ATOM   2396  N   TYR B 467     107.860  80.310  53.230  1.00  0.00           N 
ATOM   2397  HN  TYR B 467     108.310  80.670  54.040  1.00  0.00           H 
ATOM   2398  CA  TYR B 467     108.560  80.620  52.030  1.00  0.00           C 
ATOM   2399  HA  TYR B 467     107.850  80.980  51.290  1.00  0.00           H 
ATOM   2400  CB  TYR B 467     109.660  81.770  52.350  1.00  0.00           C 
ATOM   2401  HB1 TYR B 467     109.240  82.670  52.850  1.00  0.00           H 
ATOM   2402  HB2 TYR B 467     110.370  81.350  53.090  1.00  0.00           H 
ATOM   2403  CG  TYR B 467     110.510  82.260  51.130  1.00  0.00           C 
ATOM   2404  CD1 TYR B 467     110.070  83.180  50.100  1.00  0.00           C 
ATOM   2405  HD1 TYR B 467     109.080  83.610  50.170  1.00  0.00           H 
ATOM   2406  CE1 TYR B 467     110.930  83.710  49.150  1.00  0.00           C 
ATOM   2407  HE1 TYR B 467     110.520  84.310  48.350  1.00  0.00           H 
ATOM   2408  CZ  TYR B 467     112.270  83.230  49.060  1.00  0.00           C 
ATOM   2409  OH  TYR B 467     113.130  83.630  48.050  1.00  0.00           O 
ATOM   2410  HH  TYR B 467     113.890  83.920  48.560  1.00  0.00           H 
ATOM   2411  CD2 TYR B 467     111.820  81.870  51.000  1.00  0.00           C 
ATOM   2412  HD2 TYR B 467     112.060  81.150  51.770  1.00  0.00           H 
ATOM   2413  CE2 TYR B 467     112.720  82.370  50.070  1.00  0.00           C 
ATOM   2414  HE2 TYR B 467     113.700  81.930  49.980  1.00  0.00           H 
ATOM   2415  C   TYR B 467     109.150  79.400  51.370  1.00  0.00           C 
ATOM   2416  O   TYR B 467     109.280  79.370  50.120  1.00  0.00           O 
ATOM   2417  N   PHE B 468     109.620  78.440  52.170  1.00  0.00           N 
ATOM   2418  HN  PHE B 468     109.620  78.530  53.160  1.00  0.00           H 
ATOM   2419  CA  PHE B 468     110.360  77.240  51.820  1.00  0.00           C 
ATOM   2420  HA  PHE B 468     111.140  77.410  51.090  1.00  0.00           H 
ATOM   2421  CB  PHE B 468     111.170  76.760  53.050  1.00  0.00           C 
ATOM   2422  HB1 PHE B 468     110.590  76.930  53.990  1.00  0.00           H 
ATOM   2423  HB2 PHE B 468     111.400  75.700  52.830  1.00  0.00           H 
ATOM   2424  CG  PHE B 468     112.390  77.560  53.230  1.00  0.00           C 
ATOM   2425  CD1 PHE B 468     113.470  77.290  52.410  1.00  0.00           C 
ATOM   2426  HD1 PHE B 468     113.480  76.510  51.670  1.00  0.00           H 
ATOM   2427  CE1 PHE B 468     114.710  77.950  52.600  1.00  0.00           C 
ATOM   2428  HE1 PHE B 468     115.620  77.680  52.080  1.00  0.00           H 
ATOM   2429  CZ  PHE B 468     114.890  78.830  53.680  1.00  0.00           C 
ATOM   2430  HZ  PHE B 468     115.840  79.330  53.780  1.00  0.00           H 
ATOM   2431  CD2 PHE B 468     112.600  78.400  54.370  1.00  0.00           C 
ATOM   2432  HD2 PHE B 468     111.940  78.520  55.210  1.00  0.00           H 
ATOM   2433  CE2 PHE B 468     113.860  79.040  54.610  1.00  0.00           C 
ATOM   2434  HE2 PHE B 468     114.000  79.690  55.460  1.00  0.00           H 
ATOM   2435  C   PHE B 468     109.450  76.120  51.210  1.00  0.00           C 
ATOM   2436  O   PHE B 468     109.870  75.060  50.800  1.00  0.00           O 
ATOM   2437  N   ALA B 469     108.100  76.360  51.170  1.00  0.00           N 
ATOM   2438  HN  ALA B 469     107.800  77.200  51.620  1.00  0.00           H 
ATOM   2439  CA  ALA B 469     107.110  75.460  50.580  1.00  0.00           C 
ATOM   2440  HA  ALA B 469     107.190  74.490  51.050  1.00  0.00           H 
ATOM   2441  CB  ALA B 469     105.800  76.130  51.010  1.00  0.00           C 
ATOM   2442  HB1 ALA B 469     105.770  76.170  52.120  1.00  0.00           H 
ATOM   2443  HB2 ALA B 469     105.620  77.100  50.490  1.00  0.00           H 
ATOM   2444  HB3 ALA B 469     105.000  75.420  50.730  1.00  0.00           H 
ATOM   2445  C   ALA B 469     107.140  75.310  49.070  1.00  0.00           C 
ATOM   2446  O   ALA B 469     106.810  74.290  48.420  1.00  0.00           O 
ATOM   2447  N   ARG B 470     107.570  76.350  48.370  1.00  0.00           N 
ATOM   2448  HN  ARG B 470     108.050  77.070  48.870  1.00  0.00           H 
ATOM   2449  CA  ARG B 470     107.600  76.460  46.930  1.00  0.00           C 
ATOM   2450  HA  ARG B 470     106.620  76.480  46.470  1.00  0.00           H 
ATOM   2451  CB  ARG B 470     108.210  77.840  46.600  1.00  0.00           C 
ATOM   2452  HB1 ARG B 470     108.130  77.980  45.500  1.00  0.00           H 
ATOM   2453  HB2 ARG B 470     107.660  78.690  47.050  1.00  0.00           H 
ATOM   2454  CG  ARG B 470     109.710  78.000  46.870  1.00  0.00           C 
ATOM   2455  HG1 ARG B 470     109.920  77.960  47.960  1.00  0.00           H 
ATOM   2456  HG2 ARG B 470     110.210  77.120  46.420  1.00  0.00           H 
ATOM   2457  CD  ARG B 470     110.260  79.370  46.500  1.00  0.00           C 
ATOM   2458  HD1 ARG B 470     111.340  79.520  46.740  1.00  0.00           H 
ATOM   2459  HD2 ARG B 470     110.200  79.640  45.420  1.00  0.00           H 
ATOM   2460  NE  ARG B 470     109.630  80.340  47.490  1.00  0.00           N 
ATOM   2461  HE  ARG B 470     109.300  79.940  48.350  1.00  0.00           H 
ATOM   2462  CZ  ARG B 470     109.030  81.460  47.160  1.00  0.00           C 
ATOM   2463  NH1 ARG B 470     109.340  82.090  46.020  1.00  0.00           N 
ATOM   2464 1HH1 ARG B 470     110.230  81.970  45.590  1.00  0.00           H 
ATOM   2465 2HH1 ARG B 470     109.100  83.040  45.830  1.00  0.00           H 
ATOM   2466  NH2 ARG B 470     108.070  81.950  47.840  1.00  0.00           N 
ATOM   2467 1HH2 ARG B 470     107.770  81.540  48.700  1.00  0.00           H 
ATOM   2468 2HH2 ARG B 470     107.570  82.700  47.410  1.00  0.00           H 
ATOM   2469  C   ARG B 470     108.360  75.370  46.200  1.00  0.00           C 
ATOM   2470  O   ARG B 470     108.060  75.020  45.060  1.00  0.00           O 
ATOM   2471  N   GLY B 471     109.320  74.680  46.890  1.00  0.00           N 
ATOM   2472  HN  GLY B 471     109.460  74.980  47.830  1.00  0.00           H 
ATOM   2473  CA  GLY B 471     110.240  73.660  46.400  1.00  0.00           C 
ATOM   2474  HA1 GLY B 471     110.790  74.050  45.560  1.00  0.00           H 
ATOM   2475  HA2 GLY B 471     110.880  73.340  47.210  1.00  0.00           H 
ATOM   2476  C   GLY B 471     109.430  72.460  45.830  1.00  0.00           C 
ATOM   2477  O   GLY B 471     109.640  71.920  44.760  1.00  0.00           O 
ATOM   2478  N   PHE B 472     108.460  71.920  46.650  1.00  0.00           N 
ATOM   2479  HN  PHE B 472     108.300  72.270  47.570  1.00  0.00           H 
ATOM   2480  CA  PHE B 472     107.750  70.700  46.200  1.00  0.00           C 
ATOM   2481  HA  PHE B 472     108.180  70.280  45.300  1.00  0.00           H 
ATOM   2482  CB  PHE B 472     107.760  69.580  47.380  1.00  0.00           C 
ATOM   2483  HB1 PHE B 472     108.840  69.330  47.490  1.00  0.00           H 
ATOM   2484  HB2 PHE B 472     107.440  70.090  48.320  1.00  0.00           H 
ATOM   2485  CG  PHE B 472     106.910  68.290  47.330  1.00  0.00           C 
ATOM   2486  CD1 PHE B 472     107.500  67.110  46.850  1.00  0.00           C 
ATOM   2487  HD1 PHE B 472     108.530  67.090  46.540  1.00  0.00           H 
ATOM   2488  CE1 PHE B 472     106.800  65.880  46.880  1.00  0.00           C 
ATOM   2489  HE1 PHE B 472     107.310  64.990  46.530  1.00  0.00           H 
ATOM   2490  CZ  PHE B 472     105.480  65.840  47.330  1.00  0.00           C 
ATOM   2491  HZ  PHE B 472     104.960  64.900  47.420  1.00  0.00           H 
ATOM   2492  CD2 PHE B 472     105.630  68.210  47.810  1.00  0.00           C 
ATOM   2493  HD2 PHE B 472     105.180  69.140  48.110  1.00  0.00           H 
ATOM   2494  CE2 PHE B 472     104.880  67.020  47.690  1.00  0.00           C 
ATOM   2495  HE2 PHE B 472     103.820  67.100  47.880  1.00  0.00           H 
ATOM   2496  C   PHE B 472     106.410  70.990  45.560  1.00  0.00           C 
ATOM   2497  O   PHE B 472     105.520  70.130  45.580  1.00  0.00           O 
ATOM   2498  N   GLN B 473     106.190  72.200  45.010  1.00  0.00           N 
ATOM   2499  HN  GLN B 473     106.970  72.820  44.950  1.00  0.00           H 
ATOM   2500  CA  GLN B 473     104.840  72.680  44.690  1.00  0.00           C 
ATOM   2501  HA  GLN B 473     104.880  73.700  44.340  1.00  0.00           H 
ATOM   2502  CB  GLN B 473     104.280  71.990  43.440  1.00  0.00           C 
ATOM   2503  HB1 GLN B 473     105.140  71.730  42.780  1.00  0.00           H 
ATOM   2504  HB2 GLN B 473     103.810  71.020  43.710  1.00  0.00           H 
ATOM   2505  CG  GLN B 473     103.340  72.870  42.590  1.00  0.00           C 
ATOM   2506  HG1 GLN B 473     102.420  73.140  43.160  1.00  0.00           H 
ATOM   2507  HG2 GLN B 473     103.890  73.810  42.380  1.00  0.00           H 
ATOM   2508  CD  GLN B 473     102.820  72.210  41.350  1.00  0.00           C 
ATOM   2509  OE1 GLN B 473     102.030  71.240  41.550  1.00  0.00           O 
ATOM   2510  NE2 GLN B 473     103.290  72.640  40.170  1.00  0.00           N 
ATOM   2511 1HE2 GLN B 473     103.830  73.480  40.120  1.00  0.00           H 
ATOM   2512 2HE2 GLN B 473     102.860  72.330  39.320  1.00  0.00           H 
ATOM   2513  C   GLN B 473     103.840  72.630  45.910  1.00  0.00           C 
ATOM   2514  O   GLN B 473     102.770  72.090  45.820  1.00  0.00           O 
ATOM   2515  N   MET B 474     104.200  73.160  47.140  1.00  0.00           N 
ATOM   2516  HN  MET B 474     104.980  73.770  47.270  1.00  0.00           H 
ATOM   2517  CA  MET B 474     103.300  73.060  48.240  1.00  0.00           C 
ATOM   2518  HA  MET B 474     102.740  72.160  48.050  1.00  0.00           H 
ATOM   2519  CB  MET B 474     104.030  72.960  49.570  1.00  0.00           C 
ATOM   2520  HB1 MET B 474     104.760  73.800  49.560  1.00  0.00           H 
ATOM   2521  HB2 MET B 474     103.400  73.080  50.480  1.00  0.00           H 
ATOM   2522  CG  MET B 474     104.870  71.720  49.770  1.00  0.00           C 
ATOM   2523  HG1 MET B 474     105.540  71.490  48.910  1.00  0.00           H 
ATOM   2524  HG2 MET B 474     105.440  71.940  50.700  1.00  0.00           H 
ATOM   2525  SD  MET B 474     103.890  70.220  50.190  1.00  0.00           S 
ATOM   2526  CE  MET B 474     105.350  69.590  51.030  1.00  0.00           C 
ATOM   2527  HE1 MET B 474     106.230  69.680  50.360  1.00  0.00           H 
ATOM   2528  HE2 MET B 474     105.530  70.170  51.960  1.00  0.00           H 
ATOM   2529  HE3 MET B 474     105.170  68.550  51.370  1.00  0.00           H 
ATOM   2530  C   MET B 474     102.300  74.210  48.210  1.00  0.00           C 
ATOM   2531  O   MET B 474     101.880  74.650  47.150  1.00  0.00           O 
ATOM   2532  N   LEU B 475     101.860  74.760  49.310  1.00  0.00           N 
ATOM   2533  HN  LEU B 475     102.250  74.500  50.190  1.00  0.00           H 
ATOM   2534  CA  LEU B 475     101.000  75.890  49.390  1.00  0.00           C 
ATOM   2535  HA  LEU B 475     100.280  75.810  48.580  1.00  0.00           H 
ATOM   2536  CB  LEU B 475     100.180  75.810  50.760  1.00  0.00           C 
ATOM   2537  HB1 LEU B 475     100.010  74.800  51.180  1.00  0.00           H 
ATOM   2538  HB2 LEU B 475     100.790  76.340  51.530  1.00  0.00           H 
ATOM   2539  CG  LEU B 475      98.780  76.470  50.860  1.00  0.00           C 
ATOM   2540  HG  LEU B 475      98.340  76.110  51.820  1.00  0.00           H 
ATOM   2541  CD1 LEU B 475      97.820  75.960  49.810  1.00  0.00           C 
ATOM   2542 1HD1 LEU B 475      98.250  75.990  48.790  1.00  0.00           H 
ATOM   2543 2HD1 LEU B 475      97.550  74.910  50.050  1.00  0.00           H 
ATOM   2544 3HD1 LEU B 475      96.860  76.490  49.610  1.00  0.00           H 
ATOM   2545  CD2 LEU B 475      98.730  77.990  50.950  1.00  0.00           C 
ATOM   2546 1HD2 LEU B 475      97.700  78.270  51.260  1.00  0.00           H 
ATOM   2547 2HD2 LEU B 475      99.400  78.410  51.740  1.00  0.00           H 
ATOM   2548 3HD2 LEU B 475      99.000  78.490  50.000  1.00  0.00           H 
ATOM   2549  C   LEU B 475     101.790  77.190  49.170  1.00  0.00           C 
ATOM   2550  O   LEU B 475     101.290  78.270  49.150  1.00  0.00           O 
ATOM   2551  N   GLY B 476     103.100  77.020  48.840  1.00  0.00           N 
ATOM   2552  HN  GLY B 476     103.320  76.070  48.640  1.00  0.00           H 
ATOM   2553  CA  GLY B 476     103.980  78.060  48.300  1.00  0.00           C 
ATOM   2554  HA1 GLY B 476     104.060  78.870  49.010  1.00  0.00           H 
ATOM   2555  HA2 GLY B 476     104.920  77.570  48.080  1.00  0.00           H 
ATOM   2556  C   GLY B 476     103.590  78.790  47.040  1.00  0.00           C 
ATOM   2557  O   GLY B 476     103.840  79.930  46.800  1.00  0.00           O 
ATOM   2558  N   PRO B 477     103.050  78.070  46.040  1.00  0.00           N 
ATOM   2559  CD  PRO B 477     103.560  76.750  45.590  1.00  0.00           C 
ATOM   2560  HD1 PRO B 477     103.640  75.880  46.280  1.00  0.00           H 
ATOM   2561  HD2 PRO B 477     104.610  76.970  45.300  1.00  0.00           H 
ATOM   2562  CA  PRO B 477     102.370  78.790  44.910  1.00  0.00           C 
ATOM   2563  HA  PRO B 477     103.030  79.570  44.560  1.00  0.00           H 
ATOM   2564  CB  PRO B 477     101.990  77.680  43.900  1.00  0.00           C 
ATOM   2565  HB1 PRO B 477     100.930  77.630  43.570  1.00  0.00           H 
ATOM   2566  HB2 PRO B 477     102.620  77.900  43.010  1.00  0.00           H 
ATOM   2567  CG  PRO B 477     102.630  76.380  44.410  1.00  0.00           C 
ATOM   2568  HG1 PRO B 477     101.830  75.750  44.860  1.00  0.00           H 
ATOM   2569  HG2 PRO B 477     103.130  75.840  43.580  1.00  0.00           H 
ATOM   2570  C   PRO B 477     101.090  79.460  45.360  1.00  0.00           C 
ATOM   2571  O   PRO B 477     100.630  80.290  44.600  1.00  0.00           O 
ATOM   2572  N   PHE B 478     100.460  79.090  46.470  1.00  0.00           N 
ATOM   2573  HN  PHE B 478     100.760  78.390  47.120  1.00  0.00           H 
ATOM   2574  CA  PHE B 478      99.250  79.810  46.890  1.00  0.00           C 
ATOM   2575  HA  PHE B 478      98.890  80.230  45.960  1.00  0.00           H 
ATOM   2576  CB  PHE B 478      98.110  78.910  47.470  1.00  0.00           C 
ATOM   2577  HB1 PHE B 478      98.620  78.210  48.170  1.00  0.00           H 
ATOM   2578  HB2 PHE B 478      97.360  79.540  48.000  1.00  0.00           H 
ATOM   2579  CG  PHE B 478      97.590  78.100  46.330  1.00  0.00           C 
ATOM   2580  CD1 PHE B 478      96.270  78.180  45.900  1.00  0.00           C 
ATOM   2581  HD1 PHE B 478      95.620  78.880  46.400  1.00  0.00           H 
ATOM   2582  CE1 PHE B 478      95.740  77.520  44.840  1.00  0.00           C 
ATOM   2583  HE1 PHE B 478      94.740  77.700  44.460  1.00  0.00           H 
ATOM   2584  CZ  PHE B 478      96.600  76.680  44.110  1.00  0.00           C 
ATOM   2585  HZ  PHE B 478      96.190  76.050  43.330  1.00  0.00           H 
ATOM   2586  CD2 PHE B 478      98.420  77.080  45.710  1.00  0.00           C 
ATOM   2587  HD2 PHE B 478      99.370  76.730  46.090  1.00  0.00           H 
ATOM   2588  CE2 PHE B 478      97.940  76.430  44.580  1.00  0.00           C 
ATOM   2589  HE2 PHE B 478      98.530  75.600  44.210  1.00  0.00           H 
ATOM   2590  C   PHE B 478      99.640  80.880  47.880  1.00  0.00           C 
ATOM   2591  O   PHE B 478      98.860  81.740  48.230  1.00  0.00           O 
ATOM   2592  N   THR B 479     101.000  81.060  48.190  1.00  0.00           N 
ATOM   2593  HN  THR B 479     101.640  80.320  47.970  1.00  0.00           H 
ATOM   2594  CA  THR B 479     101.570  82.230  48.850  1.00  0.00           C 
ATOM   2595  HA  THR B 479     100.900  82.720  49.540  1.00  0.00           H 
ATOM   2596  CB  THR B 479     102.800  81.880  49.650  1.00  0.00           C 
ATOM   2597  HB  THR B 479     103.310  80.990  49.230  1.00  0.00           H 
ATOM   2598  OG1 THR B 479     102.510  81.570  50.990  1.00  0.00           O 
ATOM   2599  HG1 THR B 479     101.590  81.310  51.050  1.00  0.00           H 
ATOM   2600  CG2 THR B 479     103.810  83.060  49.660  1.00  0.00           C 
ATOM   2601 1HG2 THR B 479     104.780  82.740  50.100  1.00  0.00           H 
ATOM   2602 2HG2 THR B 479     104.150  83.240  48.620  1.00  0.00           H 
ATOM   2603 3HG2 THR B 479     103.400  84.000  50.080  1.00  0.00           H 
ATOM   2604  C   THR B 479     101.620  83.340  47.820  1.00  0.00           C 
ATOM   2605  O   THR B 479     101.560  84.490  48.180  1.00  0.00           O 
ATOM   2606  N   ILE B 480     101.520  83.050  46.490  1.00  0.00           N 
ATOM   2607  HN  ILE B 480     101.570  82.100  46.200  1.00  0.00           H 
ATOM   2608  CA  ILE B 480     101.240  83.990  45.470  1.00  0.00           C 
ATOM   2609  HA  ILE B 480     101.940  84.810  45.520  1.00  0.00           H 
ATOM   2610  CB  ILE B 480     101.270  83.330  44.100  1.00  0.00           C 
ATOM   2611  HB  ILE B 480     100.520  82.520  43.950  1.00  0.00           H 
ATOM   2612  CG2 ILE B 480     101.050  84.380  42.970  1.00  0.00           C 
ATOM   2613 1HG2 ILE B 480     101.420  84.010  41.990  1.00  0.00           H 
ATOM   2614 2HG2 ILE B 480      99.990  84.710  42.860  1.00  0.00           H 
ATOM   2615 3HG2 ILE B 480     101.650  85.310  43.100  1.00  0.00           H 
ATOM   2616  CG1 ILE B 480     102.640  82.670  43.910  1.00  0.00           C 
ATOM   2617 1HG1 ILE B 480     103.460  83.410  44.020  1.00  0.00           H 
ATOM   2618 2HG1 ILE B 480     102.770  81.890  44.700  1.00  0.00           H 
ATOM   2619  CD  ILE B 480     102.690  81.760  42.620  1.00  0.00           C 
ATOM   2620  HD1 ILE B 480     103.560  81.060  42.580  1.00  0.00           H 
ATOM   2621  HD2 ILE B 480     101.810  81.090  42.580  1.00  0.00           H 
ATOM   2622  HD3 ILE B 480     102.720  82.360  41.690  1.00  0.00           H 
ATOM   2623  C   ILE B 480      99.900  84.610  45.700  1.00  0.00           C 
ATOM   2624  O   ILE B 480      99.840  85.820  45.470  1.00  0.00           O 
ATOM   2625  N   MET B 481      98.890  83.850  46.030  1.00  0.00           N 
ATOM   2626  HN  MET B 481      99.110  82.880  46.060  1.00  0.00           H 
ATOM   2627  CA  MET B 481      97.660  84.370  46.400  1.00  0.00           C 
ATOM   2628  HA  MET B 481      97.390  85.040  45.590  1.00  0.00           H 
ATOM   2629  CB  MET B 481      96.530  83.320  46.390  1.00  0.00           C 
ATOM   2630  HB1 MET B 481      96.850  82.370  46.880  1.00  0.00           H 
ATOM   2631  HB2 MET B 481      95.560  83.710  46.760  1.00  0.00           H 
ATOM   2632  CG  MET B 481      96.230  82.750  45.020  1.00  0.00           C 
ATOM   2633  HG1 MET B 481      95.960  83.510  44.260  1.00  0.00           H 
ATOM   2634  HG2 MET B 481      97.170  82.250  44.710  1.00  0.00           H 
ATOM   2635  SD  MET B 481      94.960  81.480  44.860  1.00  0.00           S 
ATOM   2636  CE  MET B 481      94.050  81.550  46.450  1.00  0.00           C 
ATOM   2637  HE1 MET B 481      94.690  81.250  47.300  1.00  0.00           H 
ATOM   2638  HE2 MET B 481      93.740  82.600  46.650  1.00  0.00           H 
ATOM   2639  HE3 MET B 481      93.190  80.840  46.500  1.00  0.00           H 
ATOM   2640  C   MET B 481      97.680  85.240  47.640  1.00  0.00           C 
ATOM   2641  O   MET B 481      97.090  86.320  47.650  1.00  0.00           O 
ATOM   2642  N   ILE B 482      98.430  84.890  48.770  1.00  0.00           N 
ATOM   2643  HN  ILE B 482      98.830  83.980  48.860  1.00  0.00           H 
ATOM   2644  CA  ILE B 482      98.450  85.880  49.830  1.00  0.00           C 
ATOM   2645  HA  ILE B 482      97.460  86.300  49.910  1.00  0.00           H 
ATOM   2646  CB  ILE B 482      98.650  85.180  51.220  1.00  0.00           C 
ATOM   2647  HB  ILE B 482      97.920  84.340  51.220  1.00  0.00           H 
ATOM   2648  CG2 ILE B 482     100.020  84.480  51.310  1.00  0.00           C 
ATOM   2649 1HG2 ILE B 482      99.970  83.380  51.170  1.00  0.00           H 
ATOM   2650 2HG2 ILE B 482     100.760  84.800  50.550  1.00  0.00           H 
ATOM   2651 3HG2 ILE B 482     100.470  84.700  52.300  1.00  0.00           H 
ATOM   2652  CG1 ILE B 482      98.290  86.050  52.390  1.00  0.00           C 
ATOM   2653 1HG1 ILE B 482      99.200  86.660  52.600  1.00  0.00           H 
ATOM   2654 2HG1 ILE B 482      97.570  86.830  52.060  1.00  0.00           H 
ATOM   2655  CD  ILE B 482      97.700  85.270  53.580  1.00  0.00           C 
ATOM   2656  HD1 ILE B 482      96.820  84.660  53.290  1.00  0.00           H 
ATOM   2657  HD2 ILE B 482      98.450  84.480  53.820  1.00  0.00           H 
ATOM   2658  HD3 ILE B 482      97.460  85.850  54.500  1.00  0.00           H 
ATOM   2659  C   ILE B 482      99.380  87.070  49.690  1.00  0.00           C 
ATOM   2660  O   ILE B 482      99.200  88.050  50.390  1.00  0.00           O 
ATOM   2661  N   GLN B 483     100.300  87.010  48.730  1.00  0.00           N 
ATOM   2662  HN  GLN B 483     100.380  86.210  48.140  1.00  0.00           H 
ATOM   2663  CA  GLN B 483     101.070  88.190  48.370  1.00  0.00           C 
ATOM   2664  HA  GLN B 483     101.290  88.800  49.240  1.00  0.00           H 
ATOM   2665  CB  GLN B 483     102.490  87.830  47.920  1.00  0.00           C 
ATOM   2666  HB1 GLN B 483     102.430  87.270  46.960  1.00  0.00           H 
ATOM   2667  HB2 GLN B 483     103.030  88.750  47.620  1.00  0.00           H 
ATOM   2668  CG  GLN B 483     103.430  87.180  49.030  1.00  0.00           C 
ATOM   2669  HG1 GLN B 483     103.380  86.070  49.100  1.00  0.00           H 
ATOM   2670  HG2 GLN B 483     104.490  87.330  48.740  1.00  0.00           H 
ATOM   2671  CD  GLN B 483     103.300  87.860  50.370  1.00  0.00           C 
ATOM   2672  OE1 GLN B 483     104.060  88.780  50.710  1.00  0.00           O 
ATOM   2673  NE2 GLN B 483     102.350  87.450  51.200  1.00  0.00           N 
ATOM   2674 1HE2 GLN B 483     101.540  86.980  50.860  1.00  0.00           H 
ATOM   2675 2HE2 GLN B 483     102.320  88.070  51.990  1.00  0.00           H 
ATOM   2676  C   GLN B 483     100.460  88.930  47.250  1.00  0.00           C 
ATOM   2677  O   GLN B 483     100.710  90.110  47.170  1.00  0.00           O 
ATOM   2678  N   LYS B 484      99.520  88.340  46.460  1.00  0.00           N 
ATOM   2679  HN  LYS B 484      99.430  87.350  46.440  1.00  0.00           H 
ATOM   2680  CA  LYS B 484      98.640  89.000  45.600  1.00  0.00           C 
ATOM   2681  HA  LYS B 484      99.120  89.860  45.160  1.00  0.00           H 
ATOM   2682  CB  LYS B 484      98.270  88.010  44.510  1.00  0.00           C 
ATOM   2683  HB1 LYS B 484      99.180  87.630  43.990  1.00  0.00           H 
ATOM   2684  HB2 LYS B 484      97.790  87.140  45.010  1.00  0.00           H 
ATOM   2685  CG  LYS B 484      97.330  88.520  43.490  1.00  0.00           C 
ATOM   2686  HG1 LYS B 484      97.470  89.620  43.360  1.00  0.00           H 
ATOM   2687  HG2 LYS B 484      97.520  88.080  42.490  1.00  0.00           H 
ATOM   2688  CD  LYS B 484      95.830  88.150  43.690  1.00  0.00           C 
ATOM   2689  HD1 LYS B 484      95.510  87.190  43.230  1.00  0.00           H 
ATOM   2690  HD2 LYS B 484      95.500  88.240  44.750  1.00  0.00           H 
ATOM   2691  CE  LYS B 484      95.000  89.330  43.090  1.00  0.00           C 
ATOM   2692  HE1 LYS B 484      95.090  90.260  43.690  1.00  0.00           H 
ATOM   2693  HE2 LYS B 484      95.450  89.580  42.110  1.00  0.00           H 
ATOM   2694  NZ  LYS B 484      93.560  89.000  42.920  1.00  0.00           N 
ATOM   2695  HZ1 LYS B 484      93.200  89.890  42.520  1.00  0.00           H 
ATOM   2696  HZ2 LYS B 484      93.260  88.330  42.180  1.00  0.00           H 
ATOM   2697  HZ3 LYS B 484      93.110  88.780  43.830  1.00  0.00           H 
ATOM   2698  C   LYS B 484      97.460  89.510  46.300  1.00  0.00           C 
ATOM   2699  O   LYS B 484      96.690  90.350  45.840  1.00  0.00           O 
ATOM   2700  N   MET B 485      97.240  89.150  47.560  1.00  0.00           N 
ATOM   2701  HN  MET B 485      97.670  88.310  47.900  1.00  0.00           H 
ATOM   2702  CA  MET B 485      96.400  89.800  48.530  1.00  0.00           C 
ATOM   2703  HA  MET B 485      95.600  90.200  47.920  1.00  0.00           H 
ATOM   2704  CB  MET B 485      95.840  88.880  49.550  1.00  0.00           C 
ATOM   2705  HB1 MET B 485      96.760  88.300  49.780  1.00  0.00           H 
ATOM   2706  HB2 MET B 485      95.350  89.340  50.440  1.00  0.00           H 
ATOM   2707  CG  MET B 485      94.720  88.000  48.990  1.00  0.00           C 
ATOM   2708  HG1 MET B 485      93.820  88.640  49.060  1.00  0.00           H 
ATOM   2709  HG2 MET B 485      94.890  87.730  47.930  1.00  0.00           H 
ATOM   2710  SD  MET B 485      94.180  86.600  50.090  1.00  0.00           S 
ATOM   2711  CE  MET B 485      92.890  86.070  48.950  1.00  0.00           C 
ATOM   2712  HE1 MET B 485      92.310  85.340  49.540  1.00  0.00           H 
ATOM   2713  HE2 MET B 485      92.340  86.970  48.580  1.00  0.00           H 
ATOM   2714  HE3 MET B 485      93.170  85.520  48.020  1.00  0.00           H 
ATOM   2715  C   MET B 485      96.980  91.020  49.210  1.00  0.00           C 
ATOM   2716  O   MET B 485      96.310  91.760  49.900  1.00  0.00           O 
ATOM   2717  N   ILE B 486      98.290  91.340  49.000  1.00  0.00           N 
ATOM   2718  HN  ILE B 486      98.850  90.570  48.720  1.00  0.00           H 
ATOM   2719  CA  ILE B 486      98.890  92.680  49.230  1.00  0.00           C 
ATOM   2720  HA  ILE B 486      98.450  93.170  50.090  1.00  0.00           H 
ATOM   2721  CB  ILE B 486     100.410  92.350  49.580  1.00  0.00           C 
ATOM   2722  HB  ILE B 486     100.970  92.070  48.660  1.00  0.00           H 
ATOM   2723  CG2 ILE B 486     101.040  93.660  49.960  1.00  0.00           C 
ATOM   2724 1HG2 ILE B 486     101.670  94.010  49.110  1.00  0.00           H 
ATOM   2725 2HG2 ILE B 486     100.320  94.420  50.310  1.00  0.00           H 
ATOM   2726 3HG2 ILE B 486     101.720  93.490  50.820  1.00  0.00           H 
ATOM   2727  CG1 ILE B 486     100.670  91.320  50.700  1.00  0.00           C 
ATOM   2728 1HG1 ILE B 486     100.340  90.310  50.370  1.00  0.00           H 
ATOM   2729 2HG1 ILE B 486     101.760  91.180  50.870  1.00  0.00           H 
ATOM   2730  CD  ILE B 486      99.830  91.520  52.040  1.00  0.00           C 
ATOM   2731  HD1 ILE B 486     100.220  90.780  52.770  1.00  0.00           H 
ATOM   2732  HD2 ILE B 486      99.950  92.570  52.380  1.00  0.00           H 
ATOM   2733  HD3 ILE B 486      98.740  91.360  51.860  1.00  0.00           H 
ATOM   2734  C   ILE B 486      98.580  93.590  48.010  1.00  0.00           C 
ATOM   2735  O   ILE B 486      98.970  94.730  47.960  1.00  0.00           O 
ATOM   2736  N   PHE B 487      97.720  93.130  47.120  1.00  0.00           N 
ATOM   2737  HN  PHE B 487      97.480  92.170  46.980  1.00  0.00           H 
ATOM   2738  CA  PHE B 487      97.020  94.120  46.300  1.00  0.00           C 
ATOM   2739  HA  PHE B 487      97.860  94.580  45.800  1.00  0.00           H 
ATOM   2740  CB  PHE B 487      96.060  93.410  45.230  1.00  0.00           C 
ATOM   2741  HB1 PHE B 487      95.890  94.080  44.360  1.00  0.00           H 
ATOM   2742  HB2 PHE B 487      96.590  92.540  44.780  1.00  0.00           H 
ATOM   2743  CG  PHE B 487      94.700  92.940  45.760  1.00  0.00           C 
ATOM   2744  CD1 PHE B 487      94.530  92.300  46.950  1.00  0.00           C 
ATOM   2745  HD1 PHE B 487      95.380  92.380  47.620  1.00  0.00           H 
ATOM   2746  CE1 PHE B 487      93.280  91.810  47.360  1.00  0.00           C 
ATOM   2747  HE1 PHE B 487      93.270  91.220  48.270  1.00  0.00           H 
ATOM   2748  CZ  PHE B 487      92.210  91.720  46.490  1.00  0.00           C 
ATOM   2749  HZ  PHE B 487      91.250  91.340  46.810  1.00  0.00           H 
ATOM   2750  CD2 PHE B 487      93.530  93.040  44.900  1.00  0.00           C 
ATOM   2751  HD2 PHE B 487      93.700  93.400  43.900  1.00  0.00           H 
ATOM   2752  CE2 PHE B 487      92.360  92.420  45.260  1.00  0.00           C 
ATOM   2753  HE2 PHE B 487      91.470  92.440  44.650  1.00  0.00           H 
ATOM   2754  C   PHE B 487      96.220  95.250  47.010  1.00  0.00           C 
ATOM   2755  O   PHE B 487      96.080  95.330  48.200  1.00  0.00           O 
ATOM   2756  N   GLY B 488      95.650  96.150  46.120  1.00  0.00           N 
ATOM   2757  HN  GLY B 488      95.750  95.880  45.160  1.00  0.00           H 
ATOM   2758  CA  GLY B 488      94.770  97.250  46.600  1.00  0.00           C 
ATOM   2759  HA1 GLY B 488      95.510  97.990  46.870  1.00  0.00           H 
ATOM   2760  HA2 GLY B 488      94.100  97.460  45.780  1.00  0.00           H 
ATOM   2761  C   GLY B 488      93.910  97.020  47.840  1.00  0.00           C 
ATOM   2762  O   GLY B 488      94.100  97.710  48.830  1.00  0.00           O 
ATOM   2763  N   ASP B 489      92.930  96.120  47.700  1.00  0.00           N 
ATOM   2764  HN  ASP B 489      92.750  95.610  46.860  1.00  0.00           H 
ATOM   2765  CA  ASP B 489      91.810  95.940  48.590  1.00  0.00           C 
ATOM   2766  HA  ASP B 489      91.380  96.880  48.910  1.00  0.00           H 
ATOM   2767  CB  ASP B 489      90.690  95.020  48.020  1.00  0.00           C 
ATOM   2768  HB1 ASP B 489      91.070  94.000  47.780  1.00  0.00           H 
ATOM   2769  HB2 ASP B 489      89.900  94.900  48.790  1.00  0.00           H 
ATOM   2770  CG  ASP B 489      90.080  95.690  46.830  1.00  0.00           C 
ATOM   2771  OD1 ASP B 489      89.750  96.910  47.000  1.00  0.00           O 
ATOM   2772  OD2 ASP B 489      90.000  95.100  45.740  1.00  0.00           O 
ATOM   2773  C   ASP B 489      92.190  95.590  50.010  1.00  0.00           C 
ATOM   2774  O   ASP B 489      91.560  96.060  50.930  1.00  0.00           O 
ATOM   2775  N   LEU B 490      93.300  94.810  50.180  1.00  0.00           N 
ATOM   2776  HN  LEU B 490      93.840  94.320  49.510  1.00  0.00           H 
ATOM   2777  CA  LEU B 490      93.590  94.440  51.560  1.00  0.00           C 
ATOM   2778  HA  LEU B 490      92.650  94.270  52.070  1.00  0.00           H 
ATOM   2779  CB  LEU B 490      94.460  93.190  51.510  1.00  0.00           C 
ATOM   2780  HB1 LEU B 490      94.160  92.590  50.620  1.00  0.00           H 
ATOM   2781  HB2 LEU B 490      95.520  93.500  51.370  1.00  0.00           H 
ATOM   2782  CG  LEU B 490      94.150  92.240  52.710  1.00  0.00           C 
ATOM   2783  HG  LEU B 490      94.200  92.900  53.600  1.00  0.00           H 
ATOM   2784  CD1 LEU B 490      92.760  91.560  52.540  1.00  0.00           C 
ATOM   2785 1HD1 LEU B 490      91.970  92.340  52.530  1.00  0.00           H 
ATOM   2786 2HD1 LEU B 490      92.600  90.960  51.620  1.00  0.00           H 
ATOM   2787 3HD1 LEU B 490      92.690  90.910  53.440  1.00  0.00           H 
ATOM   2788  CD2 LEU B 490      95.230  91.160  52.870  1.00  0.00           C 
ATOM   2789 1HD2 LEU B 490      95.070  90.700  53.870  1.00  0.00           H 
ATOM   2790 2HD2 LEU B 490      95.190  90.380  52.090  1.00  0.00           H 
ATOM   2791 3HD2 LEU B 490      96.210  91.680  52.880  1.00  0.00           H 
ATOM   2792  C   LEU B 490      94.230  95.580  52.320  1.00  0.00           C 
ATOM   2793  O   LEU B 490      94.130  95.750  53.530  1.00  0.00           O 
ATOM   2794  N   MET B 491      95.020  96.480  51.600  1.00  0.00           N 
ATOM   2795  HN  MET B 491      95.180  96.390  50.620  1.00  0.00           H 
ATOM   2796  CA  MET B 491      95.690  97.590  52.310  1.00  0.00           C 
ATOM   2797  HA  MET B 491      95.820  97.270  53.330  1.00  0.00           H 
ATOM   2798  CB  MET B 491      97.090  97.750  51.570  1.00  0.00           C 
ATOM   2799  HB1 MET B 491      97.480  96.710  51.460  1.00  0.00           H 
ATOM   2800  HB2 MET B 491      96.930  98.100  50.530  1.00  0.00           H 
ATOM   2801  CG  MET B 491      98.090  98.660  52.420  1.00  0.00           C 
ATOM   2802  HG1 MET B 491      99.090  98.700  51.940  1.00  0.00           H 
ATOM   2803  HG2 MET B 491      97.660  99.680  52.360  1.00  0.00           H 
ATOM   2804  SD  MET B 491      98.400  98.020  54.060  1.00  0.00           S 
ATOM   2805  CE  MET B 491      99.120  99.550  54.720  1.00  0.00           C 
ATOM   2806  HE1 MET B 491      98.660 100.450  54.250  1.00  0.00           H 
ATOM   2807  HE2 MET B 491      98.770  99.530  55.770  1.00  0.00           H 
ATOM   2808  HE3 MET B 491     100.230  99.570  54.670  1.00  0.00           H 
ATOM   2809  C   MET B 491      94.860  98.810  52.260  1.00  0.00           C 
ATOM   2810  O   MET B 491      95.270  99.820  52.870  1.00  0.00           O 
ATOM   2811  N   ARG B 492      93.650  98.860  51.630  1.00  0.00           N 
ATOM   2812  HN  ARG B 492      93.380  98.010  51.190  1.00  0.00           H 
ATOM   2813  CA  ARG B 492      92.820 100.000  51.750  1.00  0.00           C 
ATOM   2814  HA  ARG B 492      93.210 100.790  52.380  1.00  0.00           H 
ATOM   2815  CB  ARG B 492      92.770 100.700  50.380  1.00  0.00           C 
ATOM   2816  HB1 ARG B 492      92.250 101.660  50.560  1.00  0.00           H 
ATOM   2817  HB2 ARG B 492      93.840 100.910  50.170  1.00  0.00           H 
ATOM   2818  CG  ARG B 492      92.060  99.840  49.280  1.00  0.00           C 
ATOM   2819  HG1 ARG B 492      92.220  98.770  49.550  1.00  0.00           H 
ATOM   2820  HG2 ARG B 492      90.960  99.880  49.390  1.00  0.00           H 
ATOM   2821  CD  ARG B 492      92.550  99.970  47.880  1.00  0.00           C 
ATOM   2822  HD1 ARG B 492      92.310 101.000  47.550  1.00  0.00           H 
ATOM   2823  HD2 ARG B 492      93.610  99.740  47.650  1.00  0.00           H 
ATOM   2824  NE  ARG B 492      91.560  99.160  47.030  1.00  0.00           N 
ATOM   2825  HE  ARG B 492      90.790  98.600  47.340  1.00  0.00           H 
ATOM   2826  CZ  ARG B 492      91.550  99.160  45.690  1.00  0.00           C 
ATOM   2827  NH1 ARG B 492      90.900  98.210  45.040  1.00  0.00           N 
ATOM   2828 1HH1 ARG B 492      90.390  97.520  45.550  1.00  0.00           H 
ATOM   2829 2HH1 ARG B 492      91.070  98.170  44.050  1.00  0.00           H 
ATOM   2830  NH2 ARG B 492      92.190 100.070  44.920  1.00  0.00           N 
ATOM   2831 1HH2 ARG B 492      92.460 100.970  45.250  1.00  0.00           H 
ATOM   2832 2HH2 ARG B 492      92.050 100.020  43.930  1.00  0.00           H 
ATOM   2833  C   ARG B 492      91.500  99.760  52.470  1.00  0.00           C 
ATOM   2834  O   ARG B 492      90.850 100.750  52.790  1.00  0.00           O 
ATOM   2835  N   PHE B 493      91.170  98.520  52.750  1.00  0.00           N 
ATOM   2836  HN  PHE B 493      91.580  97.760  52.260  1.00  0.00           H 
ATOM   2837  CA  PHE B 493      90.020  98.070  53.550  1.00  0.00           C 
ATOM   2838  HA  PHE B 493      89.210  98.620  53.080  1.00  0.00           H 
ATOM   2839  CB  PHE B 493      89.920  96.510  53.480  1.00  0.00           C 
ATOM   2840  HB1 PHE B 493      89.740  96.190  52.430  1.00  0.00           H 
ATOM   2841  HB2 PHE B 493      90.960  96.160  53.680  1.00  0.00           H 
ATOM   2842  CG  PHE B 493      88.870  96.050  54.460  1.00  0.00           C 
ATOM   2843  CD1 PHE B 493      87.530  96.060  54.070  1.00  0.00           C 
ATOM   2844  HD1 PHE B 493      87.270  96.470  53.110  1.00  0.00           H 
ATOM   2845  CE1 PHE B 493      86.470  95.540  54.790  1.00  0.00           C 
ATOM   2846  HE1 PHE B 493      85.490  95.510  54.340  1.00  0.00           H 
ATOM   2847  CZ  PHE B 493      86.770  94.950  56.050  1.00  0.00           C 
ATOM   2848  HZ  PHE B 493      85.990  94.500  56.650  1.00  0.00           H 
ATOM   2849  CD2 PHE B 493      89.130  95.380  55.710  1.00  0.00           C 
ATOM   2850  HD2 PHE B 493      90.110  95.400  56.150  1.00  0.00           H 
ATOM   2851  CE2 PHE B 493      88.090  94.920  56.510  1.00  0.00           C 
ATOM   2852  HE2 PHE B 493      88.370  94.370  57.400  1.00  0.00           H 
ATOM   2853  C   PHE B 493      90.190  98.590  54.970  1.00  0.00           C 
ATOM   2854  O   PHE B 493      89.290  98.980  55.700  1.00  0.00           O 
ATOM   2855  N   CYS B 494      91.460  98.880  55.420  1.00  0.00           N 
ATOM   2856  HN  CYS B 494      92.290  98.550  54.980  1.00  0.00           H 
ATOM   2857  CA  CYS B 494      91.870  99.460  56.720  1.00  0.00           C 
ATOM   2858  HA  CYS B 494      91.690  98.760  57.520  1.00  0.00           H 
ATOM   2859  CB  CYS B 494      93.410  99.780  56.560  1.00  0.00           C 
ATOM   2860  HB1 CYS B 494      93.490 100.510  55.730  1.00  0.00           H 
ATOM   2861  HB2 CYS B 494      93.700 100.370  57.460  1.00  0.00           H 
ATOM   2862  SG  CYS B 494      94.560  98.530  55.970  1.00  0.00           S 
ATOM   2863  HG1 CYS B 494      94.490  97.680  56.980  1.00  0.00           H 
ATOM   2864  C   CYS B 494      91.180 100.800  56.980  1.00  0.00           C 
ATOM   2865  O   CYS B 494      90.910 101.160  58.130  1.00  0.00           O 
ATOM   2866  N   TRP B 495      90.900 101.560  55.900  1.00  0.00           N 
ATOM   2867  HN  TRP B 495      91.140 101.210  55.000  1.00  0.00           H 
ATOM   2868  CA  TRP B 495      90.360 102.900  56.030  1.00  0.00           C 
ATOM   2869  HA  TRP B 495      90.700 103.410  56.920  1.00  0.00           H 
ATOM   2870  CB  TRP B 495      90.480 103.610  54.680  1.00  0.00           C 
ATOM   2871  HB1 TRP B 495      91.400 103.260  54.160  1.00  0.00           H 
ATOM   2872  HB2 TRP B 495      89.700 103.300  53.960  1.00  0.00           H 
ATOM   2873  CG  TRP B 495      90.570 105.050  54.850  1.00  0.00           C 
ATOM   2874  CD1 TRP B 495      89.510 105.870  54.420  1.00  0.00           C 
ATOM   2875  HD1 TRP B 495      88.730 105.460  53.800  1.00  0.00           H 
ATOM   2876  NE1 TRP B 495      89.830 107.190  54.730  1.00  0.00           N 
ATOM   2877  HE1 TRP B 495      89.160 107.900  54.740  1.00  0.00           H 
ATOM   2878  CE2 TRP B 495      90.930 107.230  55.510  1.00  0.00           C 
ATOM   2879  CD2 TRP B 495      91.500 105.900  55.610  1.00  0.00           C 
ATOM   2880  CE3 TRP B 495      92.760 105.730  56.230  1.00  0.00           C 
ATOM   2881  HE3 TRP B 495      93.200 104.750  56.170  1.00  0.00           H 
ATOM   2882  CZ3 TRP B 495      93.430 106.830  56.780  1.00  0.00           C 
ATOM   2883  HZ3 TRP B 495      94.410 106.730  57.220  1.00  0.00           H 
ATOM   2884  CZ2 TRP B 495      91.600 108.290  56.070  1.00  0.00           C 
ATOM   2885  HZ2 TRP B 495      91.330 109.300  55.800  1.00  0.00           H 
ATOM   2886  CH2 TRP B 495      92.850 108.090  56.670  1.00  0.00           C 
ATOM   2887  HH2 TRP B 495      93.380 108.950  57.060  1.00  0.00           H 
ATOM   2888  C   TRP B 495      88.840 102.710  56.320  1.00  0.00           C 
ATOM   2889  O   TRP B 495      88.270 103.680  56.820  1.00  0.00           O 
ATOM   2890  N   LEU B 496      88.160 101.620  55.960  1.00  0.00           N 
ATOM   2891  HN  LEU B 496      88.530 100.830  55.480  1.00  0.00           H 
ATOM   2892  CA  LEU B 496      86.810 101.420  56.220  1.00  0.00           C 
ATOM   2893  HA  LEU B 496      86.350 102.390  56.350  1.00  0.00           H 
ATOM   2894  CB  LEU B 496      86.100 100.830  55.000  1.00  0.00           C 
ATOM   2895  HB1 LEU B 496      86.840 100.190  54.490  1.00  0.00           H 
ATOM   2896  HB2 LEU B 496      85.210 100.190  55.170  1.00  0.00           H 
ATOM   2897  CG  LEU B 496      85.580 101.860  54.000  1.00  0.00           C 
ATOM   2898  HG  LEU B 496      84.760 102.400  54.520  1.00  0.00           H 
ATOM   2899  CD1 LEU B 496      86.680 102.880  53.510  1.00  0.00           C 
ATOM   2900 1HD1 LEU B 496      86.190 103.650  52.870  1.00  0.00           H 
ATOM   2901 2HD1 LEU B 496      87.190 103.460  54.310  1.00  0.00           H 
ATOM   2902 3HD1 LEU B 496      87.470 102.410  52.900  1.00  0.00           H 
ATOM   2903  CD2 LEU B 496      84.780 101.130  52.870  1.00  0.00           C 
ATOM   2904 1HD2 LEU B 496      84.260 101.930  52.290  1.00  0.00           H 
ATOM   2905 2HD2 LEU B 496      85.400 100.520  52.180  1.00  0.00           H 
ATOM   2906 3HD2 LEU B 496      83.970 100.490  53.280  1.00  0.00           H 
ATOM   2907  C   LEU B 496      86.600 100.700  57.520  1.00  0.00           C 
ATOM   2908  O   LEU B 496      85.880 101.170  58.390  1.00  0.00           O 
ATOM   2909  N   MET B 497      87.300  99.540  57.760  1.00  0.00           N 
ATOM   2910  HN  MET B 497      87.900  99.170  57.060  1.00  0.00           H 
ATOM   2911  CA  MET B 497      87.250  98.810  59.060  1.00  0.00           C 
ATOM   2912  HA  MET B 497      86.210  98.690  59.340  1.00  0.00           H 
ATOM   2913  CB  MET B 497      88.000  97.400  59.000  1.00  0.00           C 
ATOM   2914  HB1 MET B 497      87.320  96.680  58.490  1.00  0.00           H 
ATOM   2915  HB2 MET B 497      88.830  97.570  58.280  1.00  0.00           H 
ATOM   2916  CG  MET B 497      88.540  96.680  60.220  1.00  0.00           C 
ATOM   2917  HG1 MET B 497      89.460  97.220  60.530  1.00  0.00           H 
ATOM   2918  HG2 MET B 497      87.740  96.840  60.970  1.00  0.00           H 
ATOM   2919  SD  MET B 497      88.820  94.920  60.120  1.00  0.00           S 
ATOM   2920  CE  MET B 497      89.460  94.600  61.770  1.00  0.00           C 
ATOM   2921  HE1 MET B 497      89.880  93.580  61.890  1.00  0.00           H 
ATOM   2922  HE2 MET B 497      90.280  95.280  62.100  1.00  0.00           H 
ATOM   2923  HE3 MET B 497      88.600  94.770  62.450  1.00  0.00           H 
ATOM   2924  C   MET B 497      87.700  99.610  60.290  1.00  0.00           C 
ATOM   2925  O   MET B 497      86.970  99.630  61.310  1.00  0.00           O 
ATOM   2926  N   ALA B 498      88.880 100.330  60.260  1.00  0.00           N 
ATOM   2927  HN  ALA B 498      89.550 100.270  59.520  1.00  0.00           H 
ATOM   2928  CA  ALA B 498      89.360 100.970  61.430  1.00  0.00           C 
ATOM   2929  HA  ALA B 498      89.390 100.310  62.290  1.00  0.00           H 
ATOM   2930  CB  ALA B 498      90.810 101.410  61.250  1.00  0.00           C 
ATOM   2931  HB1 ALA B 498      91.320 101.860  62.130  1.00  0.00           H 
ATOM   2932  HB2 ALA B 498      91.420 100.540  60.910  1.00  0.00           H 
ATOM   2933  HB3 ALA B 498      90.810 102.150  60.420  1.00  0.00           H 
ATOM   2934  C   ALA B 498      88.520 102.250  61.770  1.00  0.00           C 
ATOM   2935  O   ALA B 498      88.350 102.660  62.880  1.00  0.00           O 
ATOM   2936  N   VAL B 499      87.940 102.920  60.770  1.00  0.00           N 
ATOM   2937  HN  VAL B 499      88.020 102.580  59.840  1.00  0.00           H 
ATOM   2938  CA  VAL B 499      86.950 103.960  60.900  1.00  0.00           C 
ATOM   2939  HA  VAL B 499      87.390 104.740  61.510  1.00  0.00           H 
ATOM   2940  CB  VAL B 499      86.780 104.610  59.480  1.00  0.00           C 
ATOM   2941  HB  VAL B 499      86.680 103.770  58.760  1.00  0.00           H 
ATOM   2942  CG1 VAL B 499      85.480 105.430  59.380  1.00  0.00           C 
ATOM   2943 1HG1 VAL B 499      85.650 106.100  58.510  1.00  0.00           H 
ATOM   2944 2HG1 VAL B 499      84.610 104.750  59.260  1.00  0.00           H 
ATOM   2945 3HG1 VAL B 499      85.450 106.020  60.320  1.00  0.00           H 
ATOM   2946  CG2 VAL B 499      88.040 105.500  59.190  1.00  0.00           C 
ATOM   2947 1HG2 VAL B 499      87.880 105.950  58.190  1.00  0.00           H 
ATOM   2948 2HG2 VAL B 499      88.010 106.310  59.950  1.00  0.00           H 
ATOM   2949 3HG2 VAL B 499      89.030 105.010  59.300  1.00  0.00           H 
ATOM   2950  C   VAL B 499      85.650 103.530  61.610  1.00  0.00           C 
ATOM   2951  O   VAL B 499      85.220 104.140  62.600  1.00  0.00           O 
ATOM   2952  N   VAL B 500      85.090 102.350  61.180  1.00  0.00           N 
ATOM   2953  HN  VAL B 500      85.560 102.000  60.370  1.00  0.00           H 
ATOM   2954  CA  VAL B 500      84.060 101.590  61.930  1.00  0.00           C 
ATOM   2955  HA  VAL B 500      83.280 102.310  62.130  1.00  0.00           H 
ATOM   2956  CB  VAL B 500      83.560 100.320  61.190  1.00  0.00           C 
ATOM   2957  HB  VAL B 500      84.340  99.600  60.850  1.00  0.00           H 
ATOM   2958  CG1 VAL B 500      82.600  99.490  61.980  1.00  0.00           C 
ATOM   2959 1HG1 VAL B 500      82.000  98.860  61.280  1.00  0.00           H 
ATOM   2960 2HG1 VAL B 500      83.140  98.830  62.700  1.00  0.00           H 
ATOM   2961 3HG1 VAL B 500      81.910 100.100  62.600  1.00  0.00           H 
ATOM   2962  CG2 VAL B 500      82.750 101.050  60.080  1.00  0.00           C 
ATOM   2963 1HG2 VAL B 500      82.520 100.200  59.410  1.00  0.00           H 
ATOM   2964 2HG2 VAL B 500      81.800 101.540  60.390  1.00  0.00           H 
ATOM   2965 3HG2 VAL B 500      83.370 101.830  59.590  1.00  0.00           H 
ATOM   2966  C   VAL B 500      84.540 101.180  63.340  1.00  0.00           C 
ATOM   2967  O   VAL B 500      83.840 101.370  64.350  1.00  0.00           O 
ATOM   2968  N   ILE B 501      85.730 100.600  63.470  1.00  0.00           N 
ATOM   2969  HN  ILE B 501      86.310 100.410  62.680  1.00  0.00           H 
ATOM   2970  CA  ILE B 501      86.250 100.220  64.810  1.00  0.00           C 
ATOM   2971  HA  ILE B 501      85.590  99.440  65.160  1.00  0.00           H 
ATOM   2972  CB  ILE B 501      87.590  99.560  64.800  1.00  0.00           C 
ATOM   2973  HB  ILE B 501      88.300 100.170  64.190  1.00  0.00           H 
ATOM   2974  CG2 ILE B 501      88.100  99.340  66.250  1.00  0.00           C 
ATOM   2975 1HG2 ILE B 501      88.220 100.290  66.820  1.00  0.00           H 
ATOM   2976 2HG2 ILE B 501      87.310  98.750  66.760  1.00  0.00           H 
ATOM   2977 3HG2 ILE B 501      89.060  98.790  66.280  1.00  0.00           H 
ATOM   2978  CG1 ILE B 501      87.490  98.190  64.120  1.00  0.00           C 
ATOM   2979 1HG1 ILE B 501      86.980  97.510  64.830  1.00  0.00           H 
ATOM   2980 2HG1 ILE B 501      86.870  98.280  63.210  1.00  0.00           H 
ATOM   2981  CD  ILE B 501      88.890  97.570  63.870  1.00  0.00           C 
ATOM   2982  HD1 ILE B 501      88.910  96.460  63.920  1.00  0.00           H 
ATOM   2983  HD2 ILE B 501      89.320  97.890  62.900  1.00  0.00           H 
ATOM   2984  HD3 ILE B 501      89.610  97.920  64.650  1.00  0.00           H 
ATOM   2985  C   ILE B 501      86.310 101.390  65.780  1.00  0.00           C 
ATOM   2986  O   ILE B 501      85.750 101.350  66.880  1.00  0.00           O 
ATOM   2987  N   LEU B 502      87.000 102.490  65.430  1.00  0.00           N 
ATOM   2988  HN  LEU B 502      87.530 102.500  64.580  1.00  0.00           H 
ATOM   2989  CA  LEU B 502      87.270 103.550  66.250  1.00  0.00           C 
ATOM   2990  HA  LEU B 502      87.580 103.160  67.210  1.00  0.00           H 
ATOM   2991  CB  LEU B 502      88.110 104.500  65.490  1.00  0.00           C 
ATOM   2992  HB1 LEU B 502      87.830 104.640  64.420  1.00  0.00           H 
ATOM   2993  HB2 LEU B 502      88.190 105.550  65.850  1.00  0.00           H 
ATOM   2994  CG  LEU B 502      89.640 104.090  65.490  1.00  0.00           C 
ATOM   2995  HG  LEU B 502      89.780 103.030  65.180  1.00  0.00           H 
ATOM   2996  CD1 LEU B 502      90.530 104.890  64.460  1.00  0.00           C 
ATOM   2997 1HD1 LEU B 502      91.570 104.520  64.600  1.00  0.00           H 
ATOM   2998 2HD1 LEU B 502      90.260 104.810  63.390  1.00  0.00           H 
ATOM   2999 3HD1 LEU B 502      90.550 105.940  64.820  1.00  0.00           H 
ATOM   3000  CD2 LEU B 502      90.270 104.320  66.890  1.00  0.00           C 
ATOM   3001 1HD2 LEU B 502      90.100 103.360  67.430  1.00  0.00           H 
ATOM   3002 2HD2 LEU B 502      91.370 104.500  66.930  1.00  0.00           H 
ATOM   3003 3HD2 LEU B 502      89.880 105.230  67.400  1.00  0.00           H 
ATOM   3004  C   LEU B 502      86.010 104.270  66.620  1.00  0.00           C 
ATOM   3005  O   LEU B 502      85.830 104.590  67.780  1.00  0.00           O 
ATOM   3006  N   GLY B 503      85.070 104.500  65.630  1.00  0.00           N 
ATOM   3007  HN  GLY B 503      85.140 104.250  64.670  1.00  0.00           H 
ATOM   3008  CA  GLY B 503      83.790 105.120  65.920  1.00  0.00           C 
ATOM   3009  HA1 GLY B 503      83.900 105.990  66.550  1.00  0.00           H 
ATOM   3010  HA2 GLY B 503      83.350 105.310  64.950  1.00  0.00           H 
ATOM   3011  C   GLY B 503      82.930 104.310  66.850  1.00  0.00           C 
ATOM   3012  O   GLY B 503      82.380 104.820  67.810  1.00  0.00           O 
ATOM   3013  N   PHE B 504      82.830 103.040  66.640  1.00  0.00           N 
ATOM   3014  HN  PHE B 504      83.310 102.590  65.890  1.00  0.00           H 
ATOM   3015  CA  PHE B 504      82.010 102.170  67.510  1.00  0.00           C 
ATOM   3016  HA  PHE B 504      81.040 102.610  67.700  1.00  0.00           H 
ATOM   3017  CB  PHE B 504      81.640 100.880  66.730  1.00  0.00           C 
ATOM   3018  HB1 PHE B 504      82.480 100.510  66.100  1.00  0.00           H 
ATOM   3019  HB2 PHE B 504      81.410 100.080  67.460  1.00  0.00           H 
ATOM   3020  CG  PHE B 504      80.440 101.140  65.820  1.00  0.00           C 
ATOM   3021  CD1 PHE B 504      79.190 100.930  66.450  1.00  0.00           C 
ATOM   3022  HD1 PHE B 504      79.210 100.800  67.520  1.00  0.00           H 
ATOM   3023  CE1 PHE B 504      78.000 101.020  65.720  1.00  0.00           C 
ATOM   3024  HE1 PHE B 504      77.070 100.870  66.250  1.00  0.00           H 
ATOM   3025  CZ  PHE B 504      78.010 101.280  64.300  1.00  0.00           C 
ATOM   3026  HZ  PHE B 504      77.080 101.380  63.760  1.00  0.00           H 
ATOM   3027  CD2 PHE B 504      80.480 101.400  64.490  1.00  0.00           C 
ATOM   3028  HD2 PHE B 504      81.380 101.630  63.930  1.00  0.00           H 
ATOM   3029  CE2 PHE B 504      79.260 101.460  63.730  1.00  0.00           C 
ATOM   3030  HE2 PHE B 504      79.310 101.810  62.710  1.00  0.00           H 
ATOM   3031  C   PHE B 504      82.650 101.970  68.850  1.00  0.00           C 
ATOM   3032  O   PHE B 504      81.940 102.070  69.820  1.00  0.00           O 
ATOM   3033  N   ALA B 505      83.980 101.670  68.930  1.00  0.00           N 
ATOM   3034  HN  ALA B 505      84.510 101.560  68.090  1.00  0.00           H 
ATOM   3035  CA  ALA B 505      84.740 101.570  70.120  1.00  0.00           C 
ATOM   3036  HA  ALA B 505      84.460 100.670  70.650  1.00  0.00           H 
ATOM   3037  CB  ALA B 505      86.320 101.450  69.870  1.00  0.00           C 
ATOM   3038  HB1 ALA B 505      86.930 101.590  70.790  1.00  0.00           H 
ATOM   3039  HB2 ALA B 505      86.500 100.600  69.170  1.00  0.00           H 
ATOM   3040  HB3 ALA B 505      86.610 102.280  69.190  1.00  0.00           H 
ATOM   3041  C   ALA B 505      84.610 102.800  71.030  1.00  0.00           C 
ATOM   3042  O   ALA B 505      84.570 102.710  72.260  1.00  0.00           O 
ATOM   3043  N   SER B 506      84.710 104.000  70.420  1.00  0.00           N 
ATOM   3044  HN  SER B 506      85.030 104.030  69.480  1.00  0.00           H 
ATOM   3045  CA  SER B 506      84.390 105.230  71.110  1.00  0.00           C 
ATOM   3046  HA  SER B 506      84.940 105.290  72.040  1.00  0.00           H 
ATOM   3047  CB  SER B 506      84.700 106.380  70.240  1.00  0.00           C 
ATOM   3048  HB1 SER B 506      83.920 106.630  69.480  1.00  0.00           H 
ATOM   3049  HB2 SER B 506      84.820 107.350  70.770  1.00  0.00           H 
ATOM   3050  OG  SER B 506      86.000 106.350  69.670  1.00  0.00           O 
ATOM   3051  HG1 SER B 506      85.880 105.950  68.810  1.00  0.00           H 
ATOM   3052  C   SER B 506      82.950 105.200  71.630  1.00  0.00           C 
ATOM   3053  O   SER B 506      82.830 105.690  72.750  1.00  0.00           O 
ATOM   3054  N   ALA B 507      81.940 104.800  70.910  1.00  0.00           N 
ATOM   3055  HN  ALA B 507      82.000 104.420  69.990  1.00  0.00           H 
ATOM   3056  CA  ALA B 507      80.580 104.660  71.360  1.00  0.00           C 
ATOM   3057  HA  ALA B 507      80.250 105.640  71.690  1.00  0.00           H 
ATOM   3058  CB  ALA B 507      79.680 104.180  70.190  1.00  0.00           C 
ATOM   3059  HB1 ALA B 507      78.620 104.410  70.420  1.00  0.00           H 
ATOM   3060  HB2 ALA B 507      79.930 104.710  69.250  1.00  0.00           H 
ATOM   3061  HB3 ALA B 507      79.760 103.070  70.140  1.00  0.00           H 
ATOM   3062  C   ALA B 507      80.390 103.800  72.630  1.00  0.00           C 
ATOM   3063  O   ALA B 507      79.920 104.230  73.640  1.00  0.00           O 
ATOM   3064  N   PHE B 508      80.920 102.600  72.530  1.00  0.00           N 
ATOM   3065  HN  PHE B 508      81.340 102.310  71.670  1.00  0.00           H 
ATOM   3066  CA  PHE B 508      80.920 101.570  73.530  1.00  0.00           C 
ATOM   3067  HA  PHE B 508      79.900 101.430  73.840  1.00  0.00           H 
ATOM   3068  CB  PHE B 508      81.670 100.290  73.050  1.00  0.00           C 
ATOM   3069  HB1 PHE B 508      82.700 100.400  72.650  1.00  0.00           H 
ATOM   3070  HB2 PHE B 508      81.730  99.590  73.910  1.00  0.00           H 
ATOM   3071  CG  PHE B 508      80.850  99.490  71.990  1.00  0.00           C 
ATOM   3072  CD1 PHE B 508      79.430  99.340  72.120  1.00  0.00           C 
ATOM   3073  HD1 PHE B 508      78.940  99.690  73.020  1.00  0.00           H 
ATOM   3074  CE1 PHE B 508      78.700  98.800  71.070  1.00  0.00           C 
ATOM   3075  HE1 PHE B 508      77.620  98.820  71.150  1.00  0.00           H 
ATOM   3076  CZ  PHE B 508      79.350  98.240  69.940  1.00  0.00           C 
ATOM   3077  HZ  PHE B 508      78.710  97.750  69.230  1.00  0.00           H 
ATOM   3078  CD2 PHE B 508      81.470  98.980  70.770  1.00  0.00           C 
ATOM   3079  HD2 PHE B 508      82.530  99.050  70.600  1.00  0.00           H 
ATOM   3080  CE2 PHE B 508      80.750  98.300  69.760  1.00  0.00           C 
ATOM   3081  HE2 PHE B 508      81.120  97.950  68.810  1.00  0.00           H 
ATOM   3082  C   PHE B 508      81.710 102.090  74.680  1.00  0.00           C 
ATOM   3083  O   PHE B 508      81.120 102.040  75.740  1.00  0.00           O 
ATOM   3084  N   TYR B 509      82.860 102.730  74.520  1.00  0.00           N 
ATOM   3085  HN  TYR B 509      83.290 102.830  73.630  1.00  0.00           H 
ATOM   3086  CA  TYR B 509      83.660 103.300  75.630  1.00  0.00           C 
ATOM   3087  HA  TYR B 509      83.850 102.480  76.310  1.00  0.00           H 
ATOM   3088  CB  TYR B 509      85.060 103.840  75.240  1.00  0.00           C 
ATOM   3089  HB1 TYR B 509      85.690 102.990  74.900  1.00  0.00           H 
ATOM   3090  HB2 TYR B 509      85.010 104.520  74.370  1.00  0.00           H 
ATOM   3091  CG  TYR B 509      85.710 104.510  76.430  1.00  0.00           C 
ATOM   3092  CD1 TYR B 509      86.120 103.690  77.480  1.00  0.00           C 
ATOM   3093  HD1 TYR B 509      86.170 102.610  77.390  1.00  0.00           H 
ATOM   3094  CE1 TYR B 509      86.690 104.320  78.620  1.00  0.00           C 
ATOM   3095  HE1 TYR B 509      86.810 103.620  79.440  1.00  0.00           H 
ATOM   3096  CZ  TYR B 509      86.840 105.680  78.730  1.00  0.00           C 
ATOM   3097  OH  TYR B 509      87.360 106.210  80.000  1.00  0.00           O 
ATOM   3098  HH  TYR B 509      87.480 105.500  80.640  1.00  0.00           H 
ATOM   3099  CD2 TYR B 509      85.900 105.970  76.460  1.00  0.00           C 
ATOM   3100  HD2 TYR B 509      85.520 106.590  75.660  1.00  0.00           H 
ATOM   3101  CE2 TYR B 509      86.500 106.500  77.600  1.00  0.00           C 
ATOM   3102  HE2 TYR B 509      86.530 107.580  77.680  1.00  0.00           H 
ATOM   3103  C   TYR B 509      82.890 104.370  76.340  1.00  0.00           C 
ATOM   3104  O   TYR B 509      82.680 104.200  77.560  1.00  0.00           O 
ATOM   3105  N   ILE B 510      82.310 105.360  75.680  1.00  0.00           N 
ATOM   3106  HN  ILE B 510      82.440 105.390  74.690  1.00  0.00           H 
ATOM   3107  CA  ILE B 510      81.510 106.390  76.340  1.00  0.00           C 
ATOM   3108  HA  ILE B 510      82.170 106.770  77.110  1.00  0.00           H 
ATOM   3109  CB  ILE B 510      81.090 107.630  75.490  1.00  0.00           C 
ATOM   3110  HB  ILE B 510      80.430 108.310  76.070  1.00  0.00           H 
ATOM   3111  CG2 ILE B 510      82.330 108.400  75.050  1.00  0.00           C 
ATOM   3112 1HG2 ILE B 510      82.760 107.750  74.250  1.00  0.00           H 
ATOM   3113 2HG2 ILE B 510      82.100 109.460  74.830  1.00  0.00           H 
ATOM   3114 3HG2 ILE B 510      83.130 108.360  75.830  1.00  0.00           H 
ATOM   3115  CG1 ILE B 510      80.130 107.260  74.280  1.00  0.00           C 
ATOM   3116 1HG1 ILE B 510      80.680 106.680  73.500  1.00  0.00           H 
ATOM   3117 2HG1 ILE B 510      79.230 106.730  74.650  1.00  0.00           H 
ATOM   3118  CD  ILE B 510      79.620 108.610  73.740  1.00  0.00           C 
ATOM   3119  HD1 ILE B 510      79.360 109.290  74.570  1.00  0.00           H 
ATOM   3120  HD2 ILE B 510      80.450 109.140  73.240  1.00  0.00           H 
ATOM   3121  HD3 ILE B 510      78.790 108.440  73.020  1.00  0.00           H 
ATOM   3122  C   ILE B 510      80.280 105.810  76.950  1.00  0.00           C 
ATOM   3123  O   ILE B 510      79.780 106.230  78.000  1.00  0.00           O 
ATOM   3124  N   ILE B 511      79.710 104.750  76.340  1.00  0.00           N 
ATOM   3125  HN  ILE B 511      80.250 104.330  75.620  1.00  0.00           H 
ATOM   3126  CA  ILE B 511      78.510 104.050  76.870  1.00  0.00           C 
ATOM   3127  HA  ILE B 511      77.810 104.850  77.050  1.00  0.00           H 
ATOM   3128  CB  ILE B 511      77.830 103.080  75.920  1.00  0.00           C 
ATOM   3129  HB  ILE B 511      78.570 102.470  75.360  1.00  0.00           H 
ATOM   3130  CG2 ILE B 511      76.920 102.080  76.580  1.00  0.00           C 
ATOM   3131 1HG2 ILE B 511      76.400 101.470  75.800  1.00  0.00           H 
ATOM   3132 2HG2 ILE B 511      77.350 101.370  77.310  1.00  0.00           H 
ATOM   3133 3HG2 ILE B 511      76.180 102.610  77.220  1.00  0.00           H 
ATOM   3134  CG1 ILE B 511      77.080 103.880  74.850  1.00  0.00           C 
ATOM   3135 1HG1 ILE B 511      76.160 104.350  75.270  1.00  0.00           H 
ATOM   3136 2HG1 ILE B 511      77.550 104.840  74.540  1.00  0.00           H 
ATOM   3137  CD  ILE B 511      76.760 103.060  73.510  1.00  0.00           C 
ATOM   3138  HD1 ILE B 511      76.080 103.680  72.880  1.00  0.00           H 
ATOM   3139  HD2 ILE B 511      77.670 102.770  72.940  1.00  0.00           H 
ATOM   3140  HD3 ILE B 511      76.270 102.070  73.660  1.00  0.00           H 
ATOM   3141  C   ILE B 511      78.730 103.390  78.220  1.00  0.00           C 
ATOM   3142  O   ILE B 511      77.960 103.550  79.170  1.00  0.00           O 
ATOM   3143  N   PHE B 512      79.780 102.630  78.410  1.00  0.00           N 
ATOM   3144  HN  PHE B 512      80.420 102.510  77.660  1.00  0.00           H 
ATOM   3145  CA  PHE B 512      80.040 101.870  79.630  1.00  0.00           C 
ATOM   3146  HA  PHE B 512      79.120 101.680  80.170  1.00  0.00           H 
ATOM   3147  CB  PHE B 512      80.680 100.460  79.490  1.00  0.00           C 
ATOM   3148  HB1 PHE B 512      81.600 100.520  78.860  1.00  0.00           H 
ATOM   3149  HB2 PHE B 512      80.920  99.990  80.470  1.00  0.00           H 
ATOM   3150  CG  PHE B 512      79.680  99.520  78.870  1.00  0.00           C 
ATOM   3151  CD1 PHE B 512      78.760  98.940  79.790  1.00  0.00           C 
ATOM   3152  HD1 PHE B 512      78.740  99.230  80.830  1.00  0.00           H 
ATOM   3153  CE1 PHE B 512      77.760  98.100  79.270  1.00  0.00           C 
ATOM   3154  HE1 PHE B 512      77.080  97.640  79.980  1.00  0.00           H 
ATOM   3155  CZ  PHE B 512      77.830  97.630  77.910  1.00  0.00           C 
ATOM   3156  HZ  PHE B 512      77.080  96.890  77.650  1.00  0.00           H 
ATOM   3157  CD2 PHE B 512      79.760  99.140  77.530  1.00  0.00           C 
ATOM   3158  HD2 PHE B 512      80.520  99.580  76.900  1.00  0.00           H 
ATOM   3159  CE2 PHE B 512      78.780  98.230  76.990  1.00  0.00           C 
ATOM   3160  HE2 PHE B 512      78.770  98.060  75.920  1.00  0.00           H 
ATOM   3161  C   PHE B 512      80.980 102.610  80.570  1.00  0.00           C 
ATOM   3162  O   PHE B 512      81.130 102.270  81.740  1.00  0.00           O 
ATOM   3163  N   GLN B 513      81.570 103.730  80.190  1.00  0.00           N 
ATOM   3164  HN  GLN B 513      81.520 104.000  79.230  1.00  0.00           H 
ATOM   3165  CA  GLN B 513      82.320 104.630  81.040  1.00  0.00           C 
ATOM   3166  HA  GLN B 513      83.190 104.030  81.280  1.00  0.00           H 
ATOM   3167  CB  GLN B 513      82.630 105.920  80.190  1.00  0.00           C 
ATOM   3168  HB1 GLN B 513      83.070 105.630  79.210  1.00  0.00           H 
ATOM   3169  HB2 GLN B 513      81.680 106.430  79.920  1.00  0.00           H 
ATOM   3170  CG  GLN B 513      83.650 106.920  80.730  1.00  0.00           C 
ATOM   3171  HG1 GLN B 513      83.330 107.380  81.690  1.00  0.00           H 
ATOM   3172  HG2 GLN B 513      84.600 106.350  80.840  1.00  0.00           H 
ATOM   3173  CD  GLN B 513      83.810 108.180  79.830  1.00  0.00           C 
ATOM   3174  OE1 GLN B 513      82.840 108.660  79.230  1.00  0.00           O 
ATOM   3175  NE2 GLN B 513      85.000 108.820  79.900  1.00  0.00           N 
ATOM   3176 1HE2 GLN B 513      85.770 108.270  80.240  1.00  0.00           H 
ATOM   3177 2HE2 GLN B 513      85.090 109.510  79.190  1.00  0.00           H 
ATOM   3178  C   GLN B 513      81.680 105.110  82.290  1.00  0.00           C 
ATOM   3179  O   GLN B 513      82.310 105.500  83.230  1.00  0.00           O 
ATOM   3180  N   THR B 514      80.330 105.180  82.340  1.00  0.00           N 
ATOM   3181  HN  THR B 514      79.820 104.770  81.580  1.00  0.00           H 
ATOM   3182  CA  THR B 514      79.570 105.470  83.590  1.00  0.00           C 
ATOM   3183  HA  THR B 514      80.180 106.180  84.130  1.00  0.00           H 
ATOM   3184  CB  THR B 514      78.180 106.250  83.210  1.00  0.00           C 
ATOM   3185  HB  THR B 514      77.440 106.160  84.040  1.00  0.00           H 
ATOM   3186  OG1 THR B 514      77.590 105.660  82.000  1.00  0.00           O 
ATOM   3187  HG1 THR B 514      77.340 104.770  82.240  1.00  0.00           H 
ATOM   3188  CG2 THR B 514      78.480 107.750  82.950  1.00  0.00           C 
ATOM   3189 1HG2 THR B 514      77.690 108.420  82.560  1.00  0.00           H 
ATOM   3190 2HG2 THR B 514      78.890 108.200  83.880  1.00  0.00           H 
ATOM   3191 3HG2 THR B 514      79.290 107.700  82.190  1.00  0.00           H 
ATOM   3192  C   THR B 514      79.230 104.260  84.440  1.00  0.00           C 
ATOM   3193  O   THR B 514      78.990 104.330  85.650  1.00  0.00           O 
ATOM   3194  N   GLU B 515      79.350 103.160  83.750  1.00  0.00           N 
ATOM   3195  HN  GLU B 515      79.690 103.060  82.820  1.00  0.00           H 
ATOM   3196  CA  GLU B 515      79.060 101.820  84.320  1.00  0.00           C 
ATOM   3197  HA  GLU B 515      78.270 101.890  85.050  1.00  0.00           H 
ATOM   3198  CB  GLU B 515      78.520 100.920  83.240  1.00  0.00           C 
ATOM   3199  HB1 GLU B 515      79.310 100.540  82.560  1.00  0.00           H 
ATOM   3200  HB2 GLU B 515      78.180  99.960  83.690  1.00  0.00           H 
ATOM   3201  CG  GLU B 515      77.340 101.490  82.350  1.00  0.00           C 
ATOM   3202  HG1 GLU B 515      77.720 102.180  81.560  1.00  0.00           H 
ATOM   3203  HG2 GLU B 515      76.760 100.660  81.900  1.00  0.00           H 
ATOM   3204  CD  GLU B 515      76.330 102.360  83.170  1.00  0.00           C 
ATOM   3205  OE1 GLU B 515      75.770 101.810  84.170  1.00  0.00           O 
ATOM   3206  OE2 GLU B 515      76.240 103.590  82.940  1.00  0.00           O 
ATOM   3207  C   GLU B 515      80.220 101.100  85.060  1.00  0.00           C 
ATOM   3208  O   GLU B 515      81.350 101.570  85.010  1.00  0.00           O 
ATOM   3209  N   ASP B 516      79.910 100.040  85.820  1.00  0.00           N 
ATOM   3210  HN  ASP B 516      78.970  99.730  85.910  1.00  0.00           H 
ATOM   3211  CA  ASP B 516      80.800  99.270  86.720  1.00  0.00           C 
ATOM   3212  HA  ASP B 516      81.540  99.970  87.080  1.00  0.00           H 
ATOM   3213  CB  ASP B 516      79.980  98.800  87.950  1.00  0.00           C 
ATOM   3214  HB1 ASP B 516      79.550  99.620  88.560  1.00  0.00           H 
ATOM   3215  HB2 ASP B 516      79.110  98.130  87.740  1.00  0.00           H 
ATOM   3216  CG  ASP B 516      80.780  97.910  89.010  1.00  0.00           C 
ATOM   3217  OD1 ASP B 516      81.960  97.490  88.910  1.00  0.00           O 
ATOM   3218  OD2 ASP B 516      80.160  97.850  90.120  1.00  0.00           O 
ATOM   3219  C   ASP B 516      81.660  98.170  86.040  1.00  0.00           C 
ATOM   3220  O   ASP B 516      81.090  97.150  85.530  1.00  0.00           O 
ATOM   3221  N   PRO B 517      82.980  98.190  85.850  1.00  0.00           N 
ATOM   3222  CD  PRO B 517      83.810  99.300  86.320  1.00  0.00           C 
ATOM   3223  HD1 PRO B 517      83.590  99.570  87.380  1.00  0.00           H 
ATOM   3224  HD2 PRO B 517      83.540 100.240  85.790  1.00  0.00           H 
ATOM   3225  CA  PRO B 517      83.650  97.280  84.910  1.00  0.00           C 
ATOM   3226  HA  PRO B 517      83.020  97.160  84.040  1.00  0.00           H 
ATOM   3227  CB  PRO B 517      85.070  97.970  84.640  1.00  0.00           C 
ATOM   3228  HB1 PRO B 517      85.940  97.290  84.520  1.00  0.00           H 
ATOM   3229  HB2 PRO B 517      84.880  98.640  83.770  1.00  0.00           H 
ATOM   3230  CG  PRO B 517      85.220  98.810  85.970  1.00  0.00           C 
ATOM   3231  HG1 PRO B 517      85.440  98.120  86.810  1.00  0.00           H 
ATOM   3232  HG2 PRO B 517      85.960  99.640  85.890  1.00  0.00           H 
ATOM   3233  C   PRO B 517      83.870  95.880  85.500  1.00  0.00           C 
ATOM   3234  O   PRO B 517      84.330  95.020  84.740  1.00  0.00           O 
ATOM   3235  N   GLU B 518      83.720  95.640  86.810  1.00  0.00           N 
ATOM   3236  HN  GLU B 518      83.650  96.400  87.450  1.00  0.00           H 
ATOM   3237  CA  GLU B 518      83.860  94.320  87.380  1.00  0.00           C 
ATOM   3238  HA  GLU B 518      84.620  93.810  86.810  1.00  0.00           H 
ATOM   3239  CB  GLU B 518      84.040  94.330  88.860  1.00  0.00           C 
ATOM   3240  HB1 GLU B 518      83.380  95.060  89.370  1.00  0.00           H 
ATOM   3241  HB2 GLU B 518      83.690  93.360  89.280  1.00  0.00           H 
ATOM   3242  CG  GLU B 518      85.530  94.530  89.310  1.00  0.00           C 
ATOM   3243  HG1 GLU B 518      85.620  93.830  90.160  1.00  0.00           H 
ATOM   3244  HG2 GLU B 518      86.280  94.100  88.610  1.00  0.00           H 
ATOM   3245  CD  GLU B 518      86.060  95.980  89.480  1.00  0.00           C 
ATOM   3246  OE1 GLU B 518      86.850  96.490  88.670  1.00  0.00           O 
ATOM   3247  OE2 GLU B 518      85.720  96.670  90.470  1.00  0.00           O 
ATOM   3248  C   GLU B 518      82.600  93.520  86.920  1.00  0.00           C 
ATOM   3249  O   GLU B 518      82.710  92.270  86.780  1.00  0.00           O 
ATOM   3250  N   GLU B 519      81.460  94.130  86.690  1.00  0.00           N 
ATOM   3251  HN  GLU B 519      81.480  95.090  86.950  1.00  0.00           H 
ATOM   3252  CA  GLU B 519      80.230  93.650  86.120  1.00  0.00           C 
ATOM   3253  HA  GLU B 519      80.040  92.710  86.620  1.00  0.00           H 
ATOM   3254  CB  GLU B 519      79.010  94.590  86.350  1.00  0.00           C 
ATOM   3255  HB1 GLU B 519      79.260  95.560  85.860  1.00  0.00           H 
ATOM   3256  HB2 GLU B 519      78.040  94.190  86.000  1.00  0.00           H 
ATOM   3257  CG  GLU B 519      78.850  94.900  87.810  1.00  0.00           C 
ATOM   3258  HG1 GLU B 519      79.850  95.180  88.200  1.00  0.00           H 
ATOM   3259  HG2 GLU B 519      78.110  95.710  87.950  1.00  0.00           H 
ATOM   3260  CD  GLU B 519      78.300  93.710  88.610  1.00  0.00           C 
ATOM   3261  OE1 GLU B 519      77.650  92.800  88.050  1.00  0.00           O 
ATOM   3262  OE2 GLU B 519      78.650  93.770  89.790  1.00  0.00           O 
ATOM   3263  C   GLU B 519      80.320  93.270  84.640  1.00  0.00           C 
ATOM   3264  O   GLU B 519      79.550  92.440  84.090  1.00  0.00           O 
ATOM   3265  N   LEU B 520      81.190  93.970  83.910  1.00  0.00           N 
ATOM   3266  HN  LEU B 520      81.720  94.660  84.400  1.00  0.00           H 
ATOM   3267  CA  LEU B 520      81.270  93.960  82.480  1.00  0.00           C 
ATOM   3268  HA  LEU B 520      81.490  92.960  82.150  1.00  0.00           H 
ATOM   3269  CB  LEU B 520      80.030  94.530  81.760  1.00  0.00           C 
ATOM   3270  HB1 LEU B 520      79.150  94.040  82.240  1.00  0.00           H 
ATOM   3271  HB2 LEU B 520      79.870  95.610  81.980  1.00  0.00           H 
ATOM   3272  CG  LEU B 520      79.960  94.330  80.190  1.00  0.00           C 
ATOM   3273  HG  LEU B 520      80.330  93.300  80.000  1.00  0.00           H 
ATOM   3274  CD1 LEU B 520      78.460  94.300  79.760  1.00  0.00           C 
ATOM   3275 1HD1 LEU B 520      77.900  95.220  80.040  1.00  0.00           H 
ATOM   3276 2HD1 LEU B 520      78.510  94.130  78.660  1.00  0.00           H 
ATOM   3277 3HD1 LEU B 520      78.000  93.340  80.060  1.00  0.00           H 
ATOM   3278  CD2 LEU B 520      80.710  95.440  79.370  1.00  0.00           C 
ATOM   3279 1HD2 LEU B 520      81.780  95.510  79.680  1.00  0.00           H 
ATOM   3280 2HD2 LEU B 520      80.720  95.330  78.270  1.00  0.00           H 
ATOM   3281 3HD2 LEU B 520      80.310  96.420  79.720  1.00  0.00           H 
ATOM   3282  C   LEU B 520      82.400  94.820  82.080  1.00  0.00           C 
ATOM   3283  O   LEU B 520      82.320  96.060  82.080  1.00  0.00           O 
ATOM   3284  N   GLY B 521      83.460  94.180  81.480  1.00  0.00           N 
ATOM   3285  HN  GLY B 521      83.350  93.220  81.220  1.00  0.00           H 
ATOM   3286  CA  GLY B 521      84.830  94.760  81.530  1.00  0.00           C 
ATOM   3287  HA1 GLY B 521      84.870  95.670  82.110  1.00  0.00           H 
ATOM   3288  HA2 GLY B 521      85.400  94.040  82.090  1.00  0.00           H 
ATOM   3289  C   GLY B 521      85.420  95.020  80.230  1.00  0.00           C 
ATOM   3290  O   GLY B 521      86.370  95.790  80.130  1.00  0.00           O 
ATOM   3291  N   HSD B 522      84.860  94.490  79.110  1.00  0.00           N 
ATOM   3292  HN  HSD B 522      84.190  93.750  79.200  1.00  0.00           H 
ATOM   3293  CA  HSD B 522      85.140  94.780  77.670  1.00  0.00           C 
ATOM   3294  HA  HSD B 522      85.990  94.180  77.370  1.00  0.00           H 
ATOM   3295  CB  HSD B 522      83.960  94.370  76.780  1.00  0.00           C 
ATOM   3296  HB1 HSD B 522      83.060  94.990  76.980  1.00  0.00           H 
ATOM   3297  HB2 HSD B 522      84.370  94.400  75.750  1.00  0.00           H 
ATOM   3298  ND1 HSD B 522      83.750  92.010  76.280  1.00  0.00           N 
ATOM   3299  HD1 HSD B 522      84.220  92.090  75.400  1.00  0.00           H 
ATOM   3300  CG  HSD B 522      83.490  93.020  77.150  1.00  0.00           C 
ATOM   3301  CE1 HSD B 522      83.340  90.890  76.870  1.00  0.00           C 
ATOM   3302  HE1 HSD B 522      83.650  89.930  76.470  1.00  0.00           H 
ATOM   3303  NE2 HSD B 522      82.770  91.110  78.040  1.00  0.00           N 
ATOM   3304  CD2 HSD B 522      82.830  92.450  78.180  1.00  0.00           C 
ATOM   3305  HD2 HSD B 522      82.380  92.840  79.090  1.00  0.00           H 
ATOM   3306  C   HSD B 522      85.600  96.120  77.310  1.00  0.00           C 
ATOM   3307  O   HSD B 522      86.340  96.300  76.330  1.00  0.00           O 
ATOM   3308  N   PHE B 523      85.090  97.150  77.960  1.00  0.00           N 
ATOM   3309  HN  PHE B 523      84.540  96.970  78.770  1.00  0.00           H 
ATOM   3310  CA  PHE B 523      85.510  98.500  77.560  1.00  0.00           C 
ATOM   3311  HA  PHE B 523      86.090  98.590  76.650  1.00  0.00           H 
ATOM   3312  CB  PHE B 523      84.150  99.170  77.120  1.00  0.00           C 
ATOM   3313  HB1 PHE B 523      83.540  99.330  78.040  1.00  0.00           H 
ATOM   3314  HB2 PHE B 523      84.330 100.170  76.670  1.00  0.00           H 
ATOM   3315  CG  PHE B 523      83.440  98.330  76.110  1.00  0.00           C 
ATOM   3316  CD1 PHE B 523      84.000  98.300  74.810  1.00  0.00           C 
ATOM   3317  HD1 PHE B 523      84.970  98.740  74.650  1.00  0.00           H 
ATOM   3318  CE1 PHE B 523      83.420  97.400  73.820  1.00  0.00           C 
ATOM   3319  HE1 PHE B 523      83.910  97.250  72.870  1.00  0.00           H 
ATOM   3320  CZ  PHE B 523      82.180  96.670  74.130  1.00  0.00           C 
ATOM   3321  HZ  PHE B 523      81.790  96.010  73.380  1.00  0.00           H 
ATOM   3322  CD2 PHE B 523      82.260  97.650  76.370  1.00  0.00           C 
ATOM   3323  HD2 PHE B 523      81.890  97.740  77.380  1.00  0.00           H 
ATOM   3324  CE2 PHE B 523      81.650  96.840  75.400  1.00  0.00           C 
ATOM   3325  HE2 PHE B 523      80.700  96.350  75.570  1.00  0.00           H 
ATOM   3326  C   PHE B 523      86.160  99.350  78.740  1.00  0.00           C 
ATOM   3327  O   PHE B 523      85.850 100.500  78.910  1.00  0.00           O 
ATOM   3328  N   TYR B 524      86.910  98.610  79.610  1.00  0.00           N 
ATOM   3329  HN  TYR B 524      87.190  97.680  79.380  1.00  0.00           H 
ATOM   3330  CA  TYR B 524      87.260  99.170  80.950  1.00  0.00           C 
ATOM   3331  HA  TYR B 524      86.370  99.610  81.380  1.00  0.00           H 
ATOM   3332  CB  TYR B 524      87.760  98.090  81.990  1.00  0.00           C 
ATOM   3333  HB1 TYR B 524      87.910  98.470  83.020  1.00  0.00           H 
ATOM   3334  HB2 TYR B 524      87.050  97.240  82.060  1.00  0.00           H 
ATOM   3335  CG  TYR B 524      89.200  97.550  81.700  1.00  0.00           C 
ATOM   3336  CD1 TYR B 524      89.410  96.230  81.280  1.00  0.00           C 
ATOM   3337  HD1 TYR B 524      88.580  95.580  81.050  1.00  0.00           H 
ATOM   3338  CE1 TYR B 524      90.740  95.740  81.010  1.00  0.00           C 
ATOM   3339  HE1 TYR B 524      90.900  94.760  80.580  1.00  0.00           H 
ATOM   3340  CZ  TYR B 524      91.830  96.540  81.220  1.00  0.00           C 
ATOM   3341  OH  TYR B 524      93.110  96.010  81.020  1.00  0.00           O 
ATOM   3342  HH  TYR B 524      93.680  96.750  80.780  1.00  0.00           H 
ATOM   3343  CD2 TYR B 524      90.370  98.360  81.940  1.00  0.00           C 
ATOM   3344  HD2 TYR B 524      90.220  99.370  82.290  1.00  0.00           H 
ATOM   3345  CE2 TYR B 524      91.670  97.810  81.800  1.00  0.00           C 
ATOM   3346  HE2 TYR B 524      92.480  98.530  81.810  1.00  0.00           H 
ATOM   3347  C   TYR B 524      88.130 100.440  80.890  1.00  0.00           C 
ATOM   3348  O   TYR B 524      88.020 101.340  81.750  1.00  0.00           O 
ATOM   3349  N   ASP B 525      89.080 100.580  79.900  1.00  0.00           N 
ATOM   3350  HN  ASP B 525      89.350  99.830  79.310  1.00  0.00           H 
ATOM   3351  CA  ASP B 525      89.840 101.720  79.610  1.00  0.00           C 
ATOM   3352  HA  ASP B 525      89.330 102.620  79.920  1.00  0.00           H 
ATOM   3353  CB  ASP B 525      91.280 101.600  80.250  1.00  0.00           C 
ATOM   3354  HB1 ASP B 525      91.750 102.600  80.140  1.00  0.00           H 
ATOM   3355  HB2 ASP B 525      91.060 101.300  81.300  1.00  0.00           H 
ATOM   3356  CG  ASP B 525      92.280 100.570  79.720  1.00  0.00           C 
ATOM   3357  OD1 ASP B 525      92.090  99.960  78.630  1.00  0.00           O 
ATOM   3358  OD2 ASP B 525      93.360 100.420  80.380  1.00  0.00           O 
ATOM   3359  C   ASP B 525      89.830 101.880  78.080  1.00  0.00           C 
ATOM   3360  O   ASP B 525      89.570 100.920  77.300  1.00  0.00           O 
ATOM   3361  N   TYR B 526      90.110 103.000  77.470  1.00  0.00           N 
ATOM   3362  HN  TYR B 526      90.240 103.850  77.980  1.00  0.00           H 
ATOM   3363  CA  TYR B 526      89.960 103.120  76.030  1.00  0.00           C 
ATOM   3364  HA  TYR B 526      89.030 102.610  75.810  1.00  0.00           H 
ATOM   3365  CB  TYR B 526      90.000 104.610  75.620  1.00  0.00           C 
ATOM   3366  HB1 TYR B 526      89.180 105.060  76.230  1.00  0.00           H 
ATOM   3367  HB2 TYR B 526      90.990 105.050  75.870  1.00  0.00           H 
ATOM   3368  CG  TYR B 526      89.870 105.030  74.140  1.00  0.00           C 
ATOM   3369  CD1 TYR B 526      88.620 105.220  73.620  1.00  0.00           C 
ATOM   3370  HD1 TYR B 526      87.760 105.160  74.280  1.00  0.00           H 
ATOM   3371  CE1 TYR B 526      88.450 105.630  72.290  1.00  0.00           C 
ATOM   3372  HE1 TYR B 526      87.480 105.660  71.810  1.00  0.00           H 
ATOM   3373  CZ  TYR B 526      89.590 105.890  71.470  1.00  0.00           C 
ATOM   3374  OH  TYR B 526      89.460 106.310  70.130  1.00  0.00           O 
ATOM   3375  HH  TYR B 526      88.520 106.480  70.040  1.00  0.00           H 
ATOM   3376  CD2 TYR B 526      91.030 105.190  73.300  1.00  0.00           C 
ATOM   3377  HD2 TYR B 526      91.980 105.150  73.810  1.00  0.00           H 
ATOM   3378  CE2 TYR B 526      90.850 105.670  72.000  1.00  0.00           C 
ATOM   3379  HE2 TYR B 526      91.730 105.750  71.380  1.00  0.00           H 
ATOM   3380  C   TYR B 526      90.900 102.300  75.160  1.00  0.00           C 
ATOM   3381  O   TYR B 526      90.390 101.850  74.170  1.00  0.00           O 
ATOM   3382  N   PRO B 527      92.190 102.080  75.350  1.00  0.00           N 
ATOM   3383  CD  PRO B 527      92.960 102.730  76.400  1.00  0.00           C 
ATOM   3384  HD1 PRO B 527      92.730 102.310  77.400  1.00  0.00           H 
ATOM   3385  HD2 PRO B 527      92.870 103.840  76.400  1.00  0.00           H 
ATOM   3386  CA  PRO B 527      92.930 100.980  74.750  1.00  0.00           C 
ATOM   3387  HA  PRO B 527      92.990 101.220  73.700  1.00  0.00           H 
ATOM   3388  CB  PRO B 527      94.400 101.020  75.320  1.00  0.00           C 
ATOM   3389  HB1 PRO B 527      94.590 100.180  76.020  1.00  0.00           H 
ATOM   3390  HB2 PRO B 527      95.190 100.890  74.540  1.00  0.00           H 
ATOM   3391  CG  PRO B 527      94.450 102.400  76.020  1.00  0.00           C 
ATOM   3392  HG1 PRO B 527      95.140 102.520  76.890  1.00  0.00           H 
ATOM   3393  HG2 PRO B 527      94.710 103.100  75.190  1.00  0.00           H 
ATOM   3394  C   PRO B 527      92.280  99.590  74.760  1.00  0.00           C 
ATOM   3395  O   PRO B 527      92.330  98.960  73.670  1.00  0.00           O 
ATOM   3396  N   MET B 528      91.690  99.020  75.900  1.00  0.00           N 
ATOM   3397  HN  MET B 528      91.690  99.420  76.810  1.00  0.00           H 
ATOM   3398  CA  MET B 528      91.010  97.780  75.820  1.00  0.00           C 
ATOM   3399  HA  MET B 528      91.680  97.080  75.350  1.00  0.00           H 
ATOM   3400  CB  MET B 528      90.530  97.400  77.180  1.00  0.00           C 
ATOM   3401  HB1 MET B 528      91.430  97.380  77.840  1.00  0.00           H 
ATOM   3402  HB2 MET B 528      89.810  98.130  77.600  1.00  0.00           H 
ATOM   3403  CG  MET B 528      89.870  96.000  77.210  1.00  0.00           C 
ATOM   3404  HG1 MET B 528      89.820  95.880  78.310  1.00  0.00           H 
ATOM   3405  HG2 MET B 528      88.810  95.990  76.870  1.00  0.00           H 
ATOM   3406  SD  MET B 528      90.770  94.570  76.440  1.00  0.00           S 
ATOM   3407  CE  MET B 528      92.090  94.360  77.620  1.00  0.00           C 
ATOM   3408  HE1 MET B 528      92.730  93.480  77.370  1.00  0.00           H 
ATOM   3409  HE2 MET B 528      92.770  95.240  77.530  1.00  0.00           H 
ATOM   3410  HE3 MET B 528      91.680  94.280  78.650  1.00  0.00           H 
ATOM   3411  C   MET B 528      89.680  97.780  75.030  1.00  0.00           C 
ATOM   3412  O   MET B 528      89.290  96.850  74.330  1.00  0.00           O 
ATOM   3413  N   ALA B 529      88.980  98.980  75.100  1.00  0.00           N 
ATOM   3414  HN  ALA B 529      89.220  99.670  75.770  1.00  0.00           H 
ATOM   3415  CA  ALA B 529      87.790  99.190  74.300  1.00  0.00           C 
ATOM   3416  HA  ALA B 529      87.200  98.370  74.700  1.00  0.00           H 
ATOM   3417  CB  ALA B 529      87.140 100.500  74.690  1.00  0.00           C 
ATOM   3418  HB1 ALA B 529      86.110 100.470  74.270  1.00  0.00           H 
ATOM   3419  HB2 ALA B 529      87.260 100.680  75.780  1.00  0.00           H 
ATOM   3420  HB3 ALA B 529      87.760 101.280  74.200  1.00  0.00           H 
ATOM   3421  C   ALA B 529      87.980  99.140  72.860  1.00  0.00           C 
ATOM   3422  O   ALA B 529      87.190  98.530  72.070  1.00  0.00           O 
ATOM   3423  N   LEU B 530      89.080  99.700  72.280  1.00  0.00           N 
ATOM   3424  HN  LEU B 530      89.620 100.260  72.900  1.00  0.00           H 
ATOM   3425  CA  LEU B 530      89.460  99.480  70.850  1.00  0.00           C 
ATOM   3426  HA  LEU B 530      88.700  99.800  70.150  1.00  0.00           H 
ATOM   3427  CB  LEU B 530      90.690 100.390  70.520  1.00  0.00           C 
ATOM   3428  HB1 LEU B 530      91.410 100.350  71.370  1.00  0.00           H 
ATOM   3429  HB2 LEU B 530      91.300  99.920  69.720  1.00  0.00           H 
ATOM   3430  CG  LEU B 530      90.330 101.780  69.970  1.00  0.00           C 
ATOM   3431  HG  LEU B 530      89.700 101.600  69.080  1.00  0.00           H 
ATOM   3432  CD1 LEU B 530      89.570 102.730  70.870  1.00  0.00           C 
ATOM   3433 1HD1 LEU B 530      89.020 103.520  70.300  1.00  0.00           H 
ATOM   3434 2HD1 LEU B 530      88.790 102.140  71.390  1.00  0.00           H 
ATOM   3435 3HD1 LEU B 530      90.150 103.210  71.680  1.00  0.00           H 
ATOM   3436  CD2 LEU B 530      91.660 102.460  69.520  1.00  0.00           C 
ATOM   3437 1HD2 LEU B 530      91.490 103.430  69.010  1.00  0.00           H 
ATOM   3438 2HD2 LEU B 530      92.270 102.680  70.430  1.00  0.00           H 
ATOM   3439 3HD2 LEU B 530      92.180 101.760  68.830  1.00  0.00           H 
ATOM   3440  C   LEU B 530      89.840  98.010  70.640  1.00  0.00           C 
ATOM   3441  O   LEU B 530      89.480  97.450  69.650  1.00  0.00           O 
ATOM   3442  N   PHE B 531      90.680  97.360  71.500  1.00  0.00           N 
ATOM   3443  HN  PHE B 531      91.160  97.810  72.240  1.00  0.00           H 
ATOM   3444  CA  PHE B 531      91.010  95.950  71.330  1.00  0.00           C 
ATOM   3445  HA  PHE B 531      91.570  95.850  70.410  1.00  0.00           H 
ATOM   3446  CB  PHE B 531      91.950  95.490  72.520  1.00  0.00           C 
ATOM   3447  HB1 PHE B 531      92.810  96.160  72.740  1.00  0.00           H 
ATOM   3448  HB2 PHE B 531      91.450  95.460  73.510  1.00  0.00           H 
ATOM   3449  CG  PHE B 531      92.370  94.120  72.330  1.00  0.00           C 
ATOM   3450  CD1 PHE B 531      93.290  93.940  71.290  1.00  0.00           C 
ATOM   3451  HD1 PHE B 531      93.540  94.780  70.660  1.00  0.00           H 
ATOM   3452  CE1 PHE B 531      93.890  92.640  71.140  1.00  0.00           C 
ATOM   3453  HE1 PHE B 531      94.600  92.440  70.360  1.00  0.00           H 
ATOM   3454  CZ  PHE B 531      93.440  91.580  71.960  1.00  0.00           C 
ATOM   3455  HZ  PHE B 531      93.910  90.610  71.880  1.00  0.00           H 
ATOM   3456  CD2 PHE B 531      91.990  93.090  73.150  1.00  0.00           C 
ATOM   3457  HD2 PHE B 531      91.290  93.210  73.970  1.00  0.00           H 
ATOM   3458  CE2 PHE B 531      92.570  91.830  73.030  1.00  0.00           C 
ATOM   3459  HE2 PHE B 531      92.180  91.020  73.630  1.00  0.00           H 
ATOM   3460  C   PHE B 531      89.850  95.040  71.220  1.00  0.00           C 
ATOM   3461  O   PHE B 531      89.760  94.280  70.270  1.00  0.00           O 
ATOM   3462  N   SER B 532      88.890  95.120  72.150  1.00  0.00           N 
ATOM   3463  HN  SER B 532      88.950  95.710  72.950  1.00  0.00           H 
ATOM   3464  CA  SER B 532      87.680  94.230  72.210  1.00  0.00           C 
ATOM   3465  HA  SER B 532      88.060  93.280  71.860  1.00  0.00           H 
ATOM   3466  CB  SER B 532      87.040  94.060  73.520  1.00  0.00           C 
ATOM   3467  HB1 SER B 532      86.760  95.000  74.030  1.00  0.00           H 
ATOM   3468  HB2 SER B 532      86.040  93.570  73.530  1.00  0.00           H 
ATOM   3469  OG  SER B 532      87.960  93.260  74.290  1.00  0.00           O 
ATOM   3470  HG1 SER B 532      88.110  92.470  73.760  1.00  0.00           H 
ATOM   3471  C   SER B 532      86.630  94.560  71.110  1.00  0.00           C 
ATOM   3472  O   SER B 532      85.820  93.760  70.630  1.00  0.00           O 
ATOM   3473  N   THR B 533      86.570  95.860  70.680  1.00  0.00           N 
ATOM   3474  HN  THR B 533      87.190  96.500  71.120  1.00  0.00           H 
ATOM   3475  CA  THR B 533      85.810  96.300  69.540  1.00  0.00           C 
ATOM   3476  HA  THR B 533      84.790  95.960  69.650  1.00  0.00           H 
ATOM   3477  CB  THR B 533      85.680  97.760  69.470  1.00  0.00           C 
ATOM   3478  HB  THR B 533      86.610  98.360  69.390  1.00  0.00           H 
ATOM   3479  OG1 THR B 533      84.970  98.290  70.560  1.00  0.00           O 
ATOM   3480  HG1 THR B 533      85.620  98.460  71.250  1.00  0.00           H 
ATOM   3481  CG2 THR B 533      84.850  98.180  68.190  1.00  0.00           C 
ATOM   3482 1HG2 THR B 533      84.970  99.270  68.040  1.00  0.00           H 
ATOM   3483 2HG2 THR B 533      85.130  97.750  67.200  1.00  0.00           H 
ATOM   3484 3HG2 THR B 533      83.780  97.920  68.310  1.00  0.00           H 
ATOM   3485  C   THR B 533      86.410  95.760  68.250  1.00  0.00           C 
ATOM   3486  O   THR B 533      85.630  95.330  67.380  1.00  0.00           O 
ATOM   3487  N   PHE B 534      87.770  95.690  68.140  1.00  0.00           N 
ATOM   3488  HN  PHE B 534      88.360  96.090  68.840  1.00  0.00           H 
ATOM   3489  CA  PHE B 534      88.500  94.890  67.140  1.00  0.00           C 
ATOM   3490  HA  PHE B 534      88.020  95.150  66.210  1.00  0.00           H 
ATOM   3491  CB  PHE B 534      90.050  95.190  67.080  1.00  0.00           C 
ATOM   3492  HB1 PHE B 534      90.170  96.180  66.580  1.00  0.00           H 
ATOM   3493  HB2 PHE B 534      90.420  95.340  68.120  1.00  0.00           H 
ATOM   3494  CG  PHE B 534      90.950  94.180  66.270  1.00  0.00           C 
ATOM   3495  CD1 PHE B 534      91.480  94.550  65.070  1.00  0.00           C 
ATOM   3496  HD1 PHE B 534      91.140  95.500  64.690  1.00  0.00           H 
ATOM   3497  CE1 PHE B 534      92.310  93.870  64.280  1.00  0.00           C 
ATOM   3498  HE1 PHE B 534      92.610  94.280  63.330  1.00  0.00           H 
ATOM   3499  CZ  PHE B 534      92.610  92.480  64.700  1.00  0.00           C 
ATOM   3500  HZ  PHE B 534      93.470  91.930  64.340  1.00  0.00           H 
ATOM   3501  CD2 PHE B 534      91.330  92.870  66.760  1.00  0.00           C 
ATOM   3502  HD2 PHE B 534      91.090  92.510  67.750  1.00  0.00           H 
ATOM   3503  CE2 PHE B 534      92.090  92.010  65.920  1.00  0.00           C 
ATOM   3504  HE2 PHE B 534      92.290  91.000  66.230  1.00  0.00           H 
ATOM   3505  C   PHE B 534      88.170  93.400  67.240  1.00  0.00           C 
ATOM   3506  O   PHE B 534      87.840  92.780  66.250  1.00  0.00           O 
ATOM   3507  N   GLU B 535      88.200  92.750  68.430  1.00  0.00           N 
ATOM   3508  HN  GLU B 535      88.500  93.200  69.270  1.00  0.00           H 
ATOM   3509  CA  GLU B 535      87.830  91.410  68.570  1.00  0.00           C 
ATOM   3510  HA  GLU B 535      88.410  90.810  67.880  1.00  0.00           H 
ATOM   3511  CB  GLU B 535      88.010  90.830  69.970  1.00  0.00           C 
ATOM   3512  HB1 GLU B 535      87.310  91.290  70.700  1.00  0.00           H 
ATOM   3513  HB2 GLU B 535      87.640  89.780  70.010  1.00  0.00           H 
ATOM   3514  CG  GLU B 535      89.450  90.840  70.540  1.00  0.00           C 
ATOM   3515  HG1 GLU B 535      89.960  89.980  70.060  1.00  0.00           H 
ATOM   3516  HG2 GLU B 535      89.930  91.830  70.380  1.00  0.00           H 
ATOM   3517  CD  GLU B 535      89.590  90.500  72.070  1.00  0.00           C 
ATOM   3518  OE1 GLU B 535      88.730  91.060  72.810  1.00  0.00           O 
ATOM   3519  OE2 GLU B 535      90.460  89.670  72.430  1.00  0.00           O 
ATOM   3520  C   GLU B 535      86.360  91.090  68.210  1.00  0.00           C 
ATOM   3521  O   GLU B 535      86.010  90.080  67.570  1.00  0.00           O 
ATOM   3522  N   LEU B 536      85.380  91.920  68.510  1.00  0.00           N 
ATOM   3523  HN  LEU B 536      85.550  92.720  69.080  1.00  0.00           H 
ATOM   3524  CA  LEU B 536      83.990  91.770  68.140  1.00  0.00           C 
ATOM   3525  HA  LEU B 536      83.670  90.770  68.410  1.00  0.00           H 
ATOM   3526  CB  LEU B 536      83.170  92.770  69.000  1.00  0.00           C 
ATOM   3527  HB1 LEU B 536      83.730  93.730  69.040  1.00  0.00           H 
ATOM   3528  HB2 LEU B 536      82.150  93.000  68.630  1.00  0.00           H 
ATOM   3529  CG  LEU B 536      82.920  92.220  70.450  1.00  0.00           C 
ATOM   3530  HG  LEU B 536      83.870  91.710  70.710  1.00  0.00           H 
ATOM   3531  CD1 LEU B 536      82.560  93.340  71.450  1.00  0.00           C 
ATOM   3532 1HD1 LEU B 536      81.580  93.740  71.110  1.00  0.00           H 
ATOM   3533 2HD1 LEU B 536      82.570  93.040  72.520  1.00  0.00           H 
ATOM   3534 3HD1 LEU B 536      83.330  94.140  71.330  1.00  0.00           H 
ATOM   3535  CD2 LEU B 536      81.760  91.260  70.470  1.00  0.00           C 
ATOM   3536 1HD2 LEU B 536      82.010  90.410  69.810  1.00  0.00           H 
ATOM   3537 2HD2 LEU B 536      81.680  90.840  71.490  1.00  0.00           H 
ATOM   3538 3HD2 LEU B 536      80.860  91.770  70.060  1.00  0.00           H 
ATOM   3539  C   LEU B 536      83.660  91.960  66.640  1.00  0.00           C 
ATOM   3540  O   LEU B 536      82.710  91.380  66.100  1.00  0.00           O 
ATOM   3541  N   PHE B 537      84.530  92.760  65.910  1.00  0.00           N 
ATOM   3542  HN  PHE B 537      85.290  93.240  66.340  1.00  0.00           H 
ATOM   3543  CA  PHE B 537      84.430  92.930  64.410  1.00  0.00           C 
ATOM   3544  HA  PHE B 537      83.450  93.290  64.150  1.00  0.00           H 
ATOM   3545  CB  PHE B 537      85.530  94.030  64.070  1.00  0.00           C 
ATOM   3546  HB1 PHE B 537      85.480  94.940  64.700  1.00  0.00           H 
ATOM   3547  HB2 PHE B 537      86.450  93.430  64.190  1.00  0.00           H 
ATOM   3548  CG  PHE B 537      85.330  94.440  62.650  1.00  0.00           C 
ATOM   3549  CD1 PHE B 537      84.730  95.700  62.420  1.00  0.00           C 
ATOM   3550  HD1 PHE B 537      84.350  96.310  63.230  1.00  0.00           H 
ATOM   3551  CE1 PHE B 537      84.580  96.170  61.110  1.00  0.00           C 
ATOM   3552  HE1 PHE B 537      84.010  97.080  61.040  1.00  0.00           H 
ATOM   3553  CZ  PHE B 537      84.970  95.410  60.020  1.00  0.00           C 
ATOM   3554  HZ  PHE B 537      84.920  95.840  59.030  1.00  0.00           H 
ATOM   3555  CD2 PHE B 537      85.740  93.680  61.560  1.00  0.00           C 
ATOM   3556  HD2 PHE B 537      86.260  92.760  61.800  1.00  0.00           H 
ATOM   3557  CE2 PHE B 537      85.600  94.120  60.240  1.00  0.00           C 
ATOM   3558  HE2 PHE B 537      85.970  93.480  59.450  1.00  0.00           H 
ATOM   3559  C   PHE B 537      84.720  91.600  63.710  1.00  0.00           C 
ATOM   3560  O   PHE B 537      83.880  91.150  62.850  1.00  0.00           O 
ATOM   3561  N   LEU B 538      85.790  90.830  64.100  1.00  0.00           N 
ATOM   3562  HN  LEU B 538      86.330  91.100  64.900  1.00  0.00           H 
ATOM   3563  CA  LEU B 538      86.080  89.550  63.580  1.00  0.00           C 
ATOM   3564  HA  LEU B 538      85.820  89.590  62.530  1.00  0.00           H 
ATOM   3565  CB  LEU B 538      87.630  89.410  63.590  1.00  0.00           C 
ATOM   3566  HB1 LEU B 538      87.940  89.130  64.620  1.00  0.00           H 
ATOM   3567  HB2 LEU B 538      87.860  88.570  62.900  1.00  0.00           H 
ATOM   3568  CG  LEU B 538      88.440  90.620  63.110  1.00  0.00           C 
ATOM   3569  HG  LEU B 538      88.050  91.490  63.670  1.00  0.00           H 
ATOM   3570  CD1 LEU B 538      89.940  90.450  63.430  1.00  0.00           C 
ATOM   3571 1HD1 LEU B 538      90.310  89.650  62.750  1.00  0.00           H 
ATOM   3572 2HD1 LEU B 538      90.590  91.320  63.180  1.00  0.00           H 
ATOM   3573 3HD1 LEU B 538      90.150  90.240  64.500  1.00  0.00           H 
ATOM   3574  CD2 LEU B 538      88.280  90.870  61.560  1.00  0.00           C 
ATOM   3575 1HD2 LEU B 538      88.590  89.960  60.990  1.00  0.00           H 
ATOM   3576 2HD2 LEU B 538      87.270  91.090  61.150  1.00  0.00           H 
ATOM   3577 3HD2 LEU B 538      88.900  91.730  61.240  1.00  0.00           H 
ATOM   3578  C   LEU B 538      85.380  88.390  64.250  1.00  0.00           C 
ATOM   3579  O   LEU B 538      85.660  87.200  63.960  1.00  0.00           O 
ATOM   3580  N   THR B 539      84.380  88.650  65.200  1.00  0.00           N 
ATOM   3581  HN  THR B 539      84.050  89.570  65.400  1.00  0.00           H 
ATOM   3582  CA  THR B 539      83.720  87.560  65.940  1.00  0.00           C 
ATOM   3583  HA  THR B 539      83.170  88.070  66.720  1.00  0.00           H 
ATOM   3584  CB  THR B 539      82.530  86.930  65.220  1.00  0.00           C 
ATOM   3585  HB  THR B 539      82.090  86.050  65.740  1.00  0.00           H 
ATOM   3586  OG1 THR B 539      82.880  86.640  63.900  1.00  0.00           O 
ATOM   3587  HG1 THR B 539      83.740  86.220  63.810  1.00  0.00           H 
ATOM   3588  CG2 THR B 539      81.360  87.900  65.130  1.00  0.00           C 
ATOM   3589 1HG2 THR B 539      80.530  87.610  64.460  1.00  0.00           H 
ATOM   3590 2HG2 THR B 539      80.890  88.130  66.110  1.00  0.00           H 
ATOM   3591 3HG2 THR B 539      81.830  88.820  64.730  1.00  0.00           H 
ATOM   3592  C   THR B 539      84.570  86.640  66.700  1.00  0.00           C 
ATOM   3593  O   THR B 539      84.280  85.480  66.630  1.00  0.00           O 
ATOM   3594  N   ILE B 540      85.680  87.030  67.400  1.00  0.00           N 
ATOM   3595  HN  ILE B 540      85.930  87.980  67.540  1.00  0.00           H 
ATOM   3596  CA  ILE B 540      86.590  86.120  68.070  1.00  0.00           C 
ATOM   3597  HA  ILE B 540      86.430  85.110  67.720  1.00  0.00           H 
ATOM   3598  CB  ILE B 540      88.030  86.340  67.730  1.00  0.00           C 
ATOM   3599  HB  ILE B 540      88.620  85.510  68.160  1.00  0.00           H 
ATOM   3600  CG2 ILE B 540      88.050  86.310  66.180  1.00  0.00           C 
ATOM   3601 1HG2 ILE B 540      89.050  86.210  65.710  1.00  0.00           H 
ATOM   3602 2HG2 ILE B 540      87.510  85.450  65.740  1.00  0.00           H 
ATOM   3603 3HG2 ILE B 540      87.570  87.240  65.810  1.00  0.00           H 
ATOM   3604  CG1 ILE B 540      88.670  87.650  68.290  1.00  0.00           C 
ATOM   3605 1HG1 ILE B 540      87.930  88.480  68.200  1.00  0.00           H 
ATOM   3606 2HG1 ILE B 540      88.890  87.640  69.380  1.00  0.00           H 
ATOM   3607  CD  ILE B 540      89.970  88.010  67.620  1.00  0.00           C 
ATOM   3608  HD1 ILE B 540      89.790  88.310  66.570  1.00  0.00           H 
ATOM   3609  HD2 ILE B 540      90.530  88.850  68.090  1.00  0.00           H 
ATOM   3610  HD3 ILE B 540      90.640  87.130  67.570  1.00  0.00           H 
ATOM   3611  C   ILE B 540      86.440  86.200  69.560  1.00  0.00           C 
ATOM   3612  O   ILE B 540      87.270  85.700  70.330  1.00  0.00           O 
ATOM   3613  N   ILE B 541      85.330  86.850  70.030  1.00  0.00           N 
ATOM   3614  HN  ILE B 541      84.830  87.430  69.390  1.00  0.00           H 
ATOM   3615  CA  ILE B 541      84.720  86.920  71.310  1.00  0.00           C 
ATOM   3616  HA  ILE B 541      84.890  85.920  71.670  1.00  0.00           H 
ATOM   3617  CB  ILE B 541      85.120  88.010  72.310  1.00  0.00           C 
ATOM   3618  HB  ILE B 541      84.520  87.950  73.240  1.00  0.00           H 
ATOM   3619  CG2 ILE B 541      86.550  87.710  72.740  1.00  0.00           C 
ATOM   3620 1HG2 ILE B 541      86.810  88.310  73.640  1.00  0.00           H 
ATOM   3621 2HG2 ILE B 541      86.770  86.660  73.020  1.00  0.00           H 
ATOM   3622 3HG2 ILE B 541      87.320  87.990  71.990  1.00  0.00           H 
ATOM   3623  CG1 ILE B 541      84.840  89.480  71.820  1.00  0.00           C 
ATOM   3624 1HG1 ILE B 541      85.540  89.490  70.960  1.00  0.00           H 
ATOM   3625 2HG1 ILE B 541      83.770  89.550  71.520  1.00  0.00           H 
ATOM   3626  CD  ILE B 541      85.240  90.570  72.850  1.00  0.00           C 
ATOM   3627  HD1 ILE B 541      84.810  90.340  73.850  1.00  0.00           H 
ATOM   3628  HD2 ILE B 541      86.340  90.660  72.990  1.00  0.00           H 
ATOM   3629  HD3 ILE B 541      84.900  91.580  72.550  1.00  0.00           H 
ATOM   3630  C   ILE B 541      83.240  87.100  71.070  1.00  0.00           C 
ATOM   3631  O   ILE B 541      82.720  87.720  70.090  1.00  0.00           O 
ATOM   3632  N   ASP B 542      82.480  86.510  71.980  1.00  0.00           N 
ATOM   3633  HN  ASP B 542      82.880  85.790  72.540  1.00  0.00           H 
ATOM   3634  CA  ASP B 542      81.020  86.680  72.230  1.00  0.00           C 
ATOM   3635  HA  ASP B 542      80.530  86.480  71.290  1.00  0.00           H 
ATOM   3636  CB  ASP B 542      80.490  85.760  73.240  1.00  0.00           C 
ATOM   3637  HB1 ASP B 542      80.940  86.000  74.230  1.00  0.00           H 
ATOM   3638  HB2 ASP B 542      79.380  85.820  73.330  1.00  0.00           H 
ATOM   3639  CG  ASP B 542      80.760  84.280  72.930  1.00  0.00           C 
ATOM   3640  OD1 ASP B 542      81.120  83.780  71.840  1.00  0.00           O 
ATOM   3641  OD2 ASP B 542      80.560  83.550  73.890  1.00  0.00           O 
ATOM   3642  C   ASP B 542      80.690  88.100  72.680  1.00  0.00           C 
ATOM   3643  O   ASP B 542      81.480  88.750  73.420  1.00  0.00           O 
ATOM   3644  N   GLY B 543      79.490  88.610  72.210  1.00  0.00           N 
ATOM   3645  HN  GLY B 543      79.000  87.990  71.610  1.00  0.00           H 
ATOM   3646  CA  GLY B 543      78.920  89.910  72.510  1.00  0.00           C 
ATOM   3647  HA1 GLY B 543      79.560  90.630  72.020  1.00  0.00           H 
ATOM   3648  HA2 GLY B 543      77.880  89.930  72.210  1.00  0.00           H 
ATOM   3649  C   GLY B 543      78.890  90.240  73.980  1.00  0.00           C 
ATOM   3650  O   GLY B 543      78.550  89.300  74.700  1.00  0.00           O 
ATOM   3651  N   PRO B 544      79.170  91.420  74.470  1.00  0.00           N 
ATOM   3652  CD  PRO B 544      79.940  92.430  73.720  1.00  0.00           C 
ATOM   3653  HD1 PRO B 544      79.210  92.960  73.060  1.00  0.00           H 
ATOM   3654  HD2 PRO B 544      80.690  91.840  73.150  1.00  0.00           H 
ATOM   3655  CA  PRO B 544      79.140  91.680  75.820  1.00  0.00           C 
ATOM   3656  HA  PRO B 544      79.870  91.090  76.360  1.00  0.00           H 
ATOM   3657  CB  PRO B 544      79.730  93.110  75.930  1.00  0.00           C 
ATOM   3658  HB1 PRO B 544      78.860  93.790  76.020  1.00  0.00           H 
ATOM   3659  HB2 PRO B 544      80.350  93.250  76.840  1.00  0.00           H 
ATOM   3660  CG  PRO B 544      80.530  93.390  74.680  1.00  0.00           C 
ATOM   3661  HG1 PRO B 544      80.500  94.440  74.330  1.00  0.00           H 
ATOM   3662  HG2 PRO B 544      81.630  93.340  74.840  1.00  0.00           H 
ATOM   3663  C   PRO B 544      77.840  91.540  76.530  1.00  0.00           C 
ATOM   3664  O   PRO B 544      76.870  92.290  76.290  1.00  0.00           O 
ATOM   3665  N   ALA B 545      77.720  90.570  77.430  1.00  0.00           N 
ATOM   3666  HN  ALA B 545      78.310  89.770  77.490  1.00  0.00           H 
ATOM   3667  CA  ALA B 545      76.440  90.230  77.980  1.00  0.00           C 
ATOM   3668  HA  ALA B 545      75.750  91.060  77.900  1.00  0.00           H 
ATOM   3669  CB  ALA B 545      75.820  89.050  77.300  1.00  0.00           C 
ATOM   3670  HB1 ALA B 545      74.810  88.820  77.690  1.00  0.00           H 
ATOM   3671  HB2 ALA B 545      75.850  89.220  76.200  1.00  0.00           H 
ATOM   3672  HB3 ALA B 545      76.450  88.150  77.470  1.00  0.00           H 
ATOM   3673  C   ALA B 545      76.630  90.010  79.480  1.00  0.00           C 
ATOM   3674  O   ALA B 545      77.690  89.680  79.990  1.00  0.00           O 
ATOM   3675  N   ASN B 546      75.580  90.180  80.310  1.00  0.00           N 
ATOM   3676  HN  ASN B 546      74.740  90.470  79.850  1.00  0.00           H 
ATOM   3677  CA  ASN B 546      75.550  89.850  81.650  1.00  0.00           C 
ATOM   3678  HA  ASN B 546      76.350  89.170  81.920  1.00  0.00           H 
ATOM   3679  CB  ASN B 546      75.930  91.120  82.550  1.00  0.00           C 
ATOM   3680  HB1 ASN B 546      76.910  91.440  82.130  1.00  0.00           H 
ATOM   3681  HB2 ASN B 546      75.110  91.840  82.350  1.00  0.00           H 
ATOM   3682  CG  ASN B 546      76.000  90.900  84.070  1.00  0.00           C 
ATOM   3683  OD1 ASN B 546      75.140  90.250  84.650  1.00  0.00           O 
ATOM   3684  ND2 ASN B 546      76.940  91.610  84.770  1.00  0.00           N 
ATOM   3685 1HD2 ASN B 546      77.710  91.820  84.160  1.00  0.00           H 
ATOM   3686 2HD2 ASN B 546      76.990  91.550  85.770  1.00  0.00           H 
ATOM   3687  C   ASN B 546      74.200  89.180  82.050  1.00  0.00           C 
ATOM   3688  O   ASN B 546      74.230  88.180  82.720  1.00  0.00           O 
ATOM   3689  N   TYR B 547      73.030  89.900  81.790  1.00  0.00           N 
ATOM   3690  HN  TYR B 547      73.020  90.770  81.300  1.00  0.00           H 
ATOM   3691  CA  TYR B 547      71.660  89.470  82.130  1.00  0.00           C 
ATOM   3692  HA  TYR B 547      70.990  90.230  81.740  1.00  0.00           H 
ATOM   3693  CB  TYR B 547      71.280  88.080  81.530  1.00  0.00           C 
ATOM   3694  HB1 TYR B 547      71.740  87.260  82.130  1.00  0.00           H 
ATOM   3695  HB2 TYR B 547      70.180  87.960  81.610  1.00  0.00           H 
ATOM   3696  CG  TYR B 547      71.720  87.900  80.090  1.00  0.00           C 
ATOM   3697  CD1 TYR B 547      71.190  88.610  79.050  1.00  0.00           C 
ATOM   3698  HD1 TYR B 547      70.350  89.250  79.270  1.00  0.00           H 
ATOM   3699  CE1 TYR B 547      71.540  88.400  77.680  1.00  0.00           C 
ATOM   3700  HE1 TYR B 547      71.060  88.950  76.880  1.00  0.00           H 
ATOM   3701  CZ  TYR B 547      72.370  87.350  77.370  1.00  0.00           C 
ATOM   3702  OH  TYR B 547      72.540  86.960  76.010  1.00  0.00           O 
ATOM   3703  HH  TYR B 547      71.910  87.540  75.580  1.00  0.00           H 
ATOM   3704  CD2 TYR B 547      72.710  86.930  79.740  1.00  0.00           C 
ATOM   3705  HD2 TYR B 547      73.170  86.400  80.560  1.00  0.00           H 
ATOM   3706  CE2 TYR B 547      73.050  86.610  78.410  1.00  0.00           C 
ATOM   3707  HE2 TYR B 547      73.650  85.730  78.230  1.00  0.00           H 
ATOM   3708  C   TYR B 547      71.260  89.470  83.590  1.00  0.00           C 
ATOM   3709  O   TYR B 547      70.100  89.420  83.900  1.00  0.00           O 
ATOM   3710  N   ASN B 548      72.250  89.730  84.530  1.00  0.00           N 
ATOM   3711  HN  ASN B 548      73.200  89.980  84.340  1.00  0.00           H 
ATOM   3712  CA  ASN B 548      71.840  89.800  85.940  1.00  0.00           C 
ATOM   3713  HA  ASN B 548      70.860  89.370  86.100  1.00  0.00           H 
ATOM   3714  CB  ASN B 548      72.880  89.130  86.950  1.00  0.00           C 
ATOM   3715  HB1 ASN B 548      73.860  89.640  86.810  1.00  0.00           H 
ATOM   3716  HB2 ASN B 548      72.570  89.370  87.990  1.00  0.00           H 
ATOM   3717  CG  ASN B 548      72.960  87.560  86.920  1.00  0.00           C 
ATOM   3718  OD1 ASN B 548      72.130  86.840  86.330  1.00  0.00           O 
ATOM   3719  ND2 ASN B 548      74.080  87.030  87.500  1.00  0.00           N 
ATOM   3720 1HD2 ASN B 548      74.740  87.680  87.890  1.00  0.00           H 
ATOM   3721 2HD2 ASN B 548      74.250  86.050  87.550  1.00  0.00           H 
ATOM   3722  C   ASN B 548      71.970  91.300  86.280  1.00  0.00           C 
ATOM   3723  O   ASN B 548      71.750  91.660  87.420  1.00  0.00           O 
ATOM   3724  N   VAL B 549      72.300  92.180  85.260  1.00  0.00           N 
ATOM   3725  HN  VAL B 549      72.340  91.970  84.290  1.00  0.00           H 
ATOM   3726  CA  VAL B 549      72.370  93.680  85.530  1.00  0.00           C 
ATOM   3727  HA  VAL B 549      71.720  93.930  86.350  1.00  0.00           H 
ATOM   3728  CB  VAL B 549      73.890  94.030  85.730  1.00  0.00           C 
ATOM   3729  HB  VAL B 549      74.380  93.050  85.570  1.00  0.00           H 
ATOM   3730  CG1 VAL B 549      74.470  95.020  84.660  1.00  0.00           C 
ATOM   3731 1HG1 VAL B 549      75.530  95.230  84.920  1.00  0.00           H 
ATOM   3732 2HG1 VAL B 549      74.430  94.620  83.620  1.00  0.00           H 
ATOM   3733 3HG1 VAL B 549      73.950  96.000  84.610  1.00  0.00           H 
ATOM   3734  CG2 VAL B 549      74.100  94.520  87.230  1.00  0.00           C 
ATOM   3735 1HG2 VAL B 549      75.180  94.790  87.300  1.00  0.00           H 
ATOM   3736 2HG2 VAL B 549      73.630  95.510  87.380  1.00  0.00           H 
ATOM   3737 3HG2 VAL B 549      73.800  93.900  88.100  1.00  0.00           H 
ATOM   3738  C   VAL B 549      71.730  94.270  84.280  1.00  0.00           C 
ATOM   3739  O   VAL B 549      71.880  93.750  83.210  1.00  0.00           O 
ATOM   3740  N   ASP B 550      71.030  95.380  84.380  1.00  0.00           N 
ATOM   3741  HN  ASP B 550      70.810  95.760  85.270  1.00  0.00           H 
ATOM   3742  CA  ASP B 550      70.340  95.920  83.210  1.00  0.00           C 
ATOM   3743  HA  ASP B 550      69.960  95.170  82.520  1.00  0.00           H 
ATOM   3744  CB  ASP B 550      69.270  96.920  83.810  1.00  0.00           C 
ATOM   3745  HB1 ASP B 550      69.780  97.630  84.500  1.00  0.00           H 
ATOM   3746  HB2 ASP B 550      68.780  97.420  82.940  1.00  0.00           H 
ATOM   3747  CG  ASP B 550      68.220  96.210  84.510  1.00  0.00           C 
ATOM   3748  OD1 ASP B 550      67.890  95.060  84.050  1.00  0.00           O 
ATOM   3749  OD2 ASP B 550      67.660  96.890  85.430  1.00  0.00           O 
ATOM   3750  C   ASP B 550      71.370  96.740  82.370  1.00  0.00           C 
ATOM   3751  O   ASP B 550      71.740  97.860  82.690  1.00  0.00           O 
ATOM   3752  N   LEU B 551      71.780  96.260  81.200  1.00  0.00           N 
ATOM   3753  HN  LEU B 551      71.500  95.370  80.860  1.00  0.00           H 
ATOM   3754  CA  LEU B 551      72.600  97.020  80.310  1.00  0.00           C 
ATOM   3755  HA  LEU B 551      73.460  97.230  80.930  1.00  0.00           H 
ATOM   3756  CB  LEU B 551      73.200  96.190  79.220  1.00  0.00           C 
ATOM   3757  HB1 LEU B 551      72.390  95.830  78.550  1.00  0.00           H 
ATOM   3758  HB2 LEU B 551      73.860  96.860  78.630  1.00  0.00           H 
ATOM   3759  CG  LEU B 551      73.770  94.790  79.700  1.00  0.00           C 
ATOM   3760  HG  LEU B 551      72.950  94.260  80.240  1.00  0.00           H 
ATOM   3761  CD1 LEU B 551      74.360  93.990  78.520  1.00  0.00           C 
ATOM   3762 1HD1 LEU B 551      75.220  94.630  78.230  1.00  0.00           H 
ATOM   3763 2HD1 LEU B 551      74.730  93.030  78.950  1.00  0.00           H 
ATOM   3764 3HD1 LEU B 551      73.610  93.680  77.760  1.00  0.00           H 
ATOM   3765  CD2 LEU B 551      74.890  94.980  80.690  1.00  0.00           C 
ATOM   3766 1HD2 LEU B 551      75.390  94.080  81.120  1.00  0.00           H 
ATOM   3767 2HD2 LEU B 551      75.670  95.600  80.200  1.00  0.00           H 
ATOM   3768 3HD2 LEU B 551      74.560  95.560  81.580  1.00  0.00           H 
ATOM   3769  C   LEU B 551      72.050  98.290  79.870  1.00  0.00           C 
ATOM   3770  O   LEU B 551      70.800  98.370  79.640  1.00  0.00           O 
ATOM   3771  N   PRO B 552      72.830  99.510  79.810  1.00  0.00           N 
ATOM   3772  CD  PRO B 552      74.130  99.680  80.540  1.00  0.00           C 
ATOM   3773  HD1 PRO B 552      74.750  98.840  80.160  1.00  0.00           H 
ATOM   3774  HD2 PRO B 552      73.860  99.600  81.620  1.00  0.00           H 
ATOM   3775  CA  PRO B 552      72.540 100.710  79.000  1.00  0.00           C 
ATOM   3776  HA  PRO B 552      71.800 101.230  79.590  1.00  0.00           H 
ATOM   3777  CB  PRO B 552      73.900 101.420  78.800  1.00  0.00           C 
ATOM   3778  HB1 PRO B 552      74.580 100.840  78.140  1.00  0.00           H 
ATOM   3779  HB2 PRO B 552      73.830 102.460  78.420  1.00  0.00           H 
ATOM   3780  CG  PRO B 552      74.550 101.100  80.160  1.00  0.00           C 
ATOM   3781  HG1 PRO B 552      75.640 101.320  80.260  1.00  0.00           H 
ATOM   3782  HG2 PRO B 552      73.950 101.670  80.900  1.00  0.00           H 
ATOM   3783  C   PRO B 552      71.850 100.340  77.700  1.00  0.00           C 
ATOM   3784  O   PRO B 552      72.360  99.560  76.920  1.00  0.00           O 
ATOM   3785  N   PHE B 553      70.760 101.030  77.440  1.00  0.00           N 
ATOM   3786  HN  PHE B 553      70.370 101.580  78.180  1.00  0.00           H 
ATOM   3787  CA  PHE B 553      69.930 100.800  76.300  1.00  0.00           C 
ATOM   3788  HA  PHE B 553      69.760  99.740  76.160  1.00  0.00           H 
ATOM   3789  CB  PHE B 553      68.560 101.390  76.500  1.00  0.00           C 
ATOM   3790  HB1 PHE B 553      67.870 100.940  75.760  1.00  0.00           H 
ATOM   3791  HB2 PHE B 553      68.180 101.160  77.520  1.00  0.00           H 
ATOM   3792  CG  PHE B 553      68.440 102.860  76.350  1.00  0.00           C 
ATOM   3793  CD1 PHE B 553      68.490 103.740  77.440  1.00  0.00           C 
ATOM   3794  HD1 PHE B 553      68.710 103.400  78.440  1.00  0.00           H 
ATOM   3795  CE1 PHE B 553      68.430 105.170  77.220  1.00  0.00           C 
ATOM   3796  HE1 PHE B 553      68.560 105.790  78.100  1.00  0.00           H 
ATOM   3797  CZ  PHE B 553      68.260 105.670  75.970  1.00  0.00           C 
ATOM   3798  HZ  PHE B 553      68.200 106.740  75.860  1.00  0.00           H 
ATOM   3799  CD2 PHE B 553      68.250 103.420  75.080  1.00  0.00           C 
ATOM   3800  HD2 PHE B 553      68.170 102.830  74.180  1.00  0.00           H 
ATOM   3801  CE2 PHE B 553      68.160 104.810  74.870  1.00  0.00           C 
ATOM   3802  HE2 PHE B 553      68.060 105.270  73.900  1.00  0.00           H 
ATOM   3803  C   PHE B 553      70.540 101.250  74.940  1.00  0.00           C 
ATOM   3804  O   PHE B 553      70.290 100.740  73.840  1.00  0.00           O 
ATOM   3805  N   MET B 554      71.430 102.220  75.040  1.00  0.00           N 
ATOM   3806  HN  MET B 554      71.590 102.790  75.840  1.00  0.00           H 
ATOM   3807  CA  MET B 554      72.170 102.650  73.840  1.00  0.00           C 
ATOM   3808  HA  MET B 554      71.480 102.680  73.010  1.00  0.00           H 
ATOM   3809  CB  MET B 554      73.030 103.970  74.200  1.00  0.00           C 
ATOM   3810  HB1 MET B 554      72.420 104.590  74.890  1.00  0.00           H 
ATOM   3811  HB2 MET B 554      73.960 103.730  74.760  1.00  0.00           H 
ATOM   3812  CG  MET B 554      73.540 104.700  72.970  1.00  0.00           C 
ATOM   3813  HG1 MET B 554      74.320 105.440  73.240  1.00  0.00           H 
ATOM   3814  HG2 MET B 554      74.040 103.940  72.340  1.00  0.00           H 
ATOM   3815  SD  MET B 554      72.230 105.540  71.970  1.00  0.00           S 
ATOM   3816  CE  MET B 554      72.870 104.990  70.350  1.00  0.00           C 
ATOM   3817  HE1 MET B 554      73.870 105.430  70.170  1.00  0.00           H 
ATOM   3818  HE2 MET B 554      72.830 103.900  70.120  1.00  0.00           H 
ATOM   3819  HE3 MET B 554      72.220 105.300  69.500  1.00  0.00           H 
ATOM   3820  C   MET B 554      73.220 101.560  73.460  1.00  0.00           C 
ATOM   3821  O   MET B 554      73.650 101.370  72.340  1.00  0.00           O 
ATOM   3822  N   TYR B 555      73.740 100.710  74.360  1.00  0.00           N 
ATOM   3823  HN  TYR B 555      73.520 100.890  75.320  1.00  0.00           H 
ATOM   3824  CA  TYR B 555      74.470  99.450  74.020  1.00  0.00           C 
ATOM   3825  HA  TYR B 555      75.320  99.780  73.440  1.00  0.00           H 
ATOM   3826  CB  TYR B 555      75.090  98.650  75.290  1.00  0.00           C 
ATOM   3827  HB1 TYR B 555      75.900  99.300  75.700  1.00  0.00           H 
ATOM   3828  HB2 TYR B 555      74.430  98.610  76.180  1.00  0.00           H 
ATOM   3829  CG  TYR B 555      75.610  97.260  74.950  1.00  0.00           C 
ATOM   3830  CD1 TYR B 555      76.810  97.150  74.250  1.00  0.00           C 
ATOM   3831  HD1 TYR B 555      77.300  98.110  74.180  1.00  0.00           H 
ATOM   3832  CE1 TYR B 555      77.260  95.830  73.830  1.00  0.00           C 
ATOM   3833  HE1 TYR B 555      78.260  95.630  73.480  1.00  0.00           H 
ATOM   3834  CZ  TYR B 555      76.340  94.770  73.790  1.00  0.00           C 
ATOM   3835  OH  TYR B 555      76.760  93.500  73.320  1.00  0.00           O 
ATOM   3836  HH  TYR B 555      76.190  92.790  73.640  1.00  0.00           H 
ATOM   3837  CD2 TYR B 555      74.740  96.180  75.050  1.00  0.00           C 
ATOM   3838  HD2 TYR B 555      73.760  96.210  75.490  1.00  0.00           H 
ATOM   3839  CE2 TYR B 555      75.130  94.890  74.560  1.00  0.00           C 
ATOM   3840  HE2 TYR B 555      74.460  94.070  74.770  1.00  0.00           H 
ATOM   3841  C   TYR B 555      73.700  98.530  73.030  1.00  0.00           C 
ATOM   3842  O   TYR B 555      74.150  98.120  71.970  1.00  0.00           O 
ATOM   3843  N   SER B 556      72.400  98.230  73.420  1.00  0.00           N 
ATOM   3844  HN  SER B 556      72.160  98.410  74.370  1.00  0.00           H 
ATOM   3845  CA  SER B 556      71.570  97.430  72.550  1.00  0.00           C 
ATOM   3846  HA  SER B 556      72.140  96.520  72.440  1.00  0.00           H 
ATOM   3847  CB  SER B 556      70.240  97.030  73.230  1.00  0.00           C 
ATOM   3848  HB1 SER B 556      69.740  97.960  73.580  1.00  0.00           H 
ATOM   3849  HB2 SER B 556      69.640  96.490  72.470  1.00  0.00           H 
ATOM   3850  OG  SER B 556      70.480  96.140  74.340  1.00  0.00           O 
ATOM   3851  HG1 SER B 556      70.630  95.250  74.010  1.00  0.00           H 
ATOM   3852  C   SER B 556      71.320  97.870  71.170  1.00  0.00           C 
ATOM   3853  O   SER B 556      71.160  97.120  70.220  1.00  0.00           O 
ATOM   3854  N   ILE B 557      71.190  99.220  70.970  1.00  0.00           N 
ATOM   3855  HN  ILE B 557      71.350  99.810  71.760  1.00  0.00           H 
ATOM   3856  CA  ILE B 557      71.190  99.850  69.580  1.00  0.00           C 
ATOM   3857  HA  ILE B 557      70.390  99.400  69.010  1.00  0.00           H 
ATOM   3858  CB  ILE B 557      70.610 101.310  69.640  1.00  0.00           C 
ATOM   3859  HB  ILE B 557      71.340 101.730  70.370  1.00  0.00           H 
ATOM   3860  CG2 ILE B 557      70.620 101.900  68.200  1.00  0.00           C 
ATOM   3861 1HG2 ILE B 557      69.960 101.300  67.530  1.00  0.00           H 
ATOM   3862 2HG2 ILE B 557      70.120 102.890  68.290  1.00  0.00           H 
ATOM   3863 3HG2 ILE B 557      71.610 102.030  67.710  1.00  0.00           H 
ATOM   3864  CG1 ILE B 557      69.250 101.410  70.310  1.00  0.00           C 
ATOM   3865 1HG1 ILE B 557      68.480 100.830  69.760  1.00  0.00           H 
ATOM   3866 2HG1 ILE B 557      69.280 100.870  71.280  1.00  0.00           H 
ATOM   3867  CD  ILE B 557      68.900 102.820  70.700  1.00  0.00           C 
ATOM   3868  HD1 ILE B 557      67.940 102.920  71.240  1.00  0.00           H 
ATOM   3869  HD2 ILE B 557      69.740 103.210  71.320  1.00  0.00           H 
ATOM   3870  HD3 ILE B 557      68.950 103.490  69.820  1.00  0.00           H 
ATOM   3871  C   ILE B 557      72.540  99.810  68.830  1.00  0.00           C 
ATOM   3872  O   ILE B 557      72.670  99.370  67.660  1.00  0.00           O 
ATOM   3873  N   THR B 558      73.610 100.170  69.560  1.00  0.00           N 
ATOM   3874  HN  THR B 558      73.480 100.330  70.540  1.00  0.00           H 
ATOM   3875  CA  THR B 558      74.990 100.370  69.040  1.00  0.00           C 
ATOM   3876  HA  THR B 558      74.860 100.940  68.130  1.00  0.00           H 
ATOM   3877  CB  THR B 558      75.820 101.190  69.950  1.00  0.00           C 
ATOM   3878  HB  THR B 558      76.000 100.760  70.960  1.00  0.00           H 
ATOM   3879  OG1 THR B 558      75.090 102.420  70.230  1.00  0.00           O 
ATOM   3880  HG1 THR B 558      74.570 102.160  70.990  1.00  0.00           H 
ATOM   3881  CG2 THR B 558      77.060 101.650  69.250  1.00  0.00           C 
ATOM   3882 1HG2 THR B 558      77.440 102.480  69.890  1.00  0.00           H 
ATOM   3883 2HG2 THR B 558      77.850 100.870  69.320  1.00  0.00           H 
ATOM   3884 3HG2 THR B 558      76.820 101.990  68.220  1.00  0.00           H 
ATOM   3885  C   THR B 558      75.660  99.060  68.640  1.00  0.00           C 
ATOM   3886  O   THR B 558      76.310  98.920  67.610  1.00  0.00           O 
ATOM   3887  N   TYR B 559      75.540  97.990  69.480  1.00  0.00           N 
ATOM   3888  HN  TYR B 559      75.040  97.990  70.340  1.00  0.00           H 
ATOM   3889  CA  TYR B 559      76.120  96.690  69.150  1.00  0.00           C 
ATOM   3890  HA  TYR B 559      77.130  96.810  68.790  1.00  0.00           H 
ATOM   3891  CB  TYR B 559      76.190  95.770  70.350  1.00  0.00           C 
ATOM   3892  HB1 TYR B 559      76.700  96.310  71.170  1.00  0.00           H 
ATOM   3893  HB2 TYR B 559      75.150  95.610  70.710  1.00  0.00           H 
ATOM   3894  CG  TYR B 559      76.820  94.470  70.180  1.00  0.00           C 
ATOM   3895  CD1 TYR B 559      78.010  94.360  69.400  1.00  0.00           C 
ATOM   3896  HD1 TYR B 559      78.490  95.220  68.960  1.00  0.00           H 
ATOM   3897  CE1 TYR B 559      78.570  93.160  68.980  1.00  0.00           C 
ATOM   3898  HE1 TYR B 559      79.360  93.070  68.240  1.00  0.00           H 
ATOM   3899  CZ  TYR B 559      78.000  91.990  69.480  1.00  0.00           C 
ATOM   3900  OH  TYR B 559      78.580  90.810  69.130  1.00  0.00           O 
ATOM   3901  HH  TYR B 559      78.060  90.130  69.550  1.00  0.00           H 
ATOM   3902  CD2 TYR B 559      76.180  93.270  70.510  1.00  0.00           C 
ATOM   3903  HD2 TYR B 559      75.230  93.300  71.030  1.00  0.00           H 
ATOM   3904  CE2 TYR B 559      76.870  92.030  70.270  1.00  0.00           C 
ATOM   3905  HE2 TYR B 559      76.460  91.200  70.820  1.00  0.00           H 
ATOM   3906  C   TYR B 559      75.370  95.990  67.940  1.00  0.00           C 
ATOM   3907  O   TYR B 559      76.030  95.330  67.140  1.00  0.00           O 
ATOM   3908  N   ALA B 560      74.080  96.170  67.780  1.00  0.00           N 
ATOM   3909  HN  ALA B 560      73.630  96.900  68.290  1.00  0.00           H 
ATOM   3910  CA  ALA B 560      73.280  95.510  66.740  1.00  0.00           C 
ATOM   3911  HA  ALA B 560      73.480  94.450  66.690  1.00  0.00           H 
ATOM   3912  CB  ALA B 560      71.760  95.710  66.990  1.00  0.00           C 
ATOM   3913  HB1 ALA B 560      71.140  95.150  66.260  1.00  0.00           H 
ATOM   3914  HB2 ALA B 560      71.430  95.380  68.000  1.00  0.00           H 
ATOM   3915  HB3 ALA B 560      71.580  96.800  66.880  1.00  0.00           H 
ATOM   3916  C   ALA B 560      73.640  96.030  65.410  1.00  0.00           C 
ATOM   3917  O   ALA B 560      74.000  95.330  64.480  1.00  0.00           O 
ATOM   3918  N   ALA B 561      73.700  97.390  65.350  1.00  0.00           N 
ATOM   3919  HN  ALA B 561      73.310  97.850  66.140  1.00  0.00           H 
ATOM   3920  CA  ALA B 561      74.150  98.160  64.190  1.00  0.00           C 
ATOM   3921  HA  ALA B 561      73.430  97.940  63.420  1.00  0.00           H 
ATOM   3922  CB  ALA B 561      74.110  99.610  64.670  1.00  0.00           C 
ATOM   3923  HB1 ALA B 561      74.390 100.270  63.820  1.00  0.00           H 
ATOM   3924  HB2 ALA B 561      73.040  99.700  64.960  1.00  0.00           H 
ATOM   3925  HB3 ALA B 561      74.730  99.690  65.590  1.00  0.00           H 
ATOM   3926  C   ALA B 561      75.580  97.840  63.710  1.00  0.00           C 
ATOM   3927  O   ALA B 561      75.900  97.640  62.510  1.00  0.00           O 
ATOM   3928  N   PHE B 562      76.500  97.730  64.640  1.00  0.00           N 
ATOM   3929  HN  PHE B 562      76.260  97.970  65.580  1.00  0.00           H 
ATOM   3930  CA  PHE B 562      77.880  97.350  64.440  1.00  0.00           C 
ATOM   3931  HA  PHE B 562      78.300  98.150  63.850  1.00  0.00           H 
ATOM   3932  CB  PHE B 562      78.730  97.460  65.810  1.00  0.00           C 
ATOM   3933  HB1 PHE B 562      78.710  98.460  66.290  1.00  0.00           H 
ATOM   3934  HB2 PHE B 562      78.290  96.850  66.620  1.00  0.00           H 
ATOM   3935  CG  PHE B 562      80.150  97.010  65.760  1.00  0.00           C 
ATOM   3936  CD1 PHE B 562      81.180  97.790  65.220  1.00  0.00           C 
ATOM   3937  HD1 PHE B 562      80.890  98.720  64.760  1.00  0.00           H 
ATOM   3938  CE1 PHE B 562      82.470  97.370  65.270  1.00  0.00           C 
ATOM   3939  HE1 PHE B 562      83.270  98.000  64.900  1.00  0.00           H 
ATOM   3940  CZ  PHE B 562      82.810  96.140  65.880  1.00  0.00           C 
ATOM   3941  HZ  PHE B 562      83.840  95.850  65.750  1.00  0.00           H 
ATOM   3942  CD2 PHE B 562      80.470  95.720  66.320  1.00  0.00           C 
ATOM   3943  HD2 PHE B 562      79.660  95.150  66.750  1.00  0.00           H 
ATOM   3944  CE2 PHE B 562      81.800  95.240  66.370  1.00  0.00           C 
ATOM   3945  HE2 PHE B 562      82.120  94.290  66.780  1.00  0.00           H 
ATOM   3946  C   PHE B 562      78.060  95.980  63.860  1.00  0.00           C 
ATOM   3947  O   PHE B 562      78.770  95.790  62.870  1.00  0.00           O 
ATOM   3948  N   ALA B 563      77.380  94.970  64.500  1.00  0.00           N 
ATOM   3949  HN  ALA B 563      76.810  95.140  65.300  1.00  0.00           H 
ATOM   3950  CA  ALA B 563      77.460  93.570  64.130  1.00  0.00           C 
ATOM   3951  HA  ALA B 563      78.510  93.310  64.160  1.00  0.00           H 
ATOM   3952  CB  ALA B 563      76.600  92.640  65.070  1.00  0.00           C 
ATOM   3953  HB1 ALA B 563      76.740  91.560  64.830  1.00  0.00           H 
ATOM   3954  HB2 ALA B 563      76.950  92.770  66.120  1.00  0.00           H 
ATOM   3955  HB3 ALA B 563      75.520  92.850  64.920  1.00  0.00           H 
ATOM   3956  C   ALA B 563      76.970  93.340  62.780  1.00  0.00           C 
ATOM   3957  O   ALA B 563      77.600  92.610  61.970  1.00  0.00           O 
ATOM   3958  N   ILE B 564      75.900  93.990  62.440  1.00  0.00           N 
ATOM   3959  HN  ILE B 564      75.450  94.470  63.190  1.00  0.00           H 
ATOM   3960  CA  ILE B 564      75.430  94.060  61.030  1.00  0.00           C 
ATOM   3961  HA  ILE B 564      75.230  93.040  60.730  1.00  0.00           H 
ATOM   3962  CB  ILE B 564      74.010  94.720  60.970  1.00  0.00           C 
ATOM   3963  HB  ILE B 564      74.080  95.470  61.780  1.00  0.00           H 
ATOM   3964  CG2 ILE B 564      73.720  95.470  59.670  1.00  0.00           C 
ATOM   3965 1HG2 ILE B 564      74.460  96.250  59.400  1.00  0.00           H 
ATOM   3966 2HG2 ILE B 564      73.420  94.790  58.840  1.00  0.00           H 
ATOM   3967 3HG2 ILE B 564      72.800  96.070  59.850  1.00  0.00           H 
ATOM   3968  CG1 ILE B 564      72.950  93.580  61.100  1.00  0.00           C 
ATOM   3969 1HG1 ILE B 564      73.000  92.770  60.350  1.00  0.00           H 
ATOM   3970 2HG1 ILE B 564      73.110  92.950  62.000  1.00  0.00           H 
ATOM   3971  CD  ILE B 564      71.530  94.060  61.170  1.00  0.00           C 
ATOM   3972  HD1 ILE B 564      71.160  94.210  60.130  1.00  0.00           H 
ATOM   3973  HD2 ILE B 564      70.830  93.320  61.620  1.00  0.00           H 
ATOM   3974  HD3 ILE B 564      71.520  95.060  61.660  1.00  0.00           H 
ATOM   3975  C   ILE B 564      76.420  94.670  59.990  1.00  0.00           C 
ATOM   3976  O   ILE B 564      76.680  94.040  58.980  1.00  0.00           O 
ATOM   3977  N   ILE B 565      77.010  95.890  60.300  1.00  0.00           N 
ATOM   3978  HN  ILE B 565      76.800  96.430  61.110  1.00  0.00           H 
ATOM   3979  CA  ILE B 565      78.070  96.530  59.500  1.00  0.00           C 
ATOM   3980  HA  ILE B 565      77.840  96.690  58.460  1.00  0.00           H 
ATOM   3981  CB  ILE B 565      78.430  97.880  60.090  1.00  0.00           C 
ATOM   3982  HB  ILE B 565      78.670  97.930  61.170  1.00  0.00           H 
ATOM   3983  CG2 ILE B 565      79.620  98.470  59.390  1.00  0.00           C 
ATOM   3984 1HG2 ILE B 565      79.500  98.480  58.290  1.00  0.00           H 
ATOM   3985 2HG2 ILE B 565      79.770  99.560  59.580  1.00  0.00           H 
ATOM   3986 3HG2 ILE B 565      80.560  97.950  59.660  1.00  0.00           H 
ATOM   3987  CG1 ILE B 565      77.190  98.810  59.910  1.00  0.00           C 
ATOM   3988 1HG1 ILE B 565      77.160  99.170  58.860  1.00  0.00           H 
ATOM   3989 2HG1 ILE B 565      76.220  98.320  60.140  1.00  0.00           H 
ATOM   3990  CD  ILE B 565      77.110 100.030  60.920  1.00  0.00           C 
ATOM   3991  HD1 ILE B 565      78.050 100.600  61.090  1.00  0.00           H 
ATOM   3992  HD2 ILE B 565      76.370 100.720  60.460  1.00  0.00           H 
ATOM   3993  HD3 ILE B 565      76.700  99.850  61.940  1.00  0.00           H 
ATOM   3994  C   ILE B 565      79.270  95.680  59.420  1.00  0.00           C 
ATOM   3995  O   ILE B 565      79.790  95.430  58.310  1.00  0.00           O 
ATOM   3996  N   ALA B 566      79.790  95.140  60.550  1.00  0.00           N 
ATOM   3997  HN  ALA B 566      79.470  95.330  61.470  1.00  0.00           H 
ATOM   3998  CA  ALA B 566      80.880  94.150  60.520  1.00  0.00           C 
ATOM   3999  HA  ALA B 566      81.610  94.750  59.990  1.00  0.00           H 
ATOM   4000  CB  ALA B 566      81.400  93.900  61.960  1.00  0.00           C 
ATOM   4001  HB1 ALA B 566      82.160  93.110  62.100  1.00  0.00           H 
ATOM   4002  HB2 ALA B 566      81.790  94.870  62.330  1.00  0.00           H 
ATOM   4003  HB3 ALA B 566      80.540  93.600  62.590  1.00  0.00           H 
ATOM   4004  C   ALA B 566      80.610  92.860  59.770  1.00  0.00           C 
ATOM   4005  O   ALA B 566      81.450  92.470  58.980  1.00  0.00           O 
ATOM   4006  N   THR B 567      79.470  92.210  59.960  1.00  0.00           N 
ATOM   4007  HN  THR B 567      78.820  92.410  60.690  1.00  0.00           H 
ATOM   4008  CA  THR B 567      79.080  91.110  59.130  1.00  0.00           C 
ATOM   4009  HA  THR B 567      79.710  90.260  59.360  1.00  0.00           H 
ATOM   4010  CB  THR B 567      77.700  90.670  59.450  1.00  0.00           C 
ATOM   4011  HB  THR B 567      76.950  91.480  59.360  1.00  0.00           H 
ATOM   4012  OG1 THR B 567      77.510  90.230  60.810  1.00  0.00           O 
ATOM   4013  HG1 THR B 567      77.690  90.980  61.380  1.00  0.00           H 
ATOM   4014  CG2 THR B 567      77.290  89.430  58.650  1.00  0.00           C 
ATOM   4015 1HG2 THR B 567      76.330  88.940  58.900  1.00  0.00           H 
ATOM   4016 2HG2 THR B 567      77.210  89.680  57.570  1.00  0.00           H 
ATOM   4017 3HG2 THR B 567      78.040  88.640  58.840  1.00  0.00           H 
ATOM   4018  C   THR B 567      79.160  91.400  57.680  1.00  0.00           C 
ATOM   4019  O   THR B 567      79.590  90.600  56.810  1.00  0.00           O 
ATOM   4020  N   LEU B 568      78.560  92.560  57.260  1.00  0.00           N 
ATOM   4021  HN  LEU B 568      78.130  93.220  57.860  1.00  0.00           H 
ATOM   4022  CA  LEU B 568      78.480  93.060  55.920  1.00  0.00           C 
ATOM   4023  HA  LEU B 568      78.090  92.310  55.250  1.00  0.00           H 
ATOM   4024  CB  LEU B 568      77.630  94.370  55.750  1.00  0.00           C 
ATOM   4025  HB1 LEU B 568      78.000  95.120  56.490  1.00  0.00           H 
ATOM   4026  HB2 LEU B 568      77.780  94.800  54.740  1.00  0.00           H 
ATOM   4027  CG  LEU B 568      76.140  94.110  55.870  1.00  0.00           C 
ATOM   4028  HG  LEU B 568      76.000  93.450  56.750  1.00  0.00           H 
ATOM   4029  CD1 LEU B 568      75.640  93.420  54.570  1.00  0.00           C 
ATOM   4030 1HD1 LEU B 568      74.530  93.400  54.500  1.00  0.00           H 
ATOM   4031 2HD1 LEU B 568      75.980  94.150  53.800  1.00  0.00           H 
ATOM   4032 3HD1 LEU B 568      76.030  92.400  54.360  1.00  0.00           H 
ATOM   4033  CD2 LEU B 568      75.360  95.440  56.180  1.00  0.00           C 
ATOM   4034 1HD2 LEU B 568      76.010  95.960  56.920  1.00  0.00           H 
ATOM   4035 2HD2 LEU B 568      75.290  95.960  55.200  1.00  0.00           H 
ATOM   4036 3HD2 LEU B 568      74.360  95.160  56.560  1.00  0.00           H 
ATOM   4037  C   LEU B 568      79.810  93.360  55.300  1.00  0.00           C 
ATOM   4038  O   LEU B 568      80.020  93.010  54.150  1.00  0.00           O 
ATOM   4039  N   LEU B 569      80.790  94.080  55.980  1.00  0.00           N 
ATOM   4040  HN  LEU B 569      80.610  94.430  56.900  1.00  0.00           H 
ATOM   4041  CA  LEU B 569      82.100  94.390  55.470  1.00  0.00           C 
ATOM   4042  HA  LEU B 569      82.090  94.860  54.500  1.00  0.00           H 
ATOM   4043  CB  LEU B 569      82.730  95.320  56.470  1.00  0.00           C 
ATOM   4044  HB1 LEU B 569      82.540  94.930  57.490  1.00  0.00           H 
ATOM   4045  HB2 LEU B 569      83.840  95.290  56.380  1.00  0.00           H 
ATOM   4046  CG  LEU B 569      82.380  96.840  56.310  1.00  0.00           C 
ATOM   4047  HG  LEU B 569      81.280  96.910  56.450  1.00  0.00           H 
ATOM   4048  CD1 LEU B 569      82.960  97.680  57.440  1.00  0.00           C 
ATOM   4049 1HD1 LEU B 569      82.470  98.670  57.580  1.00  0.00           H 
ATOM   4050 2HD1 LEU B 569      82.960  97.090  58.380  1.00  0.00           H 
ATOM   4051 3HD1 LEU B 569      84.050  97.750  57.230  1.00  0.00           H 
ATOM   4052  CD2 LEU B 569      82.640  97.480  54.990  1.00  0.00           C 
ATOM   4053 1HD2 LEU B 569      82.100  96.970  54.170  1.00  0.00           H 
ATOM   4054 2HD2 LEU B 569      82.290  98.520  55.170  1.00  0.00           H 
ATOM   4055 3HD2 LEU B 569      83.730  97.360  54.800  1.00  0.00           H 
ATOM   4056  C   LEU B 569      82.980  93.160  55.270  1.00  0.00           C 
ATOM   4057  O   LEU B 569      83.700  93.090  54.270  1.00  0.00           O 
ATOM   4058  N   MET B 570      82.970  92.060  56.130  1.00  0.00           N 
ATOM   4059  HN  MET B 570      82.530  92.050  57.020  1.00  0.00           H 
ATOM   4060  CA  MET B 570      83.680  90.870  55.770  1.00  0.00           C 
ATOM   4061  HA  MET B 570      84.740  91.000  55.630  1.00  0.00           H 
ATOM   4062  CB  MET B 570      83.530  89.920  56.940  1.00  0.00           C 
ATOM   4063  HB1 MET B 570      82.480  89.630  57.130  1.00  0.00           H 
ATOM   4064  HB2 MET B 570      84.050  88.990  56.630  1.00  0.00           H 
ATOM   4065  CG  MET B 570      84.200  90.520  58.170  1.00  0.00           C 
ATOM   4066  HG1 MET B 570      85.120  91.070  57.900  1.00  0.00           H 
ATOM   4067  HG2 MET B 570      83.450  91.280  58.500  1.00  0.00           H 
ATOM   4068  SD  MET B 570      84.440  89.330  59.530  1.00  0.00           S 
ATOM   4069  CE  MET B 570      82.700  89.500  59.920  1.00  0.00           C 
ATOM   4070  HE1 MET B 570      81.990  89.220  59.120  1.00  0.00           H 
ATOM   4071  HE2 MET B 570      82.450  88.880  60.810  1.00  0.00           H 
ATOM   4072  HE3 MET B 570      82.470  90.540  60.230  1.00  0.00           H 
ATOM   4073  C   MET B 570      83.140  90.220  54.530  1.00  0.00           C 
ATOM   4074  O   MET B 570      83.890  89.780  53.700  1.00  0.00           O 
ATOM   4075  N   LEU B 571      81.850  90.190  54.340  1.00  0.00           N 
ATOM   4076  HN  LEU B 571      81.260  90.540  55.060  1.00  0.00           H 
ATOM   4077  CA  LEU B 571      81.200  89.700  53.130  1.00  0.00           C 
ATOM   4078  HA  LEU B 571      81.600  88.730  52.870  1.00  0.00           H 
ATOM   4079  CB  LEU B 571      79.720  89.400  53.400  1.00  0.00           C 
ATOM   4080  HB1 LEU B 571      79.350  90.350  53.830  1.00  0.00           H 
ATOM   4081  HB2 LEU B 571      79.210  89.100  52.460  1.00  0.00           H 
ATOM   4082  CG  LEU B 571      79.430  88.180  54.210  1.00  0.00           C 
ATOM   4083  HG  LEU B 571      79.610  88.370  55.290  1.00  0.00           H 
ATOM   4084  CD1 LEU B 571      77.930  87.860  54.160  1.00  0.00           C 
ATOM   4085 1HD1 LEU B 571      77.810  87.040  54.910  1.00  0.00           H 
ATOM   4086 2HD1 LEU B 571      77.330  88.730  54.500  1.00  0.00           H 
ATOM   4087 3HD1 LEU B 571      77.600  87.470  53.170  1.00  0.00           H 
ATOM   4088  CD2 LEU B 571      80.310  87.000  53.910  1.00  0.00           C 
ATOM   4089 1HD2 LEU B 571      79.860  86.150  54.460  1.00  0.00           H 
ATOM   4090 2HD2 LEU B 571      80.310  86.680  52.840  1.00  0.00           H 
ATOM   4091 3HD2 LEU B 571      81.300  87.120  54.390  1.00  0.00           H 
ATOM   4092  C   LEU B 571      81.510  90.460  51.840  1.00  0.00           C 
ATOM   4093  O   LEU B 571      81.840  89.910  50.790  1.00  0.00           O 
ATOM   4094  N   ASN B 572      81.480  91.810  51.930  1.00  0.00           N 
ATOM   4095  HN  ASN B 572      81.180  92.160  52.820  1.00  0.00           H 
ATOM   4096  CA  ASN B 572      81.740  92.720  50.880  1.00  0.00           C 
ATOM   4097  HA  ASN B 572      81.030  92.420  50.130  1.00  0.00           H 
ATOM   4098  CB  ASN B 572      81.440  94.230  51.300  1.00  0.00           C 
ATOM   4099  HB1 ASN B 572      80.540  94.500  50.710  1.00  0.00           H 
ATOM   4100  HB2 ASN B 572      81.070  94.290  52.350  1.00  0.00           H 
ATOM   4101  CG  ASN B 572      82.500  95.340  50.990  1.00  0.00           C 
ATOM   4102  OD1 ASN B 572      83.570  95.350  51.540  1.00  0.00           O 
ATOM   4103  ND2 ASN B 572      82.150  96.210  50.010  1.00  0.00           N 
ATOM   4104 1HD2 ASN B 572      81.200  96.200  49.690  1.00  0.00           H 
ATOM   4105 2HD2 ASN B 572      82.840  96.870  49.730  1.00  0.00           H 
ATOM   4106  C   ASN B 572      83.150  92.520  50.340  1.00  0.00           C 
ATOM   4107  O   ASN B 572      83.340  92.320  49.160  1.00  0.00           O 
ATOM   4108  N   LEU B 573      84.110  92.330  51.290  1.00  0.00           N 
ATOM   4109  HN  LEU B 573      83.920  92.580  52.240  1.00  0.00           H 
ATOM   4110  CA  LEU B 573      85.460  92.090  51.050  1.00  0.00           C 
ATOM   4111  HA  LEU B 573      85.780  92.840  50.340  1.00  0.00           H 
ATOM   4112  CB  LEU B 573      86.270  92.310  52.260  1.00  0.00           C 
ATOM   4113  HB1 LEU B 573      85.980  93.220  52.820  1.00  0.00           H 
ATOM   4114  HB2 LEU B 573      85.910  91.580  53.010  1.00  0.00           H 
ATOM   4115  CG  LEU B 573      87.820  92.180  52.120  1.00  0.00           C 
ATOM   4116  HG  LEU B 573      88.090  91.180  51.720  1.00  0.00           H 
ATOM   4117  CD1 LEU B 573      88.320  93.290  51.270  1.00  0.00           C 
ATOM   4118 1HD1 LEU B 573      89.330  92.990  50.920  1.00  0.00           H 
ATOM   4119 2HD1 LEU B 573      87.710  93.560  50.380  1.00  0.00           H 
ATOM   4120 3HD1 LEU B 573      88.480  94.220  51.860  1.00  0.00           H 
ATOM   4121  CD2 LEU B 573      88.490  92.310  53.520  1.00  0.00           C 
ATOM   4122 1HD2 LEU B 573      87.980  93.110  54.090  1.00  0.00           H 
ATOM   4123 2HD2 LEU B 573      88.580  91.430  54.200  1.00  0.00           H 
ATOM   4124 3HD2 LEU B 573      89.530  92.680  53.380  1.00  0.00           H 
ATOM   4125  C   LEU B 573      85.850  90.740  50.530  1.00  0.00           C 
ATOM   4126  O   LEU B 573      86.730  90.610  49.730  1.00  0.00           O 
ATOM   4127  N   LEU B 574      85.210  89.650  50.980  1.00  0.00           N 
ATOM   4128  HN  LEU B 574      84.650  89.710  51.800  1.00  0.00           H 
ATOM   4129  CA  LEU B 574      85.250  88.300  50.420  1.00  0.00           C 
ATOM   4130  HA  LEU B 574      86.270  87.930  50.440  1.00  0.00           H 
ATOM   4131  CB  LEU B 574      84.360  87.480  51.370  1.00  0.00           C 
ATOM   4132  HB1 LEU B 574      84.540  87.670  52.450  1.00  0.00           H 
ATOM   4133  HB2 LEU B 574      83.330  87.870  51.190  1.00  0.00           H 
ATOM   4134  CG  LEU B 574      84.200  85.960  51.200  1.00  0.00           C 
ATOM   4135  HG  LEU B 574      85.130  85.550  50.740  1.00  0.00           H 
ATOM   4136  CD1 LEU B 574      82.970  85.610  50.230  1.00  0.00           C 
ATOM   4137 1HD1 LEU B 574      82.040  86.160  50.490  1.00  0.00           H 
ATOM   4138 2HD1 LEU B 574      83.160  85.730  49.140  1.00  0.00           H 
ATOM   4139 3HD1 LEU B 574      82.840  84.520  50.380  1.00  0.00           H 
ATOM   4140  CD2 LEU B 574      83.960  85.220  52.540  1.00  0.00           C 
ATOM   4141 1HD2 LEU B 574      84.440  84.220  52.490  1.00  0.00           H 
ATOM   4142 2HD2 LEU B 574      84.420  85.710  53.430  1.00  0.00           H 
ATOM   4143 3HD2 LEU B 574      82.870  85.200  52.740  1.00  0.00           H 
ATOM   4144  C   LEU B 574      84.730  88.180  49.000  1.00  0.00           C 
ATOM   4145  O   LEU B 574      85.360  87.720  48.110  1.00  0.00           O 
ATOM   4146  N   ILE B 575      83.640  88.870  48.700  1.00  0.00           N 
ATOM   4147  HN  ILE B 575      83.150  89.300  49.460  1.00  0.00           H 
ATOM   4148  CA  ILE B 575      83.150  89.180  47.370  1.00  0.00           C 
ATOM   4149  HA  ILE B 575      83.180  88.270  46.780  1.00  0.00           H 
ATOM   4150  CB  ILE B 575      81.750  89.780  47.410  1.00  0.00           C 
ATOM   4151  HB  ILE B 575      81.810  90.650  48.090  1.00  0.00           H 
ATOM   4152  CG2 ILE B 575      81.240  90.410  46.120  1.00  0.00           C 
ATOM   4153 1HG2 ILE B 575      81.350  89.730  45.250  1.00  0.00           H 
ATOM   4154 2HG2 ILE B 575      80.210  90.780  46.290  1.00  0.00           H 
ATOM   4155 3HG2 ILE B 575      81.840  91.320  45.880  1.00  0.00           H 
ATOM   4156  CG1 ILE B 575      80.720  88.800  47.930  1.00  0.00           C 
ATOM   4157 1HG1 ILE B 575      80.950  88.460  48.960  1.00  0.00           H 
ATOM   4158 2HG1 ILE B 575      79.790  89.360  48.170  1.00  0.00           H 
ATOM   4159  CD  ILE B 575      80.460  87.580  47.030  1.00  0.00           C 
ATOM   4160  HD1 ILE B 575      81.390  86.970  46.980  1.00  0.00           H 
ATOM   4161  HD2 ILE B 575      79.670  86.970  47.510  1.00  0.00           H 
ATOM   4162  HD3 ILE B 575      80.140  87.860  46.000  1.00  0.00           H 
ATOM   4163  C   ILE B 575      84.170  89.980  46.520  1.00  0.00           C 
ATOM   4164  O   ILE B 575      84.440  89.540  45.370  1.00  0.00           O 
ATOM   4165  N   ALA B 576      84.840  91.050  47.000  1.00  0.00           N 
ATOM   4166  HN  ALA B 576      84.520  91.420  47.870  1.00  0.00           H 
ATOM   4167  CA  ALA B 576      85.900  91.780  46.380  1.00  0.00           C 
ATOM   4168  HA  ALA B 576      85.620  92.070  45.380  1.00  0.00           H 
ATOM   4169  CB  ALA B 576      86.400  92.910  47.340  1.00  0.00           C 
ATOM   4170  HB1 ALA B 576      87.240  93.490  46.900  1.00  0.00           H 
ATOM   4171  HB2 ALA B 576      85.540  93.530  47.670  1.00  0.00           H 
ATOM   4172  HB3 ALA B 576      86.740  92.460  48.300  1.00  0.00           H 
ATOM   4173  C   ALA B 576      87.140  90.990  46.050  1.00  0.00           C 
ATOM   4174  O   ALA B 576      87.690  91.140  44.950  1.00  0.00           O 
ATOM   4175  N   MET B 577      87.650  90.230  46.940  1.00  0.00           N 
ATOM   4176  HN  MET B 577      87.340  90.210  47.890  1.00  0.00           H 
ATOM   4177  CA  MET B 577      88.750  89.320  46.630  1.00  0.00           C 
ATOM   4178  HA  MET B 577      89.530  89.980  46.280  1.00  0.00           H 
ATOM   4179  CB  MET B 577      89.330  88.610  47.930  1.00  0.00           C 
ATOM   4180  HB1 MET B 577      88.560  88.010  48.470  1.00  0.00           H 
ATOM   4181  HB2 MET B 577      90.110  87.850  47.680  1.00  0.00           H 
ATOM   4182  CG  MET B 577      90.000  89.540  49.030  1.00  0.00           C 
ATOM   4183  HG1 MET B 577      90.830  90.090  48.540  1.00  0.00           H 
ATOM   4184  HG2 MET B 577      89.130  90.100  49.420  1.00  0.00           H 
ATOM   4185  SD  MET B 577      90.680  88.910  50.580  1.00  0.00           S 
ATOM   4186  CE  MET B 577      89.240  87.860  51.150  1.00  0.00           C 
ATOM   4187  HE1 MET B 577      89.030  86.910  50.610  1.00  0.00           H 
ATOM   4188  HE2 MET B 577      89.570  87.350  52.080  1.00  0.00           H 
ATOM   4189  HE3 MET B 577      88.250  88.350  51.220  1.00  0.00           H 
ATOM   4190  C   MET B 577      88.470  88.240  45.590  1.00  0.00           C 
ATOM   4191  O   MET B 577      89.340  87.790  44.840  1.00  0.00           O 
ATOM   4192  N   MET B 578      87.240  87.690  45.650  1.00  0.00           N 
ATOM   4193  HN  MET B 578      86.610  88.120  46.300  1.00  0.00           H 
ATOM   4194  CA  MET B 578      86.710  86.710  44.700  1.00  0.00           C 
ATOM   4195  HA  MET B 578      87.410  85.890  44.740  1.00  0.00           H 
ATOM   4196  CB  MET B 578      85.350  86.160  45.200  1.00  0.00           C 
ATOM   4197  HB1 MET B 578      85.550  85.930  46.270  1.00  0.00           H 
ATOM   4198  HB2 MET B 578      84.590  86.970  45.160  1.00  0.00           H 
ATOM   4199  CG  MET B 578      84.970  84.870  44.490  1.00  0.00           C 
ATOM   4200  HG1 MET B 578      85.180  84.910  43.400  1.00  0.00           H 
ATOM   4201  HG2 MET B 578      85.560  83.950  44.720  1.00  0.00           H 
ATOM   4202  SD  MET B 578      83.210  84.410  44.730  1.00  0.00           S 
ATOM   4203  CE  MET B 578      83.080  84.640  46.580  1.00  0.00           C 
ATOM   4204  HE1 MET B 578      82.290  85.370  46.850  1.00  0.00           H 
ATOM   4205  HE2 MET B 578      82.790  83.670  47.040  1.00  0.00           H 
ATOM   4206  HE3 MET B 578      84.000  84.940  47.120  1.00  0.00           H 
ATOM   4207  C   MET B 578      86.530  87.160  43.280  1.00  0.00           C 
ATOM   4208  O   MET B 578      86.950  86.480  42.320  1.00  0.00           O 
ATOM   4209  N   GLY B 579      86.040  88.390  43.130  1.00  0.00           N 
ATOM   4210  HN  GLY B 579      85.720  88.770  43.990  1.00  0.00           H 
ATOM   4211  CA  GLY B 579      85.780  88.980  41.790  1.00  0.00           C 
ATOM   4212  HA1 GLY B 579      85.110  88.270  41.310  1.00  0.00           H 
ATOM   4213  HA2 GLY B 579      85.410  89.990  41.910  1.00  0.00           H 
ATOM   4214  C   GLY B 579      87.100  89.100  41.010  1.00  0.00           C 
ATOM   4215  O   GLY B 579      87.200  88.780  39.840  1.00  0.00           O 
ATOM   4216  N   ASP B 580      88.150  89.410  41.790  1.00  0.00           N 
ATOM   4217  HN  ASP B 580      87.980  89.430  42.770  1.00  0.00           H 
ATOM   4218  CA  ASP B 580      89.510  89.660  41.310  1.00  0.00           C 
ATOM   4219  HA  ASP B 580      89.470  90.050  40.300  1.00  0.00           H 
ATOM   4220  CB  ASP B 580      90.200  90.760  42.170  1.00  0.00           C 
ATOM   4221  HB1 ASP B 580      89.500  91.620  42.290  1.00  0.00           H 
ATOM   4222  HB2 ASP B 580      90.420  90.370  43.190  1.00  0.00           H 
ATOM   4223  CG  ASP B 580      91.480  91.230  41.550  1.00  0.00           C 
ATOM   4224  OD1 ASP B 580      91.400  91.850  40.480  1.00  0.00           O 
ATOM   4225  OD2 ASP B 580      92.490  91.220  42.310  1.00  0.00           O 
ATOM   4226  C   ASP B 580      90.330  88.340  41.300  1.00  0.00           C 
ATOM   4227  O   ASP B 580      91.520  88.340  40.920  1.00  0.00           O 
ATOM   4228  N   THR B 581      89.780  87.190  41.580  1.00  0.00           N 
ATOM   4229  HN  THR B 581      88.820  87.170  41.860  1.00  0.00           H 
ATOM   4230  CA  THR B 581      90.550  85.870  41.500  1.00  0.00           C 
ATOM   4231  HA  THR B 581      91.470  86.000  40.960  1.00  0.00           H 
ATOM   4232  CB  THR B 581      90.850  85.330  42.910  1.00  0.00           C 
ATOM   4233  HB  THR B 581      90.020  84.760  43.370  1.00  0.00           H 
ATOM   4234  OG1 THR B 581      91.270  86.330  43.760  1.00  0.00           O 
ATOM   4235  HG1 THR B 581      90.530  86.840  44.090  1.00  0.00           H 
ATOM   4236  CG2 THR B 581      91.960  84.320  42.830  1.00  0.00           C 
ATOM   4237 1HG2 THR B 581      91.690  83.320  42.420  1.00  0.00           H 
ATOM   4238 2HG2 THR B 581      92.810  84.800  42.310  1.00  0.00           H 
ATOM   4239 3HG2 THR B 581      92.320  84.060  43.850  1.00  0.00           H 
ATOM   4240  C   THR B 581      89.870  84.940  40.620  1.00  0.00           C 
ATOM   4241  O   THR B 581      90.260  83.800  40.400  1.00  0.00           O 
ATOM   4242  N   HSD B 582      88.720  85.390  39.980  1.00  0.00           N 
ATOM   4243  HN  HSD B 582      88.370  86.310  40.120  1.00  0.00           H 
ATOM   4244  CA  HSD B 582      87.860  84.400  39.310  1.00  0.00           C 
ATOM   4245  HA  HSD B 582      88.380  83.540  38.910  1.00  0.00           H 
ATOM   4246  CB  HSD B 582      86.650  84.010  40.260  1.00  0.00           C 
ATOM   4247  HB1 HSD B 582      86.050  84.890  40.560  1.00  0.00           H 
ATOM   4248  HB2 HSD B 582      85.930  83.370  39.700  1.00  0.00           H 
ATOM   4249  ND1 HSD B 582      86.610  81.750  41.610  1.00  0.00           N 
ATOM   4250  HD1 HSD B 582      86.050  81.200  40.990  1.00  0.00           H 
ATOM   4251  CG  HSD B 582      86.960  83.050  41.370  1.00  0.00           C 
ATOM   4252  CE1 HSD B 582      87.160  81.370  42.770  1.00  0.00           C 
ATOM   4253  HE1 HSD B 582      87.040  80.330  43.080  1.00  0.00           H 
ATOM   4254  NE2 HSD B 582      87.820  82.410  43.350  1.00  0.00           N 
ATOM   4255  CD2 HSD B 582      87.690  83.430  42.490  1.00  0.00           C 
ATOM   4256  HD2 HSD B 582      88.070  84.410  42.750  1.00  0.00           H 
ATOM   4257  C   HSD B 582      87.330  85.030  38.040  1.00  0.00           C 
ATOM   4258  O   HSD B 582      86.990  84.340  37.050  1.00  0.00           O 
ATOM   4259  N   TRP B 583      87.270  86.420  37.980  1.00  0.00           N 
ATOM   4260  HN  TRP B 583      87.320  87.030  38.770  1.00  0.00           H 
ATOM   4261  CA  TRP B 583      87.000  87.090  36.770  1.00  0.00           C 
ATOM   4262  HA  TRP B 583      86.710  86.470  35.940  1.00  0.00           H 
ATOM   4263  CB  TRP B 583      85.810  88.030  36.910  1.00  0.00           C 
ATOM   4264  HB1 TRP B 583      85.030  87.550  37.550  1.00  0.00           H 
ATOM   4265  HB2 TRP B 583      86.180  88.920  37.460  1.00  0.00           H 
ATOM   4266  CG  TRP B 583      85.220  88.560  35.640  1.00  0.00           C 
ATOM   4267  CD1 TRP B 583      84.530  87.840  34.670  1.00  0.00           C 
ATOM   4268  HD1 TRP B 583      84.450  86.770  34.540  1.00  0.00           H 
ATOM   4269  NE1 TRP B 583      84.180  88.670  33.620  1.00  0.00           N 
ATOM   4270  HE1 TRP B 583      83.840  88.420  32.740  1.00  0.00           H 
ATOM   4271  CE2 TRP B 583      84.650  89.950  33.860  1.00  0.00           C 
ATOM   4272  CD2 TRP B 583      85.230  89.930  35.180  1.00  0.00           C 
ATOM   4273  CE3 TRP B 583      85.840  91.040  35.630  1.00  0.00           C 
ATOM   4274  HE3 TRP B 583      86.510  91.030  36.470  1.00  0.00           H 
ATOM   4275  CZ3 TRP B 583      85.940  92.160  34.730  1.00  0.00           C 
ATOM   4276  HZ3 TRP B 583      86.490  93.040  35.040  1.00  0.00           H 
ATOM   4277  CZ2 TRP B 583      84.370  91.140  33.190  1.00  0.00           C 
ATOM   4278  HZ2 TRP B 583      83.730  91.180  32.320  1.00  0.00           H 
ATOM   4279  CH2 TRP B 583      85.190  92.230  33.560  1.00  0.00           C 
ATOM   4280  HH2 TRP B 583      85.200  93.140  32.980  1.00  0.00           H 
ATOM   4281  C   TRP B 583      88.310  87.850  36.320  1.00  0.00           C 
ATOM   4282  O   TRP B 583      88.290  88.570  35.300  1.00  0.00           O 
ATOM   4283  N   ARG B 584      89.520  87.570  36.910  1.00  0.00           N 
ATOM   4284  HN  ARG B 584      89.340  86.830  37.550  1.00  0.00           H 
ATOM   4285  CA  ARG B 584      90.830  88.110  36.780  1.00  0.00           C 
ATOM   4286  HA  ARG B 584      91.030  88.140  35.720  1.00  0.00           H 
ATOM   4287  CB  ARG B 584      90.850  89.500  37.500  1.00  0.00           C 
ATOM   4288  HB1 ARG B 584      89.900  89.980  37.190  1.00  0.00           H 
ATOM   4289  HB2 ARG B 584      90.730  89.410  38.600  1.00  0.00           H 
ATOM   4290  CG  ARG B 584      92.030  90.470  37.280  1.00  0.00           C 
ATOM   4291  HG1 ARG B 584      91.860  91.500  37.660  1.00  0.00           H 
ATOM   4292  HG2 ARG B 584      92.920  90.000  37.740  1.00  0.00           H 
ATOM   4293  CD  ARG B 584      92.320  90.730  35.710  1.00  0.00           C 
ATOM   4294  HD1 ARG B 584      93.340  91.160  35.640  1.00  0.00           H 
ATOM   4295  HD2 ARG B 584      92.150  89.810  35.110  1.00  0.00           H 
ATOM   4296  NE  ARG B 584      91.290  91.650  35.280  1.00  0.00           N 
ATOM   4297  HE  ARG B 584      90.710  92.090  35.960  1.00  0.00           H 
ATOM   4298  CZ  ARG B 584      90.990  91.870  34.040  1.00  0.00           C 
ATOM   4299  NH1 ARG B 584      89.970  92.700  33.770  1.00  0.00           N 
ATOM   4300 1HH1 ARG B 584      89.520  92.910  34.640  1.00  0.00           H 
ATOM   4301 2HH1 ARG B 584      89.670  92.810  32.820  1.00  0.00           H 
ATOM   4302  NH2 ARG B 584      91.680  91.440  32.970  1.00  0.00           N 
ATOM   4303 1HH2 ARG B 584      92.360  90.740  33.220  1.00  0.00           H 
ATOM   4304 2HH2 ARG B 584      91.350  91.580  32.040  1.00  0.00           H 
ATOM   4305  C   ARG B 584      91.800  87.150  37.450  1.00  0.00           C 
ATOM   4306  O   ARG B 584      91.390  86.410  38.320  1.00  0.00           O 
ATOM   4307  N   VAL B 585      93.080  87.170  37.030  1.00  0.00           N 
ATOM   4308  HN  VAL B 585      93.230  87.710  36.200  1.00  0.00           H 
ATOM   4309  CA  VAL B 585      94.260  86.430  37.640  1.00  0.00           C 
ATOM   4310  HA  VAL B 585      94.810  86.140  36.760  1.00  0.00           H 
ATOM   4311  CB  VAL B 585      95.200  87.300  38.360  1.00  0.00           C 
ATOM   4312  HB  VAL B 585      95.590  88.100  37.700  1.00  0.00           H 
ATOM   4313  CG1 VAL B 585      94.490  88.090  39.460  1.00  0.00           C 
ATOM   4314 1HG1 VAL B 585      93.860  87.380  40.030  1.00  0.00           H 
ATOM   4315 2HG1 VAL B 585      95.200  88.560  40.180  1.00  0.00           H 
ATOM   4316 3HG1 VAL B 585      93.900  88.840  38.900  1.00  0.00           H 
ATOM   4317  CG2 VAL B 585      96.410  86.520  39.060  1.00  0.00           C 
ATOM   4318 1HG2 VAL B 585      97.160  87.230  39.470  1.00  0.00           H 
ATOM   4319 2HG2 VAL B 585      96.060  85.920  39.930  1.00  0.00           H 
ATOM   4320 3HG2 VAL B 585      96.810  85.800  38.320  1.00  0.00           H 
ATOM   4321  C   VAL B 585      93.940  85.130  38.320  1.00  0.00           C 
ATOM   4322  O   VAL B 585      93.770  85.040  39.530  1.00  0.00           O 
ATOM   4323  N   ALA B 586      93.760  84.000  37.550  1.00  0.00           N 
ATOM   4324  HN  ALA B 586      93.580  84.170  36.580  1.00  0.00           H 
ATOM   4325  CA  ALA B 586      93.760  82.680  38.060  1.00  0.00           C 
ATOM   4326  HA  ALA B 586      93.940  82.670  39.130  1.00  0.00           H 
ATOM   4327  CB  ALA B 586      92.390  81.920  37.840  1.00  0.00           C 
ATOM   4328  HB1 ALA B 586      91.540  82.390  38.370  1.00  0.00           H 
ATOM   4329  HB2 ALA B 586      92.000  81.890  36.800  1.00  0.00           H 
ATOM   4330  HB3 ALA B 586      92.380  80.880  38.230  1.00  0.00           H 
ATOM   4331  C   ALA B 586      94.860  81.860  37.420  1.00  0.00           C 
ATOM   4332  O   ALA B 586      95.720  81.310  38.120  1.00  0.00           O 
ATOM   4333  N   HSD B 587      94.940  81.810  36.050  1.00  0.00           N 
ATOM   4334  HN  HSD B 587      94.200  82.190  35.500  1.00  0.00           H 
ATOM   4335  CA  HSD B 587      96.000  81.080  35.400  1.00  0.00           C 
ATOM   4336  HA  HSD B 587      96.040  80.060  35.750  1.00  0.00           H 
ATOM   4337  CB  HSD B 587      95.610  80.750  33.920  1.00  0.00           C 
ATOM   4338  HB1 HSD B 587      94.720  80.080  33.980  1.00  0.00           H 
ATOM   4339  HB2 HSD B 587      95.250  81.640  33.350  1.00  0.00           H 
ATOM   4340  ND1 HSD B 587      97.130  78.770  33.650  1.00  0.00           N 
ATOM   4341  HD1 HSD B 587      96.930  78.240  34.470  1.00  0.00           H 
ATOM   4342  CG  HSD B 587      96.690  79.970  33.200  1.00  0.00           C 
ATOM   4343  CE1 HSD B 587      98.050  78.350  32.740  1.00  0.00           C 
ATOM   4344  HE1 HSD B 587      98.430  77.330  32.850  1.00  0.00           H 
ATOM   4345  NE2 HSD B 587      98.220  79.160  31.750  1.00  0.00           N 
ATOM   4346  CD2 HSD B 587      97.340  80.170  32.020  1.00  0.00           C 
ATOM   4347  HD2 HSD B 587      97.250  81.030  31.360  1.00  0.00           H 
ATOM   4348  C   HSD B 587      97.310  81.770  35.490  1.00  0.00           C 
ATOM   4349  O   HSD B 587      98.300  81.060  35.470  1.00  0.00           O 
ATOM   4350  N   GLU B 588      97.370  83.080  35.640  1.00  0.00           N 
ATOM   4351  HN  GLU B 588      96.550  83.640  35.660  1.00  0.00           H 
ATOM   4352  CA  GLU B 588      98.560  83.840  35.850  1.00  0.00           C 
ATOM   4353  HA  GLU B 588      99.170  83.510  35.030  1.00  0.00           H 
ATOM   4354  CB  GLU B 588      98.310  85.370  35.640  1.00  0.00           C 
ATOM   4355  HB1 GLU B 588      98.450  85.640  34.570  1.00  0.00           H 
ATOM   4356  HB2 GLU B 588      97.260  85.590  35.910  1.00  0.00           H 
ATOM   4357  CG  GLU B 588      99.200  86.380  36.330  1.00  0.00           C 
ATOM   4358  HG1 GLU B 588      99.120  86.320  37.440  1.00  0.00           H 
ATOM   4359  HG2 GLU B 588     100.240  86.190  35.990  1.00  0.00           H 
ATOM   4360  CD  GLU B 588      99.040  87.820  35.830  1.00  0.00           C 
ATOM   4361  OE1 GLU B 588      97.920  88.180  35.450  1.00  0.00           O 
ATOM   4362  OE2 GLU B 588     100.020  88.600  35.810  1.00  0.00           O 
ATOM   4363  C   GLU B 588      99.250  83.540  37.190  1.00  0.00           C 
ATOM   4364  O   GLU B 588     100.450  83.790  37.310  1.00  0.00           O 
ATOM   4365  N   ARG B 589      98.620  82.940  38.190  1.00  0.00           N 
ATOM   4366  HN  ARG B 589      97.660  82.680  38.220  1.00  0.00           H 
ATOM   4367  CA  ARG B 589      99.400  82.550  39.410  1.00  0.00           C 
ATOM   4368  HA  ARG B 589      99.970  83.420  39.700  1.00  0.00           H 
ATOM   4369  CB  ARG B 589      98.450  82.170  40.570  1.00  0.00           C 
ATOM   4370  HB1 ARG B 589      99.030  82.360  41.500  1.00  0.00           H 
ATOM   4371  HB2 ARG B 589      97.760  83.040  40.560  1.00  0.00           H 
ATOM   4372  CG  ARG B 589      97.930  80.750  40.540  1.00  0.00           C 
ATOM   4373  HG1 ARG B 589      97.520  80.660  39.510  1.00  0.00           H 
ATOM   4374  HG2 ARG B 589      98.810  80.070  40.640  1.00  0.00           H 
ATOM   4375  CD  ARG B 589      96.870  80.350  41.540  1.00  0.00           C 
ATOM   4376  HD1 ARG B 589      97.280  80.330  42.570  1.00  0.00           H 
ATOM   4377  HD2 ARG B 589      95.990  81.020  41.430  1.00  0.00           H 
ATOM   4378  NE  ARG B 589      96.340  78.940  41.160  1.00  0.00           N 
ATOM   4379  HE  ARG B 589      96.930  78.210  40.800  1.00  0.00           H 
ATOM   4380  CZ  ARG B 589      95.150  78.510  41.390  1.00  0.00           C 
ATOM   4381  NH1 ARG B 589      94.150  79.180  41.930  1.00  0.00           N 
ATOM   4382 1HH1 ARG B 589      94.260  80.110  42.290  1.00  0.00           H 
ATOM   4383 2HH1 ARG B 589      93.250  78.770  42.070  1.00  0.00           H 
ATOM   4384  NH2 ARG B 589      94.840  77.270  41.080  1.00  0.00           N 
ATOM   4385 1HH2 ARG B 589      95.510  76.690  40.630  1.00  0.00           H 
ATOM   4386 2HH2 ARG B 589      94.140  76.870  41.670  1.00  0.00           H 
ATOM   4387  C   ARG B 589     100.340  81.370  39.110  1.00  0.00           C 
ATOM   4388  O   ARG B 589     101.350  81.180  39.850  1.00  0.00           O 
ATOM   4389  N   MET C 454      88.310  52.210  71.600  1.00  0.00           N 
ATOM   4390  HN  MET C 454      88.670  52.080  72.520  1.00  0.00           H 
ATOM   4391  CA  MET C 454      86.810  52.340  71.530  1.00  0.00           C 
ATOM   4392  HA  MET C 454      86.310  51.590  70.940  1.00  0.00           H 
ATOM   4393  CB  MET C 454      86.180  52.300  73.050  1.00  0.00           C 
ATOM   4394  HB1 MET C 454      86.880  52.880  73.690  1.00  0.00           H 
ATOM   4395  HB2 MET C 454      85.210  52.830  72.940  1.00  0.00           H 
ATOM   4396  CG  MET C 454      85.990  50.940  73.640  1.00  0.00           C 
ATOM   4397  HG1 MET C 454      85.250  50.470  72.960  1.00  0.00           H 
ATOM   4398  HG2 MET C 454      86.930  50.340  73.650  1.00  0.00           H 
ATOM   4399  SD  MET C 454      85.400  51.130  75.330  1.00  0.00           S 
ATOM   4400  CE  MET C 454      84.370  49.610  75.100  1.00  0.00           C 
ATOM   4401  HE1 MET C 454      83.560  49.710  74.350  1.00  0.00           H 
ATOM   4402  HE2 MET C 454      84.960  48.720  74.780  1.00  0.00           H 
ATOM   4403  HE3 MET C 454      83.830  49.250  76.000  1.00  0.00           H 
ATOM   4404  C   MET C 454      86.370  53.680  70.860  1.00  0.00           C 
ATOM   4405  O   MET C 454      85.510  53.760  70.040  1.00  0.00           O 
ATOM   4406  N   SER C 455      87.140  54.790  71.240  1.00  0.00           N 
ATOM   4407  HN  SER C 455      87.750  54.640  72.020  1.00  0.00           H 
ATOM   4408  CA  SER C 455      87.050  56.160  70.670  1.00  0.00           C 
ATOM   4409  HA  SER C 455      86.030  56.480  70.810  1.00  0.00           H 
ATOM   4410  CB  SER C 455      87.920  57.270  71.380  1.00  0.00           C 
ATOM   4411  HB1 SER C 455      88.970  56.930  71.270  1.00  0.00           H 
ATOM   4412  HB2 SER C 455      87.860  58.270  70.890  1.00  0.00           H 
ATOM   4413  OG  SER C 455      87.530  57.380  72.750  1.00  0.00           O 
ATOM   4414  HG1 SER C 455      87.560  56.480  73.090  1.00  0.00           H 
ATOM   4415  C   SER C 455      87.340  56.260  69.220  1.00  0.00           C 
ATOM   4416  O   SER C 455      86.600  56.800  68.440  1.00  0.00           O 
ATOM   4417  N   PHE C 456      88.450  55.660  68.710  1.00  0.00           N 
ATOM   4418  HN  PHE C 456      89.090  55.180  69.300  1.00  0.00           H 
ATOM   4419  CA  PHE C 456      88.710  55.430  67.260  1.00  0.00           C 
ATOM   4420  HA  PHE C 456      88.570  56.400  66.800  1.00  0.00           H 
ATOM   4421  CB  PHE C 456      90.100  54.900  66.830  1.00  0.00           C 
ATOM   4422  HB1 PHE C 456      90.260  53.910  67.320  1.00  0.00           H 
ATOM   4423  HB2 PHE C 456      90.260  54.650  65.760  1.00  0.00           H 
ATOM   4424  CG  PHE C 456      91.400  55.670  67.280  1.00  0.00           C 
ATOM   4425  CD1 PHE C 456      91.730  56.770  66.490  1.00  0.00           C 
ATOM   4426  HD1 PHE C 456      91.220  56.900  65.540  1.00  0.00           H 
ATOM   4427  CE1 PHE C 456      92.850  57.530  66.740  1.00  0.00           C 
ATOM   4428  HE1 PHE C 456      93.160  58.190  65.940  1.00  0.00           H 
ATOM   4429  CZ  PHE C 456      93.760  57.140  67.770  1.00  0.00           C 
ATOM   4430  HZ  PHE C 456      94.520  57.850  68.050  1.00  0.00           H 
ATOM   4431  CD2 PHE C 456      92.200  55.390  68.420  1.00  0.00           C 
ATOM   4432  HD2 PHE C 456      91.850  54.660  69.130  1.00  0.00           H 
ATOM   4433  CE2 PHE C 456      93.310  56.190  68.710  1.00  0.00           C 
ATOM   4434  HE2 PHE C 456      93.960  55.960  69.540  1.00  0.00           H 
ATOM   4435  C   PHE C 456      87.640  54.590  66.580  1.00  0.00           C 
ATOM   4436  O   PHE C 456      87.210  54.910  65.450  1.00  0.00           O 
ATOM   4437  N   ALA C 457      87.200  53.460  67.220  1.00  0.00           N 
ATOM   4438  HN  ALA C 457      87.800  53.220  67.980  1.00  0.00           H 
ATOM   4439  CA  ALA C 457      86.170  52.600  66.680  1.00  0.00           C 
ATOM   4440  HA  ALA C 457      86.430  52.330  65.670  1.00  0.00           H 
ATOM   4441  CB  ALA C 457      85.940  51.320  67.440  1.00  0.00           C 
ATOM   4442  HB1 ALA C 457      85.230  50.570  67.030  1.00  0.00           H 
ATOM   4443  HB2 ALA C 457      86.900  50.750  67.450  1.00  0.00           H 
ATOM   4444  HB3 ALA C 457      85.680  51.470  68.510  1.00  0.00           H 
ATOM   4445  C   ALA C 457      84.820  53.330  66.430  1.00  0.00           C 
ATOM   4446  O   ALA C 457      84.240  53.110  65.400  1.00  0.00           O 
ATOM   4447  N   LEU C 458      84.370  54.170  67.380  1.00  0.00           N 
ATOM   4448  HN  LEU C 458      84.770  54.210  68.290  1.00  0.00           H 
ATOM   4449  CA  LEU C 458      83.130  54.910  67.170  1.00  0.00           C 
ATOM   4450  HA  LEU C 458      82.400  54.200  66.800  1.00  0.00           H 
ATOM   4451  CB  LEU C 458      82.740  55.730  68.420  1.00  0.00           C 
ATOM   4452  HB1 LEU C 458      83.730  56.040  68.820  1.00  0.00           H 
ATOM   4453  HB2 LEU C 458      82.240  56.700  68.230  1.00  0.00           H 
ATOM   4454  CG  LEU C 458      81.930  55.000  69.530  1.00  0.00           C 
ATOM   4455  HG  LEU C 458      81.780  55.810  70.270  1.00  0.00           H 
ATOM   4456  CD1 LEU C 458      80.660  54.430  68.950  1.00  0.00           C 
ATOM   4457 1HD1 LEU C 458      80.800  53.480  68.390  1.00  0.00           H 
ATOM   4458 2HD1 LEU C 458      79.920  54.140  69.730  1.00  0.00           H 
ATOM   4459 3HD1 LEU C 458      80.150  55.160  68.290  1.00  0.00           H 
ATOM   4460  CD2 LEU C 458      82.690  53.910  70.240  1.00  0.00           C 
ATOM   4461 1HD2 LEU C 458      83.070  53.170  69.510  1.00  0.00           H 
ATOM   4462 2HD2 LEU C 458      83.400  54.320  71.000  1.00  0.00           H 
ATOM   4463 3HD2 LEU C 458      81.990  53.230  70.760  1.00  0.00           H 
ATOM   4464  C   LEU C 458      83.240  55.920  66.000  1.00  0.00           C 
ATOM   4465  O   LEU C 458      82.320  56.040  65.170  1.00  0.00           O 
ATOM   4466  N   VAL C 459      84.370  56.690  65.910  1.00  0.00           N 
ATOM   4467  HN  VAL C 459      85.100  56.480  66.550  1.00  0.00           H 
ATOM   4468  CA  VAL C 459      84.670  57.630  64.790  1.00  0.00           C 
ATOM   4469  HA  VAL C 459      83.890  58.360  64.600  1.00  0.00           H 
ATOM   4470  CB  VAL C 459      85.920  58.480  65.100  1.00  0.00           C 
ATOM   4471  HB  VAL C 459      86.750  57.810  65.430  1.00  0.00           H 
ATOM   4472  CG1 VAL C 459      86.300  59.310  63.840  1.00  0.00           C 
ATOM   4473 1HG1 VAL C 459      87.210  59.870  64.150  1.00  0.00           H 
ATOM   4474 2HG1 VAL C 459      86.580  58.680  62.970  1.00  0.00           H 
ATOM   4475 3HG1 VAL C 459      85.510  60.030  63.540  1.00  0.00           H 
ATOM   4476  CG2 VAL C 459      85.590  59.410  66.360  1.00  0.00           C 
ATOM   4477 1HG2 VAL C 459      86.530  59.850  66.760  1.00  0.00           H 
ATOM   4478 2HG2 VAL C 459      84.890  60.250  66.160  1.00  0.00           H 
ATOM   4479 3HG2 VAL C 459      85.110  58.820  67.170  1.00  0.00           H 
ATOM   4480  C   VAL C 459      84.750  56.850  63.450  1.00  0.00           C 
ATOM   4481  O   VAL C 459      83.920  57.100  62.570  1.00  0.00           O 
ATOM   4482  N   LEU C 460      85.660  55.860  63.350  1.00  0.00           N 
ATOM   4483  HN  LEU C 460      86.030  55.540  64.220  1.00  0.00           H 
ATOM   4484  CA  LEU C 460      85.910  55.130  62.070  1.00  0.00           C 
ATOM   4485  HA  LEU C 460      85.990  55.860  61.280  1.00  0.00           H 
ATOM   4486  CB  LEU C 460      87.140  54.220  62.080  1.00  0.00           C 
ATOM   4487  HB1 LEU C 460      87.210  53.580  62.990  1.00  0.00           H 
ATOM   4488  HB2 LEU C 460      87.030  53.520  61.230  1.00  0.00           H 
ATOM   4489  CG  LEU C 460      88.510  54.950  61.900  1.00  0.00           C 
ATOM   4490  HG  LEU C 460      88.470  55.730  61.110  1.00  0.00           H 
ATOM   4491  CD1 LEU C 460      89.000  55.800  63.090  1.00  0.00           C 
ATOM   4492 1HD1 LEU C 460      89.990  56.230  62.840  1.00  0.00           H 
ATOM   4493 2HD1 LEU C 460      88.330  56.670  63.210  1.00  0.00           H 
ATOM   4494 3HD1 LEU C 460      89.000  55.160  64.000  1.00  0.00           H 
ATOM   4495  CD2 LEU C 460      89.530  53.880  61.410  1.00  0.00           C 
ATOM   4496 1HD2 LEU C 460      89.170  53.420  60.470  1.00  0.00           H 
ATOM   4497 2HD2 LEU C 460      90.520  54.390  61.350  1.00  0.00           H 
ATOM   4498 3HD2 LEU C 460      89.640  53.000  62.070  1.00  0.00           H 
ATOM   4499  C   LEU C 460      84.680  54.260  61.710  1.00  0.00           C 
ATOM   4500  O   LEU C 460      84.200  54.210  60.550  1.00  0.00           O 
ATOM   4501  N   GLY C 461      84.060  53.540  62.680  1.00  0.00           N 
ATOM   4502  HN  GLY C 461      84.310  53.770  63.620  1.00  0.00           H 
ATOM   4503  CA  GLY C 461      82.850  52.710  62.570  1.00  0.00           C 
ATOM   4504  HA1 GLY C 461      83.030  51.900  61.880  1.00  0.00           H 
ATOM   4505  HA2 GLY C 461      82.600  52.360  63.560  1.00  0.00           H 
ATOM   4506  C   GLY C 461      81.630  53.450  62.040  1.00  0.00           C 
ATOM   4507  O   GLY C 461      81.050  52.980  61.060  1.00  0.00           O 
ATOM   4508  N   TRP C 462      81.220  54.630  62.630  1.00  0.00           N 
ATOM   4509  HN  TRP C 462      81.620  55.000  63.460  1.00  0.00           H 
ATOM   4510  CA  TRP C 462      80.250  55.500  62.040  1.00  0.00           C 
ATOM   4511  HA  TRP C 462      79.340  54.910  61.990  1.00  0.00           H 
ATOM   4512  CB  TRP C 462      79.820  56.630  63.040  1.00  0.00           C 
ATOM   4513  HB1 TRP C 462      80.760  56.940  63.540  1.00  0.00           H 
ATOM   4514  HB2 TRP C 462      79.350  57.480  62.500  1.00  0.00           H 
ATOM   4515  CG  TRP C 462      78.760  56.280  64.080  1.00  0.00           C 
ATOM   4516  CD1 TRP C 462      79.030  55.880  65.350  1.00  0.00           C 
ATOM   4517  HD1 TRP C 462      79.930  55.820  65.940  1.00  0.00           H 
ATOM   4518  NE1 TRP C 462      77.840  55.490  65.940  1.00  0.00           N 
ATOM   4519  HE1 TRP C 462      77.770  54.830  66.660  1.00  0.00           H 
ATOM   4520  CE2 TRP C 462      76.800  55.570  65.110  1.00  0.00           C 
ATOM   4521  CD2 TRP C 462      77.350  56.140  63.920  1.00  0.00           C 
ATOM   4522  CE3 TRP C 462      76.480  56.360  62.860  1.00  0.00           C 
ATOM   4523  HE3 TRP C 462      76.850  56.780  61.930  1.00  0.00           H 
ATOM   4524  CZ3 TRP C 462      75.150  55.900  63.000  1.00  0.00           C 
ATOM   4525  HZ3 TRP C 462      74.540  56.030  62.120  1.00  0.00           H 
ATOM   4526  CZ2 TRP C 462      75.490  55.090  65.240  1.00  0.00           C 
ATOM   4527  HZ2 TRP C 462      75.220  54.550  66.130  1.00  0.00           H 
ATOM   4528  CH2 TRP C 462      74.670  55.280  64.160  1.00  0.00           C 
ATOM   4529  HH2 TRP C 462      73.640  54.950  64.210  1.00  0.00           H 
ATOM   4530  C   TRP C 462      80.720  56.100  60.760  1.00  0.00           C 
ATOM   4531  O   TRP C 462      79.980  56.110  59.760  1.00  0.00           O 
ATOM   4532  N   CYS C 463      81.970  56.590  60.710  1.00  0.00           N 
ATOM   4533  HN  CYS C 463      82.590  56.390  61.460  1.00  0.00           H 
ATOM   4534  CA  CYS C 463      82.470  57.310  59.530  1.00  0.00           C 
ATOM   4535  HA  CYS C 463      81.730  58.090  59.470  1.00  0.00           H 
ATOM   4536  CB  CYS C 463      83.750  58.090  59.730  1.00  0.00           C 
ATOM   4537  HB1 CYS C 463      84.590  57.420  60.010  1.00  0.00           H 
ATOM   4538  HB2 CYS C 463      84.030  58.510  58.740  1.00  0.00           H 
ATOM   4539  SG  CYS C 463      83.490  59.590  60.850  1.00  0.00           S 
ATOM   4540  HG1 CYS C 463      83.720  58.880  61.940  1.00  0.00           H 
ATOM   4541  C   CYS C 463      82.360  56.580  58.200  1.00  0.00           C 
ATOM   4542  O   CYS C 463      82.070  56.970  57.090  1.00  0.00           O 
ATOM   4543  N   ASN C 464      82.530  55.240  58.310  1.00  0.00           N 
ATOM   4544  HN  ASN C 464      82.790  54.930  59.220  1.00  0.00           H 
ATOM   4545  CA  ASN C 464      82.250  54.320  57.250  1.00  0.00           C 
ATOM   4546  HA  ASN C 464      82.940  54.660  56.490  1.00  0.00           H 
ATOM   4547  CB  ASN C 464      82.730  52.880  57.740  1.00  0.00           C 
ATOM   4548  HB1 ASN C 464      82.450  52.840  58.810  1.00  0.00           H 
ATOM   4549  HB2 ASN C 464      82.260  52.080  57.130  1.00  0.00           H 
ATOM   4550  CG  ASN C 464      84.250  52.720  57.700  1.00  0.00           C 
ATOM   4551  OD1 ASN C 464      84.950  53.530  57.050  1.00  0.00           O 
ATOM   4552  ND2 ASN C 464      84.770  51.750  58.470  1.00  0.00           N 
ATOM   4553 1HD2 ASN C 464      84.040  51.300  58.980  1.00  0.00           H 
ATOM   4554 2HD2 ASN C 464      85.750  51.570  58.550  1.00  0.00           H 
ATOM   4555  C   ASN C 464      80.930  54.280  56.670  1.00  0.00           C 
ATOM   4556  O   ASN C 464      80.730  54.070  55.480  1.00  0.00           O 
ATOM   4557  N   VAL C 465      79.880  54.720  57.400  1.00  0.00           N 
ATOM   4558  HN  VAL C 465      79.970  55.170  58.280  1.00  0.00           H 
ATOM   4559  CA  VAL C 465      78.490  54.730  56.870  1.00  0.00           C 
ATOM   4560  HA  VAL C 465      78.350  53.730  56.480  1.00  0.00           H 
ATOM   4561  CB  VAL C 465      77.510  54.940  58.030  1.00  0.00           C 
ATOM   4562  HB  VAL C 465      77.750  55.920  58.500  1.00  0.00           H 
ATOM   4563  CG1 VAL C 465      76.080  54.990  57.420  1.00  0.00           C 
ATOM   4564 1HG1 VAL C 465      75.240  54.670  58.070  1.00  0.00           H 
ATOM   4565 2HG1 VAL C 465      75.900  56.000  57.000  1.00  0.00           H 
ATOM   4566 3HG1 VAL C 465      75.860  54.300  56.570  1.00  0.00           H 
ATOM   4567  CG2 VAL C 465      77.690  53.890  59.140  1.00  0.00           C 
ATOM   4568 1HG2 VAL C 465      77.070  54.110  60.030  1.00  0.00           H 
ATOM   4569 2HG2 VAL C 465      77.520  52.890  58.680  1.00  0.00           H 
ATOM   4570 3HG2 VAL C 465      78.690  53.780  59.620  1.00  0.00           H 
ATOM   4571  C   VAL C 465      78.330  55.790  55.770  1.00  0.00           C 
ATOM   4572  O   VAL C 465      77.450  55.670  54.900  1.00  0.00           O 
ATOM   4573  N   MET C 466      79.120  56.850  55.800  1.00  0.00           N 
ATOM   4574  HN  MET C 466      79.780  56.990  56.540  1.00  0.00           H 
ATOM   4575  CA  MET C 466      79.280  57.770  54.720  1.00  0.00           C 
ATOM   4576  HA  MET C 466      78.360  58.300  54.550  1.00  0.00           H 
ATOM   4577  CB  MET C 466      80.440  58.790  55.060  1.00  0.00           C 
ATOM   4578  HB1 MET C 466      81.370  58.240  54.820  1.00  0.00           H 
ATOM   4579  HB2 MET C 466      80.340  59.600  54.310  1.00  0.00           H 
ATOM   4580  CG  MET C 466      80.350  59.330  56.430  1.00  0.00           C 
ATOM   4581  HG1 MET C 466      79.560  60.110  56.510  1.00  0.00           H 
ATOM   4582  HG2 MET C 466      80.130  58.530  57.170  1.00  0.00           H 
ATOM   4583  SD  MET C 466      81.810  60.210  57.120  1.00  0.00           S 
ATOM   4584  CE  MET C 466      81.500  61.810  56.370  1.00  0.00           C 
ATOM   4585  HE1 MET C 466      82.330  62.450  56.760  1.00  0.00           H 
ATOM   4586  HE2 MET C 466      81.640  61.700  55.270  1.00  0.00           H 
ATOM   4587  HE3 MET C 466      80.470  62.150  56.620  1.00  0.00           H 
ATOM   4588  C   MET C 466      79.570  57.150  53.340  1.00  0.00           C 
ATOM   4589  O   MET C 466      79.320  57.690  52.250  1.00  0.00           O 
ATOM   4590  N   TYR C 467      80.230  55.960  53.280  1.00  0.00           N 
ATOM   4591  HN  TYR C 467      80.460  55.550  54.160  1.00  0.00           H 
ATOM   4592  CA  TYR C 467      80.580  55.230  52.100  1.00  0.00           C 
ATOM   4593  HA  TYR C 467      81.000  55.960  51.430  1.00  0.00           H 
ATOM   4594  CB  TYR C 467      81.600  54.120  52.410  1.00  0.00           C 
ATOM   4595  HB1 TYR C 467      82.450  54.620  52.920  1.00  0.00           H 
ATOM   4596  HB2 TYR C 467      81.100  53.420  53.110  1.00  0.00           H 
ATOM   4597  CG  TYR C 467      81.960  53.450  51.130  1.00  0.00           C 
ATOM   4598  CD1 TYR C 467      82.940  54.060  50.350  1.00  0.00           C 
ATOM   4599  HD1 TYR C 467      83.330  54.970  50.770  1.00  0.00           H 
ATOM   4600  CE1 TYR C 467      83.430  53.470  49.150  1.00  0.00           C 
ATOM   4601  HE1 TYR C 467      84.100  54.060  48.540  1.00  0.00           H 
ATOM   4602  CZ  TYR C 467      82.890  52.270  48.810  1.00  0.00           C 
ATOM   4603  OH  TYR C 467      83.250  51.770  47.570  1.00  0.00           O 
ATOM   4604  HH  TYR C 467      83.540  50.860  47.670  1.00  0.00           H 
ATOM   4605  CD2 TYR C 467      81.540  52.090  50.790  1.00  0.00           C 
ATOM   4606  HD2 TYR C 467      80.830  51.620  51.450  1.00  0.00           H 
ATOM   4607  CE2 TYR C 467      82.050  51.530  49.640  1.00  0.00           C 
ATOM   4608  HE2 TYR C 467      81.730  50.560  49.290  1.00  0.00           H 
ATOM   4609  C   TYR C 467      79.290  54.590  51.480  1.00  0.00           C 
ATOM   4610  O   TYR C 467      79.200  54.450  50.240  1.00  0.00           O 
ATOM   4611  N   PHE C 468      78.280  54.260  52.260  1.00  0.00           N 
ATOM   4612  HN  PHE C 468      78.470  54.620  53.170  1.00  0.00           H 
ATOM   4613  CA  PHE C 468      77.040  53.480  51.980  1.00  0.00           C 
ATOM   4614  HA  PHE C 468      77.200  52.770  51.180  1.00  0.00           H 
ATOM   4615  CB  PHE C 468      76.570  52.750  53.270  1.00  0.00           C 
ATOM   4616  HB1 PHE C 468      76.770  53.360  54.180  1.00  0.00           H 
ATOM   4617  HB2 PHE C 468      75.500  52.470  53.190  1.00  0.00           H 
ATOM   4618  CG  PHE C 468      77.290  51.450  53.350  1.00  0.00           C 
ATOM   4619  CD1 PHE C 468      77.030  50.330  52.550  1.00  0.00           C 
ATOM   4620  HD1 PHE C 468      76.220  50.400  51.850  1.00  0.00           H 
ATOM   4621  CE1 PHE C 468      77.750  49.200  52.760  1.00  0.00           C 
ATOM   4622  HE1 PHE C 468      77.590  48.330  52.140  1.00  0.00           H 
ATOM   4623  CZ  PHE C 468      78.730  49.080  53.780  1.00  0.00           C 
ATOM   4624  HZ  PHE C 468      79.220  48.150  54.000  1.00  0.00           H 
ATOM   4625  CD2 PHE C 468      78.330  51.360  54.260  1.00  0.00           C 
ATOM   4626  HD2 PHE C 468      78.600  52.180  54.910  1.00  0.00           H 
ATOM   4627  CE2 PHE C 468      79.000  50.150  54.640  1.00  0.00           C 
ATOM   4628  HE2 PHE C 468      79.760  50.210  55.410  1.00  0.00           H 
ATOM   4629  C   PHE C 468      76.050  54.420  51.430  1.00  0.00           C 
ATOM   4630  O   PHE C 468      75.070  54.040  50.850  1.00  0.00           O 
ATOM   4631  N   ALA C 469      76.380  55.730  51.410  1.00  0.00           N 
ATOM   4632  HN  ALA C 469      77.070  56.120  52.010  1.00  0.00           H 
ATOM   4633  CA  ALA C 469      75.580  56.780  50.780  1.00  0.00           C 
ATOM   4634  HA  ALA C 469      74.570  56.590  51.120  1.00  0.00           H 
ATOM   4635  CB  ALA C 469      76.170  58.080  51.250  1.00  0.00           C 
ATOM   4636  HB1 ALA C 469      77.130  58.420  50.810  1.00  0.00           H 
ATOM   4637  HB2 ALA C 469      75.270  58.730  51.210  1.00  0.00           H 
ATOM   4638  HB3 ALA C 469      76.300  57.900  52.340  1.00  0.00           H 
ATOM   4639  C   ALA C 469      75.510  56.850  49.280  1.00  0.00           C 
ATOM   4640  O   ALA C 469      74.560  57.320  48.710  1.00  0.00           O 
ATOM   4641  N   ARG C 470      76.450  56.200  48.550  1.00  0.00           N 
ATOM   4642  HN  ARG C 470      77.240  55.700  48.910  1.00  0.00           H 
ATOM   4643  CA  ARG C 470      76.360  56.040  47.110  1.00  0.00           C 
ATOM   4644  HA  ARG C 470      76.270  57.040  46.720  1.00  0.00           H 
ATOM   4645  CB  ARG C 470      77.680  55.530  46.510  1.00  0.00           C 
ATOM   4646  HB1 ARG C 470      77.600  55.290  45.430  1.00  0.00           H 
ATOM   4647  HB2 ARG C 470      78.400  56.360  46.710  1.00  0.00           H 
ATOM   4648  CG  ARG C 470      78.180  54.160  47.100  1.00  0.00           C 
ATOM   4649  HG1 ARG C 470      78.030  54.150  48.200  1.00  0.00           H 
ATOM   4650  HG2 ARG C 470      77.580  53.300  46.740  1.00  0.00           H 
ATOM   4651  CD  ARG C 470      79.570  53.660  46.860  1.00  0.00           C 
ATOM   4652  HD1 ARG C 470      79.610  52.700  47.430  1.00  0.00           H 
ATOM   4653  HD2 ARG C 470      79.890  53.590  45.800  1.00  0.00           H 
ATOM   4654  NE  ARG C 470      80.380  54.600  47.600  1.00  0.00           N 
ATOM   4655  HE  ARG C 470      80.120  54.760  48.550  1.00  0.00           H 
ATOM   4656  CZ  ARG C 470      81.440  55.210  47.140  1.00  0.00           C 
ATOM   4657  NH1 ARG C 470      81.860  54.960  45.890  1.00  0.00           N 
ATOM   4658 1HH1 ARG C 470      81.840  54.050  45.470  1.00  0.00           H 
ATOM   4659 2HH1 ARG C 470      82.570  55.600  45.610  1.00  0.00           H 
ATOM   4660  NH2 ARG C 470      82.160  56.060  47.910  1.00  0.00           N 
ATOM   4661 1HH2 ARG C 470      81.870  56.310  48.830  1.00  0.00           H 
ATOM   4662 2HH2 ARG C 470      82.940  56.510  47.470  1.00  0.00           H 
ATOM   4663  C   ARG C 470      75.130  55.320  46.470  1.00  0.00           C 
ATOM   4664  O   ARG C 470      74.620  55.810  45.490  1.00  0.00           O 
ATOM   4665  N   GLY C 471      74.670  54.330  47.180  1.00  0.00           N 
ATOM   4666  HN  GLY C 471      75.030  54.130  48.090  1.00  0.00           H 
ATOM   4667  CA  GLY C 471      73.540  53.500  46.880  1.00  0.00           C 
ATOM   4668  HA1 GLY C 471      73.900  52.730  46.210  1.00  0.00           H 
ATOM   4669  HA2 GLY C 471      73.270  53.020  47.810  1.00  0.00           H 
ATOM   4670  C   GLY C 471      72.230  54.100  46.380  1.00  0.00           C 
ATOM   4671  O   GLY C 471      71.540  53.540  45.560  1.00  0.00           O 
ATOM   4672  N   PHE C 472      71.860  55.310  46.900  1.00  0.00           N 
ATOM   4673  HN  PHE C 472      72.480  55.640  47.600  1.00  0.00           H 
ATOM   4674  CA  PHE C 472      70.540  55.950  46.470  1.00  0.00           C 
ATOM   4675  HA  PHE C 472      69.980  55.290  45.830  1.00  0.00           H 
ATOM   4676  CB  PHE C 472      69.620  56.120  47.760  1.00  0.00           C 
ATOM   4677  HB1 PHE C 472      69.200  55.130  48.030  1.00  0.00           H 
ATOM   4678  HB2 PHE C 472      70.180  56.550  48.620  1.00  0.00           H 
ATOM   4679  CG  PHE C 472      68.350  57.010  47.630  1.00  0.00           C 
ATOM   4680  CD1 PHE C 472      67.090  56.380  47.300  1.00  0.00           C 
ATOM   4681  HD1 PHE C 472      67.000  55.340  47.010  1.00  0.00           H 
ATOM   4682  CE1 PHE C 472      65.880  57.140  47.380  1.00  0.00           C 
ATOM   4683  HE1 PHE C 472      64.880  56.720  47.420  1.00  0.00           H 
ATOM   4684  CZ  PHE C 472      65.990  58.550  47.430  1.00  0.00           C 
ATOM   4685  HZ  PHE C 472      65.110  59.160  47.510  1.00  0.00           H 
ATOM   4686  CD2 PHE C 472      68.340  58.370  47.830  1.00  0.00           C 
ATOM   4687  HD2 PHE C 472      69.350  58.710  48.010  1.00  0.00           H 
ATOM   4688  CE2 PHE C 472      67.220  59.140  47.730  1.00  0.00           C 
ATOM   4689  HE2 PHE C 472      67.310  60.200  47.940  1.00  0.00           H 
ATOM   4690  C   PHE C 472      70.900  57.190  45.660  1.00  0.00           C 
ATOM   4691  O   PHE C 472      70.000  57.920  45.310  1.00  0.00           O 
ATOM   4692  N   GLN C 473      72.230  57.470  45.460  1.00  0.00           N 
ATOM   4693  HN  GLN C 473      72.850  56.710  45.610  1.00  0.00           H 
ATOM   4694  CA  GLN C 473      72.730  58.750  44.920  1.00  0.00           C 
ATOM   4695  HA  GLN C 473      73.790  58.540  44.920  1.00  0.00           H 
ATOM   4696  CB  GLN C 473      72.190  59.120  43.500  1.00  0.00           C 
ATOM   4697  HB1 GLN C 473      72.190  58.180  42.900  1.00  0.00           H 
ATOM   4698  HB2 GLN C 473      71.170  59.550  43.600  1.00  0.00           H 
ATOM   4699  CG  GLN C 473      73.030  60.150  42.670  1.00  0.00           C 
ATOM   4700  HG1 GLN C 473      73.100  61.000  43.390  1.00  0.00           H 
ATOM   4701  HG2 GLN C 473      74.030  59.800  42.320  1.00  0.00           H 
ATOM   4702  CD  GLN C 473      72.360  60.670  41.380  1.00  0.00           C 
ATOM   4703  OE1 GLN C 473      71.130  60.590  41.200  1.00  0.00           O 
ATOM   4704  NE2 GLN C 473      73.220  61.190  40.410  1.00  0.00           N 
ATOM   4705 1HE2 GLN C 473      74.210  61.240  40.570  1.00  0.00           H 
ATOM   4706 2HE2 GLN C 473      72.740  61.680  39.690  1.00  0.00           H 
ATOM   4707  C   GLN C 473      72.730  59.940  45.910  1.00  0.00           C 
ATOM   4708  O   GLN C 473      72.500  61.130  45.600  1.00  0.00           O 
ATOM   4709  N   MET C 474      72.940  59.610  47.190  1.00  0.00           N 
ATOM   4710  HN  MET C 474      73.010  58.620  47.310  1.00  0.00           H 
ATOM   4711  CA  MET C 474      72.980  60.520  48.360  1.00  0.00           C 
ATOM   4712  HA  MET C 474      72.070  61.100  48.380  1.00  0.00           H 
ATOM   4713  CB  MET C 474      72.910  59.860  49.770  1.00  0.00           C 
ATOM   4714  HB1 MET C 474      73.820  59.220  49.810  1.00  0.00           H 
ATOM   4715  HB2 MET C 474      72.990  60.600  50.600  1.00  0.00           H 
ATOM   4716  CG  MET C 474      71.640  59.080  50.200  1.00  0.00           C 
ATOM   4717  HG1 MET C 474      71.450  58.170  49.590  1.00  0.00           H 
ATOM   4718  HG2 MET C 474      71.880  58.720  51.220  1.00  0.00           H 
ATOM   4719  SD  MET C 474      70.170  60.040  50.440  1.00  0.00           S 
ATOM   4720  CE  MET C 474      69.330  58.900  51.580  1.00  0.00           C 
ATOM   4721  HE1 MET C 474      69.320  57.880  51.150  1.00  0.00           H 
ATOM   4722  HE2 MET C 474      69.870  58.890  52.550  1.00  0.00           H 
ATOM   4723  HE3 MET C 474      68.330  59.310  51.840  1.00  0.00           H 
ATOM   4724  C   MET C 474      74.110  61.570  48.320  1.00  0.00           C 
ATOM   4725  O   MET C 474      74.420  62.150  47.240  1.00  0.00           O 
ATOM   4726  N   LEU C 475      74.690  62.010  49.380  1.00  0.00           N 
ATOM   4727  HN  LEU C 475      74.250  61.780  50.240  1.00  0.00           H 
ATOM   4728  CA  LEU C 475      75.850  62.980  49.370  1.00  0.00           C 
ATOM   4729  HA  LEU C 475      75.710  63.730  48.600  1.00  0.00           H 
ATOM   4730  CB  LEU C 475      76.000  63.740  50.680  1.00  0.00           C 
ATOM   4731  HB1 LEU C 475      75.050  63.650  51.240  1.00  0.00           H 
ATOM   4732  HB2 LEU C 475      76.730  63.330  51.410  1.00  0.00           H 
ATOM   4733  CG  LEU C 475      76.320  65.260  50.740  1.00  0.00           C 
ATOM   4734  HG  LEU C 475      76.000  65.620  51.740  1.00  0.00           H 
ATOM   4735  CD1 LEU C 475      75.590  66.150  49.680  1.00  0.00           C 
ATOM   4736 1HD1 LEU C 475      75.860  67.220  49.840  1.00  0.00           H 
ATOM   4737 2HD1 LEU C 475      75.840  65.870  48.630  1.00  0.00           H 
ATOM   4738 3HD1 LEU C 475      74.490  66.080  49.780  1.00  0.00           H 
ATOM   4739  CD2 LEU C 475      77.910  65.400  50.790  1.00  0.00           C 
ATOM   4740 1HD2 LEU C 475      78.130  66.290  50.160  1.00  0.00           H 
ATOM   4741 2HD2 LEU C 475      78.260  65.580  51.830  1.00  0.00           H 
ATOM   4742 3HD2 LEU C 475      78.440  64.490  50.450  1.00  0.00           H 
ATOM   4743  C   LEU C 475      77.100  62.140  49.090  1.00  0.00           C 
ATOM   4744  O   LEU C 475      78.250  62.650  49.090  1.00  0.00           O 
ATOM   4745  N   GLY C 476      76.930  60.850  48.710  1.00  0.00           N 
ATOM   4746  HN  GLY C 476      76.020  60.450  48.740  1.00  0.00           H 
ATOM   4747  CA  GLY C 476      78.020  59.900  48.250  1.00  0.00           C 
ATOM   4748  HA1 GLY C 476      78.780  59.770  49.010  1.00  0.00           H 
ATOM   4749  HA2 GLY C 476      77.530  58.960  48.050  1.00  0.00           H 
ATOM   4750  C   GLY C 476      78.680  60.340  46.940  1.00  0.00           C 
ATOM   4751  O   GLY C 476      79.910  60.410  46.940  1.00  0.00           O 
ATOM   4752  N   PRO C 477      77.990  60.810  45.910  1.00  0.00           N 
ATOM   4753  CD  PRO C 477      76.830  60.070  45.410  1.00  0.00           C 
ATOM   4754  HD1 PRO C 477      76.070  59.820  46.180  1.00  0.00           H 
ATOM   4755  HD2 PRO C 477      77.210  59.190  44.850  1.00  0.00           H 
ATOM   4756  CA  PRO C 477      78.540  61.670  44.840  1.00  0.00           C 
ATOM   4757  HA  PRO C 477      79.380  61.260  44.300  1.00  0.00           H 
ATOM   4758  CB  PRO C 477      77.410  61.750  43.770  1.00  0.00           C 
ATOM   4759  HB1 PRO C 477      77.130  62.770  43.430  1.00  0.00           H 
ATOM   4760  HB2 PRO C 477      77.700  61.130  42.890  1.00  0.00           H 
ATOM   4761  CG  PRO C 477      76.200  61.010  44.440  1.00  0.00           C 
ATOM   4762  HG1 PRO C 477      75.570  61.760  44.970  1.00  0.00           H 
ATOM   4763  HG2 PRO C 477      75.730  60.550  43.540  1.00  0.00           H 
ATOM   4764  C   PRO C 477      79.100  62.990  45.130  1.00  0.00           C 
ATOM   4765  O   PRO C 477      79.610  63.590  44.200  1.00  0.00           O 
ATOM   4766  N   PHE C 478      79.050  63.440  46.450  1.00  0.00           N 
ATOM   4767  HN  PHE C 478      78.360  63.100  47.080  1.00  0.00           H 
ATOM   4768  CA  PHE C 478      79.630  64.680  46.950  1.00  0.00           C 
ATOM   4769  HA  PHE C 478      80.130  65.220  46.160  1.00  0.00           H 
ATOM   4770  CB  PHE C 478      78.540  65.620  47.540  1.00  0.00           C 
ATOM   4771  HB1 PHE C 478      77.800  65.080  48.170  1.00  0.00           H 
ATOM   4772  HB2 PHE C 478      78.940  66.430  48.190  1.00  0.00           H 
ATOM   4773  CG  PHE C 478      77.860  66.290  46.350  1.00  0.00           C 
ATOM   4774  CD1 PHE C 478      78.170  67.610  45.880  1.00  0.00           C 
ATOM   4775  HD1 PHE C 478      78.890  68.100  46.510  1.00  0.00           H 
ATOM   4776  CE1 PHE C 478      77.520  68.120  44.770  1.00  0.00           C 
ATOM   4777  HE1 PHE C 478      77.800  69.110  44.440  1.00  0.00           H 
ATOM   4778  CZ  PHE C 478      76.640  67.360  43.990  1.00  0.00           C 
ATOM   4779  HZ  PHE C 478      76.160  67.790  43.120  1.00  0.00           H 
ATOM   4780  CD2 PHE C 478      76.990  65.480  45.530  1.00  0.00           C 
ATOM   4781  HD2 PHE C 478      76.720  64.510  45.910  1.00  0.00           H 
ATOM   4782  CE2 PHE C 478      76.320  66.020  44.400  1.00  0.00           C 
ATOM   4783  HE2 PHE C 478      75.710  65.370  43.790  1.00  0.00           H 
ATOM   4784  C   PHE C 478      80.680  64.300  47.930  1.00  0.00           C 
ATOM   4785  O   PHE C 478      81.540  65.170  48.290  1.00  0.00           O 
ATOM   4786  N   THR C 479      80.790  62.980  48.270  1.00  0.00           N 
ATOM   4787  HN  THR C 479      80.020  62.390  48.040  1.00  0.00           H 
ATOM   4788  CA  THR C 479      81.950  62.420  48.930  1.00  0.00           C 
ATOM   4789  HA  THR C 479      82.200  63.170  49.660  1.00  0.00           H 
ATOM   4790  CB  THR C 479      81.730  61.110  49.770  1.00  0.00           C 
ATOM   4791  HB  THR C 479      80.640  60.930  49.920  1.00  0.00           H 
ATOM   4792  OG1 THR C 479      82.460  61.260  50.980  1.00  0.00           O 
ATOM   4793  HG1 THR C 479      82.110  61.970  51.530  1.00  0.00           H 
ATOM   4794  CG2 THR C 479      82.250  59.870  49.100  1.00  0.00           C 
ATOM   4795 1HG2 THR C 479      81.730  58.960  49.450  1.00  0.00           H 
ATOM   4796 2HG2 THR C 479      82.270  59.870  47.990  1.00  0.00           H 
ATOM   4797 3HG2 THR C 479      83.270  59.680  49.490  1.00  0.00           H 
ATOM   4798  C   THR C 479      83.060  62.330  47.920  1.00  0.00           C 
ATOM   4799  O   THR C 479      84.240  62.460  48.280  1.00  0.00           O 
ATOM   4800  N   ILE C 480      82.740  62.330  46.590  1.00  0.00           N 
ATOM   4801  HN  ILE C 480      81.780  62.360  46.310  1.00  0.00           H 
ATOM   4802  CA  ILE C 480      83.750  62.540  45.550  1.00  0.00           C 
ATOM   4803  HA  ILE C 480      84.460  61.730  45.620  1.00  0.00           H 
ATOM   4804  CB  ILE C 480      83.150  62.600  44.170  1.00  0.00           C 
ATOM   4805  HB  ILE C 480      82.330  63.330  44.000  1.00  0.00           H 
ATOM   4806  CG2 ILE C 480      84.200  62.860  43.080  1.00  0.00           C 
ATOM   4807 1HG2 ILE C 480      85.110  62.230  43.190  1.00  0.00           H 
ATOM   4808 2HG2 ILE C 480      83.670  62.890  42.100  1.00  0.00           H 
ATOM   4809 3HG2 ILE C 480      84.630  63.880  43.200  1.00  0.00           H 
ATOM   4810  CG1 ILE C 480      82.480  61.260  43.880  1.00  0.00           C 
ATOM   4811 1HG1 ILE C 480      83.290  60.500  43.970  1.00  0.00           H 
ATOM   4812 2HG1 ILE C 480      81.730  61.030  44.660  1.00  0.00           H 
ATOM   4813  CD  ILE C 480      81.780  61.300  42.540  1.00  0.00           C 
ATOM   4814  HD1 ILE C 480      81.060  62.140  42.630  1.00  0.00           H 
ATOM   4815  HD2 ILE C 480      82.520  61.350  41.710  1.00  0.00           H 
ATOM   4816  HD3 ILE C 480      81.200  60.360  42.390  1.00  0.00           H 
ATOM   4817  C   ILE C 480      84.620  63.780  45.770  1.00  0.00           C 
ATOM   4818  O   ILE C 480      85.860  63.690  45.730  1.00  0.00           O 
ATOM   4819  N   MET C 481      83.870  64.890  46.070  1.00  0.00           N 
ATOM   4820  HN  MET C 481      82.940  64.700  46.360  1.00  0.00           H 
ATOM   4821  CA  MET C 481      84.460  66.180  46.380  1.00  0.00           C 
ATOM   4822  HA  MET C 481      85.000  66.590  45.540  1.00  0.00           H 
ATOM   4823  CB  MET C 481      83.370  67.250  46.520  1.00  0.00           C 
ATOM   4824  HB1 MET C 481      82.580  66.870  47.210  1.00  0.00           H 
ATOM   4825  HB2 MET C 481      83.750  68.150  47.040  1.00  0.00           H 
ATOM   4826  CG  MET C 481      82.940  67.680  45.150  1.00  0.00           C 
ATOM   4827  HG1 MET C 481      83.750  68.250  44.640  1.00  0.00           H 
ATOM   4828  HG2 MET C 481      82.850  66.750  44.560  1.00  0.00           H 
ATOM   4829  SD  MET C 481      81.390  68.670  45.240  1.00  0.00           S 
ATOM   4830  CE  MET C 481      81.720  69.920  46.550  1.00  0.00           C 
ATOM   4831  HE1 MET C 481      81.800  69.480  47.570  1.00  0.00           H 
ATOM   4832  HE2 MET C 481      82.750  70.300  46.390  1.00  0.00           H 
ATOM   4833  HE3 MET C 481      81.050  70.800  46.560  1.00  0.00           H 
ATOM   4834  C   MET C 481      85.390  66.110  47.620  1.00  0.00           C 
ATOM   4835  O   MET C 481      86.530  66.540  47.600  1.00  0.00           O 
ATOM   4836  N   ILE C 482      84.950  65.590  48.900  1.00  0.00           N 
ATOM   4837  HN  ILE C 482      84.090  65.090  48.860  1.00  0.00           H 
ATOM   4838  CA  ILE C 482      85.790  65.560  50.100  1.00  0.00           C 
ATOM   4839  HA  ILE C 482      86.090  66.590  50.220  1.00  0.00           H 
ATOM   4840  CB  ILE C 482      84.990  65.230  51.340  1.00  0.00           C 
ATOM   4841  HB  ILE C 482      83.950  65.560  51.130  1.00  0.00           H 
ATOM   4842  CG2 ILE C 482      84.740  63.740  51.660  1.00  0.00           C 
ATOM   4843 1HG2 ILE C 482      84.090  63.590  52.550  1.00  0.00           H 
ATOM   4844 2HG2 ILE C 482      84.350  63.200  50.770  1.00  0.00           H 
ATOM   4845 3HG2 ILE C 482      85.640  63.230  52.060  1.00  0.00           H 
ATOM   4846  CG1 ILE C 482      85.560  66.000  52.560  1.00  0.00           C 
ATOM   4847 1HG1 ILE C 482      86.560  65.670  52.930  1.00  0.00           H 
ATOM   4848 2HG1 ILE C 482      85.750  67.060  52.300  1.00  0.00           H 
ATOM   4849  CD  ILE C 482      84.590  66.030  53.730  1.00  0.00           C 
ATOM   4850  HD1 ILE C 482      84.440  65.080  54.290  1.00  0.00           H 
ATOM   4851  HD2 ILE C 482      84.960  66.800  54.440  1.00  0.00           H 
ATOM   4852  HD3 ILE C 482      83.620  66.500  53.480  1.00  0.00           H 
ATOM   4853  C   ILE C 482      86.980  64.540  49.930  1.00  0.00           C 
ATOM   4854  O   ILE C 482      88.040  64.730  50.440  1.00  0.00           O 
ATOM   4855  N   GLN C 483      86.830  63.430  49.160  1.00  0.00           N 
ATOM   4856  HN  GLN C 483      85.950  63.290  48.710  1.00  0.00           H 
ATOM   4857  CA  GLN C 483      87.970  62.630  48.790  1.00  0.00           C 
ATOM   4858  HA  GLN C 483      88.470  62.500  49.740  1.00  0.00           H 
ATOM   4859  CB  GLN C 483      87.380  61.360  48.280  1.00  0.00           C 
ATOM   4860  HB1 GLN C 483      86.560  61.570  47.560  1.00  0.00           H 
ATOM   4861  HB2 GLN C 483      88.230  60.800  47.850  1.00  0.00           H 
ATOM   4862  CG  GLN C 483      86.810  60.380  49.380  1.00  0.00           C 
ATOM   4863  HG1 GLN C 483      85.730  60.640  49.320  1.00  0.00           H 
ATOM   4864  HG2 GLN C 483      86.860  59.300  49.140  1.00  0.00           H 
ATOM   4865  CD  GLN C 483      87.420  60.480  50.730  1.00  0.00           C 
ATOM   4866  OE1 GLN C 483      88.610  60.480  50.960  1.00  0.00           O 
ATOM   4867  NE2 GLN C 483      86.490  60.570  51.720  1.00  0.00           N 
ATOM   4868 1HE2 GLN C 483      85.510  60.580  51.550  1.00  0.00           H 
ATOM   4869 2HE2 GLN C 483      86.780  60.670  52.670  1.00  0.00           H 
ATOM   4870  C   GLN C 483      88.950  63.270  47.680  1.00  0.00           C 
ATOM   4871  O   GLN C 483      90.130  62.900  47.580  1.00  0.00           O 
ATOM   4872  N   LYS C 484      88.440  64.250  46.900  1.00  0.00           N 
ATOM   4873  HN  LYS C 484      87.460  64.400  46.850  1.00  0.00           H 
ATOM   4874  CA  LYS C 484      89.180  64.920  45.810  1.00  0.00           C 
ATOM   4875  HA  LYS C 484      90.170  64.500  45.730  1.00  0.00           H 
ATOM   4876  CB  LYS C 484      88.300  65.090  44.540  1.00  0.00           C 
ATOM   4877  HB1 LYS C 484      88.340  64.090  44.050  1.00  0.00           H 
ATOM   4878  HB2 LYS C 484      87.280  65.230  44.960  1.00  0.00           H 
ATOM   4879  CG  LYS C 484      88.460  66.180  43.450  1.00  0.00           C 
ATOM   4880  HG1 LYS C 484      89.550  66.330  43.280  1.00  0.00           H 
ATOM   4881  HG2 LYS C 484      88.160  65.790  42.450  1.00  0.00           H 
ATOM   4882  CD  LYS C 484      87.650  67.340  43.910  1.00  0.00           C 
ATOM   4883  HD1 LYS C 484      86.600  67.110  43.640  1.00  0.00           H 
ATOM   4884  HD2 LYS C 484      87.690  67.510  45.010  1.00  0.00           H 
ATOM   4885  CE  LYS C 484      88.050  68.610  43.190  1.00  0.00           C 
ATOM   4886  HE1 LYS C 484      87.930  68.600  42.090  1.00  0.00           H 
ATOM   4887  HE2 LYS C 484      87.330  69.370  43.560  1.00  0.00           H 
ATOM   4888  NZ  LYS C 484      89.450  69.140  43.510  1.00  0.00           N 
ATOM   4889  HZ1 LYS C 484      89.570  70.150  43.300  1.00  0.00           H 
ATOM   4890  HZ2 LYS C 484      89.770  68.820  44.440  1.00  0.00           H 
ATOM   4891  HZ3 LYS C 484      90.020  68.720  42.740  1.00  0.00           H 
ATOM   4892  C   LYS C 484      89.580  66.250  46.340  1.00  0.00           C 
ATOM   4893  O   LYS C 484      90.160  67.040  45.690  1.00  0.00           O 
ATOM   4894  N   MET C 485      89.260  66.500  47.610  1.00  0.00           N 
ATOM   4895  HN  MET C 485      88.510  65.970  47.990  1.00  0.00           H 
ATOM   4896  CA  MET C 485      89.910  67.470  48.460  1.00  0.00           C 
ATOM   4897  HA  MET C 485      90.260  68.280  47.840  1.00  0.00           H 
ATOM   4898  CB  MET C 485      88.890  68.150  49.370  1.00  0.00           C 
ATOM   4899  HB1 MET C 485      88.400  67.360  49.980  1.00  0.00           H 
ATOM   4900  HB2 MET C 485      89.410  68.800  50.110  1.00  0.00           H 
ATOM   4901  CG  MET C 485      87.920  69.140  48.680  1.00  0.00           C 
ATOM   4902  HG1 MET C 485      88.530  69.980  48.280  1.00  0.00           H 
ATOM   4903  HG2 MET C 485      87.420  68.660  47.810  1.00  0.00           H 
ATOM   4904  SD  MET C 485      86.740  69.700  49.880  1.00  0.00           S 
ATOM   4905  CE  MET C 485      85.990  71.090  48.910  1.00  0.00           C 
ATOM   4906  HE1 MET C 485      85.360  70.720  48.080  1.00  0.00           H 
ATOM   4907  HE2 MET C 485      85.410  71.690  49.640  1.00  0.00           H 
ATOM   4908  HE3 MET C 485      86.750  71.780  48.490  1.00  0.00           H 
ATOM   4909  C   MET C 485      91.130  66.910  49.200  1.00  0.00           C 
ATOM   4910  O   MET C 485      91.760  67.580  50.000  1.00  0.00           O 
ATOM   4911  N   ILE C 486      91.550  65.690  48.810  1.00  0.00           N 
ATOM   4912  HN  ILE C 486      91.080  64.970  48.310  1.00  0.00           H 
ATOM   4913  CA  ILE C 486      92.810  65.100  49.210  1.00  0.00           C 
ATOM   4914  HA  ILE C 486      93.170  65.630  50.080  1.00  0.00           H 
ATOM   4915  CB  ILE C 486      92.670  63.630  49.640  1.00  0.00           C 
ATOM   4916  HB  ILE C 486      92.520  63.060  48.700  1.00  0.00           H 
ATOM   4917  CG2 ILE C 486      93.990  63.200  50.280  1.00  0.00           C 
ATOM   4918 1HG2 ILE C 486      94.180  63.670  51.270  1.00  0.00           H 
ATOM   4919 2HG2 ILE C 486      94.040  62.130  50.570  1.00  0.00           H 
ATOM   4920 3HG2 ILE C 486      94.870  63.340  49.620  1.00  0.00           H 
ATOM   4921  CG1 ILE C 486      91.460  63.320  50.620  1.00  0.00           C 
ATOM   4922 1HG1 ILE C 486      90.470  63.550  50.170  1.00  0.00           H 
ATOM   4923 2HG1 ILE C 486      91.500  62.220  50.740  1.00  0.00           H 
ATOM   4924  CD  ILE C 486      91.520  64.100  51.960  1.00  0.00           C 
ATOM   4925  HD1 ILE C 486      92.460  63.770  52.440  1.00  0.00           H 
ATOM   4926  HD2 ILE C 486      91.480  65.200  51.830  1.00  0.00           H 
ATOM   4927  HD3 ILE C 486      90.670  63.850  52.620  1.00  0.00           H 
ATOM   4928  C   ILE C 486      93.800  65.410  48.130  1.00  0.00           C 
ATOM   4929  O   ILE C 486      94.960  65.000  48.150  1.00  0.00           O 
ATOM   4930  N   PHE C 487      93.400  66.280  47.210  1.00  0.00           N 
ATOM   4931  HN  PHE C 487      92.420  66.460  47.230  1.00  0.00           H 
ATOM   4932  CA  PHE C 487      94.250  66.790  46.180  1.00  0.00           C 
ATOM   4933  HA  PHE C 487      94.830  66.040  45.670  1.00  0.00           H 
ATOM   4934  CB  PHE C 487      93.490  67.600  45.080  1.00  0.00           C 
ATOM   4935  HB1 PHE C 487      94.210  67.760  44.250  1.00  0.00           H 
ATOM   4936  HB2 PHE C 487      92.610  67.040  44.700  1.00  0.00           H 
ATOM   4937  CG  PHE C 487      92.950  69.010  45.420  1.00  0.00           C 
ATOM   4938  CD1 PHE C 487      92.590  69.410  46.730  1.00  0.00           C 
ATOM   4939  HD1 PHE C 487      92.750  68.740  47.560  1.00  0.00           H 
ATOM   4940  CE1 PHE C 487      92.010  70.620  47.040  1.00  0.00           C 
ATOM   4941  HE1 PHE C 487      91.840  70.770  48.100  1.00  0.00           H 
ATOM   4942  CZ  PHE C 487      91.890  71.570  46.000  1.00  0.00           C 
ATOM   4943  HZ  PHE C 487      91.350  72.470  46.250  1.00  0.00           H 
ATOM   4944  CD2 PHE C 487      92.690  69.930  44.380  1.00  0.00           C 
ATOM   4945  HD2 PHE C 487      92.890  69.620  43.370  1.00  0.00           H 
ATOM   4946  CE2 PHE C 487      92.320  71.240  44.670  1.00  0.00           C 
ATOM   4947  HE2 PHE C 487      92.270  71.980  43.880  1.00  0.00           H 
ATOM   4948  C   PHE C 487      95.270  67.670  46.820  1.00  0.00           C 
ATOM   4949  O   PHE C 487      95.210  67.910  47.990  1.00  0.00           O 
ATOM   4950  N   GLY C 488      96.250  68.170  46.010  1.00  0.00           N 
ATOM   4951  HN  GLY C 488      96.260  67.890  45.050  1.00  0.00           H 
ATOM   4952  CA  GLY C 488      97.330  69.010  46.410  1.00  0.00           C 
ATOM   4953  HA1 GLY C 488      98.180  68.410  46.710  1.00  0.00           H 
ATOM   4954  HA2 GLY C 488      97.530  69.670  45.580  1.00  0.00           H 
ATOM   4955  C   GLY C 488      97.040  69.880  47.580  1.00  0.00           C 
ATOM   4956  O   GLY C 488      97.560  69.710  48.710  1.00  0.00           O 
ATOM   4957  N   ASP C 489      96.120  70.890  47.390  1.00  0.00           N 
ATOM   4958  HN  ASP C 489      95.590  70.890  46.540  1.00  0.00           H 
ATOM   4959  CA  ASP C 489      95.940  72.000  48.340  1.00  0.00           C 
ATOM   4960  HA  ASP C 489      96.920  72.440  48.480  1.00  0.00           H 
ATOM   4961  CB  ASP C 489      95.000  73.060  47.690  1.00  0.00           C 
ATOM   4962  HB1 ASP C 489      94.050  72.570  47.400  1.00  0.00           H 
ATOM   4963  HB2 ASP C 489      94.760  73.850  48.430  1.00  0.00           H 
ATOM   4964  CG  ASP C 489      95.820  73.590  46.590  1.00  0.00           C 
ATOM   4965  OD1 ASP C 489      96.940  74.090  46.920  1.00  0.00           O 
ATOM   4966  OD2 ASP C 489      95.460  73.420  45.350  1.00  0.00           O 
ATOM   4967  C   ASP C 489      95.560  71.610  49.720  1.00  0.00           C 
ATOM   4968  O   ASP C 489      96.020  72.230  50.680  1.00  0.00           O 
ATOM   4969  N   LEU C 490      94.690  70.660  50.040  1.00  0.00           N 
ATOM   4970  HN  LEU C 490      94.110  70.230  49.350  1.00  0.00           H 
ATOM   4971  CA  LEU C 490      94.410  70.370  51.460  1.00  0.00           C 
ATOM   4972  HA  LEU C 490      94.420  71.300  52.010  1.00  0.00           H 
ATOM   4973  CB  LEU C 490      93.100  69.640  51.570  1.00  0.00           C 
ATOM   4974  HB1 LEU C 490      92.500  69.820  50.650  1.00  0.00           H 
ATOM   4975  HB2 LEU C 490      93.270  68.540  51.520  1.00  0.00           H 
ATOM   4976  CG  LEU C 490      92.260  69.980  52.840  1.00  0.00           C 
ATOM   4977  HG  LEU C 490      92.770  69.580  53.740  1.00  0.00           H 
ATOM   4978  CD1 LEU C 490      91.870  71.430  52.950  1.00  0.00           C 
ATOM   4979 1HD1 LEU C 490      92.770  71.970  53.310  1.00  0.00           H 
ATOM   4980 2HD1 LEU C 490      91.500  71.960  52.050  1.00  0.00           H 
ATOM   4981 3HD1 LEU C 490      91.070  71.520  53.720  1.00  0.00           H 
ATOM   4982  CD2 LEU C 490      90.980  69.220  52.660  1.00  0.00           C 
ATOM   4983 1HD2 LEU C 490      90.310  69.730  51.940  1.00  0.00           H 
ATOM   4984 2HD2 LEU C 490      91.160  68.170  52.330  1.00  0.00           H 
ATOM   4985 3HD2 LEU C 490      90.480  69.140  53.650  1.00  0.00           H 
ATOM   4986  C   LEU C 490      95.570  69.550  52.130  1.00  0.00           C 
ATOM   4987  O   LEU C 490      95.850  69.680  53.330  1.00  0.00           O 
ATOM   4988  N   MET C 491      96.400  68.810  51.350  1.00  0.00           N 
ATOM   4989  HN  MET C 491      96.280  68.810  50.360  1.00  0.00           H 
ATOM   4990  CA  MET C 491      97.540  68.030  51.960  1.00  0.00           C 
ATOM   4991  HA  MET C 491      97.280  67.700  52.950  1.00  0.00           H 
ATOM   4992  CB  MET C 491      97.940  66.820  51.050  1.00  0.00           C 
ATOM   4993  HB1 MET C 491      96.990  66.330  50.750  1.00  0.00           H 
ATOM   4994  HB2 MET C 491      98.440  67.140  50.110  1.00  0.00           H 
ATOM   4995  CG  MET C 491      98.830  65.750  51.740  1.00  0.00           C 
ATOM   4996  HG1 MET C 491      99.050  65.000  50.950  1.00  0.00           H 
ATOM   4997  HG2 MET C 491      99.800  66.240  51.970  1.00  0.00           H 
ATOM   4998  SD  MET C 491      98.060  65.070  53.290  1.00  0.00           S
[truncated: 1,752,079 more chars]
