# Supplementary material for: Molecular pathway and structural mechanism of human oncochannel TRPV6 inhibition by the phytocannabinoid tetrahydrocannabivarin
Source: Nat Commun. 2023 Aug 2;14:4630. doi: 10.1038/s41467-023-40362-2 (PMC10397291; doi:10.1038/s41467-023-40362-2)
Supplement: Supplementary file 5 — Supplementary Data 2 [file 41467_2023_40362_MOESM5_ESM.zip › Supplementary Data 2/bwd_run3.pdb]

t=0
MODEL 1                                                                        
CRYST1   67.860   67.370   59.550  90.00  90.00  90.00 P 1           1
ATOM      1  N   MET A 454      75.840 111.780  71.700  1.00  0.00           N 
ATOM      2  HN  MET A 454      75.550 111.950  72.640  1.00  0.00           H 
ATOM      3  CA  MET A 454      77.320 111.610  71.520  1.00  0.00           C 
ATOM      4  HA  MET A 454      77.770 112.450  71.010  1.00  0.00           H 
ATOM      5  CB  MET A 454      78.000 111.570  72.940  1.00  0.00           C 
ATOM      6  HB1 MET A 454      77.260 111.020  73.550  1.00  0.00           H 
ATOM      7  HB2 MET A 454      78.990 111.080  72.840  1.00  0.00           H 
ATOM      8  CG  MET A 454      78.240 112.950  73.630  1.00  0.00           C 
ATOM      9  HG1 MET A 454      78.790 113.620  72.930  1.00  0.00           H 
ATOM     10  HG2 MET A 454      77.260 113.420  73.850  1.00  0.00           H 
ATOM     11  SD  MET A 454      79.180 112.720  75.170  1.00  0.00           S 
ATOM     12  CE  MET A 454      79.350 114.430  75.450  1.00  0.00           C 
ATOM     13  HE1 MET A 454      80.130 114.800  74.760  1.00  0.00           H 
ATOM     14  HE2 MET A 454      78.420 115.020  75.300  1.00  0.00           H 
ATOM     15  HE3 MET A 454      79.650 114.550  76.510  1.00  0.00           H 
ATOM     16  C   MET A 454      77.710 110.310  70.810  1.00  0.00           C 
ATOM     17  O   MET A 454      78.380 110.210  69.860  1.00  0.00           O 
ATOM     18  N   SER A 455      77.120 109.210  71.280  1.00  0.00           N 
ATOM     19  HN  SER A 455      76.550 109.210  72.100  1.00  0.00           H 
ATOM     20  CA  SER A 455      77.190 107.950  70.530  1.00  0.00           C 
ATOM     21  HA  SER A 455      78.230 107.690  70.380  1.00  0.00           H 
ATOM     22  CB  SER A 455      76.490 106.760  71.230  1.00  0.00           C 
ATOM     23  HB1 SER A 455      75.390 106.920  71.140  1.00  0.00           H 
ATOM     24  HB2 SER A 455      76.670 105.880  70.580  1.00  0.00           H 
ATOM     25  OG  SER A 455      76.990 106.590  72.590  1.00  0.00           O 
ATOM     26  HG1 SER A 455      76.700 107.320  73.130  1.00  0.00           H 
ATOM     27  C   SER A 455      76.850 107.970  69.080  1.00  0.00           C 
ATOM     28  O   SER A 455      77.620 107.450  68.280  1.00  0.00           O 
ATOM     29  N   PHE A 456      75.710 108.590  68.670  1.00  0.00           N 
ATOM     30  HN  PHE A 456      75.010 108.880  69.310  1.00  0.00           H 
ATOM     31  CA  PHE A 456      75.350 108.700  67.300  1.00  0.00           C 
ATOM     32  HA  PHE A 456      75.450 107.710  66.880  1.00  0.00           H 
ATOM     33  CB  PHE A 456      74.010 109.330  67.060  1.00  0.00           C 
ATOM     34  HB1 PHE A 456      73.920 110.210  67.730  1.00  0.00           H 
ATOM     35  HB2 PHE A 456      73.790 109.680  66.030  1.00  0.00           H 
ATOM     36  CG  PHE A 456      72.860 108.390  67.370  1.00  0.00           C 
ATOM     37  CD1 PHE A 456      72.570 107.450  66.370  1.00  0.00           C 
ATOM     38  HD1 PHE A 456      73.270 107.380  65.560  1.00  0.00           H 
ATOM     39  CE1 PHE A 456      71.330 106.850  66.310  1.00  0.00           C 
ATOM     40  HE1 PHE A 456      71.180 106.170  65.490  1.00  0.00           H 
ATOM     41  CZ  PHE A 456      70.360 107.130  67.310  1.00  0.00           C 
ATOM     42  HZ  PHE A 456      69.340 106.790  67.360  1.00  0.00           H 
ATOM     43  CD2 PHE A 456      71.890 108.740  68.290  1.00  0.00           C 
ATOM     44  HD2 PHE A 456      72.120 109.500  69.030  1.00  0.00           H 
ATOM     45  CE2 PHE A 456      70.700 108.050  68.350  1.00  0.00           C 
ATOM     46  HE2 PHE A 456      69.980 108.450  69.050  1.00  0.00           H 
ATOM     47  C   PHE A 456      76.380 109.650  66.540  1.00  0.00           C 
ATOM     48  O   PHE A 456      76.820 109.260  65.480  1.00  0.00           O 
ATOM     49  N   ALA A 457      76.710 110.780  67.120  1.00  0.00           N 
ATOM     50  HN  ALA A 457      76.190 111.020  67.930  1.00  0.00           H 
ATOM     51  CA  ALA A 457      77.730 111.610  66.690  1.00  0.00           C 
ATOM     52  HA  ALA A 457      77.540 112.040  65.720  1.00  0.00           H 
ATOM     53  CB  ALA A 457      77.870 112.790  67.690  1.00  0.00           C 
ATOM     54  HB1 ALA A 457      78.610 113.530  67.300  1.00  0.00           H 
ATOM     55  HB2 ALA A 457      76.920 113.350  67.610  1.00  0.00           H 
ATOM     56  HB3 ALA A 457      77.990 112.500  68.760  1.00  0.00           H 
ATOM     57  C   ALA A 457      79.120 110.880  66.540  1.00  0.00           C 
ATOM     58  O   ALA A 457      79.850 111.120  65.560  1.00  0.00           O 
ATOM     59  N   LEU A 458      79.570 110.060  67.490  1.00  0.00           N 
ATOM     60  HN  LEU A 458      79.170 109.870  68.380  1.00  0.00           H 
ATOM     61  CA  LEU A 458      80.770 109.270  67.180  1.00  0.00           C 
ATOM     62  HA  LEU A 458      81.660 109.870  67.060  1.00  0.00           H 
ATOM     63  CB  LEU A 458      81.200 108.320  68.360  1.00  0.00           C 
ATOM     64  HB1 LEU A 458      80.330 107.780  68.790  1.00  0.00           H 
ATOM     65  HB2 LEU A 458      81.960 107.590  67.990  1.00  0.00           H 
ATOM     66  CG  LEU A 458      82.040 109.100  69.420  1.00  0.00           C 
ATOM     67  HG  LEU A 458      82.380 108.350  70.160  1.00  0.00           H 
ATOM     68  CD1 LEU A 458      83.380 109.640  68.890  1.00  0.00           C 
ATOM     69 1HD1 LEU A 458      84.070 109.910  69.720  1.00  0.00           H 
ATOM     70 2HD1 LEU A 458      83.870 108.840  68.300  1.00  0.00           H 
ATOM     71 3HD1 LEU A 458      83.220 110.530  68.250  1.00  0.00           H 
ATOM     72  CD2 LEU A 458      81.230 110.150  70.250  1.00  0.00           C 
ATOM     73 1HD2 LEU A 458      80.400 109.620  70.770  1.00  0.00           H 
ATOM     74 2HD2 LEU A 458      81.840 110.610  71.060  1.00  0.00           H 
ATOM     75 3HD2 LEU A 458      80.840 110.960  69.610  1.00  0.00           H 
ATOM     76  C   LEU A 458      80.750 108.380  65.920  1.00  0.00           C 
ATOM     77  O   LEU A 458      81.620 108.480  65.070  1.00  0.00           O 
ATOM     78  N   VAL A 459      79.720 107.500  65.800  1.00  0.00           N 
ATOM     79  HN  VAL A 459      78.950 107.520  66.430  1.00  0.00           H 
ATOM     80  CA  VAL A 459      79.540 106.500  64.780  1.00  0.00           C 
ATOM     81  HA  VAL A 459      80.490 106.000  64.710  1.00  0.00           H 
ATOM     82  CB  VAL A 459      78.340 105.580  65.160  1.00  0.00           C 
ATOM     83  HB  VAL A 459      77.460 106.190  65.450  1.00  0.00           H 
ATOM     84  CG1 VAL A 459      77.950 104.630  63.910  1.00  0.00           C 
ATOM     85 1HG1 VAL A 459      77.120 103.990  64.280  1.00  0.00           H 
ATOM     86 2HG1 VAL A 459      77.460 105.290  63.170  1.00  0.00           H 
ATOM     87 3HG1 VAL A 459      78.770 104.020  63.470  1.00  0.00           H 
ATOM     88  CG2 VAL A 459      78.800 104.770  66.330  1.00  0.00           C 
ATOM     89 1HG2 VAL A 459      77.870 104.350  66.780  1.00  0.00           H 
ATOM     90 2HG2 VAL A 459      79.480 103.930  66.070  1.00  0.00           H 
ATOM     91 3HG2 VAL A 459      79.220 105.430  67.120  1.00  0.00           H 
ATOM     92  C   VAL A 459      79.390 107.220  63.500  1.00  0.00           C 
ATOM     93  O   VAL A 459      80.070 106.890  62.560  1.00  0.00           O 
ATOM     94  N   LEU A 460      78.460 108.170  63.380  1.00  0.00           N 
ATOM     95  HN  LEU A 460      78.010 108.460  64.220  1.00  0.00           H 
ATOM     96  CA  LEU A 460      78.230 108.920  62.180  1.00  0.00           C 
ATOM     97  HA  LEU A 460      78.060 108.310  61.310  1.00  0.00           H 
ATOM     98  CB  LEU A 460      76.910 109.800  62.250  1.00  0.00           C 
ATOM     99  HB1 LEU A 460      76.850 110.480  63.130  1.00  0.00           H 
ATOM    100  HB2 LEU A 460      76.830 110.580  61.460  1.00  0.00           H 
ATOM    101  CG  LEU A 460      75.630 109.010  62.130  1.00  0.00           C 
ATOM    102  HG  LEU A 460      75.380 108.830  61.060  1.00  0.00           H 
ATOM    103  CD1 LEU A 460      75.540 107.650  62.760  1.00  0.00           C 
ATOM    104 1HD1 LEU A 460      74.490 107.290  62.750  1.00  0.00           H 
ATOM    105 2HD1 LEU A 460      76.120 106.900  62.190  1.00  0.00           H 
ATOM    106 3HD1 LEU A 460      75.820 107.570  63.830  1.00  0.00           H 
ATOM    107  CD2 LEU A 460      74.500 109.860  62.700  1.00  0.00           C 
ATOM    108 1HD2 LEU A 460      74.660 110.890  62.330  1.00  0.00           H 
ATOM    109 2HD2 LEU A 460      73.470 109.530  62.440  1.00  0.00           H 
ATOM    110 3HD2 LEU A 460      74.580 109.920  63.810  1.00  0.00           H 
ATOM    111  C   LEU A 460      79.340 109.820  61.770  1.00  0.00           C 
ATOM    112  O   LEU A 460      79.730 109.850  60.580  1.00  0.00           O 
ATOM    113  N   GLY A 461      80.020 110.490  62.720  1.00  0.00           N 
ATOM    114  HN  GLY A 461      79.620 110.570  63.630  1.00  0.00           H 
ATOM    115  CA  GLY A 461      81.150 111.330  62.510  1.00  0.00           C 
ATOM    116  HA1 GLY A 461      81.000 112.220  61.920  1.00  0.00           H 
ATOM    117  HA2 GLY A 461      81.490 111.710  63.460  1.00  0.00           H 
ATOM    118  C   GLY A 461      82.420 110.640  62.040  1.00  0.00           C 
ATOM    119  O   GLY A 461      83.010 111.150  61.120  1.00  0.00           O 
ATOM    120  N   TRP A 462      82.830 109.490  62.640  1.00  0.00           N 
ATOM    121  HN  TRP A 462      82.350 109.120  63.440  1.00  0.00           H 
ATOM    122  CA  TRP A 462      83.830 108.650  62.090  1.00  0.00           C 
ATOM    123  HA  TRP A 462      84.670 109.250  61.760  1.00  0.00           H 
ATOM    124  CB  TRP A 462      84.260 107.530  63.100  1.00  0.00           C 
ATOM    125  HB1 TRP A 462      83.380 107.210  63.700  1.00  0.00           H 
ATOM    126  HB2 TRP A 462      84.690 106.620  62.640  1.00  0.00           H 
ATOM    127  CG  TRP A 462      85.280 107.960  64.100  1.00  0.00           C 
ATOM    128  CD1 TRP A 462      85.050 108.280  65.420  1.00  0.00           C 
ATOM    129  HD1 TRP A 462      84.090 108.540  65.850  1.00  0.00           H 
ATOM    130  NE1 TRP A 462      86.240 108.640  65.990  1.00  0.00           N 
ATOM    131  HE1 TRP A 462      86.440 109.240  66.730  1.00  0.00           H 
ATOM    132  CE2 TRP A 462      87.230 108.550  65.090  1.00  0.00           C 
ATOM    133  CD2 TRP A 462      86.650 108.130  63.830  1.00  0.00           C 
ATOM    134  CE3 TRP A 462      87.480 107.980  62.710  1.00  0.00           C 
ATOM    135  HE3 TRP A 462      87.090 107.550  61.800  1.00  0.00           H 
ATOM    136  CZ3 TRP A 462      88.820 108.220  62.850  1.00  0.00           C 
ATOM    137  HZ3 TRP A 462      89.490 108.170  62.000  1.00  0.00           H 
ATOM    138  CZ2 TRP A 462      88.570 108.860  65.150  1.00  0.00           C 
ATOM    139  HZ2 TRP A 462      89.050 109.210  66.050  1.00  0.00           H 
ATOM    140  CH2 TRP A 462      89.270 108.850  63.990  1.00  0.00           C 
ATOM    141  HH2 TRP A 462      90.300 109.180  64.000  1.00  0.00           H 
ATOM    142  C   TRP A 462      83.400 108.070  60.740  1.00  0.00           C 
ATOM    143  O   TRP A 462      84.140 108.000  59.720  1.00  0.00           O 
ATOM    144  N   CYS A 463      82.110 107.610  60.650  1.00  0.00           N 
ATOM    145  HN  CYS A 463      81.520 107.460  61.440  1.00  0.00           H 
ATOM    146  CA  CYS A 463      81.820 106.870  59.460  1.00  0.00           C 
ATOM    147  HA  CYS A 463      82.680 106.230  59.310  1.00  0.00           H 
ATOM    148  CB  CYS A 463      80.560 105.920  59.590  1.00  0.00           C 
ATOM    149  HB1 CYS A 463      79.740 106.490  60.060  1.00  0.00           H 
ATOM    150  HB2 CYS A 463      80.340 105.490  58.590  1.00  0.00           H 
ATOM    151  SG  CYS A 463      80.850 104.470  60.560  1.00  0.00           S 
ATOM    152  HG1 CYS A 463      81.200 105.120  61.660  1.00  0.00           H 
ATOM    153  C   CYS A 463      81.770 107.680  58.190  1.00  0.00           C 
ATOM    154  O   CYS A 463      81.810 107.100  57.070  1.00  0.00           O 
ATOM    155  N   ASN A 464      81.680 108.980  58.280  1.00  0.00           N 
ATOM    156  HN  ASN A 464      81.510 109.440  59.150  1.00  0.00           H 
ATOM    157  CA  ASN A 464      81.820 109.880  57.220  1.00  0.00           C 
ATOM    158  HA  ASN A 464      81.080 109.590  56.490  1.00  0.00           H 
ATOM    159  CB  ASN A 464      81.560 111.360  57.590  1.00  0.00           C 
ATOM    160  HB1 ASN A 464      82.000 111.420  58.610  1.00  0.00           H 
ATOM    161  HB2 ASN A 464      82.020 112.110  56.900  1.00  0.00           H 
ATOM    162  CG  ASN A 464      80.090 111.700  57.730  1.00  0.00           C 
ATOM    163  OD1 ASN A 464      79.330 111.090  56.990  1.00  0.00           O 
ATOM    164  ND2 ASN A 464      79.690 112.600  58.660  1.00  0.00           N 
ATOM    165 1HD2 ASN A 464      80.280 113.340  58.980  1.00  0.00           H 
ATOM    166 2HD2 ASN A 464      78.740 112.540  58.960  1.00  0.00           H 
ATOM    167  C   ASN A 464      83.170 109.740  56.530  1.00  0.00           C 
ATOM    168  O   ASN A 464      83.300 109.730  55.300  1.00  0.00           O 
ATOM    169  N   VAL A 465      84.260 109.530  57.270  1.00  0.00           N 
ATOM    170  HN  VAL A 465      84.230 109.360  58.250  1.00  0.00           H 
ATOM    171  CA  VAL A 465      85.670 109.440  56.860  1.00  0.00           C 
ATOM    172  HA  VAL A 465      85.960 110.420  56.500  1.00  0.00           H 
ATOM    173  CB  VAL A 465      86.620 109.190  58.030  1.00  0.00           C 
ATOM    174  HB  VAL A 465      86.260 108.320  58.610  1.00  0.00           H 
ATOM    175  CG1 VAL A 465      88.080 108.810  57.660  1.00  0.00           C 
ATOM    176 1HG1 VAL A 465      88.730 108.890  58.560  1.00  0.00           H 
ATOM    177 2HG1 VAL A 465      88.120 107.740  57.360  1.00  0.00           H 
ATOM    178 3HG1 VAL A 465      88.600 109.410  56.880  1.00  0.00           H 
ATOM    179  CG2 VAL A 465      86.620 110.440  58.980  1.00  0.00           C 
ATOM    180 1HG2 VAL A 465      87.330 110.370  59.840  1.00  0.00           H 
ATOM    181 2HG2 VAL A 465      86.880 111.360  58.410  1.00  0.00           H 
ATOM    182 3HG2 VAL A 465      85.620 110.550  59.440  1.00  0.00           H 
ATOM    183  C   VAL A 465      86.010 108.450  55.760  1.00  0.00           C 
ATOM    184  O   VAL A 465      86.680 108.720  54.810  1.00  0.00           O 
ATOM    185  N   MET A 466      85.200 107.360  55.650  1.00  0.00           N 
ATOM    186  HN  MET A 466      84.590 107.270  56.430  1.00  0.00           H 
ATOM    187  CA  MET A 466      85.060 106.370  54.580  1.00  0.00           C 
ATOM    188  HA  MET A 466      85.970 105.790  54.540  1.00  0.00           H 
ATOM    189  CB  MET A 466      83.940 105.310  54.920  1.00  0.00           C 
ATOM    190  HB1 MET A 466      82.930 105.780  54.920  1.00  0.00           H 
ATOM    191  HB2 MET A 466      83.870 104.450  54.230  1.00  0.00           H 
ATOM    192  CG  MET A 466      84.020 104.660  56.380  1.00  0.00           C 
ATOM    193  HG1 MET A 466      84.920 104.010  56.430  1.00  0.00           H 
ATOM    194  HG2 MET A 466      84.220 105.470  57.110  1.00  0.00           H 
ATOM    195  SD  MET A 466      82.630 103.610  56.910  1.00  0.00           S 
ATOM    196  CE  MET A 466      82.410 102.350  55.580  1.00  0.00           C 
ATOM    197  HE1 MET A 466      81.410 101.910  55.770  1.00  0.00           H 
ATOM    198  HE2 MET A 466      82.320 102.840  54.590  1.00  0.00           H 
ATOM    199  HE3 MET A 466      83.210 101.580  55.540  1.00  0.00           H 
ATOM    200  C   MET A 466      84.800 106.950  53.210  1.00  0.00           C 
ATOM    201  O   MET A 466      85.190 106.370  52.140  1.00  0.00           O 
ATOM    202  N   TYR A 467      84.010 108.050  53.190  1.00  0.00           N 
ATOM    203  HN  TYR A 467      83.610 108.430  54.020  1.00  0.00           H 
ATOM    204  CA  TYR A 467      83.670 108.690  51.960  1.00  0.00           C 
ATOM    205  HA  TYR A 467      83.200 107.880  51.410  1.00  0.00           H 
ATOM    206  CB  TYR A 467      82.630 109.740  52.340  1.00  0.00           C 
ATOM    207  HB1 TYR A 467      81.730 109.320  52.840  1.00  0.00           H 
ATOM    208  HB2 TYR A 467      83.080 110.400  53.120  1.00  0.00           H 
ATOM    209  CG  TYR A 467      82.140 110.590  51.220  1.00  0.00           C 
ATOM    210  CD1 TYR A 467      81.150 110.080  50.350  1.00  0.00           C 
ATOM    211  HD1 TYR A 467      80.660 109.140  50.530  1.00  0.00           H 
ATOM    212  CE1 TYR A 467      80.670 110.950  49.380  1.00  0.00           C 
ATOM    213  HE1 TYR A 467      79.880 110.600  48.730  1.00  0.00           H 
ATOM    214  CZ  TYR A 467      81.320 112.140  49.100  1.00  0.00           C 
ATOM    215  OH  TYR A 467      80.730 112.910  48.090  1.00  0.00           O 
ATOM    216  HH  TYR A 467      81.130 113.780  48.000  1.00  0.00           H 
ATOM    217  CD2 TYR A 467      82.740 111.830  50.950  1.00  0.00           C 
ATOM    218  HD2 TYR A 467      83.530 112.190  51.580  1.00  0.00           H 
ATOM    219  CE2 TYR A 467      82.320 112.660  49.920  1.00  0.00           C 
ATOM    220  HE2 TYR A 467      82.750 113.630  49.710  1.00  0.00           H 
ATOM    221  C   TYR A 467      84.830 109.360  51.320  1.00  0.00           C 
ATOM    222  O   TYR A 467      84.930 109.470  50.060  1.00  0.00           O 
ATOM    223  N   PHE A 468      85.820 109.780  52.150  1.00  0.00           N 
ATOM    224  HN  PHE A 468      85.610 109.850  53.120  1.00  0.00           H 
ATOM    225  CA  PHE A 468      87.050 110.400  51.720  1.00  0.00           C 
ATOM    226  HA  PHE A 468      86.750 111.120  50.970  1.00  0.00           H 
ATOM    227  CB  PHE A 468      87.700 111.270  52.810  1.00  0.00           C 
ATOM    228  HB1 PHE A 468      87.880 110.590  53.670  1.00  0.00           H 
ATOM    229  HB2 PHE A 468      88.600 111.820  52.460  1.00  0.00           H 
ATOM    230  CG  PHE A 468      86.840 112.480  53.220  1.00  0.00           C 
ATOM    231  CD1 PHE A 468      86.770 113.620  52.320  1.00  0.00           C 
ATOM    232  HD1 PHE A 468      87.400 113.590  51.440  1.00  0.00           H 
ATOM    233  CE1 PHE A 468      85.870 114.710  52.510  1.00  0.00           C 
ATOM    234  HE1 PHE A 468      86.030 115.430  51.720  1.00  0.00           H 
ATOM    235  CZ  PHE A 468      85.240 114.850  53.710  1.00  0.00           C 
ATOM    236  HZ  PHE A 468      84.620 115.700  53.950  1.00  0.00           H 
ATOM    237  CD2 PHE A 468      85.990 112.580  54.340  1.00  0.00           C 
ATOM    238  HD2 PHE A 468      85.800 111.740  55.000  1.00  0.00           H 
ATOM    239  CE2 PHE A 468      85.250 113.720  54.580  1.00  0.00           C 
ATOM    240  HE2 PHE A 468      84.490 113.670  55.350  1.00  0.00           H 
ATOM    241  C   PHE A 468      88.060 109.450  51.230  1.00  0.00           C 
ATOM    242  O   PHE A 468      89.060 109.920  50.680  1.00  0.00           O 
ATOM    243  N   ALA A 469      87.870 108.130  51.240  1.00  0.00           N 
ATOM    244  HN  ALA A 469      87.090 107.820  51.770  1.00  0.00           H 
ATOM    245  CA  ALA A 469      88.710 107.170  50.590  1.00  0.00           C 
ATOM    246  HA  ALA A 469      89.700 107.250  51.020  1.00  0.00           H 
ATOM    247  CB  ALA A 469      87.990 105.910  51.040  1.00  0.00           C 
ATOM    248  HB1 ALA A 469      88.580 104.990  50.820  1.00  0.00           H 
ATOM    249  HB2 ALA A 469      87.900 105.760  52.140  1.00  0.00           H 
ATOM    250  HB3 ALA A 469      86.980 105.900  50.580  1.00  0.00           H 
ATOM    251  C   ALA A 469      88.870 107.300  49.080  1.00  0.00           C 
ATOM    252  O   ALA A 469      89.850 106.910  48.500  1.00  0.00           O 
ATOM    253  N   ARG A 470      87.930 107.800  48.340  1.00  0.00           N 
ATOM    254  HN  ARG A 470      87.120 108.120  48.830  1.00  0.00           H 
ATOM    255  CA  ARG A 470      87.930 107.880  46.890  1.00  0.00           C 
ATOM    256  HA  ARG A 470      87.880 106.830  46.640  1.00  0.00           H 
ATOM    257  CB  ARG A 470      86.560 108.370  46.330  1.00  0.00           C 
ATOM    258  HB1 ARG A 470      86.410 108.270  45.230  1.00  0.00           H 
ATOM    259  HB2 ARG A 470      85.870 107.700  46.880  1.00  0.00           H 
ATOM    260  CG  ARG A 470      86.140 109.860  46.630  1.00  0.00           C 
ATOM    261  HG1 ARG A 470      86.340 109.990  47.710  1.00  0.00           H 
ATOM    262  HG2 ARG A 470      86.850 110.560  46.130  1.00  0.00           H 
ATOM    263  CD  ARG A 470      84.720 110.280  46.310  1.00  0.00           C 
ATOM    264  HD1 ARG A 470      84.590 111.380  46.260  1.00  0.00           H 
ATOM    265  HD2 ARG A 470      84.480 109.710  45.390  1.00  0.00           H 
ATOM    266  NE  ARG A 470      83.930 109.750  47.450  1.00  0.00           N 
ATOM    267  HE  ARG A 470      84.390 109.580  48.320  1.00  0.00           H 
ATOM    268  CZ  ARG A 470      82.860 109.010  47.210  1.00  0.00           C 
ATOM    269  NH1 ARG A 470      82.120 109.350  46.180  1.00  0.00           N 
ATOM    270 1HH1 ARG A 470      82.300 110.200  45.690  1.00  0.00           H 
ATOM    271 2HH1 ARG A 470      81.340 108.740  46.030  1.00  0.00           H 
ATOM    272  NH2 ARG A 470      82.470 108.180  48.090  1.00  0.00           N 
ATOM    273 1HH2 ARG A 470      83.090 107.990  48.860  1.00  0.00           H 
ATOM    274 2HH2 ARG A 470      81.610 107.710  47.910  1.00  0.00           H 
ATOM    275  C   ARG A 470      89.030 108.570  46.230  1.00  0.00           C 
ATOM    276  O   ARG A 470      89.460 108.160  45.180  1.00  0.00           O 
ATOM    277  N   GLY A 471      89.590 109.680  46.790  1.00  0.00           N 
ATOM    278  HN  GLY A 471      89.340 109.880  47.740  1.00  0.00           H 
ATOM    279  CA  GLY A 471      90.580 110.590  46.230  1.00  0.00           C 
ATOM    280  HA1 GLY A 471      90.250 110.860  45.240  1.00  0.00           H 
ATOM    281  HA2 GLY A 471      90.610 111.460  46.870  1.00  0.00           H 
ATOM    282  C   GLY A 471      91.900 109.960  45.930  1.00  0.00           C 
ATOM    283  O   GLY A 471      92.620 110.400  45.050  1.00  0.00           O 
ATOM    284  N   PHE A 472      92.230 108.900  46.630  1.00  0.00           N 
ATOM    285  HN  PHE A 472      91.570 108.620  47.320  1.00  0.00           H 
ATOM    286  CA  PHE A 472      93.420 108.110  46.440  1.00  0.00           C 
ATOM    287  HA  PHE A 472      94.170 108.660  45.880  1.00  0.00           H 
ATOM    288  CB  PHE A 472      94.090 107.880  47.890  1.00  0.00           C 
ATOM    289  HB1 PHE A 472      94.300 108.850  48.400  1.00  0.00           H 
ATOM    290  HB2 PHE A 472      93.230 107.410  48.420  1.00  0.00           H 
ATOM    291  CG  PHE A 472      95.430 107.100  47.880  1.00  0.00           C 
ATOM    292  CD1 PHE A 472      96.650 107.850  47.920  1.00  0.00           C 
ATOM    293  HD1 PHE A 472      96.560 108.920  47.990  1.00  0.00           H 
ATOM    294  CE1 PHE A 472      97.900 107.220  47.950  1.00  0.00           C 
ATOM    295  HE1 PHE A 472      98.740 107.870  48.140  1.00  0.00           H 
ATOM    296  CZ  PHE A 472      97.960 105.810  47.820  1.00  0.00           C 
ATOM    297  HZ  PHE A 472      98.970 105.430  47.800  1.00  0.00           H 
ATOM    298  CD2 PHE A 472      95.540 105.680  47.820  1.00  0.00           C 
ATOM    299  HD2 PHE A 472      94.610 105.130  47.840  1.00  0.00           H 
ATOM    300  CE2 PHE A 472      96.800 105.060  47.850  1.00  0.00           C 
ATOM    301  HE2 PHE A 472      96.870 103.990  47.740  1.00  0.00           H 
ATOM    302  C   PHE A 472      93.120 106.820  45.640  1.00  0.00           C 
ATOM    303  O   PHE A 472      94.040 106.130  45.340  1.00  0.00           O 
ATOM    304  N   GLN A 473      91.820 106.510  45.330  1.00  0.00           N 
ATOM    305  HN  GLN A 473      91.120 107.220  45.310  1.00  0.00           H 
ATOM    306  CA  GLN A 473      91.430 105.200  44.850  1.00  0.00           C 
ATOM    307  HA  GLN A 473      90.350 105.290  44.840  1.00  0.00           H 
ATOM    308  CB  GLN A 473      92.010 104.990  43.460  1.00  0.00           C 
ATOM    309  HB1 GLN A 473      92.270 105.970  43.020  1.00  0.00           H 
ATOM    310  HB2 GLN A 473      92.980 104.450  43.570  1.00  0.00           H 
ATOM    311  CG  GLN A 473      91.130 104.150  42.430  1.00  0.00           C 
ATOM    312  HG1 GLN A 473      90.990 103.160  42.920  1.00  0.00           H 
ATOM    313  HG2 GLN A 473      90.120 104.590  42.290  1.00  0.00           H 
ATOM    314  CD  GLN A 473      91.820 103.920  41.060  1.00  0.00           C 
ATOM    315  OE1 GLN A 473      92.930 104.450  40.810  1.00  0.00           O 
ATOM    316  NE2 GLN A 473      91.140 102.930  40.370  1.00  0.00           N 
ATOM    317 1HE2 GLN A 473      90.170 102.890  40.620  1.00  0.00           H 
ATOM    318 2HE2 GLN A 473      91.580 102.530  39.560  1.00  0.00           H 
ATOM    319  C   GLN A 473      91.740 104.150  45.860  1.00  0.00           C 
ATOM    320  O   GLN A 473      92.180 103.030  45.510  1.00  0.00           O 
ATOM    321  N   MET A 474      91.290 104.350  47.060  1.00  0.00           N 
ATOM    322  HN  MET A 474      91.050 105.290  47.270  1.00  0.00           H 
ATOM    323  CA  MET A 474      91.260 103.340  48.180  1.00  0.00           C 
ATOM    324  HA  MET A 474      92.140 102.720  48.280  1.00  0.00           H 
ATOM    325  CB  MET A 474      91.150 104.060  49.570  1.00  0.00           C 
ATOM    326  HB1 MET A 474      90.110 104.430  49.670  1.00  0.00           H 
ATOM    327  HB2 MET A 474      91.180 103.430  50.480  1.00  0.00           H 
ATOM    328  CG  MET A 474      92.310 105.040  49.820  1.00  0.00           C 
ATOM    329  HG1 MET A 474      92.630 105.600  48.920  1.00  0.00           H 
ATOM    330  HG2 MET A 474      91.950 105.740  50.600  1.00  0.00           H 
ATOM    331  SD  MET A 474      93.840 104.330  50.620  1.00  0.00           S 
ATOM    332  CE  MET A 474      94.300 105.680  51.700  1.00  0.00           C 
ATOM    333  HE1 MET A 474      94.410 106.640  51.150  1.00  0.00           H 
ATOM    334  HE2 MET A 474      93.590 105.930  52.520  1.00  0.00           H 
ATOM    335  HE3 MET A 474      95.240 105.510  52.270  1.00  0.00           H 
ATOM    336  C   MET A 474      90.010 102.480  48.000  1.00  0.00           C 
ATOM    337  O   MET A 474      89.580 102.170  46.930  1.00  0.00           O 
ATOM    338  N   LEU A 475      89.430 102.100  49.170  1.00  0.00           N 
ATOM    339  HN  LEU A 475      89.840 102.240  50.070  1.00  0.00           H 
ATOM    340  CA  LEU A 475      88.260 101.200  49.280  1.00  0.00           C 
ATOM    341  HA  LEU A 475      88.350 100.450  48.510  1.00  0.00           H 
ATOM    342  CB  LEU A 475      88.210 100.490  50.630  1.00  0.00           C 
ATOM    343  HB1 LEU A 475      89.230 100.500  51.070  1.00  0.00           H 
ATOM    344  HB2 LEU A 475      87.570 100.970  51.400  1.00  0.00           H 
ATOM    345  CG  LEU A 475      87.860  99.020  50.750  1.00  0.00           C 
ATOM    346  HG  LEU A 475      88.220  98.600  51.710  1.00  0.00           H 
ATOM    347  CD1 LEU A 475      88.500  98.010  49.690  1.00  0.00           C 
ATOM    348 1HD1 LEU A 475      89.600  98.040  49.810  1.00  0.00           H 
ATOM    349 2HD1 LEU A 475      88.120  96.980  49.830  1.00  0.00           H 
ATOM    350 3HD1 LEU A 475      88.150  98.330  48.690  1.00  0.00           H 
ATOM    351  CD2 LEU A 475      86.340  98.850  50.930  1.00  0.00           C 
ATOM    352 1HD2 LEU A 475      86.130  99.040  52.010  1.00  0.00           H 
ATOM    353 2HD2 LEU A 475      85.780  99.570  50.300  1.00  0.00           H 
ATOM    354 3HD2 LEU A 475      85.980  97.840  50.660  1.00  0.00           H 
ATOM    355  C   LEU A 475      86.930 102.030  49.100  1.00  0.00           C 
ATOM    356  O   LEU A 475      85.840 101.480  49.150  1.00  0.00           O 
ATOM    357  N   GLY A 476      87.130 103.300  48.650  1.00  0.00           N 
ATOM    358  HN  GLY A 476      88.080 103.590  48.560  1.00  0.00           H 
ATOM    359  CA  GLY A 476      86.040 104.180  48.160  1.00  0.00           C 
ATOM    360  HA1 GLY A 476      85.220 104.240  48.860  1.00  0.00           H 
ATOM    361  HA2 GLY A 476      86.530 105.090  47.840  1.00  0.00           H 
ATOM    362  C   GLY A 476      85.310 103.760  46.830  1.00  0.00           C 
ATOM    363  O   GLY A 476      84.090 103.770  46.870  1.00  0.00           O 
ATOM    364  N   PRO A 477      85.990 103.390  45.750  1.00  0.00           N 
ATOM    365  CD  PRO A 477      87.280 103.960  45.310  1.00  0.00           C 
ATOM    366  HD1 PRO A 477      87.940 104.020  46.200  1.00  0.00           H 
ATOM    367  HD2 PRO A 477      87.150 104.950  44.820  1.00  0.00           H 
ATOM    368  CA  PRO A 477      85.420 102.500  44.700  1.00  0.00           C 
ATOM    369  HA  PRO A 477      84.610 103.080  44.290  1.00  0.00           H 
ATOM    370  CB  PRO A 477      86.570 102.210  43.680  1.00  0.00           C 
ATOM    371  HB1 PRO A 477      86.760 101.120  43.590  1.00  0.00           H 
ATOM    372  HB2 PRO A 477      86.340 102.670  42.700  1.00  0.00           H 
ATOM    373  CG  PRO A 477      87.790 102.880  44.310  1.00  0.00           C 
ATOM    374  HG1 PRO A 477      88.410 102.100  44.790  1.00  0.00           H 
ATOM    375  HG2 PRO A 477      88.300 103.410  43.470  1.00  0.00           H 
ATOM    376  C   PRO A 477      84.760 101.220  45.210  1.00  0.00           C 
ATOM    377  O   PRO A 477      83.790 100.730  44.500  1.00  0.00           O 
ATOM    378  N   PHE A 478      85.190 100.670  46.330  1.00  0.00           N 
ATOM    379  HN  PHE A 478      86.010 101.060  46.750  1.00  0.00           H 
ATOM    380  CA  PHE A 478      84.520  99.540  46.930  1.00  0.00           C 
ATOM    381  HA  PHE A 478      83.810  99.110  46.230  1.00  0.00           H 
ATOM    382  CB  PHE A 478      85.570  98.370  47.320  1.00  0.00           C 
ATOM    383  HB1 PHE A 478      86.410  98.730  47.950  1.00  0.00           H 
ATOM    384  HB2 PHE A 478      85.140  97.540  47.930  1.00  0.00           H 
ATOM    385  CG  PHE A 478      86.130  97.850  46.050  1.00  0.00           C 
ATOM    386  CD1 PHE A 478      85.830  96.550  45.660  1.00  0.00           C 
ATOM    387  HD1 PHE A 478      85.100  95.950  46.190  1.00  0.00           H 
ATOM    388  CE1 PHE A 478      86.480  95.910  44.590  1.00  0.00           C 
ATOM    389  HE1 PHE A 478      86.280  94.870  44.370  1.00  0.00           H 
ATOM    390  CZ  PHE A 478      87.410  96.620  43.860  1.00  0.00           C 
ATOM    391  HZ  PHE A 478      87.960  96.060  43.110  1.00  0.00           H 
ATOM    392  CD2 PHE A 478      87.100  98.570  45.270  1.00  0.00           C 
ATOM    393  HD2 PHE A 478      87.320  99.600  45.500  1.00  0.00           H 
ATOM    394  CE2 PHE A 478      87.700  97.970  44.190  1.00  0.00           C 
ATOM    395  HE2 PHE A 478      88.430  98.480  43.570  1.00  0.00           H 
ATOM    396  C   PHE A 478      83.550  99.870  48.060  1.00  0.00           C 
ATOM    397  O   PHE A 478      82.930  98.960  48.610  1.00  0.00           O 
ATOM    398  N   THR A 479      83.270 101.180  48.300  1.00  0.00           N 
ATOM    399  HN  THR A 479      83.770 101.940  47.900  1.00  0.00           H 
ATOM    400  CA  THR A 479      82.100 101.520  49.120  1.00  0.00           C 
ATOM    401  HA  THR A 479      81.960 100.680  49.780  1.00  0.00           H 
ATOM    402  CB  THR A 479      82.360 102.660  50.100  1.00  0.00           C 
ATOM    403  HB  THR A 479      83.430 102.660  50.400  1.00  0.00           H 
ATOM    404  OG1 THR A 479      81.600 102.620  51.300  1.00  0.00           O 
ATOM    405  HG1 THR A 479      81.870 101.830  51.780  1.00  0.00           H 
ATOM    406  CG2 THR A 479      82.060 104.060  49.520  1.00  0.00           C 
ATOM    407 1HG2 THR A 479      82.540 104.840  50.150  1.00  0.00           H 
ATOM    408 2HG2 THR A 479      82.400 104.130  48.460  1.00  0.00           H 
ATOM    409 3HG2 THR A 479      80.960 104.200  49.490  1.00  0.00           H 
ATOM    410  C   THR A 479      80.950 101.680  48.230  1.00  0.00           C 
ATOM    411  O   THR A 479      79.800 101.830  48.650  1.00  0.00           O 
ATOM    412  N   ILE A 480      81.180 101.570  46.880  1.00  0.00           N 
ATOM    413  HN  ILE A 480      82.140 101.780  46.690  1.00  0.00           H 
ATOM    414  CA  ILE A 480      80.240 101.410  45.830  1.00  0.00           C 
ATOM    415  HA  ILE A 480      79.390 102.050  46.000  1.00  0.00           H 
ATOM    416  CB  ILE A 480      80.760 101.530  44.400  1.00  0.00           C 
ATOM    417  HB  ILE A 480      81.550 100.780  44.210  1.00  0.00           H 
ATOM    418  CG2 ILE A 480      79.520 101.480  43.480  1.00  0.00           C 
ATOM    419 1HG2 ILE A 480      79.800 101.810  42.460  1.00  0.00           H 
ATOM    420 2HG2 ILE A 480      79.080 100.490  43.260  1.00  0.00           H 
ATOM    421 3HG2 ILE A 480      78.710 102.190  43.760  1.00  0.00           H 
ATOM    422  CG1 ILE A 480      81.600 102.810  44.140  1.00  0.00           C 
ATOM    423 1HG1 ILE A 480      80.890 103.660  44.230  1.00  0.00           H 
ATOM    424 2HG1 ILE A 480      82.450 102.960  44.830  1.00  0.00           H 
ATOM    425  CD  ILE A 480      82.210 102.900  42.790  1.00  0.00           C 
ATOM    426  HD1 ILE A 480      81.530 103.110  41.940  1.00  0.00           H 
ATOM    427  HD2 ILE A 480      82.890 103.780  42.730  1.00  0.00           H 
ATOM    428  HD3 ILE A 480      82.890 102.020  42.690  1.00  0.00           H 
ATOM    429  C   ILE A 480      79.640 100.080  46.000  1.00  0.00           C 
ATOM    430  O   ILE A 480      78.400 100.020  45.890  1.00  0.00           O 
ATOM    431  N   MET A 481      80.440  98.990  46.320  1.00  0.00           N 
ATOM    432  HN  MET A 481      81.370  99.210  46.610  1.00  0.00           H 
ATOM    433  CA  MET A 481      79.800  97.680  46.600  1.00  0.00           C 
ATOM    434  HA  MET A 481      79.170  97.380  45.780  1.00  0.00           H 
ATOM    435  CB  MET A 481      80.860  96.620  46.710  1.00  0.00           C 
ATOM    436  HB1 MET A 481      81.670  96.960  47.390  1.00  0.00           H 
ATOM    437  HB2 MET A 481      80.430  95.710  47.190  1.00  0.00           H 
ATOM    438  CG  MET A 481      81.420  96.150  45.340  1.00  0.00           C 
ATOM    439  HG1 MET A 481      80.540  95.660  44.880  1.00  0.00           H 
ATOM    440  HG2 MET A 481      81.570  96.990  44.630  1.00  0.00           H 
ATOM    441  SD  MET A 481      82.800  94.870  45.400  1.00  0.00           S 
ATOM    442  CE  MET A 481      82.390  93.660  46.630  1.00  0.00           C 
ATOM    443  HE1 MET A 481      83.230  92.970  46.840  1.00  0.00           H 
ATOM    444  HE2 MET A 481      82.190  94.170  47.600  1.00  0.00           H 
ATOM    445  HE3 MET A 481      81.520  93.030  46.330  1.00  0.00           H 
ATOM    446  C   MET A 481      78.910  97.710  47.790  1.00  0.00           C 
ATOM    447  O   MET A 481      77.810  97.150  47.790  1.00  0.00           O 
ATOM    448  N   ILE A 482      79.350  98.380  48.900  1.00  0.00           N 
ATOM    449  HN  ILE A 482      80.310  98.630  48.980  1.00  0.00           H 
ATOM    450  CA  ILE A 482      78.390  98.640  50.030  1.00  0.00           C 
ATOM    451  HA  ILE A 482      77.870  97.710  50.200  1.00  0.00           H 
ATOM    452  CB  ILE A 482      79.070  98.880  51.370  1.00  0.00           C 
ATOM    453  HB  ILE A 482      80.050  98.360  51.420  1.00  0.00           H 
ATOM    454  CG2 ILE A 482      79.270 100.410  51.650  1.00  0.00           C 
ATOM    455 1HG2 ILE A 482      79.620 100.900  50.720  1.00  0.00           H 
ATOM    456 2HG2 ILE A 482      78.380 100.840  52.160  1.00  0.00           H 
ATOM    457 3HG2 ILE A 482      80.130 100.550  52.340  1.00  0.00           H 
ATOM    458  CG1 ILE A 482      78.230  98.150  52.410  1.00  0.00           C 
ATOM    459 1HG1 ILE A 482      77.240  98.640  52.490  1.00  0.00           H 
ATOM    460 2HG1 ILE A 482      78.090  97.080  52.150  1.00  0.00           H 
ATOM    461  CD  ILE A 482      78.840  98.180  53.870  1.00  0.00           C 
ATOM    462  HD1 ILE A 482      79.450  99.090  54.070  1.00  0.00           H 
ATOM    463  HD2 ILE A 482      77.980  98.120  54.570  1.00  0.00           H 
ATOM    464  HD3 ILE A 482      79.490  97.320  54.130  1.00  0.00           H 
ATOM    465  C   ILE A 482      77.200  99.560  49.650  1.00  0.00           C 
ATOM    466  O   ILE A 482      76.070  99.260  50.030  1.00  0.00           O 
ATOM    467  N   GLN A 483      77.290 100.630  48.890  1.00  0.00           N 
ATOM    468  HN  GLN A 483      78.130 100.890  48.420  1.00  0.00           H 
ATOM    469  CA  GLN A 483      76.080 101.330  48.460  1.00  0.00           C 
ATOM    470  HA  GLN A 483      75.440 101.460  49.320  1.00  0.00           H 
ATOM    471  CB  GLN A 483      76.450 102.730  47.970  1.00  0.00           C 
ATOM    472  HB1 GLN A 483      77.140 102.610  47.110  1.00  0.00           H 
ATOM    473  HB2 GLN A 483      75.500 103.190  47.640  1.00  0.00           H 
ATOM    474  CG  GLN A 483      76.990 103.750  49.000  1.00  0.00           C 
ATOM    475  HG1 GLN A 483      78.080 103.580  49.110  1.00  0.00           H 
ATOM    476  HG2 GLN A 483      76.870 104.770  48.590  1.00  0.00           H 
ATOM    477  CD  GLN A 483      76.250 103.720  50.360  1.00  0.00           C 
ATOM    478  OE1 GLN A 483      75.200 104.340  50.580  1.00  0.00           O 
ATOM    479  NE2 GLN A 483      76.760 102.880  51.220  1.00  0.00           N 
ATOM    480 1HE2 GLN A 483      77.530 102.370  50.840  1.00  0.00           H 
ATOM    481 2HE2 GLN A 483      76.220 102.580  52.010  1.00  0.00           H 
ATOM    482  C   GLN A 483      75.170 100.660  47.470  1.00  0.00           C 
ATOM    483  O   GLN A 483      73.950 100.850  47.490  1.00  0.00           O 
ATOM    484  N   LYS A 484      75.730  99.770  46.580  1.00  0.00           N 
ATOM    485  HN  LYS A 484      76.710  99.730  46.400  1.00  0.00           H 
ATOM    486  CA  LYS A 484      75.090  98.880  45.680  1.00  0.00           C 
ATOM    487  HA  LYS A 484      74.210  99.390  45.320  1.00  0.00           H 
ATOM    488  CB  LYS A 484      76.130  98.480  44.530  1.00  0.00           C 
ATOM    489  HB1 LYS A 484      76.640  99.430  44.250  1.00  0.00           H 
ATOM    490  HB2 LYS A 484      76.900  97.860  45.020  1.00  0.00           H 
ATOM    491  CG  LYS A 484      75.440  97.970  43.270  1.00  0.00           C 
ATOM    492  HG1 LYS A 484      74.400  98.350  43.250  1.00  0.00           H 
ATOM    493  HG2 LYS A 484      76.040  98.290  42.390  1.00  0.00           H 
ATOM    494  CD  LYS A 484      75.360  96.410  43.090  1.00  0.00           C 
ATOM    495  HD1 LYS A 484      74.590  95.960  43.740  1.00  0.00           H 
ATOM    496  HD2 LYS A 484      74.970  96.330  42.050  1.00  0.00           H 
ATOM    497  CE  LYS A 484      76.700  95.610  43.270  1.00  0.00           C 
ATOM    498  HE1 LYS A 484      77.470  95.900  42.530  1.00  0.00           H 
ATOM    499  HE2 LYS A 484      77.070  95.710  44.310  1.00  0.00           H 
ATOM    500  NZ  LYS A 484      76.370  94.170  43.080  1.00  0.00           N 
ATOM    501  HZ1 LYS A 484      76.410  93.860  42.090  1.00  0.00           H 
ATOM    502  HZ2 LYS A 484      77.050  93.580  43.610  1.00  0.00           H 
ATOM    503  HZ3 LYS A 484      75.390  93.930  43.310  1.00  0.00           H 
ATOM    504  C   LYS A 484      74.590  97.640  46.500  1.00  0.00           C 
ATOM    505  O   LYS A 484      73.890  96.810  46.010  1.00  0.00           O 
ATOM    506  N   MET A 485      74.950  97.580  47.730  1.00  0.00           N 
ATOM    507  HN  MET A 485      75.730  98.060  48.130  1.00  0.00           H 
ATOM    508  CA  MET A 485      74.250  96.700  48.670  1.00  0.00           C 
ATOM    509  HA  MET A 485      73.760  95.880  48.170  1.00  0.00           H 
ATOM    510  CB  MET A 485      75.270  96.070  49.640  1.00  0.00           C 
ATOM    511  HB1 MET A 485      76.020  96.790  50.020  1.00  0.00           H 
ATOM    512  HB2 MET A 485      74.780  95.610  50.520  1.00  0.00           H 
ATOM    513  CG  MET A 485      75.990  94.880  48.940  1.00  0.00           C 
ATOM    514  HG1 MET A 485      75.320  94.010  48.820  1.00  0.00           H 
ATOM    515  HG2 MET A 485      76.240  95.120  47.890  1.00  0.00           H 
ATOM    516  SD  MET A 485      77.560  94.490  49.790  1.00  0.00           S 
ATOM    517  CE  MET A 485      78.070  93.150  48.740  1.00  0.00           C 
ATOM    518  HE1 MET A 485      77.300  92.350  48.720  1.00  0.00           H 
ATOM    519  HE2 MET A 485      78.130  93.510  47.690  1.00  0.00           H 
ATOM    520  HE3 MET A 485      79.010  92.690  49.110  1.00  0.00           H 
ATOM    521  C   MET A 485      73.100  97.420  49.330  1.00  0.00           C 
ATOM    522  O   MET A 485      72.620  96.960  50.360  1.00  0.00           O 
ATOM    523  N   ILE A 486      72.560  98.510  48.790  1.00  0.00           N 
ATOM    524  HN  ILE A 486      73.130  99.090  48.220  1.00  0.00           H 
ATOM    525  CA  ILE A 486      71.210  99.030  49.210  1.00  0.00           C 
ATOM    526  HA  ILE A 486      70.900  98.530  50.120  1.00  0.00           H 
ATOM    527  CB  ILE A 486      71.200 100.530  49.510  1.00  0.00           C 
ATOM    528  HB  ILE A 486      71.290 101.000  48.510  1.00  0.00           H 
ATOM    529  CG2 ILE A 486      69.760 100.960  50.070  1.00  0.00           C 
ATOM    530 1HG2 ILE A 486      69.020 100.980  49.240  1.00  0.00           H 
ATOM    531 2HG2 ILE A 486      69.420 100.370  50.950  1.00  0.00           H 
ATOM    532 3HG2 ILE A 486      69.810 102.020  50.390  1.00  0.00           H 
ATOM    533  CG1 ILE A 486      72.340 100.950  50.480  1.00  0.00           C 
ATOM    534 1HG1 ILE A 486      73.360 100.860  50.050  1.00  0.00           H 
ATOM    535 2HG1 ILE A 486      72.200 102.050  50.610  1.00  0.00           H 
ATOM    536  CD  ILE A 486      72.350 100.240  51.840  1.00  0.00           C 
ATOM    537  HD1 ILE A 486      71.390 100.340  52.380  1.00  0.00           H 
ATOM    538  HD2 ILE A 486      72.600  99.160  51.760  1.00  0.00           H 
ATOM    539  HD3 ILE A 486      73.140 100.720  52.450  1.00  0.00           H 
ATOM    540  C   ILE A 486      70.190  98.610  48.140  1.00  0.00           C 
ATOM    541  O   ILE A 486      68.990  98.860  48.290  1.00  0.00           O 
ATOM    542  N   PHE A 487      70.620  97.930  47.100  1.00  0.00           N 
ATOM    543  HN  PHE A 487      71.590  97.730  46.950  1.00  0.00           H 
ATOM    544  CA  PHE A 487      69.830  97.300  46.090  1.00  0.00           C 
ATOM    545  HA  PHE A 487      69.300  98.140  45.670  1.00  0.00           H 
ATOM    546  CB  PHE A 487      70.720  96.520  45.050  1.00  0.00           C 
ATOM    547  HB1 PHE A 487      70.190  96.540  44.080  1.00  0.00           H 
ATOM    548  HB2 PHE A 487      71.650  97.090  44.870  1.00  0.00           H 
ATOM    549  CG  PHE A 487      71.140  95.120  45.420  1.00  0.00           C 
ATOM    550  CD1 PHE A 487      71.600  94.700  46.720  1.00  0.00           C 
ATOM    551  HD1 PHE A 487      71.770  95.490  47.440  1.00  0.00           H 
ATOM    552  CE1 PHE A 487      72.090  93.400  46.910  1.00  0.00           C 
ATOM    553  HE1 PHE A 487      72.520  93.110  47.860  1.00  0.00           H 
ATOM    554  CZ  PHE A 487      71.940  92.500  45.860  1.00  0.00           C 
ATOM    555  HZ  PHE A 487      72.310  91.510  46.090  1.00  0.00           H 
ATOM    556  CD2 PHE A 487      71.120  94.200  44.360  1.00  0.00           C 
ATOM    557  HD2 PHE A 487      70.940  94.530  43.350  1.00  0.00           H 
ATOM    558  CE2 PHE A 487      71.550  92.910  44.550  1.00  0.00           C 
ATOM    559  HE2 PHE A 487      71.310  92.150  43.820  1.00  0.00           H 
ATOM    560  C   PHE A 487      68.780  96.300  46.640  1.00  0.00           C 
ATOM    561  O   PHE A 487      68.940  95.800  47.780  1.00  0.00           O 
ATOM    562  N   GLY A 488      67.780  95.940  45.790  1.00  0.00           N 
ATOM    563  HN  GLY A 488      67.510  96.520  45.030  1.00  0.00           H 
ATOM    564  CA  GLY A 488      67.150  94.620  45.870  1.00  0.00           C 
ATOM    565  HA1 GLY A 488      66.140  94.690  45.500  1.00  0.00           H 
ATOM    566  HA2 GLY A 488      67.750  93.980  45.240  1.00  0.00           H 
ATOM    567  C   GLY A 488      67.060  93.860  47.180  1.00  0.00           C 
ATOM    568  O   GLY A 488      66.410  94.270  48.130  1.00  0.00           O 
ATOM    569  N   ASP A 489      67.810  92.730  47.230  1.00  0.00           N 
ATOM    570  HN  ASP A 489      68.270  92.500  46.380  1.00  0.00           H 
ATOM    571  CA  ASP A 489      67.770  91.820  48.390  1.00  0.00           C 
ATOM    572  HA  ASP A 489      66.780  91.400  48.430  1.00  0.00           H 
ATOM    573  CB  ASP A 489      68.780  90.640  48.070  1.00  0.00           C 
ATOM    574  HB1 ASP A 489      69.800  91.050  47.940  1.00  0.00           H 
ATOM    575  HB2 ASP A 489      68.790  89.950  48.940  1.00  0.00           H 
ATOM    576  CG  ASP A 489      68.310  89.820  46.820  1.00  0.00           C 
ATOM    577  OD1 ASP A 489      67.060  89.770  46.630  1.00  0.00           O 
ATOM    578  OD2 ASP A 489      69.140  89.300  46.060  1.00  0.00           O 
ATOM    579  C   ASP A 489      68.050  92.420  49.760  1.00  0.00           C 
ATOM    580  O   ASP A 489      67.400  92.090  50.730  1.00  0.00           O 
ATOM    581  N   LEU A 490      69.100  93.220  49.850  1.00  0.00           N 
ATOM    582  HN  LEU A 490      69.700  93.360  49.060  1.00  0.00           H 
ATOM    583  CA  LEU A 490      69.640  93.610  51.090  1.00  0.00           C 
ATOM    584  HA  LEU A 490      69.530  92.810  51.810  1.00  0.00           H 
ATOM    585  CB  LEU A 490      71.130  94.000  50.920  1.00  0.00           C 
ATOM    586  HB1 LEU A 490      71.510  93.430  50.040  1.00  0.00           H 
ATOM    587  HB2 LEU A 490      71.220  95.050  50.560  1.00  0.00           H 
ATOM    588  CG  LEU A 490      72.000  93.670  52.140  1.00  0.00           C 
ATOM    589  HG  LEU A 490      71.360  93.050  52.810  1.00  0.00           H 
ATOM    590  CD1 LEU A 490      73.230  92.880  51.740  1.00  0.00           C 
ATOM    591 1HD1 LEU A 490      73.880  92.700  52.620  1.00  0.00           H 
ATOM    592 2HD1 LEU A 490      72.990  91.920  51.230  1.00  0.00           H 
ATOM    593 3HD1 LEU A 490      73.830  93.490  51.020  1.00  0.00           H 
ATOM    594  CD2 LEU A 490      72.420  94.930  52.890  1.00  0.00           C 
ATOM    595 1HD2 LEU A 490      73.120  95.550  52.280  1.00  0.00           H 
ATOM    596 2HD2 LEU A 490      71.520  95.570  52.990  1.00  0.00           H 
ATOM    597 3HD2 LEU A 490      72.850  94.670  53.880  1.00  0.00           H 
ATOM    598  C   LEU A 490      68.870  94.840  51.570  1.00  0.00           C 
ATOM    599  O   LEU A 490      69.060  95.300  52.690  1.00  0.00           O 
ATOM    600  N   MET A 491      67.790  95.330  50.800  1.00  0.00           N 
ATOM    601  HN  MET A 491      67.530  95.080  49.870  1.00  0.00           H 
ATOM    602  CA  MET A 491      66.770  96.080  51.560  1.00  0.00           C 
ATOM    603  HA  MET A 491      67.150  96.380  52.530  1.00  0.00           H 
ATOM    604  CB  MET A 491      66.370  97.430  50.840  1.00  0.00           C 
ATOM    605  HB1 MET A 491      67.230  97.940  50.370  1.00  0.00           H 
ATOM    606  HB2 MET A 491      65.880  97.060  49.910  1.00  0.00           H 
ATOM    607  CG  MET A 491      65.500  98.430  51.650  1.00  0.00           C 
ATOM    608  HG1 MET A 491      65.130  99.230  50.970  1.00  0.00           H 
ATOM    609  HG2 MET A 491      64.520  98.050  52.010  1.00  0.00           H 
ATOM    610  SD  MET A 491      66.490  99.080  53.040  1.00  0.00           S 
ATOM    611  CE  MET A 491      65.180  99.220  54.310  1.00  0.00           C 
ATOM    612  HE1 MET A 491      64.890  98.230  54.710  1.00  0.00           H 
ATOM    613  HE2 MET A 491      65.460  99.840  55.190  1.00  0.00           H 
ATOM    614  HE3 MET A 491      64.290  99.770  53.930  1.00  0.00           H 
ATOM    615  C   MET A 491      65.460  95.280  51.810  1.00  0.00           C 
ATOM    616  O   MET A 491      64.530  95.810  52.430  1.00  0.00           O 
ATOM    617  N   ARG A 492      65.320  93.980  51.410  1.00  0.00           N 
ATOM    618  HN  ARG A 492      66.070  93.640  50.840  1.00  0.00           H 
ATOM    619  CA  ARG A 492      64.140  93.200  51.550  1.00  0.00           C 
ATOM    620  HA  ARG A 492      63.420  93.810  52.090  1.00  0.00           H 
ATOM    621  CB  ARG A 492      63.450  92.930  50.160  1.00  0.00           C 
ATOM    622  HB1 ARG A 492      62.440  92.470  50.240  1.00  0.00           H 
ATOM    623  HB2 ARG A 492      63.290  93.970  49.800  1.00  0.00           H 
ATOM    624  CG  ARG A 492      64.280  92.180  49.140  1.00  0.00           C 
ATOM    625  HG1 ARG A 492      65.290  92.610  49.320  1.00  0.00           H 
ATOM    626  HG2 ARG A 492      64.460  91.110  49.380  1.00  0.00           H 
ATOM    627  CD  ARG A 492      64.000  92.490  47.650  1.00  0.00           C 
ATOM    628  HD1 ARG A 492      62.910  92.440  47.420  1.00  0.00           H 
ATOM    629  HD2 ARG A 492      64.290  93.530  47.380  1.00  0.00           H 
ATOM    630  NE  ARG A 492      64.740  91.560  46.740  1.00  0.00           N 
ATOM    631  HE  ARG A 492      65.460  90.980  47.120  1.00  0.00           H 
ATOM    632  CZ  ARG A 492      64.720  91.530  45.400  1.00  0.00           C 
ATOM    633  NH1 ARG A 492      65.600  90.860  44.670  1.00  0.00           N 
ATOM    634 1HH1 ARG A 492      66.210  90.290  45.220  1.00  0.00           H 
ATOM    635 2HH1 ARG A 492      65.620  90.970  43.680  1.00  0.00           H 
ATOM    636  NH2 ARG A 492      63.790  92.150  44.760  1.00  0.00           N 
ATOM    637 1HH2 ARG A 492      63.010  92.230  45.390  1.00  0.00           H 
ATOM    638 2HH2 ARG A 492      63.680  91.980  43.780  1.00  0.00           H 
ATOM    639  C   ARG A 492      64.450  91.910  52.260  1.00  0.00           C 
ATOM    640  O   ARG A 492      63.580  91.050  52.360  1.00  0.00           O 
ATOM    641  N   PHE A 493      65.710  91.770  52.810  1.00  0.00           N 
ATOM    642  HN  PHE A 493      66.430  92.400  52.540  1.00  0.00           H 
ATOM    643  CA  PHE A 493      66.160  90.570  53.500  1.00  0.00           C 
ATOM    644  HA  PHE A 493      65.720  89.800  52.890  1.00  0.00           H 
ATOM    645  CB  PHE A 493      67.740  90.440  53.520  1.00  0.00           C 
ATOM    646  HB1 PHE A 493      67.970  90.350  52.440  1.00  0.00           H 
ATOM    647  HB2 PHE A 493      68.310  91.310  53.910  1.00  0.00           H 
ATOM    648  CG  PHE A 493      68.310  89.200  54.220  1.00  0.00           C 
ATOM    649  CD1 PHE A 493      68.230  88.010  53.560  1.00  0.00           C 
ATOM    650  HD1 PHE A 493      67.810  87.990  52.570  1.00  0.00           H 
ATOM    651  CE1 PHE A 493      68.900  86.880  54.040  1.00  0.00           C 
ATOM    652  HE1 PHE A 493      68.950  85.930  53.520  1.00  0.00           H 
ATOM    653  CZ  PHE A 493      69.450  86.940  55.350  1.00  0.00           C 
ATOM    654  HZ  PHE A 493      69.970  86.070  55.720  1.00  0.00           H 
ATOM    655  CD2 PHE A 493      69.030  89.260  55.460  1.00  0.00           C 
ATOM    656  HD2 PHE A 493      68.960  90.230  55.940  1.00  0.00           H 
ATOM    657  CE2 PHE A 493      69.600  88.100  56.020  1.00  0.00           C 
ATOM    658  HE2 PHE A 493      70.180  88.090  56.930  1.00  0.00           H 
ATOM    659  C   PHE A 493      65.760  90.490  54.970  1.00  0.00           C 
ATOM    660  O   PHE A 493      65.600  89.450  55.590  1.00  0.00           O 
ATOM    661  N   CYS A 494      65.520  91.640  55.620  1.00  0.00           N 
ATOM    662  HN  CYS A 494      65.770  92.450  55.090  1.00  0.00           H 
ATOM    663  CA  CYS A 494      64.910  91.950  56.920  1.00  0.00           C 
ATOM    664  HA  CYS A 494      65.420  91.390  57.680  1.00  0.00           H 
ATOM    665  CB  CYS A 494      65.000  93.410  57.280  1.00  0.00           C 
ATOM    666  HB1 CYS A 494      66.070  93.700  57.180  1.00  0.00           H 
ATOM    667  HB2 CYS A 494      64.460  93.970  56.480  1.00  0.00           H 
ATOM    668  SG  CYS A 494      64.340  93.920  58.930  1.00  0.00           S 
ATOM    669  HG1 CYS A 494      64.760  92.950  59.730  1.00  0.00           H 
ATOM    670  C   CYS A 494      63.550  91.350  57.040  1.00  0.00           C 
ATOM    671  O   CYS A 494      63.240  90.820  58.120  1.00  0.00           O 
ATOM    672  N   TRP A 495      62.820  91.320  55.940  1.00  0.00           N 
ATOM    673  HN  TRP A 495      63.090  91.710  55.060  1.00  0.00           H 
ATOM    674  CA  TRP A 495      61.440  90.730  55.870  1.00  0.00           C 
ATOM    675  HA  TRP A 495      60.820  91.290  56.550  1.00  0.00           H 
ATOM    676  CB  TRP A 495      60.670  90.860  54.500  1.00  0.00           C 
ATOM    677  HB1 TRP A 495      60.780  91.890  54.110  1.00  0.00           H 
ATOM    678  HB2 TRP A 495      61.160  90.170  53.770  1.00  0.00           H 
ATOM    679  CG  TRP A 495      59.190  90.560  54.480  1.00  0.00           C 
ATOM    680  CD1 TRP A 495      58.570  89.380  54.040  1.00  0.00           C 
ATOM    681  HD1 TRP A 495      59.160  88.560  53.640  1.00  0.00           H 
ATOM    682  NE1 TRP A 495      57.230  89.490  54.360  1.00  0.00           N 
ATOM    683  HE1 TRP A 495      56.520  88.830  54.370  1.00  0.00           H 
ATOM    684  CE2 TRP A 495      56.960  90.650  54.980  1.00  0.00           C 
ATOM    685  CD2 TRP A 495      58.130  91.400  55.020  1.00  0.00           C 
ATOM    686  CE3 TRP A 495      58.070  92.640  55.610  1.00  0.00           C 
ATOM    687  HE3 TRP A 495      59.000  93.190  55.600  1.00  0.00           H 
ATOM    688  CZ3 TRP A 495      56.890  93.150  56.190  1.00  0.00           C 
ATOM    689  HZ3 TRP A 495      56.920  94.100  56.700  1.00  0.00           H 
ATOM    690  CZ2 TRP A 495      55.820  91.090  55.590  1.00  0.00           C 
ATOM    691  HZ2 TRP A 495      54.950  90.450  55.570  1.00  0.00           H 
ATOM    692  CH2 TRP A 495      55.760  92.350  56.240  1.00  0.00           C 
ATOM    693  HH2 TRP A 495      54.860  92.620  56.770  1.00  0.00           H 
ATOM    694  C   TRP A 495      61.390  89.240  56.130  1.00  0.00           C 
ATOM    695  O   TRP A 495      60.390  88.620  56.530  1.00  0.00           O 
ATOM    696  N   LEU A 496      62.480  88.530  55.890  1.00  0.00           N 
ATOM    697  HN  LEU A 496      63.200  89.150  55.590  1.00  0.00           H 
ATOM    698  CA  LEU A 496      62.680  87.080  56.200  1.00  0.00           C 
ATOM    699  HA  LEU A 496      61.690  86.690  56.400  1.00  0.00           H 
ATOM    700  CB  LEU A 496      63.280  86.240  55.020  1.00  0.00           C 
ATOM    701  HB1 LEU A 496      64.080  86.880  54.600  1.00  0.00           H 
ATOM    702  HB2 LEU A 496      63.650  85.290  55.470  1.00  0.00           H 
ATOM    703  CG  LEU A 496      62.190  85.700  54.040  1.00  0.00           C 
ATOM    704  HG  LEU A 496      61.470  85.090  54.620  1.00  0.00           H 
ATOM    705  CD1 LEU A 496      61.300  86.820  53.370  1.00  0.00           C 
ATOM    706 1HD1 LEU A 496      60.650  86.290  52.650  1.00  0.00           H 
ATOM    707 2HD1 LEU A 496      60.720  87.320  54.170  1.00  0.00           H 
ATOM    708 3HD1 LEU A 496      62.040  87.520  52.910  1.00  0.00           H 
ATOM    709  CD2 LEU A 496      62.750  84.690  53.000  1.00  0.00           C 
ATOM    710 1HD2 LEU A 496      63.450  85.190  52.310  1.00  0.00           H 
ATOM    711 2HD2 LEU A 496      63.280  83.840  53.470  1.00  0.00           H 
ATOM    712 3HD2 LEU A 496      61.930  84.300  52.360  1.00  0.00           H 
ATOM    713  C   LEU A 496      63.640  86.890  57.410  1.00  0.00           C 
ATOM    714  O   LEU A 496      63.400  85.950  58.190  1.00  0.00           O 
ATOM    715  N   MET A 497      64.660  87.690  57.520  1.00  0.00           N 
ATOM    716  HN  MET A 497      64.850  88.360  56.810  1.00  0.00           H 
ATOM    717  CA  MET A 497      65.470  87.650  58.670  1.00  0.00           C 
ATOM    718  HA  MET A 497      65.820  86.630  58.790  1.00  0.00           H 
ATOM    719  CB  MET A 497      66.620  88.640  58.530  1.00  0.00           C 
ATOM    720  HB1 MET A 497      67.110  88.570  57.530  1.00  0.00           H 
ATOM    721  HB2 MET A 497      66.100  89.620  58.560  1.00  0.00           H 
ATOM    722  CG  MET A 497      67.810  88.440  59.580  1.00  0.00           C 
ATOM    723  HG1 MET A 497      67.540  87.770  60.430  1.00  0.00           H 
ATOM    724  HG2 MET A 497      68.700  87.990  59.080  1.00  0.00           H 
ATOM    725  SD  MET A 497      68.300  90.000  60.310  1.00  0.00           S 
ATOM    726  CE  MET A 497      69.820  89.450  61.020  1.00  0.00           C 
ATOM    727  HE1 MET A 497      69.670  88.750  61.870  1.00  0.00           H 
ATOM    728  HE2 MET A 497      70.370  88.960  60.180  1.00  0.00           H 
ATOM    729  HE3 MET A 497      70.460  90.260  61.420  1.00  0.00           H 
ATOM    730  C   MET A 497      64.660  87.930  59.970  1.00  0.00           C 
ATOM    731  O   MET A 497      64.740  87.230  60.960  1.00  0.00           O 
ATOM    732  N   ALA A 498      63.920  89.080  60.140  1.00  0.00           N 
ATOM    733  HN  ALA A 498      63.610  89.570  59.330  1.00  0.00           H 
ATOM    734  CA  ALA A 498      63.670  89.560  61.440  1.00  0.00           C 
ATOM    735  HA  ALA A 498      64.430  89.300  62.160  1.00  0.00           H 
ATOM    736  CB  ALA A 498      63.400  91.050  61.500  1.00  0.00           C 
ATOM    737  HB1 ALA A 498      63.180  91.370  62.540  1.00  0.00           H 
ATOM    738  HB2 ALA A 498      64.310  91.590  61.150  1.00  0.00           H 
ATOM    739  HB3 ALA A 498      62.470  91.370  60.980  1.00  0.00           H 
ATOM    740  C   ALA A 498      62.380  88.870  61.780  1.00  0.00           C 
ATOM    741  O   ALA A 498      62.100  88.740  62.990  1.00  0.00           O 
ATOM    742  N   VAL A 499      61.570  88.360  60.840  1.00  0.00           N 
ATOM    743  HN  VAL A 499      61.930  88.280  59.910  1.00  0.00           H 
ATOM    744  CA  VAL A 499      60.430  87.510  61.010  1.00  0.00           C 
ATOM    745  HA  VAL A 499      59.700  88.010  61.620  1.00  0.00           H 
ATOM    746  CB  VAL A 499      59.820  87.260  59.610  1.00  0.00           C 
ATOM    747  HB  VAL A 499      60.640  87.300  58.870  1.00  0.00           H 
ATOM    748  CG1 VAL A 499      59.160  85.930  59.400  1.00  0.00           C 
ATOM    749 1HG1 VAL A 499      58.520  85.960  58.490  1.00  0.00           H 
ATOM    750 2HG1 VAL A 499      59.930  85.130  59.300  1.00  0.00           H 
ATOM    751 3HG1 VAL A 499      58.540  85.700  60.290  1.00  0.00           H 
ATOM    752  CG2 VAL A 499      58.820  88.330  59.230  1.00  0.00           C 
ATOM    753 1HG2 VAL A 499      58.410  88.230  58.200  1.00  0.00           H 
ATOM    754 2HG2 VAL A 499      57.980  88.350  59.950  1.00  0.00           H 
ATOM    755 3HG2 VAL A 499      59.300  89.330  59.100  1.00  0.00           H 
ATOM    756  C   VAL A 499      60.740  86.190  61.730  1.00  0.00           C 
ATOM    757  O   VAL A 499      60.040  85.760  62.670  1.00  0.00           O 
ATOM    758  N   VAL A 500      61.900  85.560  61.320  1.00  0.00           N 
ATOM    759  HN  VAL A 500      62.340  85.920  60.500  1.00  0.00           H 
ATOM    760  CA  VAL A 500      62.420  84.330  61.930  1.00  0.00           C 
ATOM    761  HA  VAL A 500      61.620  83.610  62.040  1.00  0.00           H 
ATOM    762  CB  VAL A 500      63.560  83.770  61.110  1.00  0.00           C 
ATOM    763  HB  VAL A 500      64.380  84.470  60.830  1.00  0.00           H 
ATOM    764  CG1 VAL A 500      64.240  82.560  61.720  1.00  0.00           C 
ATOM    765 1HG1 VAL A 500      64.730  82.890  62.660  1.00  0.00           H 
ATOM    766 2HG1 VAL A 500      63.570  81.720  61.980  1.00  0.00           H 
ATOM    767 3HG1 VAL A 500      65.050  82.090  61.120  1.00  0.00           H 
ATOM    768  CG2 VAL A 500      63.010  83.130  59.770  1.00  0.00           C 
ATOM    769 1HG2 VAL A 500      63.880  82.770  59.180  1.00  0.00           H 
ATOM    770 2HG2 VAL A 500      62.280  82.330  60.000  1.00  0.00           H 
ATOM    771 3HG2 VAL A 500      62.470  83.880  59.150  1.00  0.00           H 
ATOM    772  C   VAL A 500      62.850  84.660  63.300  1.00  0.00           C 
ATOM    773  O   VAL A 500      62.630  83.830  64.230  1.00  0.00           O 
ATOM    774  N   ILE A 501      63.520  85.810  63.530  1.00  0.00           N 
ATOM    775  HN  ILE A 501      63.870  86.330  62.760  1.00  0.00           H 
ATOM    776  CA  ILE A 501      63.920  86.290  64.820  1.00  0.00           C 
ATOM    777  HA  ILE A 501      64.560  85.540  65.250  1.00  0.00           H 
ATOM    778  CB  ILE A 501      64.810  87.540  64.710  1.00  0.00           C 
ATOM    779  HB  ILE A 501      64.290  88.310  64.110  1.00  0.00           H 
ATOM    780  CG2 ILE A 501      65.220  88.110  66.100  1.00  0.00           C 
ATOM    781 1HG2 ILE A 501      65.720  89.090  65.940  1.00  0.00           H 
ATOM    782 2HG2 ILE A 501      64.240  88.240  66.600  1.00  0.00           H 
ATOM    783 3HG2 ILE A 501      65.860  87.430  66.710  1.00  0.00           H 
ATOM    784  CG1 ILE A 501      66.190  87.250  63.980  1.00  0.00           C 
ATOM    785 1HG1 ILE A 501      66.730  86.640  64.740  1.00  0.00           H 
ATOM    786 2HG1 ILE A 501      65.860  86.630  63.120  1.00  0.00           H 
ATOM    787  CD  ILE A 501      66.980  88.470  63.640  1.00  0.00           C 
ATOM    788  HD1 ILE A 501      67.950  88.010  63.360  1.00  0.00           H 
ATOM    789  HD2 ILE A 501      66.480  88.980  62.780  1.00  0.00           H 
ATOM    790  HD3 ILE A 501      67.120  89.150  64.510  1.00  0.00           H 
ATOM    791  C   ILE A 501      62.660  86.460  65.750  1.00  0.00           C 
ATOM    792  O   ILE A 501      62.650  86.020  66.900  1.00  0.00           O 
ATOM    793  N   LEU A 502      61.630  87.080  65.260  1.00  0.00           N 
ATOM    794  HN  LEU A 502      61.790  87.580  64.410  1.00  0.00           H 
ATOM    795  CA  LEU A 502      60.440  87.330  66.010  1.00  0.00           C 
ATOM    796  HA  LEU A 502      60.790  87.820  66.910  1.00  0.00           H 
ATOM    797  CB  LEU A 502      59.460  88.320  65.290  1.00  0.00           C 
ATOM    798  HB1 LEU A 502      59.420  88.080  64.210  1.00  0.00           H 
ATOM    799  HB2 LEU A 502      58.480  88.150  65.790  1.00  0.00           H 
ATOM    800  CG  LEU A 502      59.930  89.840  65.320  1.00  0.00           C 
ATOM    801  HG  LEU A 502      61.020  89.780  65.120  1.00  0.00           H 
ATOM    802  CD1 LEU A 502      59.320  90.760  64.340  1.00  0.00           C 
ATOM    803 1HD1 LEU A 502      59.690  91.810  64.350  1.00  0.00           H 
ATOM    804 2HD1 LEU A 502      59.530  90.460  63.290  1.00  0.00           H 
ATOM    805 3HD1 LEU A 502      58.210  90.750  64.390  1.00  0.00           H 
ATOM    806  CD2 LEU A 502      59.900  90.570  66.680  1.00  0.00           C 
ATOM    807 1HD2 LEU A 502      60.640  91.390  66.510  1.00  0.00           H 
ATOM    808 2HD2 LEU A 502      58.860  90.920  66.870  1.00  0.00           H 
ATOM    809 3HD2 LEU A 502      60.200  89.860  67.480  1.00  0.00           H 
ATOM    810  C   LEU A 502      59.770  86.030  66.490  1.00  0.00           C 
ATOM    811  O   LEU A 502      59.690  85.770  67.710  1.00  0.00           O 
ATOM    812  N   GLY A 503      59.450  85.100  65.550  1.00  0.00           N 
ATOM    813  HN  GLY A 503      59.590  85.250  64.570  1.00  0.00           H 
ATOM    814  CA  GLY A 503      58.940  83.720  65.790  1.00  0.00           C 
ATOM    815  HA1 GLY A 503      57.990  83.810  66.300  1.00  0.00           H 
ATOM    816  HA2 GLY A 503      58.930  83.160  64.860  1.00  0.00           H 
ATOM    817  C   GLY A 503      59.710  82.910  66.740  1.00  0.00           C 
ATOM    818  O   GLY A 503      59.240  82.380  67.690  1.00  0.00           O 
ATOM    819  N   PHE A 504      61.000  82.730  66.470  1.00  0.00           N 
ATOM    820  HN  PHE A 504      61.390  83.020  65.600  1.00  0.00           H 
ATOM    821  CA  PHE A 504      61.930  82.070  67.390  1.00  0.00           C 
ATOM    822  HA  PHE A 504      61.480  81.120  67.620  1.00  0.00           H 
ATOM    823  CB  PHE A 504      63.340  81.760  66.710  1.00  0.00           C 
ATOM    824  HB1 PHE A 504      63.640  82.650  66.120  1.00  0.00           H 
ATOM    825  HB2 PHE A 504      64.120  81.480  67.450  1.00  0.00           H 
ATOM    826  CG  PHE A 504      63.090  80.500  65.830  1.00  0.00           C 
ATOM    827  CD1 PHE A 504      63.260  79.230  66.380  1.00  0.00           C 
ATOM    828  HD1 PHE A 504      63.650  79.210  67.390  1.00  0.00           H 
ATOM    829  CE1 PHE A 504      62.990  78.060  65.620  1.00  0.00           C 
ATOM    830  HE1 PHE A 504      62.930  77.110  66.130  1.00  0.00           H 
ATOM    831  CZ  PHE A 504      62.610  78.190  64.260  1.00  0.00           C 
ATOM    832  HZ  PHE A 504      62.370  77.280  63.730  1.00  0.00           H 
ATOM    833  CD2 PHE A 504      62.770  80.630  64.460  1.00  0.00           C 
ATOM    834  HD2 PHE A 504      62.590  81.570  63.970  1.00  0.00           H 
ATOM    835  CE2 PHE A 504      62.470  79.480  63.740  1.00  0.00           C 
ATOM    836  HE2 PHE A 504      62.100  79.650  62.740  1.00  0.00           H 
ATOM    837  C   PHE A 504      62.160  82.740  68.720  1.00  0.00           C 
ATOM    838  O   PHE A 504      62.150  82.140  69.770  1.00  0.00           O 
ATOM    839  N   ALA A 505      62.350  84.080  68.780  1.00  0.00           N 
ATOM    840  HN  ALA A 505      62.490  84.640  67.970  1.00  0.00           H 
ATOM    841  CA  ALA A 505      62.580  84.780  70.020  1.00  0.00           C 
ATOM    842  HA  ALA A 505      63.410  84.290  70.510  1.00  0.00           H 
ATOM    843  CB  ALA A 505      62.920  86.260  69.880  1.00  0.00           C 
ATOM    844  HB1 ALA A 505      63.210  86.750  70.840  1.00  0.00           H 
ATOM    845  HB2 ALA A 505      63.720  86.470  69.140  1.00  0.00           H 
ATOM    846  HB3 ALA A 505      61.980  86.780  69.600  1.00  0.00           H 
ATOM    847  C   ALA A 505      61.410  84.750  70.900  1.00  0.00           C 
ATOM    848  O   ALA A 505      61.450  84.650  72.150  1.00  0.00           O 
ATOM    849  N   SER A 506      60.150  84.850  70.310  1.00  0.00           N 
ATOM    850  HN  SER A 506      60.120  84.900  69.310  1.00  0.00           H 
ATOM    851  CA  SER A 506      58.880  84.720  71.050  1.00  0.00           C 
ATOM    852  HA  SER A 506      58.830  85.400  71.890  1.00  0.00           H 
ATOM    853  CB  SER A 506      57.690  85.170  70.150  1.00  0.00           C 
ATOM    854  HB1 SER A 506      57.690  84.420  69.330  1.00  0.00           H 
ATOM    855  HB2 SER A 506      56.710  85.120  70.680  1.00  0.00           H 
ATOM    856  OG  SER A 506      57.870  86.520  69.660  1.00  0.00           O 
ATOM    857  HG1 SER A 506      58.540  86.350  69.000  1.00  0.00           H 
ATOM    858  C   SER A 506      58.750  83.390  71.650  1.00  0.00           C 
ATOM    859  O   SER A 506      58.290  83.150  72.740  1.00  0.00           O 
ATOM    860  N   ALA A 507      59.040  82.320  70.890  1.00  0.00           N 
ATOM    861  HN  ALA A 507      59.460  82.430  69.990  1.00  0.00           H 
ATOM    862  CA  ALA A 507      59.130  80.910  71.360  1.00  0.00           C 
ATOM    863  HA  ALA A 507      58.200  80.540  71.760  1.00  0.00           H 
ATOM    864  CB  ALA A 507      59.440  79.930  70.190  1.00  0.00           C 
ATOM    865  HB1 ALA A 507      59.300  78.940  70.670  1.00  0.00           H 
ATOM    866  HB2 ALA A 507      58.740  79.900  69.320  1.00  0.00           H 
ATOM    867  HB3 ALA A 507      60.500  80.100  69.900  1.00  0.00           H 
ATOM    868  C   ALA A 507      60.180  80.670  72.430  1.00  0.00           C 
ATOM    869  O   ALA A 507      59.960  80.000  73.470  1.00  0.00           O 
ATOM    870  N   PHE A 508      61.410  81.210  72.300  1.00  0.00           N 
ATOM    871  HN  PHE A 508      61.720  81.430  71.380  1.00  0.00           H 
ATOM    872  CA  PHE A 508      62.370  81.230  73.430  1.00  0.00           C 
ATOM    873  HA  PHE A 508      62.560  80.200  73.690  1.00  0.00           H 
ATOM    874  CB  PHE A 508      63.770  81.840  73.060  1.00  0.00           C 
ATOM    875  HB1 PHE A 508      63.550  82.840  72.630  1.00  0.00           H 
ATOM    876  HB2 PHE A 508      64.560  81.870  73.840  1.00  0.00           H 
ATOM    877  CG  PHE A 508      64.490  81.120  71.960  1.00  0.00           C 
ATOM    878  CD1 PHE A 508      64.820  79.730  72.020  1.00  0.00           C 
ATOM    879  HD1 PHE A 508      64.390  79.100  72.790  1.00  0.00           H 
ATOM    880  CE1 PHE A 508      65.470  79.020  71.070  1.00  0.00           C 
ATOM    881  HE1 PHE A 508      65.570  77.950  71.140  1.00  0.00           H 
ATOM    882  CZ  PHE A 508      65.910  79.680  69.960  1.00  0.00           C 
ATOM    883  HZ  PHE A 508      66.470  79.190  69.180  1.00  0.00           H 
ATOM    884  CD2 PHE A 508      64.970  81.740  70.770  1.00  0.00           C 
ATOM    885  HD2 PHE A 508      64.760  82.770  70.500  1.00  0.00           H 
ATOM    886  CE2 PHE A 508      65.700  81.060  69.740  1.00  0.00           C 
ATOM    887  HE2 PHE A 508      66.110  81.550  68.870  1.00  0.00           H 
ATOM    888  C   PHE A 508      61.860  81.860  74.740  1.00  0.00           C 
ATOM    889  O   PHE A 508      62.160  81.370  75.840  1.00  0.00           O 
ATOM    890  N   TYR A 509      61.170  82.990  74.600  1.00  0.00           N 
ATOM    891  HN  TYR A 509      61.080  83.390  73.690  1.00  0.00           H 
ATOM    892  CA  TYR A 509      60.660  83.840  75.680  1.00  0.00           C 
ATOM    893  HA  TYR A 509      61.440  83.970  76.420  1.00  0.00           H 
ATOM    894  CB  TYR A 509      60.190  85.230  75.210  1.00  0.00           C 
ATOM    895  HB1 TYR A 509      61.070  85.760  74.790  1.00  0.00           H 
ATOM    896  HB2 TYR A 509      59.490  85.010  74.380  1.00  0.00           H 
ATOM    897  CG  TYR A 509      59.600  86.070  76.300  1.00  0.00           C 
ATOM    898  CD1 TYR A 509      60.310  86.620  77.350  1.00  0.00           C 
ATOM    899  HD1 TYR A 509      61.380  86.460  77.340  1.00  0.00           H 
ATOM    900  CE1 TYR A 509      59.580  87.280  78.390  1.00  0.00           C 
ATOM    901  HE1 TYR A 509      59.970  87.840  79.220  1.00  0.00           H 
ATOM    902  CZ  TYR A 509      58.180  87.160  78.400  1.00  0.00           C 
ATOM    903  OH  TYR A 509      57.540  87.650  79.550  1.00  0.00           O 
ATOM    904  HH  TYR A 509      58.190  87.890  80.220  1.00  0.00           H 
ATOM    905  CD2 TYR A 509      58.150  86.090  76.250  1.00  0.00           C 
ATOM    906  HD2 TYR A 509      57.470  85.850  75.440  1.00  0.00           H 
ATOM    907  CE2 TYR A 509      57.490  86.590  77.370  1.00  0.00           C 
ATOM    908  HE2 TYR A 509      56.410  86.610  77.310  1.00  0.00           H 
ATOM    909  C   TYR A 509      59.520  83.050  76.380  1.00  0.00           C 
ATOM    910  O   TYR A 509      59.490  82.940  77.610  1.00  0.00           O 
ATOM    911  N   ILE A 510      58.620  82.380  75.650  1.00  0.00           N 
ATOM    912  HN  ILE A 510      58.620  82.570  74.670  1.00  0.00           H 
ATOM    913  CA  ILE A 510      57.690  81.450  76.300  1.00  0.00           C 
ATOM    914  HA  ILE A 510      57.240  82.000  77.110  1.00  0.00           H 
ATOM    915  CB  ILE A 510      56.470  81.160  75.500  1.00  0.00           C 
ATOM    916  HB  ILE A 510      55.770  80.550  76.120  1.00  0.00           H 
ATOM    917  CG2 ILE A 510      55.630  82.480  75.380  1.00  0.00           C 
ATOM    918 1HG2 ILE A 510      54.560  82.180  75.280  1.00  0.00           H 
ATOM    919 2HG2 ILE A 510      55.670  83.010  76.360  1.00  0.00           H 
ATOM    920 3HG2 ILE A 510      56.020  83.110  74.550  1.00  0.00           H 
ATOM    921  CG1 ILE A 510      56.660  80.300  74.230  1.00  0.00           C 
ATOM    922 1HG1 ILE A 510      57.310  80.880  73.540  1.00  0.00           H 
ATOM    923 2HG1 ILE A 510      57.200  79.370  74.490  1.00  0.00           H 
ATOM    924  CD  ILE A 510      55.280  79.840  73.700  1.00  0.00           C 
ATOM    925  HD1 ILE A 510      55.520  79.280  72.770  1.00  0.00           H 
ATOM    926  HD2 ILE A 510      54.790  79.200  74.460  1.00  0.00           H 
ATOM    927  HD3 ILE A 510      54.610  80.690  73.430  1.00  0.00           H 
ATOM    928  C   ILE A 510      58.310  80.190  76.930  1.00  0.00           C 
ATOM    929  O   ILE A 510      58.010  79.860  78.040  1.00  0.00           O 
ATOM    930  N   ILE A 511      59.320  79.610  76.280  1.00  0.00           N 
ATOM    931  HN  ILE A 511      59.590  79.950  75.380  1.00  0.00           H 
ATOM    932  CA  ILE A 511      59.970  78.390  76.840  1.00  0.00           C 
ATOM    933  HA  ILE A 511      59.250  77.630  77.080  1.00  0.00           H 
ATOM    934  CB  ILE A 511      60.930  77.780  75.800  1.00  0.00           C 
ATOM    935  HB  ILE A 511      61.520  78.630  75.380  1.00  0.00           H 
ATOM    936  CG2 ILE A 511      61.960  76.930  76.460  1.00  0.00           C 
ATOM    937 1HG2 ILE A 511      62.450  76.200  75.770  1.00  0.00           H 
ATOM    938 2HG2 ILE A 511      62.840  77.520  76.790  1.00  0.00           H 
ATOM    939 3HG2 ILE A 511      61.710  76.300  77.340  1.00  0.00           H 
ATOM    940  CG1 ILE A 511      60.130  77.090  74.720  1.00  0.00           C 
ATOM    941 1HG1 ILE A 511      59.460  76.310  75.120  1.00  0.00           H 
ATOM    942 2HG1 ILE A 511      59.490  77.790  74.140  1.00  0.00           H 
ATOM    943  CD  ILE A 511      60.970  76.520  73.600  1.00  0.00           C 
ATOM    944  HD1 ILE A 511      61.540  77.380  73.200  1.00  0.00           H 
ATOM    945  HD2 ILE A 511      61.510  75.580  73.870  1.00  0.00           H 
ATOM    946  HD3 ILE A 511      60.390  76.220  72.700  1.00  0.00           H 
ATOM    947  C   ILE A 511      60.560  78.730  78.190  1.00  0.00           C 
ATOM    948  O   ILE A 511      60.570  77.980  79.150  1.00  0.00           O 
ATOM    949  N   PHE A 512      61.230  79.910  78.260  1.00  0.00           N 
ATOM    950  HN  PHE A 512      61.280  80.460  77.430  1.00  0.00           H 
ATOM    951  CA  PHE A 512      62.060  80.250  79.370  1.00  0.00           C 
ATOM    952  HA  PHE A 512      62.270  79.330  79.900  1.00  0.00           H 
ATOM    953  CB  PHE A 512      63.410  80.990  78.960  1.00  0.00           C 
ATOM    954  HB1 PHE A 512      63.310  81.680  78.090  1.00  0.00           H 
ATOM    955  HB2 PHE A 512      63.860  81.560  79.800  1.00  0.00           H 
ATOM    956  CG  PHE A 512      64.540  80.000  78.590  1.00  0.00           C 
ATOM    957  CD1 PHE A 512      65.070  79.210  79.580  1.00  0.00           C 
ATOM    958  HD1 PHE A 512      64.810  79.400  80.610  1.00  0.00           H 
ATOM    959  CE1 PHE A 512      65.950  78.170  79.300  1.00  0.00           C 
ATOM    960  HE1 PHE A 512      66.350  77.660  80.160  1.00  0.00           H 
ATOM    961  CZ  PHE A 512      66.310  77.830  78.010  1.00  0.00           C 
ATOM    962  HZ  PHE A 512      67.110  77.150  77.760  1.00  0.00           H 
ATOM    963  CD2 PHE A 512      64.800  79.680  77.260  1.00  0.00           C 
ATOM    964  HD2 PHE A 512      64.300  80.170  76.430  1.00  0.00           H 
ATOM    965  CE2 PHE A 512      65.730  78.580  76.980  1.00  0.00           C 
ATOM    966  HE2 PHE A 512      65.670  78.240  75.960  1.00  0.00           H 
ATOM    967  C   PHE A 512      61.340  81.170  80.410  1.00  0.00           C 
ATOM    968  O   PHE A 512      61.790  81.450  81.480  1.00  0.00           O 
ATOM    969  N   GLN A 513      60.080  81.460  80.230  1.00  0.00           N 
ATOM    970  HN  GLN A 513      59.670  81.250  79.340  1.00  0.00           H 
ATOM    971  CA  GLN A 513      59.270  82.320  81.070  1.00  0.00           C 
ATOM    972  HA  GLN A 513      59.690  83.310  80.970  1.00  0.00           H 
ATOM    973  CB  GLN A 513      57.830  82.300  80.430  1.00  0.00           C 
ATOM    974  HB1 GLN A 513      57.970  82.150  79.340  1.00  0.00           H 
ATOM    975  HB2 GLN A 513      57.220  81.480  80.850  1.00  0.00           H 
ATOM    976  CG  GLN A 513      57.120  83.610  80.630  1.00  0.00           C 
ATOM    977  HG1 GLN A 513      56.780  83.660  81.690  1.00  0.00           H 
ATOM    978  HG2 GLN A 513      57.630  84.540  80.310  1.00  0.00           H 
ATOM    979  CD  GLN A 513      55.880  83.670  79.760  1.00  0.00           C 
ATOM    980  OE1 GLN A 513      55.450  82.800  79.000  1.00  0.00           O 
ATOM    981  NE2 GLN A 513      55.260  84.850  79.940  1.00  0.00           N 
ATOM    982 1HE2 GLN A 513      55.610  85.490  80.630  1.00  0.00           H 
ATOM    983 2HE2 GLN A 513      54.540  85.140  79.310  1.00  0.00           H 
ATOM    984  C   GLN A 513      59.070  81.860  82.500  1.00  0.00           C 
ATOM    985  O   GLN A 513      59.020  82.540  83.500  1.00  0.00           O 
ATOM    986  N   THR A 514      59.040  80.510  82.600  1.00  0.00           N 
ATOM    987  HN  THR A 514      59.070  80.020  81.730  1.00  0.00           H 
ATOM    988  CA  THR A 514      58.780  79.590  83.710  1.00  0.00           C 
ATOM    989  HA  THR A 514      58.290  80.260  84.400  1.00  0.00           H 
ATOM    990  CB  THR A 514      57.930  78.350  83.260  1.00  0.00           C 
ATOM    991  HB  THR A 514      57.960  77.570  84.050  1.00  0.00           H 
ATOM    992  OG1 THR A 514      58.460  77.760  82.090  1.00  0.00           O 
ATOM    993  HG1 THR A 514      59.280  77.330  82.350  1.00  0.00           H 
ATOM    994  CG2 THR A 514      56.510  78.760  82.940  1.00  0.00           C 
ATOM    995 1HG2 THR A 514      55.940  77.820  82.770  1.00  0.00           H 
ATOM    996 2HG2 THR A 514      56.000  79.440  83.650  1.00  0.00           H 
ATOM    997 3HG2 THR A 514      56.630  79.200  81.930  1.00  0.00           H 
ATOM    998  C   THR A 514      60.000  79.280  84.490  1.00  0.00           C 
ATOM    999  O   THR A 514      60.010  78.770  85.600  1.00  0.00           O 
ATOM   1000  N   GLU A 515      61.200  79.570  83.930  1.00  0.00           N 
ATOM   1001  HN  GLU A 515      61.290  79.980  83.030  1.00  0.00           H 
ATOM   1002  CA  GLU A 515      62.490  79.220  84.490  1.00  0.00           C 
ATOM   1003  HA  GLU A 515      62.470  78.330  85.110  1.00  0.00           H 
ATOM   1004  CB  GLU A 515      63.360  78.680  83.340  1.00  0.00           C 
ATOM   1005  HB1 GLU A 515      63.730  79.470  82.650  1.00  0.00           H 
ATOM   1006  HB2 GLU A 515      64.270  78.270  83.830  1.00  0.00           H 
ATOM   1007  CG  GLU A 515      62.730  77.590  82.430  1.00  0.00           C 
ATOM   1008  HG1 GLU A 515      62.050  78.000  81.650  1.00  0.00           H 
ATOM   1009  HG2 GLU A 515      63.510  77.110  81.810  1.00  0.00           H 
ATOM   1010  CD  GLU A 515      61.770  76.560  83.160  1.00  0.00           C 
ATOM   1011  OE1 GLU A 515      62.230  75.880  84.150  1.00  0.00           O 
ATOM   1012  OE2 GLU A 515      60.590  76.420  82.660  1.00  0.00           O 
ATOM   1013  C   GLU A 515      63.150  80.340  85.220  1.00  0.00           C 
ATOM   1014  O   GLU A 515      62.820  81.450  84.950  1.00  0.00           O 
ATOM   1015  N   ASP A 516      64.240  79.960  86.010  1.00  0.00           N 
ATOM   1016  HN  ASP A 516      64.370  79.010  86.280  1.00  0.00           H 
ATOM   1017  CA  ASP A 516      65.070  80.860  86.800  1.00  0.00           C 
ATOM   1018  HA  ASP A 516      64.330  81.540  87.200  1.00  0.00           H 
ATOM   1019  CB  ASP A 516      65.600  79.980  87.960  1.00  0.00           C 
ATOM   1020  HB1 ASP A 516      64.720  79.420  88.350  1.00  0.00           H 
ATOM   1021  HB2 ASP A 516      66.380  79.270  87.620  1.00  0.00           H 
ATOM   1022  CG  ASP A 516      66.050  80.790  89.170  1.00  0.00           C 
ATOM   1023  OD1 ASP A 516      66.290  82.000  89.070  1.00  0.00           O 
ATOM   1024  OD2 ASP A 516      66.250  80.170  90.250  1.00  0.00           O 
ATOM   1025  C   ASP A 516      66.090  81.780  86.150  1.00  0.00           C 
ATOM   1026  O   ASP A 516      67.170  81.330  85.800  1.00  0.00           O 
ATOM   1027  N   PRO A 517      65.880  83.080  86.050  1.00  0.00           N 
ATOM   1028  CD  PRO A 517      64.840  83.860  86.740  1.00  0.00           C 
ATOM   1029  HD1 PRO A 517      64.680  83.530  87.790  1.00  0.00           H 
ATOM   1030  HD2 PRO A 517      64.020  83.670  86.020  1.00  0.00           H 
ATOM   1031  CA  PRO A 517      66.740  84.020  85.200  1.00  0.00           C 
ATOM   1032  HA  PRO A 517      66.830  83.590  84.210  1.00  0.00           H 
ATOM   1033  CB  PRO A 517      65.950  85.450  85.220  1.00  0.00           C 
ATOM   1034  HB1 PRO A 517      66.620  86.310  85.030  1.00  0.00           H 
ATOM   1035  HB2 PRO A 517      65.190  85.460  84.410  1.00  0.00           H 
ATOM   1036  CG  PRO A 517      65.250  85.420  86.590  1.00  0.00           C 
ATOM   1037  HG1 PRO A 517      65.980  85.730  87.370  1.00  0.00           H 
ATOM   1038  HG2 PRO A 517      64.360  86.090  86.610  1.00  0.00           H 
ATOM   1039  C   PRO A 517      68.150  84.150  85.820  1.00  0.00           C 
ATOM   1040  O   PRO A 517      69.050  84.540  85.140  1.00  0.00           O 
ATOM   1041  N   GLU A 518      68.430  83.840  87.080  1.00  0.00           N 
ATOM   1042  HN  GLU A 518      67.690  83.750  87.750  1.00  0.00           H 
ATOM   1043  CA  GLU A 518      69.750  83.880  87.730  1.00  0.00           C 
ATOM   1044  HA  GLU A 518      70.220  84.760  87.320  1.00  0.00           H 
ATOM   1045  CB  GLU A 518      69.750  84.080  89.310  1.00  0.00           C 
ATOM   1046  HB1 GLU A 518      69.020  83.340  89.710  1.00  0.00           H 
ATOM   1047  HB2 GLU A 518      70.730  83.710  89.690  1.00  0.00           H 
ATOM   1048  CG  GLU A 518      69.450  85.510  89.890  1.00  0.00           C 
ATOM   1049  HG1 GLU A 518      70.110  85.690  90.760  1.00  0.00           H 
ATOM   1050  HG2 GLU A 518      69.720  86.230  89.090  1.00  0.00           H 
ATOM   1051  CD  GLU A 518      67.960  85.730  90.280  1.00  0.00           C 
ATOM   1052  OE1 GLU A 518      67.260  86.500  89.580  1.00  0.00           O 
ATOM   1053  OE2 GLU A 518      67.550  85.220  91.300  1.00  0.00           O 
ATOM   1054  C   GLU A 518      70.600  82.730  87.280  1.00  0.00           C 
ATOM   1055  O   GLU A 518      71.830  82.780  87.270  1.00  0.00           O 
ATOM   1056  N   GLU A 519      69.930  81.620  87.010  1.00  0.00           N 
ATOM   1057  HN  GLU A 519      68.950  81.440  87.020  1.00  0.00           H 
ATOM   1058  CA  GLU A 519      70.470  80.400  86.510  1.00  0.00           C 
ATOM   1059  HA  GLU A 519      71.440  80.210  86.960  1.00  0.00           H 
ATOM   1060  CB  GLU A 519      69.670  79.130  86.990  1.00  0.00           C 
ATOM   1061  HB1 GLU A 519      68.570  79.250  86.920  1.00  0.00           H 
ATOM   1062  HB2 GLU A 519      69.960  78.220  86.420  1.00  0.00           H 
ATOM   1063  CG  GLU A 519      70.090  78.830  88.460  1.00  0.00           C 
ATOM   1064  HG1 GLU A 519      70.100  79.700  89.160  1.00  0.00           H 
ATOM   1065  HG2 GLU A 519      69.390  78.060  88.830  1.00  0.00           H 
ATOM   1066  CD  GLU A 519      71.480  78.230  88.750  1.00  0.00           C 
ATOM   1067  OE1 GLU A 519      72.280  77.960  87.790  1.00  0.00           O 
ATOM   1068  OE2 GLU A 519      71.870  77.960  89.930  1.00  0.00           O 
ATOM   1069  C   GLU A 519      70.820  80.420  85.060  1.00  0.00           C 
ATOM   1070  O   GLU A 519      71.950  80.180  84.620  1.00  0.00           O 
ATOM   1071  N   LEU A 520      69.950  80.970  84.150  1.00  0.00           N 
ATOM   1072  HN  LEU A 520      69.110  81.400  84.470  1.00  0.00           H 
ATOM   1073  CA  LEU A 520      70.280  81.210  82.760  1.00  0.00           C 
ATOM   1074  HA  LEU A 520      71.300  81.550  82.740  1.00  0.00           H 
ATOM   1075  CB  LEU A 520      69.860  79.970  81.830  1.00  0.00           C 
ATOM   1076  HB1 LEU A 520      70.560  79.200  82.210  1.00  0.00           H 
ATOM   1077  HB2 LEU A 520      68.820  79.620  82.000  1.00  0.00           H 
ATOM   1078  CG  LEU A 520      70.140  80.050  80.300  1.00  0.00           C 
ATOM   1079  HG  LEU A 520      71.030  80.690  80.120  1.00  0.00           H 
ATOM   1080  CD1 LEU A 520      70.420  78.660  79.630  1.00  0.00           C 
ATOM   1081 1HD1 LEU A 520      70.960  78.680  78.660  1.00  0.00           H 
ATOM   1082 2HD1 LEU A 520      71.020  77.970  80.260  1.00  0.00           H 
ATOM   1083 3HD1 LEU A 520      69.420  78.180  79.580  1.00  0.00           H 
ATOM   1084  CD2 LEU A 520      69.010  80.770  79.520  1.00  0.00           C 
ATOM   1085 1HD2 LEU A 520      69.210  81.830  79.770  1.00  0.00           H 
ATOM   1086 2HD2 LEU A 520      69.230  80.590  78.450  1.00  0.00           H 
ATOM   1087 3HD2 LEU A 520      68.000  80.510  79.910  1.00  0.00           H 
ATOM   1088  C   LEU A 520      69.530  82.460  82.360  1.00  0.00           C 
ATOM   1089  O   LEU A 520      68.270  82.560  82.340  1.00  0.00           O 
ATOM   1090  N   GLY A 521      70.230  83.530  81.910  1.00  0.00           N 
ATOM   1091  HN  GLY A 521      71.230  83.470  81.880  1.00  0.00           H 
ATOM   1092  CA  GLY A 521      69.660  84.900  81.700  1.00  0.00           C 
ATOM   1093  HA1 GLY A 521      68.660  84.930  82.110  1.00  0.00           H 
ATOM   1094  HA2 GLY A 521      70.420  85.590  82.030  1.00  0.00           H 
ATOM   1095  C   GLY A 521      69.360  85.380  80.300  1.00  0.00           C 
ATOM   1096  O   GLY A 521      68.990  86.520  80.130  1.00  0.00           O 
ATOM   1097  N   HSD A 522      69.470  84.610  79.240  1.00  0.00           N 
ATOM   1098  HN  HSD A 522      69.560  83.620  79.210  1.00  0.00           H 
ATOM   1099  CA  HSD A 522      69.300  85.230  77.870  1.00  0.00           C 
ATOM   1100  HA  HSD A 522      69.840  86.170  77.860  1.00  0.00           H 
ATOM   1101  CB  HSD A 522      69.950  84.290  76.750  1.00  0.00           C 
ATOM   1102  HB1 HSD A 522      69.350  83.400  76.470  1.00  0.00           H 
ATOM   1103  HB2 HSD A 522      69.980  84.860  75.790  1.00  0.00           H 
ATOM   1104  ND1 HSD A 522      72.480  84.210  76.560  1.00  0.00           N 
ATOM   1105  HD1 HSD A 522      72.630  84.890  75.840  1.00  0.00           H 
ATOM   1106  CG  HSD A 522      71.320  83.790  77.120  1.00  0.00           C 
ATOM   1107  CE1 HSD A 522      73.480  83.620  77.260  1.00  0.00           C 
ATOM   1108  HE1 HSD A 522      74.540  83.840  77.170  1.00  0.00           H 
ATOM   1109  NE2 HSD A 522      72.990  82.780  78.170  1.00  0.00           N 
ATOM   1110  CD2 HSD A 522      71.640  82.890  78.040  1.00  0.00           C 
ATOM   1111  HD2 HSD A 522      71.000  82.470  78.810  1.00  0.00           H 
ATOM   1112  C   HSD A 522      67.950  85.690  77.410  1.00  0.00           C 
ATOM   1113  O   HSD A 522      67.690  86.410  76.390  1.00  0.00           O 
ATOM   1114  N   PHE A 523      66.920  85.320  78.170  1.00  0.00           N 
ATOM   1115  HN  PHE A 523      67.070  84.800  79.010  1.00  0.00           H 
ATOM   1116  CA  PHE A 523      65.600  85.450  77.690  1.00  0.00           C 
ATOM   1117  HA  PHE A 523      65.470  86.310  77.050  1.00  0.00           H 
ATOM   1118  CB  PHE A 523      65.080  84.120  77.090  1.00  0.00           C 
ATOM   1119  HB1 PHE A 523      65.060  83.430  77.960  1.00  0.00           H 
ATOM   1120  HB2 PHE A 523      64.080  84.150  76.610  1.00  0.00           H 
ATOM   1121  CG  PHE A 523      66.010  83.530  76.070  1.00  0.00           C 
ATOM   1122  CD1 PHE A 523      66.220  84.200  74.850  1.00  0.00           C 
ATOM   1123  HD1 PHE A 523      65.660  85.110  74.690  1.00  0.00           H 
ATOM   1124  CE1 PHE A 523      66.990  83.620  73.830  1.00  0.00           C 
ATOM   1125  HE1 PHE A 523      67.200  84.120  72.900  1.00  0.00           H 
ATOM   1126  CZ  PHE A 523      67.600  82.410  74.020  1.00  0.00           C 
ATOM   1127  HZ  PHE A 523      68.010  81.880  73.170  1.00  0.00           H 
ATOM   1128  CD2 PHE A 523      66.690  82.330  76.280  1.00  0.00           C 
ATOM   1129  HD2 PHE A 523      66.510  81.840  77.230  1.00  0.00           H 
ATOM   1130  CE2 PHE A 523      67.530  81.750  75.250  1.00  0.00           C 
ATOM   1131  HE2 PHE A 523      67.870  80.730  75.390  1.00  0.00           H 
ATOM   1132  C   PHE A 523      64.760  85.850  78.740  1.00  0.00           C 
ATOM   1133  O   PHE A 523      63.650  85.340  78.850  1.00  0.00           O 
ATOM   1134  N   TYR A 524      65.270  86.750  79.660  1.00  0.00           N 
ATOM   1135  HN  TYR A 524      66.220  87.050  79.570  1.00  0.00           H 
ATOM   1136  CA  TYR A 524      64.570  87.000  80.930  1.00  0.00           C 
ATOM   1137  HA  TYR A 524      64.280  86.020  81.280  1.00  0.00           H 
ATOM   1138  CB  TYR A 524      65.600  87.660  81.910  1.00  0.00           C 
ATOM   1139  HB1 TYR A 524      65.070  87.640  82.880  1.00  0.00           H 
ATOM   1140  HB2 TYR A 524      66.430  86.930  82.040  1.00  0.00           H 
ATOM   1141  CG  TYR A 524      66.110  89.060  81.540  1.00  0.00           C 
ATOM   1142  CD1 TYR A 524      67.420  89.300  81.200  1.00  0.00           C 
ATOM   1143  HD1 TYR A 524      68.020  88.400  81.160  1.00  0.00           H 
ATOM   1144  CE1 TYR A 524      67.840  90.630  80.940  1.00  0.00           C 
ATOM   1145  HE1 TYR A 524      68.840  90.910  80.630  1.00  0.00           H 
ATOM   1146  CZ  TYR A 524      67.010  91.650  81.350  1.00  0.00           C 
ATOM   1147  OH  TYR A 524      67.340  93.060  81.320  1.00  0.00           O 
ATOM   1148  HH  TYR A 524      66.550  93.590  81.200  1.00  0.00           H 
ATOM   1149  CD2 TYR A 524      65.290  90.090  81.990  1.00  0.00           C 
ATOM   1150  HD2 TYR A 524      64.310  89.840  82.380  1.00  0.00           H 
ATOM   1151  CE2 TYR A 524      65.700  91.410  81.860  1.00  0.00           C 
ATOM   1152  HE2 TYR A 524      65.090  92.200  82.270  1.00  0.00           H 
ATOM   1153  C   TYR A 524      63.310  87.830  80.750  1.00  0.00           C 
ATOM   1154  O   TYR A 524      62.380  87.670  81.490  1.00  0.00           O 
ATOM   1155  N   ASP A 525      63.340  88.680  79.730  1.00  0.00           N 
ATOM   1156  HN  ASP A 525      64.160  88.800  79.170  1.00  0.00           H 
ATOM   1157  CA  ASP A 525      62.170  89.470  79.290  1.00  0.00           C 
ATOM   1158  HA  ASP A 525      61.250  89.120  79.740  1.00  0.00           H 
ATOM   1159  CB  ASP A 525      62.340  90.910  79.880  1.00  0.00           C 
ATOM   1160  HB1 ASP A 525      61.370  91.350  79.570  1.00  0.00           H 
ATOM   1161  HB2 ASP A 525      62.330  90.900  80.990  1.00  0.00           H 
ATOM   1162  CG  ASP A 525      63.370  91.910  79.280  1.00  0.00           C 
ATOM   1163  OD1 ASP A 525      64.060  91.570  78.280  1.00  0.00           O 
ATOM   1164  OD2 ASP A 525      63.540  93.040  79.850  1.00  0.00           O 
ATOM   1165  C   ASP A 525      62.150  89.490  77.760  1.00  0.00           C 
ATOM   1166  O   ASP A 525      63.120  89.040  77.070  1.00  0.00           O 
ATOM   1167  N   TYR A 526      61.060  90.010  77.080  1.00  0.00           N 
ATOM   1168  HN  TYR A 526      60.350  90.410  77.660  1.00  0.00           H 
ATOM   1169  CA  TYR A 526      60.850  89.970  75.580  1.00  0.00           C 
ATOM   1170  HA  TYR A 526      60.880  88.920  75.340  1.00  0.00           H 
ATOM   1171  CB  TYR A 526      59.340  90.380  75.330  1.00  0.00           C 
ATOM   1172  HB1 TYR A 526      58.660  89.700  75.890  1.00  0.00           H 
ATOM   1173  HB2 TYR A 526      59.150  91.400  75.730  1.00  0.00           H 
ATOM   1174  CG  TYR A 526      58.910  90.240  73.930  1.00  0.00           C 
ATOM   1175  CD1 TYR A 526      58.950  88.940  73.340  1.00  0.00           C 
ATOM   1176  HD1 TYR A 526      59.250  88.090  73.930  1.00  0.00           H 
ATOM   1177  CE1 TYR A 526      58.350  88.720  72.100  1.00  0.00           C 
ATOM   1178  HE1 TYR A 526      58.310  87.740  71.660  1.00  0.00           H 
ATOM   1179  CZ  TYR A 526      57.880  89.790  71.370  1.00  0.00           C 
ATOM   1180  OH  TYR A 526      57.410  89.480  70.080  1.00  0.00           O 
ATOM   1181  HH  TYR A 526      57.470  88.520  70.020  1.00  0.00           H 
ATOM   1182  CD2 TYR A 526      58.320  91.250  73.170  1.00  0.00           C 
ATOM   1183  HD2 TYR A 526      58.160  92.240  73.570  1.00  0.00           H 
ATOM   1184  CE2 TYR A 526      57.840  91.080  71.860  1.00  0.00           C 
ATOM   1185  HE2 TYR A 526      57.500  91.930  71.290  1.00  0.00           H 
ATOM   1186  C   TYR A 526      61.870  90.800  74.780  1.00  0.00           C 
ATOM   1187  O   TYR A 526      62.440  90.260  73.800  1.00  0.00           O 
ATOM   1188  N   PRO A 527      62.160  92.070  75.080  1.00  0.00           N 
ATOM   1189  CD  PRO A 527      61.460  92.910  76.000  1.00  0.00           C 
ATOM   1190  HD1 PRO A 527      61.810  92.570  77.000  1.00  0.00           H 
ATOM   1191  HD2 PRO A 527      60.350  92.880  75.980  1.00  0.00           H 
ATOM   1192  CA  PRO A 527      63.160  92.790  74.290  1.00  0.00           C 
ATOM   1193  HA  PRO A 527      62.780  92.830  73.280  1.00  0.00           H 
ATOM   1194  CB  PRO A 527      63.260  94.170  74.920  1.00  0.00           C 
ATOM   1195  HB1 PRO A 527      64.000  94.030  75.740  1.00  0.00           H 
ATOM   1196  HB2 PRO A 527      63.510  94.990  74.220  1.00  0.00           H 
ATOM   1197  CG  PRO A 527      61.810  94.330  75.550  1.00  0.00           C 
ATOM   1198  HG1 PRO A 527      61.770  95.080  76.360  1.00  0.00           H 
ATOM   1199  HG2 PRO A 527      61.090  94.440  74.710  1.00  0.00           H 
ATOM   1200  C   PRO A 527      64.640  92.160  74.380  1.00  0.00           C 
ATOM   1201  O   PRO A 527      65.310  92.160  73.350  1.00  0.00           O 
ATOM   1202  N   MET A 528      65.060  91.660  75.570  1.00  0.00           N 
ATOM   1203  HN  MET A 528      64.440  91.710  76.350  1.00  0.00           H 
ATOM   1204  CA  MET A 528      66.300  90.980  75.740  1.00  0.00           C 
ATOM   1205  HA  MET A 528      67.060  91.580  75.260  1.00  0.00           H 
ATOM   1206  CB  MET A 528      66.630  90.550  77.150  1.00  0.00           C 
ATOM   1207  HB1 MET A 528      66.430  91.290  77.950  1.00  0.00           H 
ATOM   1208  HB2 MET A 528      66.050  89.640  77.410  1.00  0.00           H 
ATOM   1209  CG  MET A 528      68.090  90.060  77.300  1.00  0.00           C 
ATOM   1210  HG1 MET A 528      68.290  89.950  78.390  1.00  0.00           H 
ATOM   1211  HG2 MET A 528      68.120  89.030  76.870  1.00  0.00           H 
ATOM   1212  SD  MET A 528      69.350  91.060  76.510  1.00  0.00           S 
ATOM   1213  CE  MET A 528      68.960  92.710  77.350  1.00  0.00           C 
ATOM   1214  HE1 MET A 528      69.910  93.290  77.420  1.00  0.00           H 
ATOM   1215  HE2 MET A 528      68.280  93.270  76.670  1.00  0.00           H 
ATOM   1216  HE3 MET A 528      68.500  92.520  78.340  1.00  0.00           H 
ATOM   1217  C   MET A 528      66.250  89.710  74.890  1.00  0.00           C 
ATOM   1218  O   MET A 528      67.190  89.530  74.150  1.00  0.00           O 
ATOM   1219  N   ALA A 529      65.160  88.950  74.950  1.00  0.00           N 
ATOM   1220  HN  ALA A 529      64.470  88.940  75.660  1.00  0.00           H 
ATOM   1221  CA  ALA A 529      64.990  87.750  74.170  1.00  0.00           C 
ATOM   1222  HA  ALA A 529      65.880  87.160  74.340  1.00  0.00           H 
ATOM   1223  CB  ALA A 529      63.710  87.050  74.600  1.00  0.00           C 
ATOM   1224  HB1 ALA A 529      63.580  86.180  73.930  1.00  0.00           H 
ATOM   1225  HB2 ALA A 529      63.850  86.610  75.610  1.00  0.00           H 
ATOM   1226  HB3 ALA A 529      62.810  87.710  74.570  1.00  0.00           H 
ATOM   1227  C   ALA A 529      65.030  87.900  72.600  1.00  0.00           C 
ATOM   1228  O   ALA A 529      65.610  87.040  71.870  1.00  0.00           O 
ATOM   1229  N   LEU A 530      64.390  88.990  72.100  1.00  0.00           N 
ATOM   1230  HN  LEU A 530      63.840  89.580  72.700  1.00  0.00           H 
ATOM   1231  CA  LEU A 530      64.530  89.500  70.760  1.00  0.00           C 
ATOM   1232  HA  LEU A 530      64.240  88.780  70.010  1.00  0.00           H 
ATOM   1233  CB  LEU A 530      63.660  90.770  70.440  1.00  0.00           C 
ATOM   1234  HB1 LEU A 530      63.640  91.490  71.280  1.00  0.00           H 
ATOM   1235  HB2 LEU A 530      64.030  91.260  69.520  1.00  0.00           H 
ATOM   1236  CG  LEU A 530      62.240  90.410  70.040  1.00  0.00           C 
ATOM   1237  HG  LEU A 530      62.380  89.900  69.060  1.00  0.00           H 
ATOM   1238  CD1 LEU A 530      61.370  89.570  70.960  1.00  0.00           C 
ATOM   1239 1HD1 LEU A 530      61.000  90.210  71.790  1.00  0.00           H 
ATOM   1240 2HD1 LEU A 530      60.530  89.050  70.460  1.00  0.00           H 
ATOM   1241 3HD1 LEU A 530      61.900  88.750  71.480  1.00  0.00           H 
ATOM   1242  CD2 LEU A 530      61.580  91.730  69.900  1.00  0.00           C 
ATOM   1243 1HD2 LEU A 530      60.660  91.680  69.290  1.00  0.00           H 
ATOM   1244 2HD2 LEU A 530      61.330  92.260  70.840  1.00  0.00           H 
ATOM   1245 3HD2 LEU A 530      62.170  92.470  69.310  1.00  0.00           H 
ATOM   1246  C   LEU A 530      66.000  89.920  70.420  1.00  0.00           C 
ATOM   1247  O   LEU A 530      66.480  89.560  69.300  1.00  0.00           O 
ATOM   1248  N   PHE A 531      66.740  90.620  71.300  1.00  0.00           N 
ATOM   1249  HN  PHE A 531      66.410  91.020  72.150  1.00  0.00           H 
ATOM   1250  CA  PHE A 531      68.130  91.190  71.030  1.00  0.00           C 
ATOM   1251  HA  PHE A 531      68.080  91.680  70.070  1.00  0.00           H 
ATOM   1252  CB  PHE A 531      68.500  92.250  72.110  1.00  0.00           C 
ATOM   1253  HB1 PHE A 531      67.800  93.120  72.060  1.00  0.00           H 
ATOM   1254  HB2 PHE A 531      68.580  91.780  73.110  1.00  0.00           H 
ATOM   1255  CG  PHE A 531      69.920  92.670  71.880  1.00  0.00           C 
ATOM   1256  CD1 PHE A 531      70.160  93.530  70.830  1.00  0.00           C 
ATOM   1257  HD1 PHE A 531      69.240  93.780  70.320  1.00  0.00           H 
ATOM   1258  CE1 PHE A 531      71.420  93.980  70.470  1.00  0.00           C 
ATOM   1259  HE1 PHE A 531      71.610  94.570  69.590  1.00  0.00           H 
ATOM   1260  CZ  PHE A 531      72.450  93.560  71.370  1.00  0.00           C 
ATOM   1261  HZ  PHE A 531      73.410  93.990  71.110  1.00  0.00           H 
ATOM   1262  CD2 PHE A 531      70.960  92.300  72.780  1.00  0.00           C 
ATOM   1263  HD2 PHE A 531      70.710  91.770  73.680  1.00  0.00           H 
ATOM   1264  CE2 PHE A 531      72.270  92.780  72.500  1.00  0.00           C 
ATOM   1265  HE2 PHE A 531      73.080  92.330  73.050  1.00  0.00           H 
ATOM   1266  C   PHE A 531      69.070  89.990  71.030  1.00  0.00           C 
ATOM   1267  O   PHE A 531      69.890  89.730  70.110  1.00  0.00           O 
ATOM   1268  N   SER A 532      68.980  89.080  71.990  1.00  0.00           N 
ATOM   1269  HN  SER A 532      68.410  89.300  72.780  1.00  0.00           H 
ATOM   1270  CA  SER A 532      69.840  87.940  71.990  1.00  0.00           C 
ATOM   1271  HA  SER A 532      70.830  88.220  71.670  1.00  0.00           H 
ATOM   1272  CB  SER A 532      70.110  87.340  73.390  1.00  0.00           C 
ATOM   1273  HB1 SER A 532      69.110  87.420  73.870  1.00  0.00           H 
ATOM   1274  HB2 SER A 532      70.370  86.260  73.370  1.00  0.00           H 
ATOM   1275  OG  SER A 532      70.920  88.160  74.150  1.00  0.00           O 
ATOM   1276  HG1 SER A 532      71.710  88.300  73.630  1.00  0.00           H 
ATOM   1277  C   SER A 532      69.470  86.860  71.030  1.00  0.00           C 
ATOM   1278  O   SER A 532      70.290  86.170  70.470  1.00  0.00           O 
ATOM   1279  N   THR A 533      68.150  86.720  70.640  1.00  0.00           N 
ATOM   1280  HN  THR A 533      67.480  87.360  71.010  1.00  0.00           H 
ATOM   1281  CA  THR A 533      67.900  85.950  69.360  1.00  0.00           C 
ATOM   1282  HA  THR A 533      68.450  85.040  69.510  1.00  0.00           H 
ATOM   1283  CB  THR A 533      66.400  85.610  69.120  1.00  0.00           C 
ATOM   1284  HB  THR A 533      65.910  86.600  68.990  1.00  0.00           H 
ATOM   1285  OG1 THR A 533      65.860  85.070  70.300  1.00  0.00           O 
ATOM   1286  HG1 THR A 533      65.930  85.760  70.970  1.00  0.00           H 
ATOM   1287  CG2 THR A 533      66.080  84.690  67.940  1.00  0.00           C 
ATOM   1288 1HG2 THR A 533      65.010  84.420  68.050  1.00  0.00           H 
ATOM   1289 2HG2 THR A 533      66.270  85.280  67.020  1.00  0.00           H 
ATOM   1290 3HG2 THR A 533      66.700  83.770  67.930  1.00  0.00           H 
ATOM   1291  C   THR A 533      68.460  86.620  68.160  1.00  0.00           C 
ATOM   1292  O   THR A 533      68.850  85.880  67.270  1.00  0.00           O 
ATOM   1293  N   PHE A 534      68.640  87.920  68.150  1.00  0.00           N 
ATOM   1294  HN  PHE A 534      68.210  88.460  68.860  1.00  0.00           H 
ATOM   1295  CA  PHE A 534      69.300  88.660  67.080  1.00  0.00           C 
ATOM   1296  HA  PHE A 534      68.870  88.230  66.190  1.00  0.00           H 
ATOM   1297  CB  PHE A 534      68.800  90.110  66.930  1.00  0.00           C 
ATOM   1298  HB1 PHE A 534      67.830  90.200  66.400  1.00  0.00           H 
ATOM   1299  HB2 PHE A 534      68.630  90.390  67.990  1.00  0.00           H 
ATOM   1300  CG  PHE A 534      69.790  91.090  66.360  1.00  0.00           C 
ATOM   1301  CD1 PHE A 534      69.840  91.380  64.970  1.00  0.00           C 
ATOM   1302  HD1 PHE A 534      69.140  91.030  64.230  1.00  0.00           H 
ATOM   1303  CE1 PHE A 534      70.850  92.240  64.550  1.00  0.00           C 
ATOM   1304  HE1 PHE A 534      70.860  92.410  63.480  1.00  0.00           H 
ATOM   1305  CZ  PHE A 534      71.760  92.770  65.400  1.00  0.00           C 
ATOM   1306  HZ  PHE A 534      72.650  93.250  65.010  1.00  0.00           H 
ATOM   1307  CD2 PHE A 534      70.720  91.610  67.260  1.00  0.00           C 
ATOM   1308  HD2 PHE A 534      70.680  91.360  68.310  1.00  0.00           H 
ATOM   1309  CE2 PHE A 534      71.710  92.520  66.760  1.00  0.00           C 
ATOM   1310  HE2 PHE A 534      72.530  92.920  67.340  1.00  0.00           H 
ATOM   1311  C   PHE A 534      70.750  88.390  67.060  1.00  0.00           C 
ATOM   1312  O   PHE A 534      71.280  88.020  66.000  1.00  0.00           O 
ATOM   1313  N   GLU A 535      71.440  88.410  68.210  1.00  0.00           N 
ATOM   1314  HN  GLU A 535      70.960  88.720  69.030  1.00  0.00           H 
ATOM   1315  CA  GLU A 535      72.830  88.010  68.420  1.00  0.00           C 
ATOM   1316  HA  GLU A 535      73.410  88.690  67.810  1.00  0.00           H 
ATOM   1317  CB  GLU A 535      73.450  88.240  69.830  1.00  0.00           C 
ATOM   1318  HB1 GLU A 535      72.960  87.570  70.560  1.00  0.00           H 
ATOM   1319  HB2 GLU A 535      74.500  87.890  69.700  1.00  0.00           H 
ATOM   1320  CG  GLU A 535      73.670  89.590  70.480  1.00  0.00           C 
ATOM   1321  HG1 GLU A 535      74.540  90.080  69.990  1.00  0.00           H 
ATOM   1322  HG2 GLU A 535      72.780  90.240  70.320  1.00  0.00           H 
ATOM   1323  CD  GLU A 535      73.940  89.540  72.030  1.00  0.00           C 
ATOM   1324  OE1 GLU A 535      73.010  88.970  72.690  1.00  0.00           O 
ATOM   1325  OE2 GLU A 535      74.830  90.220  72.490  1.00  0.00           O 
ATOM   1326  C   GLU A 535      73.090  86.580  68.000  1.00  0.00           C 
ATOM   1327  O   GLU A 535      74.130  86.340  67.350  1.00  0.00           O 
ATOM   1328  N   LEU A 536      72.260  85.630  68.370  1.00  0.00           N 
ATOM   1329  HN  LEU A 536      71.410  85.850  68.840  1.00  0.00           H 
ATOM   1330  CA  LEU A 536      72.370  84.260  67.980  1.00  0.00           C 
ATOM   1331  HA  LEU A 536      73.350  83.840  68.180  1.00  0.00           H 
ATOM   1332  CB  LEU A 536      71.360  83.360  68.690  1.00  0.00           C 
ATOM   1333  HB1 LEU A 536      70.340  83.750  68.500  1.00  0.00           H 
ATOM   1334  HB2 LEU A 536      71.420  82.350  68.240  1.00  0.00           H 
ATOM   1335  CG  LEU A 536      71.540  83.190  70.180  1.00  0.00           C 
ATOM   1336  HG  LEU A 536      71.860  84.170  70.590  1.00  0.00           H 
ATOM   1337  CD1 LEU A 536      70.210  82.830  70.870  1.00  0.00           C 
ATOM   1338 1HD1 LEU A 536      69.840  81.810  70.630  1.00  0.00           H 
ATOM   1339 2HD1 LEU A 536      70.290  82.950  71.970  1.00  0.00           H 
ATOM   1340 3HD1 LEU A 536      69.380  83.500  70.570  1.00  0.00           H 
ATOM   1341  CD2 LEU A 536      72.710  82.270  70.460  1.00  0.00           C 
ATOM   1342 1HD2 LEU A 536      72.790  82.010  71.540  1.00  0.00           H 
ATOM   1343 2HD2 LEU A 536      72.560  81.320  69.910  1.00  0.00           H 
ATOM   1344 3HD2 LEU A 536      73.620  82.790  70.080  1.00  0.00           H 
ATOM   1345  C   LEU A 536      72.140  84.030  66.450  1.00  0.00           C 
ATOM   1346  O   LEU A 536      72.570  83.050  65.860  1.00  0.00           O 
ATOM   1347  N   PHE A 537      71.400  84.930  65.730  1.00  0.00           N 
ATOM   1348  HN  PHE A 537      71.040  85.760  66.160  1.00  0.00           H 
ATOM   1349  CA  PHE A 537      71.200  84.900  64.260  1.00  0.00           C 
ATOM   1350  HA  PHE A 537      70.940  83.910  63.910  1.00  0.00           H 
ATOM   1351  CB  PHE A 537      69.990  85.880  63.890  1.00  0.00           C 
ATOM   1352  HB1 PHE A 537      69.160  85.610  64.580  1.00  0.00           H 
ATOM   1353  HB2 PHE A 537      70.350  86.900  64.130  1.00  0.00           H 
ATOM   1354  CG  PHE A 537      69.570  85.550  62.450  1.00  0.00           C 
ATOM   1355  CD1 PHE A 537      68.260  85.010  62.260  1.00  0.00           C 
ATOM   1356  HD1 PHE A 537      67.680  84.700  63.120  1.00  0.00           H 
ATOM   1357  CE1 PHE A 537      67.810  84.770  60.950  1.00  0.00           C 
ATOM   1358  HE1 PHE A 537      66.790  84.410  60.890  1.00  0.00           H 
ATOM   1359  CZ  PHE A 537      68.560  85.130  59.790  1.00  0.00           C 
ATOM   1360  HZ  PHE A 537      68.310  84.940  58.760  1.00  0.00           H 
ATOM   1361  CD2 PHE A 537      70.270  86.030  61.360  1.00  0.00           C 
ATOM   1362  HD2 PHE A 537      71.180  86.600  61.480  1.00  0.00           H 
ATOM   1363  CE2 PHE A 537      69.800  85.740  60.050  1.00  0.00           C 
ATOM   1364  HE2 PHE A 537      70.330  85.980  59.140  1.00  0.00           H 
ATOM   1365  C   PHE A 537      72.540  85.210  63.610  1.00  0.00           C 
ATOM   1366  O   PHE A 537      72.780  84.680  62.510  1.00  0.00           O 
ATOM   1367  N   LEU A 538      73.340  86.180  64.170  1.00  0.00           N 
ATOM   1368  HN  LEU A 538      73.130  86.600  65.050  1.00  0.00           H 
ATOM   1369  CA  LEU A 538      74.620  86.510  63.630  1.00  0.00           C 
ATOM   1370  HA  LEU A 538      74.640  86.370  62.560  1.00  0.00           H 
ATOM   1371  CB  LEU A 538      74.920  87.920  63.970  1.00  0.00           C 
ATOM   1372  HB1 LEU A 538      74.910  88.160  65.050  1.00  0.00           H 
ATOM   1373  HB2 LEU A 538      75.850  88.250  63.450  1.00  0.00           H 
ATOM   1374  CG  LEU A 538      73.830  88.880  63.420  1.00  0.00           C 
ATOM   1375  HG  LEU A 538      72.920  88.800  64.050  1.00  0.00           H 
ATOM   1376  CD1 LEU A 538      74.270  90.370  63.740  1.00  0.00           C 
ATOM   1377 1HD1 LEU A 538      73.730  91.060  63.070  1.00  0.00           H 
ATOM   1378 2HD1 LEU A 538      74.060  90.560  64.820  1.00  0.00           H 
ATOM   1379 3HD1 LEU A 538      75.370  90.430  63.600  1.00  0.00           H 
ATOM   1380  CD2 LEU A 538      73.470  88.760  61.910  1.00  0.00           C 
ATOM   1381 1HD2 LEU A 538      72.550  89.360  61.740  1.00  0.00           H 
ATOM   1382 2HD2 LEU A 538      74.320  88.980  61.230  1.00  0.00           H 
ATOM   1383 3HD2 LEU A 538      73.120  87.730  61.680  1.00  0.00           H 
ATOM   1384  C   LEU A 538      75.690  85.580  64.100  1.00  0.00           C 
ATOM   1385  O   LEU A 538      76.750  85.570  63.560  1.00  0.00           O 
ATOM   1386  N   THR A 539      75.360  84.830  65.120  1.00  0.00           N 
ATOM   1387  HN  THR A 539      74.450  84.820  65.530  1.00  0.00           H 
ATOM   1388  CA  THR A 539      76.240  83.850  65.770  1.00  0.00           C 
ATOM   1389  HA  THR A 539      75.610  83.380  66.510  1.00  0.00           H 
ATOM   1390  CB  THR A 539      76.750  82.610  65.000  1.00  0.00           C 
ATOM   1391  HB  THR A 539      77.430  82.020  65.650  1.00  0.00           H 
ATOM   1392  OG1 THR A 539      77.450  82.900  63.770  1.00  0.00           O 
ATOM   1393  HG1 THR A 539      77.750  83.810  63.710  1.00  0.00           H 
ATOM   1394  CG2 THR A 539      75.530  81.720  64.580  1.00  0.00           C 
ATOM   1395 1HG2 THR A 539      75.980  80.720  64.400  1.00  0.00           H 
ATOM   1396 2HG2 THR A 539      74.880  81.610  65.480  1.00  0.00           H 
ATOM   1397 3HG2 THR A 539      75.030  82.160  63.690  1.00  0.00           H 
ATOM   1398  C   THR A 539      77.500  84.520  66.560  1.00  0.00           C 
ATOM   1399  O   THR A 539      78.590  83.970  66.600  1.00  0.00           O 
ATOM   1400  N   ILE A 540      77.140  85.620  67.300  1.00  0.00           N 
ATOM   1401  HN  ILE A 540      76.200  85.940  67.230  1.00  0.00           H 
ATOM   1402  CA  ILE A 540      78.140  86.560  67.860  1.00  0.00           C 
ATOM   1403  HA  ILE A 540      79.130  86.390  67.460  1.00  0.00           H 
ATOM   1404  CB  ILE A 540      77.980  87.980  67.390  1.00  0.00           C 
ATOM   1405  HB  ILE A 540      78.840  88.620  67.680  1.00  0.00           H 
ATOM   1406  CG2 ILE A 540      78.030  87.980  65.840  1.00  0.00           C 
ATOM   1407 1HG2 ILE A 540      78.290  88.980  65.430  1.00  0.00           H 
ATOM   1408 2HG2 ILE A 540      78.690  87.230  65.360  1.00  0.00           H 
ATOM   1409 3HG2 ILE A 540      76.970  87.720  65.610  1.00  0.00           H 
ATOM   1410  CG1 ILE A 540      76.680  88.730  67.900  1.00  0.00           C 
ATOM   1411 1HG1 ILE A 540      75.790  88.110  67.650  1.00  0.00           H 
ATOM   1412 2HG1 ILE A 540      76.590  88.730  69.010  1.00  0.00           H 
ATOM   1413  CD  ILE A 540      76.540  90.120  67.290  1.00  0.00           C 
ATOM   1414  HD1 ILE A 540      76.190  89.910  66.260  1.00  0.00           H 
ATOM   1415  HD2 ILE A 540      75.720  90.670  67.800  1.00  0.00           H 
ATOM   1416  HD3 ILE A 540      77.440  90.770  67.260  1.00  0.00           H 
ATOM   1417  C   ILE A 540      78.170  86.480  69.350  1.00  0.00           C 
ATOM   1418  O   ILE A 540      78.920  87.140  70.020  1.00  0.00           O 
ATOM   1419  N   ILE A 541      77.310  85.540  69.900  1.00  0.00           N 
ATOM   1420  HN  ILE A 541      76.690  85.030  69.310  1.00  0.00           H 
ATOM   1421  CA  ILE A 541      77.400  85.030  71.290  1.00  0.00           C 
ATOM   1422  HA  ILE A 541      78.360  85.240  71.730  1.00  0.00           H 
ATOM   1423  CB  ILE A 541      76.270  85.500  72.210  1.00  0.00           C 
ATOM   1424  HB  ILE A 541      76.460  85.040  73.200  1.00  0.00           H 
ATOM   1425  CG2 ILE A 541      76.440  87.030  72.520  1.00  0.00           C 
ATOM   1426 1HG2 ILE A 541      77.510  87.310  72.640  1.00  0.00           H 
ATOM   1427 2HG2 ILE A 541      76.090  87.670  71.680  1.00  0.00           H 
ATOM   1428 3HG2 ILE A 541      75.820  87.280  73.410  1.00  0.00           H 
ATOM   1429  CG1 ILE A 541      74.800  85.150  71.710  1.00  0.00           C 
ATOM   1430 1HG1 ILE A 541      74.640  85.660  70.730  1.00  0.00           H 
ATOM   1431 2HG1 ILE A 541      74.610  84.060  71.690  1.00  0.00           H 
ATOM   1432  CD  ILE A 541      73.770  85.640  72.770  1.00  0.00           C 
ATOM   1433  HD1 ILE A 541      73.700  84.980  73.660  1.00  0.00           H 
ATOM   1434  HD2 ILE A 541      73.940  86.700  73.060  1.00  0.00           H 
ATOM   1435  HD3 ILE A 541      72.780  85.580  72.280  1.00  0.00           H 
ATOM   1436  C   ILE A 541      77.160  83.510  71.250  1.00  0.00           C 
ATOM   1437  O   ILE A 541      76.530  82.930  70.320  1.00  0.00           O 
ATOM   1438  N   ASP A 542      77.620  82.800  72.290  1.00  0.00           N 
ATOM   1439  HN  ASP A 542      78.340  83.080  72.920  1.00  0.00           H 
ATOM   1440  CA  ASP A 542      77.450  81.370  72.350  1.00  0.00           C 
ATOM   1441  HA  ASP A 542      77.660  81.020  71.350  1.00  0.00           H 
ATOM   1442  CB  ASP A 542      78.310  80.740  73.520  1.00  0.00           C 
ATOM   1443  HB1 ASP A 542      78.080  81.110  74.540  1.00  0.00           H 
ATOM   1444  HB2 ASP A 542      78.170  79.640  73.510  1.00  0.00           H 
ATOM   1445  CG  ASP A 542      79.750  80.900  73.290  1.00  0.00           C 
ATOM   1446  OD1 ASP A 542      80.160  81.250  72.150  1.00  0.00           O 
ATOM   1447  OD2 ASP A 542      80.580  80.690  74.230  1.00  0.00           O 
ATOM   1448  C   ASP A 542      76.000  80.980  72.650  1.00  0.00           C 
ATOM   1449  O   ASP A 542      75.220  81.710  73.320  1.00  0.00           O 
ATOM   1450  N   GLY A 543      75.600  79.760  72.220  1.00  0.00           N 
ATOM   1451  HN  GLY A 543      76.250  79.320  71.600  1.00  0.00           H 
ATOM   1452  CA  GLY A 543      74.280  79.180  72.530  1.00  0.00           C 
ATOM   1453  HA1 GLY A 543      73.590  79.770  71.940  1.00  0.00           H 
ATOM   1454  HA2 GLY A 543      74.240  78.130  72.260  1.00  0.00           H 
ATOM   1455  C   GLY A 543      74.000  79.260  74.030  1.00  0.00           C 
ATOM   1456  O   GLY A 543      74.950  79.040  74.830  1.00  0.00           O 
ATOM   1457  N   PRO A 544      72.780  79.580  74.570  1.00  0.00           N 
ATOM   1458  CD  PRO A 544      72.010  80.660  73.920  1.00  0.00           C 
ATOM   1459  HD1 PRO A 544      71.500  80.280  73.010  1.00  0.00           H 
ATOM   1460  HD2 PRO A 544      72.770  81.430  73.660  1.00  0.00           H 
ATOM   1461  CA  PRO A 544      72.610  79.580  76.000  1.00  0.00           C 
ATOM   1462  HA  PRO A 544      73.350  80.200  76.490  1.00  0.00           H 
ATOM   1463  CB  PRO A 544      71.130  80.150  76.160  1.00  0.00           C 
ATOM   1464  HB1 PRO A 544      70.350  79.380  76.030  1.00  0.00           H 
ATOM   1465  HB2 PRO A 544      70.970  80.600  77.160  1.00  0.00           H 
ATOM   1466  CG  PRO A 544      71.020  81.090  74.970  1.00  0.00           C 
ATOM   1467  HG1 PRO A 544      70.010  81.110  74.510  1.00  0.00           H 
ATOM   1468  HG2 PRO A 544      71.350  82.110  75.240  1.00  0.00           H 
ATOM   1469  C   PRO A 544      72.790  78.260  76.620  1.00  0.00           C 
ATOM   1470  O   PRO A 544      72.140  77.300  76.290  1.00  0.00           O 
ATOM   1471  N   ALA A 545      73.820  78.140  77.530  1.00  0.00           N 
ATOM   1472  HN  ALA A 545      74.340  78.930  77.840  1.00  0.00           H 
ATOM   1473  CA  ALA A 545      74.120  76.850  78.170  1.00  0.00           C 
ATOM   1474  HA  ALA A 545      73.280  76.180  78.050  1.00  0.00           H 
ATOM   1475  CB  ALA A 545      75.370  76.200  77.550  1.00  0.00           C 
ATOM   1476  HB1 ALA A 545      75.460  75.240  78.110  1.00  0.00           H 
ATOM   1477  HB2 ALA A 545      75.140  76.010  76.480  1.00  0.00           H 
ATOM   1478  HB3 ALA A 545      76.250  76.870  77.630  1.00  0.00           H 
ATOM   1479  C   ALA A 545      74.330  77.030  79.670  1.00  0.00           C 
ATOM   1480  O   ALA A 545      74.510  78.070  80.310  1.00  0.00           O 
ATOM   1481  N   ASN A 546      74.270  75.880  80.420  1.00  0.00           N 
ATOM   1482  HN  ASN A 546      74.130  75.020  79.940  1.00  0.00           H 
ATOM   1483  CA  ASN A 546      74.570  75.800  81.850  1.00  0.00           C 
ATOM   1484  HA  ASN A 546      75.420  76.430  82.060  1.00  0.00           H 
ATOM   1485  CB  ASN A 546      73.310  76.250  82.560  1.00  0.00           C 
ATOM   1486  HB1 ASN A 546      72.990  77.240  82.170  1.00  0.00           H 
ATOM   1487  HB2 ASN A 546      72.490  75.590  82.200  1.00  0.00           H 
ATOM   1488  CG  ASN A 546      73.390  76.320  84.110  1.00  0.00           C 
ATOM   1489  OD1 ASN A 546      73.780  75.310  84.730  1.00  0.00           O 
ATOM   1490  ND2 ASN A 546      72.930  77.440  84.710  1.00  0.00           N 
ATOM   1491 1HD2 ASN A 546      72.840  78.270  84.160  1.00  0.00           H 
ATOM   1492 2HD2 ASN A 546      72.900  77.550  85.700  1.00  0.00           H 
ATOM   1493  C   ASN A 546      75.040  74.400  82.260  1.00  0.00           C 
ATOM   1494  O   ASN A 546      76.080  74.260  82.910  1.00  0.00           O 
ATOM   1495  N   TYR A 547      74.310  73.380  81.860  1.00  0.00           N 
ATOM   1496  HN  TYR A 547      73.430  73.640  81.460  1.00  0.00           H 
ATOM   1497  CA  TYR A 547      74.610  72.000  82.090  1.00  0.00           C 
ATOM   1498  HA  TYR A 547      73.940  71.420  81.470  1.00  0.00           H 
ATOM   1499  CB  TYR A 547      76.020  71.580  81.640  1.00  0.00           C 
ATOM   1500  HB1 TYR A 547      76.850  71.930  82.300  1.00  0.00           H 
ATOM   1501  HB2 TYR A 547      75.960  70.480  81.510  1.00  0.00           H 
ATOM   1502  CG  TYR A 547      76.240  72.030  80.170  1.00  0.00           C 
ATOM   1503  CD1 TYR A 547      75.520  71.410  79.090  1.00  0.00           C 
ATOM   1504  HD1 TYR A 547      74.780  70.660  79.310  1.00  0.00           H 
ATOM   1505  CE1 TYR A 547      75.870  71.780  77.790  1.00  0.00           C 
ATOM   1506  HE1 TYR A 547      75.240  71.400  77.000  1.00  0.00           H 
ATOM   1507  CZ  TYR A 547      76.880  72.640  77.520  1.00  0.00           C 
ATOM   1508  OH  TYR A 547      77.260  72.840  76.220  1.00  0.00           O 
ATOM   1509  HH  TYR A 547      76.710  72.330  75.620  1.00  0.00           H 
ATOM   1510  CD2 TYR A 547      77.220  73.030  79.870  1.00  0.00           C 
ATOM   1511  HD2 TYR A 547      77.650  73.530  80.720  1.00  0.00           H 
ATOM   1512  CE2 TYR A 547      77.550  73.260  78.520  1.00  0.00           C 
ATOM   1513  HE2 TYR A 547      78.280  74.030  78.350  1.00  0.00           H 
ATOM   1514  C   TYR A 547      74.470  71.450  83.550  1.00  0.00           C 
ATOM   1515  O   TYR A 547      74.100  70.340  83.800  1.00  0.00           O 
ATOM   1516  N   ASN A 548      74.520  72.380  84.550  1.00  0.00           N 
ATOM   1517  HN  ASN A 548      74.660  73.350  84.350  1.00  0.00           H 
ATOM   1518  CA  ASN A 548      74.330  71.970  85.940  1.00  0.00           C 
ATOM   1519  HA  ASN A 548      74.660  70.940  85.980  1.00  0.00           H 
ATOM   1520  CB  ASN A 548      75.170  72.830  86.930  1.00  0.00           C 
ATOM   1521  HB1 ASN A 548      74.890  73.910  86.970  1.00  0.00           H 
ATOM   1522  HB2 ASN A 548      74.930  72.550  87.980  1.00  0.00           H 
ATOM   1523  CG  ASN A 548      76.640  72.680  86.590  1.00  0.00           C 
ATOM   1524  OD1 ASN A 548      77.090  71.530  86.560  1.00  0.00           O 
ATOM   1525  ND2 ASN A 548      77.400  73.760  86.450  1.00  0.00           N 
ATOM   1526 1HD2 ASN A 548      77.100  74.710  86.440  1.00  0.00           H 
ATOM   1527 2HD2 ASN A 548      78.340  73.610  86.150  1.00  0.00           H 
ATOM   1528  C   ASN A 548      72.920  72.050  86.280  1.00  0.00           C 
ATOM   1529  O   ASN A 548      72.500  71.870  87.390  1.00  0.00           O 
ATOM   1530  N   VAL A 549      72.070  72.370  85.280  1.00  0.00           N 
ATOM   1531  HN  VAL A 549      72.470  72.580  84.390  1.00  0.00           H 
ATOM   1532  CA  VAL A 549      70.600  72.510  85.420  1.00  0.00           C 
ATOM   1533  HA  VAL A 549      70.270  71.970  86.300  1.00  0.00           H 
ATOM   1534  CB  VAL A 549      70.140  73.930  85.540  1.00  0.00           C 
ATOM   1535  HB  VAL A 549      71.080  74.430  85.850  1.00  0.00           H 
ATOM   1536  CG1 VAL A 549      69.600  74.530  84.220  1.00  0.00           C 
ATOM   1537 1HG1 VAL A 549      69.280  75.580  84.410  1.00  0.00           H 
ATOM   1538 2HG1 VAL A 549      70.390  74.470  83.450  1.00  0.00           H 
ATOM   1539 3HG1 VAL A 549      68.760  73.910  83.830  1.00  0.00           H 
ATOM   1540  CG2 VAL A 549      69.280  74.160  86.680  1.00  0.00           C 
ATOM   1541 1HG2 VAL A 549      69.090  75.240  86.840  1.00  0.00           H 
ATOM   1542 2HG2 VAL A 549      68.300  73.650  86.540  1.00  0.00           H 
ATOM   1543 3HG2 VAL A 549      69.630  73.830  87.680  1.00  0.00           H 
ATOM   1544  C   VAL A 549      69.880  71.810  84.240  1.00  0.00           C 
ATOM   1545  O   VAL A 549      70.520  71.710  83.160  1.00  0.00           O 
ATOM   1546  N   ASP A 550      68.690  71.170  84.490  1.00  0.00           N 
ATOM   1547  HN  ASP A 550      68.240  71.270  85.370  1.00  0.00           H 
ATOM   1548  CA  ASP A 550      68.000  70.510  83.330  1.00  0.00           C 
ATOM   1549  HA  ASP A 550      68.730  70.060  82.680  1.00  0.00           H 
ATOM   1550  CB  ASP A 550      67.020  69.430  83.800  1.00  0.00           C 
ATOM   1551  HB1 ASP A 550      66.440  69.860  84.640  1.00  0.00           H 
ATOM   1552  HB2 ASP A 550      66.350  69.020  83.020  1.00  0.00           H 
ATOM   1553  CG  ASP A 550      67.850  68.310  84.230  1.00  0.00           C 
ATOM   1554  OD1 ASP A 550      69.000  68.020  83.820  1.00  0.00           O 
ATOM   1555  OD2 ASP A 550      67.250  67.480  85.030  1.00  0.00           O 
ATOM   1556  C   ASP A 550      67.150  71.530  82.530  1.00  0.00           C 
ATOM   1557  O   ASP A 550      65.980  71.670  82.750  1.00  0.00           O 
ATOM   1558  N   LEU A 551      67.780  72.140  81.510  1.00  0.00           N 
ATOM   1559  HN  LEU A 551      68.710  71.850  81.290  1.00  0.00           H 
ATOM   1560  CA  LEU A 551      67.120  73.080  80.590  1.00  0.00           C 
ATOM   1561  HA  LEU A 551      66.780  73.810  81.310  1.00  0.00           H 
ATOM   1562  CB  LEU A 551      68.000  73.640  79.410  1.00  0.00           C 
ATOM   1563  HB1 LEU A 551      68.290  72.750  78.810  1.00  0.00           H 
ATOM   1564  HB2 LEU A 551      67.410  74.100  78.590  1.00  0.00           H 
ATOM   1565  CG  LEU A 551      69.250  74.520  79.820  1.00  0.00           C 
ATOM   1566  HG  LEU A 551      69.980  73.780  80.210  1.00  0.00           H 
ATOM   1567  CD1 LEU A 551      69.880  75.190  78.550  1.00  0.00           C 
ATOM   1568 1HD1 LEU A 551      70.770  75.770  78.860  1.00  0.00           H 
ATOM   1569 2HD1 LEU A 551      70.260  74.380  77.890  1.00  0.00           H 
ATOM   1570 3HD1 LEU A 551      69.240  75.860  77.940  1.00  0.00           H 
ATOM   1571  CD2 LEU A 551      68.760  75.500  80.900  1.00  0.00           C 
ATOM   1572 1HD2 LEU A 551      69.450  76.350  81.110  1.00  0.00           H 
ATOM   1573 2HD2 LEU A 551      67.840  76.000  80.530  1.00  0.00           H 
ATOM   1574 3HD2 LEU A 551      68.610  74.980  81.870  1.00  0.00           H 
ATOM   1575  C   LEU A 551      65.780  72.510  80.010  1.00  0.00           C 
ATOM   1576  O   LEU A 551      65.820  71.290  79.710  1.00  0.00           O 
ATOM   1577  N   PRO A 552      64.710  73.220  79.720  1.00  0.00           N 
ATOM   1578  CD  PRO A 552      64.410  74.530  80.270  1.00  0.00           C 
ATOM   1579  HD1 PRO A 552      65.200  75.180  79.840  1.00  0.00           H 
ATOM   1580  HD2 PRO A 552      64.660  74.520  81.350  1.00  0.00           H 
ATOM   1581  CA  PRO A 552      63.630  72.640  78.940  1.00  0.00           C 
ATOM   1582  HA  PRO A 552      63.050  71.950  79.530  1.00  0.00           H 
ATOM   1583  CB  PRO A 552      62.670  73.840  78.750  1.00  0.00           C 
ATOM   1584  HB1 PRO A 552      62.800  74.330  77.760  1.00  0.00           H 
ATOM   1585  HB2 PRO A 552      61.620  73.480  78.710  1.00  0.00           H 
ATOM   1586  CG  PRO A 552      62.940  74.850  79.880  1.00  0.00           C 
ATOM   1587  HG1 PRO A 552      62.790  75.920  79.610  1.00  0.00           H 
ATOM   1588  HG2 PRO A 552      62.220  74.680  80.710  1.00  0.00           H 
ATOM   1589  C   PRO A 552      63.940  71.830  77.650  1.00  0.00           C 
ATOM   1590  O   PRO A 552      64.800  72.180  76.850  1.00  0.00           O 
ATOM   1591  N   PHE A 553      63.130  70.750  77.370  1.00  0.00           N 
ATOM   1592  HN  PHE A 553      62.460  70.450  78.050  1.00  0.00           H 
ATOM   1593  CA  PHE A 553      63.320  69.770  76.220  1.00  0.00           C 
ATOM   1594  HA  PHE A 553      64.390  69.610  76.170  1.00  0.00           H 
ATOM   1595  CB  PHE A 553      62.670  68.410  76.400  1.00  0.00           C 
ATOM   1596  HB1 PHE A 553      63.140  67.700  75.690  1.00  0.00           H 
ATOM   1597  HB2 PHE A 553      62.840  67.950  77.400  1.00  0.00           H 
ATOM   1598  CG  PHE A 553      61.200  68.440  76.040  1.00  0.00           C 
ATOM   1599  CD1 PHE A 553      60.280  68.610  77.040  1.00  0.00           C 
ATOM   1600  HD1 PHE A 553      60.720  68.850  78.000  1.00  0.00           H 
ATOM   1601  CE1 PHE A 553      58.860  68.430  76.890  1.00  0.00           C 
ATOM   1602  HE1 PHE A 553      58.170  68.340  77.710  1.00  0.00           H 
ATOM   1603  CZ  PHE A 553      58.410  68.190  75.610  1.00  0.00           C 
ATOM   1604  HZ  PHE A 553      57.360  68.020  75.400  1.00  0.00           H 
ATOM   1605  CD2 PHE A 553      60.650  67.970  74.770  1.00  0.00           C 
ATOM   1606  HD2 PHE A 553      61.350  67.650  74.020  1.00  0.00           H 
ATOM   1607  CE2 PHE A 553      59.280  67.810  74.580  1.00  0.00           C 
ATOM   1608  HE2 PHE A 553      58.860  67.390  73.680  1.00  0.00           H 
ATOM   1609  C   PHE A 553      62.980  70.450  74.950  1.00  0.00           C 
ATOM   1610  O   PHE A 553      63.490  70.160  73.870  1.00  0.00           O 
ATOM   1611  N   MET A 554      62.100  71.470  74.910  1.00  0.00           N 
ATOM   1612  HN  MET A 554      61.630  71.680  75.760  1.00  0.00           H 
ATOM   1613  CA  MET A 554      61.690  72.070  73.660  1.00  0.00           C 
ATOM   1614  HA  MET A 554      61.800  71.380  72.830  1.00  0.00           H 
ATOM   1615  CB  MET A 554      60.250  72.430  73.850  1.00  0.00           C 
ATOM   1616  HB1 MET A 554      59.730  71.480  74.080  1.00  0.00           H 
ATOM   1617  HB2 MET A 554      60.070  73.120  74.700  1.00  0.00           H 
ATOM   1618  CG  MET A 554      59.570  72.930  72.600  1.00  0.00           C 
ATOM   1619  HG1 MET A 554      58.650  73.370  73.040  1.00  0.00           H 
ATOM   1620  HG2 MET A 554      60.070  73.870  72.270  1.00  0.00           H 
ATOM   1621  SD  MET A 554      59.310  71.800  71.200  1.00  0.00           S 
ATOM   1622  CE  MET A 554      58.800  73.010  69.980  1.00  0.00           C 
ATOM   1623  HE1 MET A 554      57.760  73.200  70.320  1.00  0.00           H 
ATOM   1624  HE2 MET A 554      59.350  73.970  69.970  1.00  0.00           H 
ATOM   1625  HE3 MET A 554      58.860  72.670  68.920  1.00  0.00           H 
ATOM   1626  C   MET A 554      62.650  73.180  73.300  1.00  0.00           C 
ATOM   1627  O   MET A 554      62.700  73.510  72.110  1.00  0.00           O 
ATOM   1628  N   TYR A 555      63.500  73.700  74.210  1.00  0.00           N 
ATOM   1629  HN  TYR A 555      63.540  73.250  75.100  1.00  0.00           H 
ATOM   1630  CA  TYR A 555      64.620  74.580  73.790  1.00  0.00           C 
ATOM   1631  HA  TYR A 555      64.150  75.320  73.160  1.00  0.00           H 
ATOM   1632  CB  TYR A 555      65.340  75.220  75.020  1.00  0.00           C 
ATOM   1633  HB1 TYR A 555      64.680  75.970  75.510  1.00  0.00           H 
ATOM   1634  HB2 TYR A 555      65.490  74.350  75.700  1.00  0.00           H 
ATOM   1635  CG  TYR A 555      66.750  75.850  74.860  1.00  0.00           C 
ATOM   1636  CD1 TYR A 555      66.890  77.010  74.040  1.00  0.00           C 
ATOM   1637  HD1 TYR A 555      66.040  77.490  73.580  1.00  0.00           H 
ATOM   1638  CE1 TYR A 555      68.180  77.460  73.690  1.00  0.00           C 
ATOM   1639  HE1 TYR A 555      68.400  78.340  73.100  1.00  0.00           H 
ATOM   1640  CZ  TYR A 555      69.310  76.800  74.150  1.00  0.00           C 
ATOM   1641  OH  TYR A 555      70.580  77.340  73.880  1.00  0.00           O 
ATOM   1642  HH  TYR A 555      71.290  77.180  74.510  1.00  0.00           H 
ATOM   1643  CD2 TYR A 555      67.910  75.140  75.250  1.00  0.00           C 
ATOM   1644  HD2 TYR A 555      67.760  74.190  75.730  1.00  0.00           H 
ATOM   1645  CE2 TYR A 555      69.210  75.660  74.910  1.00  0.00           C 
ATOM   1646  HE2 TYR A 555      70.120  75.180  75.250  1.00  0.00           H 
ATOM   1647  C   TYR A 555      65.580  73.960  72.850  1.00  0.00           C 
ATOM   1648  O   TYR A 555      65.870  74.540  71.760  1.00  0.00           O 
ATOM   1649  N   SER A 556      65.970  72.710  73.130  1.00  0.00           N 
ATOM   1650  HN  SER A 556      65.690  72.330  74.010  1.00  0.00           H 
ATOM   1651  CA  SER A 556      66.860  71.910  72.340  1.00  0.00           C 
ATOM   1652  HA  SER A 556      67.760  72.490  72.190  1.00  0.00           H 
ATOM   1653  CB  SER A 556      67.200  70.520  72.950  1.00  0.00           C 
ATOM   1654  HB1 SER A 556      66.380  69.770  72.920  1.00  0.00           H 
ATOM   1655  HB2 SER A 556      68.120  70.110  72.490  1.00  0.00           H 
ATOM   1656  OG  SER A 556      67.510  70.600  74.330  1.00  0.00           O 
ATOM   1657  HG1 SER A 556      68.420  70.920  74.370  1.00  0.00           H 
ATOM   1658  C   SER A 556      66.330  71.680  70.970  1.00  0.00           C 
ATOM   1659  O   SER A 556      67.020  71.860  69.960  1.00  0.00           O 
ATOM   1660  N   ILE A 557      65.000  71.290  70.820  1.00  0.00           N 
ATOM   1661  HN  ILE A 557      64.470  70.980  71.600  1.00  0.00           H 
ATOM   1662  CA  ILE A 557      64.360  71.220  69.560  1.00  0.00           C 
ATOM   1663  HA  ILE A 557      64.880  70.550  68.900  1.00  0.00           H 
ATOM   1664  CB  ILE A 557      62.960  70.570  69.670  1.00  0.00           C 
ATOM   1665  HB  ILE A 557      62.250  71.240  70.200  1.00  0.00           H 
ATOM   1666  CG2 ILE A 557      62.310  70.310  68.270  1.00  0.00           C 
ATOM   1667 1HG2 ILE A 557      62.150  71.290  67.780  1.00  0.00           H 
ATOM   1668 2HG2 ILE A 557      62.940  69.610  67.670  1.00  0.00           H 
ATOM   1669 3HG2 ILE A 557      61.290  69.920  68.460  1.00  0.00           H 
ATOM   1670  CG1 ILE A 557      63.000  69.330  70.540  1.00  0.00           C 
ATOM   1671 1HG1 ILE A 557      63.750  68.570  70.240  1.00  0.00           H 
ATOM   1672 2HG1 ILE A 557      63.210  69.720  71.560  1.00  0.00           H 
ATOM   1673  CD  ILE A 557      61.750  68.510  70.810  1.00  0.00           C 
ATOM   1674  HD1 ILE A 557      61.860  67.760  71.620  1.00  0.00           H 
ATOM   1675  HD2 ILE A 557      60.900  69.170  71.090  1.00  0.00           H 
ATOM   1676  HD3 ILE A 557      61.500  67.870  69.930  1.00  0.00           H 
ATOM   1677  C   ILE A 557      64.300  72.560  68.870  1.00  0.00           C 
ATOM   1678  O   ILE A 557      64.550  72.730  67.680  1.00  0.00           O 
ATOM   1679  N   THR A 558      63.920  73.640  69.560  1.00  0.00           N 
ATOM   1680  HN  THR A 558      63.830  73.490  70.540  1.00  0.00           H 
ATOM   1681  CA  THR A 558      63.700  75.010  69.060  1.00  0.00           C 
ATOM   1682  HA  THR A 558      63.040  75.050  68.210  1.00  0.00           H 
ATOM   1683  CB  THR A 558      63.050  75.930  70.020  1.00  0.00           C 
ATOM   1684  HB  THR A 558      63.610  76.060  70.970  1.00  0.00           H 
ATOM   1685  OG1 THR A 558      61.720  75.420  70.330  1.00  0.00           O 
ATOM   1686  HG1 THR A 558      62.020  74.590  70.710  1.00  0.00           H 
ATOM   1687  CG2 THR A 558      62.890  77.420  69.510  1.00  0.00           C 
ATOM   1688 1HG2 THR A 558      62.560  78.090  70.340  1.00  0.00           H 
ATOM   1689 2HG2 THR A 558      63.830  77.860  69.120  1.00  0.00           H 
ATOM   1690 3HG2 THR A 558      62.160  77.520  68.680  1.00  0.00           H 
ATOM   1691  C   THR A 558      64.990  75.650  68.510  1.00  0.00           C 
ATOM   1692  O   THR A 558      65.030  76.180  67.380  1.00  0.00           O 
ATOM   1693  N   TYR A 559      66.060  75.530  69.270  1.00  0.00           N 
ATOM   1694  HN  TYR A 559      65.940  75.150  70.190  1.00  0.00           H 
ATOM   1695  CA  TYR A 559      67.420  76.030  69.060  1.00  0.00           C 
ATOM   1696  HA  TYR A 559      67.330  77.100  68.970  1.00  0.00           H 
ATOM   1697  CB  TYR A 559      68.320  76.040  70.360  1.00  0.00           C 
ATOM   1698  HB1 TYR A 559      67.730  76.510  71.170  1.00  0.00           H 
ATOM   1699  HB2 TYR A 559      68.480  74.980  70.650  1.00  0.00           H 
ATOM   1700  CG  TYR A 559      69.580  76.850  70.150  1.00  0.00           C 
ATOM   1701  CD1 TYR A 559      69.710  78.110  69.570  1.00  0.00           C 
ATOM   1702  HD1 TYR A 559      68.800  78.630  69.290  1.00  0.00           H 
ATOM   1703  CE1 TYR A 559      70.920  78.800  69.400  1.00  0.00           C 
ATOM   1704  HE1 TYR A 559      70.940  79.800  69.000  1.00  0.00           H 
ATOM   1705  CZ  TYR A 559      72.090  78.190  69.850  1.00  0.00           C 
ATOM   1706  OH  TYR A 559      73.300  78.810  69.480  1.00  0.00           O 
ATOM   1707  HH  TYR A 559      74.010  78.160  69.530  1.00  0.00           H 
ATOM   1708  CD2 TYR A 559      70.690  76.240  70.620  1.00  0.00           C 
ATOM   1709  HD2 TYR A 559      70.720  75.250  71.040  1.00  0.00           H 
ATOM   1710  CE2 TYR A 559      72.020  76.900  70.470  1.00  0.00           C 
ATOM   1711  HE2 TYR A 559      72.930  76.460  70.840  1.00  0.00           H 
ATOM   1712  C   TYR A 559      68.110  75.380  67.890  1.00  0.00           C 
ATOM   1713  O   TYR A 559      68.700  75.960  67.000  1.00  0.00           O 
ATOM   1714  N   ALA A 560      67.970  74.020  67.750  1.00  0.00           N 
ATOM   1715  HN  ALA A 560      67.330  73.540  68.350  1.00  0.00           H 
ATOM   1716  CA  ALA A 560      68.610  73.360  66.650  1.00  0.00           C 
ATOM   1717  HA  ALA A 560      69.680  73.530  66.610  1.00  0.00           H 
ATOM   1718  CB  ALA A 560      68.400  71.840  66.870  1.00  0.00           C 
ATOM   1719  HB1 ALA A 560      68.940  71.230  66.120  1.00  0.00           H 
ATOM   1720  HB2 ALA A 560      68.710  71.420  67.850  1.00  0.00           H 
ATOM   1721  HB3 ALA A 560      67.330  71.550  66.900  1.00  0.00           H 
ATOM   1722  C   ALA A 560      68.070  73.830  65.310  1.00  0.00           C 
ATOM   1723  O   ALA A 560      68.860  74.050  64.400  1.00  0.00           O 
ATOM   1724  N   ALA A 561      66.710  74.010  65.260  1.00  0.00           N 
ATOM   1725  HN  ALA A 561      66.070  73.720  65.960  1.00  0.00           H 
ATOM   1726  CA  ALA A 561      66.020  74.500  64.070  1.00  0.00           C 
ATOM   1727  HA  ALA A 561      66.280  74.000  63.150  1.00  0.00           H 
ATOM   1728  CB  ALA A 561      64.500  74.470  64.430  1.00  0.00           C 
ATOM   1729  HB1 ALA A 561      63.880  74.840  63.590  1.00  0.00           H 
ATOM   1730  HB2 ALA A 561      64.180  73.420  64.630  1.00  0.00           H 
ATOM   1731  HB3 ALA A 561      64.260  75.050  65.350  1.00  0.00           H 
ATOM   1732  C   ALA A 561      66.320  75.980  63.740  1.00  0.00           C 
ATOM   1733  O   ALA A 561      66.560  76.400  62.640  1.00  0.00           O 
ATOM   1734  N   PHE A 562      66.340  76.770  64.880  1.00  0.00           N 
ATOM   1735  HN  PHE A 562      66.180  76.460  65.820  1.00  0.00           H 
ATOM   1736  CA  PHE A 562      66.730  78.120  64.780  1.00  0.00           C 
ATOM   1737  HA  PHE A 562      65.980  78.690  64.260  1.00  0.00           H 
ATOM   1738  CB  PHE A 562      66.740  78.800  66.200  1.00  0.00           C 
ATOM   1739  HB1 PHE A 562      65.760  78.680  66.710  1.00  0.00           H 
ATOM   1740  HB2 PHE A 562      67.520  78.240  66.750  1.00  0.00           H 
ATOM   1741  CG  PHE A 562      67.150  80.270  66.190  1.00  0.00           C 
ATOM   1742  CD1 PHE A 562      66.400  81.200  65.370  1.00  0.00           C 
ATOM   1743  HD1 PHE A 562      65.560  80.730  64.880  1.00  0.00           H 
ATOM   1744  CE1 PHE A 562      66.780  82.500  65.190  1.00  0.00           C 
ATOM   1745  HE1 PHE A 562      66.210  83.030  64.440  1.00  0.00           H 
ATOM   1746  CZ  PHE A 562      68.100  82.880  65.600  1.00  0.00           C 
ATOM   1747  HZ  PHE A 562      68.480  83.880  65.490  1.00  0.00           H 
ATOM   1748  CD2 PHE A 562      68.310  80.750  66.750  1.00  0.00           C 
ATOM   1749  HD2 PHE A 562      68.860  79.980  67.280  1.00  0.00           H 
ATOM   1750  CE2 PHE A 562      68.810  82.020  66.450  1.00  0.00           C 
ATOM   1751  HE2 PHE A 562      69.740  82.410  66.820  1.00  0.00           H 
ATOM   1752  C   PHE A 562      68.120  78.330  64.170  1.00  0.00           C 
ATOM   1753  O   PHE A 562      68.210  79.010  63.170  1.00  0.00           O 
ATOM   1754  N   ALA A 563      69.130  77.590  64.630  1.00  0.00           N 
ATOM   1755  HN  ALA A 563      69.000  77.030  65.450  1.00  0.00           H 
ATOM   1756  CA  ALA A 563      70.500  77.620  64.180  1.00  0.00           C 
ATOM   1757  HA  ALA A 563      70.740  78.660  64.340  1.00  0.00           H 
ATOM   1758  CB  ALA A 563      71.290  76.710  65.100  1.00  0.00           C 
ATOM   1759  HB1 ALA A 563      72.350  76.780  64.770  1.00  0.00           H 
ATOM   1760  HB2 ALA A 563      71.160  77.020  66.160  1.00  0.00           H 
ATOM   1761  HB3 ALA A 563      70.960  75.650  65.060  1.00  0.00           H 
ATOM   1762  C   ALA A 563      70.690  77.370  62.720  1.00  0.00           C 
ATOM   1763  O   ALA A 563      71.370  78.090  62.010  1.00  0.00           O 
ATOM   1764  N   ILE A 564      70.050  76.280  62.250  1.00  0.00           N 
ATOM   1765  HN  ILE A 564      69.500  75.750  62.900  1.00  0.00           H 
ATOM   1766  CA  ILE A 564      69.890  75.820  60.860  1.00  0.00           C 
ATOM   1767  HA  ILE A 564      70.880  75.580  60.510  1.00  0.00           H 
ATOM   1768  CB  ILE A 564      69.090  74.480  60.790  1.00  0.00           C 
ATOM   1769  HB  ILE A 564      68.120  74.680  61.300  1.00  0.00           H 
ATOM   1770  CG2 ILE A 564      68.700  74.140  59.300  1.00  0.00           C 
ATOM   1771 1HG2 ILE A 564      68.410  73.070  59.230  1.00  0.00           H 
ATOM   1772 2HG2 ILE A 564      67.980  74.930  58.980  1.00  0.00           H 
ATOM   1773 3HG2 ILE A 564      69.610  74.400  58.720  1.00  0.00           H 
ATOM   1774  CG1 ILE A 564      69.790  73.410  61.510  1.00  0.00           C 
ATOM   1775 1HG1 ILE A 564      70.710  73.200  60.920  1.00  0.00           H 
ATOM   1776 2HG1 ILE A 564      70.190  73.800  62.470  1.00  0.00           H 
ATOM   1777  CD  ILE A 564      69.130  72.040  61.790  1.00  0.00           C 
ATOM   1778  HD1 ILE A 564      69.390  71.410  60.910  1.00  0.00           H 
ATOM   1779  HD2 ILE A 564      69.550  71.490  62.660  1.00  0.00           H 
ATOM   1780  HD3 ILE A 564      68.030  72.150  61.920  1.00  0.00           H 
ATOM   1781  C   ILE A 564      69.330  76.920  59.970  1.00  0.00           C 
ATOM   1782  O   ILE A 564      69.990  77.450  59.080  1.00  0.00           O 
ATOM   1783  N   ILE A 565      68.130  77.410  60.250  1.00  0.00           N 
ATOM   1784  HN  ILE A 565      67.730  77.110  61.110  1.00  0.00           H 
ATOM   1785  CA  ILE A 565      67.560  78.550  59.470  1.00  0.00           C 
ATOM   1786  HA  ILE A 565      67.710  78.270  58.440  1.00  0.00           H 
ATOM   1787  CB  ILE A 565      66.190  78.920  59.810  1.00  0.00           C 
ATOM   1788  HB  ILE A 565      66.140  79.280  60.860  1.00  0.00           H 
ATOM   1789  CG2 ILE A 565      65.640  80.120  58.940  1.00  0.00           C 
ATOM   1790 1HG2 ILE A 565      64.530  80.210  58.940  1.00  0.00           H 
ATOM   1791 2HG2 ILE A 565      66.140  81.000  59.390  1.00  0.00           H 
ATOM   1792 3HG2 ILE A 565      65.930  79.890  57.890  1.00  0.00           H 
ATOM   1793  CG1 ILE A 565      65.250  77.640  59.780  1.00  0.00           C 
ATOM   1794 1HG1 ILE A 565      65.000  77.340  58.740  1.00  0.00           H 
ATOM   1795 2HG1 ILE A 565      65.740  76.780  60.290  1.00  0.00           H 
ATOM   1796  CD  ILE A 565      63.960  77.850  60.610  1.00  0.00           C 
ATOM   1797  HD1 ILE A 565      64.350  77.950  61.640  1.00  0.00           H 
ATOM   1798  HD2 ILE A 565      63.340  78.670  60.190  1.00  0.00           H 
ATOM   1799  HD3 ILE A 565      63.310  76.950  60.530  1.00  0.00           H 
ATOM   1800  C   ILE A 565      68.470  79.810  59.410  1.00  0.00           C 
ATOM   1801  O   ILE A 565      68.650  80.400  58.390  1.00  0.00           O 
ATOM   1802  N   ALA A 566      69.100  80.210  60.570  1.00  0.00           N 
ATOM   1803  HN  ALA A 566      68.910  79.750  61.440  1.00  0.00           H 
ATOM   1804  CA  ALA A 566      70.110  81.230  60.440  1.00  0.00           C 
ATOM   1805  HA  ALA A 566      69.660  82.150  60.090  1.00  0.00           H 
ATOM   1806  CB  ALA A 566      70.630  81.570  61.880  1.00  0.00           C 
ATOM   1807  HB1 ALA A 566      71.620  82.060  61.770  1.00  0.00           H 
ATOM   1808  HB2 ALA A 566      69.830  82.250  62.250  1.00  0.00           H 
ATOM   1809  HB3 ALA A 566      70.700  80.640  62.490  1.00  0.00           H 
ATOM   1810  C   ALA A 566      71.280  81.020  59.490  1.00  0.00           C 
ATOM   1811  O   ALA A 566      71.620  81.870  58.690  1.00  0.00           O 
ATOM   1812  N   THR A 567      71.940  79.880  59.610  1.00  0.00           N 
ATOM   1813  HN  THR A 567      71.480  79.230  60.220  1.00  0.00           H 
ATOM   1814  CA  THR A 567      73.090  79.490  58.800  1.00  0.00           C 
ATOM   1815  HA  THR A 567      73.770  80.310  58.950  1.00  0.00           H 
ATOM   1816  CB  THR A 567      73.710  78.200  59.270  1.00  0.00           C 
ATOM   1817  HB  THR A 567      73.040  77.370  58.950  1.00  0.00           H 
ATOM   1818  OG1 THR A 567      73.860  78.310  60.690  1.00  0.00           O 
ATOM   1819  HG1 THR A 567      72.970  78.200  61.040  1.00  0.00           H 
ATOM   1820  CG2 THR A 567      75.120  78.120  58.730  1.00  0.00           C 
ATOM   1821 1HG2 THR A 567      75.610  77.270  59.260  1.00  0.00           H 
ATOM   1822 2HG2 THR A 567      75.300  77.990  57.640  1.00  0.00           H 
ATOM   1823 3HG2 THR A 567      75.580  79.040  59.140  1.00  0.00           H 
ATOM   1824  C   THR A 567      72.650  79.430  57.320  1.00  0.00           C 
ATOM   1825  O   THR A 567      73.480  79.730  56.460  1.00  0.00           O 
ATOM   1826  N   LEU A 568      71.440  78.890  57.040  1.00  0.00           N 
ATOM   1827  HN  LEU A 568      70.830  78.420  57.670  1.00  0.00           H 
ATOM   1828  CA  LEU A 568      70.880  78.800  55.710  1.00  0.00           C 
ATOM   1829  HA  LEU A 568      71.600  78.300  55.080  1.00  0.00           H 
ATOM   1830  CB  LEU A 568      69.620  77.860  55.730  1.00  0.00           C 
ATOM   1831  HB1 LEU A 568      68.910  78.230  56.510  1.00  0.00           H 
ATOM   1832  HB2 LEU A 568      68.980  78.080  54.850  1.00  0.00           H 
ATOM   1833  CG  LEU A 568      69.970  76.360  55.930  1.00  0.00           C 
ATOM   1834  HG  LEU A 568      70.500  76.280  56.900  1.00  0.00           H 
ATOM   1835  CD1 LEU A 568      70.950  75.820  54.840  1.00  0.00           C 
ATOM   1836 1HD1 LEU A 568      71.060  74.760  55.170  1.00  0.00           H 
ATOM   1837 2HD1 LEU A 568      70.370  75.840  53.900  1.00  0.00           H 
ATOM   1838 3HD1 LEU A 568      71.930  76.330  54.740  1.00  0.00           H 
ATOM   1839  CD2 LEU A 568      68.780  75.450  55.940  1.00  0.00           C 
ATOM   1840 1HD2 LEU A 568      69.100  74.390  55.950  1.00  0.00           H 
ATOM   1841 2HD2 LEU A 568      68.100  75.670  56.790  1.00  0.00           H 
ATOM   1842 3HD2 LEU A 568      68.200  75.470  54.990  1.00  0.00           H 
ATOM   1843  C   LEU A 568      70.600  80.140  55.120  1.00  0.00           C 
ATOM   1844  O   LEU A 568      70.940  80.480  54.010  1.00  0.00           O 
ATOM   1845  N   LEU A 569      70.060  81.110  55.860  1.00  0.00           N 
ATOM   1846  HN  LEU A 569      69.680  80.950  56.770  1.00  0.00           H 
ATOM   1847  CA  LEU A 569      69.750  82.410  55.360  1.00  0.00           C 
ATOM   1848  HA  LEU A 569      69.510  82.260  54.320  1.00  0.00           H 
ATOM   1849  CB  LEU A 569      68.700  83.190  56.200  1.00  0.00           C 
ATOM   1850  HB1 LEU A 569      69.040  83.150  57.260  1.00  0.00           H 
ATOM   1851  HB2 LEU A 569      68.680  84.280  55.990  1.00  0.00           H 
ATOM   1852  CG  LEU A 569      67.310  82.630  56.120  1.00  0.00           C 
ATOM   1853  HG  LEU A 569      67.390  81.530  56.200  1.00  0.00           H 
ATOM   1854  CD1 LEU A 569      66.460  83.200  57.210  1.00  0.00           C 
ATOM   1855 1HD1 LEU A 569      65.500  82.630  57.220  1.00  0.00           H 
ATOM   1856 2HD1 LEU A 569      66.880  83.050  58.230  1.00  0.00           H 
ATOM   1857 3HD1 LEU A 569      66.150  84.250  57.050  1.00  0.00           H 
ATOM   1858  CD2 LEU A 569      66.730  82.900  54.700  1.00  0.00           C 
ATOM   1859 1HD2 LEU A 569      67.360  82.370  53.950  1.00  0.00           H 
ATOM   1860 2HD2 LEU A 569      65.700  82.480  54.650  1.00  0.00           H 
ATOM   1861 3HD2 LEU A 569      66.800  83.990  54.480  1.00  0.00           H 
ATOM   1862  C   LEU A 569      70.940  83.290  55.170  1.00  0.00           C 
ATOM   1863  O   LEU A 569      71.070  83.900  54.130  1.00  0.00           O 
ATOM   1864  N   MET A 570      71.950  83.350  56.050  1.00  0.00           N 
ATOM   1865  HN  MET A 570      71.920  82.870  56.930  1.00  0.00           H 
ATOM   1866  CA  MET A 570      73.270  83.990  55.720  1.00  0.00           C 
ATOM   1867  HA  MET A 570      72.970  85.010  55.530  1.00  0.00           H 
ATOM   1868  CB  MET A 570      74.250  83.810  56.900  1.00  0.00           C 
ATOM   1869  HB1 MET A 570      74.210  82.760  57.270  1.00  0.00           H 
ATOM   1870  HB2 MET A 570      75.320  84.020  56.660  1.00  0.00           H 
ATOM   1871  CG  MET A 570      74.040  84.670  58.160  1.00  0.00           C 
ATOM   1872  HG1 MET A 570      73.950  85.690  57.730  1.00  0.00           H 
ATOM   1873  HG2 MET A 570      73.080  84.400  58.640  1.00  0.00           H 
ATOM   1874  SD  MET A 570      75.310  84.690  59.450  1.00  0.00           S 
ATOM   1875  CE  MET A 570      74.940  83.160  60.320  1.00  0.00           C 
ATOM   1876  HE1 MET A 570      74.380  82.460  59.650  1.00  0.00           H 
ATOM   1877  HE2 MET A 570      75.810  82.610  60.740  1.00  0.00           H 
ATOM   1878  HE3 MET A 570      74.340  83.460  61.210  1.00  0.00           H 
ATOM   1879  C   MET A 570      73.860  83.430  54.450  1.00  0.00           C 
ATOM   1880  O   MET A 570      74.270  84.190  53.580  1.00  0.00           O 
ATOM   1881  N   LEU A 571      73.950  82.080  54.320  1.00  0.00           N 
ATOM   1882  HN  LEU A 571      73.540  81.440  54.970  1.00  0.00           H 
ATOM   1883  CA  LEU A 571      74.560  81.520  53.070  1.00  0.00           C 
ATOM   1884  HA  LEU A 571      75.510  82.020  52.950  1.00  0.00           H 
ATOM   1885  CB  LEU A 571      74.850  80.000  53.060  1.00  0.00           C 
ATOM   1886  HB1 LEU A 571      74.020  79.270  53.130  1.00  0.00           H 
ATOM   1887  HB2 LEU A 571      75.430  79.730  52.150  1.00  0.00           H 
ATOM   1888  CG  LEU A 571      75.890  79.760  54.150  1.00  0.00           C 
ATOM   1889  HG  LEU A 571      75.510  79.880  55.190  1.00  0.00           H 
ATOM   1890  CD1 LEU A 571      76.180  78.290  54.180  1.00  0.00           C 
ATOM   1891 1HD1 LEU A 571      76.940  78.080  54.960  1.00  0.00           H 
ATOM   1892 2HD1 LEU A 571      75.260  77.680  54.270  1.00  0.00           H 
ATOM   1893 3HD1 LEU A 571      76.560  78.060  53.160  1.00  0.00           H 
ATOM   1894  CD2 LEU A 571      77.190  80.590  54.080  1.00  0.00           C 
ATOM   1895 1HD2 LEU A 571      78.010  80.230  54.740  1.00  0.00           H 
ATOM   1896 2HD2 LEU A 571      77.550  80.530  53.030  1.00  0.00           H 
ATOM   1897 3HD2 LEU A 571      76.980  81.660  54.320  1.00  0.00           H 
ATOM   1898  C   LEU A 571      73.760  81.850  51.850  1.00  0.00           C 
ATOM   1899  O   LEU A 571      74.370  82.230  50.820  1.00  0.00           O 
ATOM   1900  N   ASN A 572      72.430  81.770  51.800  1.00  0.00           N 
ATOM   1901  HN  ASN A 572      72.020  81.640  52.700  1.00  0.00           H 
ATOM   1902  CA  ASN A 572      71.460  82.010  50.720  1.00  0.00           C 
ATOM   1903  HA  ASN A 572      71.620  81.400  49.850  1.00  0.00           H 
ATOM   1904  CB  ASN A 572      70.010  81.630  51.140  1.00  0.00           C 
ATOM   1905  HB1 ASN A 572      69.930  80.540  50.950  1.00  0.00           H 
ATOM   1906  HB2 ASN A 572      70.090  81.850  52.230  1.00  0.00           H 
ATOM   1907  CG  ASN A 572      68.860  82.430  50.610  1.00  0.00           C 
ATOM   1908  OD1 ASN A 572      68.910  83.660  50.810  1.00  0.00           O 
ATOM   1909  ND2 ASN A 572      67.830  81.810  50.050  1.00  0.00           N 
ATOM   1910 1HD2 ASN A 572      67.860  80.820  50.160  1.00  0.00           H 
ATOM   1911 2HD2 ASN A 572      67.080  82.340  49.650  1.00  0.00           H 
ATOM   1912  C   ASN A 572      71.700  83.490  50.200  1.00  0.00           C 
ATOM   1913  O   ASN A 572      71.750  83.690  48.980  1.00  0.00           O 
ATOM   1914  N   LEU A 573      71.790  84.450  51.120  1.00  0.00           N 
ATOM   1915  HN  LEU A 573      71.660  84.240  52.090  1.00  0.00           H 
ATOM   1916  CA  LEU A 573      72.160  85.800  50.820  1.00  0.00           C 
ATOM   1917  HA  LEU A 573      71.490  86.160  50.060  1.00  0.00           H 
ATOM   1918  CB  LEU A 573      72.040  86.650  52.080  1.00  0.00           C 
ATOM   1919  HB1 LEU A 573      70.980  86.710  52.390  1.00  0.00           H 
ATOM   1920  HB2 LEU A 573      72.450  86.160  52.990  1.00  0.00           H 
ATOM   1921  CG  LEU A 573      72.520  88.130  52.080  1.00  0.00           C 
ATOM   1922  HG  LEU A 573      73.530  88.150  51.610  1.00  0.00           H 
ATOM   1923  CD1 LEU A 573      71.690  89.070  51.170  1.00  0.00           C 
ATOM   1924 1HD1 LEU A 573      72.270  89.960  50.840  1.00  0.00           H 
ATOM   1925 2HD1 LEU A 573      71.300  88.560  50.270  1.00  0.00           H 
ATOM   1926 3HD1 LEU A 573      70.750  89.360  51.690  1.00  0.00           H 
ATOM   1927  CD2 LEU A 573      72.510  88.630  53.540  1.00  0.00           C 
ATOM   1928 1HD2 LEU A 573      73.190  89.500  53.640  1.00  0.00           H 
ATOM   1929 2HD2 LEU A 573      71.470  88.880  53.850  1.00  0.00           H 
ATOM   1930 3HD2 LEU A 573      72.800  87.840  54.260  1.00  0.00           H 
ATOM   1931  C   LEU A 573      73.580  85.980  50.230  1.00  0.00           C 
ATOM   1932  O   LEU A 573      73.710  86.680  49.230  1.00  0.00           O 
ATOM   1933  N   LEU A 574      74.570  85.280  50.840  1.00  0.00           N 
ATOM   1934  HN  LEU A 574      74.360  84.850  51.720  1.00  0.00           H 
ATOM   1935  CA  LEU A 574      75.920  85.310  50.380  1.00  0.00           C 
ATOM   1936  HA  LEU A 574      76.370  86.290  50.390  1.00  0.00           H 
ATOM   1937  CB  LEU A 574      76.880  84.480  51.300  1.00  0.00           C 
ATOM   1938  HB1 LEU A 574      76.550  84.610  52.350  1.00  0.00           H 
ATOM   1939  HB2 LEU A 574      76.740  83.390  51.120  1.00  0.00           H 
ATOM   1940  CG  LEU A 574      78.480  84.780  51.170  1.00  0.00           C 
ATOM   1941  HG  LEU A 574      78.520  85.880  51.290  1.00  0.00           H 
ATOM   1942  CD1 LEU A 574      79.040  84.290  49.820  1.00  0.00           C 
ATOM   1943 1HD1 LEU A 574      78.630  83.270  49.660  1.00  0.00           H 
ATOM   1944 2HD1 LEU A 574      78.610  84.860  48.970  1.00  0.00           H 
ATOM   1945 3HD1 LEU A 574      80.150  84.300  49.840  1.00  0.00           H 
ATOM   1946  CD2 LEU A 574      79.110  84.080  52.450  1.00  0.00           C 
ATOM   1947 1HD2 LEU A 574      80.220  84.140  52.510  1.00  0.00           H 
ATOM   1948 2HD2 LEU A 574      78.640  84.360  53.420  1.00  0.00           H 
ATOM   1949 3HD2 LEU A 574      79.040  82.980  52.300  1.00  0.00           H 
ATOM   1950  C   LEU A 574      75.920  84.860  48.850  1.00  0.00           C 
ATOM   1951  O   LEU A 574      76.380  85.580  47.920  1.00  0.00           O 
ATOM   1952  N   ILE A 575      75.200  83.780  48.460  1.00  0.00           N 
ATOM   1953  HN  ILE A 575      74.870  83.250  49.240  1.00  0.00           H 
ATOM   1954  CA  ILE A 575      74.880  83.370  47.070  1.00  0.00           C 
ATOM   1955  HA  ILE A 575      75.860  83.240  46.630  1.00  0.00           H 
ATOM   1956  CB  ILE A 575      74.180  82.020  46.880  1.00  0.00           C 
ATOM   1957  HB  ILE A 575      73.160  82.240  47.260  1.00  0.00           H 
ATOM   1958  CG2 ILE A 575      74.020  81.670  45.380  1.00  0.00           C 
ATOM   1959 1HG2 ILE A 575      73.550  80.660  45.440  1.00  0.00           H 
ATOM   1960 2HG2 ILE A 575      73.330  82.370  44.860  1.00  0.00           H 
ATOM   1961 3HG2 ILE A 575      75.030  81.640  44.920  1.00  0.00           H 
ATOM   1962  CG1 ILE A 575      74.730  80.800  47.700  1.00  0.00           C 
ATOM   1963 1HG1 ILE A 575      74.620  81.010  48.780  1.00  0.00           H 
ATOM   1964 2HG1 ILE A 575      74.190  79.850  47.490  1.00  0.00           H 
ATOM   1965  CD  ILE A 575      76.230  80.510  47.620  1.00  0.00           C 
ATOM   1966  HD1 ILE A 575      76.540  79.530  48.030  1.00  0.00           H 
ATOM   1967  HD2 ILE A 575      76.560  80.500  46.560  1.00  0.00           H 
ATOM   1968  HD3 ILE A 575      76.720  81.350  48.160  1.00  0.00           H 
ATOM   1969  C   ILE A 575      74.150  84.380  46.240  1.00  0.00           C 
ATOM   1970  O   ILE A 575      74.580  84.760  45.120  1.00  0.00           O 
ATOM   1971  N   ALA A 576      73.070  84.930  46.740  1.00  0.00           N 
ATOM   1972  HN  ALA A 576      72.790  84.640  47.650  1.00  0.00           H 
ATOM   1973  CA  ALA A 576      72.360  86.080  46.010  1.00  0.00           C 
ATOM   1974  HA  ALA A 576      71.960  85.610  45.120  1.00  0.00           H 
ATOM   1975  CB  ALA A 576      71.130  86.490  46.830  1.00  0.00           C 
ATOM   1976  HB1 ALA A 576      70.540  87.180  46.190  1.00  0.00           H 
ATOM   1977  HB2 ALA A 576      70.530  85.610  47.140  1.00  0.00           H 
ATOM   1978  HB3 ALA A 576      71.270  87.080  47.760  1.00  0.00           H 
ATOM   1979  C   ALA A 576      73.180  87.300  45.680  1.00  0.00           C 
ATOM   1980  O   ALA A 576      73.110  87.820  44.540  1.00  0.00           O 
ATOM   1981  N   MET A 577      74.040  87.750  46.630  1.00  0.00           N 
ATOM   1982  HN  MET A 577      74.040  87.270  47.500  1.00  0.00           H 
ATOM   1983  CA  MET A 577      75.020  88.780  46.600  1.00  0.00           C 
ATOM   1984  HA  MET A 577      74.510  89.710  46.390  1.00  0.00           H 
ATOM   1985  CB  MET A 577      75.690  89.010  47.960  1.00  0.00           C 
ATOM   1986  HB1 MET A 577      75.910  88.010  48.390  1.00  0.00           H 
ATOM   1987  HB2 MET A 577      76.630  89.600  47.920  1.00  0.00           H 
ATOM   1988  CG  MET A 577      74.790  89.660  48.950  1.00  0.00           C 
ATOM   1989  HG1 MET A 577      74.200  90.480  48.490  1.00  0.00           H 
ATOM   1990  HG2 MET A 577      73.980  88.950  49.230  1.00  0.00           H 
ATOM   1991  SD  MET A 577      75.590  90.390  50.460  1.00  0.00           S 
ATOM   1992  CE  MET A 577      76.320  88.860  51.140  1.00  0.00           C 
ATOM   1993  HE1 MET A 577      75.540  88.120  51.420  1.00  0.00           H 
ATOM   1994  HE2 MET A 577      76.780  88.320  50.280  1.00  0.00           H 
ATOM   1995  HE3 MET A 577      77.100  89.000  51.910  1.00  0.00           H 
ATOM   1996  C   MET A 577      76.170  88.640  45.600  1.00  0.00           C 
ATOM   1997  O   MET A 577      76.470  89.530  44.840  1.00  0.00           O 
ATOM   1998  N   MET A 578      76.640  87.370  45.610  1.00  0.00           N 
ATOM   1999  HN  MET A 578      76.290  86.640  46.190  1.00  0.00           H 
ATOM   2000  CA  MET A 578      77.650  86.920  44.630  1.00  0.00           C 
ATOM   2001  HA  MET A 578      78.380  87.710  44.680  1.00  0.00           H 
ATOM   2002  CB  MET A 578      78.170  85.540  45.070  1.00  0.00           C 
ATOM   2003  HB1 MET A 578      78.500  85.660  46.120  1.00  0.00           H 
ATOM   2004  HB2 MET A 578      77.300  84.850  45.130  1.00  0.00           H 
ATOM   2005  CG  MET A 578      79.380  85.020  44.250  1.00  0.00           C 
ATOM   2006  HG1 MET A 578      79.180  85.080  43.160  1.00  0.00           H 
ATOM   2007  HG2 MET A 578      80.230  85.700  44.470  1.00  0.00           H 
ATOM   2008  SD  MET A 578      79.860  83.250  44.620  1.00  0.00           S 
ATOM   2009  CE  MET A 578      79.550  83.070  46.350  1.00  0.00           C 
ATOM   2010  HE1 MET A 578      78.480  83.240  46.600  1.00  0.00           H 
ATOM   2011  HE2 MET A 578      79.980  82.180  46.870  1.00  0.00           H 
ATOM   2012  HE3 MET A 578      80.070  83.900  46.880  1.00  0.00           H 
ATOM   2013  C   MET A 578      77.080  86.970  43.200  1.00  0.00           C 
ATOM   2014  O   MET A 578      77.720  87.510  42.290  1.00  0.00           O 
ATOM   2015  N   GLY A 579      75.860  86.620  42.930  1.00  0.00           N 
ATOM   2016  HN  GLY A 579      75.270  86.250  43.650  1.00  0.00           H 
ATOM   2017  CA  GLY A 579      75.150  86.670  41.670  1.00  0.00           C 
ATOM   2018  HA1 GLY A 579      75.590  86.060  40.890  1.00  0.00           H 
ATOM   2019  HA2 GLY A 579      74.170  86.270  41.870  1.00  0.00           H 
ATOM   2020  C   GLY A 579      75.060  87.990  41.090  1.00  0.00           C 
ATOM   2021  O   GLY A 579      75.250  88.110  39.880  1.00  0.00           O 
ATOM   2022  N   ASP A 580      74.830  89.030  41.920  1.00  0.00           N 
ATOM   2023  HN  ASP A 580      74.600  88.790  42.860  1.00  0.00           H 
ATOM   2024  CA  ASP A 580      74.610  90.410  41.510  1.00  0.00           C 
ATOM   2025  HA  ASP A 580      74.060  90.430  40.580  1.00  0.00           H 
ATOM   2026  CB  ASP A 580      73.700  91.050  42.570  1.00  0.00           C 
ATOM   2027  HB1 ASP A 580      72.780  90.430  42.560  1.00  0.00           H 
ATOM   2028  HB2 ASP A 580      74.040  91.120  43.620  1.00  0.00           H 
ATOM   2029  CG  ASP A 580      73.280  92.360  42.090  1.00  0.00           C 
ATOM   2030  OD1 ASP A 580      72.480  92.450  41.170  1.00  0.00           O 
ATOM   2031  OD2 ASP A 580      73.930  93.390  42.530  1.00  0.00           O 
ATOM   2032  C   ASP A 580      76.000  91.100  41.470  1.00  0.00           C 
ATOM   2033  O   ASP A 580      76.150  92.250  41.140  1.00  0.00           O 
ATOM   2034  N   THR A 581      77.130  90.440  41.740  1.00  0.00           N 
ATOM   2035  HN  THR A 581      77.080  89.490  42.050  1.00  0.00           H 
ATOM   2036  CA  THR A 581      78.480  90.930  41.590  1.00  0.00           C 
ATOM   2037  HA  THR A 581      78.420  91.900  41.120  1.00  0.00           H 
ATOM   2038  CB  THR A 581      79.160  91.280  42.890  1.00  0.00           C 
ATOM   2039  HB  THR A 581      79.610  90.340  43.270  1.00  0.00           H 
ATOM   2040  OG1 THR A 581      78.230  91.750  43.860  1.00  0.00           O 
ATOM   2041  HG1 THR A 581      77.710  91.000  44.170  1.00  0.00           H 
ATOM   2042  CG2 THR A 581      80.340  92.300  42.760  1.00  0.00           C 
ATOM   2043 1HG2 THR A 581      81.020  91.940  41.960  1.00  0.00           H 
ATOM   2044 2HG2 THR A 581      79.960  93.300  42.470  1.00  0.00           H 
ATOM   2045 3HG2 THR A 581      80.860  92.320  43.740  1.00  0.00           H 
ATOM   2046  C   THR A 581      79.350  90.100  40.620  1.00  0.00           C 
ATOM   2047  O   THR A 581      80.340  90.550  40.100  1.00  0.00           O 
ATOM   2048  N   HSD A 582      78.960  88.920  40.210  1.00  0.00           N 
ATOM   2049  HN  HSD A 582      78.040  88.590  40.400  1.00  0.00           H 
ATOM   2050  CA  HSD A 582      79.930  88.020  39.510  1.00  0.00           C 
ATOM   2051  HA  HSD A 582      80.890  88.440  39.270  1.00  0.00           H 
ATOM   2052  CB  HSD A 582      80.100  86.700  40.270  1.00  0.00           C 
ATOM   2053  HB1 HSD A 582      79.160  86.260  40.650  1.00  0.00           H 
ATOM   2054  HB2 HSD A 582      80.670  86.000  39.630  1.00  0.00           H 
ATOM   2055  ND1 HSD A 582      82.420  86.920  41.260  1.00  0.00           N 
ATOM   2056  HD1 HSD A 582      82.750  86.660  40.350  1.00  0.00           H 
ATOM   2057  CG  HSD A 582      81.090  86.950  41.430  1.00  0.00           C 
ATOM   2058  CE1 HSD A 582      83.010  87.350  42.400  1.00  0.00           C 
ATOM   2059  HE1 HSD A 582      84.080  87.550  42.420  1.00  0.00           H 
ATOM   2060  NE2 HSD A 582      82.050  87.630  43.280  1.00  0.00           N 
ATOM   2061  CD2 HSD A 582      80.860  87.380  42.710  1.00  0.00           C 
ATOM   2062  HD2 HSD A 582      79.920  87.590  43.210  1.00  0.00           H 
ATOM   2063  C   HSD A 582      79.350  87.650  38.260  1.00  0.00           C 
ATOM   2064  O   HSD A 582      79.860  87.790  37.150  1.00  0.00           O 
ATOM   2065  N   TRP A 583      78.050  87.280  38.290  1.00  0.00           N 
ATOM   2066  HN  TRP A 583      77.610  87.160  39.180  1.00  0.00           H 
ATOM   2067  CA  TRP A 583      77.170  87.000  37.080  1.00  0.00           C 
ATOM   2068  HA  TRP A 583      77.870  86.740  36.310  1.00  0.00           H 
ATOM   2069  CB  TRP A 583      76.260  85.760  37.300  1.00  0.00           C 
ATOM   2070  HB1 TRP A 583      76.900  85.040  37.860  1.00  0.00           H 
ATOM   2071  HB2 TRP A 583      75.420  85.910  38.010  1.00  0.00           H 
ATOM   2072  CG  TRP A 583      75.820  85.100  36.020  1.00  0.00           C 
ATOM   2073  CD1 TRP A 583      76.660  84.360  35.240  1.00  0.00           C 
ATOM   2074  HD1 TRP A 583      77.700  84.160  35.430  1.00  0.00           H 
ATOM   2075  NE1 TRP A 583      75.990  83.990  34.070  1.00  0.00           N 
ATOM   2076  HE1 TRP A 583      76.370  83.400  33.390  1.00  0.00           H 
ATOM   2077  CE2 TRP A 583      74.700  84.420  34.130  1.00  0.00           C 
ATOM   2078  CD2 TRP A 583      74.610  85.240  35.310  1.00  0.00           C 
ATOM   2079  CE3 TRP A 583      73.380  85.860  35.570  1.00  0.00           C 
ATOM   2080  HE3 TRP A 583      73.300  86.480  36.450  1.00  0.00           H 
ATOM   2081  CZ3 TRP A 583      72.400  85.770  34.650  1.00  0.00           C 
ATOM   2082  HZ3 TRP A 583      71.460  86.270  34.850  1.00  0.00           H 
ATOM   2083  CZ2 TRP A 583      73.660  84.280  33.210  1.00  0.00           C 
ATOM   2084  HZ2 TRP A 583      73.790  83.710  32.300  1.00  0.00           H 
ATOM   2085  CH2 TRP A 583      72.550  85.050  33.460  1.00  0.00           C 
ATOM   2086  HH2 TRP A 583      71.780  85.110  32.700  1.00  0.00           H 
ATOM   2087  C   TRP A 583      76.400  88.260  36.580  1.00  0.00           C 
ATOM   2088  O   TRP A 583      75.560  88.240  35.670  1.00  0.00           O 
ATOM   2089  N   ARG A 584      76.670  89.440  37.170  1.00  0.00           N 
ATOM   2090  HN  ARG A 584      77.280  89.320  37.950  1.00  0.00           H 
ATOM   2091  CA  ARG A 584      76.000  90.710  36.910  1.00  0.00           C 
ATOM   2092  HA  ARG A 584      75.600  90.780  35.910  1.00  0.00           H 
ATOM   2093  CB  ARG A 584      74.860  90.910  37.890  1.00  0.00           C 
ATOM   2094  HB1 ARG A 584      74.230  90.000  37.770  1.00  0.00           H 
ATOM   2095  HB2 ARG A 584      75.390  91.040  38.860  1.00  0.00           H 
ATOM   2096  CG  ARG A 584      73.870  92.140  37.670  1.00  0.00           C 
ATOM   2097  HG1 ARG A 584      72.930  92.040  38.250  1.00  0.00           H 
ATOM   2098  HG2 ARG A 584      74.390  93.000  38.140  1.00  0.00           H 
ATOM   2099  CD  ARG A 584      73.530  92.470  36.210  1.00  0.00           C 
ATOM   2100  HD1 ARG A 584      72.920  93.400  36.200  1.00  0.00           H 
ATOM   2101  HD2 ARG A 584      74.480  92.530  35.640  1.00  0.00           H 
ATOM   2102  NE  ARG A 584      72.670  91.360  35.650  1.00  0.00           N 
ATOM   2103  HE  ARG A 584      72.070  90.860  36.280  1.00  0.00           H 
ATOM   2104  CZ  ARG A 584      72.650  90.920  34.410  1.00  0.00           C 
ATOM   2105  NH1 ARG A 584      71.770  90.020  34.130  1.00  0.00           N 
ATOM   2106 1HH1 ARG A 584      71.140  89.800  34.880  1.00  0.00           H 
ATOM   2107 2HH1 ARG A 584      71.710  89.760  33.170  1.00  0.00           H 
ATOM   2108  NH2 ARG A 584      73.320  91.490  33.390  1.00  0.00           N 
ATOM   2109 1HH2 ARG A 584      73.860  92.300  33.620  1.00  0.00           H 
ATOM   2110 2HH2 ARG A 584      73.610  91.050  32.540  1.00  0.00           H 
ATOM   2111  C   ARG A 584      77.130  91.780  36.940  1.00  0.00           C 
ATOM   2112  O   ARG A 584      78.060  91.860  36.130  1.00  0.00           O 
ATOM   2113  N   VAL A 585      77.090  92.730  37.940  1.00  0.00           N 
ATOM   2114  HN  VAL A 585      76.270  92.680  38.500  1.00  0.00           H 
ATOM   2115  CA  VAL A 585      77.930  93.840  37.900  1.00  0.00           C 
ATOM   2116  HA  VAL A 585      78.200  94.030  36.870  1.00  0.00           H 
ATOM   2117  CB  VAL A 585      77.290  95.200  38.320  1.00  0.00           C 
ATOM   2118  HB  VAL A 585      76.690  95.640  37.490  1.00  0.00           H 
ATOM   2119  CG1 VAL A 585      76.380  94.980  39.490  1.00  0.00           C 
ATOM   2120 1HG1 VAL A 585      76.170  95.990  39.900  1.00  0.00           H 
ATOM   2121 2HG1 VAL A 585      75.360  94.580  39.310  1.00  0.00           H 
ATOM   2122 3HG1 VAL A 585      76.810  94.360  40.310  1.00  0.00           H 
ATOM   2123  CG2 VAL A 585      78.330  96.200  38.770  1.00  0.00           C 
ATOM   2124 1HG2 VAL A 585      77.760  97.150  38.900  1.00  0.00           H 
ATOM   2125 2HG2 VAL A 585      78.920  95.890  39.660  1.00  0.00           H 
ATOM   2126 3HG2 VAL A 585      79.050  96.320  37.930  1.00  0.00           H 
ATOM   2127  C   VAL A 585      79.230  93.600  38.630  1.00  0.00           C 
ATOM   2128  O   VAL A 585      79.270  93.490  39.870  1.00  0.00           O 
ATOM   2129  N   ALA A 586      80.310  93.600  37.780  1.00  0.00           N 
ATOM   2130  HN  ALA A 586      80.190  93.740  36.800  1.00  0.00           H 
ATOM   2131  CA  ALA A 586      81.730  93.420  38.200  1.00  0.00           C 
ATOM   2132  HA  ALA A 586      81.780  93.360  39.280  1.00  0.00           H 
ATOM   2133  CB  ALA A 586      82.200  92.080  37.810  1.00  0.00           C 
ATOM   2134  HB1 ALA A 586      82.340  92.040  36.710  1.00  0.00           H 
ATOM   2135  HB2 ALA A 586      83.100  91.790  38.400  1.00  0.00           H 
ATOM   2136  HB3 ALA A 586      81.450  91.300  38.070  1.00  0.00           H 
ATOM   2137  C   ALA A 586      82.570  94.590  37.690  1.00  0.00           C 
ATOM   2138  O   ALA A 586      83.290  95.310  38.400  1.00  0.00           O 
ATOM   2139  N   HSD A 587      82.570  94.800  36.370  1.00  0.00           N 
ATOM   2140  HN  HSD A 587      82.210  94.100  35.770  1.00  0.00           H 
ATOM   2141  CA  HSD A 587      83.300  95.910  35.690  1.00  0.00           C 
ATOM   2142  HA  HSD A 587      84.200  96.060  36.270  1.00  0.00           H 
ATOM   2143  CB  HSD A 587      83.720  95.450  34.300  1.00  0.00           C 
ATOM   2144  HB1 HSD A 587      84.330  94.520  34.320  1.00  0.00           H 
ATOM   2145  HB2 HSD A 587      82.850  95.170  33.670  1.00  0.00           H 
ATOM   2146  ND1 HSD A 587      85.660  96.980  34.040  1.00  0.00           N 
ATOM   2147  HD1 HSD A 587      86.070  96.830  34.940  1.00  0.00           H 
ATOM   2148  CG  HSD A 587      84.580  96.340  33.580  1.00  0.00           C 
ATOM   2149  CE1 HSD A 587      86.070  97.880  33.160  1.00  0.00           C 
ATOM   2150  HE1 HSD A 587      86.980  98.480  33.220  1.00  0.00           H 
ATOM   2151  NE2 HSD A 587      85.330  97.810  32.110  1.00  0.00           N 
ATOM   2152  CD2 HSD A 587      84.330  96.880  32.350  1.00  0.00           C 
ATOM   2153  HD2 HSD A 587      83.480  96.530  31.780  1.00  0.00           H 
ATOM   2154  C   HSD A 587      82.470  97.220  35.700  1.00  0.00           C 
ATOM   2155  O   HSD A 587      82.890  98.330  35.530  1.00  0.00           O 
ATOM   2156  N   GLU A 588      81.090  97.100  35.970  1.00  0.00           N 
ATOM   2157  HN  GLU A 588      80.700  96.200  36.140  1.00  0.00           H 
ATOM   2158  CA  GLU A 588      80.260  98.280  35.830  1.00  0.00           C 
ATOM   2159  HA  GLU A 588      80.590  98.840  34.970  1.00  0.00           H 
ATOM   2160  CB  GLU A 588      78.720  97.900  35.510  1.00  0.00           C 
ATOM   2161  HB1 GLU A 588      78.680  97.810  34.400  1.00  0.00           H 
ATOM   2162  HB2 GLU A 588      78.510  96.850  35.820  1.00  0.00           H 
ATOM   2163  CG  GLU A 588      77.670  98.920  36.020  1.00  0.00           C 
ATOM   2164  HG1 GLU A 588      77.770  99.110  37.110  1.00  0.00           H 
ATOM   2165  HG2 GLU A 588      77.880  99.940  35.620  1.00  0.00           H 
ATOM   2166  CD  GLU A 588      76.270  98.410  35.650  1.00  0.00           C 
ATOM   2167  OE1 GLU A 588      76.080  97.340  35.040  1.00  0.00           O 
ATOM   2168  OE2 GLU A 588      75.330  99.170  35.980  1.00  0.00           O 
ATOM   2169  C   GLU A 588      80.560  99.220  37.040  1.00  0.00           C 
ATOM   2170  O   GLU A 588      80.230 100.390  37.050  1.00  0.00           O 
ATOM   2171  N   ARG A 589      81.170  98.690  38.110  1.00  0.00           N 
ATOM   2172  HN  ARG A 589      81.490  97.750  38.190  1.00  0.00           H 
ATOM   2173  CA  ARG A 589      81.660  99.430  39.210  1.00  0.00           C 
ATOM   2174  HA  ARG A 589      80.900 100.170  39.440  1.00  0.00           H 
ATOM   2175  CB  ARG A 589      81.750  98.600  40.550  1.00  0.00           C 
ATOM   2176  HB1 ARG A 589      81.830  99.340  41.380  1.00  0.00           H 
ATOM   2177  HB2 ARG A 589      80.780  98.060  40.590  1.00  0.00           H 
ATOM   2178  CG  ARG A 589      82.950  97.600  40.570  1.00  0.00           C 
ATOM   2179  HG1 ARG A 589      82.530  96.570  40.510  1.00  0.00           H 
ATOM   2180  HG2 ARG A 589      83.490  97.770  39.620  1.00  0.00           H 
ATOM   2181  CD  ARG A 589      83.830  97.770  41.750  1.00  0.00           C 
ATOM   2182  HD1 ARG A 589      84.130  98.840  41.800  1.00  0.00           H 
ATOM   2183  HD2 ARG A 589      83.270  97.390  42.630  1.00  0.00           H 
ATOM   2184  NE  ARG A 589      85.090  97.070  41.490  1.00  0.00           N 
ATOM   2185  HE  ARG A 589      85.790  97.510  40.920  1.00  0.00           H 
ATOM   2186  CZ  ARG A 589      85.260  95.780  41.440  1.00  0.00           C 
ATOM   2187  NH1 ARG A 589      84.600  94.890  42.180  1.00  0.00           N 
ATOM   2188 1HH1 ARG A 589      84.010  95.370  42.840  1.00  0.00           H 
ATOM   2189 2HH1 ARG A 589      85.060  94.020  42.330  1.00  0.00           H 
ATOM   2190  NH2 ARG A 589      86.280  95.250  40.810  1.00  0.00           N 
ATOM   2191 1HH2 ARG A 589      86.850  95.900  40.300  1.00  0.00           H 
ATOM   2192 2HH2 ARG A 589      86.470  94.290  41.010  1.00  0.00           H 
ATOM   2193  C   ARG A 589      82.890 100.300  38.940  1.00  0.00           C 
ATOM   2194  O   ARG A 589      82.940 101.400  39.500  1.00  0.00           O 
ATOM   2195  N   MET B 454     111.710  88.240  71.690  1.00  0.00           N 
ATOM   2196  HN  MET B 454     111.720  88.620  72.610  1.00  0.00           H 
ATOM   2197  CA  MET B 454     111.590  86.790  71.560  1.00  0.00           C 
ATOM   2198  HA  MET B 454     112.410  86.430  70.960  1.00  0.00           H 
ATOM   2199  CB  MET B 454     111.560  85.920  72.870  1.00  0.00           C 
ATOM   2200  HB1 MET B 454     110.700  86.180  73.530  1.00  0.00           H 
ATOM   2201  HB2 MET B 454     111.330  84.880  72.560  1.00  0.00           H 
ATOM   2202  CG  MET B 454     112.840  85.890  73.630  1.00  0.00           C 
ATOM   2203  HG1 MET B 454     113.610  85.350  73.040  1.00  0.00           H 
ATOM   2204  HG2 MET B 454     113.160  86.950  73.720  1.00  0.00           H 
ATOM   2205  SD  MET B 454     112.550  85.230  75.350  1.00  0.00           S 
ATOM   2206  CE  MET B 454     114.080  84.320  75.380  1.00  0.00           C 
ATOM   2207  HE1 MET B 454     114.130  83.400  74.760  1.00  0.00           H 
ATOM   2208  HE2 MET B 454     114.960  84.980  75.200  1.00  0.00           H 
ATOM   2209  HE3 MET B 454     114.310  84.040  76.430  1.00  0.00           H 
ATOM   2210  C   MET B 454     110.230  86.480  70.740  1.00  0.00           C 
ATOM   2211  O   MET B 454     110.200  85.720  69.810  1.00  0.00           O 
ATOM   2212  N   SER B 455     109.160  87.250  71.030  1.00  0.00           N 
ATOM   2213  HN  SER B 455     109.210  87.980  71.700  1.00  0.00           H 
ATOM   2214  CA  SER B 455     107.810  86.940  70.520  1.00  0.00           C 
ATOM   2215  HA  SER B 455     107.630  85.880  70.630  1.00  0.00           H 
ATOM   2216  CB  SER B 455     106.670  87.720  71.180  1.00  0.00           C 
ATOM   2217  HB1 SER B 455     106.790  88.810  71.000  1.00  0.00           H 
ATOM   2218  HB2 SER B 455     105.720  87.340  70.760  1.00  0.00           H 
ATOM   2219  OG  SER B 455     106.650  87.300  72.520  1.00  0.00           O 
ATOM   2220  HG1 SER B 455     107.350  87.800  72.930  1.00  0.00           H 
ATOM   2221  C   SER B 455     107.750  87.190  69.070  1.00  0.00           C 
ATOM   2222  O   SER B 455     107.150  86.510  68.270  1.00  0.00           O 
ATOM   2223  N   PHE B 456     108.350  88.330  68.660  1.00  0.00           N 
ATOM   2224  HN  PHE B 456     108.690  88.980  69.340  1.00  0.00           H 
ATOM   2225  CA  PHE B 456     108.590  88.680  67.260  1.00  0.00           C 
ATOM   2226  HA  PHE B 456     107.670  88.610  66.690  1.00  0.00           H 
ATOM   2227  CB  PHE B 456     109.290  90.070  67.050  1.00  0.00           C 
ATOM   2228  HB1 PHE B 456     110.200  90.140  67.680  1.00  0.00           H 
ATOM   2229  HB2 PHE B 456     109.710  90.110  66.020  1.00  0.00           H 
ATOM   2230  CG  PHE B 456     108.400  91.250  67.220  1.00  0.00           C 
ATOM   2231  CD1 PHE B 456     107.190  91.380  66.630  1.00  0.00           C 
ATOM   2232  HD1 PHE B 456     106.860  90.530  66.050  1.00  0.00           H 
ATOM   2233  CE1 PHE B 456     106.390  92.530  66.720  1.00  0.00           C 
ATOM   2234  HE1 PHE B 456     105.440  92.530  66.200  1.00  0.00           H 
ATOM   2235  CZ  PHE B 456     106.930  93.620  67.410  1.00  0.00           C 
ATOM   2236  HZ  PHE B 456     106.460  94.590  67.380  1.00  0.00           H 
ATOM   2237  CD2 PHE B 456     108.820  92.270  68.100  1.00  0.00           C 
ATOM   2238  HD2 PHE B 456     109.810  92.200  68.530  1.00  0.00           H 
ATOM   2239  CE2 PHE B 456     108.100  93.500  68.130  1.00  0.00           C 
ATOM   2240  HE2 PHE B 456     108.430  94.340  68.720  1.00  0.00           H 
ATOM   2241  C   PHE B 456     109.420  87.630  66.530  1.00  0.00           C 
ATOM   2242  O   PHE B 456     109.130  87.170  65.410  1.00  0.00           O 
ATOM   2243  N   ALA B 457     110.500  87.210  67.150  1.00  0.00           N 
ATOM   2244  HN  ALA B 457     110.640  87.660  68.030  1.00  0.00           H 
ATOM   2245  CA  ALA B 457     111.490  86.290  66.660  1.00  0.00           C 
ATOM   2246  HA  ALA B 457     111.730  86.660  65.670  1.00  0.00           H 
ATOM   2247  CB  ALA B 457     112.760  86.350  67.570  1.00  0.00           C 
ATOM   2248  HB1 ALA B 457     113.630  85.810  67.140  1.00  0.00           H 
ATOM   2249  HB2 ALA B 457     113.040  87.420  67.640  1.00  0.00           H 
ATOM   2250  HB3 ALA B 457     112.430  85.970  68.560  1.00  0.00           H 
ATOM   2251  C   ALA B 457     110.980  84.890  66.380  1.00  0.00           C 
ATOM   2252  O   ALA B 457     111.250  84.340  65.330  1.00  0.00           O 
ATOM   2253  N   LEU B 458     110.200  84.370  67.330  1.00  0.00           N 
ATOM   2254  HN  LEU B 458     110.100  84.860  68.190  1.00  0.00           H 
ATOM   2255  CA  LEU B 458     109.360  83.230  67.100  1.00  0.00           C 
ATOM   2256  HA  LEU B 458     109.890  82.310  66.920  1.00  0.00           H 
ATOM   2257  CB  LEU B 458     108.490  82.850  68.400  1.00  0.00           C 
ATOM   2258  HB1 LEU B 458     108.230  83.790  68.930  1.00  0.00           H 
ATOM   2259  HB2 LEU B 458     107.530  82.310  68.250  1.00  0.00           H 
ATOM   2260  CG  LEU B 458     109.150  81.940  69.520  1.00  0.00           C 
ATOM   2261  HG  LEU B 458     108.320  81.930  70.260  1.00  0.00           H 
ATOM   2262  CD1 LEU B 458     109.520  80.550  69.160  1.00  0.00           C 
ATOM   2263 1HD1 LEU B 458     108.750  79.890  68.700  1.00  0.00           H 
ATOM   2264 2HD1 LEU B 458     110.320  80.560  68.390  1.00  0.00           H 
ATOM   2265 3HD1 LEU B 458     109.920  79.990  70.040  1.00  0.00           H 
ATOM   2266  CD2 LEU B 458     110.320  82.710  70.190  1.00  0.00           C 
ATOM   2267 1HD2 LEU B 458     111.100  82.040  70.600  1.00  0.00           H 
ATOM   2268 2HD2 LEU B 458     110.770  83.410  69.450  1.00  0.00           H 
ATOM   2269 3HD2 LEU B 458     109.950  83.350  71.020  1.00  0.00           H 
ATOM   2270  C   LEU B 458     108.450  83.310  65.890  1.00  0.00           C 
ATOM   2271  O   LEU B 458     108.480  82.450  65.080  1.00  0.00           O 
ATOM   2272  N   VAL B 459     107.600  84.380  65.800  1.00  0.00           N 
ATOM   2273  HN  VAL B 459     107.690  85.080  66.500  1.00  0.00           H 
ATOM   2274  CA  VAL B 459     106.560  84.620  64.800  1.00  0.00           C 
ATOM   2275  HA  VAL B 459     105.970  83.710  64.800  1.00  0.00           H 
ATOM   2276  CB  VAL B 459     105.710  85.860  64.950  1.00  0.00           C 
ATOM   2277  HB  VAL B 459     106.370  86.750  65.050  1.00  0.00           H 
ATOM   2278  CG1 VAL B 459     104.820  86.170  63.660  1.00  0.00           C 
ATOM   2279 1HG1 VAL B 459     104.090  86.980  63.890  1.00  0.00           H 
ATOM   2280 2HG1 VAL B 459     105.480  86.540  62.850  1.00  0.00           H 
ATOM   2281 3HG1 VAL B 459     104.290  85.290  63.240  1.00  0.00           H 
ATOM   2282  CG2 VAL B 459     104.690  85.670  66.100  1.00  0.00           C 
ATOM   2283 1HG2 VAL B 459     104.020  86.550  66.060  1.00  0.00           H 
ATOM   2284 2HG2 VAL B 459     104.080  84.830  65.710  1.00  0.00           H 
ATOM   2285 3HG2 VAL B 459     105.140  85.450  67.090  1.00  0.00           H 
ATOM   2286  C   VAL B 459     107.200  84.670  63.420  1.00  0.00           C 
ATOM   2287  O   VAL B 459     106.950  83.780  62.580  1.00  0.00           O 
ATOM   2288  N   LEU B 460     108.130  85.590  63.200  1.00  0.00           N 
ATOM   2289  HN  LEU B 460     108.380  86.180  63.960  1.00  0.00           H 
ATOM   2290  CA  LEU B 460     108.780  85.880  61.970  1.00  0.00           C 
ATOM   2291  HA  LEU B 460     108.000  85.980  61.230  1.00  0.00           H 
ATOM   2292  CB  LEU B 460     109.660  87.130  62.090  1.00  0.00           C 
ATOM   2293  HB1 LEU B 460     110.180  87.100  63.070  1.00  0.00           H 
ATOM   2294  HB2 LEU B 460     110.470  87.180  61.340  1.00  0.00           H 
ATOM   2295  CG  LEU B 460     108.900  88.480  61.980  1.00  0.00           C 
ATOM   2296  HG  LEU B 460     108.460  88.450  60.960  1.00  0.00           H 
ATOM   2297  CD1 LEU B 460     107.830  88.710  63.070  1.00  0.00           C 
ATOM   2298 1HD1 LEU B 460     107.100  87.880  63.140  1.00  0.00           H 
ATOM   2299 2HD1 LEU B 460     108.320  88.960  64.030  1.00  0.00           H 
ATOM   2300 3HD1 LEU B 460     107.330  89.640  62.720  1.00  0.00           H 
ATOM   2301  CD2 LEU B 460     109.860  89.720  62.070  1.00  0.00           C 
ATOM   2302 1HD2 LEU B 460     109.420  90.730  62.220  1.00  0.00           H 
ATOM   2303 2HD2 LEU B 460     110.560  89.610  62.920  1.00  0.00           H 
ATOM   2304 3HD2 LEU B 460     110.490  89.770  61.150  1.00  0.00           H 
ATOM   2305  C   LEU B 460     109.630  84.740  61.480  1.00  0.00           C 
ATOM   2306  O   LEU B 460     109.650  84.450  60.300  1.00  0.00           O 
ATOM   2307  N   GLY B 461     110.410  84.090  62.430  1.00  0.00           N 
ATOM   2308  HN  GLY B 461     110.430  84.520  63.330  1.00  0.00           H 
ATOM   2309  CA  GLY B 461     111.360  83.000  62.260  1.00  0.00           C 
ATOM   2310  HA1 GLY B 461     111.890  83.210  61.350  1.00  0.00           H 
ATOM   2311  HA2 GLY B 461     112.050  82.950  63.090  1.00  0.00           H 
ATOM   2312  C   GLY B 461     110.590  81.770  61.900  1.00  0.00           C 
ATOM   2313  O   GLY B 461     111.020  80.960  61.080  1.00  0.00           O 
ATOM   2314  N   TRP B 462     109.440  81.500  62.550  1.00  0.00           N 
ATOM   2315  HN  TRP B 462     109.050  82.050  63.290  1.00  0.00           H 
ATOM   2316  CA  TRP B 462     108.570  80.370  62.090  1.00  0.00           C 
ATOM   2317  HA  TRP B 462     109.240  79.530  61.980  1.00  0.00           H 
ATOM   2318  CB  TRP B 462     107.470  79.950  63.060  1.00  0.00           C 
ATOM   2319  HB1 TRP B 462     107.160  80.880  63.570  1.00  0.00           H 
ATOM   2320  HB2 TRP B 462     106.540  79.690  62.510  1.00  0.00           H 
ATOM   2321  CG  TRP B 462     107.850  78.820  64.010  1.00  0.00           C 
ATOM   2322  CD1 TRP B 462     108.320  78.980  65.260  1.00  0.00           C 
ATOM   2323  HD1 TRP B 462     108.400  79.950  65.720  1.00  0.00           H 
ATOM   2324  NE1 TRP B 462     108.690  77.770  65.760  1.00  0.00           N 
ATOM   2325  HE1 TRP B 462     109.160  77.570  66.590  1.00  0.00           H 
ATOM   2326  CE2 TRP B 462     108.590  76.790  64.830  1.00  0.00           C 
ATOM   2327  CD2 TRP B 462     108.020  77.410  63.660  1.00  0.00           C 
ATOM   2328  CE3 TRP B 462     107.780  76.720  62.520  1.00  0.00           C 
ATOM   2329  HE3 TRP B 462     107.380  77.190  61.640  1.00  0.00           H 
ATOM   2330  CZ3 TRP B 462     108.130  75.400  62.480  1.00  0.00           C 
ATOM   2331  HZ3 TRP B 462     108.090  74.740  61.630  1.00  0.00           H 
ATOM   2332  CZ2 TRP B 462     108.890  75.440  64.900  1.00  0.00           C 
ATOM   2333  HZ2 TRP B 462     109.320  75.000  65.780  1.00  0.00           H 
ATOM   2334  CH2 TRP B 462     108.750  74.840  63.630  1.00  0.00           C 
ATOM   2335  HH2 TRP B 462     109.150  73.840  63.600  1.00  0.00           H 
ATOM   2336  C   TRP B 462     107.980  80.630  60.710  1.00  0.00           C 
ATOM   2337  O   TRP B 462     108.020  79.760  59.800  1.00  0.00           O 
ATOM   2338  N   CYS B 463     107.440  81.860  60.550  1.00  0.00           N 
ATOM   2339  HN  CYS B 463     107.510  82.540  61.280  1.00  0.00           H 
ATOM   2340  CA  CYS B 463     106.670  82.240  59.340  1.00  0.00           C 
ATOM   2341  HA  CYS B 463     106.040  81.380  59.200  1.00  0.00           H 
ATOM   2342  CB  CYS B 463     105.970  83.620  59.380  1.00  0.00           C 
ATOM   2343  HB1 CYS B 463     106.840  84.240  59.690  1.00  0.00           H 
ATOM   2344  HB2 CYS B 463     105.640  84.000  58.390  1.00  0.00           H 
ATOM   2345  SG  CYS B 463     104.550  83.500  60.480  1.00  0.00           S 
ATOM   2346  HG1 CYS B 463     105.160  83.330  61.640  1.00  0.00           H 
ATOM   2347  C   CYS B 463     107.420  82.180  58.020  1.00  0.00           C 
ATOM   2348  O   CYS B 463     107.010  81.790  56.920  1.00  0.00           O 
ATOM   2349  N   ASN B 464     108.770  82.470  58.110  1.00  0.00           N 
ATOM   2350  HN  ASN B 464     109.040  82.940  58.950  1.00  0.00           H 
ATOM   2351  CA  ASN B 464     109.760  82.280  57.070  1.00  0.00           C 
ATOM   2352  HA  ASN B 464     109.500  82.870  56.210  1.00  0.00           H 
ATOM   2353  CB  ASN B 464     111.220  82.630  57.510  1.00  0.00           C 
ATOM   2354  HB1 ASN B 464     111.450  82.140  58.480  1.00  0.00           H 
ATOM   2355  HB2 ASN B 464     111.960  82.290  56.750  1.00  0.00           H 
ATOM   2356  CG  ASN B 464     111.430  84.140  57.670  1.00  0.00           C 
ATOM   2357  OD1 ASN B 464     110.670  84.850  57.070  1.00  0.00           O 
ATOM   2358  ND2 ASN B 464     112.480  84.530  58.470  1.00  0.00           N 
ATOM   2359 1HD2 ASN B 464     113.240  83.900  58.630  1.00  0.00           H 
ATOM   2360 2HD2 ASN B 464     112.590  85.520  58.460  1.00  0.00           H 
ATOM   2361  C   ASN B 464     109.840  80.880  56.530  1.00  0.00           C 
ATOM   2362  O   ASN B 464     110.160  80.730  55.360  1.00  0.00           O 
ATOM   2363  N   VAL B 465     109.550  79.810  57.370  1.00  0.00           N 
ATOM   2364  HN  VAL B 465     109.340  79.920  58.340  1.00  0.00           H 
ATOM   2365  CA  VAL B 465     109.510  78.340  56.990  1.00  0.00           C 
ATOM   2366  HA  VAL B 465     110.460  78.120  56.520  1.00  0.00           H 
ATOM   2367  CB  VAL B 465     109.320  77.360  58.180  1.00  0.00           C 
ATOM   2368  HB  VAL B 465     108.350  77.550  58.700  1.00  0.00           H 
ATOM   2369  CG1 VAL B 465     109.350  75.890  57.700  1.00  0.00           C 
ATOM   2370 1HG1 VAL B 465     109.200  75.190  58.550  1.00  0.00           H 
ATOM   2371 2HG1 VAL B 465     108.600  75.520  56.970  1.00  0.00           H 
ATOM   2372 3HG1 VAL B 465     110.300  75.470  57.300  1.00  0.00           H 
ATOM   2373  CG2 VAL B 465     110.410  77.610  59.230  1.00  0.00           C 
ATOM   2374 1HG2 VAL B 465     110.190  76.940  60.090  1.00  0.00           H 
ATOM   2375 2HG2 VAL B 465     111.380  77.310  58.790  1.00  0.00           H 
ATOM   2376 3HG2 VAL B 465     110.410  78.650  59.620  1.00  0.00           H 
ATOM   2377  C   VAL B 465     108.450  78.210  55.850  1.00  0.00           C 
ATOM   2378  O   VAL B 465     108.590  77.240  55.010  1.00  0.00           O 
ATOM   2379  N   MET B 466     107.390  79.070  55.800  1.00  0.00           N 
ATOM   2380  HN  MET B 466     107.390  79.840  56.430  1.00  0.00           H 
ATOM   2381  CA  MET B 466     106.320  79.030  54.780  1.00  0.00           C 
ATOM   2382  HA  MET B 466     105.980  78.010  54.810  1.00  0.00           H 
ATOM   2383  CB  MET B 466     105.180  80.030  55.060  1.00  0.00           C 
ATOM   2384  HB1 MET B 466     105.580  81.060  55.140  1.00  0.00           H 
ATOM   2385  HB2 MET B 466     104.530  80.040  54.160  1.00  0.00           H 
ATOM   2386  CG  MET B 466     104.490  79.820  56.440  1.00  0.00           C 
ATOM   2387  HG1 MET B 466     103.920  78.870  56.550  1.00  0.00           H 
ATOM   2388  HG2 MET B 466     105.300  79.770  57.190  1.00  0.00           H 
ATOM   2389  SD  MET B 466     103.560  81.340  57.020  1.00  0.00           S 
ATOM   2390  CE  MET B 466     102.200  81.490  55.800  1.00  0.00           C 
ATOM   2391  HE1 MET B 466     102.700  81.710  54.830  1.00  0.00           H 
ATOM   2392  HE2 MET B 466     101.580  80.570  55.840  1.00  0.00           H 
ATOM   2393  HE3 MET B 466     101.540  82.360  56.020  1.00  0.00           H 
ATOM   2394  C   MET B 466     106.870  79.470  53.390  1.00  0.00           C 
ATOM   2395  O   MET B 466     106.510  78.930  52.350  1.00  0.00           O 
ATOM   2396  N   TYR B 467     107.970  80.270  53.340  1.00  0.00           N 
ATOM   2397  HN  TYR B 467     108.280  80.610  54.230  1.00  0.00           H 
ATOM   2398  CA  TYR B 467     108.760  80.660  52.110  1.00  0.00           C 
ATOM   2399  HA  TYR B 467     108.040  81.060  51.410  1.00  0.00           H 
ATOM   2400  CB  TYR B 467     109.810  81.780  52.420  1.00  0.00           C 
ATOM   2401  HB1 TYR B 467     109.370  82.710  52.850  1.00  0.00           H 
ATOM   2402  HB2 TYR B 467     110.480  81.430  53.240  1.00  0.00           H 
ATOM   2403  CG  TYR B 467     110.560  82.120  51.240  1.00  0.00           C 
ATOM   2404  CD1 TYR B 467     110.160  83.220  50.570  1.00  0.00           C 
ATOM   2405  HD1 TYR B 467     109.270  83.730  50.900  1.00  0.00           H 
ATOM   2406  CE1 TYR B 467     110.810  83.670  49.350  1.00  0.00           C 
ATOM   2407  HE1 TYR B 467     110.350  84.340  48.640  1.00  0.00           H 
ATOM   2408  CZ  TYR B 467     112.020  83.030  49.030  1.00  0.00           C 
ATOM   2409  OH  TYR B 467     112.750  83.570  47.880  1.00  0.00           O 
ATOM   2410  HH  TYR B 467     113.690  83.640  48.060  1.00  0.00           H 
ATOM   2411  CD2 TYR B 467     111.870  81.600  50.950  1.00  0.00           C 
ATOM   2412  HD2 TYR B 467     112.350  80.870  51.590  1.00  0.00           H 
ATOM   2413  CE2 TYR B 467     112.590  82.050  49.890  1.00  0.00           C 
ATOM   2414  HE2 TYR B 467     113.570  81.660  49.680  1.00  0.00           H 
ATOM   2415  C   TYR B 467     109.380  79.440  51.340  1.00  0.00           C 
ATOM   2416  O   TYR B 467     109.090  79.250  50.140  1.00  0.00           O 
ATOM   2417  N   PHE B 468     109.990  78.550  52.140  1.00  0.00           N 
ATOM   2418  HN  PHE B 468     110.270  78.910  53.030  1.00  0.00           H 
ATOM   2419  CA  PHE B 468     110.520  77.280  51.700  1.00  0.00           C 
ATOM   2420  HA  PHE B 468     111.100  77.430  50.800  1.00  0.00           H 
ATOM   2421  CB  PHE B 468     111.340  76.820  52.880  1.00  0.00           C 
ATOM   2422  HB1 PHE B 468     110.680  76.820  53.780  1.00  0.00           H 
ATOM   2423  HB2 PHE B 468     111.630  75.780  52.630  1.00  0.00           H 
ATOM   2424  CG  PHE B 468     112.610  77.680  53.100  1.00  0.00           C 
ATOM   2425  CD1 PHE B 468     113.700  77.570  52.240  1.00  0.00           C 
ATOM   2426  HD1 PHE B 468     113.600  76.910  51.390  1.00  0.00           H 
ATOM   2427  CE1 PHE B 468     114.880  78.370  52.330  1.00  0.00           C 
ATOM   2428  HE1 PHE B 468     115.660  78.270  51.590  1.00  0.00           H 
ATOM   2429  CZ  PHE B 468     115.020  79.160  53.450  1.00  0.00           C 
ATOM   2430  HZ  PHE B 468     115.940  79.710  53.620  1.00  0.00           H 
ATOM   2431  CD2 PHE B 468     112.780  78.570  54.220  1.00  0.00           C 
ATOM   2432  HD2 PHE B 468     112.110  78.640  55.060  1.00  0.00           H 
ATOM   2433  CE2 PHE B 468     113.980  79.240  54.400  1.00  0.00           C 
ATOM   2434  HE2 PHE B 468     114.060  79.810  55.310  1.00  0.00           H 
ATOM   2435  C   PHE B 468     109.530  76.220  51.300  1.00  0.00           C 
ATOM   2436  O   PHE B 468     109.970  75.340  50.630  1.00  0.00           O 
ATOM   2437  N   ALA B 469     108.230  76.270  51.570  1.00  0.00           N 
ATOM   2438  HN  ALA B 469     107.860  77.000  52.140  1.00  0.00           H 
ATOM   2439  CA  ALA B 469     107.140  75.460  50.960  1.00  0.00           C 
ATOM   2440  HA  ALA B 469     107.170  74.500  51.450  1.00  0.00           H 
ATOM   2441  CB  ALA B 469     105.820  76.240  51.290  1.00  0.00           C 
ATOM   2442  HB1 ALA B 469     104.880  75.680  51.090  1.00  0.00           H 
ATOM   2443  HB2 ALA B 469     105.740  76.420  52.380  1.00  0.00           H 
ATOM   2444  HB3 ALA B 469     105.750  77.220  50.770  1.00  0.00           H 
ATOM   2445  C   ALA B 469     107.160  75.260  49.400  1.00  0.00           C 
ATOM   2446  O   ALA B 469     106.960  74.200  48.890  1.00  0.00           O 
ATOM   2447  N   ARG B 470     107.600  76.310  48.650  1.00  0.00           N 
ATOM   2448  HN  ARG B 470     107.950  77.080  49.180  1.00  0.00           H 
ATOM   2449  CA  ARG B 470     107.550  76.230  47.160  1.00  0.00           C 
ATOM   2450  HA  ARG B 470     106.490  76.200  46.950  1.00  0.00           H 
ATOM   2451  CB  ARG B 470     107.940  77.600  46.520  1.00  0.00           C 
ATOM   2452  HB1 ARG B 470     107.770  77.520  45.420  1.00  0.00           H 
ATOM   2453  HB2 ARG B 470     107.300  78.440  46.860  1.00  0.00           H 
ATOM   2454  CG  ARG B 470     109.430  77.840  46.690  1.00  0.00           C 
ATOM   2455  HG1 ARG B 470     109.710  77.710  47.760  1.00  0.00           H 
ATOM   2456  HG2 ARG B 470     109.880  76.970  46.170  1.00  0.00           H 
ATOM   2457  CD  ARG B 470     109.920  79.160  46.180  1.00  0.00           C 
ATOM   2458  HD1 ARG B 470     111.020  79.120  46.010  1.00  0.00           H 
ATOM   2459  HD2 ARG B 470     109.450  79.300  45.180  1.00  0.00           H 
ATOM   2460  NE  ARG B 470     109.650  80.160  47.190  1.00  0.00           N 
ATOM   2461  HE  ARG B 470     109.250  79.840  48.050  1.00  0.00           H 
ATOM   2462  CZ  ARG B 470     109.380  81.430  46.920  1.00  0.00           C 
ATOM   2463  NH1 ARG B 470     110.020  82.100  46.030  1.00  0.00           N 
ATOM   2464 1HH1 ARG B 470     110.990  81.850  45.970  1.00  0.00           H 
ATOM   2465 2HH1 ARG B 470     109.890  83.090  45.930  1.00  0.00           H 
ATOM   2466  NH2 ARG B 470     108.540  82.130  47.680  1.00  0.00           N 
ATOM   2467 1HH2 ARG B 470     108.160  81.610  48.450  1.00  0.00           H 
ATOM   2468 2HH2 ARG B 470     108.320  83.100  47.590  1.00  0.00           H 
ATOM   2469  C   ARG B 470     108.270  75.010  46.510  1.00  0.00           C 
ATOM   2470  O   ARG B 470     107.920  74.670  45.350  1.00  0.00           O 
ATOM   2471  N   GLY B 471     109.320  74.400  47.180  1.00  0.00           N 
ATOM   2472  HN  GLY B 471     109.410  74.790  48.090  1.00  0.00           H 
ATOM   2473  CA  GLY B 471     110.280  73.390  46.680  1.00  0.00           C 
ATOM   2474  HA1 GLY B 471     110.960  73.840  45.970  1.00  0.00           H 
ATOM   2475  HA2 GLY B 471     110.800  72.930  47.510  1.00  0.00           H 
ATOM   2476  C   GLY B 471     109.690  72.140  46.040  1.00  0.00           C 
ATOM   2477  O   GLY B 471     110.030  71.680  44.970  1.00  0.00           O 
ATOM   2478  N   PHE B 472     108.640  71.660  46.730  1.00  0.00           N 
ATOM   2479  HN  PHE B 472     108.440  71.950  47.660  1.00  0.00           H 
ATOM   2480  CA  PHE B 472     107.920  70.450  46.310  1.00  0.00           C 
ATOM   2481  HA  PHE B 472     108.500  69.880  45.600  1.00  0.00           H 
ATOM   2482  CB  PHE B 472     107.620  69.550  47.600  1.00  0.00           C 
ATOM   2483  HB1 PHE B 472     108.550  69.370  48.180  1.00  0.00           H 
ATOM   2484  HB2 PHE B 472     106.960  70.190  48.210  1.00  0.00           H 
ATOM   2485  CG  PHE B 472     106.920  68.250  47.360  1.00  0.00           C 
ATOM   2486  CD1 PHE B 472     107.480  67.140  46.710  1.00  0.00           C 
ATOM   2487  HD1 PHE B 472     108.480  67.150  46.290  1.00  0.00           H 
ATOM   2488  CE1 PHE B 472     106.630  65.990  46.550  1.00  0.00           C 
ATOM   2489  HE1 PHE B 472     106.910  65.070  46.050  1.00  0.00           H 
ATOM   2490  CZ  PHE B 472     105.320  65.990  47.120  1.00  0.00           C 
ATOM   2491  HZ  PHE B 472     104.710  65.100  47.160  1.00  0.00           H 
ATOM   2492  CD2 PHE B 472     105.600  68.240  47.860  1.00  0.00           C 
ATOM   2493  HD2 PHE B 472     105.040  69.000  48.390  1.00  0.00           H 
ATOM   2494  CE2 PHE B 472     104.800  67.090  47.760  1.00  0.00           C 
ATOM   2495  HE2 PHE B 472     103.830  67.110  48.240  1.00  0.00           H 
ATOM   2496  C   PHE B 472     106.640  70.800  45.610  1.00  0.00           C 
ATOM   2497  O   PHE B 472     105.890  69.910  45.230  1.00  0.00           O 
ATOM   2498  N   GLN B 473     106.340  72.120  45.570  1.00  0.00           N 
ATOM   2499  HN  GLN B 473     107.150  72.670  45.750  1.00  0.00           H 
ATOM   2500  CA  GLN B 473     105.130  72.780  44.980  1.00  0.00           C 
ATOM   2501  HA  GLN B 473     105.330  73.840  45.010  1.00  0.00           H 
ATOM   2502  CB  GLN B 473     104.790  72.290  43.480  1.00  0.00           C 
ATOM   2503  HB1 GLN B 473     105.750  72.040  42.980  1.00  0.00           H 
ATOM   2504  HB2 GLN B 473     104.230  71.330  43.520  1.00  0.00           H 
ATOM   2505  CG  GLN B 473     104.070  73.380  42.740  1.00  0.00           C 
ATOM   2506  HG1 GLN B 473     103.190  73.590  43.390  1.00  0.00           H 
ATOM   2507  HG2 GLN B 473     104.720  74.280  42.690  1.00  0.00           H 
ATOM   2508  CD  GLN B 473     103.450  72.980  41.390  1.00  0.00           C 
ATOM   2509  OE1 GLN B 473     103.140  71.800  41.140  1.00  0.00           O 
ATOM   2510  NE2 GLN B 473     103.030  74.010  40.610  1.00  0.00           N 
ATOM   2511 1HE2 GLN B 473     103.360  74.940  40.750  1.00  0.00           H 
ATOM   2512 2HE2 GLN B 473     102.610  73.730  39.740  1.00  0.00           H 
ATOM   2513  C   GLN B 473     104.050  72.560  46.010  1.00  0.00           C 
ATOM   2514  O   GLN B 473     102.940  72.250  45.680  1.00  0.00           O 
ATOM   2515  N   MET B 474     104.370  72.810  47.340  1.00  0.00           N 
ATOM   2516  HN  MET B 474     105.330  72.900  47.580  1.00  0.00           H 
ATOM   2517  CA  MET B 474     103.390  73.070  48.360  1.00  0.00           C 
ATOM   2518  HA  MET B 474     102.820  72.160  48.300  1.00  0.00           H 
ATOM   2519  CB  MET B 474     104.070  73.030  49.750  1.00  0.00           C 
ATOM   2520  HB1 MET B 474     104.650  73.960  49.930  1.00  0.00           H 
ATOM   2521  HB2 MET B 474     103.320  73.050  50.570  1.00  0.00           H 
ATOM   2522  CG  MET B 474     104.920  71.830  49.800  1.00  0.00           C 
ATOM   2523  HG1 MET B 474     104.440  70.910  49.400  1.00  0.00           H 
ATOM   2524  HG2 MET B 474     105.840  71.810  49.170  1.00  0.00           H 
ATOM   2525  SD  MET B 474     105.460  71.520  51.450  1.00  0.00           S 
ATOM   2526  CE  MET B 474     104.620  70.000  51.720  1.00  0.00           C 
ATOM   2527  HE1 MET B 474     104.780  69.640  52.760  1.00  0.00           H 
ATOM   2528  HE2 MET B 474     103.520  70.100  51.640  1.00  0.00           H 
ATOM   2529  HE3 MET B 474     104.940  69.240  50.970  1.00  0.00           H 
ATOM   2530  C   MET B 474     102.500  74.300  48.230  1.00  0.00           C 
ATOM   2531  O   MET B 474     102.120  74.720  47.100  1.00  0.00           O 
ATOM   2532  N   LEU B 475     102.060  74.950  49.290  1.00  0.00           N 
ATOM   2533  HN  LEU B 475     102.380  74.700  50.200  1.00  0.00           H 
ATOM   2534  CA  LEU B 475     101.110  76.130  49.240  1.00  0.00           C 
ATOM   2535  HA  LEU B 475     100.400  75.960  48.450  1.00  0.00           H 
ATOM   2536  CB  LEU B 475     100.370  76.220  50.560  1.00  0.00           C 
ATOM   2537  HB1 LEU B 475     100.420  75.280  51.150  1.00  0.00           H 
ATOM   2538  HB2 LEU B 475     100.710  77.080  51.180  1.00  0.00           H 
ATOM   2539  CG  LEU B 475      98.800  76.510  50.590  1.00  0.00           C 
ATOM   2540  HG  LEU B 475      98.480  76.020  51.530  1.00  0.00           H 
ATOM   2541  CD1 LEU B 475      97.870  75.830  49.490  1.00  0.00           C 
ATOM   2542 1HD1 LEU B 475      98.120  74.770  49.290  1.00  0.00           H 
ATOM   2543 2HD1 LEU B 475      96.800  75.830  49.790  1.00  0.00           H 
ATOM   2544 3HD1 LEU B 475      98.030  76.240  48.470  1.00  0.00           H 
ATOM   2545  CD2 LEU B 475      98.330  77.990  50.800  1.00  0.00           C 
ATOM   2546 1HD2 LEU B 475      98.980  78.730  50.290  1.00  0.00           H 
ATOM   2547 2HD2 LEU B 475      97.270  78.150  50.530  1.00  0.00           H 
ATOM   2548 3HD2 LEU B 475      98.360  78.180  51.890  1.00  0.00           H 
ATOM   2549  C   LEU B 475     101.850  77.350  48.980  1.00  0.00           C 
ATOM   2550  O   LEU B 475     101.410  78.460  49.260  1.00  0.00           O 
ATOM   2551  N   GLY B 476     103.020  77.240  48.350  1.00  0.00           N 
ATOM   2552  HN  GLY B 476     103.240  76.270  48.250  1.00  0.00           H 
ATOM   2553  CA  GLY B 476     103.950  78.290  47.880  1.00  0.00           C 
ATOM   2554  HA1 GLY B 476     104.040  79.060  48.640  1.00  0.00           H 
ATOM   2555  HA2 GLY B 476     104.830  77.790  47.510  1.00  0.00           H 
ATOM   2556  C   GLY B 476     103.420  78.990  46.690  1.00  0.00           C 
ATOM   2557  O   GLY B 476     103.370  80.260  46.640  1.00  0.00           O 
ATOM   2558  N   PRO B 477     102.910  78.310  45.680  1.00  0.00           N 
ATOM   2559  CD  PRO B 477     103.360  76.990  45.250  1.00  0.00           C 
ATOM   2560  HD1 PRO B 477     103.590  76.190  45.990  1.00  0.00           H 
ATOM   2561  HD2 PRO B 477     104.300  77.060  44.670  1.00  0.00           H 
ATOM   2562  CA  PRO B 477     102.120  78.900  44.590  1.00  0.00           C 
ATOM   2563  HA  PRO B 477     102.730  79.700  44.190  1.00  0.00           H 
ATOM   2564  CB  PRO B 477     101.820  77.750  43.580  1.00  0.00           C 
ATOM   2565  HB1 PRO B 477     100.790  77.650  43.170  1.00  0.00           H 
ATOM   2566  HB2 PRO B 477     102.500  77.880  42.710  1.00  0.00           H 
ATOM   2567  CG  PRO B 477     102.290  76.540  44.350  1.00  0.00           C 
ATOM   2568  HG1 PRO B 477     101.430  76.140  44.920  1.00  0.00           H 
ATOM   2569  HG2 PRO B 477     102.690  75.790  43.630  1.00  0.00           H 
ATOM   2570  C   PRO B 477     100.820  79.590  45.020  1.00  0.00           C 
ATOM   2571  O   PRO B 477     100.290  80.440  44.350  1.00  0.00           O 
ATOM   2572  N   PHE B 478     100.250  79.280  46.170  1.00  0.00           N 
ATOM   2573  HN  PHE B 478     100.310  78.340  46.500  1.00  0.00           H 
ATOM   2574  CA  PHE B 478      99.070  79.880  46.890  1.00  0.00           C 
ATOM   2575  HA  PHE B 478      98.440  80.370  46.160  1.00  0.00           H 
ATOM   2576  CB  PHE B 478      98.370  78.730  47.530  1.00  0.00           C 
ATOM   2577  HB1 PHE B 478      99.090  78.020  47.980  1.00  0.00           H 
ATOM   2578  HB2 PHE B 478      97.520  79.040  48.180  1.00  0.00           H 
ATOM   2579  CG  PHE B 478      97.720  77.970  46.410  1.00  0.00           C 
ATOM   2580  CD1 PHE B 478      96.400  78.080  46.080  1.00  0.00           C 
ATOM   2581  HD1 PHE B 478      95.790  78.790  46.610  1.00  0.00           H 
ATOM   2582  CE1 PHE B 478      95.750  77.480  44.990  1.00  0.00           C 
ATOM   2583  HE1 PHE B 478      94.710  77.570  44.720  1.00  0.00           H 
ATOM   2584  CZ  PHE B 478      96.510  76.670  44.110  1.00  0.00           C 
ATOM   2585  HZ  PHE B 478      96.110  76.200  43.230  1.00  0.00           H 
ATOM   2586  CD2 PHE B 478      98.390  77.060  45.610  1.00  0.00           C 
ATOM   2587  HD2 PHE B 478      99.440  76.840  45.770  1.00  0.00           H 
ATOM   2588  CE2 PHE B 478      97.860  76.470  44.430  1.00  0.00           C 
ATOM   2589  HE2 PHE B 478      98.530  75.940  43.770  1.00  0.00           H 
ATOM   2590  C   PHE B 478      99.570  80.900  47.870  1.00  0.00           C 
ATOM   2591  O   PHE B 478      98.800  81.740  48.410  1.00  0.00           O 
ATOM   2592  N   THR B 479     100.920  80.970  48.130  1.00  0.00           N 
ATOM   2593  HN  THR B 479     101.530  80.210  47.930  1.00  0.00           H 
ATOM   2594  CA  THR B 479     101.480  82.060  48.860  1.00  0.00           C 
ATOM   2595  HA  THR B 479     100.780  82.390  49.610  1.00  0.00           H 
ATOM   2596  CB  THR B 479     102.800  81.770  49.700  1.00  0.00           C 
ATOM   2597  HB  THR B 479     102.860  80.660  49.610  1.00  0.00           H 
ATOM   2598  OG1 THR B 479     102.590  82.280  51.020  1.00  0.00           O 
ATOM   2599  HG1 THR B 479     103.440  82.120  51.440  1.00  0.00           H 
ATOM   2600  CG2 THR B 479     104.060  82.420  49.060  1.00  0.00           C 
ATOM   2601 1HG2 THR B 479     104.170  82.040  48.020  1.00  0.00           H 
ATOM   2602 2HG2 THR B 479     104.060  83.530  49.010  1.00  0.00           H 
ATOM   2603 3HG2 THR B 479     104.940  82.060  49.630  1.00  0.00           H 
ATOM   2604  C   THR B 479     101.670  83.220  47.910  1.00  0.00           C 
ATOM   2605  O   THR B 479     101.780  84.340  48.390  1.00  0.00           O 
ATOM   2606  N   ILE B 480     101.650  82.970  46.600  1.00  0.00           N 
ATOM   2607  HN  ILE B 480     101.730  82.020  46.320  1.00  0.00           H 
ATOM   2608  CA  ILE B 480     101.480  83.980  45.550  1.00  0.00           C 
ATOM   2609  HA  ILE B 480     102.210  84.760  45.660  1.00  0.00           H 
ATOM   2610  CB  ILE B 480     101.630  83.390  44.080  1.00  0.00           C 
ATOM   2611  HB  ILE B 480     100.860  82.610  43.920  1.00  0.00           H 
ATOM   2612  CG2 ILE B 480     101.310  84.510  43.020  1.00  0.00           C 
ATOM   2613 1HG2 ILE B 480     101.880  85.410  43.330  1.00  0.00           H 
ATOM   2614 2HG2 ILE B 480     101.710  84.300  42.010  1.00  0.00           H 
ATOM   2615 3HG2 ILE B 480     100.240  84.810  43.070  1.00  0.00           H 
ATOM   2616  CG1 ILE B 480     103.080  82.720  43.950  1.00  0.00           C 
ATOM   2617 1HG1 ILE B 480     103.850  83.520  43.970  1.00  0.00           H 
ATOM   2618 2HG1 ILE B 480     103.300  82.020  44.780  1.00  0.00           H 
ATOM   2619  CD  ILE B 480     103.190  81.850  42.700  1.00  0.00           C 
ATOM   2620  HD1 ILE B 480     103.480  82.390  41.780  1.00  0.00           H 
ATOM   2621  HD2 ILE B 480     103.920  81.010  42.810  1.00  0.00           H 
ATOM   2622  HD3 ILE B 480     102.210  81.430  42.400  1.00  0.00           H 
ATOM   2623  C   ILE B 480     100.110  84.670  45.730  1.00  0.00           C 
ATOM   2624  O   ILE B 480     100.100  85.900  45.530  1.00  0.00           O 
ATOM   2625  N   MET B 481      99.090  83.910  46.040  1.00  0.00           N 
ATOM   2626  HN  MET B 481      99.290  82.930  46.010  1.00  0.00           H 
ATOM   2627  CA  MET B 481      97.790  84.410  46.410  1.00  0.00           C 
ATOM   2628  HA  MET B 481      97.530  85.080  45.610  1.00  0.00           H 
ATOM   2629  CB  MET B 481      96.760  83.310  46.460  1.00  0.00           C 
ATOM   2630  HB1 MET B 481      97.110  82.470  47.090  1.00  0.00           H 
ATOM   2631  HB2 MET B 481      95.870  83.780  46.940  1.00  0.00           H 
ATOM   2632  CG  MET B 481      96.250  82.840  45.080  1.00  0.00           C 
ATOM   2633  HG1 MET B 481      95.690  83.690  44.650  1.00  0.00           H 
ATOM   2634  HG2 MET B 481      97.190  82.640  44.520  1.00  0.00           H 
ATOM   2635  SD  MET B 481      95.140  81.330  45.210  1.00  0.00           S 
ATOM   2636  CE  MET B 481      93.920  81.720  46.490  1.00  0.00           C 
ATOM   2637  HE1 MET B 481      94.360  82.080  47.440  1.00  0.00           H 
ATOM   2638  HE2 MET B 481      93.110  82.450  46.250  1.00  0.00           H 
ATOM   2639  HE3 MET B 481      93.490  80.740  46.790  1.00  0.00           H 
ATOM   2640  C   MET B 481      97.770  85.180  47.770  1.00  0.00           C 
ATOM   2641  O   MET B 481      97.240  86.270  47.850  1.00  0.00           O 
ATOM   2642  N   ILE B 482      98.460  84.750  48.800  1.00  0.00           N 
ATOM   2643  HN  ILE B 482      98.680  83.780  48.880  1.00  0.00           H 
ATOM   2644  CA  ILE B 482      98.610  85.580  49.990  1.00  0.00           C 
ATOM   2645  HA  ILE B 482      97.560  85.810  50.130  1.00  0.00           H 
ATOM   2646  CB  ILE B 482      98.990  84.890  51.360  1.00  0.00           C 
ATOM   2647  HB  ILE B 482      98.620  83.840  51.330  1.00  0.00           H 
ATOM   2648  CG2 ILE B 482     100.470  84.810  51.610  1.00  0.00           C 
ATOM   2649 1HG2 ILE B 482     101.030  84.260  50.830  1.00  0.00           H 
ATOM   2650 2HG2 ILE B 482     100.890  85.810  51.830  1.00  0.00           H 
ATOM   2651 3HG2 ILE B 482     100.710  84.180  52.500  1.00  0.00           H 
ATOM   2652  CG1 ILE B 482      98.100  85.490  52.440  1.00  0.00           C 
ATOM   2653 1HG1 ILE B 482      98.520  86.510  52.610  1.00  0.00           H 
ATOM   2654 2HG1 ILE B 482      97.030  85.700  52.220  1.00  0.00           H 
ATOM   2655  CD  ILE B 482      98.120  84.690  53.700  1.00  0.00           C 
ATOM   2656  HD1 ILE B 482      97.610  85.380  54.410  1.00  0.00           H 
ATOM   2657  HD2 ILE B 482      97.640  83.700  53.560  1.00  0.00           H 
ATOM   2658  HD3 ILE B 482      99.160  84.530  54.040  1.00  0.00           H 
ATOM   2659  C   ILE B 482      99.450  86.810  49.740  1.00  0.00           C 
ATOM   2660  O   ILE B 482      99.170  87.850  50.280  1.00  0.00           O 
ATOM   2661  N   GLN B 483     100.510  86.810  48.910  1.00  0.00           N 
ATOM   2662  HN  GLN B 483     100.730  85.890  48.580  1.00  0.00           H 
ATOM   2663  CA  GLN B 483     101.290  87.910  48.560  1.00  0.00           C 
ATOM   2664  HA  GLN B 483     101.460  88.500  49.450  1.00  0.00           H 
ATOM   2665  CB  GLN B 483     102.680  87.400  48.000  1.00  0.00           C 
ATOM   2666  HB1 GLN B 483     102.620  86.510  47.330  1.00  0.00           H 
ATOM   2667  HB2 GLN B 483     103.210  88.250  47.520  1.00  0.00           H 
ATOM   2668  CG  GLN B 483     103.590  86.910  49.180  1.00  0.00           C 
ATOM   2669  HG1 GLN B 483     103.140  86.000  49.630  1.00  0.00           H 
ATOM   2670  HG2 GLN B 483     104.610  86.640  48.850  1.00  0.00           H 
ATOM   2671  CD  GLN B 483     103.730  87.880  50.360  1.00  0.00           C 
ATOM   2672  OE1 GLN B 483     104.590  88.760  50.280  1.00  0.00           O 
ATOM   2673  NE2 GLN B 483     102.880  87.780  51.450  1.00  0.00           N 
ATOM   2674 1HE2 GLN B 483     102.050  87.300  51.170  1.00  0.00           H 
ATOM   2675 2HE2 GLN B 483     102.930  88.570  52.070  1.00  0.00           H 
ATOM   2676  C   GLN B 483     100.680  88.850  47.480  1.00  0.00           C 
ATOM   2677  O   GLN B 483     101.010  90.000  47.390  1.00  0.00           O 
ATOM   2678  N   LYS B 484      99.750  88.320  46.690  1.00  0.00           N 
ATOM   2679  HN  LYS B 484      99.670  87.330  46.640  1.00  0.00           H 
ATOM   2680  CA  LYS B 484      98.880  89.020  45.740  1.00  0.00           C 
ATOM   2681  HA  LYS B 484      99.530  89.790  45.360  1.00  0.00           H 
ATOM   2682  CB  LYS B 484      98.490  88.040  44.620  1.00  0.00           C 
ATOM   2683  HB1 LYS B 484      99.490  87.670  44.290  1.00  0.00           H 
ATOM   2684  HB2 LYS B 484      97.990  87.170  45.090  1.00  0.00           H 
ATOM   2685  CG  LYS B 484      97.700  88.730  43.460  1.00  0.00           C 
ATOM   2686  HG1 LYS B 484      97.760  89.830  43.580  1.00  0.00           H 
ATOM   2687  HG2 LYS B 484      98.170  88.580  42.460  1.00  0.00           H 
ATOM   2688  CD  LYS B 484      96.210  88.340  43.470  1.00  0.00           C 
ATOM   2689  HD1 LYS B 484      96.200  87.310  43.060  1.00  0.00           H 
ATOM   2690  HD2 LYS B 484      95.960  88.270  44.550  1.00  0.00           H 
ATOM   2691  CE  LYS B 484      95.350  89.260  42.690  1.00  0.00           C 
ATOM   2692  HE1 LYS B 484      95.560  90.270  43.090  1.00  0.00           H 
ATOM   2693  HE2 LYS B 484      95.750  89.170  41.660  1.00  0.00           H 
ATOM   2694  NZ  LYS B 484      93.870  89.110  42.920  1.00  0.00           N 
ATOM   2695  HZ1 LYS B 484      93.460  88.240  42.520  1.00  0.00           H 
ATOM   2696  HZ2 LYS B 484      93.640  89.240  43.930  1.00  0.00           H 
ATOM   2697  HZ3 LYS B 484      93.390  89.900  42.440  1.00  0.00           H 
ATOM   2698  C   LYS B 484      97.760  89.580  46.560  1.00  0.00           C 
ATOM   2699  O   LYS B 484      96.980  90.360  46.080  1.00  0.00           O 
ATOM   2700  N   MET B 485      97.680  89.350  47.840  1.00  0.00           N 
ATOM   2701  HN  MET B 485      98.360  88.770  48.290  1.00  0.00           H 
ATOM   2702  CA  MET B 485      96.890  90.100  48.780  1.00  0.00           C 
ATOM   2703  HA  MET B 485      96.120  90.570  48.190  1.00  0.00           H 
ATOM   2704  CB  MET B 485      96.120  89.200  49.760  1.00  0.00           C 
ATOM   2705  HB1 MET B 485      96.890  88.590  50.280  1.00  0.00           H 
ATOM   2706  HB2 MET B 485      95.700  89.760  50.620  1.00  0.00           H 
ATOM   2707  CG  MET B 485      95.070  88.330  49.010  1.00  0.00           C 
ATOM   2708  HG1 MET B 485      94.300  89.100  48.760  1.00  0.00           H 
ATOM   2709  HG2 MET B 485      95.430  88.000  48.010  1.00  0.00           H 
ATOM   2710  SD  MET B 485      94.370  87.010  50.030  1.00  0.00           S 
ATOM   2711  CE  MET B 485      93.340  86.080  48.810  1.00  0.00           C 
ATOM   2712  HE1 MET B 485      93.820  86.170  47.810  1.00  0.00           H 
ATOM   2713  HE2 MET B 485      93.300  85.000  49.070  1.00  0.00           H 
ATOM   2714  HE3 MET B 485      92.310  86.490  48.770  1.00  0.00           H 
ATOM   2715  C   MET B 485      97.570  91.250  49.460  1.00  0.00           C 
ATOM   2716  O   MET B 485      97.160  91.670  50.540  1.00  0.00           O 
ATOM   2717  N   ILE B 486      98.680  91.660  48.820  1.00  0.00           N 
ATOM   2718  HN  ILE B 486      99.100  91.170  48.060  1.00  0.00           H 
ATOM   2719  CA  ILE B 486      99.240  92.990  49.060  1.00  0.00           C 
ATOM   2720  HA  ILE B 486      98.760  93.390  49.940  1.00  0.00           H 
ATOM   2721  CB  ILE B 486     100.710  93.000  49.360  1.00  0.00           C 
ATOM   2722  HB  ILE B 486     101.240  92.850  48.390  1.00  0.00           H 
ATOM   2723  CG2 ILE B 486     101.020  94.430  49.960  1.00  0.00           C 
ATOM   2724 1HG2 ILE B 486     102.070  94.490  50.330  1.00  0.00           H 
ATOM   2725 2HG2 ILE B 486     100.930  95.230  49.190  1.00  0.00           H 
ATOM   2726 3HG2 ILE B 486     100.230  94.760  50.670  1.00  0.00           H 
ATOM   2727  CG1 ILE B 486     101.130  91.790  50.280  1.00  0.00           C 
ATOM   2728 1HG1 ILE B 486     100.960  90.860  49.690  1.00  0.00           H 
ATOM   2729 2HG1 ILE B 486     102.220  91.930  50.460  1.00  0.00           H 
ATOM   2730  CD  ILE B 486     100.410  91.670  51.550  1.00  0.00           C 
ATOM   2731  HD1 ILE B 486     100.780  92.460  52.230  1.00  0.00           H 
ATOM   2732  HD2 ILE B 486      99.320  91.830  51.400  1.00  0.00           H 
ATOM   2733  HD3 ILE B 486     100.640  90.660  51.960  1.00  0.00           H 
ATOM   2734  C   ILE B 486      98.790  93.960  47.900  1.00  0.00           C 
ATOM   2735  O   ILE B 486      99.260  95.070  47.700  1.00  0.00           O 
ATOM   2736  N   PHE B 487      97.720  93.510  47.110  1.00  0.00           N 
ATOM   2737  HN  PHE B 487      97.270  92.660  47.370  1.00  0.00           H 
ATOM   2738  CA  PHE B 487      97.050  94.380  46.060  1.00  0.00           C 
ATOM   2739  HA  PHE B 487      97.850  94.890  45.540  1.00  0.00           H 
ATOM   2740  CB  PHE B 487      96.190  93.600  44.970  1.00  0.00           C 
ATOM   2741  HB1 PHE B 487      95.960  94.210  44.070  1.00  0.00           H 
ATOM   2742  HB2 PHE B 487      96.790  92.770  44.530  1.00  0.00           H 
ATOM   2743  CG  PHE B 487      94.840  93.050  45.340  1.00  0.00           C 
ATOM   2744  CD1 PHE B 487      94.550  92.700  46.680  1.00  0.00           C 
ATOM   2745  HD1 PHE B 487      95.270  92.820  47.470  1.00  0.00           H 
ATOM   2746  CE1 PHE B 487      93.260  92.290  47.080  1.00  0.00           C 
ATOM   2747  HE1 PHE B 487      92.990  92.070  48.100  1.00  0.00           H 
ATOM   2748  CZ  PHE B 487      92.260  92.130  46.110  1.00  0.00           C 
ATOM   2749  HZ  PHE B 487      91.310  91.730  46.420  1.00  0.00           H 
ATOM   2750  CD2 PHE B 487      93.790  93.000  44.390  1.00  0.00           C 
ATOM   2751  HD2 PHE B 487      94.000  93.250  43.360  1.00  0.00           H 
ATOM   2752  CE2 PHE B 487      92.490  92.490  44.760  1.00  0.00           C 
ATOM   2753  HE2 PHE B 487      91.670  92.430  44.060  1.00  0.00           H 
ATOM   2754  C   PHE B 487      96.160  95.330  46.690  1.00  0.00           C 
ATOM   2755  O   PHE B 487      95.880  95.190  47.900  1.00  0.00           O 
ATOM   2756  N   GLY B 488      95.650  96.260  45.890  1.00  0.00           N 
ATOM   2757  HN  GLY B 488      95.960  96.210  44.940  1.00  0.00           H 
ATOM   2758  CA  GLY B 488      94.480  97.140  46.050  1.00  0.00           C 
ATOM   2759  HA1 GLY B 488      94.700  98.190  45.900  1.00  0.00           H 
ATOM   2760  HA2 GLY B 488      93.750  96.830  45.320  1.00  0.00           H 
ATOM   2761  C   GLY B 488      93.820  97.050  47.420  1.00  0.00           C 
ATOM   2762  O   GLY B 488      94.250  97.670  48.390  1.00  0.00           O 
ATOM   2763  N   ASP B 489      92.700  96.310  47.470  1.00  0.00           N 
ATOM   2764  HN  ASP B 489      92.310  95.880  46.660  1.00  0.00           H 
ATOM   2765  CA  ASP B 489      91.760  96.220  48.580  1.00  0.00           C 
ATOM   2766  HA  ASP B 489      91.290  97.170  48.780  1.00  0.00           H 
ATOM   2767  CB  ASP B 489      90.620  95.300  48.100  1.00  0.00           C 
ATOM   2768  HB1 ASP B 489      91.000  94.280  47.870  1.00  0.00           H 
ATOM   2769  HB2 ASP B 489      89.820  95.090  48.840  1.00  0.00           H 
ATOM   2770  CG  ASP B 489      89.960  95.910  46.920  1.00  0.00           C 
ATOM   2771  OD1 ASP B 489      89.790  97.160  47.030  1.00  0.00           O 
ATOM   2772  OD2 ASP B 489      89.600  95.180  45.950  1.00  0.00           O 
ATOM   2773  C   ASP B 489      92.210  95.730  49.870  1.00  0.00           C 
ATOM   2774  O   ASP B 489      91.690  96.150  50.900  1.00  0.00           O 
ATOM   2775  N   LEU B 490      93.240  94.810  49.910  1.00  0.00           N 
ATOM   2776  HN  LEU B 490      93.590  94.440  49.050  1.00  0.00           H 
ATOM   2777  CA  LEU B 490      93.800  94.330  51.110  1.00  0.00           C 
ATOM   2778  HA  LEU B 490      93.030  94.470  51.860  1.00  0.00           H 
ATOM   2779  CB  LEU B 490      94.270  92.910  51.000  1.00  0.00           C 
ATOM   2780  HB1 LEU B 490      93.850  92.480  50.060  1.00  0.00           H 
ATOM   2781  HB2 LEU B 490      95.350  93.000  50.750  1.00  0.00           H 
ATOM   2782  CG  LEU B 490      93.800  92.030  52.150  1.00  0.00           C 
ATOM   2783  HG  LEU B 490      93.200  92.580  52.910  1.00  0.00           H 
ATOM   2784  CD1 LEU B 490      92.960  90.880  51.600  1.00  0.00           C 
ATOM   2785 1HD1 LEU B 490      93.380  90.320  50.740  1.00  0.00           H 
ATOM   2786 2HD1 LEU B 490      92.820  90.150  52.430  1.00  0.00           H 
ATOM   2787 3HD1 LEU B 490      91.950  91.280  51.360  1.00  0.00           H 
ATOM   2788  CD2 LEU B 490      95.020  91.440  52.900  1.00  0.00           C 
ATOM   2789 1HD2 LEU B 490      95.650  90.780  52.260  1.00  0.00           H 
ATOM   2790 2HD2 LEU B 490      95.470  92.380  53.270  1.00  0.00           H 
ATOM   2791 3HD2 LEU B 490      94.660  90.840  53.770  1.00  0.00           H 
ATOM   2792  C   LEU B 490      94.910  95.200  51.610  1.00  0.00           C 
ATOM   2793  O   LEU B 490      95.470  94.990  52.710  1.00  0.00           O 
ATOM   2794  N   MET B 491      95.270  96.310  50.890  1.00  0.00           N 
ATOM   2795  HN  MET B 491      94.970  96.420  49.940  1.00  0.00           H 
ATOM   2796  CA  MET B 491      96.210  97.250  51.450  1.00  0.00           C 
ATOM   2797  HA  MET B 491      96.530  96.940  52.430  1.00  0.00           H 
ATOM   2798  CB  MET B 491      97.540  97.310  50.560  1.00  0.00           C 
ATOM   2799  HB1 MET B 491      97.680  96.230  50.340  1.00  0.00           H 
ATOM   2800  HB2 MET B 491      97.320  97.870  49.620  1.00  0.00           H 
ATOM   2801  CG  MET B 491      98.810  97.870  51.270  1.00  0.00           C 
ATOM   2802  HG1 MET B 491      99.660  97.690  50.580  1.00  0.00           H 
ATOM   2803  HG2 MET B 491      98.750  98.980  51.350  1.00  0.00           H 
ATOM   2804  SD  MET B 491      99.230  97.110  52.940  1.00  0.00           S 
ATOM   2805  CE  MET B 491      98.870  98.680  53.880  1.00  0.00           C 
ATOM   2806  HE1 MET B 491      99.350  99.570  53.430  1.00  0.00           H 
ATOM   2807  HE2 MET B 491      97.790  98.900  53.760  1.00  0.00           H 
ATOM   2808  HE3 MET B 491      98.980  98.680  54.990  1.00  0.00           H 
ATOM   2809  C   MET B 491      95.590  98.630  51.660  1.00  0.00           C 
ATOM   2810  O   MET B 491      96.220  99.600  52.070  1.00  0.00           O 
ATOM   2811  N   ARG B 492      94.250  98.750  51.390  1.00  0.00           N 
ATOM   2812  HN  ARG B 492      93.750  97.920  51.170  1.00  0.00           H 
ATOM   2813  CA  ARG B 492      93.490 100.000  51.560  1.00  0.00           C 
ATOM   2814  HA  ARG B 492      94.140 100.690  52.080  1.00  0.00           H 
ATOM   2815  CB  ARG B 492      93.300 100.620  50.170  1.00  0.00           C 
ATOM   2816  HB1 ARG B 492      93.120 101.710  50.210  1.00  0.00           H 
ATOM   2817  HB2 ARG B 492      94.280 100.550  49.640  1.00  0.00           H 
ATOM   2818  CG  ARG B 492      92.290  99.820  49.170  1.00  0.00           C 
ATOM   2819  HG1 ARG B 492      92.170  98.730  49.370  1.00  0.00           H 
ATOM   2820  HG2 ARG B 492      91.240 100.150  49.320  1.00  0.00           H 
ATOM   2821  CD  ARG B 492      92.670 100.080  47.660  1.00  0.00           C 
ATOM   2822  HD1 ARG B 492      92.550 101.130  47.300  1.00  0.00           H 
ATOM   2823  HD2 ARG B 492      93.710  99.770  47.410  1.00  0.00           H 
ATOM   2824  NE  ARG B 492      91.670  99.270  46.840  1.00  0.00           N 
ATOM   2825  HE  ARG B 492      91.090  98.590  47.280  1.00  0.00           H 
ATOM   2826  CZ  ARG B 492      91.600  99.320  45.540  1.00  0.00           C 
ATOM   2827  NH1 ARG B 492      90.840  98.480  44.920  1.00  0.00           N 
ATOM   2828 1HH1 ARG B 492      90.230  97.940  45.510  1.00  0.00           H 
ATOM   2829 2HH1 ARG B 492      90.970  98.360  43.940  1.00  0.00           H 
ATOM   2830  NH2 ARG B 492      92.310 100.110  44.720  1.00  0.00           N 
ATOM   2831 1HH2 ARG B 492      92.530 101.030  45.040  1.00  0.00           H 
ATOM   2832 2HH2 ARG B 492      91.980 100.030  43.780  1.00  0.00           H 
ATOM   2833  C   ARG B 492      92.130  99.740  52.290  1.00  0.00           C 
ATOM   2834  O   ARG B 492      91.210 100.560  52.320  1.00  0.00           O 
ATOM   2835  N   PHE B 493      91.920  98.550  52.890  1.00  0.00           N 
ATOM   2836  HN  PHE B 493      92.600  97.830  52.740  1.00  0.00           H 
ATOM   2837  CA  PHE B 493      90.760  98.150  53.690  1.00  0.00           C 
ATOM   2838  HA  PHE B 493      89.890  98.650  53.290  1.00  0.00           H 
ATOM   2839  CB  PHE B 493      90.460  96.640  53.460  1.00  0.00           C 
ATOM   2840  HB1 PHE B 493      90.210  96.560  52.380  1.00  0.00           H 
ATOM   2841  HB2 PHE B 493      91.410  96.140  53.730  1.00  0.00           H 
ATOM   2842  CG  PHE B 493      89.180  96.230  54.170  1.00  0.00           C 
ATOM   2843  CD1 PHE B 493      87.950  96.140  53.430  1.00  0.00           C 
ATOM   2844  HD1 PHE B 493      87.960  96.530  52.420  1.00  0.00           H 
ATOM   2845  CE1 PHE B 493      86.760  95.540  54.070  1.00  0.00           C 
ATOM   2846  HE1 PHE B 493      85.870  95.500  53.460  1.00  0.00           H 
ATOM   2847  CZ  PHE B 493      86.860  95.050  55.360  1.00  0.00           C 
ATOM   2848  HZ  PHE B 493      85.980  94.600  55.800  1.00  0.00           H 
ATOM   2849  CD2 PHE B 493      89.200  95.710  55.450  1.00  0.00           C 
ATOM   2850  HD2 PHE B 493      90.100  95.820  56.030  1.00  0.00           H 
ATOM   2851  CE2 PHE B 493      88.060  95.110  56.070  1.00  0.00           C 
ATOM   2852  HE2 PHE B 493      88.170  94.740  57.080  1.00  0.00           H 
ATOM   2853  C   PHE B 493      90.780  98.590  55.200  1.00  0.00           C 
ATOM   2854  O   PHE B 493      89.730  98.910  55.720  1.00  0.00           O 
ATOM   2855  N   CYS B 494      91.950  98.740  55.780  1.00  0.00           N 
ATOM   2856  HN  CYS B 494      92.770  98.300  55.430  1.00  0.00           H 
ATOM   2857  CA  CYS B 494      92.170  99.580  57.060  1.00  0.00           C 
ATOM   2858  HA  CYS B 494      91.790  99.050  57.920  1.00  0.00           H 
ATOM   2859  CB  CYS B 494      93.710  99.980  57.310  1.00  0.00           C 
ATOM   2860  HB1 CYS B 494      94.120 100.410  56.370  1.00  0.00           H 
ATOM   2861  HB2 CYS B 494      93.730 100.850  58.000  1.00  0.00           H 
ATOM   2862  SG  CYS B 494      94.760  98.700  58.110  1.00  0.00           S 
ATOM   2863  HG1 CYS B 494      95.910  99.350  57.980  1.00  0.00           H 
ATOM   2864  C   CYS B 494      91.410 100.910  57.070  1.00  0.00           C 
ATOM   2865  O   CYS B 494      90.790 101.270  58.070  1.00  0.00           O 
ATOM   2866  N   TRP B 495      91.330 101.590  55.960  1.00  0.00           N 
ATOM   2867  HN  TRP B 495      91.810 101.280  55.150  1.00  0.00           H 
ATOM   2868  CA  TRP B 495      90.610 102.860  55.830  1.00  0.00           C 
ATOM   2869  HA  TRP B 495      90.910 103.410  56.710  1.00  0.00           H 
ATOM   2870  CB  TRP B 495      91.020 103.590  54.440  1.00  0.00           C 
ATOM   2871  HB1 TRP B 495      92.080 103.380  54.160  1.00  0.00           H 
ATOM   2872  HB2 TRP B 495      90.410 103.250  53.580  1.00  0.00           H 
ATOM   2873  CG  TRP B 495      90.740 105.030  54.460  1.00  0.00           C 
ATOM   2874  CD1 TRP B 495      89.500 105.720  54.320  1.00  0.00           C 
ATOM   2875  HD1 TRP B 495      88.590 105.160  54.130  1.00  0.00           H 
ATOM   2876  NE1 TRP B 495      89.580 107.010  54.680  1.00  0.00           N 
ATOM   2877  HE1 TRP B 495      88.830 107.570  54.970  1.00  0.00           H 
ATOM   2878  CE2 TRP B 495      90.890 107.270  54.980  1.00  0.00           C 
ATOM   2879  CD2 TRP B 495      91.630 106.070  54.840  1.00  0.00           C 
ATOM   2880  CE3 TRP B 495      93.020 106.080  55.140  1.00  0.00           C 
ATOM   2881  HE3 TRP B 495      93.630 105.200  55.050  1.00  0.00           H 
ATOM   2882  CZ3 TRP B 495      93.670 107.240  55.550  1.00  0.00           C 
ATOM   2883  HZ3 TRP B 495      94.720 107.270  55.820  1.00  0.00           H 
ATOM   2884  CZ2 TRP B 495      91.570 108.460  55.420  1.00  0.00           C 
ATOM   2885  HZ2 TRP B 495      91.040 109.390  55.550  1.00  0.00           H 
ATOM   2886  CH2 TRP B 495      92.970 108.450  55.730  1.00  0.00           C 
ATOM   2887  HH2 TRP B 495      93.480 109.330  56.090  1.00  0.00           H 
ATOM   2888  C   TRP B 495      89.090 102.800  56.000  1.00  0.00           C 
ATOM   2889  O   TRP B 495      88.420 103.710  56.410  1.00  0.00           O 
ATOM   2890  N   LEU B 496      88.470 101.660  55.820  1.00  0.00           N 
ATOM   2891  HN  LEU B 496      89.040 100.850  55.710  1.00  0.00           H 
ATOM   2892  CA  LEU B 496      87.010 101.570  56.110  1.00  0.00           C 
ATOM   2893  HA  LEU B 496      86.490 102.490  56.350  1.00  0.00           H 
ATOM   2894  CB  LEU B 496      86.180 101.000  54.860  1.00  0.00           C 
ATOM   2895  HB1 LEU B 496      86.930 100.550  54.170  1.00  0.00           H 
ATOM   2896  HB2 LEU B 496      85.320 100.350  55.120  1.00  0.00           H 
ATOM   2897  CG  LEU B 496      85.520 102.090  53.990  1.00  0.00           C 
ATOM   2898  HG  LEU B 496      84.830 102.650  54.670  1.00  0.00           H 
ATOM   2899  CD1 LEU B 496      86.490 103.190  53.630  1.00  0.00           C 
ATOM   2900 1HD1 LEU B 496      86.660 103.920  54.450  1.00  0.00           H 
ATOM   2901 2HD1 LEU B 496      87.470 102.780  53.290  1.00  0.00           H 
ATOM   2902 3HD1 LEU B 496      86.130 103.840  52.800  1.00  0.00           H 
ATOM   2903  CD2 LEU B 496      84.760 101.440  52.810  1.00  0.00           C 
ATOM   2904 1HD2 LEU B 496      84.040 102.210  52.440  1.00  0.00           H 
ATOM   2905 2HD2 LEU B 496      85.410 101.220  51.930  1.00  0.00           H 
ATOM   2906 3HD2 LEU B 496      84.190 100.560  53.170  1.00  0.00           H 
ATOM   2907  C   LEU B 496      86.830 100.640  57.330  1.00  0.00           C 
ATOM   2908  O   LEU B 496      85.850 100.690  58.080  1.00  0.00           O 
ATOM   2909  N   MET B 497      87.780  99.740  57.630  1.00  0.00           N 
ATOM   2910  HN  MET B 497      88.490  99.490  56.970  1.00  0.00           H 
ATOM   2911  CA  MET B 497      87.740  98.970  58.840  1.00  0.00           C 
ATOM   2912  HA  MET B 497      86.730  98.580  58.920  1.00  0.00           H 
ATOM   2913  CB  MET B 497      88.690  97.820  58.760  1.00  0.00           C 
ATOM   2914  HB1 MET B 497      88.390  97.200  57.890  1.00  0.00           H 
ATOM   2915  HB2 MET B 497      89.680  98.280  58.530  1.00  0.00           H 
ATOM   2916  CG  MET B 497      88.920  96.900  60.040  1.00  0.00           C 
ATOM   2917  HG1 MET B 497      89.340  97.470  60.890  1.00  0.00           H 
ATOM   2918  HG2 MET B 497      87.940  96.390  60.150  1.00  0.00           H 
ATOM   2919  SD  MET B 497      90.200  95.650  59.700  1.00  0.00           S 
ATOM   2920  CE  MET B 497      90.450  95.010  61.360  1.00  0.00           C 
ATOM   2921  HE1 MET B 497      91.030  95.790  61.890  1.00  0.00           H 
ATOM   2922  HE2 MET B 497      89.550  94.740  61.950  1.00  0.00           H 
ATOM   2923  HE3 MET B 497      91.130  94.140  61.200  1.00  0.00           H 
ATOM   2924  C   MET B 497      87.970  99.690  60.160  1.00  0.00           C 
ATOM   2925  O   MET B 497      87.260  99.530  61.160  1.00  0.00           O 
ATOM   2926  N   ALA B 498      89.030 100.500  60.190  1.00  0.00           N 
ATOM   2927  HN  ALA B 498      89.530 100.540  59.330  1.00  0.00           H 
ATOM   2928  CA  ALA B 498      89.510 100.950  61.430  1.00  0.00           C 
ATOM   2929  HA  ALA B 498      89.300 100.140  62.120  1.00  0.00           H 
ATOM   2930  CB  ALA B 498      90.990 101.480  61.290  1.00  0.00           C 
ATOM   2931  HB1 ALA B 498      91.450 101.790  62.250  1.00  0.00           H 
ATOM   2932  HB2 ALA B 498      91.640 100.650  60.930  1.00  0.00           H 
ATOM   2933  HB3 ALA B 498      91.090 102.240  60.480  1.00  0.00           H 
ATOM   2934  C   ALA B 498      88.710 102.220  61.770  1.00  0.00           C 
ATOM   2935  O   ALA B 498      88.520 102.620  62.890  1.00  0.00           O 
ATOM   2936  N   VAL B 499      88.140 102.830  60.720  1.00  0.00           N 
ATOM   2937  HN  VAL B 499      88.470 102.470  59.850  1.00  0.00           H 
ATOM   2938  CA  VAL B 499      87.260 103.930  60.810  1.00  0.00           C 
ATOM   2939  HA  VAL B 499      87.800 104.580  61.490  1.00  0.00           H 
ATOM   2940  CB  VAL B 499      87.200 104.580  59.460  1.00  0.00           C 
ATOM   2941  HB  VAL B 499      87.110 103.790  58.680  1.00  0.00           H 
ATOM   2942  CG1 VAL B 499      85.950 105.450  59.270  1.00  0.00           C 
ATOM   2943 1HG1 VAL B 499      86.090 106.150  58.410  1.00  0.00           H 
ATOM   2944 2HG1 VAL B 499      85.090 104.780  59.050  1.00  0.00           H 
ATOM   2945 3HG1 VAL B 499      85.700 106.110  60.130  1.00  0.00           H 
ATOM   2946  CG2 VAL B 499      88.520 105.260  59.330  1.00  0.00           C 
ATOM   2947 1HG2 VAL B 499      88.580 105.640  58.290  1.00  0.00           H 
ATOM   2948 2HG2 VAL B 499      88.570 106.160  59.970  1.00  0.00           H 
ATOM   2949 3HG2 VAL B 499      89.390 104.590  59.510  1.00  0.00           H 
ATOM   2950  C   VAL B 499      85.920 103.560  61.490  1.00  0.00           C 
ATOM   2951  O   VAL B 499      85.270 104.200  62.350  1.00  0.00           O 
ATOM   2952  N   VAL B 500      85.470 102.350  61.130  1.00  0.00           N 
ATOM   2953  HN  VAL B 500      85.970 101.900  60.400  1.00  0.00           H 
ATOM   2954  CA  VAL B 500      84.470 101.650  61.760  1.00  0.00           C 
ATOM   2955  HA  VAL B 500      83.650 102.330  61.950  1.00  0.00           H 
ATOM   2956  CB  VAL B 500      83.810 100.510  60.910  1.00  0.00           C 
ATOM   2957  HB  VAL B 500      84.690  99.900  60.590  1.00  0.00           H 
ATOM   2958  CG1 VAL B 500      82.890  99.560  61.730  1.00  0.00           C 
ATOM   2959 1HG1 VAL B 500      82.450  98.780  61.070  1.00  0.00           H 
ATOM   2960 2HG1 VAL B 500      83.460  98.920  62.440  1.00  0.00           H 
ATOM   2961 3HG1 VAL B 500      82.040 100.000  62.300  1.00  0.00           H 
ATOM   2962  CG2 VAL B 500      83.050 101.230  59.810  1.00  0.00           C 
ATOM   2963 1HG2 VAL B 500      82.170 101.760  60.250  1.00  0.00           H 
ATOM   2964 2HG2 VAL B 500      83.740 101.940  59.300  1.00  0.00           H 
ATOM   2965 3HG2 VAL B 500      82.680 100.640  58.950  1.00  0.00           H 
ATOM   2966  C   VAL B 500      84.780 101.120  63.140  1.00  0.00           C 
ATOM   2967  O   VAL B 500      83.960 101.260  64.080  1.00  0.00           O 
ATOM   2968  N   ILE B 501      85.970 100.560  63.390  1.00  0.00           N 
ATOM   2969  HN  ILE B 501      86.650 100.440  62.670  1.00  0.00           H 
ATOM   2970  CA  ILE B 501      86.370 100.260  64.800  1.00  0.00           C 
ATOM   2971  HA  ILE B 501      85.570  99.610  65.120  1.00  0.00           H 
ATOM   2972  CB  ILE B 501      87.620  99.290  64.820  1.00  0.00           C 
ATOM   2973  HB  ILE B 501      88.490  99.690  64.270  1.00  0.00           H 
ATOM   2974  CG2 ILE B 501      88.120  99.060  66.230  1.00  0.00           C 
ATOM   2975 1HG2 ILE B 501      87.400  98.480  66.840  1.00  0.00           H 
ATOM   2976 2HG2 ILE B 501      89.070  98.480  66.220  1.00  0.00           H 
ATOM   2977 3HG2 ILE B 501      88.230  99.980  66.850  1.00  0.00           H 
ATOM   2978  CG1 ILE B 501      87.220  97.910  64.150  1.00  0.00           C 
ATOM   2979 1HG1 ILE B 501      86.660  97.370  64.940  1.00  0.00           H 
ATOM   2980 2HG1 ILE B 501      86.500  98.060  63.310  1.00  0.00           H 
ATOM   2981  CD  ILE B 501      88.410  97.130  63.650  1.00  0.00           C 
ATOM   2982  HD1 ILE B 501      88.980  97.660  62.860  1.00  0.00           H 
ATOM   2983  HD2 ILE B 501      89.150  96.760  64.390  1.00  0.00           H 
ATOM   2984  HD3 ILE B 501      88.000  96.250  63.120  1.00  0.00           H 
ATOM   2985  C   ILE B 501      86.490 101.480  65.690  1.00  0.00           C 
ATOM   2986  O   ILE B 501      85.960 101.420  66.770  1.00  0.00           O 
ATOM   2987  N   LEU B 502      87.080 102.640  65.280  1.00  0.00           N 
ATOM   2988  HN  LEU B 502      87.390 102.680  64.330  1.00  0.00           H 
ATOM   2989  CA  LEU B 502      87.270 103.720  66.210  1.00  0.00           C 
ATOM   2990  HA  LEU B 502      87.720 103.380  67.130  1.00  0.00           H 
ATOM   2991  CB  LEU B 502      88.150 104.730  65.480  1.00  0.00           C 
ATOM   2992  HB1 LEU B 502      87.850 104.790  64.410  1.00  0.00           H 
ATOM   2993  HB2 LEU B 502      88.120 105.750  65.920  1.00  0.00           H 
ATOM   2994  CG  LEU B 502      89.640 104.280  65.370  1.00  0.00           C 
ATOM   2995  HG  LEU B 502      89.670 103.220  65.020  1.00  0.00           H 
ATOM   2996  CD1 LEU B 502      90.380 105.230  64.370  1.00  0.00           C 
ATOM   2997 1HD1 LEU B 502      91.440 104.930  64.260  1.00  0.00           H 
ATOM   2998 2HD1 LEU B 502      89.820 105.300  63.410  1.00  0.00           H 
ATOM   2999 3HD1 LEU B 502      90.350 106.270  64.770  1.00  0.00           H 
ATOM   3000  CD2 LEU B 502      90.450 104.370  66.650  1.00  0.00           C 
ATOM   3001 1HD2 LEU B 502      91.540 104.200  66.500  1.00  0.00           H 
ATOM   3002 2HD2 LEU B 502      90.420 105.380  67.110  1.00  0.00           H 
ATOM   3003 3HD2 LEU B 502      90.000 103.690  67.400  1.00  0.00           H 
ATOM   3004  C   LEU B 502      86.020 104.450  66.610  1.00  0.00           C 
ATOM   3005  O   LEU B 502      85.900 104.920  67.750  1.00  0.00           O 
ATOM   3006  N   GLY B 503      85.000 104.500  65.670  1.00  0.00           N 
ATOM   3007  HN  GLY B 503      85.250 104.400  64.710  1.00  0.00           H 
ATOM   3008  CA  GLY B 503      83.690 104.970  65.850  1.00  0.00           C 
ATOM   3009  HA1 GLY B 503      83.750 106.020  66.090  1.00  0.00           H 
ATOM   3010  HA2 GLY B 503      83.230 104.830  64.880  1.00  0.00           H 
ATOM   3011  C   GLY B 503      82.870 104.310  66.910  1.00  0.00           C 
ATOM   3012  O   GLY B 503      82.330 104.920  67.820  1.00  0.00           O 
ATOM   3013  N   PHE B 504      82.810 103.000  66.760  1.00  0.00           N 
ATOM   3014  HN  PHE B 504      83.340 102.550  66.040  1.00  0.00           H 
ATOM   3015  CA  PHE B 504      82.050 102.150  67.660  1.00  0.00           C 
ATOM   3016  HA  PHE B 504      81.170 102.690  67.980  1.00  0.00           H 
ATOM   3017  CB  PHE B 504      81.660 100.850  66.890  1.00  0.00           C 
ATOM   3018  HB1 PHE B 504      82.440 100.610  66.140  1.00  0.00           H 
ATOM   3019  HB2 PHE B 504      81.460  99.960  67.530  1.00  0.00           H 
ATOM   3020  CG  PHE B 504      80.490 101.170  66.010  1.00  0.00           C 
ATOM   3021  CD1 PHE B 504      79.120 100.990  66.430  1.00  0.00           C 
ATOM   3022  HD1 PHE B 504      78.900 100.560  67.400  1.00  0.00           H 
ATOM   3023  CE1 PHE B 504      78.110 100.970  65.460  1.00  0.00           C 
ATOM   3024  HE1 PHE B 504      77.070 100.860  65.720  1.00  0.00           H 
ATOM   3025  CZ  PHE B 504      78.380 101.340  64.130  1.00  0.00           C 
ATOM   3026  HZ  PHE B 504      77.510 101.430  63.500  1.00  0.00           H 
ATOM   3027  CD2 PHE B 504      80.730 101.600  64.700  1.00  0.00           C 
ATOM   3028  HD2 PHE B 504      81.730 101.790  64.340  1.00  0.00           H 
ATOM   3029  CE2 PHE B 504      79.680 101.650  63.780  1.00  0.00           C 
ATOM   3030  HE2 PHE B 504      79.880 102.040  62.790  1.00  0.00           H 
ATOM   3031  C   PHE B 504      82.780 101.890  68.950  1.00  0.00           C 
ATOM   3032  O   PHE B 504      82.200 101.990  70.020  1.00  0.00           O 
ATOM   3033  N   ALA B 505      84.110 101.750  68.870  1.00  0.00           N 
ATOM   3034  HN  ALA B 505      84.610 101.700  68.010  1.00  0.00           H 
ATOM   3035  CA  ALA B 505      84.890 101.850  70.060  1.00  0.00           C 
ATOM   3036  HA  ALA B 505      84.500 101.100  70.730  1.00  0.00           H 
ATOM   3037  CB  ALA B 505      86.400 101.600  69.830  1.00  0.00           C 
ATOM   3038  HB1 ALA B 505      87.050 101.600  70.730  1.00  0.00           H 
ATOM   3039  HB2 ALA B 505      86.410 100.550  69.460  1.00  0.00           H 
ATOM   3040  HB3 ALA B 505      86.810 102.330  69.100  1.00  0.00           H 
ATOM   3041  C   ALA B 505      84.780 103.130  70.930  1.00  0.00           C 
ATOM   3042  O   ALA B 505      84.530 103.110  72.130  1.00  0.00           O 
ATOM   3043  N   SER B 506      84.840 104.250  70.380  1.00  0.00           N 
ATOM   3044  HN  SER B 506      85.040 104.350  69.410  1.00  0.00           H 
ATOM   3045  CA  SER B 506      84.530 105.480  71.090  1.00  0.00           C 
ATOM   3046  HA  SER B 506      85.250 105.600  71.890  1.00  0.00           H 
ATOM   3047  CB  SER B 506      84.910 106.810  70.320  1.00  0.00           C 
ATOM   3048  HB1 SER B 506      84.190 106.950  69.480  1.00  0.00           H 
ATOM   3049  HB2 SER B 506      84.770 107.740  70.910  1.00  0.00           H 
ATOM   3050  OG  SER B 506      86.150 106.830  69.620  1.00  0.00           O 
ATOM   3051  HG1 SER B 506      86.140 106.150  68.940  1.00  0.00           H 
ATOM   3052  C   SER B 506      83.130 105.550  71.640  1.00  0.00           C 
ATOM   3053  O   SER B 506      82.960 105.820  72.840  1.00  0.00           O 
ATOM   3054  N   ALA B 507      82.080 105.170  70.860  1.00  0.00           N 
ATOM   3055  HN  ALA B 507      82.320 104.900  69.930  1.00  0.00           H 
ATOM   3056  CA  ALA B 507      80.690 105.060  71.380  1.00  0.00           C 
ATOM   3057  HA  ALA B 507      80.340 106.020  71.730  1.00  0.00           H 
ATOM   3058  CB  ALA B 507      79.810 104.700  70.160  1.00  0.00           C 
ATOM   3059  HB1 ALA B 507      78.780 104.980  70.460  1.00  0.00           H 
ATOM   3060  HB2 ALA B 507      80.160 105.420  69.390  1.00  0.00           H 
ATOM   3061  HB3 ALA B 507      79.860 103.640  69.830  1.00  0.00           H 
ATOM   3062  C   ALA B 507      80.450 104.050  72.480  1.00  0.00           C 
ATOM   3063  O   ALA B 507      79.810 104.380  73.510  1.00  0.00           O 
ATOM   3064  N   PHE B 508      80.980 102.770  72.340  1.00  0.00           N 
ATOM   3065  HN  PHE B 508      81.280 102.530  71.420  1.00  0.00           H 
ATOM   3066  CA  PHE B 508      80.980 101.710  73.380  1.00  0.00           C 
ATOM   3067  HA  PHE B 508      79.970 101.520  73.720  1.00  0.00           H 
ATOM   3068  CB  PHE B 508      81.660 100.410  72.810  1.00  0.00           C 
ATOM   3069  HB1 PHE B 508      82.670 100.540  72.370  1.00  0.00           H 
ATOM   3070  HB2 PHE B 508      81.770  99.570  73.530  1.00  0.00           H 
ATOM   3071  CG  PHE B 508      80.830  99.640  71.880  1.00  0.00           C 
ATOM   3072  CD1 PHE B 508      79.490  99.390  72.100  1.00  0.00           C 
ATOM   3073  HD1 PHE B 508      79.010  99.760  73.000  1.00  0.00           H 
ATOM   3074  CE1 PHE B 508      78.690  98.800  71.110  1.00  0.00           C 
ATOM   3075  HE1 PHE B 508      77.630  98.680  71.270  1.00  0.00           H 
ATOM   3076  CZ  PHE B 508      79.330  98.300  69.980  1.00  0.00           C 
ATOM   3077  HZ  PHE B 508      78.780  97.810  69.190  1.00  0.00           H 
ATOM   3078  CD2 PHE B 508      81.490  99.150  70.730  1.00  0.00           C 
ATOM   3079  HD2 PHE B 508      82.540  99.370  70.610  1.00  0.00           H 
ATOM   3080  CE2 PHE B 508      80.730  98.420  69.810  1.00  0.00           C 
ATOM   3081  HE2 PHE B 508      81.300  98.080  68.960  1.00  0.00           H 
ATOM   3082  C   PHE B 508      81.740 102.170  74.580  1.00  0.00           C 
ATOM   3083  O   PHE B 508      81.310 101.780  75.660  1.00  0.00           O 
ATOM   3084  N   TYR B 509      82.870 102.940  74.410  1.00  0.00           N 
ATOM   3085  HN  TYR B 509      83.230 102.870  73.480  1.00  0.00           H 
ATOM   3086  CA  TYR B 509      83.720 103.460  75.440  1.00  0.00           C 
ATOM   3087  HA  TYR B 509      84.020 102.620  76.050  1.00  0.00           H 
ATOM   3088  CB  TYR B 509      85.150 104.060  75.090  1.00  0.00           C 
ATOM   3089  HB1 TYR B 509      85.830 103.270  74.690  1.00  0.00           H 
ATOM   3090  HB2 TYR B 509      84.970 104.750  74.230  1.00  0.00           H 
ATOM   3091  CG  TYR B 509      85.840 104.680  76.300  1.00  0.00           C 
ATOM   3092  CD1 TYR B 509      86.180 103.970  77.510  1.00  0.00           C 
ATOM   3093  HD1 TYR B 509      85.920 102.940  77.690  1.00  0.00           H 
ATOM   3094  CE1 TYR B 509      86.680 104.670  78.600  1.00  0.00           C 
ATOM   3095  HE1 TYR B 509      87.070 104.160  79.470  1.00  0.00           H 
ATOM   3096  CZ  TYR B 509      86.850 106.020  78.510  1.00  0.00           C 
ATOM   3097  OH  TYR B 509      87.350 106.750  79.630  1.00  0.00           O 
ATOM   3098  HH  TYR B 509      87.570 106.060  80.270  1.00  0.00           H 
ATOM   3099  CD2 TYR B 509      85.990 106.050  76.230  1.00  0.00           C 
ATOM   3100  HD2 TYR B 509      85.640 106.570  75.350  1.00  0.00           H 
ATOM   3101  CE2 TYR B 509      86.570 106.740  77.320  1.00  0.00           C 
ATOM   3102  HE2 TYR B 509      86.790 107.790  77.230  1.00  0.00           H 
ATOM   3103  C   TYR B 509      82.920 104.400  76.280  1.00  0.00           C 
ATOM   3104  O   TYR B 509      82.690 104.120  77.490  1.00  0.00           O 
ATOM   3105  N   ILE B 510      82.250 105.410  75.690  1.00  0.00           N 
ATOM   3106  HN  ILE B 510      82.320 105.590  74.710  1.00  0.00           H 
ATOM   3107  CA  ILE B 510      81.470 106.410  76.440  1.00  0.00           C 
ATOM   3108  HA  ILE B 510      82.040 106.600  77.330  1.00  0.00           H 
ATOM   3109  CB  ILE B 510      81.300 107.720  75.650  1.00  0.00           C 
ATOM   3110  HB  ILE B 510      80.710 108.430  76.260  1.00  0.00           H 
ATOM   3111  CG2 ILE B 510      82.630 108.410  75.520  1.00  0.00           C 
ATOM   3112 1HG2 ILE B 510      83.440 107.690  75.300  1.00  0.00           H 
ATOM   3113 2HG2 ILE B 510      82.540 109.270  74.820  1.00  0.00           H 
ATOM   3114 3HG2 ILE B 510      82.920 108.810  76.510  1.00  0.00           H 
ATOM   3115  CG1 ILE B 510      80.550 107.450  74.320  1.00  0.00           C 
ATOM   3116 1HG1 ILE B 510      81.200 106.950  73.570  1.00  0.00           H 
ATOM   3117 2HG1 ILE B 510      79.740 106.730  74.590  1.00  0.00           H 
ATOM   3118  CD  ILE B 510      80.000 108.710  73.650  1.00  0.00           C 
ATOM   3119  HD1 ILE B 510      79.170 109.140  74.260  1.00  0.00           H 
ATOM   3120  HD2 ILE B 510      80.790 109.450  73.420  1.00  0.00           H 
ATOM   3121  HD3 ILE B 510      79.600 108.350  72.680  1.00  0.00           H 
ATOM   3122  C   ILE B 510      80.170 105.870  77.050  1.00  0.00           C 
ATOM   3123  O   ILE B 510      79.800 106.220  78.220  1.00  0.00           O 
ATOM   3124  N   ILE B 511      79.490 104.890  76.350  1.00  0.00           N 
ATOM   3125  HN  ILE B 511      79.810 104.630  75.440  1.00  0.00           H 
ATOM   3126  CA  ILE B 511      78.380 104.110  76.970  1.00  0.00           C 
ATOM   3127  HA  ILE B 511      77.660 104.800  77.390  1.00  0.00           H 
ATOM   3128  CB  ILE B 511      77.820 103.040  76.040  1.00  0.00           C 
ATOM   3129  HB  ILE B 511      78.680 102.530  75.570  1.00  0.00           H 
ATOM   3130  CG2 ILE B 511      76.990 101.970  76.700  1.00  0.00           C 
ATOM   3131 1HG2 ILE B 511      76.450 101.290  76.010  1.00  0.00           H 
ATOM   3132 2HG2 ILE B 511      77.660 101.290  77.260  1.00  0.00           H 
ATOM   3133 3HG2 ILE B 511      76.190 102.430  77.330  1.00  0.00           H 
ATOM   3134  CG1 ILE B 511      77.010 103.740  74.870  1.00  0.00           C 
ATOM   3135 1HG1 ILE B 511      76.110 104.100  75.410  1.00  0.00           H 
ATOM   3136 2HG1 ILE B 511      77.410 104.720  74.550  1.00  0.00           H 
ATOM   3137  CD  ILE B 511      76.680 102.890  73.650  1.00  0.00           C 
ATOM   3138  HD1 ILE B 511      76.000 102.040  73.860  1.00  0.00           H 
ATOM   3139  HD2 ILE B 511      76.260 103.540  72.850  1.00  0.00           H 
ATOM   3140  HD3 ILE B 511      77.640 102.520  73.230  1.00  0.00           H 
ATOM   3141  C   ILE B 511      78.870 103.350  78.290  1.00  0.00           C 
ATOM   3142  O   ILE B 511      78.180 103.400  79.270  1.00  0.00           O 
ATOM   3143  N   PHE B 512      80.060 102.720  78.310  1.00  0.00           N 
ATOM   3144  HN  PHE B 512      80.640 102.710  77.500  1.00  0.00           H 
ATOM   3145  CA  PHE B 512      80.430 102.010  79.510  1.00  0.00           C 
ATOM   3146  HA  PHE B 512      79.570 101.800  80.130  1.00  0.00           H 
ATOM   3147  CB  PHE B 512      80.910 100.670  79.090  1.00  0.00           C 
ATOM   3148  HB1 PHE B 512      81.560 100.670  78.190  1.00  0.00           H 
ATOM   3149  HB2 PHE B 512      81.420 100.190  79.950  1.00  0.00           H 
ATOM   3150  CG  PHE B 512      79.740  99.760  78.700  1.00  0.00           C 
ATOM   3151  CD1 PHE B 512      78.950  99.150  79.700  1.00  0.00           C 
ATOM   3152  HD1 PHE B 512      79.170  99.320  80.740  1.00  0.00           H 
ATOM   3153  CE1 PHE B 512      77.900  98.270  79.390  1.00  0.00           C 
ATOM   3154  HE1 PHE B 512      77.380  97.840  80.230  1.00  0.00           H 
ATOM   3155  CZ  PHE B 512      77.570  98.030  78.120  1.00  0.00           C 
ATOM   3156  HZ  PHE B 512      76.860  97.260  77.850  1.00  0.00           H 
ATOM   3157  CD2 PHE B 512      79.530  99.320  77.380  1.00  0.00           C 
ATOM   3158  HD2 PHE B 512      80.220  99.670  76.630  1.00  0.00           H 
ATOM   3159  CE2 PHE B 512      78.350  98.570  77.060  1.00  0.00           C 
ATOM   3160  HE2 PHE B 512      78.100  98.330  76.040  1.00  0.00           H 
ATOM   3161  C   PHE B 512      81.350 102.770  80.430  1.00  0.00           C 
ATOM   3162  O   PHE B 512      81.800 102.260  81.430  1.00  0.00           O 
ATOM   3163  N   GLN B 513      81.560 104.040  80.210  1.00  0.00           N 
ATOM   3164  HN  GLN B 513      81.220 104.360  79.330  1.00  0.00           H 
ATOM   3165  CA  GLN B 513      82.440 104.860  81.030  1.00  0.00           C 
ATOM   3166  HA  GLN B 513      83.380 104.350  81.210  1.00  0.00           H 
ATOM   3167  CB  GLN B 513      82.810 106.040  80.160  1.00  0.00           C 
ATOM   3168  HB1 GLN B 513      83.130 105.740  79.140  1.00  0.00           H 
ATOM   3169  HB2 GLN B 513      81.860 106.580  79.970  1.00  0.00           H 
ATOM   3170  CG  GLN B 513      83.870 107.020  80.750  1.00  0.00           C 
ATOM   3171  HG1 GLN B 513      83.510 107.170  81.790  1.00  0.00           H 
ATOM   3172  HG2 GLN B 513      84.900 106.600  80.670  1.00  0.00           H 
ATOM   3173  CD  GLN B 513      83.900 108.320  79.890  1.00  0.00           C 
ATOM   3174  OE1 GLN B 513      82.950 108.640  79.160  1.00  0.00           O 
ATOM   3175  NE2 GLN B 513      84.900 109.050  80.100  1.00  0.00           N 
ATOM   3176 1HE2 GLN B 513      85.740 108.610  80.430  1.00  0.00           H 
ATOM   3177 2HE2 GLN B 513      84.930 109.940  79.640  1.00  0.00           H 
ATOM   3178  C   GLN B 513      81.910 105.250  82.390  1.00  0.00           C 
ATOM   3179  O   GLN B 513      82.690 105.580  83.260  1.00  0.00           O 
ATOM   3180  N   THR B 514      80.570 105.190  82.480  1.00  0.00           N 
ATOM   3181  HN  THR B 514      79.990 104.830  81.750  1.00  0.00           H 
ATOM   3182  CA  THR B 514      79.750 105.570  83.640  1.00  0.00           C 
ATOM   3183  HA  THR B 514      80.360 106.190  84.280  1.00  0.00           H 
ATOM   3184  CB  THR B 514      78.400 106.190  83.310  1.00  0.00           C 
ATOM   3185  HB  THR B 514      77.600 106.160  84.090  1.00  0.00           H 
ATOM   3186  OG1 THR B 514      77.940 105.710  82.030  1.00  0.00           O 
ATOM   3187  HG1 THR B 514      77.370 104.980  82.290  1.00  0.00           H 
ATOM   3188  CG2 THR B 514      78.620 107.680  83.020  1.00  0.00           C 
ATOM   3189 1HG2 THR B 514      78.920 108.240  83.930  1.00  0.00           H 
ATOM   3190 2HG2 THR B 514      79.320 107.890  82.190  1.00  0.00           H 
ATOM   3191 3HG2 THR B 514      77.670 108.180  82.740  1.00  0.00           H 
ATOM   3192  C   THR B 514      79.500 104.320  84.450  1.00  0.00           C 
ATOM   3193  O   THR B 514      78.990 104.380  85.570  1.00  0.00           O 
ATOM   3194  N   GLU B 515      79.760 103.160  83.870  1.00  0.00           N 
ATOM   3195  HN  GLU B 515      80.090 103.160  82.930  1.00  0.00           H 
ATOM   3196  CA  GLU B 515      79.230 101.890  84.440  1.00  0.00           C 
ATOM   3197  HA  GLU B 515      78.420 102.050  85.130  1.00  0.00           H 
ATOM   3198  CB  GLU B 515      78.670 101.010  83.310  1.00  0.00           C 
ATOM   3199  HB1 GLU B 515      79.520 100.550  82.770  1.00  0.00           H 
ATOM   3200  HB2 GLU B 515      78.120 100.120  83.680  1.00  0.00           H 
ATOM   3201  CG  GLU B 515      77.690 101.720  82.370  1.00  0.00           C 
ATOM   3202  HG1 GLU B 515      78.280 102.450  81.780  1.00  0.00           H 
ATOM   3203  HG2 GLU B 515      77.150 101.150  81.590  1.00  0.00           H 
ATOM   3204  CD  GLU B 515      76.500 102.530  83.080  1.00  0.00           C 
ATOM   3205  OE1 GLU B 515      75.800 101.950  83.960  1.00  0.00           O 
ATOM   3206  OE2 GLU B 515      76.400 103.730  82.790  1.00  0.00           O 
ATOM   3207  C   GLU B 515      80.380 101.110  85.120  1.00  0.00           C 
ATOM   3208  O   GLU B 515      81.570 101.350  85.050  1.00  0.00           O 
ATOM   3209  N   ASP B 516      79.950 100.110  85.990  1.00  0.00           N 
ATOM   3210  HN  ASP B 516      79.020  99.830  86.220  1.00  0.00           H 
ATOM   3211  CA  ASP B 516      80.890  99.350  86.830  1.00  0.00           C 
ATOM   3212  HA  ASP B 516      81.550 100.030  87.350  1.00  0.00           H 
ATOM   3213  CB  ASP B 516      80.090  98.660  88.010  1.00  0.00           C 
ATOM   3214  HB1 ASP B 516      79.470  99.480  88.430  1.00  0.00           H 
ATOM   3215  HB2 ASP B 516      79.430  97.840  87.660  1.00  0.00           H 
ATOM   3216  CG  ASP B 516      80.800  98.100  89.180  1.00  0.00           C 
ATOM   3217  OD1 ASP B 516      82.020  97.850  89.030  1.00  0.00           O 
ATOM   3218  OD2 ASP B 516      80.120  97.740  90.190  1.00  0.00           O 
ATOM   3219  C   ASP B 516      81.730  98.290  86.050  1.00  0.00           C 
ATOM   3220  O   ASP B 516      81.070  97.510  85.400  1.00  0.00           O 
ATOM   3221  N   PRO B 517      83.120  98.250  85.980  1.00  0.00           N 
ATOM   3222  CD  PRO B 517      83.840  99.480  86.270  1.00  0.00           C 
ATOM   3223  HD1 PRO B 517      83.680  99.840  87.310  1.00  0.00           H 
ATOM   3224  HD2 PRO B 517      83.540 100.320  85.610  1.00  0.00           H 
ATOM   3225  CA  PRO B 517      83.930  97.360  85.060  1.00  0.00           C 
ATOM   3226  HA  PRO B 517      83.400  97.350  84.120  1.00  0.00           H 
ATOM   3227  CB  PRO B 517      85.290  98.170  84.920  1.00  0.00           C 
ATOM   3228  HB1 PRO B 517      86.120  97.440  84.830  1.00  0.00           H 
ATOM   3229  HB2 PRO B 517      85.190  98.750  83.980  1.00  0.00           H 
ATOM   3230  CG  PRO B 517      85.240  99.060  86.150  1.00  0.00           C 
ATOM   3231  HG1 PRO B 517      85.460  98.430  87.040  1.00  0.00           H 
ATOM   3232  HG2 PRO B 517      85.940  99.920  86.040  1.00  0.00           H 
ATOM   3233  C   PRO B 517      84.160  95.950  85.530  1.00  0.00           C 
ATOM   3234  O   PRO B 517      84.500  95.100  84.670  1.00  0.00           O 
ATOM   3235  N   GLU B 518      83.950  95.680  86.890  1.00  0.00           N 
ATOM   3236  HN  GLU B 518      83.650  96.360  87.550  1.00  0.00           H 
ATOM   3237  CA  GLU B 518      83.960  94.230  87.200  1.00  0.00           C 
ATOM   3238  HA  GLU B 518      84.880  93.810  86.820  1.00  0.00           H 
ATOM   3239  CB  GLU B 518      84.210  94.070  88.730  1.00  0.00           C 
ATOM   3240  HB1 GLU B 518      83.740  94.950  89.210  1.00  0.00           H 
ATOM   3241  HB2 GLU B 518      83.770  93.150  89.170  1.00  0.00           H 
ATOM   3242  CG  GLU B 518      85.740  94.170  89.210  1.00  0.00           C 
ATOM   3243  HG1 GLU B 518      85.920  93.850  90.260  1.00  0.00           H 
ATOM   3244  HG2 GLU B 518      86.440  93.560  88.610  1.00  0.00           H 
ATOM   3245  CD  GLU B 518      86.360  95.580  89.000  1.00  0.00           C 
ATOM   3246  OE1 GLU B 518      87.280  95.750  88.150  1.00  0.00           O 
ATOM   3247  OE2 GLU B 518      85.860  96.580  89.630  1.00  0.00           O 
ATOM   3248  C   GLU B 518      82.760  93.470  86.770  1.00  0.00           C 
ATOM   3249  O   GLU B 518      82.830  92.270  86.490  1.00  0.00           O 
ATOM   3250  N   GLU B 519      81.580  94.120  86.670  1.00  0.00           N 
ATOM   3251  HN  GLU B 519      81.600  95.040  87.050  1.00  0.00           H 
ATOM   3252  CA  GLU B 519      80.360  93.630  86.030  1.00  0.00           C 
ATOM   3253  HA  GLU B 519      80.140  92.740  86.600  1.00  0.00           H 
ATOM   3254  CB  GLU B 519      79.160  94.590  86.270  1.00  0.00           C 
ATOM   3255  HB1 GLU B 519      79.360  95.540  85.730  1.00  0.00           H 
ATOM   3256  HB2 GLU B 519      78.160  94.170  86.020  1.00  0.00           H 
ATOM   3257  CG  GLU B 519      78.850  94.930  87.780  1.00  0.00           C 
ATOM   3258  HG1 GLU B 519      79.570  95.700  88.140  1.00  0.00           H 
ATOM   3259  HG2 GLU B 519      77.820  95.330  87.840  1.00  0.00           H 
ATOM   3260  CD  GLU B 519      78.880  93.670  88.650  1.00  0.00           C 
ATOM   3261  OE1 GLU B 519      78.020  92.760  88.470  1.00  0.00           O 
ATOM   3262  OE2 GLU B 519      79.690  93.570  89.620  1.00  0.00           O 
ATOM   3263  C   GLU B 519      80.510  93.270  84.500  1.00  0.00           C 
ATOM   3264  O   GLU B 519      80.090  92.160  84.160  1.00  0.00           O 
ATOM   3265  N   LEU B 520      81.100  94.210  83.810  1.00  0.00           N 
ATOM   3266  HN  LEU B 520      81.520  94.930  84.360  1.00  0.00           H 
ATOM   3267  CA  LEU B 520      81.390  94.180  82.370  1.00  0.00           C 
ATOM   3268  HA  LEU B 520      81.540  93.140  82.110  1.00  0.00           H 
ATOM   3269  CB  LEU B 520      80.140  94.690  81.590  1.00  0.00           C 
ATOM   3270  HB1 LEU B 520      79.270  94.200  82.080  1.00  0.00           H 
ATOM   3271  HB2 LEU B 520      80.070  95.730  81.970  1.00  0.00           H 
ATOM   3272  CG  LEU B 520      80.060  94.560  80.100  1.00  0.00           C 
ATOM   3273  HG  LEU B 520      80.390  93.550  79.780  1.00  0.00           H 
ATOM   3274  CD1 LEU B 520      78.590  94.550  79.790  1.00  0.00           C 
ATOM   3275 1HD1 LEU B 520      78.230  94.610  78.740  1.00  0.00           H 
ATOM   3276 2HD1 LEU B 520      78.080  93.660  80.220  1.00  0.00           H 
ATOM   3277 3HD1 LEU B 520      78.160  95.480  80.220  1.00  0.00           H 
ATOM   3278  CD2 LEU B 520      80.830  95.530  79.160  1.00  0.00           C 
ATOM   3279 1HD2 LEU B 520      80.910  96.520  79.670  1.00  0.00           H 
ATOM   3280 2HD2 LEU B 520      81.910  95.300  79.050  1.00  0.00           H 
ATOM   3281 3HD2 LEU B 520      80.410  95.640  78.140  1.00  0.00           H 
ATOM   3282  C   LEU B 520      82.690  94.850  81.990  1.00  0.00           C 
ATOM   3283  O   LEU B 520      82.930  96.020  82.190  1.00  0.00           O 
ATOM   3284  N   GLY B 521      83.680  94.170  81.480  1.00  0.00           N 
ATOM   3285  HN  GLY B 521      83.450  93.210  81.340  1.00  0.00           H 
ATOM   3286  CA  GLY B 521      85.100  94.560  81.450  1.00  0.00           C 
ATOM   3287  HA1 GLY B 521      85.440  95.170  82.270  1.00  0.00           H 
ATOM   3288  HA2 GLY B 521      85.600  93.600  81.370  1.00  0.00           H 
ATOM   3289  C   GLY B 521      85.510  95.210  80.250  1.00  0.00           C 
ATOM   3290  O   GLY B 521      86.630  95.760  80.180  1.00  0.00           O 
ATOM   3291  N   HSD B 522      84.720  95.100  79.150  1.00  0.00           N 
ATOM   3292  HN  HSD B 522      83.810  94.810  79.440  1.00  0.00           H 
ATOM   3293  CA  HSD B 522      85.220  95.050  77.780  1.00  0.00           C 
ATOM   3294  HA  HSD B 522      86.010  94.310  77.730  1.00  0.00           H 
ATOM   3295  CB  HSD B 522      84.120  94.550  76.800  1.00  0.00           C 
ATOM   3296  HB1 HSD B 522      83.170  95.130  76.830  1.00  0.00           H 
ATOM   3297  HB2 HSD B 522      84.440  94.590  75.740  1.00  0.00           H 
ATOM   3298  ND1 HSD B 522      84.240  92.040  76.390  1.00  0.00           N 
ATOM   3299  HD1 HSD B 522      85.050  91.940  75.810  1.00  0.00           H 
ATOM   3300  CG  HSD B 522      83.790  93.150  77.130  1.00  0.00           C 
ATOM   3301  CE1 HSD B 522      83.440  90.980  76.880  1.00  0.00           C 
ATOM   3302  HE1 HSD B 522      83.530  89.990  76.420  1.00  0.00           H 
ATOM   3303  NE2 HSD B 522      82.640  91.360  77.850  1.00  0.00           N 
ATOM   3304  CD2 HSD B 522      82.860  92.680  78.060  1.00  0.00           C 
ATOM   3305  HD2 HSD B 522      82.280  93.160  78.830  1.00  0.00           H 
ATOM   3306  C   HSD B 522      85.770  96.420  77.260  1.00  0.00           C 
ATOM   3307  O   HSD B 522      86.710  96.460  76.480  1.00  0.00           O 
ATOM   3308  N   PHE B 523      85.280  97.450  77.840  1.00  0.00           N 
ATOM   3309  HN  PHE B 523      84.630  97.310  78.590  1.00  0.00           H 
ATOM   3310  CA  PHE B 523      85.620  98.800  77.430  1.00  0.00           C 
ATOM   3311  HA  PHE B 523      86.440  98.720  76.730  1.00  0.00           H 
ATOM   3312  CB  PHE B 523      84.390  99.390  76.730  1.00  0.00           C 
ATOM   3313  HB1 PHE B 523      83.680  99.730  77.510  1.00  0.00           H 
ATOM   3314  HB2 PHE B 523      84.680 100.330  76.220  1.00  0.00           H 
ATOM   3315  CG  PHE B 523      83.710  98.420  75.790  1.00  0.00           C 
ATOM   3316  CD1 PHE B 523      84.270  98.090  74.530  1.00  0.00           C 
ATOM   3317  HD1 PHE B 523      85.310  98.320  74.360  1.00  0.00           H 
ATOM   3318  CE1 PHE B 523      83.590  97.230  73.630  1.00  0.00           C 
ATOM   3319  HE1 PHE B 523      83.980  97.140  72.630  1.00  0.00           H 
ATOM   3320  CZ  PHE B 523      82.290  96.760  74.020  1.00  0.00           C 
ATOM   3321  HZ  PHE B 523      81.770  96.280  73.200  1.00  0.00           H 
ATOM   3322  CD2 PHE B 523      82.450  97.890  76.130  1.00  0.00           C 
ATOM   3323  HD2 PHE B 523      82.060  98.280  77.060  1.00  0.00           H 
ATOM   3324  CE2 PHE B 523      81.740  97.000  75.230  1.00  0.00           C 
ATOM   3325  HE2 PHE B 523      80.750  96.600  75.400  1.00  0.00           H 
ATOM   3326  C   PHE B 523      86.180  99.580  78.650  1.00  0.00           C 
ATOM   3327  O   PHE B 523      85.950 100.790  78.750  1.00  0.00           O 
ATOM   3328  N   TYR B 524      86.890  98.910  79.610  1.00  0.00           N 
ATOM   3329  HN  TYR B 524      86.990  97.920  79.560  1.00  0.00           H 
ATOM   3330  CA  TYR B 524      87.370  99.610  80.860  1.00  0.00           C 
ATOM   3331  HA  TYR B 524      86.490  99.990  81.350  1.00  0.00           H 
ATOM   3332  CB  TYR B 524      88.040  98.570  81.940  1.00  0.00           C 
ATOM   3333  HB1 TYR B 524      88.310  99.010  82.920  1.00  0.00           H 
ATOM   3334  HB2 TYR B 524      87.340  97.740  82.160  1.00  0.00           H 
ATOM   3335  CG  TYR B 524      89.430  97.990  81.480  1.00  0.00           C 
ATOM   3336  CD1 TYR B 524      89.620  96.610  81.240  1.00  0.00           C 
ATOM   3337  HD1 TYR B 524      88.710  96.030  81.340  1.00  0.00           H 
ATOM   3338  CE1 TYR B 524      90.830  96.070  80.960  1.00  0.00           C 
ATOM   3339  HE1 TYR B 524      90.890  95.010  80.750  1.00  0.00           H 
ATOM   3340  CZ  TYR B 524      91.950  96.800  80.980  1.00  0.00           C 
ATOM   3341  OH  TYR B 524      93.150  96.200  80.570  1.00  0.00           O 
ATOM   3342  HH  TYR B 524      93.640  96.910  80.160  1.00  0.00           H 
ATOM   3343  CD2 TYR B 524      90.630  98.730  81.530  1.00  0.00           C 
ATOM   3344  HD2 TYR B 524      90.700  99.800  81.680  1.00  0.00           H 
ATOM   3345  CE2 TYR B 524      91.880  98.140  81.290  1.00  0.00           C 
ATOM   3346  HE2 TYR B 524      92.720  98.810  81.180  1.00  0.00           H 
ATOM   3347  C   TYR B 524      88.240 100.860  80.730  1.00  0.00           C 
ATOM   3348  O   TYR B 524      87.960 101.860  81.400  1.00  0.00           O 
ATOM   3349  N   ASP B 525      89.170 100.850  79.770  1.00  0.00           N 
ATOM   3350  HN  ASP B 525      89.360  99.990  79.300  1.00  0.00           H 
ATOM   3351  CA  ASP B 525      89.730 101.910  79.190  1.00  0.00           C 
ATOM   3352  HA  ASP B 525      89.070 102.720  79.450  1.00  0.00           H 
ATOM   3353  CB  ASP B 525      91.270 102.080  79.680  1.00  0.00           C 
ATOM   3354  HB1 ASP B 525      91.590 103.040  79.230  1.00  0.00           H 
ATOM   3355  HB2 ASP B 525      91.240 102.210  80.780  1.00  0.00           H 
ATOM   3356  CG  ASP B 525      92.220 100.970  79.270  1.00  0.00           C 
ATOM   3357  OD1 ASP B 525      92.030 100.190  78.310  1.00  0.00           O 
ATOM   3358  OD2 ASP B 525      93.270 100.960  80.030  1.00  0.00           O 
ATOM   3359  C   ASP B 525      89.730 101.840  77.650  1.00  0.00           C 
ATOM   3360  O   ASP B 525      89.300 100.840  77.010  1.00  0.00           O 
ATOM   3361  N   TYR B 526      89.920 103.050  77.060  1.00  0.00           N 
ATOM   3362  HN  TYR B 526      90.100 103.840  77.640  1.00  0.00           H 
ATOM   3363  CA  TYR B 526      89.900 103.260  75.640  1.00  0.00           C 
ATOM   3364  HA  TYR B 526      88.970 102.860  75.250  1.00  0.00           H 
ATOM   3365  CB  TYR B 526      90.100 104.770  75.540  1.00  0.00           C 
ATOM   3366  HB1 TYR B 526      89.310 105.300  76.110  1.00  0.00           H 
ATOM   3367  HB2 TYR B 526      91.050 105.170  75.970  1.00  0.00           H 
ATOM   3368  CG  TYR B 526      90.010 105.180  74.070  1.00  0.00           C 
ATOM   3369  CD1 TYR B 526      88.720 105.320  73.580  1.00  0.00           C 
ATOM   3370  HD1 TYR B 526      87.820 105.100  74.140  1.00  0.00           H 
ATOM   3371  CE1 TYR B 526      88.470 105.700  72.240  1.00  0.00           C 
ATOM   3372  HE1 TYR B 526      87.450 105.840  71.930  1.00  0.00           H 
ATOM   3373  CZ  TYR B 526      89.540 106.030  71.360  1.00  0.00           C 
ATOM   3374  OH  TYR B 526      89.260 106.480  70.000  1.00  0.00           O 
ATOM   3375  HH  TYR B 526      88.320 106.670  69.950  1.00  0.00           H 
ATOM   3376  CD2 TYR B 526      91.110 105.460  73.250  1.00  0.00           C 
ATOM   3377  HD2 TYR B 526      92.120 105.440  73.640  1.00  0.00           H 
ATOM   3378  CE2 TYR B 526      90.830 105.970  71.930  1.00  0.00           C 
ATOM   3379  HE2 TYR B 526      91.630 106.190  71.230  1.00  0.00           H 
ATOM   3380  C   TYR B 526      90.970 102.400  74.900  1.00  0.00           C 
ATOM   3381  O   TYR B 526      90.560 101.960  73.860  1.00  0.00           O 
ATOM   3382  N   PRO B 527      92.180 101.920  75.260  1.00  0.00           N 
ATOM   3383  CD  PRO B 527      93.120 102.720  76.090  1.00  0.00           C 
ATOM   3384  HD1 PRO B 527      92.980 102.320  77.120  1.00  0.00           H 
ATOM   3385  HD2 PRO B 527      92.920 103.810  76.100  1.00  0.00           H 
ATOM   3386  CA  PRO B 527      92.930 101.000  74.390  1.00  0.00           C 
ATOM   3387  HA  PRO B 527      93.000 101.440  73.410  1.00  0.00           H 
ATOM   3388  CB  PRO B 527      94.330 100.940  75.090  1.00  0.00           C 
ATOM   3389  HB1 PRO B 527      94.300 100.350  76.030  1.00  0.00           H 
ATOM   3390  HB2 PRO B 527      95.080 100.510  74.380  1.00  0.00           H 
ATOM   3391  CG  PRO B 527      94.570 102.370  75.520  1.00  0.00           C 
ATOM   3392  HG1 PRO B 527      95.250 102.420  76.390  1.00  0.00           H 
ATOM   3393  HG2 PRO B 527      94.900 103.100  74.750  1.00  0.00           H 
ATOM   3394  C   PRO B 527      92.290  99.550  74.260  1.00  0.00           C 
ATOM   3395  O   PRO B 527      92.160  98.980  73.220  1.00  0.00           O 
ATOM   3396  N   MET B 528      91.870  98.970  75.410  1.00  0.00           N 
ATOM   3397  HN  MET B 528      91.880  99.550  76.220  1.00  0.00           H 
ATOM   3398  CA  MET B 528      91.120  97.750  75.440  1.00  0.00           C 
ATOM   3399  HA  MET B 528      91.740  96.970  75.020  1.00  0.00           H 
ATOM   3400  CB  MET B 528      90.850  97.390  76.890  1.00  0.00           C 
ATOM   3401  HB1 MET B 528      91.840  97.340  77.390  1.00  0.00           H 
ATOM   3402  HB2 MET B 528      90.350  98.230  77.430  1.00  0.00           H 
ATOM   3403  CG  MET B 528      90.160  96.060  77.280  1.00  0.00           C 
ATOM   3404  HG1 MET B 528      90.220  96.010  78.390  1.00  0.00           H 
ATOM   3405  HG2 MET B 528      89.130  96.040  76.850  1.00  0.00           H 
ATOM   3406  SD  MET B 528      91.170  94.590  76.750  1.00  0.00           S 
ATOM   3407  CE  MET B 528      92.820  94.830  77.420  1.00  0.00           C 
ATOM   3408  HE1 MET B 528      93.550  94.180  76.890  1.00  0.00           H 
ATOM   3409  HE2 MET B 528      93.160  95.860  77.180  1.00  0.00           H 
ATOM   3410  HE3 MET B 528      92.820  94.550  78.490  1.00  0.00           H 
ATOM   3411  C   MET B 528      89.810  97.910  74.750  1.00  0.00           C 
ATOM   3412  O   MET B 528      89.480  97.000  73.910  1.00  0.00           O 
ATOM   3413  N   ALA B 529      89.130  98.990  74.870  1.00  0.00           N 
ATOM   3414  HN  ALA B 529      89.490  99.760  75.390  1.00  0.00           H 
ATOM   3415  CA  ALA B 529      87.920  99.260  74.120  1.00  0.00           C 
ATOM   3416  HA  ALA B 529      87.210  98.480  74.370  1.00  0.00           H 
ATOM   3417  CB  ALA B 529      87.270 100.570  74.590  1.00  0.00           C 
ATOM   3418  HB1 ALA B 529      86.240 100.520  74.180  1.00  0.00           H 
ATOM   3419  HB2 ALA B 529      87.320 100.420  75.690  1.00  0.00           H 
ATOM   3420  HB3 ALA B 529      87.790 101.530  74.370  1.00  0.00           H 
ATOM   3421  C   ALA B 529      88.090  99.370  72.580  1.00  0.00           C 
ATOM   3422  O   ALA B 529      87.250  98.910  71.850  1.00  0.00           O 
ATOM   3423  N   LEU B 530      89.250  99.840  72.050  1.00  0.00           N 
ATOM   3424  HN  LEU B 530      89.880 100.230  72.720  1.00  0.00           H 
ATOM   3425  CA  LEU B 530      89.690  99.610  70.630  1.00  0.00           C 
ATOM   3426  HA  LEU B 530      88.900  99.880  69.940  1.00  0.00           H 
ATOM   3427  CB  LEU B 530      90.960 100.400  70.250  1.00  0.00           C 
ATOM   3428  HB1 LEU B 530      91.630 100.520  71.120  1.00  0.00           H 
ATOM   3429  HB2 LEU B 530      91.550  99.870  69.470  1.00  0.00           H 
ATOM   3430  CG  LEU B 530      90.610 101.870  69.790  1.00  0.00           C 
ATOM   3431  HG  LEU B 530      89.800 101.750  69.030  1.00  0.00           H 
ATOM   3432  CD1 LEU B 530      89.950 102.800  70.840  1.00  0.00           C 
ATOM   3433 1HD1 LEU B 530      90.710 103.120  71.590  1.00  0.00           H 
ATOM   3434 2HD1 LEU B 530      89.460 103.590  70.230  1.00  0.00           H 
ATOM   3435 3HD1 LEU B 530      89.080 102.400  71.410  1.00  0.00           H 
ATOM   3436  CD2 LEU B 530      91.920 102.500  69.210  1.00  0.00           C 
ATOM   3437 1HD2 LEU B 530      91.970 102.130  68.160  1.00  0.00           H 
ATOM   3438 2HD2 LEU B 530      91.900 103.610  69.240  1.00  0.00           H 
ATOM   3439 3HD2 LEU B 530      92.900 102.210  69.640  1.00  0.00           H 
ATOM   3440  C   LEU B 530      90.040  98.130  70.370  1.00  0.00           C 
ATOM   3441  O   LEU B 530      89.690  97.680  69.280  1.00  0.00           O 
ATOM   3442  N   PHE B 531      90.690  97.390  71.290  1.00  0.00           N 
ATOM   3443  HN  PHE B 531      91.060  97.800  72.120  1.00  0.00           H 
ATOM   3444  CA  PHE B 531      91.000  95.990  71.200  1.00  0.00           C 
ATOM   3445  HA  PHE B 531      91.550  95.970  70.270  1.00  0.00           H 
ATOM   3446  CB  PHE B 531      92.060  95.620  72.260  1.00  0.00           C 
ATOM   3447  HB1 PHE B 531      92.870  96.390  72.240  1.00  0.00           H 
ATOM   3448  HB2 PHE B 531      91.710  95.550  73.310  1.00  0.00           H 
ATOM   3449  CG  PHE B 531      92.710  94.250  72.060  1.00  0.00           C 
ATOM   3450  CD1 PHE B 531      93.230  93.830  70.830  1.00  0.00           C 
ATOM   3451  HD1 PHE B 531      93.470  94.510  70.020  1.00  0.00           H 
ATOM   3452  CE1 PHE B 531      93.730  92.560  70.650  1.00  0.00           C 
ATOM   3453  HE1 PHE B 531      94.040  92.210  69.680  1.00  0.00           H 
ATOM   3454  CZ  PHE B 531      93.570  91.600  71.660  1.00  0.00           C 
ATOM   3455  HZ  PHE B 531      93.870  90.590  71.410  1.00  0.00           H 
ATOM   3456  CD2 PHE B 531      92.570  93.310  73.020  1.00  0.00           C 
ATOM   3457  HD2 PHE B 531      92.050  93.520  73.940  1.00  0.00           H 
ATOM   3458  CE2 PHE B 531      93.040  91.970  72.870  1.00  0.00           C 
ATOM   3459  HE2 PHE B 531      92.710  91.300  73.650  1.00  0.00           H 
ATOM   3460  C   PHE B 531      89.830  95.100  71.110  1.00  0.00           C 
ATOM   3461  O   PHE B 531      89.750  94.280  70.200  1.00  0.00           O 
ATOM   3462  N   SER B 532      88.800  95.270  71.980  1.00  0.00           N 
ATOM   3463  HN  SER B 532      88.970  95.770  72.820  1.00  0.00           H 
ATOM   3464  CA  SER B 532      87.680  94.390  71.980  1.00  0.00           C 
ATOM   3465  HA  SER B 532      88.070  93.450  71.610  1.00  0.00           H 
ATOM   3466  CB  SER B 532      86.880  94.200  73.240  1.00  0.00           C 
ATOM   3467  HB1 SER B 532      86.450  95.120  73.690  1.00  0.00           H 
ATOM   3468  HB2 SER B 532      86.020  93.520  73.070  1.00  0.00           H 
ATOM   3469  OG  SER B 532      87.800  93.440  74.090  1.00  0.00           O 
ATOM   3470  HG1 SER B 532      88.270  92.820  73.530  1.00  0.00           H 
ATOM   3471  C   SER B 532      86.710  94.650  70.920  1.00  0.00           C 
ATOM   3472  O   SER B 532      85.980  93.760  70.410  1.00  0.00           O 
ATOM   3473  N   THR B 533      86.600  95.930  70.550  1.00  0.00           N 
ATOM   3474  HN  THR B 533      87.060  96.650  71.050  1.00  0.00           H 
ATOM   3475  CA  THR B 533      85.910  96.280  69.370  1.00  0.00           C 
ATOM   3476  HA  THR B 533      84.910  95.860  69.390  1.00  0.00           H 
ATOM   3477  CB  THR B 533      85.650  97.770  69.280  1.00  0.00           C 
ATOM   3478  HB  THR B 533      86.670  98.220  69.300  1.00  0.00           H 
ATOM   3479  OG1 THR B 533      84.940  98.290  70.410  1.00  0.00           O 
ATOM   3480  HG1 THR B 533      85.480  98.080  71.180  1.00  0.00           H 
ATOM   3481  CG2 THR B 533      84.770  98.160  68.060  1.00  0.00           C 
ATOM   3482 1HG2 THR B 533      85.170  97.880  67.060  1.00  0.00           H 
ATOM   3483 2HG2 THR B 533      83.770  97.680  68.080  1.00  0.00           H 
ATOM   3484 3HG2 THR B 533      84.530  99.240  68.130  1.00  0.00           H 
ATOM   3485  C   THR B 533      86.490  95.800  68.120  1.00  0.00           C 
ATOM   3486  O   THR B 533      85.820  95.410  67.150  1.00  0.00           O 
ATOM   3487  N   PHE B 534      87.820  95.770  68.040  1.00  0.00           N 
ATOM   3488  HN  PHE B 534      88.220  96.310  68.770  1.00  0.00           H 
ATOM   3489  CA  PHE B 534      88.510  95.070  66.980  1.00  0.00           C 
ATOM   3490  HA  PHE B 534      88.100  95.400  66.040  1.00  0.00           H 
ATOM   3491  CB  PHE B 534      90.010  95.380  67.020  1.00  0.00           C 
ATOM   3492  HB1 PHE B 534      90.290  96.390  66.660  1.00  0.00           H 
ATOM   3493  HB2 PHE B 534      90.290  95.380  68.090  1.00  0.00           H 
ATOM   3494  CG  PHE B 534      90.940  94.370  66.280  1.00  0.00           C 
ATOM   3495  CD1 PHE B 534      91.340  94.490  64.950  1.00  0.00           C 
ATOM   3496  HD1 PHE B 534      91.030  95.200  64.190  1.00  0.00           H 
ATOM   3497  CE1 PHE B 534      92.030  93.390  64.370  1.00  0.00           C 
ATOM   3498  HE1 PHE B 534      92.130  93.540  63.300  1.00  0.00           H 
ATOM   3499  CZ  PHE B 534      92.630  92.420  65.110  1.00  0.00           C 
ATOM   3500  HZ  PHE B 534      93.190  91.600  64.680  1.00  0.00           H 
ATOM   3501  CD2 PHE B 534      91.530  93.370  67.080  1.00  0.00           C 
ATOM   3502  HD2 PHE B 534      91.150  93.350  68.090  1.00  0.00           H 
ATOM   3503  CE2 PHE B 534      92.330  92.430  66.490  1.00  0.00           C 
ATOM   3504  HE2 PHE B 534      92.650  91.650  67.160  1.00  0.00           H 
ATOM   3505  C   PHE B 534      88.250  93.540  66.950  1.00  0.00           C 
ATOM   3506  O   PHE B 534      87.880  93.010  65.910  1.00  0.00           O 
ATOM   3507  N   GLU B 535      88.400  92.860  68.150  1.00  0.00           N 
ATOM   3508  HN  GLU B 535      88.790  93.360  68.920  1.00  0.00           H 
ATOM   3509  CA  GLU B 535      87.940  91.480  68.530  1.00  0.00           C 
ATOM   3510  HA  GLU B 535      88.620  90.850  67.980  1.00  0.00           H 
ATOM   3511  CB  GLU B 535      88.110  91.060  69.990  1.00  0.00           C 
ATOM   3512  HB1 GLU B 535      87.450  91.640  70.660  1.00  0.00           H 
ATOM   3513  HB2 GLU B 535      87.740  90.010  70.020  1.00  0.00           H 
ATOM   3514  CG  GLU B 535      89.570  90.950  70.450  1.00  0.00           C 
ATOM   3515  HG1 GLU B 535      90.080  90.130  69.900  1.00  0.00           H 
ATOM   3516  HG2 GLU B 535      90.060  91.930  70.240  1.00  0.00           H 
ATOM   3517  CD  GLU B 535      89.680  90.680  71.960  1.00  0.00           C 
ATOM   3518  OE1 GLU B 535      89.190  91.500  72.810  1.00  0.00           O 
ATOM   3519  OE2 GLU B 535      90.350  89.640  72.290  1.00  0.00           O 
ATOM   3520  C   GLU B 535      86.500  91.180  68.030  1.00  0.00           C 
ATOM   3521  O   GLU B 535      86.300  90.270  67.320  1.00  0.00           O 
ATOM   3522  N   LEU B 536      85.500  92.040  68.280  1.00  0.00           N 
ATOM   3523  HN  LEU B 536      85.730  92.800  68.890  1.00  0.00           H 
ATOM   3524  CA  LEU B 536      84.130  91.850  67.910  1.00  0.00           C 
ATOM   3525  HA  LEU B 536      83.870  90.830  68.150  1.00  0.00           H 
ATOM   3526  CB  LEU B 536      83.180  92.840  68.760  1.00  0.00           C 
ATOM   3527  HB1 LEU B 536      83.480  93.900  68.630  1.00  0.00           H 
ATOM   3528  HB2 LEU B 536      82.120  92.580  68.540  1.00  0.00           H 
ATOM   3529  CG  LEU B 536      83.270  92.420  70.250  1.00  0.00           C 
ATOM   3530  HG  LEU B 536      84.280  92.030  70.520  1.00  0.00           H 
ATOM   3531  CD1 LEU B 536      82.770  93.520  71.170  1.00  0.00           C 
ATOM   3532 1HD1 LEU B 536      82.740  93.230  72.240  1.00  0.00           H 
ATOM   3533 2HD1 LEU B 536      83.420  94.410  71.080  1.00  0.00           H 
ATOM   3534 3HD1 LEU B 536      81.710  93.750  70.920  1.00  0.00           H 
ATOM   3535  CD2 LEU B 536      82.390  91.170  70.480  1.00  0.00           C 
ATOM   3536 1HD2 LEU B 536      82.420  90.840  71.540  1.00  0.00           H 
ATOM   3537 2HD2 LEU B 536      81.300  91.340  70.330  1.00  0.00           H 
ATOM   3538 3HD2 LEU B 536      82.750  90.300  69.880  1.00  0.00           H 
ATOM   3539  C   LEU B 536      83.880  92.070  66.390  1.00  0.00           C 
ATOM   3540  O   LEU B 536      82.970  91.520  65.790  1.00  0.00           O 
ATOM   3541  N   PHE B 537      84.740  92.920  65.770  1.00  0.00           N 
ATOM   3542  HN  PHE B 537      85.540  93.350  66.190  1.00  0.00           H 
ATOM   3543  CA  PHE B 537      84.760  93.030  64.280  1.00  0.00           C 
ATOM   3544  HA  PHE B 537      83.710  93.170  64.050  1.00  0.00           H 
ATOM   3545  CB  PHE B 537      85.640  94.280  63.750  1.00  0.00           C 
ATOM   3546  HB1 PHE B 537      85.300  95.070  64.450  1.00  0.00           H 
ATOM   3547  HB2 PHE B 537      86.730  94.060  63.850  1.00  0.00           H 
ATOM   3548  CG  PHE B 537      85.420  94.730  62.370  1.00  0.00           C 
ATOM   3549  CD1 PHE B 537      84.420  95.690  62.150  1.00  0.00           C 
ATOM   3550  HD1 PHE B 537      83.840  96.030  62.990  1.00  0.00           H 
ATOM   3551  CE1 PHE B 537      84.300  96.220  60.880  1.00  0.00           C 
ATOM   3552  HE1 PHE B 537      83.740  97.140  60.800  1.00  0.00           H 
ATOM   3553  CZ  PHE B 537      85.020  95.670  59.840  1.00  0.00           C 
ATOM   3554  HZ  PHE B 537      84.860  96.010  58.830  1.00  0.00           H 
ATOM   3555  CD2 PHE B 537      86.170  94.230  61.350  1.00  0.00           C 
ATOM   3556  HD2 PHE B 537      86.940  93.480  61.440  1.00  0.00           H 
ATOM   3557  CE2 PHE B 537      85.990  94.640  60.020  1.00  0.00           C 
ATOM   3558  HE2 PHE B 537      86.470  94.270  59.130  1.00  0.00           H 
ATOM   3559  C   PHE B 537      85.110  91.770  63.610  1.00  0.00           C 
ATOM   3560  O   PHE B 537      84.480  91.440  62.560  1.00  0.00           O 
ATOM   3561  N   LEU B 538      86.000  90.940  64.150  1.00  0.00           N 
ATOM   3562  HN  LEU B 538      86.200  91.270  65.070  1.00  0.00           H 
ATOM   3563  CA  LEU B 538      86.400  89.650  63.620  1.00  0.00           C 
ATOM   3564  HA  LEU B 538      86.240  89.750  62.560  1.00  0.00           H 
ATOM   3565  CB  LEU B 538      87.880  89.430  63.990  1.00  0.00           C 
ATOM   3566  HB1 LEU B 538      87.960  89.210  65.080  1.00  0.00           H 
ATOM   3567  HB2 LEU B 538      88.140  88.440  63.550  1.00  0.00           H 
ATOM   3568  CG  LEU B 538      88.960  90.410  63.460  1.00  0.00           C 
ATOM   3569  HG  LEU B 538      88.740  91.300  64.090  1.00  0.00           H 
ATOM   3570  CD1 LEU B 538      90.480  90.040  63.630  1.00  0.00           C 
ATOM   3571 1HD1 LEU B 538      91.050  90.900  63.210  1.00  0.00           H 
ATOM   3572 2HD1 LEU B 538      90.810  89.840  64.670  1.00  0.00           H 
ATOM   3573 3HD1 LEU B 538      90.760  89.120  63.080  1.00  0.00           H 
ATOM   3574  CD2 LEU B 538      88.630  90.730  61.980  1.00  0.00           C 
ATOM   3575 1HD2 LEU B 538      89.440  91.370  61.590  1.00  0.00           H 
ATOM   3576 2HD2 LEU B 538      88.600  89.870  61.280  1.00  0.00           H 
ATOM   3577 3HD2 LEU B 538      87.590  91.100  61.810  1.00  0.00           H 
ATOM   3578  C   LEU B 538      85.630  88.490  64.130  1.00  0.00           C 
ATOM   3579  O   LEU B 538      85.860  87.330  63.870  1.00  0.00           O 
ATOM   3580  N   THR B 539      84.670  88.800  65.020  1.00  0.00           N 
ATOM   3581  HN  THR B 539      84.610  89.750  65.330  1.00  0.00           H 
ATOM   3582  CA  THR B 539      83.850  87.860  65.800  1.00  0.00           C 
ATOM   3583  HA  THR B 539      83.380  88.290  66.670  1.00  0.00           H 
ATOM   3584  CB  THR B 539      82.660  87.240  65.110  1.00  0.00           C 
ATOM   3585  HB  THR B 539      82.140  86.390  65.600  1.00  0.00           H 
ATOM   3586  OG1 THR B 539      82.930  86.900  63.770  1.00  0.00           O 
ATOM   3587  HG1 THR B 539      83.520  86.140  63.800  1.00  0.00           H 
ATOM   3588  CG2 THR B 539      81.630  88.320  64.910  1.00  0.00           C 
ATOM   3589 1HG2 THR B 539      80.710  87.990  64.390  1.00  0.00           H 
ATOM   3590 2HG2 THR B 539      81.220  88.630  65.890  1.00  0.00           H 
ATOM   3591 3HG2 THR B 539      82.010  89.260  64.470  1.00  0.00           H 
ATOM   3592  C   THR B 539      84.580  86.820  66.480  1.00  0.00           C 
ATOM   3593  O   THR B 539      84.190  85.660  66.430  1.00  0.00           O 
ATOM   3594  N   ILE B 540      85.680  87.130  67.200  1.00  0.00           N 
ATOM   3595  HN  ILE B 540      85.900  88.070  67.440  1.00  0.00           H 
ATOM   3596  CA  ILE B 540      86.580  86.160  67.860  1.00  0.00           C 
ATOM   3597  HA  ILE B 540      86.380  85.160  67.510  1.00  0.00           H 
ATOM   3598  CB  ILE B 540      88.030  86.510  67.460  1.00  0.00           C 
ATOM   3599  HB  ILE B 540      88.640  85.810  68.070  1.00  0.00           H 
ATOM   3600  CG2 ILE B 540      88.240  86.190  65.970  1.00  0.00           C 
ATOM   3601 1HG2 ILE B 540      89.300  86.280  65.660  1.00  0.00           H 
ATOM   3602 2HG2 ILE B 540      87.830  85.180  65.760  1.00  0.00           H 
ATOM   3603 3HG2 ILE B 540      87.700  86.910  65.320  1.00  0.00           H 
ATOM   3604  CG1 ILE B 540      88.440  87.930  67.910  1.00  0.00           C 
ATOM   3605 1HG1 ILE B 540      87.740  88.660  67.450  1.00  0.00           H 
ATOM   3606 2HG1 ILE B 540      88.260  88.020  69.000  1.00  0.00           H 
ATOM   3607  CD  ILE B 540      89.830  88.310  67.480  1.00  0.00           C 
ATOM   3608  HD1 ILE B 540      90.010  88.420  66.390  1.00  0.00           H 
ATOM   3609  HD2 ILE B 540      90.020  89.320  67.910  1.00  0.00           H 
ATOM   3610  HD3 ILE B 540      90.530  87.540  67.880  1.00  0.00           H 
ATOM   3611  C   ILE B 540      86.370  86.100  69.350  1.00  0.00           C 
ATOM   3612  O   ILE B 540      87.010  85.340  70.040  1.00  0.00           O 
ATOM   3613  N   ILE B 541      85.400  86.790  69.960  1.00  0.00           N 
ATOM   3614  HN  ILE B 541      84.830  87.350  69.360  1.00  0.00           H 
ATOM   3615  CA  ILE B 541      84.980  86.710  71.330  1.00  0.00           C 
ATOM   3616  HA  ILE B 541      85.190  85.700  71.660  1.00  0.00           H 
ATOM   3617  CB  ILE B 541      85.520  87.780  72.260  1.00  0.00           C 
ATOM   3618  HB  ILE B 541      85.080  87.680  73.280  1.00  0.00           H 
ATOM   3619  CG2 ILE B 541      87.070  87.640  72.270  1.00  0.00           C 
ATOM   3620 1HG2 ILE B 541      87.330  86.610  72.590  1.00  0.00           H 
ATOM   3621 2HG2 ILE B 541      87.470  87.800  71.250  1.00  0.00           H 
ATOM   3622 3HG2 ILE B 541      87.510  88.400  72.950  1.00  0.00           H 
ATOM   3623  CG1 ILE B 541      85.110  89.260  71.870  1.00  0.00           C 
ATOM   3624 1HG1 ILE B 541      85.520  89.490  70.860  1.00  0.00           H 
ATOM   3625 2HG1 ILE B 541      84.010  89.290  71.720  1.00  0.00           H 
ATOM   3626  CD  ILE B 541      85.440  90.350  72.870  1.00  0.00           C 
ATOM   3627  HD1 ILE B 541      86.490  90.320  73.230  1.00  0.00           H 
ATOM   3628  HD2 ILE B 541      85.300  91.400  72.550  1.00  0.00           H 
ATOM   3629  HD3 ILE B 541      84.880  90.230  73.820  1.00  0.00           H 
ATOM   3630  C   ILE B 541      83.460  86.840  71.190  1.00  0.00           C 
ATOM   3631  O   ILE B 541      83.000  87.490  70.260  1.00  0.00           O 
ATOM   3632  N   ASP B 542      82.700  86.300  72.100  1.00  0.00           N 
ATOM   3633  HN  ASP B 542      83.220  85.730  72.730  1.00  0.00           H 
ATOM   3634  CA  ASP B 542      81.280  86.580  72.300  1.00  0.00           C 
ATOM   3635  HA  ASP B 542      80.840  86.250  71.370  1.00  0.00           H 
ATOM   3636  CB  ASP B 542      80.610  85.860  73.450  1.00  0.00           C 
ATOM   3637  HB1 ASP B 542      81.020  86.190  74.430  1.00  0.00           H 
ATOM   3638  HB2 ASP B 542      79.500  85.940  73.410  1.00  0.00           H 
ATOM   3639  CG  ASP B 542      80.960  84.420  73.280  1.00  0.00           C 
ATOM   3640  OD1 ASP B 542      81.080  83.970  72.130  1.00  0.00           O 
ATOM   3641  OD2 ASP B 542      81.160  83.710  74.260  1.00  0.00           O 
ATOM   3642  C   ASP B 542      80.980  88.060  72.590  1.00  0.00           C 
ATOM   3643  O   ASP B 542      81.770  88.890  73.120  1.00  0.00           O 
ATOM   3644  N   GLY B 543      79.770  88.490  72.220  1.00  0.00           N 
ATOM   3645  HN  GLY B 543      79.310  87.810  71.660  1.00  0.00           H 
ATOM   3646  CA  GLY B 543      79.230  89.770  72.480  1.00  0.00           C 
ATOM   3647  HA1 GLY B 543      79.500  90.570  71.810  1.00  0.00           H 
ATOM   3648  HA2 GLY B 543      78.190  89.600  72.260  1.00  0.00           H 
ATOM   3649  C   GLY B 543      79.200  90.180  73.920  1.00  0.00           C 
ATOM   3650  O   GLY B 543      78.650  89.370  74.660  1.00  0.00           O 
ATOM   3651  N   PRO B 544      79.620  91.330  74.370  1.00  0.00           N 
ATOM   3652  CD  PRO B 544      80.220  92.380  73.600  1.00  0.00           C 
ATOM   3653  HD1 PRO B 544      79.550  92.880  72.870  1.00  0.00           H 
ATOM   3654  HD2 PRO B 544      81.000  91.910  72.960  1.00  0.00           H 
ATOM   3655  CA  PRO B 544      79.500  91.750  75.830  1.00  0.00           C 
ATOM   3656  HA  PRO B 544      80.190  91.100  76.350  1.00  0.00           H 
ATOM   3657  CB  PRO B 544      79.960  93.210  75.810  1.00  0.00           C 
ATOM   3658  HB1 PRO B 544      79.090  93.910  75.820  1.00  0.00           H 
ATOM   3659  HB2 PRO B 544      80.450  93.560  76.740  1.00  0.00           H 
ATOM   3660  CG  PRO B 544      80.910  93.290  74.580  1.00  0.00           C 
ATOM   3661  HG1 PRO B 544      80.990  94.310  74.140  1.00  0.00           H 
ATOM   3662  HG2 PRO B 544      81.850  92.780  74.860  1.00  0.00           H 
ATOM   3663  C   PRO B 544      78.130  91.570  76.530  1.00  0.00           C 
ATOM   3664  O   PRO B 544      77.180  92.260  76.220  1.00  0.00           O 
ATOM   3665  N   ALA B 545      78.120  90.580  77.440  1.00  0.00           N 
ATOM   3666  HN  ALA B 545      78.910  89.970  77.470  1.00  0.00           H 
ATOM   3667  CA  ALA B 545      76.860  90.170  78.050  1.00  0.00           C 
ATOM   3668  HA  ALA B 545      76.140  90.960  77.900  1.00  0.00           H 
ATOM   3669  CB  ALA B 545      76.440  88.880  77.360  1.00  0.00           C 
ATOM   3670  HB1 ALA B 545      75.600  88.440  77.930  1.00  0.00           H 
ATOM   3671  HB2 ALA B 545      76.180  89.170  76.320  1.00  0.00           H 
ATOM   3672  HB3 ALA B 545      77.250  88.120  77.320  1.00  0.00           H 
ATOM   3673  C   ALA B 545      77.030  89.860  79.580  1.00  0.00           C 
ATOM   3674  O   ALA B 545      78.060  89.340  79.920  1.00  0.00           O 
ATOM   3675  N   ASN B 546      76.020  90.160  80.410  1.00  0.00           N 
ATOM   3676  HN  ASN B 546      75.170  90.560  80.070  1.00  0.00           H 
ATOM   3677  CA  ASN B 546      76.000  89.780  81.850  1.00  0.00           C 
ATOM   3678  HA  ASN B 546      76.680  88.950  81.960  1.00  0.00           H 
ATOM   3679  CB  ASN B 546      76.460  90.980  82.770  1.00  0.00           C 
ATOM   3680  HB1 ASN B 546      77.490  91.180  82.400  1.00  0.00           H 
ATOM   3681  HB2 ASN B 546      75.790  91.840  82.560  1.00  0.00           H 
ATOM   3682  CG  ASN B 546      76.450  90.690  84.270  1.00  0.00           C 
ATOM   3683  OD1 ASN B 546      75.650  89.880  84.880  1.00  0.00           O 
ATOM   3684  ND2 ASN B 546      77.350  91.450  84.960  1.00  0.00           N 
ATOM   3685 1HD2 ASN B 546      78.070  92.000  84.530  1.00  0.00           H 
ATOM   3686 2HD2 ASN B 546      77.620  91.250  85.900  1.00  0.00           H 
ATOM   3687  C   ASN B 546      74.580  89.260  82.050  1.00  0.00           C 
ATOM   3688  O   ASN B 546      74.410  88.180  82.520  1.00  0.00           O 
ATOM   3689  N   TYR B 547      73.460  90.040  81.830  1.00  0.00           N 
ATOM   3690  HN  TYR B 547      73.640  90.950  81.450  1.00  0.00           H 
ATOM   3691  CA  TYR B 547      72.070  89.690  81.980  1.00  0.00           C 
ATOM   3692  HA  TYR B 547      71.380  90.370  81.500  1.00  0.00           H 
ATOM   3693  CB  TYR B 547      71.660  88.250  81.510  1.00  0.00           C 
ATOM   3694  HB1 TYR B 547      72.210  87.490  82.100  1.00  0.00           H 
ATOM   3695  HB2 TYR B 547      70.580  88.020  81.580  1.00  0.00           H 
ATOM   3696  CG  TYR B 547      72.040  88.160  80.060  1.00  0.00           C 
ATOM   3697  CD1 TYR B 547      71.270  88.710  79.060  1.00  0.00           C 
ATOM   3698  HD1 TYR B 547      70.470  89.390  79.290  1.00  0.00           H 
ATOM   3699  CE1 TYR B 547      71.390  88.220  77.760  1.00  0.00           C 
ATOM   3700  HE1 TYR B 547      70.880  88.740  76.960  1.00  0.00           H 
ATOM   3701  CZ  TYR B 547      72.400  87.260  77.390  1.00  0.00           C 
ATOM   3702  OH  TYR B 547      72.530  86.910  76.000  1.00  0.00           O 
ATOM   3703  HH  TYR B 547      71.900  87.450  75.510  1.00  0.00           H 
ATOM   3704  CD2 TYR B 547      73.060  87.230  79.730  1.00  0.00           C 
ATOM   3705  HD2 TYR B 547      73.600  86.860  80.590  1.00  0.00           H 
ATOM   3706  CE2 TYR B 547      73.240  86.790  78.410  1.00  0.00           C 
ATOM   3707  HE2 TYR B 547      73.980  86.020  78.220  1.00  0.00           H 
ATOM   3708  C   TYR B 547      71.650  89.810  83.450  1.00  0.00           C 
ATOM   3709  O   TYR B 547      70.470  90.220  83.730  1.00  0.00           O 
ATOM   3710  N   ASN B 548      72.610  89.640  84.380  1.00  0.00           N 
ATOM   3711  HN  ASN B 548      73.520  89.340  84.120  1.00  0.00           H 
ATOM   3712  CA  ASN B 548      72.270  89.820  85.800  1.00  0.00           C 
ATOM   3713  HA  ASN B 548      71.290  89.480  86.090  1.00  0.00           H 
ATOM   3714  CB  ASN B 548      73.230  89.070  86.760  1.00  0.00           C 
ATOM   3715  HB1 ASN B 548      74.260  89.450  86.590  1.00  0.00           H 
ATOM   3716  HB2 ASN B 548      72.880  89.200  87.810  1.00  0.00           H 
ATOM   3717  CG  ASN B 548      73.070  87.570  86.410  1.00  0.00           C 
ATOM   3718  OD1 ASN B 548      72.070  87.020  86.830  1.00  0.00           O 
ATOM   3719  ND2 ASN B 548      74.040  86.960  85.750  1.00  0.00           N 
ATOM   3720 1HD2 ASN B 548      74.760  87.420  85.220  1.00  0.00           H 
ATOM   3721 2HD2 ASN B 548      73.900  85.990  85.530  1.00  0.00           H 
ATOM   3722  C   ASN B 548      72.290  91.290  86.200  1.00  0.00           C 
ATOM   3723  O   ASN B 548      72.030  91.710  87.280  1.00  0.00           O 
ATOM   3724  N   VAL B 549      72.570  92.140  85.210  1.00  0.00           N 
ATOM   3725  HN  VAL B 549      72.950  91.820  84.350  1.00  0.00           H 
ATOM   3726  CA  VAL B 549      72.580  93.610  85.350  1.00  0.00           C 
ATOM   3727  HA  VAL B 549      72.080  93.950  86.250  1.00  0.00           H 
ATOM   3728  CB  VAL B 549      74.080  93.930  85.490  1.00  0.00           C 
ATOM   3729  HB  VAL B 549      74.580  93.140  86.090  1.00  0.00           H 
ATOM   3730  CG1 VAL B 549      74.820  94.190  84.170  1.00  0.00           C 
ATOM   3731 1HG1 VAL B 549      75.890  93.930  84.340  1.00  0.00           H 
ATOM   3732 2HG1 VAL B 549      74.550  93.560  83.290  1.00  0.00           H 
ATOM   3733 3HG1 VAL B 549      74.840  95.280  83.970  1.00  0.00           H 
ATOM   3734  CG2 VAL B 549      74.170  95.070  86.610  1.00  0.00           C 
ATOM   3735 1HG2 VAL B 549      75.210  95.300  86.920  1.00  0.00           H 
ATOM   3736 2HG2 VAL B 549      73.760  96.020  86.190  1.00  0.00           H 
ATOM   3737 3HG2 VAL B 549      73.550  94.730  87.470  1.00  0.00           H 
ATOM   3738  C   VAL B 549      71.990  94.260  84.100  1.00  0.00           C 
ATOM   3739  O   VAL B 549      72.070  93.810  82.970  1.00  0.00           O 
ATOM   3740  N   ASP B 550      71.350  95.420  84.300  1.00  0.00           N 
ATOM   3741  HN  ASP B 550      71.300  95.970  85.130  1.00  0.00           H 
ATOM   3742  CA  ASP B 550      70.610  96.090  83.220  1.00  0.00           C 
ATOM   3743  HA  ASP B 550      70.320  95.280  82.570  1.00  0.00           H 
ATOM   3744  CB  ASP B 550      69.540  97.140  83.790  1.00  0.00           C 
ATOM   3745  HB1 ASP B 550      70.010  97.820  84.540  1.00  0.00           H 
ATOM   3746  HB2 ASP B 550      69.040  97.700  82.980  1.00  0.00           H 
ATOM   3747  CG  ASP B 550      68.430  96.390  84.440  1.00  0.00           C 
ATOM   3748  OD1 ASP B 550      68.230  95.210  84.190  1.00  0.00           O 
ATOM   3749  OD2 ASP B 550      67.590  97.080  85.040  1.00  0.00           O 
ATOM   3750  C   ASP B 550      71.540  96.940  82.330  1.00  0.00           C 
ATOM   3751  O   ASP B 550      72.200  97.920  82.780  1.00  0.00           O 
ATOM   3752  N   LEU B 551      71.990  96.450  81.150  1.00  0.00           N 
ATOM   3753  HN  LEU B 551      71.590  95.660  80.700  1.00  0.00           H 
ATOM   3754  CA  LEU B 551      72.910  97.080  80.270  1.00  0.00           C 
ATOM   3755  HA  LEU B 551      73.760  97.390  80.860  1.00  0.00           H 
ATOM   3756  CB  LEU B 551      73.440  96.150  79.190  1.00  0.00           C 
ATOM   3757  HB1 LEU B 551      72.540  95.830  78.620  1.00  0.00           H 
ATOM   3758  HB2 LEU B 551      74.200  96.580  78.500  1.00  0.00           H 
ATOM   3759  CG  LEU B 551      74.080  94.810  79.840  1.00  0.00           C 
ATOM   3760  HG  LEU B 551      73.300  94.200  80.350  1.00  0.00           H 
ATOM   3761  CD1 LEU B 551      74.730  94.010  78.740  1.00  0.00           C 
ATOM   3762 1HD1 LEU B 551      75.140  93.060  79.150  1.00  0.00           H 
ATOM   3763 2HD1 LEU B 551      74.000  93.880  77.920  1.00  0.00           H 
ATOM   3764 3HD1 LEU B 551      75.600  94.600  78.380  1.00  0.00           H 
ATOM   3765  CD2 LEU B 551      75.240  95.130  80.870  1.00  0.00           C 
ATOM   3766 1HD2 LEU B 551      75.800  94.290  81.330  1.00  0.00           H 
ATOM   3767 2HD2 LEU B 551      75.910  95.860  80.360  1.00  0.00           H 
ATOM   3768 3HD2 LEU B 551      74.840  95.780  81.670  1.00  0.00           H 
ATOM   3769  C   LEU B 551      72.240  98.390  79.680  1.00  0.00           C 
ATOM   3770  O   LEU B 551      71.030  98.460  79.260  1.00  0.00           O 
ATOM   3771  N   PRO B 552      72.890  99.560  79.640  1.00  0.00           N 
ATOM   3772  CD  PRO B 552      74.170  99.820  80.320  1.00  0.00           C 
ATOM   3773  HD1 PRO B 552      74.990  99.280  79.810  1.00  0.00           H 
ATOM   3774  HD2 PRO B 552      74.190  99.450  81.370  1.00  0.00           H 
ATOM   3775  CA  PRO B 552      72.350 100.690  78.890  1.00  0.00           C 
ATOM   3776  HA  PRO B 552      71.560 101.100  79.490  1.00  0.00           H 
ATOM   3777  CB  PRO B 552      73.540 101.730  78.880  1.00  0.00           C 
ATOM   3778  HB1 PRO B 552      74.180 101.720  77.970  1.00  0.00           H 
ATOM   3779  HB2 PRO B 552      73.060 102.730  79.010  1.00  0.00           H 
ATOM   3780  CG  PRO B 552      74.360 101.360  80.170  1.00  0.00           C 
ATOM   3781  HG1 PRO B 552      75.430 101.650  80.120  1.00  0.00           H 
ATOM   3782  HG2 PRO B 552      73.910 101.950  80.990  1.00  0.00           H 
ATOM   3783  C   PRO B 552      71.740 100.490  77.580  1.00  0.00           C 
ATOM   3784  O   PRO B 552      72.330  99.660  76.850  1.00  0.00           O 
ATOM   3785  N   PHE B 553      70.640 101.100  77.240  1.00  0.00           N 
ATOM   3786  HN  PHE B 553      70.200 101.700  77.900  1.00  0.00           H 
ATOM   3787  CA  PHE B 553      69.800 100.760  76.050  1.00  0.00           C 
ATOM   3788  HA  PHE B 553      69.790  99.680  75.970  1.00  0.00           H 
ATOM   3789  CB  PHE B 553      68.340 101.300  76.150  1.00  0.00           C 
ATOM   3790  HB1 PHE B 553      67.810 100.870  75.270  1.00  0.00           H 
ATOM   3791  HB2 PHE B 553      67.790 100.940  77.040  1.00  0.00           H 
ATOM   3792  CG  PHE B 553      68.270 102.800  76.150  1.00  0.00           C 
ATOM   3793  CD1 PHE B 553      68.310 103.490  77.350  1.00  0.00           C 
ATOM   3794  HD1 PHE B 553      68.380 102.990  78.310  1.00  0.00           H 
ATOM   3795  CE1 PHE B 553      68.090 104.920  77.380  1.00  0.00           C 
ATOM   3796  HE1 PHE B 553      68.080 105.410  78.340  1.00  0.00           H 
ATOM   3797  CZ  PHE B 553      67.830 105.600  76.140  1.00  0.00           C 
ATOM   3798  HZ  PHE B 553      67.710 106.660  75.970  1.00  0.00           H 
ATOM   3799  CD2 PHE B 553      68.070 103.460  74.960  1.00  0.00           C 
ATOM   3800  HD2 PHE B 553      68.010 102.920  74.020  1.00  0.00           H 
ATOM   3801  CE2 PHE B 553      67.860 104.880  74.960  1.00  0.00           C 
ATOM   3802  HE2 PHE B 553      67.690 105.400  74.030  1.00  0.00           H 
ATOM   3803  C   PHE B 553      70.440 101.270  74.770  1.00  0.00           C 
ATOM   3804  O   PHE B 553      70.110 100.760  73.740  1.00  0.00           O 
ATOM   3805  N   MET B 554      71.470 102.160  74.860  1.00  0.00           N 
ATOM   3806  HN  MET B 554      71.620 102.540  75.770  1.00  0.00           H 
ATOM   3807  CA  MET B 554      72.150 102.590  73.710  1.00  0.00           C 
ATOM   3808  HA  MET B 554      71.380 102.720  72.970  1.00  0.00           H 
ATOM   3809  CB  MET B 554      72.760 103.990  73.960  1.00  0.00           C 
ATOM   3810  HB1 MET B 554      71.920 104.670  74.230  1.00  0.00           H 
ATOM   3811  HB2 MET B 554      73.460 104.060  74.820  1.00  0.00           H 
ATOM   3812  CG  MET B 554      73.320 104.690  72.660  1.00  0.00           C 
ATOM   3813  HG1 MET B 554      73.720 105.710  72.840  1.00  0.00           H 
ATOM   3814  HG2 MET B 554      74.190 104.120  72.280  1.00  0.00           H 
ATOM   3815  SD  MET B 554      72.010 105.020  71.430  1.00  0.00           S 
ATOM   3816  CE  MET B 554      72.960 105.400  69.990  1.00  0.00           C 
ATOM   3817  HE1 MET B 554      73.540 104.470  69.800  1.00  0.00           H 
ATOM   3818  HE2 MET B 554      72.250 105.590  69.160  1.00  0.00           H 
ATOM   3819  HE3 MET B 554      73.670 106.240  70.140  1.00  0.00           H 
ATOM   3820  C   MET B 554      73.150 101.550  73.340  1.00  0.00           C 
ATOM   3821  O   MET B 554      73.530 101.420  72.180  1.00  0.00           O 
ATOM   3822  N   TYR B 555      73.710 100.700  74.230  1.00  0.00           N 
ATOM   3823  HN  TYR B 555      73.490 100.840  75.190  1.00  0.00           H 
ATOM   3824  CA  TYR B 555      74.510  99.520  73.800  1.00  0.00           C 
ATOM   3825  HA  TYR B 555      75.370  99.880  73.260  1.00  0.00           H 
ATOM   3826  CB  TYR B 555      74.950  98.810  75.070  1.00  0.00           C 
ATOM   3827  HB1 TYR B 555      75.650  99.480  75.600  1.00  0.00           H 
ATOM   3828  HB2 TYR B 555      74.040  98.600  75.670  1.00  0.00           H 
ATOM   3829  CG  TYR B 555      75.520  97.390  74.820  1.00  0.00           C 
ATOM   3830  CD1 TYR B 555      76.680  97.220  74.020  1.00  0.00           C 
ATOM   3831  HD1 TYR B 555      77.120  98.120  73.620  1.00  0.00           H 
ATOM   3832  CE1 TYR B 555      77.120  95.930  73.760  1.00  0.00           C 
ATOM   3833  HE1 TYR B 555      77.990  95.660  73.180  1.00  0.00           H 
ATOM   3834  CZ  TYR B 555      76.400  94.770  74.190  1.00  0.00           C 
ATOM   3835  OH  TYR B 555      76.880  93.510  73.830  1.00  0.00           O 
ATOM   3836  HH  TYR B 555      76.510  92.980  74.540  1.00  0.00           H 
ATOM   3837  CD2 TYR B 555      74.830  96.230  75.310  1.00  0.00           C 
ATOM   3838  HD2 TYR B 555      73.890  96.380  75.830  1.00  0.00           H 
ATOM   3839  CE2 TYR B 555      75.350  94.980  75.140  1.00  0.00           C 
ATOM   3840  HE2 TYR B 555      74.850  94.140  75.590  1.00  0.00           H 
ATOM   3841  C   TYR B 555      73.910  98.640  72.700  1.00  0.00           C 
ATOM   3842  O   TYR B 555      74.570  98.340  71.720  1.00  0.00           O 
ATOM   3843  N   SER B 556      72.680  98.220  73.030  1.00  0.00           N 
ATOM   3844  HN  SER B 556      72.320  98.430  73.940  1.00  0.00           H 
ATOM   3845  CA  SER B 556      71.870  97.260  72.250  1.00  0.00           C 
ATOM   3846  HA  SER B 556      72.530  96.420  72.140  1.00  0.00           H 
ATOM   3847  CB  SER B 556      70.480  96.940  72.870  1.00  0.00           C 
ATOM   3848  HB1 SER B 556      69.860  97.860  72.900  1.00  0.00           H 
ATOM   3849  HB2 SER B 556      69.980  96.200  72.210  1.00  0.00           H 
ATOM   3850  OG  SER B 556      70.660  96.350  74.170  1.00  0.00           O 
ATOM   3851  HG1 SER B 556      70.490  95.410  74.060  1.00  0.00           H 
ATOM   3852  C   SER B 556      71.700  97.950  70.910  1.00  0.00           C 
ATOM   3853  O   SER B 556      71.900  97.340  69.880  1.00  0.00           O 
ATOM   3854  N   ILE B 557      71.310  99.250  70.730  1.00  0.00           N 
ATOM   3855  HN  ILE B 557      71.230  99.800  71.560  1.00  0.00           H 
ATOM   3856  CA  ILE B 557      71.290  99.970  69.450  1.00  0.00           C 
ATOM   3857  HA  ILE B 557      70.640  99.390  68.800  1.00  0.00           H 
ATOM   3858  CB  ILE B 557      70.660 101.350  69.590  1.00  0.00           C 
ATOM   3859  HB  ILE B 557      71.130 101.880  70.450  1.00  0.00           H 
ATOM   3860  CG2 ILE B 557      70.820 102.200  68.320  1.00  0.00           C 
ATOM   3861 1HG2 ILE B 557      70.670 103.280  68.530  1.00  0.00           H 
ATOM   3862 2HG2 ILE B 557      71.880 102.340  68.010  1.00  0.00           H 
ATOM   3863 3HG2 ILE B 557      70.290 101.800  67.430  1.00  0.00           H 
ATOM   3864  CG1 ILE B 557      69.230 101.260  70.230  1.00  0.00           C 
ATOM   3865 1HG1 ILE B 557      68.550 100.760  69.510  1.00  0.00           H 
ATOM   3866 2HG1 ILE B 557      69.310 100.570  71.090  1.00  0.00           H 
ATOM   3867  CD  ILE B 557      68.540 102.580  70.680  1.00  0.00           C 
ATOM   3868  HD1 ILE B 557      68.970 102.930  71.640  1.00  0.00           H 
ATOM   3869  HD2 ILE B 557      68.630 103.450  69.990  1.00  0.00           H 
ATOM   3870  HD3 ILE B 557      67.440 102.490  70.750  1.00  0.00           H 
ATOM   3871  C   ILE B 557      72.660 100.000  68.750  1.00  0.00           C 
ATOM   3872  O   ILE B 557      72.730  99.660  67.550  1.00  0.00           O 
ATOM   3873  N   THR B 558      73.650 100.360  69.470  1.00  0.00           N 
ATOM   3874  HN  THR B 558      73.370 100.500  70.420  1.00  0.00           H 
ATOM   3875  CA  THR B 558      75.000 100.550  69.030  1.00  0.00           C 
ATOM   3876  HA  THR B 558      74.930 101.190  68.160  1.00  0.00           H 
ATOM   3877  CB  THR B 558      75.910 101.260  69.990  1.00  0.00           C 
ATOM   3878  HB  THR B 558      76.020 100.570  70.850  1.00  0.00           H 
ATOM   3879  OG1 THR B 558      75.430 102.500  70.450  1.00  0.00           O 
ATOM   3880  HG1 THR B 558      74.750 102.290  71.090  1.00  0.00           H 
ATOM   3881  CG2 THR B 558      77.360 101.520  69.410  1.00  0.00           C 
ATOM   3882 1HG2 THR B 558      77.950 102.090  70.150  1.00  0.00           H 
ATOM   3883 2HG2 THR B 558      77.790 100.510  69.210  1.00  0.00           H 
ATOM   3884 3HG2 THR B 558      77.270 102.020  68.420  1.00  0.00           H 
ATOM   3885  C   THR B 558      75.680  99.240  68.530  1.00  0.00           C 
ATOM   3886  O   THR B 558      76.290  99.150  67.450  1.00  0.00           O 
ATOM   3887  N   TYR B 559      75.640  98.140  69.380  1.00  0.00           N 
ATOM   3888  HN  TYR B 559      75.160  98.270  70.250  1.00  0.00           H 
ATOM   3889  CA  TYR B 559      76.170  96.880  68.950  1.00  0.00           C 
ATOM   3890  HA  TYR B 559      77.180  96.970  68.580  1.00  0.00           H 
ATOM   3891  CB  TYR B 559      76.380  95.890  70.220  1.00  0.00           C 
ATOM   3892  HB1 TYR B 559      76.950  96.340  71.060  1.00  0.00           H 
ATOM   3893  HB2 TYR B 559      75.370  95.700  70.650  1.00  0.00           H 
ATOM   3894  CG  TYR B 559      77.050  94.550  69.980  1.00  0.00           C 
ATOM   3895  CD1 TYR B 559      78.390  94.530  69.430  1.00  0.00           C 
ATOM   3896  HD1 TYR B 559      78.870  95.470  69.200  1.00  0.00           H 
ATOM   3897  CE1 TYR B 559      78.980  93.280  69.070  1.00  0.00           C 
ATOM   3898  HE1 TYR B 559      79.920  93.150  68.550  1.00  0.00           H 
ATOM   3899  CZ  TYR B 559      78.320  92.130  69.510  1.00  0.00           C 
ATOM   3900  OH  TYR B 559      78.970  90.850  69.220  1.00  0.00           O 
ATOM   3901  HH  TYR B 559      78.340  90.210  69.550  1.00  0.00           H 
ATOM   3902  CD2 TYR B 559      76.390  93.390  70.260  1.00  0.00           C 
ATOM   3903  HD2 TYR B 559      75.360  93.300  70.560  1.00  0.00           H 
ATOM   3904  CE2 TYR B 559      77.000  92.140  70.120  1.00  0.00           C 
ATOM   3905  HE2 TYR B 559      76.430  91.280  70.440  1.00  0.00           H 
ATOM   3906  C   TYR B 559      75.400  96.170  67.820  1.00  0.00           C 
ATOM   3907  O   TYR B 559      76.010  95.590  66.910  1.00  0.00           O 
ATOM   3908  N   ALA B 560      74.060  96.310  67.770  1.00  0.00           N 
ATOM   3909  HN  ALA B 560      73.470  96.650  68.500  1.00  0.00           H 
ATOM   3910  CA  ALA B 560      73.240  95.820  66.630  1.00  0.00           C 
ATOM   3911  HA  ALA B 560      73.310  94.740  66.590  1.00  0.00           H 
ATOM   3912  CB  ALA B 560      71.800  96.250  66.830  1.00  0.00           C 
ATOM   3913  HB1 ALA B 560      71.100  96.100  65.980  1.00  0.00           H 
ATOM   3914  HB2 ALA B 560      71.420  95.870  67.800  1.00  0.00           H 
ATOM   3915  HB3 ALA B 560      71.860  97.350  66.940  1.00  0.00           H 
ATOM   3916  C   ALA B 560      73.790  96.340  65.310  1.00  0.00           C 
ATOM   3917  O   ALA B 560      74.170  95.540  64.480  1.00  0.00           O 
ATOM   3918  N   ALA B 561      73.830  97.660  65.100  1.00  0.00           N 
ATOM   3919  HN  ALA B 561      73.510  98.300  65.800  1.00  0.00           H 
ATOM   3920  CA  ALA B 561      74.420  98.200  63.910  1.00  0.00           C 
ATOM   3921  HA  ALA B 561      73.870  97.810  63.070  1.00  0.00           H 
ATOM   3922  CB  ALA B 561      74.200  99.740  63.940  1.00  0.00           C 
ATOM   3923  HB1 ALA B 561      74.950 100.170  63.240  1.00  0.00           H 
ATOM   3924  HB2 ALA B 561      73.210 100.020  63.520  1.00  0.00           H 
ATOM   3925  HB3 ALA B 561      74.350 100.210  64.930  1.00  0.00           H 
ATOM   3926  C   ALA B 561      75.890  97.880  63.650  1.00  0.00           C 
ATOM   3927  O   ALA B 561      76.320  97.560  62.570  1.00  0.00           O 
ATOM   3928  N   PHE B 562      76.670  97.880  64.720  1.00  0.00           N 
ATOM   3929  HN  PHE B 562      76.370  98.250  65.600  1.00  0.00           H 
ATOM   3930  CA  PHE B 562      78.070  97.420  64.660  1.00  0.00           C 
ATOM   3931  HA  PHE B 562      78.590  98.140  64.040  1.00  0.00           H 
ATOM   3932  CB  PHE B 562      78.730  97.470  66.100  1.00  0.00           C 
ATOM   3933  HB1 PHE B 562      78.600  98.470  66.560  1.00  0.00           H 
ATOM   3934  HB2 PHE B 562      78.300  96.700  66.780  1.00  0.00           H 
ATOM   3935  CG  PHE B 562      80.220  97.130  66.120  1.00  0.00           C 
ATOM   3936  CD1 PHE B 562      81.140  97.910  65.380  1.00  0.00           C 
ATOM   3937  HD1 PHE B 562      80.760  98.870  65.060  1.00  0.00           H 
ATOM   3938  CE1 PHE B 562      82.500  97.590  65.260  1.00  0.00           C 
ATOM   3939  HE1 PHE B 562      83.180  98.280  64.770  1.00  0.00           H 
ATOM   3940  CZ  PHE B 562      82.900  96.410  65.830  1.00  0.00           C 
ATOM   3941  HZ  PHE B 562      83.900  96.060  65.630  1.00  0.00           H 
ATOM   3942  CD2 PHE B 562      80.690  95.870  66.580  1.00  0.00           C 
ATOM   3943  HD2 PHE B 562      80.000  95.130  66.960  1.00  0.00           H 
ATOM   3944  CE2 PHE B 562      82.030  95.510  66.460  1.00  0.00           C 
ATOM   3945  HE2 PHE B 562      82.250  94.470  66.670  1.00  0.00           H 
ATOM   3946  C   PHE B 562      78.360  96.080  63.980  1.00  0.00           C 
ATOM   3947  O   PHE B 562      79.200  95.950  63.090  1.00  0.00           O 
ATOM   3948  N   ALA B 563      77.670  95.020  64.500  1.00  0.00           N 
ATOM   3949  HN  ALA B 563      76.920  95.130  65.140  1.00  0.00           H 
ATOM   3950  CA  ALA B 563      77.910  93.760  64.030  1.00  0.00           C 
ATOM   3951  HA  ALA B 563      78.970  93.560  64.010  1.00  0.00           H 
ATOM   3952  CB  ALA B 563      77.430  92.660  65.020  1.00  0.00           C 
ATOM   3953  HB1 ALA B 563      77.550  91.670  64.540  1.00  0.00           H 
ATOM   3954  HB2 ALA B 563      78.070  92.670  65.930  1.00  0.00           H 
ATOM   3955  HB3 ALA B 563      76.370  92.670  65.350  1.00  0.00           H 
ATOM   3956  C   ALA B 563      77.420  93.540  62.620  1.00  0.00           C 
ATOM   3957  O   ALA B 563      78.060  92.780  61.850  1.00  0.00           O 
ATOM   3958  N   ILE B 564      76.320  94.210  62.230  1.00  0.00           N 
ATOM   3959  HN  ILE B 564      75.810  94.730  62.910  1.00  0.00           H 
ATOM   3960  CA  ILE B 564      75.770  94.290  60.930  1.00  0.00           C 
ATOM   3961  HA  ILE B 564      75.580  93.290  60.570  1.00  0.00           H 
ATOM   3962  CB  ILE B 564      74.420  94.980  60.950  1.00  0.00           C 
ATOM   3963  HB  ILE B 564      74.500  95.950  61.490  1.00  0.00           H 
ATOM   3964  CG2 ILE B 564      74.010  95.280  59.530  1.00  0.00           C 
ATOM   3965 1HG2 ILE B 564      73.000  95.750  59.530  1.00  0.00           H 
ATOM   3966 2HG2 ILE B 564      74.550  96.100  59.000  1.00  0.00           H 
ATOM   3967 3HG2 ILE B 564      74.080  94.440  58.810  1.00  0.00           H 
ATOM   3968  CG1 ILE B 564      73.430  94.080  61.640  1.00  0.00           C 
ATOM   3969 1HG1 ILE B 564      73.060  93.320  60.920  1.00  0.00           H 
ATOM   3970 2HG1 ILE B 564      73.750  93.470  62.510  1.00  0.00           H 
ATOM   3971  CD  ILE B 564      72.210  94.870  62.080  1.00  0.00           C 
ATOM   3972  HD1 ILE B 564      72.510  95.770  62.650  1.00  0.00           H 
ATOM   3973  HD2 ILE B 564      71.630  95.250  61.210  1.00  0.00           H 
ATOM   3974  HD3 ILE B 564      71.450  94.290  62.640  1.00  0.00           H 
ATOM   3975  C   ILE B 564      76.770  94.840  59.940  1.00  0.00           C 
ATOM   3976  O   ILE B 564      77.100  94.210  58.940  1.00  0.00           O 
ATOM   3977  N   ILE B 565      77.340  96.040  60.290  1.00  0.00           N 
ATOM   3978  HN  ILE B 565      77.050  96.530  61.110  1.00  0.00           H 
ATOM   3979  CA  ILE B 565      78.340  96.640  59.460  1.00  0.00           C 
ATOM   3980  HA  ILE B 565      77.860  96.800  58.500  1.00  0.00           H 
ATOM   3981  CB  ILE B 565      78.610  98.060  60.020  1.00  0.00           C 
ATOM   3982  HB  ILE B 565      78.940  97.960  61.080  1.00  0.00           H 
ATOM   3983  CG2 ILE B 565      79.690  98.630  59.090  1.00  0.00           C 
ATOM   3984 1HG2 ILE B 565      80.040  99.670  59.240  1.00  0.00           H 
ATOM   3985 2HG2 ILE B 565      80.640  98.080  58.910  1.00  0.00           H 
ATOM   3986 3HG2 ILE B 565      79.290  98.590  58.050  1.00  0.00           H 
ATOM   3987  CG1 ILE B 565      77.390  98.950  60.020  1.00  0.00           C 
ATOM   3988 1HG1 ILE B 565      76.940  99.150  59.020  1.00  0.00           H 
ATOM   3989 2HG1 ILE B 565      76.580  98.340  60.480  1.00  0.00           H 
ATOM   3990  CD  ILE B 565      77.630 100.310  60.810  1.00  0.00           C 
ATOM   3991  HD1 ILE B 565      76.660 100.850  60.890  1.00  0.00           H 
ATOM   3992  HD2 ILE B 565      78.000 100.010  61.810  1.00  0.00           H 
ATOM   3993  HD3 ILE B 565      78.350 101.010  60.320  1.00  0.00           H 
ATOM   3994  C   ILE B 565      79.620  95.840  59.290  1.00  0.00           C 
ATOM   3995  O   ILE B 565      79.980  95.640  58.130  1.00  0.00           O 
ATOM   3996  N   ALA B 566      80.210  95.330  60.390  1.00  0.00           N 
ATOM   3997  HN  ALA B 566      79.800  95.580  61.270  1.00  0.00           H 
ATOM   3998  CA  ALA B 566      81.320  94.390  60.460  1.00  0.00           C 
ATOM   3999  HA  ALA B 566      82.220  94.970  60.320  1.00  0.00           H 
ATOM   4000  CB  ALA B 566      81.480  93.850  61.890  1.00  0.00           C 
ATOM   4001  HB1 ALA B 566      81.630  94.690  62.600  1.00  0.00           H 
ATOM   4002  HB2 ALA B 566      80.550  93.320  62.210  1.00  0.00           H 
ATOM   4003  HB3 ALA B 566      82.320  93.120  61.960  1.00  0.00           H 
ATOM   4004  C   ALA B 566      81.110  93.100  59.550  1.00  0.00           C 
ATOM   4005  O   ALA B 566      81.970  92.820  58.690  1.00  0.00           O 
ATOM   4006  N   THR B 567      79.920  92.450  59.680  1.00  0.00           N 
ATOM   4007  HN  THR B 567      79.310  92.660  60.440  1.00  0.00           H 
ATOM   4008  CA  THR B 567      79.490  91.310  58.870  1.00  0.00           C 
ATOM   4009  HA  THR B 567      80.230  90.530  58.820  1.00  0.00           H 
ATOM   4010  CB  THR B 567      78.160  90.610  59.260  1.00  0.00           C 
ATOM   4011  HB  THR B 567      77.220  91.190  59.160  1.00  0.00           H 
ATOM   4012  OG1 THR B 567      78.060  90.370  60.680  1.00  0.00           O 
ATOM   4013  HG1 THR B 567      78.240  91.220  61.090  1.00  0.00           H 
ATOM   4014  CG2 THR B 567      78.090  89.270  58.660  1.00  0.00           C 
ATOM   4015 1HG2 THR B 567      77.140  88.750  58.890  1.00  0.00           H 
ATOM   4016 2HG2 THR B 567      78.080  89.380  57.550  1.00  0.00           H 
ATOM   4017 3HG2 THR B 567      78.930  88.630  59.010  1.00  0.00           H 
ATOM   4018  C   THR B 567      79.380  91.790  57.400  1.00  0.00           C 
ATOM   4019  O   THR B 567      79.870  91.120  56.510  1.00  0.00           O 
ATOM   4020  N   LEU B 568      78.860  93.030  57.060  1.00  0.00           N 
ATOM   4021  HN  LEU B 568      78.410  93.580  57.770  1.00  0.00           H 
ATOM   4022  CA  LEU B 568      78.740  93.440  55.700  1.00  0.00           C 
ATOM   4023  HA  LEU B 568      78.300  92.630  55.140  1.00  0.00           H 
ATOM   4024  CB  LEU B 568      77.760  94.680  55.660  1.00  0.00           C 
ATOM   4025  HB1 LEU B 568      78.000  95.430  56.440  1.00  0.00           H 
ATOM   4026  HB2 LEU B 568      77.950  95.190  54.690  1.00  0.00           H 
ATOM   4027  CG  LEU B 568      76.210  94.370  55.780  1.00  0.00           C 
ATOM   4028  HG  LEU B 568      76.040  93.680  56.640  1.00  0.00           H 
ATOM   4029  CD1 LEU B 568      75.720  93.500  54.580  1.00  0.00           C 
ATOM   4030 1HD1 LEU B 568      74.630  93.300  54.700  1.00  0.00           H 
ATOM   4031 2HD1 LEU B 568      75.970  94.010  53.620  1.00  0.00           H 
ATOM   4032 3HD1 LEU B 568      76.250  92.530  54.480  1.00  0.00           H 
ATOM   4033  CD2 LEU B 568      75.410  95.700  56.020  1.00  0.00           C 
ATOM   4034 1HD2 LEU B 568      74.440  95.370  56.450  1.00  0.00           H 
ATOM   4035 2HD2 LEU B 568      75.880  96.290  56.830  1.00  0.00           H 
ATOM   4036 3HD2 LEU B 568      75.130  96.180  55.060  1.00  0.00           H 
ATOM   4037  C   LEU B 568      80.060  93.890  55.140  1.00  0.00           C 
ATOM   4038  O   LEU B 568      80.360  93.700  53.970  1.00  0.00           O 
ATOM   4039  N   LEU B 569      80.970  94.450  55.910  1.00  0.00           N 
ATOM   4040  HN  LEU B 569      80.760  94.620  56.870  1.00  0.00           H 
ATOM   4041  CA  LEU B 569      82.320  94.710  55.540  1.00  0.00           C 
ATOM   4042  HA  LEU B 569      82.330  95.290  54.630  1.00  0.00           H 
ATOM   4043  CB  LEU B 569      83.060  95.630  56.580  1.00  0.00           C 
ATOM   4044  HB1 LEU B 569      82.710  95.310  57.590  1.00  0.00           H 
ATOM   4045  HB2 LEU B 569      84.140  95.410  56.480  1.00  0.00           H 
ATOM   4046  CG  LEU B 569      82.890  97.150  56.360  1.00  0.00           C 
ATOM   4047  HG  LEU B 569      81.800  97.300  56.220  1.00  0.00           H 
ATOM   4048  CD1 LEU B 569      83.340  97.950  57.590  1.00  0.00           C 
ATOM   4049 1HD1 LEU B 569      83.160  99.040  57.530  1.00  0.00           H 
ATOM   4050 2HD1 LEU B 569      82.780  97.460  58.420  1.00  0.00           H 
ATOM   4051 3HD1 LEU B 569      84.440  97.840  57.680  1.00  0.00           H 
ATOM   4052  CD2 LEU B 569      83.630  97.690  55.170  1.00  0.00           C 
ATOM   4053 1HD2 LEU B 569      83.730  98.790  55.330  1.00  0.00           H 
ATOM   4054 2HD2 LEU B 569      84.690  97.360  55.210  1.00  0.00           H 
ATOM   4055 3HD2 LEU B 569      83.200  97.310  54.220  1.00  0.00           H 
ATOM   4056  C   LEU B 569      83.180  93.410  55.250  1.00  0.00           C 
ATOM   4057  O   LEU B 569      83.900  93.350  54.250  1.00  0.00           O 
ATOM   4058  N   MET B 570      83.040  92.390  56.110  1.00  0.00           N 
ATOM   4059  HN  MET B 570      82.310  92.330  56.790  1.00  0.00           H 
ATOM   4060  CA  MET B 570      83.670  91.110  55.820  1.00  0.00           C 
ATOM   4061  HA  MET B 570      84.700  91.390  55.640  1.00  0.00           H 
ATOM   4062  CB  MET B 570      83.650  90.200  57.050  1.00  0.00           C 
ATOM   4063  HB1 MET B 570      82.590  90.180  57.390  1.00  0.00           H 
ATOM   4064  HB2 MET B 570      83.890  89.120  56.970  1.00  0.00           H 
ATOM   4065  CG  MET B 570      84.630  90.660  58.210  1.00  0.00           C 
ATOM   4066  HG1 MET B 570      85.580  90.890  57.680  1.00  0.00           H 
ATOM   4067  HG2 MET B 570      84.310  91.630  58.660  1.00  0.00           H 
ATOM   4068  SD  MET B 570      84.950  89.260  59.480  1.00  0.00           S 
ATOM   4069  CE  MET B 570      83.350  89.420  60.300  1.00  0.00           C 
ATOM   4070  HE1 MET B 570      82.500  88.890  59.810  1.00  0.00           H 
ATOM   4071  HE2 MET B 570      83.460  89.120  61.360  1.00  0.00           H 
ATOM   4072  HE3 MET B 570      83.300  90.530  60.340  1.00  0.00           H 
ATOM   4073  C   MET B 570      83.250  90.420  54.600  1.00  0.00           C 
ATOM   4074  O   MET B 570      84.050  89.950  53.790  1.00  0.00           O 
ATOM   4075  N   LEU B 571      81.930  90.300  54.470  1.00  0.00           N 
ATOM   4076  HN  LEU B 571      81.260  90.590  55.150  1.00  0.00           H 
ATOM   4077  CA  LEU B 571      81.330  89.640  53.320  1.00  0.00           C 
ATOM   4078  HA  LEU B 571      81.860  88.720  53.120  1.00  0.00           H 
ATOM   4079  CB  LEU B 571      79.840  89.320  53.550  1.00  0.00           C 
ATOM   4080  HB1 LEU B 571      79.350  90.270  53.840  1.00  0.00           H 
ATOM   4081  HB2 LEU B 571      79.340  88.960  52.630  1.00  0.00           H 
ATOM   4082  CG  LEU B 571      79.480  88.340  54.690  1.00  0.00           C 
ATOM   4083  HG  LEU B 571      79.910  88.790  55.610  1.00  0.00           H 
ATOM   4084  CD1 LEU B 571      77.990  88.180  54.870  1.00  0.00           C 
ATOM   4085 1HD1 LEU B 571      77.770  87.700  55.850  1.00  0.00           H 
ATOM   4086 2HD1 LEU B 571      77.440  89.140  54.880  1.00  0.00           H 
ATOM   4087 3HD1 LEU B 571      77.600  87.620  53.990  1.00  0.00           H 
ATOM   4088  CD2 LEU B 571      80.180  87.000  54.400  1.00  0.00           C 
ATOM   4089 1HD2 LEU B 571      79.940  86.620  53.390  1.00  0.00           H 
ATOM   4090 2HD2 LEU B 571      81.270  87.060  54.600  1.00  0.00           H 
ATOM   4091 3HD2 LEU B 571      79.680  86.320  55.120  1.00  0.00           H 
ATOM   4092  C   LEU B 571      81.560  90.420  51.960  1.00  0.00           C 
ATOM   4093  O   LEU B 571      81.780  89.860  50.900  1.00  0.00           O 
ATOM   4094  N   ASN B 572      81.470  91.760  51.930  1.00  0.00           N 
ATOM   4095  HN  ASN B 572      81.370  92.160  52.840  1.00  0.00           H 
ATOM   4096  CA  ASN B 572      81.770  92.660  50.790  1.00  0.00           C 
ATOM   4097  HA  ASN B 572      81.210  92.220  49.970  1.00  0.00           H 
ATOM   4098  CB  ASN B 572      81.390  94.160  50.880  1.00  0.00           C 
ATOM   4099  HB1 ASN B 572      81.120  94.550  49.880  1.00  0.00           H 
ATOM   4100  HB2 ASN B 572      80.470  94.130  51.510  1.00  0.00           H 
ATOM   4101  CG  ASN B 572      82.270  95.250  51.560  1.00  0.00           C 
ATOM   4102  OD1 ASN B 572      83.470  95.360  51.380  1.00  0.00           O 
ATOM   4103  ND2 ASN B 572      81.540  96.150  52.300  1.00  0.00           N 
ATOM   4104 1HD2 ASN B 572      80.590  95.920  52.510  1.00  0.00           H 
ATOM   4105 2HD2 ASN B 572      82.030  96.870  52.790  1.00  0.00           H 
ATOM   4106  C   ASN B 572      83.210  92.440  50.380  1.00  0.00           C 
ATOM   4107  O   ASN B 572      83.480  92.230  49.200  1.00  0.00           O 
ATOM   4108  N   LEU B 573      84.140  92.370  51.330  1.00  0.00           N 
ATOM   4109  HN  LEU B 573      83.920  92.680  52.250  1.00  0.00           H 
ATOM   4110  CA  LEU B 573      85.550  92.090  51.110  1.00  0.00           C 
ATOM   4111  HA  LEU B 573      85.840  92.810  50.350  1.00  0.00           H 
ATOM   4112  CB  LEU B 573      86.460  92.350  52.440  1.00  0.00           C 
ATOM   4113  HB1 LEU B 573      86.170  93.390  52.700  1.00  0.00           H 
ATOM   4114  HB2 LEU B 573      86.150  91.650  53.250  1.00  0.00           H 
ATOM   4115  CG  LEU B 573      87.940  92.050  52.220  1.00  0.00           C 
ATOM   4116  HG  LEU B 573      88.050  90.970  52.010  1.00  0.00           H 
ATOM   4117  CD1 LEU B 573      88.630  92.910  51.200  1.00  0.00           C 
ATOM   4118 1HD1 LEU B 573      89.710  92.690  51.080  1.00  0.00           H 
ATOM   4119 2HD1 LEU B 573      88.180  92.650  50.220  1.00  0.00           H 
ATOM   4120 3HD1 LEU B 573      88.550  93.960  51.570  1.00  0.00           H 
ATOM   4121  CD2 LEU B 573      88.730  92.260  53.500  1.00  0.00           C 
ATOM   4122 1HD2 LEU B 573      89.740  91.810  53.480  1.00  0.00           H 
ATOM   4123 2HD2 LEU B 573      88.900  93.330  53.730  1.00  0.00           H 
ATOM   4124 3HD2 LEU B 573      88.200  91.860  54.390  1.00  0.00           H 
ATOM   4125  C   LEU B 573      85.770  90.720  50.470  1.00  0.00           C 
ATOM   4126  O   LEU B 573      86.600  90.540  49.610  1.00  0.00           O 
ATOM   4127  N   LEU B 574      85.040  89.640  50.960  1.00  0.00           N 
ATOM   4128  HN  LEU B 574      84.490  89.710  51.790  1.00  0.00           H 
ATOM   4129  CA  LEU B 574      85.090  88.270  50.460  1.00  0.00           C 
ATOM   4130  HA  LEU B 574      86.100  87.940  50.640  1.00  0.00           H 
ATOM   4131  CB  LEU B 574      84.100  87.460  51.390  1.00  0.00           C 
ATOM   4132  HB1 LEU B 574      84.310  87.740  52.440  1.00  0.00           H 
ATOM   4133  HB2 LEU B 574      83.050  87.720  51.120  1.00  0.00           H 
ATOM   4134  CG  LEU B 574      84.480  85.960  51.440  1.00  0.00           C 
ATOM   4135  HG  LEU B 574      85.580  85.980  51.590  1.00  0.00           H 
ATOM   4136  CD1 LEU B 574      84.310  85.180  50.130  1.00  0.00           C 
ATOM   4137 1HD1 LEU B 574      84.820  85.720  49.300  1.00  0.00           H 
ATOM   4138 2HD1 LEU B 574      84.730  84.150  50.220  1.00  0.00           H 
ATOM   4139 3HD1 LEU B 574      83.230  85.040  49.910  1.00  0.00           H 
ATOM   4140  CD2 LEU B 574      83.720  85.190  52.520  1.00  0.00           C 
ATOM   4141 1HD2 LEU B 574      83.890  84.110  52.320  1.00  0.00           H 
ATOM   4142 2HD2 LEU B 574      84.080  85.490  53.530  1.00  0.00           H 
ATOM   4143 3HD2 LEU B 574      82.640  85.460  52.560  1.00  0.00           H 
ATOM   4144  C   LEU B 574      84.760  88.220  48.940  1.00  0.00           C 
ATOM   4145  O   LEU B 574      85.530  87.720  48.130  1.00  0.00           O 
ATOM   4146  N   ILE B 575      83.700  88.910  48.530  1.00  0.00           N 
ATOM   4147  HN  ILE B 575      83.060  89.290  49.200  1.00  0.00           H 
ATOM   4148  CA  ILE B 575      83.290  89.200  47.200  1.00  0.00           C 
ATOM   4149  HA  ILE B 575      83.150  88.300  46.610  1.00  0.00           H 
ATOM   4150  CB  ILE B 575      81.950  89.900  47.190  1.00  0.00           C 
ATOM   4151  HB  ILE B 575      81.950  90.740  47.910  1.00  0.00           H 
ATOM   4152  CG2 ILE B 575      81.470  90.250  45.740  1.00  0.00           C 
ATOM   4153 1HG2 ILE B 575      80.380  90.470  45.660  1.00  0.00           H 
ATOM   4154 2HG2 ILE B 575      82.110  91.080  45.370  1.00  0.00           H 
ATOM   4155 3HG2 ILE B 575      81.780  89.420  45.070  1.00  0.00           H 
ATOM   4156  CG1 ILE B 575      80.840  89.030  47.770  1.00  0.00           C 
ATOM   4157 1HG1 ILE B 575      80.840  89.020  48.880  1.00  0.00           H 
ATOM   4158 2HG1 ILE B 575      79.910  89.570  47.480  1.00  0.00           H 
ATOM   4159  CD  ILE B 575      80.590  87.660  47.130  1.00  0.00           C 
ATOM   4160  HD1 ILE B 575      79.780  87.120  47.670  1.00  0.00           H 
ATOM   4161  HD2 ILE B 575      80.210  87.810  46.100  1.00  0.00           H 
ATOM   4162  HD3 ILE B 575      81.490  87.010  47.080  1.00  0.00           H 
ATOM   4163  C   ILE B 575      84.380  90.050  46.450  1.00  0.00           C 
ATOM   4164  O   ILE B 575      84.670  89.810  45.310  1.00  0.00           O 
ATOM   4165  N   ALA B 576      85.040  91.070  47.080  1.00  0.00           N 
ATOM   4166  HN  ALA B 576      84.740  91.190  48.020  1.00  0.00           H 
ATOM   4167  CA  ALA B 576      86.100  91.870  46.460  1.00  0.00           C 
ATOM   4168  HA  ALA B 576      85.710  92.300  45.550  1.00  0.00           H 
ATOM   4169  CB  ALA B 576      86.640  92.950  47.360  1.00  0.00           C 
ATOM   4170  HB1 ALA B 576      87.430  93.600  46.940  1.00  0.00           H 
ATOM   4171  HB2 ALA B 576      85.860  93.670  47.690  1.00  0.00           H 
ATOM   4172  HB3 ALA B 576      86.920  92.450  48.310  1.00  0.00           H 
ATOM   4173  C   ALA B 576      87.280  91.050  46.040  1.00  0.00           C 
ATOM   4174  O   ALA B 576      87.710  90.860  44.880  1.00  0.00           O 
ATOM   4175  N   MET B 577      87.710  90.270  47.070  1.00  0.00           N 
ATOM   4176  HN  MET B 577      87.280  90.310  47.970  1.00  0.00           H 
ATOM   4177  CA  MET B 577      88.770  89.280  46.900  1.00  0.00           C 
ATOM   4178  HA  MET B 577      89.600  89.810  46.460  1.00  0.00           H 
ATOM   4179  CB  MET B 577      89.140  88.550  48.220  1.00  0.00           C 
ATOM   4180  HB1 MET B 577      88.230  88.100  48.670  1.00  0.00           H 
ATOM   4181  HB2 MET B 577      89.820  87.700  48.010  1.00  0.00           H 
ATOM   4182  CG  MET B 577      89.910  89.360  49.180  1.00  0.00           C 
ATOM   4183  HG1 MET B 577      90.520  90.100  48.610  1.00  0.00           H 
ATOM   4184  HG2 MET B 577      89.170  90.010  49.690  1.00  0.00           H 
ATOM   4185  SD  MET B 577      90.800  88.560  50.510  1.00  0.00           S 
ATOM   4186  CE  MET B 577      89.480  87.500  51.190  1.00  0.00           C 
ATOM   4187  HE1 MET B 577      88.960  87.050  50.310  1.00  0.00           H 
ATOM   4188  HE2 MET B 577      89.960  86.710  51.810  1.00  0.00           H 
ATOM   4189  HE3 MET B 577      88.700  88.120  51.680  1.00  0.00           H 
ATOM   4190  C   MET B 577      88.520  88.160  45.860  1.00  0.00           C 
ATOM   4191  O   MET B 577      89.330  87.970  44.930  1.00  0.00           O 
ATOM   4192  N   MET B 578      87.300  87.570  45.910  1.00  0.00           N 
ATOM   4193  HN  MET B 578      86.640  87.710  46.650  1.00  0.00           H 
ATOM   4194  CA  MET B 578      86.870  86.620  44.850  1.00  0.00           C 
ATOM   4195  HA  MET B 578      87.520  85.760  44.790  1.00  0.00           H 
ATOM   4196  CB  MET B 578      85.400  86.220  45.220  1.00  0.00           C 
ATOM   4197  HB1 MET B 578      85.370  85.940  46.290  1.00  0.00           H 
ATOM   4198  HB2 MET B 578      84.640  87.010  45.050  1.00  0.00           H 
ATOM   4199  CG  MET B 578      84.950  84.920  44.530  1.00  0.00           C 
ATOM   4200  HG1 MET B 578      85.150  84.980  43.440  1.00  0.00           H 
ATOM   4201  HG2 MET B 578      85.560  84.050  44.840  1.00  0.00           H 
ATOM   4202  SD  MET B 578      83.210  84.640  44.610  1.00  0.00           S 
ATOM   4203  CE  MET B 578      82.930  84.560  46.400  1.00  0.00           C 
ATOM   4204  HE1 MET B 578      82.000  84.040  46.700  1.00  0.00           H 
ATOM   4205  HE2 MET B 578      83.700  84.020  46.990  1.00  0.00           H 
ATOM   4206  HE3 MET B 578      82.920  85.520  46.960  1.00  0.00           H 
ATOM   4207  C   MET B 578      86.710  87.170  43.420  1.00  0.00           C 
ATOM   4208  O   MET B 578      87.220  86.630  42.430  1.00  0.00           O 
ATOM   4209  N   GLY B 579      86.060  88.390  43.340  1.00  0.00           N 
ATOM   4210  HN  GLY B 579      85.840  88.870  44.180  1.00  0.00           H 
ATOM   4211  CA  GLY B 579      85.930  89.090  42.020  1.00  0.00           C 
ATOM   4212  HA1 GLY B 579      85.210  88.550  41.430  1.00  0.00           H 
ATOM   4213  HA2 GLY B 579      85.610  90.100  42.230  1.00  0.00           H 
ATOM   4214  C   GLY B 579      87.220  89.380  41.220  1.00  0.00           C 
ATOM   4215  O   GLY B 579      87.170  89.270  39.980  1.00  0.00           O 
ATOM   4216  N   ASP B 580      88.380  89.640  41.940  1.00  0.00           N 
ATOM   4217  HN  ASP B 580      88.320  89.620  42.940  1.00  0.00           H 
ATOM   4218  CA  ASP B 580      89.700  89.880  41.320  1.00  0.00           C 
ATOM   4219  HA  ASP B 580      89.500  90.260  40.330  1.00  0.00           H 
ATOM   4220  CB  ASP B 580      90.430  90.920  42.120  1.00  0.00           C 
ATOM   4221  HB1 ASP B 580      89.730  91.750  42.330  1.00  0.00           H 
ATOM   4222  HB2 ASP B 580      90.770  90.620  43.130  1.00  0.00           H 
ATOM   4223  CG  ASP B 580      91.560  91.530  41.360  1.00  0.00           C 
ATOM   4224  OD1 ASP B 580      91.230  92.220  40.360  1.00  0.00           O 
ATOM   4225  OD2 ASP B 580      92.740  91.590  41.830  1.00  0.00           O 
ATOM   4226  C   ASP B 580      90.470  88.580  41.290  1.00  0.00           C 
ATOM   4227  O   ASP B 580      91.690  88.570  41.010  1.00  0.00           O 
ATOM   4228  N   THR B 581      89.900  87.420  41.530  1.00  0.00           N 
ATOM   4229  HN  THR B 581      88.950  87.300  41.810  1.00  0.00           H 
ATOM   4230  CA  THR B 581      90.720  86.200  41.380  1.00  0.00           C 
ATOM   4231  HA  THR B 581      91.600  86.400  40.790  1.00  0.00           H 
ATOM   4232  CB  THR B 581      91.160  85.570  42.710  1.00  0.00           C 
ATOM   4233  HB  THR B 581      90.300  85.030  43.160  1.00  0.00           H 
ATOM   4234  OG1 THR B 581      91.660  86.680  43.450  1.00  0.00           O 
ATOM   4235  HG1 THR B 581      90.970  87.000  44.030  1.00  0.00           H 
ATOM   4236  CG2 THR B 581      92.350  84.540  42.650  1.00  0.00           C 
ATOM   4237 1HG2 THR B 581      92.660  84.170  43.650  1.00  0.00           H 
ATOM   4238 2HG2 THR B 581      92.170  83.620  42.060  1.00  0.00           H 
ATOM   4239 3HG2 THR B 581      93.220  85.060  42.190  1.00  0.00           H 
ATOM   4240  C   THR B 581      89.940  85.150  40.570  1.00  0.00           C 
ATOM   4241  O   THR B 581      90.550  84.150  40.220  1.00  0.00           O 
ATOM   4242  N   HSD B 582      88.600  85.290  40.310  1.00  0.00           N 
ATOM   4243  HN  HSD B 582      88.060  85.920  40.850  1.00  0.00           H 
ATOM   4244  CA  HSD B 582      87.900  84.470  39.350  1.00  0.00           C 
ATOM   4245  HA  HSD B 582      88.530  83.680  38.960  1.00  0.00           H 
ATOM   4246  CB  HSD B 582      86.540  83.750  39.910  1.00  0.00           C 
ATOM   4247  HB1 HSD B 582      85.880  84.520  40.370  1.00  0.00           H 
ATOM   4248  HB2 HSD B 582      85.870  83.260  39.160  1.00  0.00           H 
ATOM   4249  ND1 HSD B 582      86.590  81.490  41.080  1.00  0.00           N 
ATOM   4250  HD1 HSD B 582      86.060  80.890  40.470  1.00  0.00           H 
ATOM   4251  CG  HSD B 582      86.890  82.860  41.010  1.00  0.00           C 
ATOM   4252  CE1 HSD B 582      87.050  81.130  42.320  1.00  0.00           C 
ATOM   4253  HE1 HSD B 582      87.210  80.080  42.580  1.00  0.00           H 
ATOM   4254  NE2 HSD B 582      87.630  82.080  43.030  1.00  0.00           N 
ATOM   4255  CD2 HSD B 582      87.440  83.170  42.210  1.00  0.00           C 
ATOM   4256  HD2 HSD B 582      87.830  84.150  42.460  1.00  0.00           H 
ATOM   4257  C   HSD B 582      87.310  85.160  38.120  1.00  0.00           C 
ATOM   4258  O   HSD B 582      86.770  84.490  37.250  1.00  0.00           O 
ATOM   4259  N   TRP B 583      87.350  86.500  38.120  1.00  0.00           N 
ATOM   4260  HN  TRP B 583      87.650  87.060  38.890  1.00  0.00           H 
ATOM   4261  CA  TRP B 583      87.150  87.220  36.860  1.00  0.00           C 
ATOM   4262  HA  TRP B 583      87.100  86.480  36.080  1.00  0.00           H 
ATOM   4263  CB  TRP B 583      85.850  88.020  36.970  1.00  0.00           C 
ATOM   4264  HB1 TRP B 583      85.030  87.320  37.250  1.00  0.00           H 
ATOM   4265  HB2 TRP B 583      85.870  88.690  37.860  1.00  0.00           H 
ATOM   4266  CG  TRP B 583      85.320  88.710  35.720  1.00  0.00           C 
ATOM   4267  CD1 TRP B 583      84.520  88.080  34.790  1.00  0.00           C 
ATOM   4268  HD1 TRP B 583      83.910  87.230  35.060  1.00  0.00           H 
ATOM   4269  NE1 TRP B 583      84.390  88.810  33.640  1.00  0.00           N 
ATOM   4270  HE1 TRP B 583      83.790  88.830  32.870  1.00  0.00           H 
ATOM   4271  CE2 TRP B 583      85.140  89.940  33.750  1.00  0.00           C 
ATOM   4272  CD2 TRP B 583      85.710  89.980  35.000  1.00  0.00           C 
ATOM   4273  CE3 TRP B 583      86.430  91.130  35.360  1.00  0.00           C 
ATOM   4274  HE3 TRP B 583      86.800  91.130  36.370  1.00  0.00           H 
ATOM   4275  CZ3 TRP B 583      86.570  92.210  34.490  1.00  0.00           C 
ATOM   4276  HZ3 TRP B 583      87.010  93.170  34.710  1.00  0.00           H 
ATOM   4277  CZ2 TRP B 583      85.200  91.010  32.820  1.00  0.00           C 
ATOM   4278  HZ2 TRP B 583      84.690  90.860  31.880  1.00  0.00           H 
ATOM   4279  CH2 TRP B 583      85.880  92.180  33.240  1.00  0.00           C 
ATOM   4280  HH2 TRP B 583      85.980  93.040  32.590  1.00  0.00           H 
ATOM   4281  C   TRP B 583      88.420  88.080  36.530  1.00  0.00           C 
ATOM   4282  O   TRP B 583      88.410  88.880  35.580  1.00  0.00           O 
ATOM   4283  N   ARG B 584      89.520  87.850  37.240  1.00  0.00           N 
ATOM   4284  HN  ARG B 584      89.630  87.120  37.910  1.00  0.00           H 
ATOM   4285  CA  ARG B 584      90.840  88.350  36.920  1.00  0.00           C 
ATOM   4286  HA  ARG B 584      90.970  88.310  35.850  1.00  0.00           H 
ATOM   4287  CB  ARG B 584      91.080  89.670  37.700  1.00  0.00           C 
ATOM   4288  HB1 ARG B 584      90.090  90.120  37.480  1.00  0.00           H 
ATOM   4289  HB2 ARG B 584      91.020  89.440  38.790  1.00  0.00           H 
ATOM   4290  CG  ARG B 584      92.240  90.550  37.270  1.00  0.00           C 
ATOM   4291  HG1 ARG B 584      92.240  91.450  37.930  1.00  0.00           H 
ATOM   4292  HG2 ARG B 584      93.160  89.960  37.470  1.00  0.00           H 
ATOM   4293  CD  ARG B 584      92.440  91.010  35.810  1.00  0.00           C 
ATOM   4294  HD1 ARG B 584      93.400  91.540  35.620  1.00  0.00           H 
ATOM   4295  HD2 ARG B 584      92.400  90.040  35.260  1.00  0.00           H 
ATOM   4296  NE  ARG B 584      91.280  91.910  35.470  1.00  0.00           N 
ATOM   4297  HE  ARG B 584      90.780  92.290  36.240  1.00  0.00           H 
ATOM   4298  CZ  ARG B 584      90.790  92.210  34.250  1.00  0.00           C 
ATOM   4299  NH1 ARG B 584      89.620  92.760  34.160  1.00  0.00           N 
ATOM   4300 1HH1 ARG B 584      89.160  92.950  35.030  1.00  0.00           H 
ATOM   4301 2HH1 ARG B 584      89.230  92.800  33.240  1.00  0.00           H 
ATOM   4302  NH2 ARG B 584      91.460  91.810  33.160  1.00  0.00           N 
ATOM   4303 1HH2 ARG B 584      92.410  91.500  33.200  1.00  0.00           H 
ATOM   4304 2HH2 ARG B 584      91.110  91.900  32.230  1.00  0.00           H 
ATOM   4305  C   ARG B 584      91.780  87.190  37.470  1.00  0.00           C 
ATOM   4306  O   ARG B 584      91.300  86.390  38.250  1.00  0.00           O 
ATOM   4307  N   VAL B 585      93.120  87.160  37.110  1.00  0.00           N 
ATOM   4308  HN  VAL B 585      93.440  87.840  36.450  1.00  0.00           H 
ATOM   4309  CA  VAL B 585      94.110  86.300  37.670  1.00  0.00           C 
ATOM   4310  HA  VAL B 585      94.580  86.010  36.740  1.00  0.00           H 
ATOM   4311  CB  VAL B 585      95.320  86.990  38.350  1.00  0.00           C 
ATOM   4312  HB  VAL B 585      95.780  87.580  37.530  1.00  0.00           H 
ATOM   4313  CG1 VAL B 585      94.920  88.010  39.350  1.00  0.00           C 
ATOM   4314 1HG1 VAL B 585      95.730  88.610  39.820  1.00  0.00           H 
ATOM   4315 2HG1 VAL B 585      94.170  88.760  39.010  1.00  0.00           H 
ATOM   4316 3HG1 VAL B 585      94.470  87.460  40.200  1.00  0.00           H 
ATOM   4317  CG2 VAL B 585      96.430  86.100  38.900  1.00  0.00           C 
ATOM   4318 1HG2 VAL B 585      96.780  85.360  38.150  1.00  0.00           H 
ATOM   4319 2HG2 VAL B 585      97.300  86.780  39.010  1.00  0.00           H 
ATOM   4320 3HG2 VAL B 585      96.120  85.620  39.860  1.00  0.00           H 
ATOM   4321  C   VAL B 585      93.770  84.900  38.350  1.00  0.00           C 
ATOM   4322  O   VAL B 585      93.850  84.690  39.590  1.00  0.00           O 
ATOM   4323  N   ALA B 586      93.550  83.830  37.520  1.00  0.00           N 
ATOM   4324  HN  ALA B 586      93.440  83.970  36.540  1.00  0.00           H 
ATOM   4325  CA  ALA B 586      93.380  82.440  37.890  1.00  0.00           C 
ATOM   4326  HA  ALA B 586      93.380  82.360  38.970  1.00  0.00           H 
ATOM   4327  CB  ALA B 586      92.050  81.960  37.290  1.00  0.00           C 
ATOM   4328  HB1 ALA B 586      92.090  82.120  36.190  1.00  0.00           H 
ATOM   4329  HB2 ALA B 586      91.820  80.900  37.520  1.00  0.00           H 
ATOM   4330  HB3 ALA B 586      91.140  82.480  37.670  1.00  0.00           H 
ATOM   4331  C   ALA B 586      94.540  81.570  37.370  1.00  0.00           C 
ATOM   4332  O   ALA B 586      95.060  80.680  38.020  1.00  0.00           O 
ATOM   4333  N   HSD B 587      95.210  81.900  36.200  1.00  0.00           N 
ATOM   4334  HN  HSD B 587      94.970  82.760  35.760  1.00  0.00           H 
ATOM   4335  CA  HSD B 587      96.210  81.080  35.550  1.00  0.00           C 
ATOM   4336  HA  HSD B 587      96.450  80.220  36.160  1.00  0.00           H 
ATOM   4337  CB  HSD B 587      95.830  80.720  34.090  1.00  0.00           C 
ATOM   4338  HB1 HSD B 587      94.920  80.090  33.990  1.00  0.00           H 
ATOM   4339  HB2 HSD B 587      95.610  81.580  33.420  1.00  0.00           H 
ATOM   4340  ND1 HSD B 587      97.320  78.610  34.040  1.00  0.00           N 
ATOM   4341  HD1 HSD B 587      96.830  78.010  34.680  1.00  0.00           H 
ATOM   4342  CG  HSD B 587      96.910  79.810  33.540  1.00  0.00           C 
ATOM   4343  CE1 HSD B 587      98.400  78.230  33.350  1.00  0.00           C 
ATOM   4344  HE1 HSD B 587      98.920  77.290  33.520  1.00  0.00           H 
ATOM   4345  NE2 HSD B 587      98.730  79.080  32.370  1.00  0.00           N 
ATOM   4346  CD2 HSD B 587      97.770  80.110  32.580  1.00  0.00           C 
ATOM   4347  HD2 HSD B 587      97.960  81.130  32.280  1.00  0.00           H 
ATOM   4348  C   HSD B 587      97.530  81.920  35.500  1.00  0.00           C 
ATOM   4349  O   HSD B 587      98.600  81.300  35.410  1.00  0.00           O 
ATOM   4350  N   GLU B 588      97.460  83.240  35.720  1.00  0.00           N 
ATOM   4351  HN  GLU B 588      96.580  83.710  35.700  1.00  0.00           H 
ATOM   4352  CA  GLU B 588      98.590  84.110  35.720  1.00  0.00           C 
ATOM   4353  HA  GLU B 588      99.210  83.940  34.850  1.00  0.00           H 
ATOM   4354  CB  GLU B 588      98.160  85.630  35.670  1.00  0.00           C 
ATOM   4355  HB1 GLU B 588      97.650  85.860  34.710  1.00  0.00           H 
ATOM   4356  HB2 GLU B 588      97.380  85.870  36.420  1.00  0.00           H 
ATOM   4357  CG  GLU B 588      99.300  86.700  35.930  1.00  0.00           C 
ATOM   4358  HG1 GLU B 588      99.520  86.600  37.010  1.00  0.00           H 
ATOM   4359  HG2 GLU B 588     100.270  86.390  35.480  1.00  0.00           H 
ATOM   4360  CD  GLU B 588      98.860  88.080  35.690  1.00  0.00           C 
ATOM   4361  OE1 GLU B 588      97.810  88.290  35.010  1.00  0.00           O 
ATOM   4362  OE2 GLU B 588      99.420  89.010  36.300  1.00  0.00           O 
ATOM   4363  C   GLU B 588      99.370  83.900  37.000  1.00  0.00           C 
ATOM   4364  O   GLU B 588     100.600  83.940  37.050  1.00  0.00           O 
ATOM   4365  N   ARG B 589      98.700  83.380  38.050  1.00  0.00           N 
ATOM   4366  HN  ARG B 589      97.710  83.400  38.120  1.00  0.00           H 
ATOM   4367  CA  ARG B 589      99.340  82.840  39.230  1.00  0.00           C 
ATOM   4368  HA  ARG B 589      99.960  83.640  39.620  1.00  0.00           H 
ATOM   4369  CB  ARG B 589      98.370  82.680  40.390  1.00  0.00           C 
ATOM   4370  HB1 ARG B 589      98.870  82.720  41.380  1.00  0.00           H 
ATOM   4371  HB2 ARG B 589      97.610  83.490  40.360  1.00  0.00           H 
ATOM   4372  CG  ARG B 589      97.530  81.340  40.220  1.00  0.00           C 
ATOM   4373  HG1 ARG B 589      96.460  81.630  40.200  1.00  0.00           H 
ATOM   4374  HG2 ARG B 589      97.720  80.830  39.250  1.00  0.00           H 
ATOM   4375  CD  ARG B 589      97.690  80.300  41.360  1.00  0.00           C 
ATOM   4376  HD1 ARG B 589      98.720  79.890  41.360  1.00  0.00           H 
ATOM   4377  HD2 ARG B 589      97.490  80.780  42.340  1.00  0.00           H 
ATOM   4378  NE  ARG B 589      96.690  79.220  41.190  1.00  0.00           N 
ATOM   4379  HE  ARG B 589      96.990  78.530  40.530  1.00  0.00           H 
ATOM   4380  CZ  ARG B 589      95.390  79.260  41.410  1.00  0.00           C 
ATOM   4381  NH1 ARG B 589      94.810  80.220  42.160  1.00  0.00           N 
ATOM   4382 1HH1 ARG B 589      95.400  80.800  42.730  1.00  0.00           H 
ATOM   4383 2HH1 ARG B 589      93.830  80.390  42.210  1.00  0.00           H 
ATOM   4384  NH2 ARG B 589      94.580  78.580  40.650  1.00  0.00           N 
ATOM   4385 1HH2 ARG B 589      94.850  78.250  39.740  1.00  0.00           H 
ATOM   4386 2HH2 ARG B 589      93.630  78.750  40.920  1.00  0.00           H 
ATOM   4387  C   ARG B 589     100.280  81.650  38.990  1.00  0.00           C 
ATOM   4388  O   ARG B 589     101.310  81.570  39.640  1.00  0.00           O 
ATOM   4389  N   MET C 454      88.270  52.130  71.600  1.00  0.00           N 
ATOM   4390  HN  MET C 454      88.630  51.990  72.520  1.00  0.00           H 
ATOM   4391  CA  MET C 454      86.890  52.510  71.430  1.00  0.00           C 
ATOM   4392  HA  MET C 454      86.380  51.750  70.850  1.00  0.00           H 
ATOM   4393  CB  MET C 454      85.990  52.620  72.760  1.00  0.00           C 
ATOM   4394  HB1 MET C 454      86.560  53.300  73.430  1.00  0.00           H 
ATOM   4395  HB2 MET C 454      84.970  53.020  72.570  1.00  0.00           H 
ATOM   4396  CG  MET C 454      85.750  51.250  73.420  1.00  0.00           C 
ATOM   4397  HG1 MET C 454      85.260  50.620  72.650  1.00  0.00           H 
ATOM   4398  HG2 MET C 454      86.740  50.860  73.730  1.00  0.00           H 
ATOM   4399  SD  MET C 454      84.690  51.410  74.930  1.00  0.00           S 
ATOM   4400  CE  MET C 454      84.600  49.580  75.010  1.00  0.00           C 
ATOM   4401  HE1 MET C 454      84.230  49.130  75.950  1.00  0.00           H 
ATOM   4402  HE2 MET C 454      83.970  49.210  74.170  1.00  0.00           H 
ATOM   4403  HE3 MET C 454      85.610  49.140  74.860  1.00  0.00           H 
ATOM   4404  C   MET C 454      86.580  53.820  70.750  1.00  0.00           C 
ATOM   4405  O   MET C 454      85.770  53.900  69.850  1.00  0.00           O 
ATOM   4406  N   SER C 455      87.200  54.930  71.170  1.00  0.00           N 
ATOM   4407  HN  SER C 455      87.840  54.950  71.930  1.00  0.00           H 
ATOM   4408  CA  SER C 455      86.990  56.250  70.600  1.00  0.00           C 
ATOM   4409  HA  SER C 455      85.950  56.540  70.610  1.00  0.00           H 
ATOM   4410  CB  SER C 455      87.890  57.300  71.340  1.00  0.00           C 
ATOM   4411  HB1 SER C 455      88.960  57.040  71.200  1.00  0.00           H 
ATOM   4412  HB2 SER C 455      87.620  58.290  70.910  1.00  0.00           H 
ATOM   4413  OG  SER C 455      87.720  57.280  72.790  1.00  0.00           O 
ATOM   4414  HG1 SER C 455      88.170  56.470  73.040  1.00  0.00           H 
ATOM   4415  C   SER C 455      87.470  56.310  69.130  1.00  0.00           C 
ATOM   4416  O   SER C 455      86.750  56.820  68.300  1.00  0.00           O 
ATOM   4417  N   PHE C 456      88.650  55.700  68.760  1.00  0.00           N 
ATOM   4418  HN  PHE C 456      89.240  55.170  69.350  1.00  0.00           H 
ATOM   4419  CA  PHE C 456      88.980  55.520  67.350  1.00  0.00           C 
ATOM   4420  HA  PHE C 456      88.870  56.470  66.860  1.00  0.00           H 
ATOM   4421  CB  PHE C 456      90.320  54.890  67.020  1.00  0.00           C 
ATOM   4422  HB1 PHE C 456      90.370  53.940  67.600  1.00  0.00           H 
ATOM   4423  HB2 PHE C 456      90.410  54.660  65.940  1.00  0.00           H 
ATOM   4424  CG  PHE C 456      91.610  55.680  67.260  1.00  0.00           C 
ATOM   4425  CD1 PHE C 456      91.840  56.820  66.480  1.00  0.00           C 
ATOM   4426  HD1 PHE C 456      91.200  56.990  65.630  1.00  0.00           H 
ATOM   4427  CE1 PHE C 456      93.000  57.590  66.640  1.00  0.00           C 
ATOM   4428  HE1 PHE C 456      93.330  58.370  65.980  1.00  0.00           H 
ATOM   4429  CZ  PHE C 456      93.860  57.300  67.730  1.00  0.00           C 
ATOM   4430  HZ  PHE C 456      94.810  57.810  67.820  1.00  0.00           H 
ATOM   4431  CD2 PHE C 456      92.490  55.380  68.300  1.00  0.00           C 
ATOM   4432  HD2 PHE C 456      92.200  54.570  68.960  1.00  0.00           H 
ATOM   4433  CE2 PHE C 456      93.540  56.210  68.640  1.00  0.00           C 
ATOM   4434  HE2 PHE C 456      94.270  56.000  69.410  1.00  0.00           H 
ATOM   4435  C   PHE C 456      87.980  54.630  66.580  1.00  0.00           C 
ATOM   4436  O   PHE C 456      87.600  55.000  65.470  1.00  0.00           O 
ATOM   4437  N   ALA C 457      87.460  53.480  67.180  1.00  0.00           N 
ATOM   4438  HN  ALA C 457      87.770  53.200  68.080  1.00  0.00           H 
ATOM   4439  CA  ALA C 457      86.420  52.630  66.650  1.00  0.00           C 
ATOM   4440  HA  ALA C 457      86.820  52.470  65.660  1.00  0.00           H 
ATOM   4441  CB  ALA C 457      86.330  51.400  67.530  1.00  0.00           C 
ATOM   4442  HB1 ALA C 457      85.540  50.720  67.140  1.00  0.00           H 
ATOM   4443  HB2 ALA C 457      87.310  50.880  67.460  1.00  0.00           H 
ATOM   4444  HB3 ALA C 457      86.080  51.800  68.530  1.00  0.00           H 
ATOM   4445  C   ALA C 457      85.070  53.320  66.400  1.00  0.00           C 
ATOM   4446  O   ALA C 457      84.420  53.140  65.420  1.00  0.00           O 
ATOM   4447  N   LEU C 458      84.660  54.200  67.360  1.00  0.00           N 
ATOM   4448  HN  LEU C 458      85.170  54.370  68.200  1.00  0.00           H 
ATOM   4449  CA  LEU C 458      83.360  54.950  67.240  1.00  0.00           C 
ATOM   4450  HA  LEU C 458      82.610  54.230  66.940  1.00  0.00           H 
ATOM   4451  CB  LEU C 458      82.990  55.740  68.560  1.00  0.00           C 
ATOM   4452  HB1 LEU C 458      83.890  55.790  69.220  1.00  0.00           H 
ATOM   4453  HB2 LEU C 458      82.660  56.780  68.340  1.00  0.00           H 
ATOM   4454  CG  LEU C 458      81.850  55.180  69.450  1.00  0.00           C 
ATOM   4455  HG  LEU C 458      81.490  55.830  70.270  1.00  0.00           H 
ATOM   4456  CD1 LEU C 458      80.540  54.770  68.660  1.00  0.00           C 
ATOM   4457 1HD1 LEU C 458      80.010  55.680  68.300  1.00  0.00           H 
ATOM   4458 2HD1 LEU C 458      80.960  54.080  67.900  1.00  0.00           H 
ATOM   4459 3HD1 LEU C 458      79.920  54.270  69.430  1.00  0.00           H 
ATOM   4460  CD2 LEU C 458      82.350  54.020  70.290  1.00  0.00           C 
ATOM   4461 1HD2 LEU C 458      83.320  54.230  70.780  1.00  0.00           H 
ATOM   4462 2HD2 LEU C 458      81.590  53.860  71.090  1.00  0.00           H 
ATOM   4463 3HD2 LEU C 458      82.390  53.100  69.670  1.00  0.00           H 
ATOM   4464  C   LEU C 458      83.420  55.770  66.040  1.00  0.00           C 
ATOM   4465  O   LEU C 458      82.500  55.870  65.170  1.00  0.00           O 
ATOM   4466  N   VAL C 459      84.500  56.570  65.880  1.00  0.00           N 
ATOM   4467  HN  VAL C 459      85.270  56.520  66.520  1.00  0.00           H 
ATOM   4468  CA  VAL C 459      84.690  57.570  64.830  1.00  0.00           C 
ATOM   4469  HA  VAL C 459      83.830  58.230  64.760  1.00  0.00           H 
ATOM   4470  CB  VAL C 459      85.950  58.480  65.130  1.00  0.00           C 
ATOM   4471  HB  VAL C 459      86.750  57.730  65.290  1.00  0.00           H 
ATOM   4472  CG1 VAL C 459      86.100  59.570  64.000  1.00  0.00           C 
ATOM   4473 1HG1 VAL C 459      86.790  60.370  64.340  1.00  0.00           H 
ATOM   4474 2HG1 VAL C 459      86.380  59.050  63.060  1.00  0.00           H 
ATOM   4475 3HG1 VAL C 459      85.110  60.000  63.740  1.00  0.00           H 
ATOM   4476  CG2 VAL C 459      85.790  59.180  66.480  1.00  0.00           C 
ATOM   4477 1HG2 VAL C 459      85.030  59.990  66.400  1.00  0.00           H 
ATOM   4478 2HG2 VAL C 459      85.490  58.490  67.300  1.00  0.00           H 
ATOM   4479 3HG2 VAL C 459      86.800  59.610  66.620  1.00  0.00           H 
ATOM   4480  C   VAL C 459      84.790  56.910  63.540  1.00  0.00           C 
ATOM   4481  O   VAL C 459      84.180  57.350  62.550  1.00  0.00           O 
ATOM   4482  N   LEU C 460      85.620  55.890  63.460  1.00  0.00           N 
ATOM   4483  HN  LEU C 460      86.160  55.880  64.300  1.00  0.00           H 
ATOM   4484  CA  LEU C 460      85.870  55.230  62.250  1.00  0.00           C 
ATOM   4485  HA  LEU C 460      86.040  56.010  61.530  1.00  0.00           H 
ATOM   4486  CB  LEU C 460      87.130  54.310  62.360  1.00  0.00           C 
ATOM   4487  HB1 LEU C 460      87.220  53.780  63.330  1.00  0.00           H 
ATOM   4488  HB2 LEU C 460      86.940  53.510  61.620  1.00  0.00           H 
ATOM   4489  CG  LEU C 460      88.380  55.010  61.790  1.00  0.00           C 
ATOM   4490  HG  LEU C 460      88.210  55.340  60.740  1.00  0.00           H 
ATOM   4491  CD1 LEU C 460      88.970  56.040  62.760  1.00  0.00           C 
ATOM   4492 1HD1 LEU C 460      89.760  56.610  62.230  1.00  0.00           H 
ATOM   4493 2HD1 LEU C 460      88.250  56.810  63.120  1.00  0.00           H 
ATOM   4494 3HD1 LEU C 460      89.340  55.500  63.660  1.00  0.00           H 
ATOM   4495  CD2 LEU C 460      89.370  53.840  61.690  1.00  0.00           C 
ATOM   4496 1HD2 LEU C 460      90.180  54.070  60.970  1.00  0.00           H 
ATOM   4497 2HD2 LEU C 460      89.700  53.600  62.730  1.00  0.00           H 
ATOM   4498 3HD2 LEU C 460      88.940  52.960  61.170  1.00  0.00           H 
ATOM   4499  C   LEU C 460      84.670  54.420  61.800  1.00  0.00           C 
ATOM   4500  O   LEU C 460      84.260  54.460  60.680  1.00  0.00           O 
ATOM   4501  N   GLY C 461      83.990  53.790  62.800  1.00  0.00           N 
ATOM   4502  HN  GLY C 461      84.210  53.870  63.770  1.00  0.00           H 
ATOM   4503  CA  GLY C 461      82.940  52.790  62.480  1.00  0.00           C 
ATOM   4504  HA1 GLY C 461      83.210  51.990  61.800  1.00  0.00           H 
ATOM   4505  HA2 GLY C 461      82.600  52.420  63.430  1.00  0.00           H 
ATOM   4506  C   GLY C 461      81.750  53.470  61.850  1.00  0.00           C 
ATOM   4507  O   GLY C 461      81.170  53.030  60.880  1.00  0.00           O 
ATOM   4508  N   TRP C 462      81.340  54.610  62.430  1.00  0.00           N 
ATOM   4509  HN  TRP C 462      81.820  54.710  63.300  1.00  0.00           H 
ATOM   4510  CA  TRP C 462      80.320  55.520  61.940  1.00  0.00           C 
ATOM   4511  HA  TRP C 462      79.490  54.890  61.680  1.00  0.00           H 
ATOM   4512  CB  TRP C 462      79.960  56.700  62.960  1.00  0.00           C 
ATOM   4513  HB1 TRP C 462      80.930  56.920  63.460  1.00  0.00           H 
ATOM   4514  HB2 TRP C 462      79.690  57.690  62.540  1.00  0.00           H 
ATOM   4515  CG  TRP C 462      78.960  56.410  63.950  1.00  0.00           C 
ATOM   4516  CD1 TRP C 462      79.160  55.980  65.270  1.00  0.00           C 
ATOM   4517  HD1 TRP C 462      80.050  56.100  65.860  1.00  0.00           H 
ATOM   4518  NE1 TRP C 462      77.920  55.720  65.850  1.00  0.00           N 
ATOM   4519  HE1 TRP C 462      77.800  55.330  66.740  1.00  0.00           H 
ATOM   4520  CE2 TRP C 462      76.980  55.720  64.860  1.00  0.00           C 
ATOM   4521  CD2 TRP C 462      77.560  56.110  63.640  1.00  0.00           C 
ATOM   4522  CE3 TRP C 462      76.740  56.130  62.500  1.00  0.00           C 
ATOM   4523  HE3 TRP C 462      77.110  56.390  61.520  1.00  0.00           H 
ATOM   4524  CZ3 TRP C 462      75.360  55.880  62.580  1.00  0.00           C 
ATOM   4525  HZ3 TRP C 462      74.730  56.080  61.730  1.00  0.00           H 
ATOM   4526  CZ2 TRP C 462      75.730  55.370  64.960  1.00  0.00           C 
ATOM   4527  HZ2 TRP C 462      75.360  54.980  65.890  1.00  0.00           H 
ATOM   4528  CH2 TRP C 462      74.850  55.410  63.830  1.00  0.00           C 
ATOM   4529  HH2 TRP C 462      73.820  55.180  64.040  1.00  0.00           H 
ATOM   4530  C   TRP C 462      80.750  56.190  60.620  1.00  0.00           C 
ATOM   4531  O   TRP C 462      79.970  56.270  59.650  1.00  0.00           O 
ATOM   4532  N   CYS C 463      81.990  56.720  60.440  1.00  0.00           N 
ATOM   4533  HN  CYS C 463      82.490  56.840  61.290  1.00  0.00           H 
ATOM   4534  CA  CYS C 463      82.470  57.420  59.210  1.00  0.00           C 
ATOM   4535  HA  CYS C 463      81.740  58.210  59.120  1.00  0.00           H 
ATOM   4536  CB  CYS C 463      83.890  58.020  59.420  1.00  0.00           C 
ATOM   4537  HB1 CYS C 463      84.520  57.260  59.930  1.00  0.00           H 
ATOM   4538  HB2 CYS C 463      84.290  58.300  58.420  1.00  0.00           H 
ATOM   4539  SG  CYS C 463      83.850  59.550  60.450  1.00  0.00           S 
ATOM   4540  HG1 CYS C 463      83.470  58.970  61.580  1.00  0.00           H 
ATOM   4541  C   CYS C 463      82.440  56.530  57.990  1.00  0.00           C 
ATOM   4542  O   CYS C 463      82.090  56.950  56.870  1.00  0.00           O 
ATOM   4543  N   ASN C 464      82.620  55.190  58.190  1.00  0.00           N 
ATOM   4544  HN  ASN C 464      83.000  54.810  59.030  1.00  0.00           H 
ATOM   4545  CA  ASN C 464      82.290  54.270  57.170  1.00  0.00           C 
ATOM   4546  HA  ASN C 464      82.870  54.500  56.290  1.00  0.00           H 
ATOM   4547  CB  ASN C 464      82.680  52.820  57.560  1.00  0.00           C 
ATOM   4548  HB1 ASN C 464      82.230  52.580  58.550  1.00  0.00           H 
ATOM   4549  HB2 ASN C 464      82.350  52.050  56.830  1.00  0.00           H 
ATOM   4550  CG  ASN C 464      84.200  52.630  57.580  1.00  0.00           C 
ATOM   4551  OD1 ASN C 464      84.870  52.960  56.610  1.00  0.00           O 
ATOM   4552  ND2 ASN C 464      84.770  52.010  58.660  1.00  0.00           N 
ATOM   4553 1HD2 ASN C 464      84.170  51.790  59.430  1.00  0.00           H 
ATOM   4554 2HD2 ASN C 464      85.680  51.620  58.540  1.00  0.00           H 
ATOM   4555  C   ASN C 464      80.820  54.260  56.650  1.00  0.00           C 
ATOM   4556  O   ASN C 464      80.550  53.920  55.480  1.00  0.00           O 
ATOM   4557  N   VAL C 465      79.830  54.780  57.420  1.00  0.00           N 
ATOM   4558  HN  VAL C 465      79.920  55.230  58.310  1.00  0.00           H 
ATOM   4559  CA  VAL C 465      78.460  54.890  56.870  1.00  0.00           C 
ATOM   4560  HA  VAL C 465      78.200  53.950  56.410  1.00  0.00           H 
ATOM   4561  CB  VAL C 465      77.400  55.020  58.050  1.00  0.00           C 
ATOM   4562  HB  VAL C 465      77.690  55.870  58.710  1.00  0.00           H 
ATOM   4563  CG1 VAL C 465      75.890  55.320  57.660  1.00  0.00           C 
ATOM   4564 1HG1 VAL C 465      75.290  55.370  58.590  1.00  0.00           H 
ATOM   4565 2HG1 VAL C 465      75.880  56.310  57.160  1.00  0.00           H 
ATOM   4566 3HG1 VAL C 465      75.550  54.480  57.020  1.00  0.00           H 
ATOM   4567  CG2 VAL C 465      77.520  53.780  58.860  1.00  0.00           C 
ATOM   4568 1HG2 VAL C 465      76.920  53.880  59.790  1.00  0.00           H 
ATOM   4569 2HG2 VAL C 465      76.950  52.990  58.330  1.00  0.00           H 
ATOM   4570 3HG2 VAL C 465      78.530  53.480  59.220  1.00  0.00           H 
ATOM   4571  C   VAL C 465      78.280  55.990  55.850  1.00  0.00           C 
ATOM   4572  O   VAL C 465      77.410  55.860  54.960  1.00  0.00           O 
ATOM   4573  N   MET C 466      79.130  57.010  55.830  1.00  0.00           N 
ATOM   4574  HN  MET C 466      79.860  57.060  56.510  1.00  0.00           H 
ATOM   4575  CA  MET C 466      79.260  57.990  54.680  1.00  0.00           C 
ATOM   4576  HA  MET C 466      78.350  58.550  54.540  1.00  0.00           H 
ATOM   4577  CB  MET C 466      80.480  58.920  55.050  1.00  0.00           C 
ATOM   4578  HB1 MET C 466      81.500  58.480  54.970  1.00  0.00           H 
ATOM   4579  HB2 MET C 466      80.480  59.670  54.230  1.00  0.00           H 
ATOM   4580  CG  MET C 466      80.430  59.560  56.490  1.00  0.00           C 
ATOM   4581  HG1 MET C 466      79.450  60.080  56.610  1.00  0.00           H 
ATOM   4582  HG2 MET C 466      80.470  58.830  57.320  1.00  0.00           H 
ATOM   4583  SD  MET C 466      81.720  60.800  56.880  1.00  0.00           S 
ATOM   4584  CE  MET C 466      81.510  62.120  55.700  1.00  0.00           C 
ATOM   4585  HE1 MET C 466      82.240  62.940  55.850  1.00  0.00           H 
ATOM   4586  HE2 MET C 466      81.530  61.790  54.640  1.00  0.00           H 
ATOM   4587  HE3 MET C 466      80.510  62.590  55.840  1.00  0.00           H 
ATOM   4588  C   MET C 466      79.610  57.310  53.380  1.00  0.00           C 
ATOM   4589  O   MET C 466      79.340  57.860  52.330  1.00  0.00           O 
ATOM   4590  N   TYR C 467      80.230  56.090  53.370  1.00  0.00           N 
ATOM   4591  HN  TYR C 467      80.580  55.520  54.110  1.00  0.00           H 
ATOM   4592  CA  TYR C 467      80.530  55.470  52.060  1.00  0.00           C 
ATOM   4593  HA  TYR C 467      80.880  56.170  51.320  1.00  0.00           H 
ATOM   4594  CB  TYR C 467      81.660  54.390  52.360  1.00  0.00           C 
ATOM   4595  HB1 TYR C 467      82.500  54.830  52.930  1.00  0.00           H 
ATOM   4596  HB2 TYR C 467      81.170  53.650  53.040  1.00  0.00           H 
ATOM   4597  CG  TYR C 467      82.200  53.690  51.090  1.00  0.00           C 
ATOM   4598  CD1 TYR C 467      83.230  54.270  50.390  1.00  0.00           C 
ATOM   4599  HD1 TYR C 467      83.480  55.310  50.560  1.00  0.00           H 
ATOM   4600  CE1 TYR C 467      83.690  53.590  49.250  1.00  0.00           C 
ATOM   4601  HE1 TYR C 467      84.290  54.140  48.530  1.00  0.00           H 
ATOM   4602  CZ  TYR C 467      83.250  52.310  49.000  1.00  0.00           C 
ATOM   4603  OH  TYR C 467      83.680  51.670  47.810  1.00  0.00           O 
ATOM   4604  HH  TYR C 467      83.010  51.000  47.630  1.00  0.00           H 
ATOM   4605  CD2 TYR C 467      81.630  52.430  50.700  1.00  0.00           C 
ATOM   4606  HD2 TYR C 467      80.800  51.920  51.160  1.00  0.00           H 
ATOM   4607  CE2 TYR C 467      82.250  51.640  49.690  1.00  0.00           C 
ATOM   4608  HE2 TYR C 467      81.930  50.650  49.420  1.00  0.00           H 
ATOM   4609  C   TYR C 467      79.300  54.810  51.420  1.00  0.00           C 
ATOM   4610  O   TYR C 467      79.250  54.640  50.190  1.00  0.00           O 
ATOM   4611  N   PHE C 468      78.320  54.450  52.220  1.00  0.00           N 
ATOM   4612  HN  PHE C 468      78.460  54.530  53.200  1.00  0.00           H 
ATOM   4613  CA  PHE C 468      77.170  53.660  51.820  1.00  0.00           C 
ATOM   4614  HA  PHE C 468      77.480  53.050  50.990  1.00  0.00           H 
ATOM   4615  CB  PHE C 468      76.640  52.910  52.970  1.00  0.00           C 
ATOM   4616  HB1 PHE C 468      76.650  53.570  53.860  1.00  0.00           H 
ATOM   4617  HB2 PHE C 468      75.620  52.510  52.790  1.00  0.00           H 
ATOM   4618  CG  PHE C 468      77.420  51.660  53.150  1.00  0.00           C 
ATOM   4619  CD1 PHE C 468      77.280  50.530  52.300  1.00  0.00           C 
ATOM   4620  HD1 PHE C 468      76.610  50.650  51.460  1.00  0.00           H 
ATOM   4621  CE1 PHE C 468      77.920  49.320  52.550  1.00  0.00           C 
ATOM   4622  HE1 PHE C 468      77.790  48.490  51.870  1.00  0.00           H 
ATOM   4623  CZ  PHE C 468      78.860  49.250  53.560  1.00  0.00           C 
ATOM   4624  HZ  PHE C 468      79.390  48.330  53.760  1.00  0.00           H 
ATOM   4625  CD2 PHE C 468      78.330  51.530  54.230  1.00  0.00           C 
ATOM   4626  HD2 PHE C 468      78.490  52.380  54.880  1.00  0.00           H 
ATOM   4627  CE2 PHE C 468      78.980  50.340  54.460  1.00  0.00           C 
ATOM   4628  HE2 PHE C 468      79.580  50.240  55.350  1.00  0.00           H 
ATOM   4629  C   PHE C 468      76.100  54.550  51.360  1.00  0.00           C 
ATOM   4630  O   PHE C 468      75.110  54.210  50.710  1.00  0.00           O 
ATOM   4631  N   ALA C 469      76.360  55.910  51.340  1.00  0.00           N 
ATOM   4632  HN  ALA C 469      77.230  56.160  51.750  1.00  0.00           H 
ATOM   4633  CA  ALA C 469      75.500  56.960  50.750  1.00  0.00           C 
ATOM   4634  HA  ALA C 469      74.570  56.940  51.300  1.00  0.00           H 
ATOM   4635  CB  ALA C 469      76.350  58.280  51.070  1.00  0.00           C 
ATOM   4636  HB1 ALA C 469      77.240  58.330  50.400  1.00  0.00           H 
ATOM   4637  HB2 ALA C 469      75.800  59.230  50.880  1.00  0.00           H 
ATOM   4638  HB3 ALA C 469      76.610  58.290  52.150  1.00  0.00           H 
ATOM   4639  C   ALA C 469      75.280  56.850  49.250  1.00  0.00           C 
ATOM   4640  O   ALA C 469      74.250  57.210  48.680  1.00  0.00           O 
ATOM   4641  N   ARG C 470      76.290  56.340  48.480  1.00  0.00           N 
ATOM   4642  HN  ARG C 470      77.090  56.080  49.020  1.00  0.00           H 
ATOM   4643  CA  ARG C 470      76.220  56.250  47.020  1.00  0.00           C 
ATOM   4644  HA  ARG C 470      76.050  57.250  46.640  1.00  0.00           H 
ATOM   4645  CB  ARG C 470      77.500  55.710  46.360  1.00  0.00           C 
ATOM   4646  HB1 ARG C 470      77.420  56.000  45.290  1.00  0.00           H 
ATOM   4647  HB2 ARG C 470      78.320  56.300  46.830  1.00  0.00           H 
ATOM   4648  CG  ARG C 470      77.780  54.190  46.640  1.00  0.00           C 
ATOM   4649  HG1 ARG C 470      77.640  54.020  47.730  1.00  0.00           H 
ATOM   4650  HG2 ARG C 470      76.990  53.670  46.050  1.00  0.00           H 
ATOM   4651  CD  ARG C 470      79.220  53.770  46.270  1.00  0.00           C 
ATOM   4652  HD1 ARG C 470      79.330  52.670  46.380  1.00  0.00           H 
ATOM   4653  HD2 ARG C 470      79.420  54.100  45.230  1.00  0.00           H 
ATOM   4654  NE  ARG C 470      80.190  54.410  47.210  1.00  0.00           N 
ATOM   4655  HE  ARG C 470      79.870  54.470  48.160  1.00  0.00           H 
ATOM   4656  CZ  ARG C 470      81.320  55.010  46.900  1.00  0.00           C 
ATOM   4657  NH1 ARG C 470      81.870  54.910  45.720  1.00  0.00           N 
ATOM   4658 1HH1 ARG C 470      81.580  54.080  45.250  1.00  0.00           H 
ATOM   4659 2HH1 ARG C 470      82.760  55.370  45.710  1.00  0.00           H 
ATOM   4660  NH2 ARG C 470      81.970  55.820  47.700  1.00  0.00           N 
ATOM   4661 1HH2 ARG C 470      81.640  55.800  48.640  1.00  0.00           H 
ATOM   4662 2HH2 ARG C 470      82.770  56.340  47.390  1.00  0.00           H 
ATOM   4663  C   ARG C 470      75.000  55.560  46.460  1.00  0.00           C 
ATOM   4664  O   ARG C 470      74.550  56.000  45.390  1.00  0.00           O 
ATOM   4665  N   GLY C 471      74.530  54.500  47.100  1.00  0.00           N 
ATOM   4666  HN  GLY C 471      75.030  54.110  47.870  1.00  0.00           H 
ATOM   4667  CA  GLY C 471      73.390  53.680  46.630  1.00  0.00           C 
ATOM   4668  HA1 GLY C 471      73.860  53.170  45.800  1.00  0.00           H 
ATOM   4669  HA2 GLY C 471      73.110  53.000  47.420  1.00  0.00           H 
ATOM   4670  C   GLY C 471      72.160  54.430  46.070  1.00  0.00           C 
ATOM   4671  O   GLY C 471      71.630  53.940  45.070  1.00  0.00           O 
ATOM   4672  N   PHE C 472      71.780  55.570  46.640  1.00  0.00           N 
ATOM   4673  HN  PHE C 472      72.290  55.900  47.430  1.00  0.00           H 
ATOM   4674  CA  PHE C 472      70.590  56.310  46.330  1.00  0.00           C 
ATOM   4675  HA  PHE C 472      69.980  55.670  45.700  1.00  0.00           H 
ATOM   4676  CB  PHE C 472      69.860  56.550  47.650  1.00  0.00           C 
ATOM   4677  HB1 PHE C 472      69.550  55.560  48.040  1.00  0.00           H 
ATOM   4678  HB2 PHE C 472      70.540  56.910  48.460  1.00  0.00           H 
ATOM   4679  CG  PHE C 472      68.610  57.430  47.580  1.00  0.00           C 
ATOM   4680  CD1 PHE C 472      67.500  56.750  47.190  1.00  0.00           C 
ATOM   4681  HD1 PHE C 472      67.460  55.680  47.060  1.00  0.00           H 
ATOM   4682  CE1 PHE C 472      66.260  57.360  47.240  1.00  0.00           C 
ATOM   4683  HE1 PHE C 472      65.410  56.760  46.960  1.00  0.00           H 
ATOM   4684  CZ  PHE C 472      66.100  58.770  47.420  1.00  0.00           C 
ATOM   4685  HZ  PHE C 472      65.130  59.180  47.190  1.00  0.00           H 
ATOM   4686  CD2 PHE C 472      68.500  58.810  47.890  1.00  0.00           C 
ATOM   4687  HD2 PHE C 472      69.360  59.360  48.230  1.00  0.00           H 
ATOM   4688  CE2 PHE C 472      67.260  59.460  47.780  1.00  0.00           C 
ATOM   4689  HE2 PHE C 472      67.140  60.480  48.130  1.00  0.00           H 
ATOM   4690  C   PHE C 472      70.920  57.570  45.520  1.00  0.00           C 
ATOM   4691  O   PHE C 472      70.040  58.350  45.130  1.00  0.00           O 
ATOM   4692  N   GLN C 473      72.240  57.900  45.360  1.00  0.00           N 
ATOM   4693  HN  GLN C 473      72.920  57.190  45.510  1.00  0.00           H 
ATOM   4694  CA  GLN C 473      72.710  59.150  44.790  1.00  0.00           C 
ATOM   4695  HA  GLN C 473      73.780  59.090  44.640  1.00  0.00           H 
ATOM   4696  CB  GLN C 473      72.100  59.510  43.410  1.00  0.00           C 
ATOM   4697  HB1 GLN C 473      72.020  58.620  42.750  1.00  0.00           H 
ATOM   4698  HB2 GLN C 473      71.050  59.810  43.620  1.00  0.00           H 
ATOM   4699  CG  GLN C 473      72.920  60.530  42.580  1.00  0.00           C 
ATOM   4700  HG1 GLN C 473      73.070  61.500  43.110  1.00  0.00           H 
ATOM   4701  HG2 GLN C 473      73.920  60.130  42.320  1.00  0.00           H 
ATOM   4702  CD  GLN C 473      72.320  60.880  41.210  1.00  0.00           C 
ATOM   4703  OE1 GLN C 473      71.170  60.670  40.900  1.00  0.00           O 
ATOM   4704  NE2 GLN C 473      73.040  61.760  40.440  1.00  0.00           N 
ATOM   4705 1HE2 GLN C 473      74.000  61.990  40.590  1.00  0.00           H 
ATOM   4706 2HE2 GLN C 473      72.550  62.150  39.660  1.00  0.00           H 
ATOM   4707  C   GLN C 473      72.650  60.250  45.870  1.00  0.00           C 
ATOM   4708  O   GLN C 473      72.290  61.390  45.680  1.00  0.00           O 
ATOM   4709  N   MET C 474      73.080  59.840  47.100  1.00  0.00           N 
ATOM   4710  HN  MET C 474      73.160  58.890  47.390  1.00  0.00           H 
ATOM   4711  CA  MET C 474      73.070  60.750  48.220  1.00  0.00           C 
ATOM   4712  HA  MET C 474      72.090  61.210  48.210  1.00  0.00           H 
ATOM   4713  CB  MET C 474      73.180  60.000  49.620  1.00  0.00           C 
ATOM   4714  HB1 MET C 474      74.130  59.420  49.590  1.00  0.00           H 
ATOM   4715  HB2 MET C 474      73.280  60.810  50.380  1.00  0.00           H 
ATOM   4716  CG  MET C 474      72.110  58.990  50.050  1.00  0.00           C 
ATOM   4717  HG1 MET C 474      71.550  58.530  49.210  1.00  0.00           H 
ATOM   4718  HG2 MET C 474      72.570  58.110  50.550  1.00  0.00           H 
ATOM   4719  SD  MET C 474      70.740  59.660  51.060  1.00  0.00           S 
ATOM   4720  CE  MET C 474      70.400  57.960  51.650  1.00  0.00           C 
ATOM   4721  HE1 MET C 474      69.460  58.000  52.240  1.00  0.00           H 
ATOM   4722  HE2 MET C 474      70.260  57.230  50.830  1.00  0.00           H 
ATOM   4723  HE3 MET C 474      71.170  57.550  52.340  1.00  0.00           H 
ATOM   4724  C   MET C 474      74.170  61.810  48.140  1.00  0.00           C 
ATOM   4725  O   MET C 474      74.510  62.410  47.080  1.00  0.00           O 
ATOM   4726  N   LEU C 475      74.880  62.120  49.280  1.00  0.00           N 
ATOM   4727  HN  LEU C 475      74.620  61.790  50.180  1.00  0.00           H 
ATOM   4728  CA  LEU C 475      76.090  62.910  49.350  1.00  0.00           C 
ATOM   4729  HA  LEU C 475      76.060  63.670  48.590  1.00  0.00           H 
ATOM   4730  CB  LEU C 475      76.040  63.680  50.720  1.00  0.00           C 
ATOM   4731  HB1 LEU C 475      74.960  63.760  50.950  1.00  0.00           H 
ATOM   4732  HB2 LEU C 475      76.480  63.070  51.540  1.00  0.00           H 
ATOM   4733  CG  LEU C 475      76.570  65.150  50.900  1.00  0.00           C 
ATOM   4734  HG  LEU C 475      76.400  65.520  51.930  1.00  0.00           H 
ATOM   4735  CD1 LEU C 475      75.800  66.100  50.010  1.00  0.00           C 
ATOM   4736 1HD1 LEU C 475      75.650  65.580  49.040  1.00  0.00           H 
ATOM   4737 2HD1 LEU C 475      74.790  66.070  50.470  1.00  0.00           H 
ATOM   4738 3HD1 LEU C 475      76.320  67.070  49.910  1.00  0.00           H 
ATOM   4739  CD2 LEU C 475      78.170  65.220  50.860  1.00  0.00           C 
ATOM   4740 1HD2 LEU C 475      78.520  66.270  50.800  1.00  0.00           H 
ATOM   4741 2HD2 LEU C 475      78.660  64.710  51.720  1.00  0.00           H 
ATOM   4742 3HD2 LEU C 475      78.650  64.710  49.990  1.00  0.00           H 
ATOM   4743  C   LEU C 475      77.290  62.020  48.980  1.00  0.00           C 
ATOM   4744  O   LEU C 475      78.440  62.330  49.160  1.00  0.00           O 
ATOM   4745  N   GLY C 476      77.030  60.780  48.550  1.00  0.00           N 
ATOM   4746  HN  GLY C 476      76.110  60.400  48.510  1.00  0.00           H 
ATOM   4747  CA  GLY C 476      78.100  59.940  48.050  1.00  0.00           C 
ATOM   4748  HA1 GLY C 476      78.800  59.870  48.870  1.00  0.00           H 
ATOM   4749  HA2 GLY C 476      77.670  58.960  47.890  1.00  0.00           H 
ATOM   4750  C   GLY C 476      78.790  60.480  46.790  1.00  0.00           C 
ATOM   4751  O   GLY C 476      79.990  60.540  46.720  1.00  0.00           O 
ATOM   4752  N   PRO C 477      78.070  60.960  45.770  1.00  0.00           N 
ATOM   4753  CD  PRO C 477      76.730  60.490  45.290  1.00  0.00           C 
ATOM   4754  HD1 PRO C 477      76.070  60.900  46.090  1.00  0.00           H 
ATOM   4755  HD2 PRO C 477      76.600  59.390  45.250  1.00  0.00           H 
ATOM   4756  CA  PRO C 477      78.620  61.860  44.750  1.00  0.00           C 
ATOM   4757  HA  PRO C 477      79.300  61.290  44.130  1.00  0.00           H 
ATOM   4758  CB  PRO C 477      77.450  62.220  43.830  1.00  0.00           C 
ATOM   4759  HB1 PRO C 477      76.900  63.050  44.310  1.00  0.00           H 
ATOM   4760  HB2 PRO C 477      77.670  62.570  42.800  1.00  0.00           H 
ATOM   4761  CG  PRO C 477      76.440  61.050  43.900  1.00  0.00           C 
ATOM   4762  HG1 PRO C 477      75.400  61.390  43.700  1.00  0.00           H 
ATOM   4763  HG2 PRO C 477      76.700  60.320  43.110  1.00  0.00           H 
ATOM   4764  C   PRO C 477      79.410  63.080  45.230  1.00  0.00           C 
ATOM   4765  O   PRO C 477      80.340  63.560  44.570  1.00  0.00           O 
ATOM   4766  N   PHE C 478      79.050  63.760  46.300  1.00  0.00           N 
ATOM   4767  HN  PHE C 478      78.180  63.570  46.750  1.00  0.00           H 
ATOM   4768  CA  PHE C 478      79.800  64.900  46.770  1.00  0.00           C 
ATOM   4769  HA  PHE C 478      80.400  65.270  45.950  1.00  0.00           H 
ATOM   4770  CB  PHE C 478      78.840  65.950  47.420  1.00  0.00           C 
ATOM   4771  HB1 PHE C 478      78.110  65.410  48.050  1.00  0.00           H 
ATOM   4772  HB2 PHE C 478      79.220  66.650  48.190  1.00  0.00           H 
ATOM   4773  CG  PHE C 478      78.100  66.760  46.360  1.00  0.00           C 
ATOM   4774  CD1 PHE C 478      78.520  68.090  46.070  1.00  0.00           C 
ATOM   4775  HD1 PHE C 478      79.390  68.500  46.560  1.00  0.00           H 
ATOM   4776  CE1 PHE C 478      77.960  68.780  44.960  1.00  0.00           C 
ATOM   4777  HE1 PHE C 478      78.340  69.740  44.660  1.00  0.00           H 
ATOM   4778  CZ  PHE C 478      76.920  68.300  44.240  1.00  0.00           C 
ATOM   4779  HZ  PHE C 478      76.450  68.950  43.520  1.00  0.00           H 
ATOM   4780  CD2 PHE C 478      76.990  66.250  45.590  1.00  0.00           C 
ATOM   4781  HD2 PHE C 478      76.690  65.230  45.770  1.00  0.00           H 
ATOM   4782  CE2 PHE C 478      76.470  66.990  44.550  1.00  0.00           C 
ATOM   4783  HE2 PHE C 478      75.680  66.570  43.940  1.00  0.00           H 
ATOM   4784  C   PHE C 478      80.770  64.370  47.920  1.00  0.00           C 
ATOM   4785  O   PHE C 478      81.450  65.220  48.510  1.00  0.00           O 
ATOM   4786  N   THR C 479      80.960  63.020  48.150  1.00  0.00           N 
ATOM   4787  HN  THR C 479      80.250  62.450  47.750  1.00  0.00           H 
ATOM   4788  CA  THR C 479      82.030  62.470  48.970  1.00  0.00           C 
ATOM   4789  HA  THR C 479      82.370  63.210  49.670  1.00  0.00           H 
ATOM   4790  CB  THR C 479      81.630  61.320  49.850  1.00  0.00           C 
ATOM   4791  HB  THR C 479      80.530  61.460  49.970  1.00  0.00           H 
ATOM   4792  OG1 THR C 479      82.200  61.440  51.110  1.00  0.00           O 
ATOM   4793  HG1 THR C 479      81.800  62.210  51.510  1.00  0.00           H 
ATOM   4794  CG2 THR C 479      81.950  59.880  49.270  1.00  0.00           C 
ATOM   4795 1HG2 THR C 479      81.380  59.180  49.910  1.00  0.00           H 
ATOM   4796 2HG2 THR C 479      81.710  59.890  48.190  1.00  0.00           H 
ATOM   4797 3HG2 THR C 479      83.030  59.630  49.350  1.00  0.00           H 
ATOM   4798  C   THR C 479      83.120  62.110  47.980  1.00  0.00           C 
ATOM   4799  O   THR C 479      84.260  61.710  48.290  1.00  0.00           O 
ATOM   4800  N   ILE C 480      82.850  62.240  46.630  1.00  0.00           N 
ATOM   4801  HN  ILE C 480      81.890  62.360  46.370  1.00  0.00           H 
ATOM   4802  CA  ILE C 480      84.000  62.520  45.710  1.00  0.00           C 
ATOM   4803  HA  ILE C 480      84.770  61.790  45.880  1.00  0.00           H 
ATOM   4804  CB  ILE C 480      83.670  62.460  44.200  1.00  0.00           C 
ATOM   4805  HB  ILE C 480      83.100  63.360  43.890  1.00  0.00           H 
ATOM   4806  CG2 ILE C 480      85.000  62.490  43.340  1.00  0.00           C 
ATOM   4807 1HG2 ILE C 480      85.810  61.740  43.460  1.00  0.00           H 
ATOM   4808 2HG2 ILE C 480      84.680  62.340  42.290  1.00  0.00           H 
ATOM   4809 3HG2 ILE C 480      85.490  63.470  43.530  1.00  0.00           H 
ATOM   4810  CG1 ILE C 480      82.740  61.270  43.810  1.00  0.00           C 
ATOM   4811 1HG1 ILE C 480      83.410  60.410  43.620  1.00  0.00           H 
ATOM   4812 2HG1 ILE C 480      82.040  61.050  44.650  1.00  0.00           H 
ATOM   4813  CD  ILE C 480      81.880  61.540  42.590  1.00  0.00           C 
ATOM   4814  HD1 ILE C 480      82.460  61.340  41.670  1.00  0.00           H 
ATOM   4815  HD2 ILE C 480      81.040  60.830  42.490  1.00  0.00           H 
ATOM   4816  HD3 ILE C 480      81.450  62.560  42.540  1.00  0.00           H 
ATOM   4817  C   ILE C 480      84.570  63.890  46.010  1.00  0.00           C 
ATOM   4818  O   ILE C 480      85.810  63.920  45.950  1.00  0.00           O 
ATOM   4819  N   MET C 481      83.830  64.960  46.300  1.00  0.00           N 
ATOM   4820  HN  MET C 481      82.880  64.710  46.480  1.00  0.00           H 
ATOM   4821  CA  MET C 481      84.380  66.280  46.500  1.00  0.00           C 
ATOM   4822  HA  MET C 481      85.030  66.510  45.670  1.00  0.00           H 
ATOM   4823  CB  MET C 481      83.310  67.460  46.560  1.00  0.00           C 
ATOM   4824  HB1 MET C 481      82.560  67.300  47.360  1.00  0.00           H 
ATOM   4825  HB2 MET C 481      83.910  68.360  46.820  1.00  0.00           H 
ATOM   4826  CG  MET C 481      82.670  67.820  45.120  1.00  0.00           C 
ATOM   4827  HG1 MET C 481      83.480  67.850  44.360  1.00  0.00           H 
ATOM   4828  HG2 MET C 481      82.100  66.890  44.920  1.00  0.00           H 
ATOM   4829  SD  MET C 481      81.660  69.300  45.010  1.00  0.00           S 
ATOM   4830  CE  MET C 481      81.780  69.870  46.710  1.00  0.00           C 
ATOM   4831  HE1 MET C 481      82.750  70.210  47.120  1.00  0.00           H 
ATOM   4832  HE2 MET C 481      81.120  70.760  46.760  1.00  0.00           H 
ATOM   4833  HE3 MET C 481      81.280  69.190  47.440  1.00  0.00           H 
ATOM   4834  C   MET C 481      85.280  66.310  47.690  1.00  0.00           C 
ATOM   4835  O   MET C 481      86.240  66.980  47.670  1.00  0.00           O 
ATOM   4836  N   ILE C 482      84.860  65.620  48.800  1.00  0.00           N 
ATOM   4837  HN  ILE C 482      83.930  65.260  48.860  1.00  0.00           H 
ATOM   4838  CA  ILE C 482      85.790  65.510  49.920  1.00  0.00           C 
ATOM   4839  HA  ILE C 482      86.240  66.490  50.030  1.00  0.00           H 
ATOM   4840  CB  ILE C 482      85.130  65.190  51.240  1.00  0.00           C 
ATOM   4841  HB  ILE C 482      84.200  65.790  51.240  1.00  0.00           H 
ATOM   4842  CG2 ILE C 482      84.740  63.660  51.280  1.00  0.00           C 
ATOM   4843 1HG2 ILE C 482      84.030  63.590  52.130  1.00  0.00           H 
ATOM   4844 2HG2 ILE C 482      84.140  63.260  50.440  1.00  0.00           H 
ATOM   4845 3HG2 ILE C 482      85.610  62.980  51.400  1.00  0.00           H 
ATOM   4846  CG1 ILE C 482      85.950  65.570  52.440  1.00  0.00           C 
ATOM   4847 1HG1 ILE C 482      86.820  64.890  52.560  1.00  0.00           H 
ATOM   4848 2HG1 ILE C 482      86.380  66.590  52.350  1.00  0.00           H 
ATOM   4849  CD  ILE C 482      85.240  65.560  53.820  1.00  0.00           C 
ATOM   4850  HD1 ILE C 482      84.520  66.390  53.990  1.00  0.00           H 
ATOM   4851  HD2 ILE C 482      84.770  64.560  53.850  1.00  0.00           H 
ATOM   4852  HD3 ILE C 482      86.040  65.640  54.590  1.00  0.00           H 
ATOM   4853  C   ILE C 482      87.040  64.600  49.750  1.00  0.00           C 
ATOM   4854  O   ILE C 482      88.110  64.910  50.230  1.00  0.00           O 
ATOM   4855  N   GLN C 483      86.990  63.450  48.920  1.00  0.00           N 
ATOM   4856  HN  GLN C 483      86.150  63.240  48.420  1.00  0.00           H 
ATOM   4857  CA  GLN C 483      88.180  62.660  48.620  1.00  0.00           C 
ATOM   4858  HA  GLN C 483      88.820  62.700  49.490  1.00  0.00           H 
ATOM   4859  CB  GLN C 483      87.730  61.220  48.510  1.00  0.00           C 
ATOM   4860  HB1 GLN C 483      86.900  61.070  47.780  1.00  0.00           H 
ATOM   4861  HB2 GLN C 483      88.600  60.590  48.250  1.00  0.00           H 
ATOM   4862  CG  GLN C 483      87.110  60.490  49.760  1.00  0.00           C 
ATOM   4863  HG1 GLN C 483      86.140  60.960  50.020  1.00  0.00           H 
ATOM   4864  HG2 GLN C 483      86.870  59.440  49.480  1.00  0.00           H 
ATOM   4865  CD  GLN C 483      88.160  60.530  50.860  1.00  0.00           C 
ATOM   4866  OE1 GLN C 483      89.300  60.130  50.720  1.00  0.00           O 
ATOM   4867  NE2 GLN C 483      87.730  61.100  52.010  1.00  0.00           N 
ATOM   4868 1HE2 GLN C 483      86.790  61.450  51.950  1.00  0.00           H 
ATOM   4869 2HE2 GLN C 483      88.400  61.310  52.720  1.00  0.00           H 
ATOM   4870  C   GLN C 483      89.040  63.210  47.420  1.00  0.00           C 
ATOM   4871  O   GLN C 483      90.250  62.980  47.350  1.00  0.00           O 
ATOM   4872  N   LYS C 484      88.400  64.090  46.640  1.00  0.00           N 
ATOM   4873  HN  LYS C 484      87.410  64.190  46.620  1.00  0.00           H 
ATOM   4874  CA  LYS C 484      88.990  65.060  45.670  1.00  0.00           C 
ATOM   4875  HA  LYS C 484      89.890  64.600  45.290  1.00  0.00           H 
ATOM   4876  CB  LYS C 484      88.130  65.180  44.360  1.00  0.00           C 
ATOM   4877  HB1 LYS C 484      88.150  64.200  43.840  1.00  0.00           H 
ATOM   4878  HB2 LYS C 484      87.050  65.290  44.610  1.00  0.00           H 
ATOM   4879  CG  LYS C 484      88.450  66.370  43.420  1.00  0.00           C 
ATOM   4880  HG1 LYS C 484      89.520  66.630  43.570  1.00  0.00           H 
ATOM   4881  HG2 LYS C 484      88.410  66.070  42.350  1.00  0.00           H 
ATOM   4882  CD  LYS C 484      87.520  67.630  43.570  1.00  0.00           C 
ATOM   4883  HD1 LYS C 484      86.510  67.410  43.150  1.00  0.00           H 
ATOM   4884  HD2 LYS C 484      87.410  67.770  44.670  1.00  0.00           H 
ATOM   4885  CE  LYS C 484      88.150  68.950  43.150  1.00  0.00           C 
ATOM   4886  HE1 LYS C 484      88.700  68.880  42.180  1.00  0.00           H 
ATOM   4887  HE2 LYS C 484      87.470  69.810  43.010  1.00  0.00           H 
ATOM   4888  NZ  LYS C 484      89.150  69.410  44.150  1.00  0.00           N 
ATOM   4889  HZ1 LYS C 484      88.680  69.900  44.940  1.00  0.00           H 
ATOM   4890  HZ2 LYS C 484      89.680  68.600  44.530  1.00  0.00           H 
ATOM   4891  HZ3 LYS C 484      89.850  70.000  43.660  1.00  0.00           H 
ATOM   4892  C   LYS C 484      89.380  66.400  46.360  1.00  0.00           C 
ATOM   4893  O   LYS C 484      90.020  67.210  45.710  1.00  0.00           O 
ATOM   4894  N   MET C 485      89.130  66.570  47.670  1.00  0.00           N 
ATOM   4895  HN  MET C 485      88.540  65.840  48.000  1.00  0.00           H 
ATOM   4896  CA  MET C 485      89.730  67.500  48.540  1.00  0.00           C 
ATOM   4897  HA  MET C 485      90.110  68.280  47.890  1.00  0.00           H 
ATOM   4898  CB  MET C 485      88.750  68.210  49.480  1.00  0.00           C 
ATOM   4899  HB1 MET C 485      87.920  67.570  49.840  1.00  0.00           H 
ATOM   4900  HB2 MET C 485      89.210  68.570  50.430  1.00  0.00           H 
ATOM   4901  CG  MET C 485      87.960  69.360  48.850  1.00  0.00           C 
ATOM   4902  HG1 MET C 485      88.540  70.280  48.620  1.00  0.00           H 
ATOM   4903  HG2 MET C 485      87.450  69.120  47.890  1.00  0.00           H 
ATOM   4904  SD  MET C 485      86.570  70.020  49.820  1.00  0.00           S 
ATOM   4905  CE  MET C 485      85.720  70.760  48.410  1.00  0.00           C 
ATOM   4906  HE1 MET C 485      84.690  71.080  48.680  1.00  0.00           H 
ATOM   4907  HE2 MET C 485      86.280  71.700  48.230  1.00  0.00           H 
ATOM   4908  HE3 MET C 485      85.740  70.190  47.450  1.00  0.00           H 
ATOM   4909  C   MET C 485      90.950  66.850  49.260  1.00  0.00           C 
ATOM   4910  O   MET C 485      91.380  67.380  50.320  1.00  0.00           O 
ATOM   4911  N   ILE C 486      91.580  65.790  48.580  1.00  0.00           N 
ATOM   4912  HN  ILE C 486      91.120  65.470  47.750  1.00  0.00           H 
ATOM   4913  CA  ILE C 486      92.860  65.200  49.000  1.00  0.00           C 
ATOM   4914  HA  ILE C 486      93.310  65.840  49.740  1.00  0.00           H 
ATOM   4915  CB  ILE C 486      92.710  63.730  49.420  1.00  0.00           C 
ATOM   4916  HB  ILE C 486      92.510  63.100  48.530  1.00  0.00           H 
ATOM   4917  CG2 ILE C 486      94.080  63.290  50.160  1.00  0.00           C 
ATOM   4918 1HG2 ILE C 486      94.380  64.010  50.950  1.00  0.00           H 
ATOM   4919 2HG2 ILE C 486      93.990  62.230  50.470  1.00  0.00           H 
ATOM   4920 3HG2 ILE C 486      94.870  63.250  49.380  1.00  0.00           H 
ATOM   4921  CG1 ILE C 486      91.490  63.490  50.410  1.00  0.00           C 
ATOM   4922 1HG1 ILE C 486      90.590  63.880  49.880  1.00  0.00           H 
ATOM   4923 2HG1 ILE C 486      91.300  62.420  50.640  1.00  0.00           H 
ATOM   4924  CD  ILE C 486      91.570  64.300  51.660  1.00  0.00           C 
ATOM   4925  HD1 ILE C 486      92.220  65.190  51.540  1.00  0.00           H 
ATOM   4926  HD2 ILE C 486      90.560  64.560  52.050  1.00  0.00           H 
ATOM   4927  HD3 ILE C 486      92.110  63.740  52.450  1.00  0.00           H 
ATOM   4928  C   ILE C 486      93.790  65.370  47.830  1.00  0.00           C 
ATOM   4929  O   ILE C 486      94.740  64.620  47.500  1.00  0.00           O 
ATOM   4930  N   PHE C 487      93.500  66.440  47.040  1.00  0.00           N 
ATOM   4931  HN  PHE C 487      92.640  66.920  47.180  1.00  0.00           H 
ATOM   4932  CA  PHE C 487      94.230  67.190  46.040  1.00  0.00           C 
ATOM   4933  HA  PHE C 487      94.760  66.480  45.410  1.00  0.00           H 
ATOM   4934  CB  PHE C 487      93.200  68.080  45.140  1.00  0.00           C 
ATOM   4935  HB1 PHE C 487      93.800  68.140  44.210  1.00  0.00           H 
ATOM   4936  HB2 PHE C 487      92.260  67.510  44.980  1.00  0.00           H 
ATOM   4937  CG  PHE C 487      92.850  69.430  45.640  1.00  0.00           C 
ATOM   4938  CD1 PHE C 487      92.260  69.660  46.940  1.00  0.00           C 
ATOM   4939  HD1 PHE C 487      92.040  68.850  47.610  1.00  0.00           H 
ATOM   4940  CE1 PHE C 487      91.790  70.900  47.270  1.00  0.00           C 
ATOM   4941  HE1 PHE C 487      91.430  71.050  48.280  1.00  0.00           H 
ATOM   4942  CZ  PHE C 487      91.930  71.980  46.410  1.00  0.00           C 
ATOM   4943  HZ  PHE C 487      91.490  72.950  46.570  1.00  0.00           H 
ATOM   4944  CD2 PHE C 487      92.850  70.510  44.750  1.00  0.00           C 
ATOM   4945  HD2 PHE C 487      93.280  70.370  43.770  1.00  0.00           H 
ATOM   4946  CE2 PHE C 487      92.410  71.750  45.110  1.00  0.00           C 
ATOM   4947  HE2 PHE C 487      92.490  72.600  44.440  1.00  0.00           H 
ATOM   4948  C   PHE C 487      95.270  68.070  46.660  1.00  0.00           C 
ATOM   4949  O   PHE C 487      95.240  68.300  47.850  1.00  0.00           O 
ATOM   4950  N   GLY C 488      96.140  68.720  45.860  1.00  0.00           N 
ATOM   4951  HN  GLY C 488      96.000  68.500  44.900  1.00  0.00           H 
ATOM   4952  CA  GLY C 488      97.090  69.780  46.180  1.00  0.00           C 
ATOM   4953  HA1 GLY C 488      98.020  69.260  46.370  1.00  0.00           H 
ATOM   4954  HA2 GLY C 488      97.240  70.490  45.390  1.00  0.00           H 
ATOM   4955  C   GLY C 488      97.020  70.420  47.510  1.00  0.00           C 
ATOM   4956  O   GLY C 488      97.660  70.110  48.510  1.00  0.00           O 
ATOM   4957  N   ASP C 489      96.240  71.450  47.510  1.00  0.00           N 
ATOM   4958  HN  ASP C 489      95.850  71.700  46.630  1.00  0.00           H 
ATOM   4959  CA  ASP C 489      96.030  72.430  48.510  1.00  0.00           C 
ATOM   4960  HA  ASP C 489      96.970  72.830  48.860  1.00  0.00           H 
ATOM   4961  CB  ASP C 489      95.140  73.460  47.890  1.00  0.00           C 
ATOM   4962  HB1 ASP C 489      94.220  72.980  47.490  1.00  0.00           H 
ATOM   4963  HB2 ASP C 489      94.890  74.280  48.590  1.00  0.00           H 
ATOM   4964  CG  ASP C 489      95.860  74.110  46.770  1.00  0.00           C 
ATOM   4965  OD1 ASP C 489      97.060  74.370  46.970  1.00  0.00           O 
ATOM   4966  OD2 ASP C 489      95.260  74.210  45.690  1.00  0.00           O 
ATOM   4967  C   ASP C 489      95.640  71.780  49.880  1.00  0.00           C 
ATOM   4968  O   ASP C 489      96.110  72.190  50.960  1.00  0.00           O 
ATOM   4969  N   LEU C 490      94.980  70.640  49.920  1.00  0.00           N 
ATOM   4970  HN  LEU C 490      94.650  70.260  49.060  1.00  0.00           H 
ATOM   4971  CA  LEU C 490      94.580  70.010  51.160  1.00  0.00           C 
ATOM   4972  HA  LEU C 490      94.820  70.610  52.030  1.00  0.00           H 
ATOM   4973  CB  LEU C 490      93.130  69.500  51.090  1.00  0.00           C 
ATOM   4974  HB1 LEU C 490      92.750  69.510  50.050  1.00  0.00           H 
ATOM   4975  HB2 LEU C 490      92.980  68.500  51.560  1.00  0.00           H 
ATOM   4976  CG  LEU C 490      92.160  70.330  51.950  1.00  0.00           C 
ATOM   4977  HG  LEU C 490      92.750  70.940  52.670  1.00  0.00           H 
ATOM   4978  CD1 LEU C 490      91.190  71.200  51.220  1.00  0.00           C 
ATOM   4979 1HD1 LEU C 490      91.760  72.010  50.720  1.00  0.00           H 
ATOM   4980 2HD1 LEU C 490      90.670  70.630  50.420  1.00  0.00           H 
ATOM   4981 3HD1 LEU C 490      90.500  71.680  51.940  1.00  0.00           H 
ATOM   4982  CD2 LEU C 490      91.180  69.470  52.810  1.00  0.00           C 
ATOM   4983 1HD2 LEU C 490      90.540  70.100  53.460  1.00  0.00           H 
ATOM   4984 2HD2 LEU C 490      90.520  68.810  52.210  1.00  0.00           H 
ATOM   4985 3HD2 LEU C 490      91.800  68.870  53.510  1.00  0.00           H 
ATOM   4986  C   LEU C 490      95.560  68.900  51.610  1.00  0.00           C 
ATOM   4987  O   LEU C 490      95.350  68.140  52.600  1.00  0.00           O 
ATOM   4988  N   MET C 491      96.700  68.720  50.920  1.00  0.00           N 
ATOM   4989  HN  MET C 491      96.900  69.200  50.070  1.00  0.00           H 
ATOM   4990  CA  MET C 491      97.790  67.940  51.480  1.00  0.00           C 
ATOM   4991  HA  MET C 491      97.610  67.400  52.400  1.00  0.00           H 
ATOM   4992  CB  MET C 491      98.180  66.780  50.460  1.00  0.00           C 
ATOM   4993  HB1 MET C 491      97.140  66.410  50.310  1.00  0.00           H 
ATOM   4994  HB2 MET C 491      98.580  67.280  49.550  1.00  0.00           H 
ATOM   4995  CG  MET C 491      98.970  65.620  51.020  1.00  0.00           C 
ATOM   4996  HG1 MET C 491      99.340  64.920  50.240  1.00  0.00           H 
ATOM   4997  HG2 MET C 491      99.840  66.020  51.580  1.00  0.00           H 
ATOM   4998  SD  MET C 491      98.060  64.620  52.200  1.00  0.00           S
[truncated: 1,752,079 more chars]
