# Supplementary material for: Molecular pathway and structural mechanism of human oncochannel TRPV6 inhibition by the phytocannabinoid tetrahydrocannabivarin
Source: Nat Commun. 2023 Aug 2;14:4630. doi: 10.1038/s41467-023-40362-2 (PMC10397291; doi:10.1038/s41467-023-40362-2)
Supplement: Supplementary file 5 — Supplementary Data 2 [file 41467_2023_40362_MOESM5_ESM.zip › Supplementary Data 2/bwd_run4.pdb]

t=0
MODEL 1                                                                        
CRYST1   67.640   67.560   59.290  90.00  90.00  90.00 P 1           1
ATOM      1  N   MET A 454      75.610 111.810  71.680  1.00  0.00           N 
ATOM      2  HN  MET A 454      75.360 112.060  72.610  1.00  0.00           H 
ATOM      3  CA  MET A 454      77.040 111.460  71.480  1.00  0.00           C 
ATOM      4  HA  MET A 454      77.560 112.180  70.860  1.00  0.00           H 
ATOM      5  CB  MET A 454      77.850 111.460  72.920  1.00  0.00           C 
ATOM      6  HB1 MET A 454      77.320 110.640  73.440  1.00  0.00           H 
ATOM      7  HB2 MET A 454      78.870 111.040  72.760  1.00  0.00           H 
ATOM      8  CG  MET A 454      77.980 112.780  73.690  1.00  0.00           C 
ATOM      9  HG1 MET A 454      78.540 113.440  72.990  1.00  0.00           H 
ATOM     10  HG2 MET A 454      76.950 113.200  73.700  1.00  0.00           H 
ATOM     11  SD  MET A 454      78.620 112.740  75.260  1.00  0.00           S 
ATOM     12  CE  MET A 454      79.260 114.450  75.220  1.00  0.00           C 
ATOM     13  HE1 MET A 454      80.040 114.670  75.980  1.00  0.00           H 
ATOM     14  HE2 MET A 454      79.800 114.560  74.260  1.00  0.00           H 
ATOM     15  HE3 MET A 454      78.430 115.180  75.370  1.00  0.00           H 
ATOM     16  C   MET A 454      77.310 110.170  70.870  1.00  0.00           C 
ATOM     17  O   MET A 454      78.030 110.150  69.810  1.00  0.00           O 
ATOM     18  N   SER A 455      76.600 109.090  71.270  1.00  0.00           N 
ATOM     19  HN  SER A 455      75.930 109.130  72.010  1.00  0.00           H 
ATOM     20  CA  SER A 455      76.780 107.680  70.730  1.00  0.00           C 
ATOM     21  HA  SER A 455      77.850 107.520  70.800  1.00  0.00           H 
ATOM     22  CB  SER A 455      75.970 106.610  71.500  1.00  0.00           C 
ATOM     23  HB1 SER A 455      74.940 106.990  71.690  1.00  0.00           H 
ATOM     24  HB2 SER A 455      76.010 105.600  71.040  1.00  0.00           H 
ATOM     25  OG  SER A 455      76.490 106.650  72.770  1.00  0.00           O 
ATOM     26  HG1 SER A 455      76.220 107.500  73.130  1.00  0.00           H 
ATOM     27  C   SER A 455      76.530 107.650  69.260  1.00  0.00           C 
ATOM     28  O   SER A 455      77.290 107.110  68.470  1.00  0.00           O 
ATOM     29  N   PHE A 456      75.480 108.270  68.830  1.00  0.00           N 
ATOM     30  HN  PHE A 456      74.770 108.720  69.370  1.00  0.00           H 
ATOM     31  CA  PHE A 456      75.150 108.470  67.420  1.00  0.00           C 
ATOM     32  HA  PHE A 456      75.030 107.510  66.940  1.00  0.00           H 
ATOM     33  CB  PHE A 456      73.750 109.140  67.150  1.00  0.00           C 
ATOM     34  HB1 PHE A 456      73.690 110.140  67.630  1.00  0.00           H 
ATOM     35  HB2 PHE A 456      73.720 109.340  66.060  1.00  0.00           H 
ATOM     36  CG  PHE A 456      72.520 108.240  67.480  1.00  0.00           C 
ATOM     37  CD1 PHE A 456      72.260 107.110  66.730  1.00  0.00           C 
ATOM     38  HD1 PHE A 456      72.920 106.840  65.920  1.00  0.00           H 
ATOM     39  CE1 PHE A 456      71.030 106.450  66.900  1.00  0.00           C 
ATOM     40  HE1 PHE A 456      70.780 105.650  66.220  1.00  0.00           H 
ATOM     41  CZ  PHE A 456      70.110 106.870  67.890  1.00  0.00           C 
ATOM     42  HZ  PHE A 456      69.110 106.460  67.990  1.00  0.00           H 
ATOM     43  CD2 PHE A 456      71.660 108.590  68.480  1.00  0.00           C 
ATOM     44  HD2 PHE A 456      71.830 109.530  68.980  1.00  0.00           H 
ATOM     45  CE2 PHE A 456      70.460 107.960  68.650  1.00  0.00           C 
ATOM     46  HE2 PHE A 456      69.760 108.300  69.400  1.00  0.00           H 
ATOM     47  C   PHE A 456      76.240 109.210  66.610  1.00  0.00           C 
ATOM     48  O   PHE A 456      76.700 108.730  65.580  1.00  0.00           O 
ATOM     49  N   ALA A 457      76.630 110.350  67.130  1.00  0.00           N 
ATOM     50  HN  ALA A 457      76.300 110.600  68.040  1.00  0.00           H 
ATOM     51  CA  ALA A 457      77.600 111.200  66.470  1.00  0.00           C 
ATOM     52  HA  ALA A 457      77.320 111.420  65.450  1.00  0.00           H 
ATOM     53  CB  ALA A 457      77.830 112.480  67.210  1.00  0.00           C 
ATOM     54  HB1 ALA A 457      78.670 113.110  66.830  1.00  0.00           H 
ATOM     55  HB2 ALA A 457      76.910 113.110  67.250  1.00  0.00           H 
ATOM     56  HB3 ALA A 457      78.070 112.250  68.270  1.00  0.00           H 
ATOM     57  C   ALA A 457      78.980 110.560  66.390  1.00  0.00           C 
ATOM     58  O   ALA A 457      79.630 110.690  65.340  1.00  0.00           O 
ATOM     59  N   LEU A 458      79.530 109.840  67.410  1.00  0.00           N 
ATOM     60  HN  LEU A 458      79.140 109.870  68.330  1.00  0.00           H 
ATOM     61  CA  LEU A 458      80.790 109.140  67.270  1.00  0.00           C 
ATOM     62  HA  LEU A 458      81.580 109.810  66.970  1.00  0.00           H 
ATOM     63  CB  LEU A 458      81.140 108.330  68.560  1.00  0.00           C 
ATOM     64  HB1 LEU A 458      80.220 107.930  69.050  1.00  0.00           H 
ATOM     65  HB2 LEU A 458      81.870 107.560  68.220  1.00  0.00           H 
ATOM     66  CG  LEU A 458      82.070 108.990  69.660  1.00  0.00           C 
ATOM     67  HG  LEU A 458      82.380 108.240  70.420  1.00  0.00           H 
ATOM     68  CD1 LEU A 458      83.360 109.580  69.090  1.00  0.00           C 
ATOM     69 1HD1 LEU A 458      83.840 108.710  68.590  1.00  0.00           H 
ATOM     70 2HD1 LEU A 458      83.210 110.410  68.370  1.00  0.00           H 
ATOM     71 3HD1 LEU A 458      83.850 110.160  69.900  1.00  0.00           H 
ATOM     72  CD2 LEU A 458      81.270 110.100  70.400  1.00  0.00           C 
ATOM     73 1HD2 LEU A 458      80.400 109.700  70.960  1.00  0.00           H 
ATOM     74 2HD2 LEU A 458      81.930 110.510  71.190  1.00  0.00           H 
ATOM     75 3HD2 LEU A 458      81.010 110.930  69.700  1.00  0.00           H 
ATOM     76  C   LEU A 458      80.720 108.140  66.130  1.00  0.00           C 
ATOM     77  O   LEU A 458      81.640 108.070  65.280  1.00  0.00           O 
ATOM     78  N   VAL A 459      79.600 107.390  65.980  1.00  0.00           N 
ATOM     79  HN  VAL A 459      78.900 107.470  66.690  1.00  0.00           H 
ATOM     80  CA  VAL A 459      79.480 106.490  64.860  1.00  0.00           C 
ATOM     81  HA  VAL A 459      80.380 105.890  64.870  1.00  0.00           H 
ATOM     82  CB  VAL A 459      78.240 105.690  65.100  1.00  0.00           C 
ATOM     83  HB  VAL A 459      77.370 106.370  65.240  1.00  0.00           H 
ATOM     84  CG1 VAL A 459      77.870 104.720  63.970  1.00  0.00           C 
ATOM     85 1HG1 VAL A 459      77.020 104.080  64.310  1.00  0.00           H 
ATOM     86 2HG1 VAL A 459      77.590 105.300  63.070  1.00  0.00           H 
ATOM     87 3HG1 VAL A 459      78.670 104.050  63.600  1.00  0.00           H 
ATOM     88  CG2 VAL A 459      78.450 104.850  66.310  1.00  0.00           C 
ATOM     89 1HG2 VAL A 459      78.330 105.420  67.250  1.00  0.00           H 
ATOM     90 2HG2 VAL A 459      77.700 104.030  66.310  1.00  0.00           H 
ATOM     91 3HG2 VAL A 459      79.400 104.270  66.280  1.00  0.00           H 
ATOM     92  C   VAL A 459      79.370 107.130  63.480  1.00  0.00           C 
ATOM     93  O   VAL A 459      80.110 106.900  62.570  1.00  0.00           O 
ATOM     94  N   LEU A 460      78.410 108.100  63.420  1.00  0.00           N 
ATOM     95  HN  LEU A 460      77.780 108.330  64.160  1.00  0.00           H 
ATOM     96  CA  LEU A 460      78.220 108.920  62.200  1.00  0.00           C 
ATOM     97  HA  LEU A 460      78.120 108.290  61.330  1.00  0.00           H 
ATOM     98  CB  LEU A 460      76.880 109.760  62.190  1.00  0.00           C 
ATOM     99  HB1 LEU A 460      76.740 110.350  63.120  1.00  0.00           H 
ATOM    100  HB2 LEU A 460      77.060 110.500  61.380  1.00  0.00           H 
ATOM    101  CG  LEU A 460      75.610 108.990  61.880  1.00  0.00           C 
ATOM    102  HG  LEU A 460      75.740 108.640  60.830  1.00  0.00           H 
ATOM    103  CD1 LEU A 460      75.230 107.780  62.750  1.00  0.00           C 
ATOM    104 1HD1 LEU A 460      74.240 107.450  62.380  1.00  0.00           H 
ATOM    105 2HD1 LEU A 460      76.000 106.980  62.700  1.00  0.00           H 
ATOM    106 3HD1 LEU A 460      75.180 108.100  63.810  1.00  0.00           H 
ATOM    107  CD2 LEU A 460      74.440 109.950  61.880  1.00  0.00           C 
ATOM    108 1HD2 LEU A 460      73.590 109.490  61.340  1.00  0.00           H 
ATOM    109 2HD2 LEU A 460      74.020 110.370  62.820  1.00  0.00           H 
ATOM    110 3HD2 LEU A 460      74.690 110.900  61.360  1.00  0.00           H 
ATOM    111  C   LEU A 460      79.490 109.790  61.780  1.00  0.00           C 
ATOM    112  O   LEU A 460      79.970 109.890  60.660  1.00  0.00           O 
ATOM    113  N   GLY A 461      80.160 110.330  62.860  1.00  0.00           N 
ATOM    114  HN  GLY A 461      79.780 110.270  63.780  1.00  0.00           H 
ATOM    115  CA  GLY A 461      81.340 111.240  62.820  1.00  0.00           C 
ATOM    116  HA1 GLY A 461      81.080 112.100  62.230  1.00  0.00           H 
ATOM    117  HA2 GLY A 461      81.760 111.430  63.800  1.00  0.00           H 
ATOM    118  C   GLY A 461      82.460 110.630  62.140  1.00  0.00           C 
ATOM    119  O   GLY A 461      82.870 111.200  61.160  1.00  0.00           O 
ATOM    120  N   TRP A 462      82.870 109.410  62.630  1.00  0.00           N 
ATOM    121  HN  TRP A 462      82.410 109.100  63.460  1.00  0.00           H 
ATOM    122  CA  TRP A 462      83.790 108.490  62.080  1.00  0.00           C 
ATOM    123  HA  TRP A 462      84.670 109.050  61.800  1.00  0.00           H 
ATOM    124  CB  TRP A 462      84.100 107.380  63.120  1.00  0.00           C 
ATOM    125  HB1 TRP A 462      83.130 107.150  63.620  1.00  0.00           H 
ATOM    126  HB2 TRP A 462      84.490 106.470  62.630  1.00  0.00           H 
ATOM    127  CG  TRP A 462      85.080 107.790  64.200  1.00  0.00           C 
ATOM    128  CD1 TRP A 462      84.890 108.190  65.490  1.00  0.00           C 
ATOM    129  HD1 TRP A 462      83.940 108.430  65.930  1.00  0.00           H 
ATOM    130  NE1 TRP A 462      86.150 108.460  66.040  1.00  0.00           N 
ATOM    131  HE1 TRP A 462      86.420 109.090  66.730  1.00  0.00           H 
ATOM    132  CE2 TRP A 462      87.090 108.380  65.080  1.00  0.00           C 
ATOM    133  CD2 TRP A 462      86.480 107.870  63.940  1.00  0.00           C 
ATOM    134  CE3 TRP A 462      87.210 107.580  62.840  1.00  0.00           C 
ATOM    135  HE3 TRP A 462      86.840 107.170  61.910  1.00  0.00           H 
ATOM    136  CZ3 TRP A 462      88.580 108.000  62.790  1.00  0.00           C 
ATOM    137  HZ3 TRP A 462      89.230 107.810  61.950  1.00  0.00           H 
ATOM    138  CZ2 TRP A 462      88.470 108.620  65.160  1.00  0.00           C 
ATOM    139  HZ2 TRP A 462      88.970 108.930  66.060  1.00  0.00           H 
ATOM    140  CH2 TRP A 462      89.160 108.490  63.920  1.00  0.00           C 
ATOM    141  HH2 TRP A 462      90.180 108.830  63.850  1.00  0.00           H 
ATOM    142  C   TRP A 462      83.350 107.910  60.750  1.00  0.00           C 
ATOM    143  O   TRP A 462      84.030 107.990  59.790  1.00  0.00           O 
ATOM    144  N   CYS A 463      82.100 107.430  60.720  1.00  0.00           N 
ATOM    145  HN  CYS A 463      81.450 107.540  61.470  1.00  0.00           H 
ATOM    146  CA  CYS A 463      81.720 106.700  59.450  1.00  0.00           C 
ATOM    147  HA  CYS A 463      82.540 106.040  59.240  1.00  0.00           H 
ATOM    148  CB  CYS A 463      80.520 105.720  59.630  1.00  0.00           C 
ATOM    149  HB1 CYS A 463      79.680 106.190  60.190  1.00  0.00           H 
ATOM    150  HB2 CYS A 463      80.040 105.470  58.660  1.00  0.00           H 
ATOM    151  SG  CYS A 463      81.010 104.280  60.620  1.00  0.00           S 
ATOM    152  HG1 CYS A 463      81.120 104.930  61.770  1.00  0.00           H 
ATOM    153  C   CYS A 463      81.660 107.490  58.150  1.00  0.00           C 
ATOM    154  O   CYS A 463      81.700 106.960  57.040  1.00  0.00           O 
ATOM    155  N   ASN A 464      81.540 108.850  58.240  1.00  0.00           N 
ATOM    156  HN  ASN A 464      81.450 109.260  59.140  1.00  0.00           H 
ATOM    157  CA  ASN A 464      81.820 109.820  57.170  1.00  0.00           C 
ATOM    158  HA  ASN A 464      81.190 109.570  56.330  1.00  0.00           H 
ATOM    159  CB  ASN A 464      81.540 111.270  57.740  1.00  0.00           C 
ATOM    160  HB1 ASN A 464      81.830 111.270  58.810  1.00  0.00           H 
ATOM    161  HB2 ASN A 464      81.990 112.120  57.180  1.00  0.00           H 
ATOM    162  CG  ASN A 464      80.020 111.480  57.730  1.00  0.00           C 
ATOM    163  OD1 ASN A 464      79.260 110.820  57.040  1.00  0.00           O 
ATOM    164  ND2 ASN A 464      79.490 112.280  58.690  1.00  0.00           N 
ATOM    165 1HD2 ASN A 464      80.080 112.620  59.420  1.00  0.00           H 
ATOM    166 2HD2 ASN A 464      78.560 112.590  58.520  1.00  0.00           H 
ATOM    167  C   ASN A 464      83.260 109.720  56.650  1.00  0.00           C 
ATOM    168  O   ASN A 464      83.360 109.940  55.400  1.00  0.00           O 
ATOM    169  N   VAL A 465      84.340 109.400  57.400  1.00  0.00           N 
ATOM    170  HN  VAL A 465      84.230 109.130  58.350  1.00  0.00           H 
ATOM    171  CA  VAL A 465      85.780 109.340  57.010  1.00  0.00           C 
ATOM    172  HA  VAL A 465      86.030 110.300  56.590  1.00  0.00           H 
ATOM    173  CB  VAL A 465      86.720 109.000  58.120  1.00  0.00           C 
ATOM    174  HB  VAL A 465      86.270 108.200  58.740  1.00  0.00           H 
ATOM    175  CG1 VAL A 465      88.090 108.680  57.580  1.00  0.00           C 
ATOM    176 1HG1 VAL A 465      88.000 107.730  57.020  1.00  0.00           H 
ATOM    177 2HG1 VAL A 465      88.470 109.450  56.870  1.00  0.00           H 
ATOM    178 3HG1 VAL A 465      88.830 108.660  58.410  1.00  0.00           H 
ATOM    179  CG2 VAL A 465      86.810 110.130  59.230  1.00  0.00           C 
ATOM    180 1HG2 VAL A 465      87.430 110.980  58.880  1.00  0.00           H 
ATOM    181 2HG2 VAL A 465      85.750 110.440  59.360  1.00  0.00           H 
ATOM    182 3HG2 VAL A 465      87.160 109.680  60.180  1.00  0.00           H 
ATOM    183  C   VAL A 465      85.890 108.320  55.860  1.00  0.00           C 
ATOM    184  O   VAL A 465      86.660 108.500  54.930  1.00  0.00           O 
ATOM    185  N   MET A 466      85.090 107.280  55.870  1.00  0.00           N 
ATOM    186  HN  MET A 466      84.400 107.270  56.590  1.00  0.00           H 
ATOM    187  CA  MET A 466      84.940 106.220  54.770  1.00  0.00           C 
ATOM    188  HA  MET A 466      85.840 105.620  54.770  1.00  0.00           H 
ATOM    189  CB  MET A 466      83.800 105.210  55.090  1.00  0.00           C 
ATOM    190  HB1 MET A 466      82.880 105.830  55.130  1.00  0.00           H 
ATOM    191  HB2 MET A 466      83.730 104.380  54.350  1.00  0.00           H 
ATOM    192  CG  MET A 466      83.860 104.610  56.490  1.00  0.00           C 
ATOM    193  HG1 MET A 466      84.820 104.050  56.520  1.00  0.00           H 
ATOM    194  HG2 MET A 466      83.920 105.450  57.220  1.00  0.00           H 
ATOM    195  SD  MET A 466      82.370 103.610  56.910  1.00  0.00           S 
ATOM    196  CE  MET A 466      82.240 102.430  55.560  1.00  0.00           C 
ATOM    197  HE1 MET A 466      82.260 102.930  54.570  1.00  0.00           H 
ATOM    198  HE2 MET A 466      83.080 101.710  55.670  1.00  0.00           H 
ATOM    199  HE3 MET A 466      81.260 101.920  55.700  1.00  0.00           H 
ATOM    200  C   MET A 466      84.630 106.890  53.410  1.00  0.00           C 
ATOM    201  O   MET A 466      85.120 106.400  52.380  1.00  0.00           O 
ATOM    202  N   TYR A 467      83.910 107.990  53.320  1.00  0.00           N 
ATOM    203  HN  TYR A 467      83.570 108.440  54.140  1.00  0.00           H 
ATOM    204  CA  TYR A 467      83.560 108.630  52.110  1.00  0.00           C 
ATOM    205  HA  TYR A 467      83.230 107.810  51.490  1.00  0.00           H 
ATOM    206  CB  TYR A 467      82.280 109.510  52.320  1.00  0.00           C 
ATOM    207  HB1 TYR A 467      81.340 108.940  52.480  1.00  0.00           H 
ATOM    208  HB2 TYR A 467      82.270 110.220  53.170  1.00  0.00           H 
ATOM    209  CG  TYR A 467      81.890 110.340  51.120  1.00  0.00           C 
ATOM    210  CD1 TYR A 467      80.950 109.870  50.190  1.00  0.00           C 
ATOM    211  HD1 TYR A 467      80.450 108.910  50.270  1.00  0.00           H 
ATOM    212  CE1 TYR A 467      80.510 110.720  49.150  1.00  0.00           C 
ATOM    213  HE1 TYR A 467      79.690 110.370  48.540  1.00  0.00           H 
ATOM    214  CZ  TYR A 467      81.070 112.000  48.970  1.00  0.00           C 
ATOM    215  OH  TYR A 467      80.710 112.840  47.850  1.00  0.00           O 
ATOM    216  HH  TYR A 467      80.860 113.760  48.100  1.00  0.00           H 
ATOM    217  CD2 TYR A 467      82.440 111.570  50.980  1.00  0.00           C 
ATOM    218  HD2 TYR A 467      83.160 111.910  51.720  1.00  0.00           H 
ATOM    219  CE2 TYR A 467      82.060 112.400  49.890  1.00  0.00           C 
ATOM    220  HE2 TYR A 467      82.490 113.370  49.700  1.00  0.00           H 
ATOM    221  C   TYR A 467      84.730 109.340  51.440  1.00  0.00           C 
ATOM    222  O   TYR A 467      84.880 109.370  50.210  1.00  0.00           O 
ATOM    223  N   PHE A 468      85.660 109.860  52.270  1.00  0.00           N 
ATOM    224  HN  PHE A 468      85.360 109.860  53.220  1.00  0.00           H 
ATOM    225  CA  PHE A 468      86.880 110.540  51.960  1.00  0.00           C 
ATOM    226  HA  PHE A 468      86.640 111.310  51.250  1.00  0.00           H 
ATOM    227  CB  PHE A 468      87.420 111.280  53.160  1.00  0.00           C 
ATOM    228  HB1 PHE A 468      87.330 110.740  54.120  1.00  0.00           H 
ATOM    229  HB2 PHE A 468      88.440 111.660  52.910  1.00  0.00           H 
ATOM    230  CG  PHE A 468      86.460 112.520  53.320  1.00  0.00           C 
ATOM    231  CD1 PHE A 468      86.660 113.560  52.420  1.00  0.00           C 
ATOM    232  HD1 PHE A 468      87.410 113.460  51.640  1.00  0.00           H 
ATOM    233  CE1 PHE A 468      86.040 114.810  52.560  1.00  0.00           C 
ATOM    234  HE1 PHE A 468      86.230 115.660  51.910  1.00  0.00           H 
ATOM    235  CZ  PHE A 468      85.130 114.980  53.640  1.00  0.00           C 
ATOM    236  HZ  PHE A 468      84.580 115.910  53.690  1.00  0.00           H 
ATOM    237  CD2 PHE A 468      85.580 112.720  54.380  1.00  0.00           C 
ATOM    238  HD2 PHE A 468      85.330 111.960  55.100  1.00  0.00           H 
ATOM    239  CE2 PHE A 468      84.900 113.900  54.510  1.00  0.00           C 
ATOM    240  HE2 PHE A 468      84.290 114.120  55.380  1.00  0.00           H 
ATOM    241  C   PHE A 468      87.960 109.670  51.310  1.00  0.00           C 
ATOM    242  O   PHE A 468      88.980 110.140  50.840  1.00  0.00           O 
ATOM    243  N   ALA A 469      87.730 108.330  51.330  1.00  0.00           N 
ATOM    244  HN  ALA A 469      86.900 108.200  51.870  1.00  0.00           H 
ATOM    245  CA  ALA A 469      88.570 107.280  50.850  1.00  0.00           C 
ATOM    246  HA  ALA A 469      89.540 107.430  51.300  1.00  0.00           H 
ATOM    247  CB  ALA A 469      87.880 105.910  51.260  1.00  0.00           C 
ATOM    248  HB1 ALA A 469      88.620 105.090  51.210  1.00  0.00           H 
ATOM    249  HB2 ALA A 469      87.600 106.000  52.330  1.00  0.00           H 
ATOM    250  HB3 ALA A 469      86.950 105.660  50.700  1.00  0.00           H 
ATOM    251  C   ALA A 469      88.920 107.310  49.330  1.00  0.00           C 
ATOM    252  O   ALA A 469      90.030 107.110  48.960  1.00  0.00           O 
ATOM    253  N   ARG A 470      87.900 107.720  48.410  1.00  0.00           N 
ATOM    254  HN  ARG A 470      87.060 108.010  48.860  1.00  0.00           H 
ATOM    255  CA  ARG A 470      87.940 107.840  47.010  1.00  0.00           C 
ATOM    256  HA  ARG A 470      88.060 106.820  46.670  1.00  0.00           H 
ATOM    257  CB  ARG A 470      86.520 108.360  46.510  1.00  0.00           C 
ATOM    258  HB1 ARG A 470      86.440 108.410  45.400  1.00  0.00           H 
ATOM    259  HB2 ARG A 470      85.680 107.730  46.860  1.00  0.00           H 
ATOM    260  CG  ARG A 470      86.150 109.770  46.990  1.00  0.00           C 
ATOM    261  HG1 ARG A 470      86.180 109.830  48.100  1.00  0.00           H 
ATOM    262  HG2 ARG A 470      86.860 110.440  46.460  1.00  0.00           H 
ATOM    263  CD  ARG A 470      84.730 110.250  46.490  1.00  0.00           C 
ATOM    264  HD1 ARG A 470      84.610 111.350  46.580  1.00  0.00           H 
ATOM    265  HD2 ARG A 470      84.630 110.000  45.410  1.00  0.00           H 
ATOM    266  NE  ARG A 470      83.870 109.530  47.530  1.00  0.00           N 
ATOM    267  HE  ARG A 470      84.270 109.330  48.430  1.00  0.00           H 
ATOM    268  CZ  ARG A 470      82.730 108.880  47.350  1.00  0.00           C 
ATOM    269  NH1 ARG A 470      82.100 108.930  46.210  1.00  0.00           N 
ATOM    270 1HH1 ARG A 470      82.080 109.860  45.840  1.00  0.00           H 
ATOM    271 2HH1 ARG A 470      81.300 108.340  46.070  1.00  0.00           H 
ATOM    272  NH2 ARG A 470      82.390 107.900  48.130  1.00  0.00           N 
ATOM    273 1HH2 ARG A 470      82.870 107.820  49.010  1.00  0.00           H 
ATOM    274 2HH2 ARG A 470      81.530 107.420  47.990  1.00  0.00           H 
ATOM    275  C   ARG A 470      89.120 108.650  46.410  1.00  0.00           C 
ATOM    276  O   ARG A 470      89.580 108.300  45.350  1.00  0.00           O 
ATOM    277  N   GLY A 471      89.490 109.730  47.160  1.00  0.00           N 
ATOM    278  HN  GLY A 471      89.030 109.790  48.040  1.00  0.00           H 
ATOM    279  CA  GLY A 471      90.570 110.620  46.760  1.00  0.00           C 
ATOM    280  HA1 GLY A 471      90.260 111.200  45.900  1.00  0.00           H 
ATOM    281  HA2 GLY A 471      90.920 111.160  47.620  1.00  0.00           H 
ATOM    282  C   GLY A 471      91.880 109.960  46.300  1.00  0.00           C 
ATOM    283  O   GLY A 471      92.520 110.400  45.330  1.00  0.00           O 
ATOM    284  N   PHE A 472      92.320 108.930  47.040  1.00  0.00           N 
ATOM    285  HN  PHE A 472      91.860 108.820  47.920  1.00  0.00           H 
ATOM    286  CA  PHE A 472      93.580 108.090  46.720  1.00  0.00           C 
ATOM    287  HA  PHE A 472      94.270 108.720  46.190  1.00  0.00           H 
ATOM    288  CB  PHE A 472      94.270 107.730  48.110  1.00  0.00           C 
ATOM    289  HB1 PHE A 472      94.700 108.660  48.540  1.00  0.00           H 
ATOM    290  HB2 PHE A 472      93.520 107.340  48.830  1.00  0.00           H 
ATOM    291  CG  PHE A 472      95.530 106.850  48.000  1.00  0.00           C 
ATOM    292  CD1 PHE A 472      96.770 107.420  47.550  1.00  0.00           C 
ATOM    293  HD1 PHE A 472      96.920 108.440  47.230  1.00  0.00           H 
ATOM    294  CE1 PHE A 472      97.870 106.570  47.330  1.00  0.00           C 
ATOM    295  HE1 PHE A 472      98.800 107.020  47.020  1.00  0.00           H 
ATOM    296  CZ  PHE A 472      97.790 105.220  47.640  1.00  0.00           C 
ATOM    297  HZ  PHE A 472      98.710 104.690  47.460  1.00  0.00           H 
ATOM    298  CD2 PHE A 472      95.490 105.480  48.360  1.00  0.00           C 
ATOM    299  HD2 PHE A 472      94.540 105.130  48.740  1.00  0.00           H 
ATOM    300  CE2 PHE A 472      96.620 104.660  48.150  1.00  0.00           C 
ATOM    301  HE2 PHE A 472      96.610 103.650  48.520  1.00  0.00           H 
ATOM    302  C   PHE A 472      93.170 106.770  46.010  1.00  0.00           C 
ATOM    303  O   PHE A 472      94.000 105.910  45.640  1.00  0.00           O 
ATOM    304  N   GLN A 473      91.890 106.580  45.700  1.00  0.00           N 
ATOM    305  HN  GLN A 473      91.330 107.400  45.820  1.00  0.00           H 
ATOM    306  CA  GLN A 473      91.310 105.370  45.050  1.00  0.00           C 
ATOM    307  HA  GLN A 473      90.260 105.540  44.860  1.00  0.00           H 
ATOM    308  CB  GLN A 473      91.820 105.080  43.620  1.00  0.00           C 
ATOM    309  HB1 GLN A 473      91.710 105.980  42.980  1.00  0.00           H 
ATOM    310  HB2 GLN A 473      92.870 104.740  43.730  1.00  0.00           H 
ATOM    311  CG  GLN A 473      91.120 103.910  42.760  1.00  0.00           C 
ATOM    312  HG1 GLN A 473      91.350 103.010  43.380  1.00  0.00           H 
ATOM    313  HG2 GLN A 473      90.030 104.120  42.690  1.00  0.00           H 
ATOM    314  CD  GLN A 473      91.630 103.820  41.270  1.00  0.00           C 
ATOM    315  OE1 GLN A 473      92.590 104.480  40.900  1.00  0.00           O 
ATOM    316  NE2 GLN A 473      91.070 102.830  40.590  1.00  0.00           N 
ATOM    317 1HE2 GLN A 473      90.380 102.220  40.980  1.00  0.00           H 
ATOM    318 2HE2 GLN A 473      91.220 102.760  39.600  1.00  0.00           H 
ATOM    319  C   GLN A 473      91.410 104.170  46.040  1.00  0.00           C 
ATOM    320  O   GLN A 473      91.670 102.980  45.720  1.00  0.00           O 
ATOM    321  N   MET A 474      91.080 104.490  47.300  1.00  0.00           N 
ATOM    322  HN  MET A 474      90.870 105.440  47.530  1.00  0.00           H 
ATOM    323  CA  MET A 474      91.010 103.510  48.410  1.00  0.00           C 
ATOM    324  HA  MET A 474      91.920 102.960  48.260  1.00  0.00           H 
ATOM    325  CB  MET A 474      90.990 104.050  49.830  1.00  0.00           C 
ATOM    326  HB1 MET A 474      90.090 104.700  49.860  1.00  0.00           H 
ATOM    327  HB2 MET A 474      90.870 103.350  50.680  1.00  0.00           H 
ATOM    328  CG  MET A 474      92.190 104.940  50.200  1.00  0.00           C 
ATOM    329  HG1 MET A 474      92.540 105.650  49.420  1.00  0.00           H 
ATOM    330  HG2 MET A 474      91.950 105.810  50.840  1.00  0.00           H 
ATOM    331  SD  MET A 474      93.480 104.120  51.130  1.00  0.00           S 
ATOM    332  CE  MET A 474      93.840 105.570  52.070  1.00  0.00           C 
ATOM    333  HE1 MET A 474      94.790 105.470  52.640  1.00  0.00           H 
ATOM    334  HE2 MET A 474      93.920 106.400  51.340  1.00  0.00           H 
ATOM    335  HE3 MET A 474      93.010 105.800  52.770  1.00  0.00           H 
ATOM    336  C   MET A 474      89.910 102.470  48.270  1.00  0.00           C 
ATOM    337  O   MET A 474      89.460 102.160  47.190  1.00  0.00           O 
ATOM    338  N   LEU A 475      89.310 101.950  49.360  1.00  0.00           N 
ATOM    339  HN  LEU A 475      89.740 102.180  50.230  1.00  0.00           H 
ATOM    340  CA  LEU A 475      88.090 101.160  49.360  1.00  0.00           C 
ATOM    341  HA  LEU A 475      88.070 100.340  48.660  1.00  0.00           H 
ATOM    342  CB  LEU A 475      88.080 100.390  50.730  1.00  0.00           C 
ATOM    343  HB1 LEU A 475      89.140 100.220  51.030  1.00  0.00           H 
ATOM    344  HB2 LEU A 475      87.740 100.940  51.630  1.00  0.00           H 
ATOM    345  CG  LEU A 475      87.470  98.930  50.870  1.00  0.00           C 
ATOM    346  HG  LEU A 475      87.710  98.540  51.880  1.00  0.00           H 
ATOM    347  CD1 LEU A 475      88.180  97.810  50.070  1.00  0.00           C 
ATOM    348 1HD1 LEU A 475      87.880  96.840  50.520  1.00  0.00           H 
ATOM    349 2HD1 LEU A 475      87.940  97.700  48.990  1.00  0.00           H 
ATOM    350 3HD1 LEU A 475      89.280  97.860  50.210  1.00  0.00           H 
ATOM    351  CD2 LEU A 475      85.890  98.710  50.800  1.00  0.00           C 
ATOM    352 1HD2 LEU A 475      85.540  99.350  49.960  1.00  0.00           H 
ATOM    353 2HD2 LEU A 475      85.610  97.640  50.740  1.00  0.00           H 
ATOM    354 3HD2 LEU A 475      85.450  98.980  51.780  1.00  0.00           H 
ATOM    355  C   LEU A 475      86.880 102.060  49.170  1.00  0.00           C 
ATOM    356  O   LEU A 475      85.730 101.780  49.470  1.00  0.00           O 
ATOM    357  N   GLY A 476      87.070 103.220  48.480  1.00  0.00           N 
ATOM    358  HN  GLY A 476      88.010 103.440  48.230  1.00  0.00           H 
ATOM    359  CA  GLY A 476      85.950 104.060  48.000  1.00  0.00           C 
ATOM    360  HA1 GLY A 476      85.190 104.180  48.750  1.00  0.00           H 
ATOM    361  HA2 GLY A 476      86.310 105.040  47.730  1.00  0.00           H 
ATOM    362  C   GLY A 476      85.310 103.500  46.770  1.00  0.00           C 
ATOM    363  O   GLY A 476      84.070 103.360  46.840  1.00  0.00           O 
ATOM    364  N   PRO A 477      85.880 103.110  45.590  1.00  0.00           N 
ATOM    365  CD  PRO A 477      87.140 103.540  45.090  1.00  0.00           C 
ATOM    366  HD1 PRO A 477      88.010 103.660  45.770  1.00  0.00           H 
ATOM    367  HD2 PRO A 477      87.030 104.590  44.740  1.00  0.00           H 
ATOM    368  CA  PRO A 477      85.340 102.110  44.640  1.00  0.00           C 
ATOM    369  HA  PRO A 477      84.670 102.740  44.080  1.00  0.00           H 
ATOM    370  CB  PRO A 477      86.450 101.660  43.670  1.00  0.00           C 
ATOM    371  HB1 PRO A 477      86.750 100.600  43.850  1.00  0.00           H 
ATOM    372  HB2 PRO A 477      86.000 101.660  42.650  1.00  0.00           H 
ATOM    373  CG  PRO A 477      87.520 102.680  43.900  1.00  0.00           C 
ATOM    374  HG1 PRO A 477      88.520 102.280  44.150  1.00  0.00           H 
ATOM    375  HG2 PRO A 477      87.680 103.280  42.980  1.00  0.00           H 
ATOM    376  C   PRO A 477      84.580 100.940  45.310  1.00  0.00           C 
ATOM    377  O   PRO A 477      83.590 100.520  44.750  1.00  0.00           O 
ATOM    378  N   PHE A 478      85.050 100.350  46.470  1.00  0.00           N 
ATOM    379  HN  PHE A 478      85.890 100.680  46.880  1.00  0.00           H 
ATOM    380  CA  PHE A 478      84.440  99.220  46.960  1.00  0.00           C 
ATOM    381  HA  PHE A 478      84.000  98.670  46.150  1.00  0.00           H 
ATOM    382  CB  PHE A 478      85.450  98.170  47.470  1.00  0.00           C 
ATOM    383  HB1 PHE A 478      86.120  98.650  48.210  1.00  0.00           H 
ATOM    384  HB2 PHE A 478      84.930  97.400  48.080  1.00  0.00           H 
ATOM    385  CG  PHE A 478      86.220  97.600  46.350  1.00  0.00           C 
ATOM    386  CD1 PHE A 478      86.050  96.240  46.050  1.00  0.00           C 
ATOM    387  HD1 PHE A 478      85.470  95.560  46.650  1.00  0.00           H 
ATOM    388  CE1 PHE A 478      86.490  95.740  44.850  1.00  0.00           C 
ATOM    389  HE1 PHE A 478      86.250  94.760  44.480  1.00  0.00           H 
ATOM    390  CZ  PHE A 478      87.310  96.490  44.020  1.00  0.00           C 
ATOM    391  HZ  PHE A 478      87.780  96.070  43.140  1.00  0.00           H 
ATOM    392  CD2 PHE A 478      87.040  98.360  45.550  1.00  0.00           C 
ATOM    393  HD2 PHE A 478      87.330  99.370  45.790  1.00  0.00           H 
ATOM    394  CE2 PHE A 478      87.630  97.840  44.380  1.00  0.00           C 
ATOM    395  HE2 PHE A 478      88.260  98.440  43.740  1.00  0.00           H 
ATOM    396  C   PHE A 478      83.420  99.520  47.970  1.00  0.00           C 
ATOM    397  O   PHE A 478      82.610  98.730  48.350  1.00  0.00           O 
ATOM    398  N   THR A 479      83.300 100.810  48.410  1.00  0.00           N 
ATOM    399  HN  THR A 479      84.010 101.470  48.200  1.00  0.00           H 
ATOM    400  CA  THR A 479      82.110 101.370  49.010  1.00  0.00           C 
ATOM    401  HA  THR A 479      81.880 100.670  49.800  1.00  0.00           H 
ATOM    402  CB  THR A 479      82.380 102.700  49.690  1.00  0.00           C 
ATOM    403  HB  THR A 479      83.480 102.850  49.650  1.00  0.00           H 
ATOM    404  OG1 THR A 479      82.010 102.770  51.040  1.00  0.00           O 
ATOM    405  HG1 THR A 479      82.740 102.290  51.440  1.00  0.00           H 
ATOM    406  CG2 THR A 479      81.770 103.980  48.980  1.00  0.00           C 
ATOM    407 1HG2 THR A 479      82.010 104.900  49.550  1.00  0.00           H 
ATOM    408 2HG2 THR A 479      82.170 104.050  47.940  1.00  0.00           H 
ATOM    409 3HG2 THR A 479      80.660 103.960  48.900  1.00  0.00           H 
ATOM    410  C   THR A 479      80.900 101.460  48.150  1.00  0.00           C 
ATOM    411  O   THR A 479      79.760 101.460  48.580  1.00  0.00           O 
ATOM    412  N   ILE A 480      81.120 101.530  46.830  1.00  0.00           N 
ATOM    413  HN  ILE A 480      82.070 101.680  46.550  1.00  0.00           H 
ATOM    414  CA  ILE A 480      80.140 101.270  45.800  1.00  0.00           C 
ATOM    415  HA  ILE A 480      79.360 102.000  45.940  1.00  0.00           H 
ATOM    416  CB  ILE A 480      80.660 101.310  44.330  1.00  0.00           C 
ATOM    417  HB  ILE A 480      81.370 100.490  44.070  1.00  0.00           H 
ATOM    418  CG2 ILE A 480      79.400 101.120  43.380  1.00  0.00           C 
ATOM    419 1HG2 ILE A 480      79.130 100.040  43.410  1.00  0.00           H 
ATOM    420 2HG2 ILE A 480      78.630 101.810  43.790  1.00  0.00           H 
ATOM    421 3HG2 ILE A 480      79.660 101.370  42.330  1.00  0.00           H 
ATOM    422  CG1 ILE A 480      81.290 102.670  44.080  1.00  0.00           C 
ATOM    423 1HG1 ILE A 480      80.540 103.470  44.270  1.00  0.00           H 
ATOM    424 2HG1 ILE A 480      82.170 102.760  44.760  1.00  0.00           H 
ATOM    425  CD  ILE A 480      81.870 102.740  42.680  1.00  0.00           C 
ATOM    426  HD1 ILE A 480      81.060 103.090  42.000  1.00  0.00           H 
ATOM    427  HD2 ILE A 480      82.780 103.370  42.600  1.00  0.00           H 
ATOM    428  HD3 ILE A 480      82.290 101.760  42.380  1.00  0.00           H 
ATOM    429  C   ILE A 480      79.500  99.970  46.010  1.00  0.00           C 
ATOM    430  O   ILE A 480      78.260  99.840  45.960  1.00  0.00           O 
ATOM    431  N   MET A 481      80.310  98.910  46.310  1.00  0.00           N 
ATOM    432  HN  MET A 481      81.290  99.050  46.400  1.00  0.00           H 
ATOM    433  CA  MET A 481      79.770  97.610  46.720  1.00  0.00           C 
ATOM    434  HA  MET A 481      79.070  97.400  45.920  1.00  0.00           H 
ATOM    435  CB  MET A 481      80.790  96.510  46.790  1.00  0.00           C 
ATOM    436  HB1 MET A 481      81.660  96.920  47.350  1.00  0.00           H 
ATOM    437  HB2 MET A 481      80.300  95.660  47.320  1.00  0.00           H 
ATOM    438  CG  MET A 481      81.230  95.870  45.420  1.00  0.00           C 
ATOM    439  HG1 MET A 481      80.300  95.480  44.960  1.00  0.00           H 
ATOM    440  HG2 MET A 481      81.630  96.640  44.730  1.00  0.00           H 
ATOM    441  SD  MET A 481      82.600  94.640  45.560  1.00  0.00           S 
ATOM    442  CE  MET A 481      81.610  93.420  46.500  1.00  0.00           C 
ATOM    443  HE1 MET A 481      81.640  93.590  47.600  1.00  0.00           H 
ATOM    444  HE2 MET A 481      80.530  93.480  46.260  1.00  0.00           H 
ATOM    445  HE3 MET A 481      81.820  92.370  46.220  1.00  0.00           H 
ATOM    446  C   MET A 481      78.840  97.660  48.010  1.00  0.00           C 
ATOM    447  O   MET A 481      77.810  97.070  47.960  1.00  0.00           O 
ATOM    448  N   ILE A 482      79.140  98.340  49.090  1.00  0.00           N 
ATOM    449  HN  ILE A 482      79.950  98.920  49.060  1.00  0.00           H 
ATOM    450  CA  ILE A 482      78.230  98.340  50.170  1.00  0.00           C 
ATOM    451  HA  ILE A 482      77.920  97.310  50.250  1.00  0.00           H 
ATOM    452  CB  ILE A 482      79.100  98.670  51.430  1.00  0.00           C 
ATOM    453  HB  ILE A 482      80.030  98.060  51.420  1.00  0.00           H 
ATOM    454  CG2 ILE A 482      79.650 100.110  51.500  1.00  0.00           C 
ATOM    455 1HG2 ILE A 482      78.870 100.900  51.620  1.00  0.00           H 
ATOM    456 2HG2 ILE A 482      80.290 100.150  52.410  1.00  0.00           H 
ATOM    457 3HG2 ILE A 482      80.310 100.410  50.650  1.00  0.00           H 
ATOM    458  CG1 ILE A 482      78.310  98.330  52.660  1.00  0.00           C 
ATOM    459 1HG1 ILE A 482      77.610  99.180  52.770  1.00  0.00           H 
ATOM    460 2HG1 ILE A 482      77.790  97.380  52.400  1.00  0.00           H 
ATOM    461  CD  ILE A 482      79.170  98.030  53.920  1.00  0.00           C 
ATOM    462  HD1 ILE A 482      79.910  97.210  53.840  1.00  0.00           H 
ATOM    463  HD2 ILE A 482      79.780  98.940  54.110  1.00  0.00           H 
ATOM    464  HD3 ILE A 482      78.550  97.880  54.830  1.00  0.00           H 
ATOM    465  C   ILE A 482      77.020  99.240  49.940  1.00  0.00           C 
ATOM    466  O   ILE A 482      76.000  99.120  50.600  1.00  0.00           O 
ATOM    467  N   GLN A 483      77.130 100.290  49.160  1.00  0.00           N 
ATOM    468  HN  GLN A 483      78.020 100.520  48.770  1.00  0.00           H 
ATOM    469  CA  GLN A 483      75.950 101.100  48.810  1.00  0.00           C 
ATOM    470  HA  GLN A 483      75.340 101.250  49.690  1.00  0.00           H 
ATOM    471  CB  GLN A 483      76.360 102.530  48.360  1.00  0.00           C 
ATOM    472  HB1 GLN A 483      77.190 102.570  47.620  1.00  0.00           H 
ATOM    473  HB2 GLN A 483      75.510 103.080  47.890  1.00  0.00           H 
ATOM    474  CG  GLN A 483      76.910 103.470  49.520  1.00  0.00           C 
ATOM    475  HG1 GLN A 483      77.940 103.160  49.800  1.00  0.00           H 
ATOM    476  HG2 GLN A 483      77.100 104.510  49.170  1.00  0.00           H 
ATOM    477  CD  GLN A 483      76.200 103.430  50.820  1.00  0.00           C 
ATOM    478  OE1 GLN A 483      75.120 103.970  51.040  1.00  0.00           O 
ATOM    479  NE2 GLN A 483      76.630 102.600  51.830  1.00  0.00           N 
ATOM    480 1HE2 GLN A 483      77.360 101.920  51.770  1.00  0.00           H 
ATOM    481 2HE2 GLN A 483      75.880 102.550  52.490  1.00  0.00           H 
ATOM    482  C   GLN A 483      75.040 100.410  47.810  1.00  0.00           C 
ATOM    483  O   GLN A 483      73.830 100.610  47.810  1.00  0.00           O 
ATOM    484  N   LYS A 484      75.680  99.670  46.890  1.00  0.00           N 
ATOM    485  HN  LYS A 484      76.610  99.850  46.580  1.00  0.00           H 
ATOM    486  CA  LYS A 484      74.920  98.780  46.030  1.00  0.00           C 
ATOM    487  HA  LYS A 484      74.010  99.160  45.590  1.00  0.00           H 
ATOM    488  CB  LYS A 484      75.830  98.420  44.870  1.00  0.00           C 
ATOM    489  HB1 LYS A 484      76.360  99.350  44.570  1.00  0.00           H 
ATOM    490  HB2 LYS A 484      76.630  97.770  45.290  1.00  0.00           H 
ATOM    491  CG  LYS A 484      75.100  97.910  43.630  1.00  0.00           C 
ATOM    492  HG1 LYS A 484      74.040  97.670  43.880  1.00  0.00           H 
ATOM    493  HG2 LYS A 484      74.890  98.690  42.870  1.00  0.00           H 
ATOM    494  CD  LYS A 484      75.820  96.760  42.920  1.00  0.00           C 
ATOM    495  HD1 LYS A 484      75.280  96.740  41.950  1.00  0.00           H 
ATOM    496  HD2 LYS A 484      76.790  97.260  42.740  1.00  0.00           H 
ATOM    497  CE  LYS A 484      75.920  95.440  43.610  1.00  0.00           C 
ATOM    498  HE1 LYS A 484      76.470  94.710  42.980  1.00  0.00           H 
ATOM    499  HE2 LYS A 484      76.440  95.560  44.580  1.00  0.00           H 
ATOM    500  NZ  LYS A 484      74.600  94.840  43.900  1.00  0.00           N 
ATOM    501  HZ1 LYS A 484      74.720  93.850  44.190  1.00  0.00           H 
ATOM    502  HZ2 LYS A 484      74.070  95.510  44.490  1.00  0.00           H 
ATOM    503  HZ3 LYS A 484      74.040  94.750  43.030  1.00  0.00           H 
ATOM    504  C   LYS A 484      74.510  97.510  46.750  1.00  0.00           C 
ATOM    505  O   LYS A 484      73.820  96.680  46.160  1.00  0.00           O 
ATOM    506  N   MET A 485      74.800  97.380  48.040  1.00  0.00           N 
ATOM    507  HN  MET A 485      75.460  98.020  48.420  1.00  0.00           H 
ATOM    508  CA  MET A 485      74.210  96.450  48.960  1.00  0.00           C 
ATOM    509  HA  MET A 485      73.900  95.530  48.480  1.00  0.00           H 
ATOM    510  CB  MET A 485      75.330  95.940  49.910  1.00  0.00           C 
ATOM    511  HB1 MET A 485      76.010  96.760  50.220  1.00  0.00           H 
ATOM    512  HB2 MET A 485      74.840  95.670  50.870  1.00  0.00           H 
ATOM    513  CG  MET A 485      76.110  94.770  49.300  1.00  0.00           C 
ATOM    514  HG1 MET A 485      75.380  93.940  49.240  1.00  0.00           H 
ATOM    515  HG2 MET A 485      76.390  94.960  48.240  1.00  0.00           H 
ATOM    516  SD  MET A 485      77.670  94.420  50.280  1.00  0.00           S 
ATOM    517  CE  MET A 485      78.340  93.160  49.150  1.00  0.00           C 
ATOM    518  HE1 MET A 485      78.160  93.490  48.100  1.00  0.00           H 
ATOM    519  HE2 MET A 485      79.410  92.930  49.340  1.00  0.00           H 
ATOM    520  HE3 MET A 485      77.800  92.200  49.270  1.00  0.00           H 
ATOM    521  C   MET A 485      72.970  97.130  49.690  1.00  0.00           C 
ATOM    522  O   MET A 485      72.410  96.680  50.680  1.00  0.00           O 
ATOM    523  N   ILE A 486      72.550  98.270  49.190  1.00  0.00           N 
ATOM    524  HN  ILE A 486      73.260  98.730  48.650  1.00  0.00           H 
ATOM    525  CA  ILE A 486      71.230  98.840  49.480  1.00  0.00           C 
ATOM    526  HA  ILE A 486      70.850  98.430  50.410  1.00  0.00           H 
ATOM    527  CB  ILE A 486      71.290 100.380  49.720  1.00  0.00           C 
ATOM    528  HB  ILE A 486      71.480 100.930  48.780  1.00  0.00           H 
ATOM    529  CG2 ILE A 486      69.920 100.940  50.280  1.00  0.00           C 
ATOM    530 1HG2 ILE A 486      70.090 101.930  50.750  1.00  0.00           H 
ATOM    531 2HG2 ILE A 486      69.100 101.050  49.540  1.00  0.00           H 
ATOM    532 3HG2 ILE A 486      69.640 100.390  51.200  1.00  0.00           H 
ATOM    533  CG1 ILE A 486      72.540 100.710  50.670  1.00  0.00           C 
ATOM    534 1HG1 ILE A 486      73.470 100.400  50.160  1.00  0.00           H 
ATOM    535 2HG1 ILE A 486      72.620 101.810  50.770  1.00  0.00           H 
ATOM    536  CD  ILE A 486      72.470 100.100  52.100  1.00  0.00           C 
ATOM    537  HD1 ILE A 486      72.630  99.000  52.150  1.00  0.00           H 
ATOM    538  HD2 ILE A 486      73.230 100.610  52.730  1.00  0.00           H 
ATOM    539  HD3 ILE A 486      71.500 100.290  52.600  1.00  0.00           H 
ATOM    540  C   ILE A 486      70.270  98.520  48.390  1.00  0.00           C 
ATOM    541  O   ILE A 486      69.070  98.870  48.390  1.00  0.00           O 
ATOM    542  N   PHE A 487      70.710  97.750  47.350  1.00  0.00           N 
ATOM    543  HN  PHE A 487      71.650  97.420  47.400  1.00  0.00           H 
ATOM    544  CA  PHE A 487      69.850  97.150  46.310  1.00  0.00           C 
ATOM    545  HA  PHE A 487      69.310  98.000  45.910  1.00  0.00           H 
ATOM    546  CB  PHE A 487      70.710  96.380  45.190  1.00  0.00           C 
ATOM    547  HB1 PHE A 487      69.970  96.250  44.380  1.00  0.00           H 
ATOM    548  HB2 PHE A 487      71.490  97.130  44.970  1.00  0.00           H 
ATOM    549  CG  PHE A 487      71.200  95.050  45.610  1.00  0.00           C 
ATOM    550  CD1 PHE A 487      71.710  94.800  46.910  1.00  0.00           C 
ATOM    551  HD1 PHE A 487      71.770  95.630  47.600  1.00  0.00           H 
ATOM    552  CE1 PHE A 487      72.140  93.530  47.360  1.00  0.00           C 
ATOM    553  HE1 PHE A 487      72.660  93.490  48.300  1.00  0.00           H 
ATOM    554  CZ  PHE A 487      72.120  92.460  46.420  1.00  0.00           C 
ATOM    555  HZ  PHE A 487      72.340  91.470  46.790  1.00  0.00           H 
ATOM    556  CD2 PHE A 487      71.110  93.960  44.730  1.00  0.00           C 
ATOM    557  HD2 PHE A 487      70.730  94.100  43.730  1.00  0.00           H 
ATOM    558  CE2 PHE A 487      71.470  92.620  45.150  1.00  0.00           C 
ATOM    559  HE2 PHE A 487      71.390  91.750  44.520  1.00  0.00           H 
ATOM    560  C   PHE A 487      68.820  96.220  46.860  1.00  0.00           C 
ATOM    561  O   PHE A 487      68.770  95.810  48.020  1.00  0.00           O 
ATOM    562  N   GLY A 488      67.920  95.700  45.990  1.00  0.00           N 
ATOM    563  HN  GLY A 488      68.030  95.930  45.030  1.00  0.00           H 
ATOM    564  CA  GLY A 488      66.760  94.990  46.410  1.00  0.00           C 
ATOM    565  HA1 GLY A 488      66.030  95.740  46.680  1.00  0.00           H 
ATOM    566  HA2 GLY A 488      66.400  94.450  45.550  1.00  0.00           H 
ATOM    567  C   GLY A 488      66.860  94.020  47.560  1.00  0.00           C 
ATOM    568  O   GLY A 488      66.180  94.100  48.580  1.00  0.00           O 
ATOM    569  N   ASP A 489      67.660  92.990  47.400  1.00  0.00           N 
ATOM    570  HN  ASP A 489      68.230  92.940  46.580  1.00  0.00           H 
ATOM    571  CA  ASP A 489      67.830  91.890  48.330  1.00  0.00           C 
ATOM    572  HA  ASP A 489      66.920  91.320  48.460  1.00  0.00           H 
ATOM    573  CB  ASP A 489      68.880  90.830  47.760  1.00  0.00           C 
ATOM    574  HB1 ASP A 489      69.780  91.280  47.300  1.00  0.00           H 
ATOM    575  HB2 ASP A 489      69.090  89.940  48.390  1.00  0.00           H 
ATOM    576  CG  ASP A 489      68.120  90.300  46.530  1.00  0.00           C 
ATOM    577  OD1 ASP A 489      67.000  89.810  46.820  1.00  0.00           O 
ATOM    578  OD2 ASP A 489      68.550  90.400  45.290  1.00  0.00           O 
ATOM    579  C   ASP A 489      68.050  92.290  49.760  1.00  0.00           C 
ATOM    580  O   ASP A 489      67.520  91.680  50.630  1.00  0.00           O 
ATOM    581  N   LEU A 490      68.910  93.350  50.000  1.00  0.00           N 
ATOM    582  HN  LEU A 490      69.310  93.890  49.260  1.00  0.00           H 
ATOM    583  CA  LEU A 490      69.260  93.780  51.310  1.00  0.00           C 
ATOM    584  HA  LEU A 490      69.310  92.890  51.930  1.00  0.00           H 
ATOM    585  CB  LEU A 490      70.710  94.240  51.290  1.00  0.00           C 
ATOM    586  HB1 LEU A 490      70.900  94.550  50.240  1.00  0.00           H 
ATOM    587  HB2 LEU A 490      70.830  95.190  51.850  1.00  0.00           H 
ATOM    588  CG  LEU A 490      71.690  93.070  51.770  1.00  0.00           C 
ATOM    589  HG  LEU A 490      71.260  92.180  51.270  1.00  0.00           H 
ATOM    590  CD1 LEU A 490      73.140  93.170  51.210  1.00  0.00           C 
ATOM    591 1HD1 LEU A 490      73.530  94.150  51.560  1.00  0.00           H 
ATOM    592 2HD1 LEU A 490      73.740  92.340  51.640  1.00  0.00           H 
ATOM    593 3HD1 LEU A 490      73.260  92.990  50.120  1.00  0.00           H 
ATOM    594  CD2 LEU A 490      71.560  92.820  53.260  1.00  0.00           C 
ATOM    595 1HD2 LEU A 490      71.930  91.810  53.550  1.00  0.00           H 
ATOM    596 2HD2 LEU A 490      72.080  93.670  53.750  1.00  0.00           H 
ATOM    597 3HD2 LEU A 490      70.470  92.810  53.490  1.00  0.00           H 
ATOM    598  C   LEU A 490      68.290  94.720  52.040  1.00  0.00           C 
ATOM    599  O   LEU A 490      68.360  94.930  53.250  1.00  0.00           O 
ATOM    600  N   MET A 491      67.290  95.260  51.290  1.00  0.00           N 
ATOM    601  HN  MET A 491      67.290  95.150  50.300  1.00  0.00           H 
ATOM    602  CA  MET A 491      66.210  95.940  51.980  1.00  0.00           C 
ATOM    603  HA  MET A 491      66.330  95.970  53.050  1.00  0.00           H 
ATOM    604  CB  MET A 491      66.230  97.340  51.420  1.00  0.00           C 
ATOM    605  HB1 MET A 491      67.280  97.680  51.300  1.00  0.00           H 
ATOM    606  HB2 MET A 491      65.740  97.230  50.430  1.00  0.00           H 
ATOM    607  CG  MET A 491      65.520  98.350  52.310  1.00  0.00           C 
ATOM    608  HG1 MET A 491      65.530  99.340  51.810  1.00  0.00           H 
ATOM    609  HG2 MET A 491      64.440  98.090  52.380  1.00  0.00           H 
ATOM    610  SD  MET A 491      66.190  98.640  53.940  1.00  0.00           S 
ATOM    611  CE  MET A 491      64.730  99.390  54.640  1.00  0.00           C 
ATOM    612  HE1 MET A 491      64.340 100.150  53.930  1.00  0.00           H 
ATOM    613  HE2 MET A 491      63.960  98.640  54.900  1.00  0.00           H 
ATOM    614  HE3 MET A 491      64.960 100.030  55.520  1.00  0.00           H 
ATOM    615  C   MET A 491      64.930  95.200  51.830  1.00  0.00           C 
ATOM    616  O   MET A 491      63.900  95.650  52.360  1.00  0.00           O 
ATOM    617  N   ARG A 492      64.960  93.970  51.400  1.00  0.00           N 
ATOM    618  HN  ARG A 492      65.770  93.740  50.860  1.00  0.00           H 
ATOM    619  CA  ARG A 492      63.850  93.090  51.400  1.00  0.00           C 
ATOM    620  HA  ARG A 492      63.100  93.600  51.990  1.00  0.00           H 
ATOM    621  CB  ARG A 492      63.340  92.670  50.000  1.00  0.00           C 
ATOM    622  HB1 ARG A 492      62.400  92.120  50.230  1.00  0.00           H 
ATOM    623  HB2 ARG A 492      63.020  93.640  49.560  1.00  0.00           H 
ATOM    624  CG  ARG A 492      64.230  91.820  49.090  1.00  0.00           C 
ATOM    625  HG1 ARG A 492      65.240  92.210  49.320  1.00  0.00           H 
ATOM    626  HG2 ARG A 492      64.150  90.750  49.380  1.00  0.00           H 
ATOM    627  CD  ARG A 492      63.880  92.090  47.590  1.00  0.00           C 
ATOM    628  HD1 ARG A 492      62.790  92.020  47.390  1.00  0.00           H 
ATOM    629  HD2 ARG A 492      64.000  93.140  47.230  1.00  0.00           H 
ATOM    630  NE  ARG A 492      64.650  91.240  46.520  1.00  0.00           N 
ATOM    631  HE  ARG A 492      65.530  90.820  46.720  1.00  0.00           H 
ATOM    632  CZ  ARG A 492      64.540  91.370  45.220  1.00  0.00           C 
ATOM    633  NH1 ARG A 492      65.630  90.890  44.600  1.00  0.00           N 
ATOM    634 1HH1 ARG A 492      66.370  90.540  45.170  1.00  0.00           H 
ATOM    635 2HH1 ARG A 492      65.800  91.080  43.630  1.00  0.00           H 
ATOM    636  NH2 ARG A 492      63.540  91.900  44.600  1.00  0.00           N 
ATOM    637 1HH2 ARG A 492      62.680  91.730  45.080  1.00  0.00           H 
ATOM    638 2HH2 ARG A 492      63.580  92.010  43.610  1.00  0.00           H 
ATOM    639  C   ARG A 492      64.100  91.850  52.230  1.00  0.00           C 
ATOM    640  O   ARG A 492      63.150  91.210  52.690  1.00  0.00           O 
ATOM    641  N   PHE A 493      65.370  91.460  52.500  1.00  0.00           N 
ATOM    642  HN  PHE A 493      66.180  91.850  52.070  1.00  0.00           H 
ATOM    643  CA  PHE A 493      65.750  90.360  53.400  1.00  0.00           C 
ATOM    644  HA  PHE A 493      65.110  89.580  53.030  1.00  0.00           H 
ATOM    645  CB  PHE A 493      67.280  89.960  53.110  1.00  0.00           C 
ATOM    646  HB1 PHE A 493      67.300  89.660  52.040  1.00  0.00           H 
ATOM    647  HB2 PHE A 493      67.890  90.880  53.220  1.00  0.00           H 
ATOM    648  CG  PHE A 493      67.850  88.950  54.050  1.00  0.00           C 
ATOM    649  CD1 PHE A 493      67.900  87.600  53.570  1.00  0.00           C 
ATOM    650  HD1 PHE A 493      67.600  87.350  52.560  1.00  0.00           H 
ATOM    651  CE1 PHE A 493      68.540  86.580  54.340  1.00  0.00           C 
ATOM    652  HE1 PHE A 493      68.720  85.600  53.930  1.00  0.00           H 
ATOM    653  CZ  PHE A 493      68.830  86.920  55.680  1.00  0.00           C 
ATOM    654  HZ  PHE A 493      69.350  86.220  56.330  1.00  0.00           H 
ATOM    655  CD2 PHE A 493      68.190  89.230  55.350  1.00  0.00           C 
ATOM    656  HD2 PHE A 493      68.130  90.250  55.700  1.00  0.00           H 
ATOM    657  CE2 PHE A 493      68.760  88.200  56.170  1.00  0.00           C 
ATOM    658  HE2 PHE A 493      68.950  88.360  57.220  1.00  0.00           H 
ATOM    659  C   PHE A 493      65.300  90.520  54.860  1.00  0.00           C 
ATOM    660  O   PHE A 493      65.130  89.570  55.610  1.00  0.00           O 
ATOM    661  N   CYS A 494      65.160  91.820  55.160  1.00  0.00           N 
ATOM    662  HN  CYS A 494      65.400  92.530  54.510  1.00  0.00           H 
ATOM    663  CA  CYS A 494      64.680  92.310  56.380  1.00  0.00           C 
ATOM    664  HA  CYS A 494      65.480  92.130  57.090  1.00  0.00           H 
ATOM    665  CB  CYS A 494      64.170  93.810  56.160  1.00  0.00           C 
ATOM    666  HB1 CYS A 494      63.360  93.830  55.400  1.00  0.00           H 
ATOM    667  HB2 CYS A 494      63.730  94.280  57.070  1.00  0.00           H 
ATOM    668  SG  CYS A 494      65.520  94.850  55.550  1.00  0.00           S 
ATOM    669  HG1 CYS A 494      64.740  95.920  55.450  1.00  0.00           H 
ATOM    670  C   CYS A 494      63.410  91.690  56.910  1.00  0.00           C 
ATOM    671  O   CYS A 494      63.310  91.360  58.060  1.00  0.00           O 
ATOM    672  N   TRP A 495      62.490  91.370  56.000  1.00  0.00           N 
ATOM    673  HN  TRP A 495      62.800  91.530  55.060  1.00  0.00           H 
ATOM    674  CA  TRP A 495      61.280  90.690  56.240  1.00  0.00           C 
ATOM    675  HA  TRP A 495      60.840  91.210  57.070  1.00  0.00           H 
ATOM    676  CB  TRP A 495      60.380  90.690  54.990  1.00  0.00           C 
ATOM    677  HB1 TRP A 495      60.470  91.740  54.630  1.00  0.00           H 
ATOM    678  HB2 TRP A 495      60.940  90.160  54.200  1.00  0.00           H 
ATOM    679  CG  TRP A 495      58.930  90.320  55.050  1.00  0.00           C 
ATOM    680  CD1 TRP A 495      58.210  89.320  54.510  1.00  0.00           C 
ATOM    681  HD1 TRP A 495      58.580  88.390  54.090  1.00  0.00           H 
ATOM    682  NE1 TRP A 495      56.880  89.540  54.700  1.00  0.00           N 
ATOM    683  HE1 TRP A 495      56.140  88.910  54.620  1.00  0.00           H 
ATOM    684  CE2 TRP A 495      56.710  90.720  55.330  1.00  0.00           C 
ATOM    685  CD2 TRP A 495      58.000  91.290  55.540  1.00  0.00           C 
ATOM    686  CE3 TRP A 495      58.150  92.530  56.170  1.00  0.00           C 
ATOM    687  HE3 TRP A 495      59.070  93.050  56.360  1.00  0.00           H 
ATOM    688  CZ3 TRP A 495      57.000  93.000  56.790  1.00  0.00           C 
ATOM    689  HZ3 TRP A 495      57.160  93.820  57.480  1.00  0.00           H 
ATOM    690  CZ2 TRP A 495      55.580  91.370  55.750  1.00  0.00           C 
ATOM    691  HZ2 TRP A 495      54.550  91.050  55.640  1.00  0.00           H 
ATOM    692  CH2 TRP A 495      55.760  92.510  56.460  1.00  0.00           C 
ATOM    693  HH2 TRP A 495      54.920  93.040  56.890  1.00  0.00           H 
ATOM    694  C   TRP A 495      61.450  89.230  56.730  1.00  0.00           C 
ATOM    695  O   TRP A 495      60.880  88.870  57.740  1.00  0.00           O 
ATOM    696  N   LEU A 496      62.240  88.410  55.960  1.00  0.00           N 
ATOM    697  HN  LEU A 496      63.020  88.860  55.530  1.00  0.00           H 
ATOM    698  CA  LEU A 496      62.430  87.000  56.200  1.00  0.00           C 
ATOM    699  HA  LEU A 496      61.540  86.450  56.460  1.00  0.00           H 
ATOM    700  CB  LEU A 496      63.010  86.160  54.990  1.00  0.00           C 
ATOM    701  HB1 LEU A 496      63.670  86.830  54.390  1.00  0.00           H 
ATOM    702  HB2 LEU A 496      63.610  85.290  55.330  1.00  0.00           H 
ATOM    703  CG  LEU A 496      61.900  85.590  54.090  1.00  0.00           C 
ATOM    704  HG  LEU A 496      61.330  84.830  54.660  1.00  0.00           H 
ATOM    705  CD1 LEU A 496      60.820  86.620  53.540  1.00  0.00           C 
ATOM    706 1HD1 LEU A 496      60.340  87.060  54.440  1.00  0.00           H 
ATOM    707 2HD1 LEU A 496      61.370  87.360  52.920  1.00  0.00           H 
ATOM    708 3HD1 LEU A 496      60.020  86.050  53.020  1.00  0.00           H 
ATOM    709  CD2 LEU A 496      62.550  84.790  52.900  1.00  0.00           C 
ATOM    710 1HD2 LEU A 496      61.670  84.410  52.340  1.00  0.00           H 
ATOM    711 2HD2 LEU A 496      63.150  85.450  52.240  1.00  0.00           H 
ATOM    712 3HD2 LEU A 496      63.240  84.010  53.290  1.00  0.00           H 
ATOM    713  C   LEU A 496      63.320  86.900  57.410  1.00  0.00           C 
ATOM    714  O   LEU A 496      63.060  86.050  58.260  1.00  0.00           O 
ATOM    715  N   MET A 497      64.380  87.730  57.600  1.00  0.00           N 
ATOM    716  HN  MET A 497      64.680  88.290  56.830  1.00  0.00           H 
ATOM    717  CA  MET A 497      65.080  87.810  58.890  1.00  0.00           C 
ATOM    718  HA  MET A 497      65.480  86.830  59.110  1.00  0.00           H 
ATOM    719  CB  MET A 497      66.220  88.790  58.640  1.00  0.00           C 
ATOM    720  HB1 MET A 497      66.790  88.390  57.770  1.00  0.00           H 
ATOM    721  HB2 MET A 497      65.920  89.820  58.370  1.00  0.00           H 
ATOM    722  CG  MET A 497      67.180  88.730  59.880  1.00  0.00           C 
ATOM    723  HG1 MET A 497      66.560  88.890  60.780  1.00  0.00           H 
ATOM    724  HG2 MET A 497      67.640  87.730  60.040  1.00  0.00           H 
ATOM    725  SD  MET A 497      68.470  90.000  59.820  1.00  0.00           S 
ATOM    726  CE  MET A 497      69.600  89.610  61.130  1.00  0.00           C 
ATOM    727  HE1 MET A 497      69.940  88.550  61.100  1.00  0.00           H 
ATOM    728  HE2 MET A 497      70.530  90.210  61.150  1.00  0.00           H 
ATOM    729  HE3 MET A 497      69.040  89.670  62.090  1.00  0.00           H 
ATOM    730  C   MET A 497      64.180  88.270  60.090  1.00  0.00           C 
ATOM    731  O   MET A 497      64.160  87.540  61.110  1.00  0.00           O 
ATOM    732  N   ALA A 498      63.420  89.410  59.980  1.00  0.00           N 
ATOM    733  HN  ALA A 498      63.430  90.060  59.220  1.00  0.00           H 
ATOM    734  CA  ALA A 498      62.660  89.820  61.110  1.00  0.00           C 
ATOM    735  HA  ALA A 498      63.320  89.930  61.960  1.00  0.00           H 
ATOM    736  CB  ALA A 498      62.170  91.280  60.900  1.00  0.00           C 
ATOM    737  HB1 ALA A 498      61.480  91.630  61.700  1.00  0.00           H 
ATOM    738  HB2 ALA A 498      63.030  91.970  61.040  1.00  0.00           H 
ATOM    739  HB3 ALA A 498      61.500  91.250  60.010  1.00  0.00           H 
ATOM    740  C   ALA A 498      61.530  88.880  61.480  1.00  0.00           C 
ATOM    741  O   ALA A 498      61.250  88.630  62.660  1.00  0.00           O 
ATOM    742  N   VAL A 499      60.910  88.260  60.460  1.00  0.00           N 
ATOM    743  HN  VAL A 499      61.180  88.510  59.530  1.00  0.00           H 
ATOM    744  CA  VAL A 499      59.920  87.240  60.590  1.00  0.00           C 
ATOM    745  HA  VAL A 499      59.240  87.640  61.320  1.00  0.00           H 
ATOM    746  CB  VAL A 499      59.230  86.930  59.300  1.00  0.00           C 
ATOM    747  HB  VAL A 499      59.950  86.840  58.460  1.00  0.00           H 
ATOM    748  CG1 VAL A 499      58.430  85.590  59.350  1.00  0.00           C 
ATOM    749 1HG1 VAL A 499      57.870  85.550  58.390  1.00  0.00           H 
ATOM    750 2HG1 VAL A 499      59.110  84.730  59.510  1.00  0.00           H 
ATOM    751 3HG1 VAL A 499      57.630  85.540  60.120  1.00  0.00           H 
ATOM    752  CG2 VAL A 499      58.120  88.030  58.950  1.00  0.00           C 
ATOM    753 1HG2 VAL A 499      57.740  88.000  57.910  1.00  0.00           H 
ATOM    754 2HG2 VAL A 499      57.250  88.040  59.640  1.00  0.00           H 
ATOM    755 3HG2 VAL A 499      58.600  89.010  59.180  1.00  0.00           H 
ATOM    756  C   VAL A 499      60.460  86.050  61.380  1.00  0.00           C 
ATOM    757  O   VAL A 499      59.890  85.560  62.390  1.00  0.00           O 
ATOM    758  N   VAL A 500      61.640  85.550  61.030  1.00  0.00           N 
ATOM    759  HN  VAL A 500      62.240  85.940  60.340  1.00  0.00           H 
ATOM    760  CA  VAL A 500      62.230  84.380  61.680  1.00  0.00           C 
ATOM    761  HA  VAL A 500      61.490  83.620  61.870  1.00  0.00           H 
ATOM    762  CB  VAL A 500      63.340  83.750  60.830  1.00  0.00           C 
ATOM    763  HB  VAL A 500      63.900  84.560  60.330  1.00  0.00           H 
ATOM    764  CG1 VAL A 500      64.410  82.980  61.640  1.00  0.00           C 
ATOM    765 1HG1 VAL A 500      65.020  82.410  60.900  1.00  0.00           H 
ATOM    766 2HG1 VAL A 500      65.020  83.620  62.310  1.00  0.00           H 
ATOM    767 3HG1 VAL A 500      64.050  82.190  62.330  1.00  0.00           H 
ATOM    768  CG2 VAL A 500      62.630  82.910  59.720  1.00  0.00           C 
ATOM    769 1HG2 VAL A 500      61.980  83.580  59.130  1.00  0.00           H 
ATOM    770 2HG2 VAL A 500      63.500  82.630  59.080  1.00  0.00           H 
ATOM    771 3HG2 VAL A 500      62.160  82.030  60.200  1.00  0.00           H 
ATOM    772  C   VAL A 500      62.690  84.680  63.100  1.00  0.00           C 
ATOM    773  O   VAL A 500      62.450  83.870  63.970  1.00  0.00           O 
ATOM    774  N   ILE A 501      63.300  85.840  63.360  1.00  0.00           N 
ATOM    775  HN  ILE A 501      63.490  86.450  62.590  1.00  0.00           H 
ATOM    776  CA  ILE A 501      63.790  86.200  64.640  1.00  0.00           C 
ATOM    777  HA  ILE A 501      64.420  85.430  65.050  1.00  0.00           H 
ATOM    778  CB  ILE A 501      64.690  87.490  64.630  1.00  0.00           C 
ATOM    779  HB  ILE A 501      64.090  88.250  64.070  1.00  0.00           H 
ATOM    780  CG2 ILE A 501      65.050  87.980  66.070  1.00  0.00           C 
ATOM    781 1HG2 ILE A 501      64.150  88.330  66.620  1.00  0.00           H 
ATOM    782 2HG2 ILE A 501      65.390  87.170  66.750  1.00  0.00           H 
ATOM    783 3HG2 ILE A 501      65.800  88.790  65.970  1.00  0.00           H 
ATOM    784  CG1 ILE A 501      66.040  87.160  63.910  1.00  0.00           C 
ATOM    785 1HG1 ILE A 501      66.680  86.530  64.570  1.00  0.00           H 
ATOM    786 2HG1 ILE A 501      65.950  86.610  62.950  1.00  0.00           H 
ATOM    787  CD  ILE A 501      66.990  88.300  63.560  1.00  0.00           C 
ATOM    788  HD1 ILE A 501      67.670  87.960  62.750  1.00  0.00           H 
ATOM    789  HD2 ILE A 501      66.300  89.100  63.210  1.00  0.00           H 
ATOM    790  HD3 ILE A 501      67.550  88.630  64.460  1.00  0.00           H 
ATOM    791  C   ILE A 501      62.680  86.320  65.640  1.00  0.00           C 
ATOM    792  O   ILE A 501      62.750  85.810  66.730  1.00  0.00           O 
ATOM    793  N   LEU A 502      61.570  87.000  65.270  1.00  0.00           N 
ATOM    794  HN  LEU A 502      61.550  87.450  64.380  1.00  0.00           H 
ATOM    795  CA  LEU A 502      60.390  87.200  66.080  1.00  0.00           C 
ATOM    796  HA  LEU A 502      60.680  87.610  67.040  1.00  0.00           H 
ATOM    797  CB  LEU A 502      59.440  88.200  65.330  1.00  0.00           C 
ATOM    798  HB1 LEU A 502      59.460  87.950  64.250  1.00  0.00           H 
ATOM    799  HB2 LEU A 502      58.410  87.960  65.660  1.00  0.00           H 
ATOM    800  CG  LEU A 502      59.860  89.680  65.380  1.00  0.00           C 
ATOM    801  HG  LEU A 502      60.940  89.750  65.130  1.00  0.00           H 
ATOM    802  CD1 LEU A 502      59.100  90.500  64.320  1.00  0.00           C 
ATOM    803 1HD1 LEU A 502      59.480  91.540  64.420  1.00  0.00           H 
ATOM    804 2HD1 LEU A 502      59.270  90.160  63.280  1.00  0.00           H 
ATOM    805 3HD1 LEU A 502      58.020  90.500  64.560  1.00  0.00           H 
ATOM    806  CD2 LEU A 502      59.650  90.220  66.780  1.00  0.00           C 
ATOM    807 1HD2 LEU A 502      59.970  91.280  66.760  1.00  0.00           H 
ATOM    808 2HD2 LEU A 502      58.570  90.220  67.020  1.00  0.00           H 
ATOM    809 3HD2 LEU A 502      60.270  89.680  67.530  1.00  0.00           H 
ATOM    810  C   LEU A 502      59.660  85.950  66.500  1.00  0.00           C 
ATOM    811  O   LEU A 502      59.400  85.730  67.640  1.00  0.00           O 
ATOM    812  N   GLY A 503      59.400  84.970  65.570  1.00  0.00           N 
ATOM    813  HN  GLY A 503      59.480  85.150  64.590  1.00  0.00           H 
ATOM    814  CA  GLY A 503      58.820  83.720  66.040  1.00  0.00           C 
ATOM    815  HA1 GLY A 503      57.970  83.920  66.670  1.00  0.00           H 
ATOM    816  HA2 GLY A 503      58.460  83.180  65.170  1.00  0.00           H 
ATOM    817  C   GLY A 503      59.750  82.890  66.910  1.00  0.00           C 
ATOM    818  O   GLY A 503      59.340  82.380  67.960  1.00  0.00           O 
ATOM    819  N   PHE A 504      61.030  82.740  66.580  1.00  0.00           N 
ATOM    820  HN  PHE A 504      61.430  83.060  65.730  1.00  0.00           H 
ATOM    821  CA  PHE A 504      61.930  82.020  67.470  1.00  0.00           C 
ATOM    822  HA  PHE A 504      61.380  81.150  67.810  1.00  0.00           H 
ATOM    823  CB  PHE A 504      63.270  81.600  66.770  1.00  0.00           C 
ATOM    824  HB1 PHE A 504      63.690  82.450  66.190  1.00  0.00           H 
ATOM    825  HB2 PHE A 504      64.000  81.140  67.470  1.00  0.00           H 
ATOM    826  CG  PHE A 504      62.950  80.380  65.910  1.00  0.00           C 
ATOM    827  CD1 PHE A 504      62.870  79.070  66.470  1.00  0.00           C 
ATOM    828  HD1 PHE A 504      62.930  78.880  67.530  1.00  0.00           H 
ATOM    829  CE1 PHE A 504      62.830  77.950  65.670  1.00  0.00           C 
ATOM    830  HE1 PHE A 504      62.800  76.950  66.070  1.00  0.00           H 
ATOM    831  CZ  PHE A 504      62.660  78.080  64.290  1.00  0.00           C 
ATOM    832  HZ  PHE A 504      62.570  77.200  63.660  1.00  0.00           H 
ATOM    833  CD2 PHE A 504      62.770  80.490  64.530  1.00  0.00           C 
ATOM    834  HD2 PHE A 504      62.800  81.440  64.010  1.00  0.00           H 
ATOM    835  CE2 PHE A 504      62.710  79.360  63.740  1.00  0.00           C 
ATOM    836  HE2 PHE A 504      62.550  79.470  62.680  1.00  0.00           H 
ATOM    837  C   PHE A 504      62.160  82.730  68.860  1.00  0.00           C 
ATOM    838  O   PHE A 504      62.120  82.060  69.890  1.00  0.00           O 
ATOM    839  N   ALA A 505      62.280  84.080  68.880  1.00  0.00           N 
ATOM    840  HN  ALA A 505      62.460  84.510  68.000  1.00  0.00           H 
ATOM    841  CA  ALA A 505      62.360  84.790  70.130  1.00  0.00           C 
ATOM    842  HA  ALA A 505      63.300  84.560  70.620  1.00  0.00           H 
ATOM    843  CB  ALA A 505      62.370  86.270  69.800  1.00  0.00           C 
ATOM    844  HB1 ALA A 505      62.320  86.870  70.730  1.00  0.00           H 
ATOM    845  HB2 ALA A 505      63.360  86.590  69.400  1.00  0.00           H 
ATOM    846  HB3 ALA A 505      61.580  86.540  69.070  1.00  0.00           H 
ATOM    847  C   ALA A 505      61.170  84.610  71.090  1.00  0.00           C 
ATOM    848  O   ALA A 505      61.250  84.470  72.330  1.00  0.00           O 
ATOM    849  N   SER A 506      60.030  84.710  70.470  1.00  0.00           N 
ATOM    850  HN  SER A 506      59.920  84.860  69.490  1.00  0.00           H 
ATOM    851  CA  SER A 506      58.800  84.510  71.180  1.00  0.00           C 
ATOM    852  HA  SER A 506      58.800  85.150  72.050  1.00  0.00           H 
ATOM    853  CB  SER A 506      57.600  84.840  70.300  1.00  0.00           C 
ATOM    854  HB1 SER A 506      57.410  84.100  69.500  1.00  0.00           H 
ATOM    855  HB2 SER A 506      56.680  84.890  70.920  1.00  0.00           H 
ATOM    856  OG  SER A 506      57.760  86.040  69.560  1.00  0.00           O 
ATOM    857  HG1 SER A 506      58.340  85.880  68.810  1.00  0.00           H 
ATOM    858  C   SER A 506      58.600  83.110  71.730  1.00  0.00           C 
ATOM    859  O   SER A 506      58.180  82.930  72.860  1.00  0.00           O 
ATOM    860  N   ALA A 507      58.920  82.050  71.000  1.00  0.00           N 
ATOM    861  HN  ALA A 507      59.210  82.150  70.050  1.00  0.00           H 
ATOM    862  CA  ALA A 507      59.010  80.730  71.570  1.00  0.00           C 
ATOM    863  HA  ALA A 507      58.050  80.510  72.000  1.00  0.00           H 
ATOM    864  CB  ALA A 507      59.090  79.820  70.340  1.00  0.00           C 
ATOM    865  HB1 ALA A 507      59.070  78.750  70.630  1.00  0.00           H 
ATOM    866  HB2 ALA A 507      58.260  80.000  69.630  1.00  0.00           H 
ATOM    867  HB3 ALA A 507      60.060  80.040  69.840  1.00  0.00           H 
ATOM    868  C   ALA A 507      60.120  80.490  72.630  1.00  0.00           C 
ATOM    869  O   ALA A 507      59.790  79.840  73.600  1.00  0.00           O 
ATOM    870  N   PHE A 508      61.370  81.000  72.320  1.00  0.00           N 
ATOM    871  HN  PHE A 508      61.610  81.370  71.430  1.00  0.00           H 
ATOM    872  CA  PHE A 508      62.460  81.060  73.320  1.00  0.00           C 
ATOM    873  HA  PHE A 508      62.690  80.030  73.560  1.00  0.00           H 
ATOM    874  CB  PHE A 508      63.690  81.830  72.840  1.00  0.00           C 
ATOM    875  HB1 PHE A 508      63.470  82.790  72.320  1.00  0.00           H 
ATOM    876  HB2 PHE A 508      64.430  81.980  73.660  1.00  0.00           H 
ATOM    877  CG  PHE A 508      64.400  81.040  71.770  1.00  0.00           C 
ATOM    878  CD1 PHE A 508      64.500  79.620  71.770  1.00  0.00           C 
ATOM    879  HD1 PHE A 508      64.070  79.010  72.560  1.00  0.00           H 
ATOM    880  CE1 PHE A 508      65.240  78.870  70.830  1.00  0.00           C 
ATOM    881  HE1 PHE A 508      65.260  77.790  70.920  1.00  0.00           H 
ATOM    882  CZ  PHE A 508      65.910  79.530  69.750  1.00  0.00           C 
ATOM    883  HZ  PHE A 508      66.380  78.950  68.970  1.00  0.00           H 
ATOM    884  CD2 PHE A 508      65.040  81.690  70.680  1.00  0.00           C 
ATOM    885  HD2 PHE A 508      64.890  82.750  70.550  1.00  0.00           H 
ATOM    886  CE2 PHE A 508      65.750  80.920  69.630  1.00  0.00           C 
ATOM    887  HE2 PHE A 508      66.190  81.380  68.750  1.00  0.00           H 
ATOM    888  C   PHE A 508      61.990  81.710  74.680  1.00  0.00           C 
ATOM    889  O   PHE A 508      62.240  81.150  75.750  1.00  0.00           O 
ATOM    890  N   TYR A 509      61.370  82.890  74.570  1.00  0.00           N 
ATOM    891  HN  TYR A 509      61.220  83.410  73.730  1.00  0.00           H 
ATOM    892  CA  TYR A 509      60.700  83.600  75.650  1.00  0.00           C 
ATOM    893  HA  TYR A 509      61.500  83.820  76.340  1.00  0.00           H 
ATOM    894  CB  TYR A 509      60.070  84.960  75.190  1.00  0.00           C 
ATOM    895  HB1 TYR A 509      60.870  85.680  74.900  1.00  0.00           H 
ATOM    896  HB2 TYR A 509      59.450  84.830  74.280  1.00  0.00           H 
ATOM    897  CG  TYR A 509      59.310  85.750  76.220  1.00  0.00           C 
ATOM    898  CD1 TYR A 509      59.960  86.360  77.310  1.00  0.00           C 
ATOM    899  HD1 TYR A 509      61.040  86.380  77.330  1.00  0.00           H 
ATOM    900  CE1 TYR A 509      59.210  86.960  78.320  1.00  0.00           C 
ATOM    901  HE1 TYR A 509      59.740  87.530  79.070  1.00  0.00           H 
ATOM    902  CZ  TYR A 509      57.910  86.920  78.320  1.00  0.00           C 
ATOM    903  OH  TYR A 509      57.200  87.580  79.240  1.00  0.00           O 
ATOM    904  HH  TYR A 509      57.740  88.120  79.830  1.00  0.00           H 
ATOM    905  CD2 TYR A 509      57.920  85.750  76.150  1.00  0.00           C 
ATOM    906  HD2 TYR A 509      57.320  85.240  75.420  1.00  0.00           H 
ATOM    907  CE2 TYR A 509      57.190  86.270  77.230  1.00  0.00           C 
ATOM    908  HE2 TYR A 509      56.120  86.420  77.290  1.00  0.00           H 
ATOM    909  C   TYR A 509      59.630  82.870  76.370  1.00  0.00           C 
ATOM    910  O   TYR A 509      59.550  82.680  77.590  1.00  0.00           O 
ATOM    911  N   ILE A 510      58.660  82.300  75.630  1.00  0.00           N 
ATOM    912  HN  ILE A 510      58.580  82.190  74.640  1.00  0.00           H 
ATOM    913  CA  ILE A 510      57.570  81.510  76.330  1.00  0.00           C 
ATOM    914  HA  ILE A 510      57.260  82.080  77.190  1.00  0.00           H 
ATOM    915  CB  ILE A 510      56.240  81.180  75.580  1.00  0.00           C 
ATOM    916  HB  ILE A 510      55.620  80.520  76.230  1.00  0.00           H 
ATOM    917  CG2 ILE A 510      55.500  82.590  75.610  1.00  0.00           C 
ATOM    918 1HG2 ILE A 510      55.330  82.940  76.650  1.00  0.00           H 
ATOM    919 2HG2 ILE A 510      56.100  83.410  75.170  1.00  0.00           H 
ATOM    920 3HG2 ILE A 510      54.550  82.540  75.040  1.00  0.00           H 
ATOM    921  CG1 ILE A 510      56.410  80.450  74.230  1.00  0.00           C 
ATOM    922 1HG1 ILE A 510      56.580  81.270  73.500  1.00  0.00           H 
ATOM    923 2HG1 ILE A 510      57.310  79.800  74.280  1.00  0.00           H 
ATOM    924  CD  ILE A 510      55.210  79.560  73.790  1.00  0.00           C 
ATOM    925  HD1 ILE A 510      55.420  79.320  72.730  1.00  0.00           H 
ATOM    926  HD2 ILE A 510      55.200  78.590  74.330  1.00  0.00           H 
ATOM    927  HD3 ILE A 510      54.230  80.080  73.850  1.00  0.00           H 
ATOM    928  C   ILE A 510      58.050  80.170  77.010  1.00  0.00           C 
ATOM    929  O   ILE A 510      57.540  79.860  78.060  1.00  0.00           O 
ATOM    930  N   ILE A 511      59.030  79.460  76.410  1.00  0.00           N 
ATOM    931  HN  ILE A 511      59.130  79.640  75.440  1.00  0.00           H 
ATOM    932  CA  ILE A 511      59.900  78.390  76.950  1.00  0.00           C 
ATOM    933  HA  ILE A 511      59.200  77.580  77.090  1.00  0.00           H 
ATOM    934  CB  ILE A 511      60.900  77.840  75.790  1.00  0.00           C 
ATOM    935  HB  ILE A 511      61.160  78.780  75.250  1.00  0.00           H 
ATOM    936  CG2 ILE A 511      62.260  77.180  76.320  1.00  0.00           C 
ATOM    937 1HG2 ILE A 511      62.880  76.920  75.440  1.00  0.00           H 
ATOM    938 2HG2 ILE A 511      62.820  77.740  77.090  1.00  0.00           H 
ATOM    939 3HG2 ILE A 511      62.000  76.200  76.770  1.00  0.00           H 
ATOM    940  CG1 ILE A 511      60.080  76.890  74.840  1.00  0.00           C 
ATOM    941 1HG1 ILE A 511      59.740  76.010  75.430  1.00  0.00           H 
ATOM    942 2HG1 ILE A 511      59.160  77.410  74.480  1.00  0.00           H 
ATOM    943  CD  ILE A 511      60.820  76.480  73.580  1.00  0.00           C 
ATOM    944  HD1 ILE A 511      60.990  77.310  72.860  1.00  0.00           H 
ATOM    945  HD2 ILE A 511      61.830  76.040  73.700  1.00  0.00           H 
ATOM    946  HD3 ILE A 511      60.150  75.800  73.010  1.00  0.00           H 
ATOM    947  C   ILE A 511      60.610  78.730  78.220  1.00  0.00           C 
ATOM    948  O   ILE A 511      60.600  77.980  79.210  1.00  0.00           O 
ATOM    949  N   PHE A 512      61.390  79.860  78.260  1.00  0.00           N 
ATOM    950  HN  PHE A 512      61.370  80.380  77.410  1.00  0.00           H 
ATOM    951  CA  PHE A 512      62.090  80.160  79.460  1.00  0.00           C 
ATOM    952  HA  PHE A 512      62.320  79.230  79.950  1.00  0.00           H 
ATOM    953  CB  PHE A 512      63.460  80.890  79.080  1.00  0.00           C 
ATOM    954  HB1 PHE A 512      63.290  81.660  78.290  1.00  0.00           H 
ATOM    955  HB2 PHE A 512      63.950  81.400  79.930  1.00  0.00           H 
ATOM    956  CG  PHE A 512      64.450  79.840  78.570  1.00  0.00           C 
ATOM    957  CD1 PHE A 512      64.870  78.870  79.520  1.00  0.00           C 
ATOM    958  HD1 PHE A 512      64.370  78.950  80.470  1.00  0.00           H 
ATOM    959  CE1 PHE A 512      65.550  77.730  79.140  1.00  0.00           C 
ATOM    960  HE1 PHE A 512      66.030  77.170  79.930  1.00  0.00           H 
ATOM    961  CZ  PHE A 512      66.060  77.660  77.850  1.00  0.00           C 
ATOM    962  HZ  PHE A 512      66.700  76.850  77.520  1.00  0.00           H 
ATOM    963  CD2 PHE A 512      64.830  79.590  77.240  1.00  0.00           C 
ATOM    964  HD2 PHE A 512      64.510  80.240  76.440  1.00  0.00           H 
ATOM    965  CE2 PHE A 512      65.700  78.640  76.940  1.00  0.00           C 
ATOM    966  HE2 PHE A 512      65.890  78.480  75.890  1.00  0.00           H 
ATOM    967  C   PHE A 512      61.360  80.990  80.490  1.00  0.00           C 
ATOM    968  O   PHE A 512      61.850  81.350  81.580  1.00  0.00           O 
ATOM    969  N   GLN A 513      60.190  81.550  80.100  1.00  0.00           N 
ATOM    970  HN  GLN A 513      59.890  81.430  79.160  1.00  0.00           H 
ATOM    971  CA  GLN A 513      59.440  82.460  81.040  1.00  0.00           C 
ATOM    972  HA  GLN A 513      60.010  83.340  81.300  1.00  0.00           H 
ATOM    973  CB  GLN A 513      58.180  82.990  80.270  1.00  0.00           C 
ATOM    974  HB1 GLN A 513      58.400  83.910  79.690  1.00  0.00           H 
ATOM    975  HB2 GLN A 513      57.910  82.240  79.490  1.00  0.00           H 
ATOM    976  CG  GLN A 513      56.940  83.260  81.130  1.00  0.00           C 
ATOM    977  HG1 GLN A 513      56.610  82.380  81.720  1.00  0.00           H 
ATOM    978  HG2 GLN A 513      57.210  84.080  81.820  1.00  0.00           H 
ATOM    979  CD  GLN A 513      55.750  83.500  80.190  1.00  0.00           C 
ATOM    980  OE1 GLN A 513      55.510  82.660  79.340  1.00  0.00           O 
ATOM    981  NE2 GLN A 513      54.990  84.640  80.310  1.00  0.00           N 
ATOM    982 1HE2 GLN A 513      55.150  85.380  80.970  1.00  0.00           H 
ATOM    983 2HE2 GLN A 513      54.190  84.780  79.720  1.00  0.00           H 
ATOM    984  C   GLN A 513      59.140  81.850  82.430  1.00  0.00           C 
ATOM    985  O   GLN A 513      59.220  82.530  83.450  1.00  0.00           O 
ATOM    986  N   THR A 514      58.890  80.500  82.450  1.00  0.00           N 
ATOM    987  HN  THR A 514      58.760  80.060  81.570  1.00  0.00           H 
ATOM    988  CA  THR A 514      58.650  79.730  83.570  1.00  0.00           C 
ATOM    989  HA  THR A 514      57.950  80.240  84.210  1.00  0.00           H 
ATOM    990  CB  THR A 514      58.100  78.320  83.130  1.00  0.00           C 
ATOM    991  HB  THR A 514      58.100  77.650  84.010  1.00  0.00           H 
ATOM    992  OG1 THR A 514      58.720  77.740  81.920  1.00  0.00           O 
ATOM    993  HG1 THR A 514      59.480  77.390  82.390  1.00  0.00           H 
ATOM    994  CG2 THR A 514      56.660  78.500  82.690  1.00  0.00           C 
ATOM    995 1HG2 THR A 514      56.260  79.150  83.490  1.00  0.00           H 
ATOM    996 2HG2 THR A 514      56.430  79.080  81.770  1.00  0.00           H 
ATOM    997 3HG2 THR A 514      56.050  77.570  82.630  1.00  0.00           H 
ATOM    998  C   THR A 514      59.930  79.390  84.370  1.00  0.00           C 
ATOM    999  O   THR A 514      59.860  78.940  85.530  1.00  0.00           O 
ATOM   1000  N   GLU A 515      61.170  79.600  83.770  1.00  0.00           N 
ATOM   1001  HN  GLU A 515      61.210  80.050  82.880  1.00  0.00           H 
ATOM   1002  CA  GLU A 515      62.430  79.170  84.360  1.00  0.00           C 
ATOM   1003  HA  GLU A 515      62.180  78.590  85.240  1.00  0.00           H 
ATOM   1004  CB  GLU A 515      63.380  78.360  83.440  1.00  0.00           C 
ATOM   1005  HB1 GLU A 515      63.930  79.030  82.740  1.00  0.00           H 
ATOM   1006  HB2 GLU A 515      64.160  77.920  84.100  1.00  0.00           H 
ATOM   1007  CG  GLU A 515      62.650  77.290  82.590  1.00  0.00           C 
ATOM   1008  HG1 GLU A 515      61.950  77.640  81.810  1.00  0.00           H 
ATOM   1009  HG2 GLU A 515      63.410  76.690  82.050  1.00  0.00           H 
ATOM   1010  CD  GLU A 515      61.810  76.380  83.510  1.00  0.00           C 
ATOM   1011  OE1 GLU A 515      62.330  75.610  84.340  1.00  0.00           O 
ATOM   1012  OE2 GLU A 515      60.560  76.500  83.410  1.00  0.00           O 
ATOM   1013  C   GLU A 515      63.140  80.320  85.120  1.00  0.00           C 
ATOM   1014  O   GLU A 515      63.030  81.540  84.900  1.00  0.00           O 
ATOM   1015  N   ASP A 516      63.880  79.910  86.160  1.00  0.00           N 
ATOM   1016  HN  ASP A 516      63.850  78.940  86.400  1.00  0.00           H 
ATOM   1017  CA  ASP A 516      64.740  80.700  87.060  1.00  0.00           C 
ATOM   1018  HA  ASP A 516      64.030  81.360  87.520  1.00  0.00           H 
ATOM   1019  CB  ASP A 516      65.420  79.930  88.170  1.00  0.00           C 
ATOM   1020  HB1 ASP A 516      64.570  79.400  88.650  1.00  0.00           H 
ATOM   1021  HB2 ASP A 516      66.150  79.170  87.800  1.00  0.00           H 
ATOM   1022  CG  ASP A 516      66.080  80.720  89.290  1.00  0.00           C 
ATOM   1023  OD1 ASP A 516      66.020  81.970  89.250  1.00  0.00           O 
ATOM   1024  OD2 ASP A 516      66.670  80.150  90.200  1.00  0.00           O 
ATOM   1025  C   ASP A 516      65.820  81.540  86.290  1.00  0.00           C 
ATOM   1026  O   ASP A 516      66.770  80.970  85.660  1.00  0.00           O 
ATOM   1027  N   PRO A 517      65.630  82.860  86.190  1.00  0.00           N 
ATOM   1028  CD  PRO A 517      64.630  83.690  86.880  1.00  0.00           C 
ATOM   1029  HD1 PRO A 517      64.650  83.530  87.980  1.00  0.00           H 
ATOM   1030  HD2 PRO A 517      63.610  83.550  86.470  1.00  0.00           H 
ATOM   1031  CA  PRO A 517      66.370  83.650  85.210  1.00  0.00           C 
ATOM   1032  HA  PRO A 517      66.380  83.110  84.270  1.00  0.00           H 
ATOM   1033  CB  PRO A 517      65.620  84.970  85.120  1.00  0.00           C 
ATOM   1034  HB1 PRO A 517      66.300  85.840  85.000  1.00  0.00           H 
ATOM   1035  HB2 PRO A 517      64.990  84.960  84.200  1.00  0.00           H 
ATOM   1036  CG  PRO A 517      65.030  85.140  86.540  1.00  0.00           C 
ATOM   1037  HG1 PRO A 517      65.830  85.460  87.230  1.00  0.00           H 
ATOM   1038  HG2 PRO A 517      64.200  85.870  86.470  1.00  0.00           H 
ATOM   1039  C   PRO A 517      67.860  83.760  85.680  1.00  0.00           C 
ATOM   1040  O   PRO A 517      68.760  83.960  84.830  1.00  0.00           O 
ATOM   1041  N   GLU A 518      68.130  83.740  87.020  1.00  0.00           N 
ATOM   1042  HN  GLU A 518      67.430  83.560  87.700  1.00  0.00           H 
ATOM   1043  CA  GLU A 518      69.400  83.750  87.640  1.00  0.00           C 
ATOM   1044  HA  GLU A 518      69.990  84.560  87.230  1.00  0.00           H 
ATOM   1045  CB  GLU A 518      69.240  83.940  89.200  1.00  0.00           C 
ATOM   1046  HB1 GLU A 518      68.340  83.420  89.590  1.00  0.00           H 
ATOM   1047  HB2 GLU A 518      70.130  83.540  89.740  1.00  0.00           H 
ATOM   1048  CG  GLU A 518      69.190  85.380  89.590  1.00  0.00           C 
ATOM   1049  HG1 GLU A 518      69.700  85.480  90.570  1.00  0.00           H 
ATOM   1050  HG2 GLU A 518      69.680  85.950  88.770  1.00  0.00           H 
ATOM   1051  CD  GLU A 518      67.800  85.960  89.700  1.00  0.00           C 
ATOM   1052  OE1 GLU A 518      67.420  86.680  88.740  1.00  0.00           O 
ATOM   1053  OE2 GLU A 518      67.160  85.750  90.750  1.00  0.00           O 
ATOM   1054  C   GLU A 518      70.220  82.490  87.210  1.00  0.00           C 
ATOM   1055  O   GLU A 518      71.400  82.590  87.100  1.00  0.00           O 
ATOM   1056  N   GLU A 519      69.570  81.300  86.970  1.00  0.00           N 
ATOM   1057  HN  GLU A 519      68.570  81.240  86.950  1.00  0.00           H 
ATOM   1058  CA  GLU A 519      70.260  80.140  86.440  1.00  0.00           C 
ATOM   1059  HA  GLU A 519      71.160  79.950  87.010  1.00  0.00           H 
ATOM   1060  CB  GLU A 519      69.430  78.910  86.590  1.00  0.00           C 
ATOM   1061  HB1 GLU A 519      68.450  79.210  86.160  1.00  0.00           H 
ATOM   1062  HB2 GLU A 519      69.810  78.040  86.010  1.00  0.00           H 
ATOM   1063  CG  GLU A 519      69.310  78.400  88.050  1.00  0.00           C 
ATOM   1064  HG1 GLU A 519      68.780  79.140  88.690  1.00  0.00           H 
ATOM   1065  HG2 GLU A 519      68.710  77.460  88.070  1.00  0.00           H 
ATOM   1066  CD  GLU A 519      70.580  77.930  88.710  1.00  0.00           C 
ATOM   1067  OE1 GLU A 519      71.580  77.640  88.000  1.00  0.00           O 
ATOM   1068  OE2 GLU A 519      70.620  77.990  89.950  1.00  0.00           O 
ATOM   1069  C   GLU A 519      70.650  80.410  85.000  1.00  0.00           C 
ATOM   1070  O   GLU A 519      71.790  80.060  84.560  1.00  0.00           O 
ATOM   1071  N   LEU A 520      69.770  81.010  84.200  1.00  0.00           N 
ATOM   1072  HN  LEU A 520      68.820  81.200  84.420  1.00  0.00           H 
ATOM   1073  CA  LEU A 520      70.010  81.060  82.810  1.00  0.00           C 
ATOM   1074  HA  LEU A 520      71.050  81.250  82.580  1.00  0.00           H 
ATOM   1075  CB  LEU A 520      69.450  79.820  82.050  1.00  0.00           C 
ATOM   1076  HB1 LEU A 520      69.890  78.900  82.480  1.00  0.00           H 
ATOM   1077  HB2 LEU A 520      68.350  79.850  82.190  1.00  0.00           H 
ATOM   1078  CG  LEU A 520      69.890  79.760  80.500  1.00  0.00           C 
ATOM   1079  HG  LEU A 520      70.880  80.250  80.440  1.00  0.00           H 
ATOM   1080  CD1 LEU A 520      70.120  78.300  80.030  1.00  0.00           C 
ATOM   1081 1HD1 LEU A 520      70.730  78.270  79.100  1.00  0.00           H 
ATOM   1082 2HD1 LEU A 520      70.770  77.750  80.740  1.00  0.00           H 
ATOM   1083 3HD1 LEU A 520      69.160  77.750  79.910  1.00  0.00           H 
ATOM   1084  CD2 LEU A 520      68.810  80.350  79.620  1.00  0.00           C 
ATOM   1085 1HD2 LEU A 520      68.770  80.160  78.530  1.00  0.00           H 
ATOM   1086 2HD2 LEU A 520      67.810  80.110  80.050  1.00  0.00           H 
ATOM   1087 3HD2 LEU A 520      68.960  81.440  79.760  1.00  0.00           H 
ATOM   1088  C   LEU A 520      69.400  82.340  82.250  1.00  0.00           C 
ATOM   1089  O   LEU A 520      68.170  82.430  82.120  1.00  0.00           O 
ATOM   1090  N   GLY A 521      70.150  83.390  81.880  1.00  0.00           N 
ATOM   1091  HN  GLY A 521      71.120  83.290  81.670  1.00  0.00           H 
ATOM   1092  CA  GLY A 521      69.650  84.690  81.720  1.00  0.00           C 
ATOM   1093  HA1 GLY A 521      68.910  84.900  82.480  1.00  0.00           H 
ATOM   1094  HA2 GLY A 521      70.430  85.380  82.010  1.00  0.00           H 
ATOM   1095  C   GLY A 521      69.000  85.170  80.460  1.00  0.00           C 
ATOM   1096  O   GLY A 521      68.250  86.130  80.400  1.00  0.00           O 
ATOM   1097  N   HSD A 522      69.240  84.450  79.380  1.00  0.00           N 
ATOM   1098  HN  HSD A 522      69.850  83.680  79.580  1.00  0.00           H 
ATOM   1099  CA  HSD A 522      69.120  84.880  77.990  1.00  0.00           C 
ATOM   1100  HA  HSD A 522      69.850  85.670  77.830  1.00  0.00           H 
ATOM   1101  CB  HSD A 522      69.610  83.830  76.980  1.00  0.00           C 
ATOM   1102  HB1 HSD A 522      69.050  82.880  77.090  1.00  0.00           H 
ATOM   1103  HB2 HSD A 522      69.500  84.180  75.930  1.00  0.00           H 
ATOM   1104  ND1 HSD A 522      72.110  84.000  76.650  1.00  0.00           N 
ATOM   1105  HD1 HSD A 522      72.060  84.850  76.130  1.00  0.00           H 
ATOM   1106  CG  HSD A 522      71.000  83.380  77.190  1.00  0.00           C 
ATOM   1107  CE1 HSD A 522      73.190  83.280  77.040  1.00  0.00           C 
ATOM   1108  HE1 HSD A 522      74.240  83.560  77.040  1.00  0.00           H 
ATOM   1109  NE2 HSD A 522      72.790  82.150  77.630  1.00  0.00           N 
ATOM   1110  CD2 HSD A 522      71.400  82.260  77.780  1.00  0.00           C 
ATOM   1111  HD2 HSD A 522      70.900  81.580  78.470  1.00  0.00           H 
ATOM   1112  C   HSD A 522      67.870  85.500  77.530  1.00  0.00           C 
ATOM   1113  O   HSD A 522      67.980  86.430  76.710  1.00  0.00           O 
ATOM   1114  N   PHE A 523      66.690  85.000  78.000  1.00  0.00           N 
ATOM   1115  HN  PHE A 523      66.760  84.150  78.510  1.00  0.00           H 
ATOM   1116  CA  PHE A 523      65.410  85.430  77.530  1.00  0.00           C 
ATOM   1117  HA  PHE A 523      65.330  86.340  76.960  1.00  0.00           H 
ATOM   1118  CB  PHE A 523      64.640  84.230  76.840  1.00  0.00           C 
ATOM   1119  HB1 PHE A 523      64.400  83.460  77.600  1.00  0.00           H 
ATOM   1120  HB2 PHE A 523      63.640  84.480  76.430  1.00  0.00           H 
ATOM   1121  CG  PHE A 523      65.560  83.600  75.900  1.00  0.00           C 
ATOM   1122  CD1 PHE A 523      65.840  84.230  74.650  1.00  0.00           C 
ATOM   1123  HD1 PHE A 523      65.380  85.170  74.380  1.00  0.00           H 
ATOM   1124  CE1 PHE A 523      66.750  83.610  73.690  1.00  0.00           C 
ATOM   1125  HE1 PHE A 523      67.100  84.100  72.790  1.00  0.00           H 
ATOM   1126  CZ  PHE A 523      67.350  82.430  74.050  1.00  0.00           C 
ATOM   1127  HZ  PHE A 523      67.940  81.930  73.300  1.00  0.00           H 
ATOM   1128  CD2 PHE A 523      66.160  82.370  76.140  1.00  0.00           C 
ATOM   1129  HD2 PHE A 523      65.940  81.870  77.070  1.00  0.00           H 
ATOM   1130  CE2 PHE A 523      67.050  81.790  75.290  1.00  0.00           C 
ATOM   1131  HE2 PHE A 523      67.470  80.830  75.550  1.00  0.00           H 
ATOM   1132  C   PHE A 523      64.560  85.910  78.660  1.00  0.00           C 
ATOM   1133  O   PHE A 523      63.390  85.610  78.760  1.00  0.00           O 
ATOM   1134  N   TYR A 524      65.170  86.600  79.630  1.00  0.00           N 
ATOM   1135  HN  TYR A 524      66.090  86.970  79.500  1.00  0.00           H 
ATOM   1136  CA  TYR A 524      64.640  86.900  80.940  1.00  0.00           C 
ATOM   1137  HA  TYR A 524      64.310  85.940  81.320  1.00  0.00           H 
ATOM   1138  CB  TYR A 524      65.650  87.560  82.020  1.00  0.00           C 
ATOM   1139  HB1 TYR A 524      65.100  87.500  82.980  1.00  0.00           H 
ATOM   1140  HB2 TYR A 524      66.530  86.900  82.140  1.00  0.00           H 
ATOM   1141  CG  TYR A 524      66.000  88.980  81.710  1.00  0.00           C 
ATOM   1142  CD1 TYR A 524      67.180  89.210  80.960  1.00  0.00           C 
ATOM   1143  HD1 TYR A 524      67.770  88.360  80.650  1.00  0.00           H 
ATOM   1144  CE1 TYR A 524      67.620  90.500  80.770  1.00  0.00           C 
ATOM   1145  HE1 TYR A 524      68.640  90.570  80.440  1.00  0.00           H 
ATOM   1146  CZ  TYR A 524      66.950  91.610  81.210  1.00  0.00           C 
ATOM   1147  OH  TYR A 524      67.370  92.960  81.060  1.00  0.00           O 
ATOM   1148  HH  TYR A 524      66.970  93.600  81.650  1.00  0.00           H 
ATOM   1149  CD2 TYR A 524      65.230  90.120  82.150  1.00  0.00           C 
ATOM   1150  HD2 TYR A 524      64.390  90.070  82.820  1.00  0.00           H 
ATOM   1151  CE2 TYR A 524      65.720  91.390  81.890  1.00  0.00           C 
ATOM   1152  HE2 TYR A 524      65.190  92.310  82.090  1.00  0.00           H 
ATOM   1153  C   TYR A 524      63.380  87.790  80.790  1.00  0.00           C 
ATOM   1154  O   TYR A 524      62.350  87.710  81.480  1.00  0.00           O 
ATOM   1155  N   ASP A 525      63.330  88.730  79.830  1.00  0.00           N 
ATOM   1156  HN  ASP A 525      64.130  88.900  79.260  1.00  0.00           H 
ATOM   1157  CA  ASP A 525      62.190  89.430  79.450  1.00  0.00           C 
ATOM   1158  HA  ASP A 525      61.340  88.910  79.860  1.00  0.00           H 
ATOM   1159  CB  ASP A 525      62.290  90.880  79.960  1.00  0.00           C 
ATOM   1160  HB1 ASP A 525      61.340  91.440  79.840  1.00  0.00           H 
ATOM   1161  HB2 ASP A 525      62.530  90.860  81.050  1.00  0.00           H 
ATOM   1162  CG  ASP A 525      63.310  91.800  79.300  1.00  0.00           C 
ATOM   1163  OD1 ASP A 525      63.990  91.500  78.290  1.00  0.00           O 
ATOM   1164  OD2 ASP A 525      63.330  92.960  79.780  1.00  0.00           O 
ATOM   1165  C   ASP A 525      62.140  89.500  77.810  1.00  0.00           C 
ATOM   1166  O   ASP A 525      63.070  89.090  77.140  1.00  0.00           O 
ATOM   1167  N   TYR A 526      61.030  90.010  77.270  1.00  0.00           N 
ATOM   1168  HN  TYR A 526      60.270  90.390  77.780  1.00  0.00           H 
ATOM   1169  CA  TYR A 526      60.870  89.990  75.800  1.00  0.00           C 
ATOM   1170  HA  TYR A 526      61.140  88.980  75.520  1.00  0.00           H 
ATOM   1171  CB  TYR A 526      59.310  90.050  75.400  1.00  0.00           C 
ATOM   1172  HB1 TYR A 526      58.800  89.260  75.990  1.00  0.00           H 
ATOM   1173  HB2 TYR A 526      58.870  91.060  75.560  1.00  0.00           H 
ATOM   1174  CG  TYR A 526      59.120  89.860  73.930  1.00  0.00           C 
ATOM   1175  CD1 TYR A 526      59.220  88.530  73.470  1.00  0.00           C 
ATOM   1176  HD1 TYR A 526      59.870  87.880  74.050  1.00  0.00           H 
ATOM   1177  CE1 TYR A 526      58.690  88.180  72.200  1.00  0.00           C 
ATOM   1178  HE1 TYR A 526      58.860  87.210  71.750  1.00  0.00           H 
ATOM   1179  CZ  TYR A 526      58.140  89.170  71.340  1.00  0.00           C 
ATOM   1180  OH  TYR A 526      57.590  88.800  70.050  1.00  0.00           O 
ATOM   1181  HH  TYR A 526      57.590  87.850  69.940  1.00  0.00           H 
ATOM   1182  CD2 TYR A 526      58.490  90.850  73.090  1.00  0.00           C 
ATOM   1183  HD2 TYR A 526      58.180  91.740  73.620  1.00  0.00           H 
ATOM   1184  CE2 TYR A 526      58.010  90.460  71.770  1.00  0.00           C 
ATOM   1185  HE2 TYR A 526      57.540  91.260  71.230  1.00  0.00           H 
ATOM   1186  C   TYR A 526      61.760  90.920  74.900  1.00  0.00           C 
ATOM   1187  O   TYR A 526      62.300  90.400  73.910  1.00  0.00           O 
ATOM   1188  N   PRO A 527      62.110  92.140  75.130  1.00  0.00           N 
ATOM   1189  CD  PRO A 527      61.370  92.930  76.110  1.00  0.00           C 
ATOM   1190  HD1 PRO A 527      61.660  92.650  77.140  1.00  0.00           H 
ATOM   1191  HD2 PRO A 527      60.270  92.950  75.930  1.00  0.00           H 
ATOM   1192  CA  PRO A 527      63.190  92.910  74.560  1.00  0.00           C 
ATOM   1193  HA  PRO A 527      62.900  93.200  73.560  1.00  0.00           H 
ATOM   1194  CB  PRO A 527      63.190  94.310  75.350  1.00  0.00           C 
ATOM   1195  HB1 PRO A 527      64.030  94.180  76.070  1.00  0.00           H 
ATOM   1196  HB2 PRO A 527      63.380  95.110  74.610  1.00  0.00           H 
ATOM   1197  CG  PRO A 527      61.770  94.420  75.880  1.00  0.00           C 
ATOM   1198  HG1 PRO A 527      61.570  94.970  76.830  1.00  0.00           H 
ATOM   1199  HG2 PRO A 527      61.110  94.790  75.060  1.00  0.00           H 
ATOM   1200  C   PRO A 527      64.550  92.120  74.470  1.00  0.00           C 
ATOM   1201  O   PRO A 527      65.110  92.030  73.350  1.00  0.00           O 
ATOM   1202  N   MET A 528      64.940  91.560  75.650  1.00  0.00           N 
ATOM   1203  HN  MET A 528      64.450  91.670  76.510  1.00  0.00           H 
ATOM   1204  CA  MET A 528      66.250  90.870  75.570  1.00  0.00           C 
ATOM   1205  HA  MET A 528      66.950  91.510  75.060  1.00  0.00           H 
ATOM   1206  CB  MET A 528      66.720  90.540  77.030  1.00  0.00           C 
ATOM   1207  HB1 MET A 528      66.530  91.470  77.610  1.00  0.00           H 
ATOM   1208  HB2 MET A 528      65.950  89.810  77.370  1.00  0.00           H 
ATOM   1209  CG  MET A 528      68.150  90.010  77.140  1.00  0.00           C 
ATOM   1210  HG1 MET A 528      68.210  89.700  78.210  1.00  0.00           H 
ATOM   1211  HG2 MET A 528      68.370  89.070  76.590  1.00  0.00           H 
ATOM   1212  SD  MET A 528      69.470  91.180  76.680  1.00  0.00           S 
ATOM   1213  CE  MET A 528      69.150  92.460  77.940  1.00  0.00           C 
ATOM   1214  HE1 MET A 528      69.910  93.280  77.920  1.00  0.00           H 
ATOM   1215  HE2 MET A 528      68.140  92.870  77.750  1.00  0.00           H 
ATOM   1216  HE3 MET A 528      69.220  92.020  78.960  1.00  0.00           H 
ATOM   1217  C   MET A 528      66.260  89.500  74.890  1.00  0.00           C 
ATOM   1218  O   MET A 528      67.230  88.950  74.360  1.00  0.00           O 
ATOM   1219  N   ALA A 529      65.040  88.880  74.870  1.00  0.00           N 
ATOM   1220  HN  ALA A 529      64.240  89.110  75.430  1.00  0.00           H 
ATOM   1221  CA  ALA A 529      64.790  87.750  73.940  1.00  0.00           C 
ATOM   1222  HA  ALA A 529      65.670  87.120  74.030  1.00  0.00           H 
ATOM   1223  CB  ALA A 529      63.430  87.090  74.240  1.00  0.00           C 
ATOM   1224  HB1 ALA A 529      63.290  86.130  73.690  1.00  0.00           H 
ATOM   1225  HB2 ALA A 529      63.270  86.820  75.300  1.00  0.00           H 
ATOM   1226  HB3 ALA A 529      62.600  87.790  74.010  1.00  0.00           H 
ATOM   1227  C   ALA A 529      64.860  88.050  72.480  1.00  0.00           C 
ATOM   1228  O   ALA A 529      65.510  87.350  71.680  1.00  0.00           O 
ATOM   1229  N   LEU A 530      64.380  89.260  72.040  1.00  0.00           N 
ATOM   1230  HN  LEU A 530      64.180  89.950  72.730  1.00  0.00           H 
ATOM   1231  CA  LEU A 530      64.440  89.710  70.630  1.00  0.00           C 
ATOM   1232  HA  LEU A 530      64.050  88.930  70.000  1.00  0.00           H 
ATOM   1233  CB  LEU A 530      63.650  91.010  70.520  1.00  0.00           C 
ATOM   1234  HB1 LEU A 530      63.460  91.520  71.490  1.00  0.00           H 
ATOM   1235  HB2 LEU A 530      64.020  91.730  69.750  1.00  0.00           H 
ATOM   1236  CG  LEU A 530      62.210  90.870  69.990  1.00  0.00           C 
ATOM   1237  HG  LEU A 530      62.350  90.440  68.980  1.00  0.00           H 
ATOM   1238  CD1 LEU A 530      61.390  89.970  70.930  1.00  0.00           C 
ATOM   1239 1HD1 LEU A 530      60.440  89.820  70.370  1.00  0.00           H 
ATOM   1240 2HD1 LEU A 530      61.740  88.920  71.020  1.00  0.00           H 
ATOM   1241 3HD1 LEU A 530      61.090  90.370  71.920  1.00  0.00           H 
ATOM   1242  CD2 LEU A 530      61.500  92.180  69.660  1.00  0.00           C 
ATOM   1243 1HD2 LEU A 530      60.550  91.980  69.130  1.00  0.00           H 
ATOM   1244 2HD2 LEU A 530      61.110  92.750  70.530  1.00  0.00           H 
ATOM   1245 3HD2 LEU A 530      62.130  92.950  69.160  1.00  0.00           H 
ATOM   1246  C   LEU A 530      65.910  89.910  70.300  1.00  0.00           C 
ATOM   1247  O   LEU A 530      66.460  89.290  69.380  1.00  0.00           O 
ATOM   1248  N   PHE A 531      66.620  90.690  71.110  1.00  0.00           N 
ATOM   1249  HN  PHE A 531      66.120  91.030  71.900  1.00  0.00           H 
ATOM   1250  CA  PHE A 531      68.060  90.930  71.060  1.00  0.00           C 
ATOM   1251  HA  PHE A 531      68.280  91.370  70.100  1.00  0.00           H 
ATOM   1252  CB  PHE A 531      68.340  92.040  72.110  1.00  0.00           C 
ATOM   1253  HB1 PHE A 531      67.740  92.970  72.100  1.00  0.00           H 
ATOM   1254  HB2 PHE A 531      68.210  91.630  73.140  1.00  0.00           H 
ATOM   1255  CG  PHE A 531      69.850  92.390  72.110  1.00  0.00           C 
ATOM   1256  CD1 PHE A 531      70.470  93.050  71.040  1.00  0.00           C 
ATOM   1257  HD1 PHE A 531      69.860  93.370  70.210  1.00  0.00           H 
ATOM   1258  CE1 PHE A 531      71.830  93.380  71.040  1.00  0.00           C 
ATOM   1259  HE1 PHE A 531      72.220  93.960  70.210  1.00  0.00           H 
ATOM   1260  CZ  PHE A 531      72.580  93.080  72.190  1.00  0.00           C 
ATOM   1261  HZ  PHE A 531      73.630  93.320  72.250  1.00  0.00           H 
ATOM   1262  CD2 PHE A 531      70.690  92.090  73.230  1.00  0.00           C 
ATOM   1263  HD2 PHE A 531      70.250  91.570  74.070  1.00  0.00           H 
ATOM   1264  CE2 PHE A 531      72.030  92.390  73.280  1.00  0.00           C 
ATOM   1265  HE2 PHE A 531      72.690  91.960  74.020  1.00  0.00           H 
ATOM   1266  C   PHE A 531      68.910  89.680  71.070  1.00  0.00           C 
ATOM   1267  O   PHE A 531      69.570  89.360  70.100  1.00  0.00           O 
ATOM   1268  N   SER A 532      69.020  88.860  72.190  1.00  0.00           N 
ATOM   1269  HN  SER A 532      68.500  89.020  73.020  1.00  0.00           H 
ATOM   1270  CA  SER A 532      69.800  87.640  72.140  1.00  0.00           C 
ATOM   1271  HA  SER A 532      70.800  87.870  71.800  1.00  0.00           H 
ATOM   1272  CB  SER A 532      69.860  87.050  73.550  1.00  0.00           C 
ATOM   1273  HB1 SER A 532      68.870  86.770  73.970  1.00  0.00           H 
ATOM   1274  HB2 SER A 532      70.410  86.090  73.460  1.00  0.00           H 
ATOM   1275  OG  SER A 532      70.640  87.970  74.420  1.00  0.00           O 
ATOM   1276  HG1 SER A 532      71.380  88.230  73.870  1.00  0.00           H 
ATOM   1277  C   SER A 532      69.320  86.610  71.090  1.00  0.00           C 
ATOM   1278  O   SER A 532      70.170  85.980  70.460  1.00  0.00           O 
ATOM   1279  N   THR A 533      68.030  86.450  70.650  1.00  0.00           N 
ATOM   1280  HN  THR A 533      67.260  86.870  71.120  1.00  0.00           H 
ATOM   1281  CA  THR A 533      67.720  85.780  69.370  1.00  0.00           C 
ATOM   1282  HA  THR A 533      68.050  84.760  69.530  1.00  0.00           H 
ATOM   1283  CB  THR A 533      66.230  85.610  69.120  1.00  0.00           C 
ATOM   1284  HB  THR A 533      65.790  86.590  68.830  1.00  0.00           H 
ATOM   1285  OG1 THR A 533      65.520  85.120  70.200  1.00  0.00           O 
ATOM   1286  HG1 THR A 533      65.530  85.780  70.900  1.00  0.00           H 
ATOM   1287  CG2 THR A 533      66.010  84.610  67.960  1.00  0.00           C 
ATOM   1288 1HG2 THR A 533      64.920  84.430  68.040  1.00  0.00           H 
ATOM   1289 2HG2 THR A 533      66.150  85.150  67.000  1.00  0.00           H 
ATOM   1290 3HG2 THR A 533      66.570  83.660  68.060  1.00  0.00           H 
ATOM   1291  C   THR A 533      68.410  86.340  68.180  1.00  0.00           C 
ATOM   1292  O   THR A 533      68.920  85.680  67.320  1.00  0.00           O 
ATOM   1293  N   PHE A 534      68.510  87.690  68.100  1.00  0.00           N 
ATOM   1294  HN  PHE A 534      68.110  88.170  68.880  1.00  0.00           H 
ATOM   1295  CA  PHE A 534      69.130  88.440  67.070  1.00  0.00           C 
ATOM   1296  HA  PHE A 534      68.790  88.100  66.100  1.00  0.00           H 
ATOM   1297  CB  PHE A 534      68.790  89.990  67.040  1.00  0.00           C 
ATOM   1298  HB1 PHE A 534      67.830  90.160  66.520  1.00  0.00           H 
ATOM   1299  HB2 PHE A 534      68.720  90.400  68.070  1.00  0.00           H 
ATOM   1300  CG  PHE A 534      69.760  90.870  66.280  1.00  0.00           C 
ATOM   1301  CD1 PHE A 534      69.470  91.300  64.970  1.00  0.00           C 
ATOM   1302  HD1 PHE A 534      68.640  90.930  64.390  1.00  0.00           H 
ATOM   1303  CE1 PHE A 534      70.390  92.100  64.320  1.00  0.00           C 
ATOM   1304  HE1 PHE A 534      70.260  92.400  63.290  1.00  0.00           H 
ATOM   1305  CZ  PHE A 534      71.580  92.460  64.990  1.00  0.00           C 
ATOM   1306  HZ  PHE A 534      72.330  93.080  64.520  1.00  0.00           H 
ATOM   1307  CD2 PHE A 534      70.960  91.250  66.960  1.00  0.00           C 
ATOM   1308  HD2 PHE A 534      71.200  90.860  67.940  1.00  0.00           H 
ATOM   1309  CE2 PHE A 534      71.840  92.060  66.300  1.00  0.00           C 
ATOM   1310  HE2 PHE A 534      72.830  92.290  66.650  1.00  0.00           H 
ATOM   1311  C   PHE A 534      70.660  88.140  67.010  1.00  0.00           C 
ATOM   1312  O   PHE A 534      71.230  87.800  65.970  1.00  0.00           O 
ATOM   1313  N   GLU A 535      71.320  88.060  68.180  1.00  0.00           N 
ATOM   1314  HN  GLU A 535      70.790  88.310  68.990  1.00  0.00           H 
ATOM   1315  CA  GLU A 535      72.690  87.700  68.340  1.00  0.00           C 
ATOM   1316  HA  GLU A 535      73.330  88.270  67.690  1.00  0.00           H 
ATOM   1317  CB  GLU A 535      73.150  88.020  69.820  1.00  0.00           C 
ATOM   1318  HB1 GLU A 535      72.450  87.420  70.450  1.00  0.00           H 
ATOM   1319  HB2 GLU A 535      74.200  87.700  69.980  1.00  0.00           H 
ATOM   1320  CG  GLU A 535      73.080  89.510  70.300  1.00  0.00           C 
ATOM   1321  HG1 GLU A 535      73.800  90.160  69.770  1.00  0.00           H 
ATOM   1322  HG2 GLU A 535      72.120  90.030  70.110  1.00  0.00           H 
ATOM   1323  CD  GLU A 535      73.390  89.570  71.840  1.00  0.00           C 
ATOM   1324  OE1 GLU A 535      72.600  88.910  72.600  1.00  0.00           O 
ATOM   1325  OE2 GLU A 535      74.430  90.180  72.210  1.00  0.00           O 
ATOM   1326  C   GLU A 535      72.980  86.240  68.040  1.00  0.00           C 
ATOM   1327  O   GLU A 535      73.940  85.940  67.370  1.00  0.00           O 
ATOM   1328  N   LEU A 536      72.110  85.300  68.430  1.00  0.00           N 
ATOM   1329  HN  LEU A 536      71.330  85.590  68.970  1.00  0.00           H 
ATOM   1330  CA  LEU A 536      72.270  83.900  68.010  1.00  0.00           C 
ATOM   1331  HA  LEU A 536      73.290  83.570  68.110  1.00  0.00           H 
ATOM   1332  CB  LEU A 536      71.310  82.920  68.810  1.00  0.00           C 
ATOM   1333  HB1 LEU A 536      70.270  83.310  68.700  1.00  0.00           H 
ATOM   1334  HB2 LEU A 536      71.350  81.890  68.400  1.00  0.00           H 
ATOM   1335  CG  LEU A 536      71.650  82.800  70.320  1.00  0.00           C 
ATOM   1336  HG  LEU A 536      71.870  83.820  70.700  1.00  0.00           H 
ATOM   1337  CD1 LEU A 536      70.430  82.300  71.060  1.00  0.00           C 
ATOM   1338 1HD1 LEU A 536      70.590  82.450  72.150  1.00  0.00           H 
ATOM   1339 2HD1 LEU A 536      69.450  82.750  70.800  1.00  0.00           H 
ATOM   1340 3HD1 LEU A 536      70.310  81.220  70.850  1.00  0.00           H 
ATOM   1341  CD2 LEU A 536      72.870  81.850  70.580  1.00  0.00           C 
ATOM   1342 1HD2 LEU A 536      73.140  81.850  71.660  1.00  0.00           H 
ATOM   1343 2HD2 LEU A 536      72.740  80.820  70.190  1.00  0.00           H 
ATOM   1344 3HD2 LEU A 536      73.780  82.240  70.070  1.00  0.00           H 
ATOM   1345  C   LEU A 536      71.930  83.630  66.570  1.00  0.00           C 
ATOM   1346  O   LEU A 536      72.480  82.660  66.040  1.00  0.00           O 
ATOM   1347  N   PHE A 537      71.150  84.460  65.840  1.00  0.00           N 
ATOM   1348  HN  PHE A 537      70.750  85.250  66.300  1.00  0.00           H 
ATOM   1349  CA  PHE A 537      70.910  84.400  64.410  1.00  0.00           C 
ATOM   1350  HA  PHE A 537      70.760  83.370  64.110  1.00  0.00           H 
ATOM   1351  CB  PHE A 537      69.890  85.520  63.960  1.00  0.00           C 
ATOM   1352  HB1 PHE A 537      69.060  85.450  64.690  1.00  0.00           H 
ATOM   1353  HB2 PHE A 537      70.390  86.510  64.030  1.00  0.00           H 
ATOM   1354  CG  PHE A 537      69.400  85.350  62.570  1.00  0.00           C 
ATOM   1355  CD1 PHE A 537      68.210  84.570  62.330  1.00  0.00           C 
ATOM   1356  HD1 PHE A 537      67.620  84.130  63.120  1.00  0.00           H 
ATOM   1357  CE1 PHE A 537      67.690  84.410  61.070  1.00  0.00           C 
ATOM   1358  HE1 PHE A 537      66.810  83.820  60.870  1.00  0.00           H 
ATOM   1359  CZ  PHE A 537      68.310  84.990  59.930  1.00  0.00           C 
ATOM   1360  HZ  PHE A 537      67.890  84.970  58.940  1.00  0.00           H 
ATOM   1361  CD2 PHE A 537      69.960  86.010  61.430  1.00  0.00           C 
ATOM   1362  HD2 PHE A 537      70.870  86.560  61.590  1.00  0.00           H 
ATOM   1363  CE2 PHE A 537      69.510  85.740  60.140  1.00  0.00           C 
ATOM   1364  HE2 PHE A 537      69.980  86.030  59.210  1.00  0.00           H 
ATOM   1365  C   PHE A 537      72.260  84.780  63.750  1.00  0.00           C 
ATOM   1366  O   PHE A 537      72.720  84.210  62.750  1.00  0.00           O 
ATOM   1367  N   LEU A 538      72.930  85.810  64.310  1.00  0.00           N 
ATOM   1368  HN  LEU A 538      72.720  86.180  65.210  1.00  0.00           H 
ATOM   1369  CA  LEU A 538      74.230  86.190  63.800  1.00  0.00           C 
ATOM   1370  HA  LEU A 538      74.280  86.210  62.720  1.00  0.00           H 
ATOM   1371  CB  LEU A 538      74.470  87.670  64.230  1.00  0.00           C 
ATOM   1372  HB1 LEU A 538      74.580  87.870  65.320  1.00  0.00           H 
ATOM   1373  HB2 LEU A 538      75.470  87.980  63.860  1.00  0.00           H 
ATOM   1374  CG  LEU A 538      73.500  88.700  63.680  1.00  0.00           C 
ATOM   1375  HG  LEU A 538      72.470  88.530  64.060  1.00  0.00           H 
ATOM   1376  CD1 LEU A 538      73.850  90.090  64.100  1.00  0.00           C 
ATOM   1377 1HD1 LEU A 538      72.960  90.710  63.860  1.00  0.00           H 
ATOM   1378 2HD1 LEU A 538      74.130  90.260  65.160  1.00  0.00           H 
ATOM   1379 3HD1 LEU A 538      74.740  90.360  63.500  1.00  0.00           H 
ATOM   1380  CD2 LEU A 538      73.490  88.580  62.180  1.00  0.00           C 
ATOM   1381 1HD2 LEU A 538      73.310  89.590  61.750  1.00  0.00           H 
ATOM   1382 2HD2 LEU A 538      74.480  88.230  61.810  1.00  0.00           H 
ATOM   1383 3HD2 LEU A 538      72.720  87.900  61.760  1.00  0.00           H 
ATOM   1384  C   LEU A 538      75.470  85.390  64.310  1.00  0.00           C 
ATOM   1385  O   LEU A 538      76.540  85.650  63.790  1.00  0.00           O 
ATOM   1386  N   THR A 539      75.230  84.480  65.240  1.00  0.00           N 
ATOM   1387  HN  THR A 539      74.280  84.370  65.520  1.00  0.00           H 
ATOM   1388  CA  THR A 539      76.170  83.570  65.960  1.00  0.00           C 
ATOM   1389  HA  THR A 539      75.580  83.100  66.730  1.00  0.00           H 
ATOM   1390  CB  THR A 539      76.800  82.460  65.170  1.00  0.00           C 
ATOM   1391  HB  THR A 539      77.630  81.920  65.680  1.00  0.00           H 
ATOM   1392  OG1 THR A 539      77.240  82.770  63.850  1.00  0.00           O 
ATOM   1393  HG1 THR A 539      77.200  83.720  63.740  1.00  0.00           H 
ATOM   1394  CG2 THR A 539      75.700  81.400  64.990  1.00  0.00           C 
ATOM   1395 1HG2 THR A 539      76.160  80.660  64.310  1.00  0.00           H 
ATOM   1396 2HG2 THR A 539      75.390  80.850  65.910  1.00  0.00           H 
ATOM   1397 3HG2 THR A 539      74.820  81.830  64.460  1.00  0.00           H 
ATOM   1398  C   THR A 539      77.250  84.210  66.800  1.00  0.00           C 
ATOM   1399  O   THR A 539      78.340  83.720  67.040  1.00  0.00           O 
ATOM   1400  N   ILE A 540      76.970  85.430  67.260  1.00  0.00           N 
ATOM   1401  HN  ILE A 540      76.050  85.810  67.190  1.00  0.00           H 
ATOM   1402  CA  ILE A 540      77.940  86.300  67.900  1.00  0.00           C 
ATOM   1403  HA  ILE A 540      78.920  85.970  67.590  1.00  0.00           H 
ATOM   1404  CB  ILE A 540      77.830  87.790  67.520  1.00  0.00           C 
ATOM   1405  HB  ILE A 540      78.650  88.360  68.020  1.00  0.00           H 
ATOM   1406  CG2 ILE A 540      78.030  87.750  66.020  1.00  0.00           C 
ATOM   1407 1HG2 ILE A 540      78.740  86.960  65.690  1.00  0.00           H 
ATOM   1408 2HG2 ILE A 540      77.100  87.620  65.420  1.00  0.00           H 
ATOM   1409 3HG2 ILE A 540      78.510  88.690  65.660  1.00  0.00           H 
ATOM   1410  CG1 ILE A 540      76.490  88.490  67.950  1.00  0.00           C 
ATOM   1411 1HG1 ILE A 540      75.610  87.820  68.050  1.00  0.00           H 
ATOM   1412 2HG1 ILE A 540      76.660  88.760  69.020  1.00  0.00           H 
ATOM   1413  CD  ILE A 540      76.180  89.710  67.040  1.00  0.00           C 
ATOM   1414  HD1 ILE A 540      75.460  90.410  67.510  1.00  0.00           H 
ATOM   1415  HD2 ILE A 540      77.150  90.240  66.920  1.00  0.00           H 
ATOM   1416  HD3 ILE A 540      75.740  89.410  66.070  1.00  0.00           H 
ATOM   1417  C   ILE A 540      77.890  86.190  69.420  1.00  0.00           C 
ATOM   1418  O   ILE A 540      78.560  87.010  70.090  1.00  0.00           O 
ATOM   1419  N   ILE A 541      77.000  85.210  69.890  1.00  0.00           N 
ATOM   1420  HN  ILE A 541      76.400  84.670  69.300  1.00  0.00           H 
ATOM   1421  CA  ILE A 541      77.140  84.820  71.280  1.00  0.00           C 
ATOM   1422  HA  ILE A 541      78.170  84.910  71.600  1.00  0.00           H 
ATOM   1423  CB  ILE A 541      76.040  85.410  72.180  1.00  0.00           C 
ATOM   1424  HB  ILE A 541      76.120  84.990  73.200  1.00  0.00           H 
ATOM   1425  CG2 ILE A 541      76.300  86.900  72.280  1.00  0.00           C 
ATOM   1426 1HG2 ILE A 541      75.660  87.340  73.080  1.00  0.00           H 
ATOM   1427 2HG2 ILE A 541      77.390  87.080  72.420  1.00  0.00           H 
ATOM   1428 3HG2 ILE A 541      76.050  87.440  71.340  1.00  0.00           H 
ATOM   1429  CG1 ILE A 541      74.670  85.140  71.620  1.00  0.00           C 
ATOM   1430 1HG1 ILE A 541      74.470  85.530  70.600  1.00  0.00           H 
ATOM   1431 2HG1 ILE A 541      74.510  84.050  71.470  1.00  0.00           H 
ATOM   1432  CD  ILE A 541      73.450  85.510  72.500  1.00  0.00           C 
ATOM   1433  HD1 ILE A 541      73.330  86.590  72.720  1.00  0.00           H 
ATOM   1434  HD2 ILE A 541      72.430  85.200  72.200  1.00  0.00           H 
ATOM   1435  HD3 ILE A 541      73.540  85.020  73.490  1.00  0.00           H 
ATOM   1436  C   ILE A 541      76.960  83.260  71.180  1.00  0.00           C 
ATOM   1437  O   ILE A 541      76.220  82.790  70.320  1.00  0.00           O 
ATOM   1438  N   ASP A 542      77.540  82.570  72.150  1.00  0.00           N 
ATOM   1439  HN  ASP A 542      78.220  82.890  72.800  1.00  0.00           H 
ATOM   1440  CA  ASP A 542      77.320  81.160  72.390  1.00  0.00           C 
ATOM   1441  HA  ASP A 542      77.520  80.600  71.490  1.00  0.00           H 
ATOM   1442  CB  ASP A 542      78.180  80.570  73.480  1.00  0.00           C 
ATOM   1443  HB1 ASP A 542      77.920  81.030  74.460  1.00  0.00           H 
ATOM   1444  HB2 ASP A 542      78.020  79.490  73.700  1.00  0.00           H 
ATOM   1445  CG  ASP A 542      79.660  80.680  73.180  1.00  0.00           C 
ATOM   1446  OD1 ASP A 542      80.050  80.620  71.960  1.00  0.00           O 
ATOM   1447  OD2 ASP A 542      80.450  80.860  74.100  1.00  0.00           O 
ATOM   1448  C   ASP A 542      75.860  80.870  72.810  1.00  0.00           C 
ATOM   1449  O   ASP A 542      75.150  81.610  73.580  1.00  0.00           O 
ATOM   1450  N   GLY A 543      75.330  79.720  72.280  1.00  0.00           N 
ATOM   1451  HN  GLY A 543      75.830  79.340  71.500  1.00  0.00           H 
ATOM   1452  CA  GLY A 543      74.210  78.930  72.700  1.00  0.00           C 
ATOM   1453  HA1 GLY A 543      73.350  79.280  72.140  1.00  0.00           H 
ATOM   1454  HA2 GLY A 543      74.490  77.920  72.430  1.00  0.00           H 
ATOM   1455  C   GLY A 543      73.950  79.000  74.160  1.00  0.00           C 
ATOM   1456  O   GLY A 543      74.850  78.770  74.950  1.00  0.00           O 
ATOM   1457  N   PRO A 544      72.760  79.270  74.690  1.00  0.00           N 
ATOM   1458  CD  PRO A 544      71.880  80.190  74.020  1.00  0.00           C 
ATOM   1459  HD1 PRO A 544      71.530  79.630  73.120  1.00  0.00           H 
ATOM   1460  HD2 PRO A 544      72.440  81.100  73.720  1.00  0.00           H 
ATOM   1461  CA  PRO A 544      72.400  79.130  76.080  1.00  0.00           C 
ATOM   1462  HA  PRO A 544      73.020  79.790  76.660  1.00  0.00           H 
ATOM   1463  CB  PRO A 544      70.890  79.560  76.050  1.00  0.00           C 
ATOM   1464  HB1 PRO A 544      70.230  78.680  75.870  1.00  0.00           H 
ATOM   1465  HB2 PRO A 544      70.590  79.920  77.060  1.00  0.00           H 
ATOM   1466  CG  PRO A 544      70.810  80.590  74.910  1.00  0.00           C 
ATOM   1467  HG1 PRO A 544      69.840  80.510  74.380  1.00  0.00           H 
ATOM   1468  HG2 PRO A 544      70.970  81.630  75.250  1.00  0.00           H 
ATOM   1469  C   PRO A 544      72.580  77.750  76.750  1.00  0.00           C 
ATOM   1470  O   PRO A 544      71.620  77.020  76.930  1.00  0.00           O 
ATOM   1471  N   ALA A 545      73.850  77.410  77.210  1.00  0.00           N 
ATOM   1472  HN  ALA A 545      74.630  77.970  76.940  1.00  0.00           H 
ATOM   1473  CA  ALA A 545      74.100  76.250  78.030  1.00  0.00           C 
ATOM   1474  HA  ALA A 545      73.270  75.560  78.030  1.00  0.00           H 
ATOM   1475  CB  ALA A 545      75.410  75.660  77.450  1.00  0.00           C 
ATOM   1476  HB1 ALA A 545      75.600  74.780  78.110  1.00  0.00           H 
ATOM   1477  HB2 ALA A 545      75.220  75.310  76.410  1.00  0.00           H 
ATOM   1478  HB3 ALA A 545      76.330  76.290  77.480  1.00  0.00           H 
ATOM   1479  C   ALA A 545      74.320  76.550  79.560  1.00  0.00           C 
ATOM   1480  O   ALA A 545      74.920  77.520  79.990  1.00  0.00           O 
ATOM   1481  N   ASN A 546      73.730  75.710  80.400  1.00  0.00           N 
ATOM   1482  HN  ASN A 546      73.250  74.900  80.070  1.00  0.00           H 
ATOM   1483  CA  ASN A 546      74.070  75.560  81.850  1.00  0.00           C 
ATOM   1484  HA  ASN A 546      74.780  76.310  82.180  1.00  0.00           H 
ATOM   1485  CB  ASN A 546      72.710  75.750  82.730  1.00  0.00           C 
ATOM   1486  HB1 ASN A 546      72.240  76.670  82.330  1.00  0.00           H 
ATOM   1487  HB2 ASN A 546      72.000  74.930  82.490  1.00  0.00           H 
ATOM   1488  CG  ASN A 546      73.030  75.900  84.210  1.00  0.00           C 
ATOM   1489  OD1 ASN A 546      73.670  75.010  84.790  1.00  0.00           O 
ATOM   1490  ND2 ASN A 546      72.570  77.010  84.850  1.00  0.00           N 
ATOM   1491 1HD2 ASN A 546      72.000  77.690  84.390  1.00  0.00           H 
ATOM   1492 2HD2 ASN A 546      72.780  77.100  85.820  1.00  0.00           H 
ATOM   1493  C   ASN A 546      74.670  74.160  82.160  1.00  0.00           C 
ATOM   1494  O   ASN A 546      75.840  74.110  82.570  1.00  0.00           O 
ATOM   1495  N   TYR A 547      73.990  73.040  81.860  1.00  0.00           N 
ATOM   1496  HN  TYR A 547      73.030  73.090  81.600  1.00  0.00           H 
ATOM   1497  CA  TYR A 547      74.450  71.660  82.140  1.00  0.00           C 
ATOM   1498  HA  TYR A 547      73.750  71.000  81.650  1.00  0.00           H 
ATOM   1499  CB  TYR A 547      75.920  71.340  81.620  1.00  0.00           C 
ATOM   1500  HB1 TYR A 547      76.550  71.870  82.360  1.00  0.00           H 
ATOM   1501  HB2 TYR A 547      76.200  70.260  81.650  1.00  0.00           H 
ATOM   1502  CG  TYR A 547      76.160  71.800  80.210  1.00  0.00           C 
ATOM   1503  CD1 TYR A 547      75.440  71.160  79.180  1.00  0.00           C 
ATOM   1504  HD1 TYR A 547      74.710  70.430  79.490  1.00  0.00           H 
ATOM   1505  CE1 TYR A 547      75.660  71.500  77.840  1.00  0.00           C 
ATOM   1506  HE1 TYR A 547      75.170  71.020  77.000  1.00  0.00           H 
ATOM   1507  CZ  TYR A 547      76.670  72.370  77.500  1.00  0.00           C 
ATOM   1508  OH  TYR A 547      77.150  72.630  76.190  1.00  0.00           O 
ATOM   1509  HH  TYR A 547      76.770  72.100  75.490  1.00  0.00           H 
ATOM   1510  CD2 TYR A 547      77.130  72.800  79.880  1.00  0.00           C 
ATOM   1511  HD2 TYR A 547      77.640  73.390  80.630  1.00  0.00           H 
ATOM   1512  CE2 TYR A 547      77.450  73.000  78.480  1.00  0.00           C 
ATOM   1513  HE2 TYR A 547      78.200  73.700  78.140  1.00  0.00           H 
ATOM   1514  C   TYR A 547      74.360  71.190  83.540  1.00  0.00           C 
ATOM   1515  O   TYR A 547      74.150  70.020  83.840  1.00  0.00           O 
ATOM   1516  N   ASN A 548      74.560  72.040  84.560  1.00  0.00           N 
ATOM   1517  HN  ASN A 548      74.830  72.980  84.380  1.00  0.00           H 
ATOM   1518  CA  ASN A 548      74.360  71.790  86.000  1.00  0.00           C 
ATOM   1519  HA  ASN A 548      74.750  70.810  86.240  1.00  0.00           H 
ATOM   1520  CB  ASN A 548      75.060  72.830  86.950  1.00  0.00           C 
ATOM   1521  HB1 ASN A 548      74.480  73.780  86.960  1.00  0.00           H 
ATOM   1522  HB2 ASN A 548      75.160  72.460  87.990  1.00  0.00           H 
ATOM   1523  CG  ASN A 548      76.520  73.120  86.490  1.00  0.00           C 
ATOM   1524  OD1 ASN A 548      77.330  72.200  86.600  1.00  0.00           O 
ATOM   1525  ND2 ASN A 548      76.730  74.370  86.050  1.00  0.00           N 
ATOM   1526 1HD2 ASN A 548      75.930  74.970  86.070  1.00  0.00           H 
ATOM   1527 2HD2 ASN A 548      77.350  74.600  85.300  1.00  0.00           H 
ATOM   1528  C   ASN A 548      72.900  71.750  86.330  1.00  0.00           C 
ATOM   1529  O   ASN A 548      72.500  71.370  87.440  1.00  0.00           O 
ATOM   1530  N   VAL A 549      71.990  72.270  85.400  1.00  0.00           N 
ATOM   1531  HN  VAL A 549      72.370  72.620  84.550  1.00  0.00           H 
ATOM   1532  CA  VAL A 549      70.590  72.430  85.580  1.00  0.00           C 
ATOM   1533  HA  VAL A 549      70.350  71.780  86.410  1.00  0.00           H 
ATOM   1534  CB  VAL A 549      70.230  73.770  85.760  1.00  0.00           C 
ATOM   1535  HB  VAL A 549      71.090  74.380  86.110  1.00  0.00           H 
ATOM   1536  CG1 VAL A 549      69.750  74.450  84.540  1.00  0.00           C 
ATOM   1537 1HG1 VAL A 549      69.580  75.540  84.710  1.00  0.00           H 
ATOM   1538 2HG1 VAL A 549      70.550  74.340  83.780  1.00  0.00           H 
ATOM   1539 3HG1 VAL A 549      68.800  74.070  84.100  1.00  0.00           H 
ATOM   1540  CG2 VAL A 549      69.200  73.890  86.890  1.00  0.00           C 
ATOM   1541 1HG2 VAL A 549      69.200  74.910  87.320  1.00  0.00           H 
ATOM   1542 2HG2 VAL A 549      68.160  73.560  86.670  1.00  0.00           H 
ATOM   1543 3HG2 VAL A 549      69.480  73.240  87.740  1.00  0.00           H 
ATOM   1544  C   VAL A 549      69.960  71.670  84.410  1.00  0.00           C 
ATOM   1545  O   VAL A 549      70.510  71.620  83.280  1.00  0.00           O 
ATOM   1546  N   ASP A 550      68.750  71.070  84.550  1.00  0.00           N 
ATOM   1547  HN  ASP A 550      68.300  71.290  85.410  1.00  0.00           H 
ATOM   1548  CA  ASP A 550      67.930  70.330  83.560  1.00  0.00           C 
ATOM   1549  HA  ASP A 550      68.490  69.780  82.820  1.00  0.00           H 
ATOM   1550  CB  ASP A 550      67.010  69.210  84.210  1.00  0.00           C 
ATOM   1551  HB1 ASP A 550      66.530  69.670  85.100  1.00  0.00           H 
ATOM   1552  HB2 ASP A 550      66.350  68.800  83.410  1.00  0.00           H 
ATOM   1553  CG  ASP A 550      67.810  67.960  84.780  1.00  0.00           C 
ATOM   1554  OD1 ASP A 550      69.020  67.980  84.650  1.00  0.00           O 
ATOM   1555  OD2 ASP A 550      67.180  67.000  85.280  1.00  0.00           O 
ATOM   1556  C   ASP A 550      67.090  71.300  82.730  1.00  0.00           C 
ATOM   1557  O   ASP A 550      65.990  71.540  83.150  1.00  0.00           O 
ATOM   1558  N   LEU A 551      67.600  71.820  81.600  1.00  0.00           N 
ATOM   1559  HN  LEU A 551      68.520  71.580  81.300  1.00  0.00           H 
ATOM   1560  CA  LEU A 551      66.750  72.750  80.810  1.00  0.00           C 
ATOM   1561  HA  LEU A 551      66.480  73.540  81.490  1.00  0.00           H 
ATOM   1562  CB  LEU A 551      67.600  73.240  79.570  1.00  0.00           C 
ATOM   1563  HB1 LEU A 551      67.670  72.390  78.860  1.00  0.00           H 
ATOM   1564  HB2 LEU A 551      66.960  74.030  79.110  1.00  0.00           H 
ATOM   1565  CG  LEU A 551      68.930  73.920  79.960  1.00  0.00           C 
ATOM   1566  HG  LEU A 551      69.610  73.150  80.390  1.00  0.00           H 
ATOM   1567  CD1 LEU A 551      69.610  74.520  78.710  1.00  0.00           C 
ATOM   1568 1HD1 LEU A 551      70.440  75.210  78.960  1.00  0.00           H 
ATOM   1569 2HD1 LEU A 551      69.930  73.720  78.010  1.00  0.00           H 
ATOM   1570 3HD1 LEU A 551      68.880  75.220  78.250  1.00  0.00           H 
ATOM   1571  CD2 LEU A 551      68.770  75.030  81.020  1.00  0.00           C 
ATOM   1572 1HD2 LEU A 551      69.670  75.550  81.420  1.00  0.00           H 
ATOM   1573 2HD2 LEU A 551      67.980  75.760  80.730  1.00  0.00           H 
ATOM   1574 3HD2 LEU A 551      68.350  74.480  81.890  1.00  0.00           H 
ATOM   1575  C   LEU A 551      65.420  72.160  80.230  1.00  0.00           C 
ATOM   1576  O   LEU A 551      65.570  71.010  79.840  1.00  0.00           O 
ATOM   1577  N   PRO A 552      64.330  72.890  80.130  1.00  0.00           N 
ATOM   1578  CD  PRO A 552      64.030  74.060  80.890  1.00  0.00           C 
ATOM   1579  HD1 PRO A 552      64.770  74.860  80.670  1.00  0.00           H 
ATOM   1580  HD2 PRO A 552      64.020  73.870  81.990  1.00  0.00           H 
ATOM   1581  CA  PRO A 552      63.210  72.500  79.310  1.00  0.00           C 
ATOM   1582  HA  PRO A 552      62.720  71.780  79.950  1.00  0.00           H 
ATOM   1583  CB  PRO A 552      62.370  73.750  79.140  1.00  0.00           C 
ATOM   1584  HB1 PRO A 552      62.790  74.430  78.370  1.00  0.00           H 
ATOM   1585  HB2 PRO A 552      61.290  73.530  78.980  1.00  0.00           H 
ATOM   1586  CG  PRO A 552      62.580  74.360  80.550  1.00  0.00           C 
ATOM   1587  HG1 PRO A 552      62.600  75.470  80.530  1.00  0.00           H 
ATOM   1588  HG2 PRO A 552      61.800  74.080  81.290  1.00  0.00           H 
ATOM   1589  C   PRO A 552      63.600  71.770  77.930  1.00  0.00           C 
ATOM   1590  O   PRO A 552      64.320  72.390  77.170  1.00  0.00           O 
ATOM   1591  N   PHE A 553      63.040  70.560  77.550  1.00  0.00           N 
ATOM   1592  HN  PHE A 553      62.460  70.020  78.150  1.00  0.00           H 
ATOM   1593  CA  PHE A 553      63.530  69.790  76.390  1.00  0.00           C 
ATOM   1594  HA  PHE A 553      64.600  69.690  76.440  1.00  0.00           H 
ATOM   1595  CB  PHE A 553      62.990  68.260  76.420  1.00  0.00           C 
ATOM   1596  HB1 PHE A 553      63.500  67.620  75.670  1.00  0.00           H 
ATOM   1597  HB2 PHE A 553      63.170  67.780  77.400  1.00  0.00           H 
ATOM   1598  CG  PHE A 553      61.480  68.200  76.240  1.00  0.00           C 
ATOM   1599  CD1 PHE A 553      60.560  68.180  77.330  1.00  0.00           C 
ATOM   1600  HD1 PHE A 553      60.940  68.340  78.330  1.00  0.00           H 
ATOM   1601  CE1 PHE A 553      59.170  68.100  77.130  1.00  0.00           C 
ATOM   1602  HE1 PHE A 553      58.560  68.070  78.020  1.00  0.00           H 
ATOM   1603  CZ  PHE A 553      58.620  67.940  75.810  1.00  0.00           C 
ATOM   1604  HZ  PHE A 553      57.550  67.930  75.670  1.00  0.00           H 
ATOM   1605  CD2 PHE A 553      60.950  68.020  74.950  1.00  0.00           C 
ATOM   1606  HD2 PHE A 553      61.630  67.970  74.110  1.00  0.00           H 
ATOM   1607  CE2 PHE A 553      59.510  67.990  74.740  1.00  0.00           C 
ATOM   1608  HE2 PHE A 553      59.090  67.690  73.790  1.00  0.00           H 
ATOM   1609  C   PHE A 553      63.170  70.410  75.050  1.00  0.00           C 
ATOM   1610  O   PHE A 553      63.830  70.230  74.080  1.00  0.00           O 
ATOM   1611  N   MET A 554      62.030  71.190  75.020  1.00  0.00           N 
ATOM   1612  HN  MET A 554      61.540  71.330  75.880  1.00  0.00           H 
ATOM   1613  CA  MET A 554      61.640  71.980  73.890  1.00  0.00           C 
ATOM   1614  HA  MET A 554      61.540  71.250  73.110  1.00  0.00           H 
ATOM   1615  CB  MET A 554      60.170  72.590  74.100  1.00  0.00           C 
ATOM   1616  HB1 MET A 554      59.550  71.890  74.710  1.00  0.00           H 
ATOM   1617  HB2 MET A 554      60.290  73.530  74.670  1.00  0.00           H 
ATOM   1618  CG  MET A 554      59.460  72.930  72.830  1.00  0.00           C 
ATOM   1619  HG1 MET A 554      58.540  73.460  73.160  1.00  0.00           H 
ATOM   1620  HG2 MET A 554      60.000  73.630  72.150  1.00  0.00           H 
ATOM   1621  SD  MET A 554      59.050  71.510  71.810  1.00  0.00           S 
ATOM   1622  CE  MET A 554      58.160  72.590  70.600  1.00  0.00           C 
ATOM   1623  HE1 MET A 554      57.180  72.990  70.940  1.00  0.00           H 
ATOM   1624  HE2 MET A 554      58.910  73.360  70.340  1.00  0.00           H 
ATOM   1625  HE3 MET A 554      58.000  72.170  69.580  1.00  0.00           H 
ATOM   1626  C   MET A 554      62.580  73.140  73.400  1.00  0.00           C 
ATOM   1627  O   MET A 554      62.490  73.470  72.230  1.00  0.00           O 
ATOM   1628  N   TYR A 555      63.490  73.710  74.280  1.00  0.00           N 
ATOM   1629  HN  TYR A 555      63.420  73.520  75.260  1.00  0.00           H 
ATOM   1630  CA  TYR A 555      64.580  74.600  73.890  1.00  0.00           C 
ATOM   1631  HA  TYR A 555      64.230  75.520  73.440  1.00  0.00           H 
ATOM   1632  CB  TYR A 555      65.310  75.020  75.220  1.00  0.00           C 
ATOM   1633  HB1 TYR A 555      64.670  75.750  75.760  1.00  0.00           H 
ATOM   1634  HB2 TYR A 555      65.510  74.190  75.930  1.00  0.00           H 
ATOM   1635  CG  TYR A 555      66.720  75.600  74.970  1.00  0.00           C 
ATOM   1636  CD1 TYR A 555      66.770  76.770  74.200  1.00  0.00           C 
ATOM   1637  HD1 TYR A 555      65.820  77.270  74.120  1.00  0.00           H 
ATOM   1638  CE1 TYR A 555      68.040  77.250  73.730  1.00  0.00           C 
ATOM   1639  HE1 TYR A 555      68.130  78.220  73.270  1.00  0.00           H 
ATOM   1640  CZ  TYR A 555      69.220  76.570  74.120  1.00  0.00           C 
ATOM   1641  OH  TYR A 555      70.390  77.210  73.580  1.00  0.00           O 
ATOM   1642  HH  TYR A 555      71.150  76.620  73.600  1.00  0.00           H 
ATOM   1643  CD2 TYR A 555      67.920  74.900  75.380  1.00  0.00           C 
ATOM   1644  HD2 TYR A 555      67.900  73.920  75.840  1.00  0.00           H 
ATOM   1645  CE2 TYR A 555      69.140  75.380  74.900  1.00  0.00           C 
ATOM   1646  HE2 TYR A 555      70.020  74.780  75.040  1.00  0.00           H 
ATOM   1647  C   TYR A 555      65.530  73.910  72.840  1.00  0.00           C 
ATOM   1648  O   TYR A 555      65.740  74.400  71.770  1.00  0.00           O 
ATOM   1649  N   SER A 556      66.100  72.750  73.190  1.00  0.00           N 
ATOM   1650  HN  SER A 556      65.930  72.310  74.070  1.00  0.00           H 
ATOM   1651  CA  SER A 556      66.980  72.030  72.290  1.00  0.00           C 
ATOM   1652  HA  SER A 556      67.830  72.650  72.070  1.00  0.00           H 
ATOM   1653  CB  SER A 556      67.300  70.660  72.910  1.00  0.00           C 
ATOM   1654  HB1 SER A 556      66.360  70.170  73.230  1.00  0.00           H 
ATOM   1655  HB2 SER A 556      67.980  70.050  72.280  1.00  0.00           H 
ATOM   1656  OG  SER A 556      68.060  70.860  74.090  1.00  0.00           O 
ATOM   1657  HG1 SER A 556      68.980  70.720  73.860  1.00  0.00           H 
ATOM   1658  C   SER A 556      66.420  71.640  70.920  1.00  0.00           C 
ATOM   1659  O   SER A 556      67.070  71.740  69.870  1.00  0.00           O 
ATOM   1660  N   ILE A 557      65.100  71.300  70.860  1.00  0.00           N 
ATOM   1661  HN  ILE A 557      64.560  71.440  71.680  1.00  0.00           H 
ATOM   1662  CA  ILE A 557      64.510  71.070  69.510  1.00  0.00           C 
ATOM   1663  HA  ILE A 557      65.100  70.480  68.820  1.00  0.00           H 
ATOM   1664  CB  ILE A 557      63.080  70.460  69.840  1.00  0.00           C 
ATOM   1665  HB  ILE A 557      62.440  71.150  70.420  1.00  0.00           H 
ATOM   1666  CG2 ILE A 557      62.280  70.170  68.510  1.00  0.00           C 
ATOM   1667 1HG2 ILE A 557      61.340  69.690  68.860  1.00  0.00           H 
ATOM   1668 2HG2 ILE A 557      62.070  71.110  67.960  1.00  0.00           H 
ATOM   1669 3HG2 ILE A 557      62.910  69.590  67.800  1.00  0.00           H 
ATOM   1670  CG1 ILE A 557      63.160  69.090  70.530  1.00  0.00           C 
ATOM   1671 1HG1 ILE A 557      63.640  68.250  69.970  1.00  0.00           H 
ATOM   1672 2HG1 ILE A 557      63.820  69.200  71.420  1.00  0.00           H 
ATOM   1673  CD  ILE A 557      61.830  68.470  70.940  1.00  0.00           C 
ATOM   1674  HD1 ILE A 557      62.020  67.580  71.580  1.00  0.00           H 
ATOM   1675  HD2 ILE A 557      61.190  69.120  71.570  1.00  0.00           H 
ATOM   1676  HD3 ILE A 557      61.310  68.110  70.030  1.00  0.00           H 
ATOM   1677  C   ILE A 557      64.350  72.410  68.790  1.00  0.00           C 
ATOM   1678  O   ILE A 557      64.740  72.620  67.670  1.00  0.00           O 
ATOM   1679  N   THR A 558      63.860  73.460  69.500  1.00  0.00           N 
ATOM   1680  HN  THR A 558      63.730  73.390  70.490  1.00  0.00           H 
ATOM   1681  CA  THR A 558      63.670  74.810  69.030  1.00  0.00           C 
ATOM   1682  HA  THR A 558      62.940  74.660  68.240  1.00  0.00           H 
ATOM   1683  CB  THR A 558      62.970  75.830  70.030  1.00  0.00           C 
ATOM   1684  HB  THR A 558      63.630  75.970  70.910  1.00  0.00           H 
ATOM   1685  OG1 THR A 558      61.680  75.300  70.390  1.00  0.00           O 
ATOM   1686  HG1 THR A 558      61.890  74.490  70.870  1.00  0.00           H 
ATOM   1687  CG2 THR A 558      62.680  77.200  69.390  1.00  0.00           C 
ATOM   1688 1HG2 THR A 558      62.250  77.930  70.100  1.00  0.00           H 
ATOM   1689 2HG2 THR A 558      63.630  77.580  68.960  1.00  0.00           H 
ATOM   1690 3HG2 THR A 558      61.950  76.970  68.580  1.00  0.00           H 
ATOM   1691  C   THR A 558      64.960  75.520  68.490  1.00  0.00           C 
ATOM   1692  O   THR A 558      65.110  75.920  67.340  1.00  0.00           O 
ATOM   1693  N   TYR A 559      66.040  75.520  69.320  1.00  0.00           N 
ATOM   1694  HN  TYR A 559      65.900  75.210  70.260  1.00  0.00           H 
ATOM   1695  CA  TYR A 559      67.350  76.000  69.000  1.00  0.00           C 
ATOM   1696  HA  TYR A 559      67.190  76.940  68.500  1.00  0.00           H 
ATOM   1697  CB  TYR A 559      68.230  76.220  70.320  1.00  0.00           C 
ATOM   1698  HB1 TYR A 559      67.780  76.920  71.050  1.00  0.00           H 
ATOM   1699  HB2 TYR A 559      68.300  75.220  70.810  1.00  0.00           H 
ATOM   1700  CG  TYR A 559      69.640  76.770  70.080  1.00  0.00           C 
ATOM   1701  CD1 TYR A 559      69.790  78.090  69.540  1.00  0.00           C 
ATOM   1702  HD1 TYR A 559      68.970  78.770  69.340  1.00  0.00           H 
ATOM   1703  CE1 TYR A 559      71.030  78.650  69.300  1.00  0.00           C 
ATOM   1704  HE1 TYR A 559      71.090  79.680  68.990  1.00  0.00           H 
ATOM   1705  CZ  TYR A 559      72.250  77.950  69.620  1.00  0.00           C 
ATOM   1706  OH  TYR A 559      73.520  78.480  69.550  1.00  0.00           O 
ATOM   1707  HH  TYR A 559      74.020  77.830  70.040  1.00  0.00           H 
ATOM   1708  CD2 TYR A 559      70.830  76.000  70.260  1.00  0.00           C 
ATOM   1709  HD2 TYR A 559      70.770  74.950  70.510  1.00  0.00           H 
ATOM   1710  CE2 TYR A 559      72.090  76.620  70.030  1.00  0.00           C 
ATOM   1711  HE2 TYR A 559      72.940  76.010  70.280  1.00  0.00           H 
ATOM   1712  C   TYR A 559      68.020  75.210  67.890  1.00  0.00           C 
ATOM   1713  O   TYR A 559      68.670  75.800  67.000  1.00  0.00           O 
ATOM   1714  N   ALA A 560      67.830  73.860  67.880  1.00  0.00           N 
ATOM   1715  HN  ALA A 560      67.470  73.330  68.640  1.00  0.00           H 
ATOM   1716  CA  ALA A 560      68.320  73.160  66.690  1.00  0.00           C 
ATOM   1717  HA  ALA A 560      69.340  73.440  66.450  1.00  0.00           H 
ATOM   1718  CB  ALA A 560      68.000  71.640  66.830  1.00  0.00           C 
ATOM   1719  HB1 ALA A 560      68.240  71.050  65.920  1.00  0.00           H 
ATOM   1720  HB2 ALA A 560      68.570  71.260  67.710  1.00  0.00           H 
ATOM   1721  HB3 ALA A 560      66.940  71.540  67.130  1.00  0.00           H 
ATOM   1722  C   ALA A 560      67.750  73.600  65.380  1.00  0.00           C 
ATOM   1723  O   ALA A 560      68.450  73.930  64.450  1.00  0.00           O 
ATOM   1724  N   ALA A 561      66.430  73.670  65.300  1.00  0.00           N 
ATOM   1725  HN  ALA A 561      65.810  73.300  65.980  1.00  0.00           H 
ATOM   1726  CA  ALA A 561      65.740  74.190  64.120  1.00  0.00           C 
ATOM   1727  HA  ALA A 561      66.070  73.630  63.260  1.00  0.00           H 
ATOM   1728  CB  ALA A 561      64.190  74.110  64.250  1.00  0.00           C 
ATOM   1729  HB1 ALA A 561      63.700  74.600  63.380  1.00  0.00           H 
ATOM   1730  HB2 ALA A 561      63.850  73.060  64.320  1.00  0.00           H 
ATOM   1731  HB3 ALA A 561      63.850  74.580  65.200  1.00  0.00           H 
ATOM   1732  C   ALA A 561      66.150  75.580  63.770  1.00  0.00           C 
ATOM   1733  O   ALA A 561      66.390  75.840  62.540  1.00  0.00           O 
ATOM   1734  N   PHE A 562      66.340  76.450  64.760  1.00  0.00           N 
ATOM   1735  HN  PHE A 562      66.170  76.240  65.720  1.00  0.00           H 
ATOM   1736  CA  PHE A 562      66.700  77.860  64.580  1.00  0.00           C 
ATOM   1737  HA  PHE A 562      65.990  78.240  63.860  1.00  0.00           H 
ATOM   1738  CB  PHE A 562      66.700  78.560  65.880  1.00  0.00           C 
ATOM   1739  HB1 PHE A 562      65.690  78.460  66.330  1.00  0.00           H 
ATOM   1740  HB2 PHE A 562      67.300  77.960  66.600  1.00  0.00           H 
ATOM   1741  CG  PHE A 562      67.110  79.950  65.810  1.00  0.00           C 
ATOM   1742  CD1 PHE A 562      66.540  80.880  64.920  1.00  0.00           C 
ATOM   1743  HD1 PHE A 562      65.780  80.600  64.210  1.00  0.00           H 
ATOM   1744  CE1 PHE A 562      66.920  82.210  65.000  1.00  0.00           C 
ATOM   1745  HE1 PHE A 562      66.430  82.980  64.420  1.00  0.00           H 
ATOM   1746  CZ  PHE A 562      68.030  82.610  65.790  1.00  0.00           C 
ATOM   1747  HZ  PHE A 562      68.280  83.650  65.940  1.00  0.00           H 
ATOM   1748  CD2 PHE A 562      68.150  80.390  66.650  1.00  0.00           C 
ATOM   1749  HD2 PHE A 562      68.560  79.640  67.320  1.00  0.00           H 
ATOM   1750  CE2 PHE A 562      68.610  81.680  66.610  1.00  0.00           C 
ATOM   1751  HE2 PHE A 562      69.230  82.080  67.400  1.00  0.00           H 
ATOM   1752  C   PHE A 562      68.100  78.010  64.050  1.00  0.00           C 
ATOM   1753  O   PHE A 562      68.310  78.740  63.100  1.00  0.00           O 
ATOM   1754  N   ALA A 563      69.150  77.300  64.620  1.00  0.00           N 
ATOM   1755  HN  ALA A 563      69.020  76.710  65.410  1.00  0.00           H 
ATOM   1756  CA  ALA A 563      70.550  77.390  64.150  1.00  0.00           C 
ATOM   1757  HA  ALA A 563      70.910  78.410  64.190  1.00  0.00           H 
ATOM   1758  CB  ALA A 563      71.360  76.640  65.210  1.00  0.00           C 
ATOM   1759  HB1 ALA A 563      72.450  76.700  65.000  1.00  0.00           H 
ATOM   1760  HB2 ALA A 563      71.200  77.110  66.200  1.00  0.00           H 
ATOM   1761  HB3 ALA A 563      71.210  75.550  65.350  1.00  0.00           H 
ATOM   1762  C   ALA A 563      70.670  76.960  62.760  1.00  0.00           C 
ATOM   1763  O   ALA A 563      71.270  77.650  61.900  1.00  0.00           O 
ATOM   1764  N   ILE A 564      69.980  75.880  62.430  1.00  0.00           N 
ATOM   1765  HN  ILE A 564      69.440  75.370  63.090  1.00  0.00           H 
ATOM   1766  CA  ILE A 564      69.780  75.420  61.080  1.00  0.00           C 
ATOM   1767  HA  ILE A 564      70.740  75.230  60.620  1.00  0.00           H 
ATOM   1768  CB  ILE A 564      68.880  74.110  61.080  1.00  0.00           C 
ATOM   1769  HB  ILE A 564      68.200  74.310  61.930  1.00  0.00           H 
ATOM   1770  CG2 ILE A 564      67.980  73.920  59.820  1.00  0.00           C 
ATOM   1771 1HG2 ILE A 564      67.760  72.840  59.680  1.00  0.00           H 
ATOM   1772 2HG2 ILE A 564      67.010  74.410  60.040  1.00  0.00           H 
ATOM   1773 3HG2 ILE A 564      68.300  74.290  58.820  1.00  0.00           H 
ATOM   1774  CG1 ILE A 564      69.770  72.880  61.420  1.00  0.00           C 
ATOM   1775 1HG1 ILE A 564      70.570  72.810  60.650  1.00  0.00           H 
ATOM   1776 2HG1 ILE A 564      70.280  73.090  62.390  1.00  0.00           H 
ATOM   1777  CD  ILE A 564      68.950  71.590  61.630  1.00  0.00           C 
ATOM   1778  HD1 ILE A 564      68.120  71.780  62.340  1.00  0.00           H 
ATOM   1779  HD2 ILE A 564      68.340  71.310  60.750  1.00  0.00           H 
ATOM   1780  HD3 ILE A 564      69.640  70.730  61.800  1.00  0.00           H 
ATOM   1781  C   ILE A 564      69.160  76.520  60.150  1.00  0.00           C 
ATOM   1782  O   ILE A 564      69.790  76.790  59.110  1.00  0.00           O 
ATOM   1783  N   ILE A 565      68.040  77.160  60.440  1.00  0.00           N 
ATOM   1784  HN  ILE A 565      67.610  77.000  61.320  1.00  0.00           H 
ATOM   1785  CA  ILE A 565      67.470  78.300  59.560  1.00  0.00           C 
ATOM   1786  HA  ILE A 565      67.320  77.910  58.560  1.00  0.00           H 
ATOM   1787  CB  ILE A 565      66.090  78.600  60.130  1.00  0.00           C 
ATOM   1788  HB  ILE A 565      66.110  78.610  61.240  1.00  0.00           H 
ATOM   1789  CG2 ILE A 565      65.610  79.980  59.640  1.00  0.00           C 
ATOM   1790 1HG2 ILE A 565      64.690  80.210  60.230  1.00  0.00           H 
ATOM   1791 2HG2 ILE A 565      66.400  80.730  59.870  1.00  0.00           H 
ATOM   1792 3HG2 ILE A 565      65.470  80.040  58.540  1.00  0.00           H 
ATOM   1793  CG1 ILE A 565      65.070  77.490  59.740  1.00  0.00           C 
ATOM   1794 1HG1 ILE A 565      65.050  77.330  58.640  1.00  0.00           H 
ATOM   1795 2HG1 ILE A 565      65.500  76.590  60.240  1.00  0.00           H 
ATOM   1796  CD  ILE A 565      63.670  77.670  60.310  1.00  0.00           C 
ATOM   1797  HD1 ILE A 565      63.790  78.040  61.350  1.00  0.00           H 
ATOM   1798  HD2 ILE A 565      63.030  78.300  59.660  1.00  0.00           H 
ATOM   1799  HD3 ILE A 565      63.180  76.670  60.320  1.00  0.00           H 
ATOM   1800  C   ILE A 565      68.360  79.460  59.340  1.00  0.00           C 
ATOM   1801  O   ILE A 565      68.430  79.950  58.220  1.00  0.00           O 
ATOM   1802  N   ALA A 566      68.940  79.880  60.440  1.00  0.00           N 
ATOM   1803  HN  ALA A 566      68.800  79.400  61.300  1.00  0.00           H 
ATOM   1804  CA  ALA A 566      69.910  80.940  60.560  1.00  0.00           C 
ATOM   1805  HA  ALA A 566      69.320  81.730  60.120  1.00  0.00           H 
ATOM   1806  CB  ALA A 566      70.350  81.400  61.950  1.00  0.00           C 
ATOM   1807  HB1 ALA A 566      71.040  82.270  61.910  1.00  0.00           H 
ATOM   1808  HB2 ALA A 566      69.460  81.690  62.550  1.00  0.00           H 
ATOM   1809  HB3 ALA A 566      70.990  80.620  62.420  1.00  0.00           H 
ATOM   1810  C   ALA A 566      71.090  80.600  59.680  1.00  0.00           C 
ATOM   1811  O   ALA A 566      71.550  81.500  58.960  1.00  0.00           O 
ATOM   1812  N   THR A 567      71.570  79.320  59.710  1.00  0.00           N 
ATOM   1813  HN  THR A 567      71.370  78.700  60.460  1.00  0.00           H 
ATOM   1814  CA  THR A 567      72.620  78.880  58.810  1.00  0.00           C 
ATOM   1815  HA  THR A 567      73.460  79.510  59.040  1.00  0.00           H 
ATOM   1816  CB  THR A 567      73.150  77.440  59.070  1.00  0.00           C 
ATOM   1817  HB  THR A 567      72.340  76.680  59.060  1.00  0.00           H 
ATOM   1818  OG1 THR A 567      73.800  77.330  60.340  1.00  0.00           O 
ATOM   1819  HG1 THR A 567      73.130  77.330  61.030  1.00  0.00           H 
ATOM   1820  CG2 THR A 567      74.270  77.100  58.060  1.00  0.00           C 
ATOM   1821 1HG2 THR A 567      74.670  76.100  58.340  1.00  0.00           H 
ATOM   1822 2HG2 THR A 567      73.950  77.010  57.000  1.00  0.00           H 
ATOM   1823 3HG2 THR A 567      75.060  77.880  58.010  1.00  0.00           H 
ATOM   1824  C   THR A 567      72.250  78.980  57.360  1.00  0.00           C 
ATOM   1825  O   THR A 567      72.950  79.570  56.500  1.00  0.00           O 
ATOM   1826  N   LEU A 568      71.030  78.500  56.980  1.00  0.00           N 
ATOM   1827  HN  LEU A 568      70.410  78.160  57.690  1.00  0.00           H 
ATOM   1828  CA  LEU A 568      70.560  78.570  55.560  1.00  0.00           C 
ATOM   1829  HA  LEU A 568      71.270  77.960  55.030  1.00  0.00           H 
ATOM   1830  CB  LEU A 568      69.180  77.860  55.310  1.00  0.00           C 
ATOM   1831  HB1 LEU A 568      68.420  78.390  55.920  1.00  0.00           H 
ATOM   1832  HB2 LEU A 568      68.890  77.980  54.240  1.00  0.00           H 
ATOM   1833  CG  LEU A 568      69.130  76.350  55.580  1.00  0.00           C 
ATOM   1834  HG  LEU A 568      69.580  76.340  56.600  1.00  0.00           H 
ATOM   1835  CD1 LEU A 568      69.990  75.530  54.610  1.00  0.00           C 
ATOM   1836 1HD1 LEU A 568      69.710  75.720  53.550  1.00  0.00           H 
ATOM   1837 2HD1 LEU A 568      71.070  75.800  54.570  1.00  0.00           H 
ATOM   1838 3HD1 LEU A 568      69.920  74.440  54.810  1.00  0.00           H 
ATOM   1839  CD2 LEU A 568      67.650  75.920  55.490  1.00  0.00           C 
ATOM   1840 1HD2 LEU A 568      67.040  76.810  55.770  1.00  0.00           H 
ATOM   1841 2HD2 LEU A 568      67.340  75.660  54.450  1.00  0.00           H 
ATOM   1842 3HD2 LEU A 568      67.430  75.110  56.220  1.00  0.00           H 
ATOM   1843  C   LEU A 568      70.400  79.930  54.980  1.00  0.00           C 
ATOM   1844  O   LEU A 568      70.810  80.190  53.840  1.00  0.00           O 
ATOM   1845  N   LEU A 569      69.800  80.850  55.720  1.00  0.00           N 
ATOM   1846  HN  LEU A 569      69.610  80.730  56.690  1.00  0.00           H 
ATOM   1847  CA  LEU A 569      69.590  82.220  55.340  1.00  0.00           C 
ATOM   1848  HA  LEU A 569      69.190  82.280  54.340  1.00  0.00           H 
ATOM   1849  CB  LEU A 569      68.570  82.870  56.360  1.00  0.00           C 
ATOM   1850  HB1 LEU A 569      69.000  82.530  57.330  1.00  0.00           H 
ATOM   1851  HB2 LEU A 569      68.500  83.980  56.430  1.00  0.00           H 
ATOM   1852  CG  LEU A 569      67.110  82.470  56.350  1.00  0.00           C 
ATOM   1853  HG  LEU A 569      66.950  81.380  56.180  1.00  0.00           H 
ATOM   1854  CD1 LEU A 569      66.470  82.890  57.580  1.00  0.00           C 
ATOM   1855 1HD1 LEU A 569      65.400  82.610  57.630  1.00  0.00           H 
ATOM   1856 2HD1 LEU A 569      66.940  82.550  58.530  1.00  0.00           H 
ATOM   1857 3HD1 LEU A 569      66.380  84.000  57.590  1.00  0.00           H 
ATOM   1858  CD2 LEU A 569      66.450  83.110  55.140  1.00  0.00           C 
ATOM   1859 1HD2 LEU A 569      65.390  82.820  55.000  1.00  0.00           H 
ATOM   1860 2HD2 LEU A 569      66.540  84.220  55.190  1.00  0.00           H 
ATOM   1861 3HD2 LEU A 569      67.010  82.800  54.230  1.00  0.00           H 
ATOM   1862  C   LEU A 569      70.800  83.050  55.190  1.00  0.00           C 
ATOM   1863  O   LEU A 569      70.990  83.860  54.280  1.00  0.00           O 
ATOM   1864  N   MET A 570      71.780  82.810  56.060  1.00  0.00           N 
ATOM   1865  HN  MET A 570      71.650  82.160  56.800  1.00  0.00           H 
ATOM   1866  CA  MET A 570      73.100  83.420  55.890  1.00  0.00           C 
ATOM   1867  HA  MET A 570      73.040  84.490  55.730  1.00  0.00           H 
ATOM   1868  CB  MET A 570      74.100  83.050  56.980  1.00  0.00           C 
ATOM   1869  HB1 MET A 570      74.100  81.980  57.280  1.00  0.00           H 
ATOM   1870  HB2 MET A 570      75.150  83.250  56.660  1.00  0.00           H 
ATOM   1871  CG  MET A 570      73.740  83.980  58.230  1.00  0.00           C 
ATOM   1872  HG1 MET A 570      73.530  84.960  57.740  1.00  0.00           H 
ATOM   1873  HG2 MET A 570      72.840  83.500  58.660  1.00  0.00           H 
ATOM   1874  SD  MET A 570      75.020  84.180  59.470  1.00  0.00           S 
ATOM   1875  CE  MET A 570      74.620  82.710  60.400  1.00  0.00           C 
ATOM   1876  HE1 MET A 570      74.070  82.030  59.720  1.00  0.00           H 
ATOM   1877  HE2 MET A 570      75.500  82.150  60.770  1.00  0.00           H 
ATOM   1878  HE3 MET A 570      73.950  82.970  61.240  1.00  0.00           H 
ATOM   1879  C   MET A 570      73.740  83.050  54.550  1.00  0.00           C 
ATOM   1880  O   MET A 570      74.230  83.900  53.820  1.00  0.00           O 
ATOM   1881  N   LEU A 571      73.780  81.760  54.190  1.00  0.00           N 
ATOM   1882  HN  LEU A 571      73.540  81.040  54.830  1.00  0.00           H 
ATOM   1883  CA  LEU A 571      74.500  81.310  53.000  1.00  0.00           C 
ATOM   1884  HA  LEU A 571      75.420  81.880  52.910  1.00  0.00           H 
ATOM   1885  CB  LEU A 571      74.860  79.810  53.020  1.00  0.00           C 
ATOM   1886  HB1 LEU A 571      73.980  79.140  53.120  1.00  0.00           H 
ATOM   1887  HB2 LEU A 571      75.530  79.600  52.160  1.00  0.00           H 
ATOM   1888  CG  LEU A 571      75.640  79.370  54.290  1.00  0.00           C 
ATOM   1889  HG  LEU A 571      75.020  79.430  55.210  1.00  0.00           H 
ATOM   1890  CD1 LEU A 571      75.970  77.920  54.090  1.00  0.00           C 
ATOM   1891 1HD1 LEU A 571      76.550  77.480  54.930  1.00  0.00           H 
ATOM   1892 2HD1 LEU A 571      75.020  77.340  54.090  1.00  0.00           H 
ATOM   1893 3HD1 LEU A 571      76.490  77.870  53.110  1.00  0.00           H 
ATOM   1894  CD2 LEU A 571      76.960  79.960  54.490  1.00  0.00           C 
ATOM   1895 1HD2 LEU A 571      76.960  81.040  54.750  1.00  0.00           H 
ATOM   1896 2HD2 LEU A 571      77.510  79.340  55.230  1.00  0.00           H 
ATOM   1897 3HD2 LEU A 571      77.600  79.820  53.600  1.00  0.00           H 
ATOM   1898  C   LEU A 571      73.640  81.630  51.780  1.00  0.00           C 
ATOM   1899  O   LEU A 571      74.140  81.860  50.680  1.00  0.00           O 
ATOM   1900  N   ASN A 572      72.340  81.680  51.870  1.00  0.00           N 
ATOM   1901  HN  ASN A 572      71.900  81.360  52.710  1.00  0.00           H 
ATOM   1902  CA  ASN A 572      71.370  82.050  50.800  1.00  0.00           C 
ATOM   1903  HA  ASN A 572      71.630  81.420  49.960  1.00  0.00           H 
ATOM   1904  CB  ASN A 572      70.010  81.690  51.380  1.00  0.00           C 
ATOM   1905  HB1 ASN A 572      69.790  80.600  51.370  1.00  0.00           H 
ATOM   1906  HB2 ASN A 572      70.060  81.890  52.470  1.00  0.00           H 
ATOM   1907  CG  ASN A 572      68.780  82.520  51.050  1.00  0.00           C 
ATOM   1908  OD1 ASN A 572      68.400  83.630  51.450  1.00  0.00           O 
ATOM   1909  ND2 ASN A 572      67.950  81.840  50.140  1.00  0.00           N 
ATOM   1910 1HD2 ASN A 572      68.140  80.880  49.920  1.00  0.00           H 
ATOM   1911 2HD2 ASN A 572      67.100  82.310  49.910  1.00  0.00           H 
ATOM   1912  C   ASN A 572      71.560  83.460  50.350  1.00  0.00           C 
ATOM   1913  O   ASN A 572      71.500  83.740  49.120  1.00  0.00           O 
ATOM   1914  N   LEU A 573      71.750  84.380  51.350  1.00  0.00           N 
ATOM   1915  HN  LEU A 573      71.630  84.170  52.320  1.00  0.00           H 
ATOM   1916  CA  LEU A 573      72.070  85.750  51.060  1.00  0.00           C 
ATOM   1917  HA  LEU A 573      71.370  86.060  50.300  1.00  0.00           H 
ATOM   1918  CB  LEU A 573      71.830  86.760  52.270  1.00  0.00           C 
ATOM   1919  HB1 LEU A 573      70.820  86.740  52.730  1.00  0.00           H 
ATOM   1920  HB2 LEU A 573      72.550  86.420  53.050  1.00  0.00           H 
ATOM   1921  CG  LEU A 573      72.210  88.240  51.970  1.00  0.00           C 
ATOM   1922  HG  LEU A 573      73.250  88.050  51.640  1.00  0.00           H 
ATOM   1923  CD1 LEU A 573      71.350  88.930  50.840  1.00  0.00           C 
ATOM   1924 1HD1 LEU A 573      70.290  89.130  51.100  1.00  0.00           H 
ATOM   1925 2HD1 LEU A 573      71.770  89.940  50.650  1.00  0.00           H 
ATOM   1926 3HD1 LEU A 573      71.280  88.420  49.850  1.00  0.00           H 
ATOM   1927  CD2 LEU A 573      72.190  88.940  53.340  1.00  0.00           C 
ATOM   1928 1HD2 LEU A 573      72.920  89.780  53.360  1.00  0.00           H 
ATOM   1929 2HD2 LEU A 573      71.210  89.420  53.540  1.00  0.00           H 
ATOM   1930 3HD2 LEU A 573      72.590  88.290  54.150  1.00  0.00           H 
ATOM   1931  C   LEU A 573      73.490  85.860  50.390  1.00  0.00           C 
ATOM   1932  O   LEU A 573      73.800  86.720  49.520  1.00  0.00           O 
ATOM   1933  N   LEU A 574      74.400  85.070  50.940  1.00  0.00           N 
ATOM   1934  HN  LEU A 574      74.310  84.460  51.720  1.00  0.00           H 
ATOM   1935  CA  LEU A 574      75.750  85.020  50.400  1.00  0.00           C 
ATOM   1936  HA  LEU A 574      76.060  86.050  50.490  1.00  0.00           H 
ATOM   1937  CB  LEU A 574      76.650  84.150  51.340  1.00  0.00           C 
ATOM   1938  HB1 LEU A 574      76.210  84.390  52.330  1.00  0.00           H 
ATOM   1939  HB2 LEU A 574      76.390  83.100  51.100  1.00  0.00           H 
ATOM   1940  CG  LEU A 574      78.120  84.500  51.440  1.00  0.00           C 
ATOM   1941  HG  LEU A 574      78.310  85.520  51.850  1.00  0.00           H 
ATOM   1942  CD1 LEU A 574      78.790  84.310  50.080  1.00  0.00           C 
ATOM   1943 1HD1 LEU A 574      79.880  84.080  50.130  1.00  0.00           H 
ATOM   1944 2HD1 LEU A 574      78.250  83.480  49.570  1.00  0.00           H 
ATOM   1945 3HD1 LEU A 574      78.560  85.230  49.500  1.00  0.00           H 
ATOM   1946  CD2 LEU A 574      78.670  83.590  52.550  1.00  0.00           C 
ATOM   1947 1HD2 LEU A 574      79.690  83.960  52.810  1.00  0.00           H 
ATOM   1948 2HD2 LEU A 574      78.030  83.630  53.460  1.00  0.00           H 
ATOM   1949 3HD2 LEU A 574      78.750  82.530  52.240  1.00  0.00           H 
ATOM   1950  C   LEU A 574      75.790  84.640  48.900  1.00  0.00           C 
ATOM   1951  O   LEU A 574      76.440  85.260  48.020  1.00  0.00           O 
ATOM   1952  N   ILE A 575      75.070  83.550  48.550  1.00  0.00           N 
ATOM   1953  HN  ILE A 575      74.710  82.970  49.280  1.00  0.00           H 
ATOM   1954  CA  ILE A 575      74.850  83.130  47.180  1.00  0.00           C 
ATOM   1955  HA  ILE A 575      75.800  83.160  46.670  1.00  0.00           H 
ATOM   1956  CB  ILE A 575      74.210  81.760  47.180  1.00  0.00           C 
ATOM   1957  HB  ILE A 575      73.300  81.730  47.820  1.00  0.00           H 
ATOM   1958  CG2 ILE A 575      73.870  81.340  45.670  1.00  0.00           C 
ATOM   1959 1HG2 ILE A 575      74.820  81.400  45.090  1.00  0.00           H 
ATOM   1960 2HG2 ILE A 575      73.510  80.290  45.750  1.00  0.00           H 
ATOM   1961 3HG2 ILE A 575      73.080  82.060  45.390  1.00  0.00           H 
ATOM   1962  CG1 ILE A 575      75.090  80.630  47.810  1.00  0.00           C 
ATOM   1963 1HG1 ILE A 575      75.160  80.750  48.910  1.00  0.00           H 
ATOM   1964 2HG1 ILE A 575      74.510  79.690  47.780  1.00  0.00           H 
ATOM   1965  CD  ILE A 575      76.600  80.610  47.310  1.00  0.00           C 
ATOM   1966  HD1 ILE A 575      77.250  79.810  47.730  1.00  0.00           H 
ATOM   1967  HD2 ILE A 575      76.680  80.510  46.210  1.00  0.00           H 
ATOM   1968  HD3 ILE A 575      77.090  81.580  47.530  1.00  0.00           H 
ATOM   1969  C   ILE A 575      74.000  84.210  46.370  1.00  0.00           C 
ATOM   1970  O   ILE A 575      74.240  84.520  45.160  1.00  0.00           O 
ATOM   1971  N   ALA A 576      72.920  84.790  46.920  1.00  0.00           N 
ATOM   1972  HN  ALA A 576      72.740  84.420  47.830  1.00  0.00           H 
ATOM   1973  CA  ALA A 576      72.160  85.870  46.280  1.00  0.00           C 
ATOM   1974  HA  ALA A 576      71.880  85.470  45.320  1.00  0.00           H 
ATOM   1975  CB  ALA A 576      70.940  86.150  47.180  1.00  0.00           C 
ATOM   1976  HB1 ALA A 576      70.240  86.800  46.620  1.00  0.00           H 
ATOM   1977  HB2 ALA A 576      70.370  85.210  47.320  1.00  0.00           H 
ATOM   1978  HB3 ALA A 576      71.140  86.660  48.140  1.00  0.00           H 
ATOM   1979  C   ALA A 576      72.950  87.160  45.930  1.00  0.00           C 
ATOM   1980  O   ALA A 576      73.000  87.640  44.790  1.00  0.00           O 
ATOM   1981  N   MET A 577      73.740  87.630  46.920  1.00  0.00           N 
ATOM   1982  HN  MET A 577      73.690  87.250  47.840  1.00  0.00           H 
ATOM   1983  CA  MET A 577      74.730  88.670  46.730  1.00  0.00           C 
ATOM   1984  HA  MET A 577      74.200  89.510  46.310  1.00  0.00           H 
ATOM   1985  CB  MET A 577      75.500  89.060  48.030  1.00  0.00           C 
ATOM   1986  HB1 MET A 577      75.930  88.160  48.510  1.00  0.00           H 
ATOM   1987  HB2 MET A 577      76.350  89.710  47.730  1.00  0.00           H 
ATOM   1988  CG  MET A 577      74.590  89.790  49.030  1.00  0.00           C 
ATOM   1989  HG1 MET A 577      74.050  90.570  48.450  1.00  0.00           H 
ATOM   1990  HG2 MET A 577      73.810  89.070  49.360  1.00  0.00           H 
ATOM   1991  SD  MET A 577      75.390  90.450  50.530  1.00  0.00           S 
ATOM   1992  CE  MET A 577      76.110  89.040  51.260  1.00  0.00           C 
ATOM   1993  HE1 MET A 577      75.350  88.300  51.570  1.00  0.00           H 
ATOM   1994  HE2 MET A 577      76.780  88.450  50.590  1.00  0.00           H 
ATOM   1995  HE3 MET A 577      76.750  89.320  52.120  1.00  0.00           H 
ATOM   1996  C   MET A 577      75.790  88.430  45.660  1.00  0.00           C 
ATOM   1997  O   MET A 577      76.130  89.230  44.840  1.00  0.00           O 
ATOM   1998  N   MET A 578      76.220  87.180  45.580  1.00  0.00           N 
ATOM   1999  HN  MET A 578      75.940  86.550  46.310  1.00  0.00           H 
ATOM   2000  CA  MET A 578      77.200  86.800  44.660  1.00  0.00           C 
ATOM   2001  HA  MET A 578      78.080  87.420  44.700  1.00  0.00           H 
ATOM   2002  CB  MET A 578      77.740  85.350  44.940  1.00  0.00           C 
ATOM   2003  HB1 MET A 578      77.960  85.390  46.030  1.00  0.00           H 
ATOM   2004  HB2 MET A 578      76.970  84.570  44.730  1.00  0.00           H 
ATOM   2005  CG  MET A 578      79.000  84.970  44.120  1.00  0.00           C 
ATOM   2006  HG1 MET A 578      78.720  85.070  43.050  1.00  0.00           H 
ATOM   2007  HG2 MET A 578      79.820  85.690  44.360  1.00  0.00           H 
ATOM   2008  SD  MET A 578      79.590  83.310  44.520  1.00  0.00           S 
ATOM   2009  CE  MET A 578      79.560  83.420  46.340  1.00  0.00           C 
ATOM   2010  HE1 MET A 578      80.320  82.720  46.760  1.00  0.00           H 
ATOM   2011  HE2 MET A 578      79.860  84.420  46.730  1.00  0.00           H 
ATOM   2012  HE3 MET A 578      78.550  83.190  46.740  1.00  0.00           H 
ATOM   2013  C   MET A 578      76.630  86.840  43.290  1.00  0.00           C 
ATOM   2014  O   MET A 578      77.310  87.240  42.360  1.00  0.00           O 
ATOM   2015  N   GLY A 579      75.360  86.360  43.070  1.00  0.00           N 
ATOM   2016  HN  GLY A 579      74.890  86.060  43.900  1.00  0.00           H 
ATOM   2017  CA  GLY A 579      74.690  86.340  41.780  1.00  0.00           C 
ATOM   2018  HA1 GLY A 579      75.310  85.730  41.130  1.00  0.00           H 
ATOM   2019  HA2 GLY A 579      73.710  85.900  41.930  1.00  0.00           H 
ATOM   2020  C   GLY A 579      74.630  87.730  41.180  1.00  0.00           C 
ATOM   2021  O   GLY A 579      75.010  87.910  40.030  1.00  0.00           O 
ATOM   2022  N   ASP A 580      74.330  88.810  41.910  1.00  0.00           N 
ATOM   2023  HN  ASP A 580      73.920  88.610  42.800  1.00  0.00           H 
ATOM   2024  CA  ASP A 580      74.310  90.150  41.450  1.00  0.00           C 
ATOM   2025  HA  ASP A 580      74.000  90.050  40.420  1.00  0.00           H 
ATOM   2026  CB  ASP A 580      73.190  90.830  42.280  1.00  0.00           C 
ATOM   2027  HB1 ASP A 580      72.370  90.090  42.260  1.00  0.00           H 
ATOM   2028  HB2 ASP A 580      73.440  90.940  43.360  1.00  0.00           H 
ATOM   2029  CG  ASP A 580      72.770  92.180  41.750  1.00  0.00           C 
ATOM   2030  OD1 ASP A 580      72.170  92.330  40.600  1.00  0.00           O 
ATOM   2031  OD2 ASP A 580      72.970  93.120  42.590  1.00  0.00           O 
ATOM   2032  C   ASP A 580      75.600  90.860  41.440  1.00  0.00           C 
ATOM   2033  O   ASP A 580      75.790  91.970  40.920  1.00  0.00           O 
ATOM   2034  N   THR A 581      76.710  90.270  41.940  1.00  0.00           N 
ATOM   2035  HN  THR A 581      76.660  89.500  42.580  1.00  0.00           H 
ATOM   2036  CA  THR A 581      78.030  90.890  41.790  1.00  0.00           C 
ATOM   2037  HA  THR A 581      77.880  91.890  41.410  1.00  0.00           H 
ATOM   2038  CB  THR A 581      78.670  91.090  43.190  1.00  0.00           C 
ATOM   2039  HB  THR A 581      79.110  90.160  43.610  1.00  0.00           H 
ATOM   2040  OG1 THR A 581      77.760  91.430  44.250  1.00  0.00           O 
ATOM   2041  HG1 THR A 581      77.320  90.620  44.510  1.00  0.00           H 
ATOM   2042  CG2 THR A 581      79.780  92.210  43.190  1.00  0.00           C 
ATOM   2043 1HG2 THR A 581      79.380  93.230  43.000  1.00  0.00           H 
ATOM   2044 2HG2 THR A 581      80.280  92.200  44.180  1.00  0.00           H 
ATOM   2045 3HG2 THR A 581      80.610  91.990  42.480  1.00  0.00           H 
ATOM   2046  C   THR A 581      78.970  90.090  40.860  1.00  0.00           C 
ATOM   2047  O   THR A 581      80.000  90.620  40.510  1.00  0.00           O 
ATOM   2048  N   HSD A 582      78.710  88.830  40.520  1.00  0.00           N 
ATOM   2049  HN  HSD A 582      77.950  88.400  41.000  1.00  0.00           H 
ATOM   2050  CA  HSD A 582      79.520  88.010  39.650  1.00  0.00           C 
ATOM   2051  HA  HSD A 582      80.410  88.530  39.330  1.00  0.00           H 
ATOM   2052  CB  HSD A 582      80.000  86.720  40.320  1.00  0.00           C 
ATOM   2053  HB1 HSD A 582      79.110  86.330  40.860  1.00  0.00           H 
ATOM   2054  HB2 HSD A 582      80.380  85.980  39.580  1.00  0.00           H 
ATOM   2055  ND1 HSD A 582      82.220  86.280  41.310  1.00  0.00           N 
ATOM   2056  HD1 HSD A 582      82.300  85.460  40.740  1.00  0.00           H 
ATOM   2057  CG  HSD A 582      81.060  86.980  41.340  1.00  0.00           C 
ATOM   2058  CE1 HSD A 582      83.070  86.800  42.240  1.00  0.00           C 
ATOM   2059  HE1 HSD A 582      84.100  86.470  42.370  1.00  0.00           H 
ATOM   2060  NE2 HSD A 582      82.550  87.760  42.920  1.00  0.00           N 
ATOM   2061  CD2 HSD A 582      81.260  87.870  42.350  1.00  0.00           C 
ATOM   2062  HD2 HSD A 582      80.570  88.570  42.810  1.00  0.00           H 
ATOM   2063  C   HSD A 582      78.880  87.660  38.350  1.00  0.00           C 
ATOM   2064  O   HSD A 582      79.610  87.580  37.320  1.00  0.00           O 
ATOM   2065  N   TRP A 583      77.580  87.390  38.320  1.00  0.00           N 
ATOM   2066  HN  TRP A 583      76.940  87.520  39.070  1.00  0.00           H 
ATOM   2067  CA  TRP A 583      76.950  87.110  37.090  1.00  0.00           C 
ATOM   2068  HA  TRP A 583      77.570  87.040  36.210  1.00  0.00           H 
ATOM   2069  CB  TRP A 583      76.200  85.760  37.230  1.00  0.00           C 
ATOM   2070  HB1 TRP A 583      76.930  85.060  37.680  1.00  0.00           H 
ATOM   2071  HB2 TRP A 583      75.320  85.760  37.900  1.00  0.00           H 
ATOM   2072  CG  TRP A 583      75.780  85.200  35.920  1.00  0.00           C 
ATOM   2073  CD1 TRP A 583      76.610  84.830  34.890  1.00  0.00           C 
ATOM   2074  HD1 TRP A 583      77.680  84.730  34.960  1.00  0.00           H 
ATOM   2075  NE1 TRP A 583      75.890  84.490  33.800  1.00  0.00           N 
ATOM   2076  HE1 TRP A 583      76.230  83.910  33.100  1.00  0.00           H 
ATOM   2077  CE2 TRP A 583      74.590  84.750  34.030  1.00  0.00           C 
ATOM   2078  CD2 TRP A 583      74.520  85.210  35.350  1.00  0.00           C 
ATOM   2079  CE3 TRP A 583      73.260  85.560  35.870  1.00  0.00           C 
ATOM   2080  HE3 TRP A 583      73.160  85.910  36.890  1.00  0.00           H 
ATOM   2081  CZ3 TRP A 583      72.090  85.320  35.130  1.00  0.00           C 
ATOM   2082  HZ3 TRP A 583      71.140  85.550  35.580  1.00  0.00           H 
ATOM   2083  CZ2 TRP A 583      73.470  84.520  33.250  1.00  0.00           C 
ATOM   2084  HZ2 TRP A 583      73.550  84.220  32.220  1.00  0.00           H 
ATOM   2085  CH2 TRP A 583      72.230  84.740  33.900  1.00  0.00           C 
ATOM   2086  HH2 TRP A 583      71.320  84.560  33.340  1.00  0.00           H 
ATOM   2087  C   TRP A 583      76.120  88.270  36.570  1.00  0.00           C 
ATOM   2088  O   TRP A 583      75.140  88.230  35.780  1.00  0.00           O 
ATOM   2089  N   ARG A 584      76.490  89.470  37.170  1.00  0.00           N 
ATOM   2090  HN  ARG A 584      77.400  89.530  37.570  1.00  0.00           H 
ATOM   2091  CA  ARG A 584      75.840  90.710  36.880  1.00  0.00           C 
ATOM   2092  HA  ARG A 584      75.510  90.870  35.870  1.00  0.00           H 
ATOM   2093  CB  ARG A 584      74.500  90.860  37.680  1.00  0.00           C 
ATOM   2094  HB1 ARG A 584      73.940  89.950  37.390  1.00  0.00           H 
ATOM   2095  HB2 ARG A 584      74.690  90.760  38.770  1.00  0.00           H 
ATOM   2096  CG  ARG A 584      73.490  92.020  37.410  1.00  0.00           C 
ATOM   2097  HG1 ARG A 584      72.480  91.980  37.870  1.00  0.00           H 
ATOM   2098  HG2 ARG A 584      73.930  92.910  37.920  1.00  0.00           H 
ATOM   2099  CD  ARG A 584      73.400  92.300  35.900  1.00  0.00           C 
ATOM   2100  HD1 ARG A 584      72.690  93.120  35.670  1.00  0.00           H 
ATOM   2101  HD2 ARG A 584      74.390  92.570  35.480  1.00  0.00           H 
ATOM   2102  NE  ARG A 584      72.880  91.090  35.310  1.00  0.00           N 
ATOM   2103  HE  ARG A 584      72.640  90.270  35.830  1.00  0.00           H 
ATOM   2104  CZ  ARG A 584      72.270  90.970  34.150  1.00  0.00           C 
ATOM   2105  NH1 ARG A 584      71.540  89.870  33.890  1.00  0.00           N 
ATOM   2106 1HH1 ARG A 584      71.210  89.160  34.510  1.00  0.00           H 
ATOM   2107 2HH1 ARG A 584      71.020  89.900  33.030  1.00  0.00           H 
ATOM   2108  NH2 ARG A 584      72.470  91.830  33.180  1.00  0.00           N 
ATOM   2109 1HH2 ARG A 584      72.990  92.670  33.330  1.00  0.00           H 
ATOM   2110 2HH2 ARG A 584      71.950  91.770  32.330  1.00  0.00           H 
ATOM   2111  C   ARG A 584      76.880  91.780  37.050  1.00  0.00           C 
ATOM   2112  O   ARG A 584      77.880  91.810  36.320  1.00  0.00           O 
ATOM   2113  N   VAL A 585      76.800  92.770  38.040  1.00  0.00           N 
ATOM   2114  HN  VAL A 585      76.180  92.680  38.820  1.00  0.00           H 
ATOM   2115  CA  VAL A 585      77.690  93.950  38.110  1.00  0.00           C 
ATOM   2116  HA  VAL A 585      77.950  94.220  37.100  1.00  0.00           H 
ATOM   2117  CB  VAL A 585      77.030  95.240  38.640  1.00  0.00           C 
ATOM   2118  HB  VAL A 585      76.470  95.650  37.770  1.00  0.00           H 
ATOM   2119  CG1 VAL A 585      76.030  94.900  39.710  1.00  0.00           C 
ATOM   2120 1HG1 VAL A 585      75.270  95.680  39.930  1.00  0.00           H 
ATOM   2121 2HG1 VAL A 585      75.350  94.100  39.360  1.00  0.00           H 
ATOM   2122 3HG1 VAL A 585      76.510  94.650  40.680  1.00  0.00           H 
ATOM   2123  CG2 VAL A 585      77.960  96.380  39.210  1.00  0.00           C 
ATOM   2124 1HG2 VAL A 585      78.930  96.350  38.680  1.00  0.00           H 
ATOM   2125 2HG2 VAL A 585      77.330  97.290  39.110  1.00  0.00           H 
ATOM   2126 3HG2 VAL A 585      78.100  96.200  40.300  1.00  0.00           H 
ATOM   2127  C   VAL A 585      79.020  93.650  38.780  1.00  0.00           C 
ATOM   2128  O   VAL A 585      79.080  93.650  39.990  1.00  0.00           O 
ATOM   2129  N   ALA A 586      80.120  93.560  37.950  1.00  0.00           N 
ATOM   2130  HN  ALA A 586      79.960  93.450  36.970  1.00  0.00           H 
ATOM   2131  CA  ALA A 586      81.450  93.520  38.390  1.00  0.00           C 
ATOM   2132  HA  ALA A 586      81.440  93.820  39.430  1.00  0.00           H 
ATOM   2133  CB  ALA A 586      82.090  92.110  38.270  1.00  0.00           C 
ATOM   2134  HB1 ALA A 586      83.150  91.990  38.590  1.00  0.00           H 
ATOM   2135  HB2 ALA A 586      81.530  91.410  38.930  1.00  0.00           H 
ATOM   2136  HB3 ALA A 586      81.960  91.610  37.290  1.00  0.00           H 
ATOM   2137  C   ALA A 586      82.360  94.540  37.760  1.00  0.00           C 
ATOM   2138  O   ALA A 586      83.280  95.170  38.290  1.00  0.00           O 
ATOM   2139  N   HSD A 587      82.040  94.960  36.460  1.00  0.00           N 
ATOM   2140  HN  HSD A 587      81.340  94.540  35.890  1.00  0.00           H 
ATOM   2141  CA  HSD A 587      82.840  95.940  35.830  1.00  0.00           C 
ATOM   2142  HA  HSD A 587      83.740  96.040  36.420  1.00  0.00           H 
ATOM   2143  CB  HSD A 587      83.180  95.500  34.390  1.00  0.00           C 
ATOM   2144  HB1 HSD A 587      83.760  94.550  34.400  1.00  0.00           H 
ATOM   2145  HB2 HSD A 587      82.330  95.400  33.680  1.00  0.00           H 
ATOM   2146  ND1 HSD A 587      85.550  96.390  33.980  1.00  0.00           N 
ATOM   2147  HD1 HSD A 587      86.000  95.830  34.670  1.00  0.00           H 
ATOM   2148  CG  HSD A 587      84.200  96.400  33.740  1.00  0.00           C 
ATOM   2149  CE1 HSD A 587      86.130  97.190  33.130  1.00  0.00           C 
ATOM   2150  HE1 HSD A 587      87.210  97.360  33.140  1.00  0.00           H 
ATOM   2151  NE2 HSD A 587      85.290  97.850  32.370  1.00  0.00           N 
ATOM   2152  CD2 HSD A 587      84.070  97.280  32.640  1.00  0.00           C 
ATOM   2153  HD2 HSD A 587      83.170  97.630  32.150  1.00  0.00           H 
ATOM   2154  C   HSD A 587      82.110  97.200  35.780  1.00  0.00           C 
ATOM   2155  O   HSD A 587      82.620  98.280  35.560  1.00  0.00           O 
ATOM   2156  N   GLU A 588      80.730  97.220  35.980  1.00  0.00           N 
ATOM   2157  HN  GLU A 588      80.180  96.400  36.120  1.00  0.00           H 
ATOM   2158  CA  GLU A 588      79.980  98.470  36.010  1.00  0.00           C 
ATOM   2159  HA  GLU A 588      80.310  99.070  35.170  1.00  0.00           H 
ATOM   2160  CB  GLU A 588      78.480  97.940  35.900  1.00  0.00           C 
ATOM   2161  HB1 GLU A 588      78.380  97.690  34.820  1.00  0.00           H 
ATOM   2162  HB2 GLU A 588      78.280  96.970  36.410  1.00  0.00           H 
ATOM   2163  CG  GLU A 588      77.340  98.880  36.270  1.00  0.00           C 
ATOM   2164  HG1 GLU A 588      77.390  99.190  37.340  1.00  0.00           H 
ATOM   2165  HG2 GLU A 588      77.410  99.770  35.610  1.00  0.00           H 
ATOM   2166  CD  GLU A 588      75.960  98.460  35.960  1.00  0.00           C 
ATOM   2167  OE1 GLU A 588      75.780  97.260  35.660  1.00  0.00           O 
ATOM   2168  OE2 GLU A 588      75.010  99.270  35.920  1.00  0.00           O 
ATOM   2169  C   GLU A 588      80.210  99.350  37.280  1.00  0.00           C 
ATOM   2170  O   GLU A 588      79.960 100.550  37.260  1.00  0.00           O 
ATOM   2171  N   ARG A 589      80.680  98.750  38.360  1.00  0.00           N 
ATOM   2172  HN  ARG A 589      80.690  97.750  38.410  1.00  0.00           H 
ATOM   2173  CA  ARG A 589      81.210  99.430  39.510  1.00  0.00           C 
ATOM   2174  HA  ARG A 589      80.450 100.030  39.980  1.00  0.00           H 
ATOM   2175  CB  ARG A 589      81.520  98.480  40.700  1.00  0.00           C 
ATOM   2176  HB1 ARG A 589      81.890  99.070  41.570  1.00  0.00           H 
ATOM   2177  HB2 ARG A 589      80.630  97.890  41.010  1.00  0.00           H 
ATOM   2178  CG  ARG A 589      82.620  97.440  40.500  1.00  0.00           C 
ATOM   2179  HG1 ARG A 589      82.350  96.460  40.950  1.00  0.00           H 
ATOM   2180  HG2 ARG A 589      82.880  97.230  39.440  1.00  0.00           H 
ATOM   2181  CD  ARG A 589      84.050  97.750  41.180  1.00  0.00           C 
ATOM   2182  HD1 ARG A 589      84.170  98.840  41.010  1.00  0.00           H 
ATOM   2183  HD2 ARG A 589      84.210  97.610  42.270  1.00  0.00           H 
ATOM   2184  NE  ARG A 589      85.130  97.110  40.430  1.00  0.00           N 
ATOM   2185  HE  ARG A 589      85.710  97.620  39.790  1.00  0.00           H 
ATOM   2186  CZ  ARG A 589      85.580  95.920  40.760  1.00  0.00           C 
ATOM   2187  NH1 ARG A 589      84.990  95.140  41.660  1.00  0.00           N 
ATOM   2188 1HH1 ARG A 589      84.090  95.460  41.950  1.00  0.00           H 
ATOM   2189 2HH1 ARG A 589      85.330  94.240  41.920  1.00  0.00           H 
ATOM   2190  NH2 ARG A 589      86.790  95.520  40.280  1.00  0.00           N 
ATOM   2191 1HH2 ARG A 589      87.140  96.040  39.500  1.00  0.00           H 
ATOM   2192 2HH2 ARG A 589      87.200  94.660  40.570  1.00  0.00           H 
ATOM   2193  C   ARG A 589      82.440 100.340  39.200  1.00  0.00           C 
ATOM   2194  O   ARG A 589      82.480 101.490  39.650  1.00  0.00           O 
ATOM   2195  N   MET B 454     111.880  88.180  71.620  1.00  0.00           N 
ATOM   2196  HN  MET B 454     112.180  88.600  72.470  1.00  0.00           H 
ATOM   2197  CA  MET B 454     111.570  86.730  71.430  1.00  0.00           C 
ATOM   2198  HA  MET B 454     112.310  86.210  70.830  1.00  0.00           H 
ATOM   2199  CB  MET B 454     111.560  85.960  72.810  1.00  0.00           C 
ATOM   2200  HB1 MET B 454     111.170  86.520  73.680  1.00  0.00           H 
ATOM   2201  HB2 MET B 454     111.070  84.990  72.590  1.00  0.00           H 
ATOM   2202  CG  MET B 454     112.970  85.560  73.330  1.00  0.00           C 
ATOM   2203  HG1 MET B 454     113.320  84.920  72.490  1.00  0.00           H 
ATOM   2204  HG2 MET B 454     113.590  86.440  73.600  1.00  0.00           H 
ATOM   2205  SD  MET B 454     112.720  84.600  74.870  1.00  0.00           S 
ATOM   2206  CE  MET B 454     114.430  84.140  75.010  1.00  0.00           C 
ATOM   2207  HE1 MET B 454     114.420  83.160  75.540  1.00  0.00           H 
ATOM   2208  HE2 MET B 454     114.800  83.910  73.990  1.00  0.00           H 
ATOM   2209  HE3 MET B 454     115.120  84.770  75.620  1.00  0.00           H 
ATOM   2210  C   MET B 454     110.230  86.450  70.770  1.00  0.00           C 
ATOM   2211  O   MET B 454     110.180  85.750  69.740  1.00  0.00           O 
ATOM   2212  N   SER B 455     109.120  87.110  71.230  1.00  0.00           N 
ATOM   2213  HN  SER B 455     109.200  87.870  71.870  1.00  0.00           H 
ATOM   2214  CA  SER B 455     107.830  86.800  70.670  1.00  0.00           C 
ATOM   2215  HA  SER B 455     107.610  85.760  70.850  1.00  0.00           H 
ATOM   2216  CB  SER B 455     106.700  87.520  71.460  1.00  0.00           C 
ATOM   2217  HB1 SER B 455     106.940  88.600  71.580  1.00  0.00           H 
ATOM   2218  HB2 SER B 455     105.770  87.300  70.900  1.00  0.00           H 
ATOM   2219  OG  SER B 455     106.580  86.950  72.770  1.00  0.00           O 
ATOM   2220  HG1 SER B 455     107.420  87.010  73.220  1.00  0.00           H 
ATOM   2221  C   SER B 455     107.680  87.140  69.150  1.00  0.00           C 
ATOM   2222  O   SER B 455     107.150  86.410  68.310  1.00  0.00           O 
ATOM   2223  N   PHE B 456     108.260  88.320  68.760  1.00  0.00           N 
ATOM   2224  HN  PHE B 456     108.800  88.830  69.420  1.00  0.00           H 
ATOM   2225  CA  PHE B 456     108.430  88.640  67.360  1.00  0.00           C 
ATOM   2226  HA  PHE B 456     107.450  88.590  66.910  1.00  0.00           H 
ATOM   2227  CB  PHE B 456     109.110  90.030  67.140  1.00  0.00           C 
ATOM   2228  HB1 PHE B 456     110.010  90.060  67.800  1.00  0.00           H 
ATOM   2229  HB2 PHE B 456     109.350  90.100  66.060  1.00  0.00           H 
ATOM   2230  CG  PHE B 456     108.200  91.150  67.470  1.00  0.00           C 
ATOM   2231  CD1 PHE B 456     106.950  91.290  66.780  1.00  0.00           C 
ATOM   2232  HD1 PHE B 456     106.550  90.540  66.120  1.00  0.00           H 
ATOM   2233  CE1 PHE B 456     106.220  92.450  66.980  1.00  0.00           C 
ATOM   2234  HE1 PHE B 456     105.240  92.530  66.530  1.00  0.00           H 
ATOM   2235  CZ  PHE B 456     106.690  93.490  67.790  1.00  0.00           C 
ATOM   2236  HZ  PHE B 456     106.110  94.380  67.990  1.00  0.00           H 
ATOM   2237  CD2 PHE B 456     108.660  92.130  68.290  1.00  0.00           C 
ATOM   2238  HD2 PHE B 456     109.640  92.080  68.750  1.00  0.00           H 
ATOM   2239  CE2 PHE B 456     107.900  93.350  68.480  1.00  0.00           C 
ATOM   2240  HE2 PHE B 456     108.250  94.090  69.180  1.00  0.00           H 
ATOM   2241  C   PHE B 456     109.290  87.630  66.580  1.00  0.00           C 
ATOM   2242  O   PHE B 456     108.890  87.140  65.540  1.00  0.00           O 
ATOM   2243  N   ALA B 457     110.400  87.230  67.140  1.00  0.00           N 
ATOM   2244  HN  ALA B 457     110.710  87.590  68.010  1.00  0.00           H 
ATOM   2245  CA  ALA B 457     111.290  86.270  66.570  1.00  0.00           C 
ATOM   2246  HA  ALA B 457     111.540  86.580  65.570  1.00  0.00           H 
ATOM   2247  CB  ALA B 457     112.560  86.130  67.370  1.00  0.00           C 
ATOM   2248  HB1 ALA B 457     113.240  85.340  66.990  1.00  0.00           H 
ATOM   2249  HB2 ALA B 457     113.130  87.070  67.200  1.00  0.00           H 
ATOM   2250  HB3 ALA B 457     112.490  85.980  68.470  1.00  0.00           H 
ATOM   2251  C   ALA B 457     110.700  84.860  66.400  1.00  0.00           C 
ATOM   2252  O   ALA B 457     111.020  84.160  65.440  1.00  0.00           O 
ATOM   2253  N   LEU B 458     109.840  84.380  67.360  1.00  0.00           N 
ATOM   2254  HN  LEU B 458     109.590  84.970  68.120  1.00  0.00           H 
ATOM   2255  CA  LEU B 458     109.070  83.130  67.160  1.00  0.00           C 
ATOM   2256  HA  LEU B 458     109.910  82.490  66.940  1.00  0.00           H 
ATOM   2257  CB  LEU B 458     108.140  82.710  68.350  1.00  0.00           C 
ATOM   2258  HB1 LEU B 458     107.660  83.630  68.750  1.00  0.00           H 
ATOM   2259  HB2 LEU B 458     107.310  82.060  68.020  1.00  0.00           H 
ATOM   2260  CG  LEU B 458     108.900  81.850  69.400  1.00  0.00           C 
ATOM   2261  HG  LEU B 458     108.130  81.510  70.130  1.00  0.00           H 
ATOM   2262  CD1 LEU B 458     109.740  80.650  68.860  1.00  0.00           C 
ATOM   2263 1HD1 LEU B 458     110.290  80.220  69.730  1.00  0.00           H 
ATOM   2264 2HD1 LEU B 458     109.140  79.920  68.270  1.00  0.00           H 
ATOM   2265 3HD1 LEU B 458     110.510  81.090  68.190  1.00  0.00           H 
ATOM   2266  CD2 LEU B 458     109.820  82.680  70.230  1.00  0.00           C 
ATOM   2267 1HD2 LEU B 458     110.650  83.060  69.590  1.00  0.00           H 
ATOM   2268 2HD2 LEU B 458     109.340  83.630  70.540  1.00  0.00           H 
ATOM   2269 3HD2 LEU B 458     110.170  82.110  71.120  1.00  0.00           H 
ATOM   2270  C   LEU B 458     108.120  83.170  65.990  1.00  0.00           C 
ATOM   2271  O   LEU B 458     108.160  82.260  65.150  1.00  0.00           O 
ATOM   2272  N   VAL B 459     107.350  84.330  65.920  1.00  0.00           N 
ATOM   2273  HN  VAL B 459     107.600  85.050  66.560  1.00  0.00           H 
ATOM   2274  CA  VAL B 459     106.350  84.560  64.920  1.00  0.00           C 
ATOM   2275  HA  VAL B 459     105.790  83.640  64.850  1.00  0.00           H 
ATOM   2276  CB  VAL B 459     105.460  85.700  65.250  1.00  0.00           C 
ATOM   2277  HB  VAL B 459     105.990  86.580  65.690  1.00  0.00           H 
ATOM   2278  CG1 VAL B 459     104.600  86.220  64.040  1.00  0.00           C 
ATOM   2279 1HG1 VAL B 459     103.950  87.070  64.360  1.00  0.00           H 
ATOM   2280 2HG1 VAL B 459     105.240  86.660  63.240  1.00  0.00           H 
ATOM   2281 3HG1 VAL B 459     104.030  85.350  63.650  1.00  0.00           H 
ATOM   2282  CG2 VAL B 459     104.570  85.180  66.400  1.00  0.00           C 
ATOM   2283 1HG2 VAL B 459     104.070  86.010  66.940  1.00  0.00           H 
ATOM   2284 2HG2 VAL B 459     103.800  84.440  66.110  1.00  0.00           H 
ATOM   2285 3HG2 VAL B 459     105.260  84.760  67.160  1.00  0.00           H 
ATOM   2286  C   VAL B 459     106.950  84.710  63.550  1.00  0.00           C 
ATOM   2287  O   VAL B 459     106.650  83.950  62.660  1.00  0.00           O 
ATOM   2288  N   LEU B 460     107.990  85.550  63.370  1.00  0.00           N 
ATOM   2289  HN  LEU B 460     108.290  86.070  64.160  1.00  0.00           H 
ATOM   2290  CA  LEU B 460     108.730  85.710  62.090  1.00  0.00           C 
ATOM   2291  HA  LEU B 460     107.960  85.770  61.330  1.00  0.00           H 
ATOM   2292  CB  LEU B 460     109.700  86.950  62.250  1.00  0.00           C 
ATOM   2293  HB1 LEU B 460     110.090  87.090  63.280  1.00  0.00           H 
ATOM   2294  HB2 LEU B 460     110.620  86.820  61.640  1.00  0.00           H 
ATOM   2295  CG  LEU B 460     109.150  88.300  61.750  1.00  0.00           C 
ATOM   2296  HG  LEU B 460     108.810  88.240  60.690  1.00  0.00           H 
ATOM   2297  CD1 LEU B 460     108.020  88.720  62.740  1.00  0.00           C 
ATOM   2298 1HD1 LEU B 460     107.770  89.790  62.600  1.00  0.00           H 
ATOM   2299 2HD1 LEU B 460     107.100  88.100  62.670  1.00  0.00           H 
ATOM   2300 3HD1 LEU B 460     108.400  88.630  63.780  1.00  0.00           H 
ATOM   2301  CD2 LEU B 460     110.200  89.450  61.620  1.00  0.00           C 
ATOM   2302 1HD2 LEU B 460     110.540  89.820  62.610  1.00  0.00           H 
ATOM   2303 2HD2 LEU B 460     111.080  89.120  61.030  1.00  0.00           H 
ATOM   2304 3HD2 LEU B 460     109.720  90.320  61.120  1.00  0.00           H 
ATOM   2305  C   LEU B 460     109.570  84.490  61.650  1.00  0.00           C 
ATOM   2306  O   LEU B 460     109.610  84.140  60.440  1.00  0.00           O 
ATOM   2307  N   GLY B 461     110.240  83.830  62.620  1.00  0.00           N 
ATOM   2308  HN  GLY B 461     110.310  84.180  63.550  1.00  0.00           H 
ATOM   2309  CA  GLY B 461     111.160  82.700  62.320  1.00  0.00           C 
ATOM   2310  HA1 GLY B 461     111.900  83.030  61.610  1.00  0.00           H 
ATOM   2311  HA2 GLY B 461     111.550  82.280  63.230  1.00  0.00           H 
ATOM   2312  C   GLY B 461     110.380  81.580  61.750  1.00  0.00           C 
ATOM   2313  O   GLY B 461     110.800  80.960  60.750  1.00  0.00           O 
ATOM   2314  N   TRP B 462     109.280  81.240  62.520  1.00  0.00           N 
ATOM   2315  HN  TRP B 462     109.130  81.620  63.430  1.00  0.00           H 
ATOM   2316  CA  TRP B 462     108.370  80.170  62.080  1.00  0.00           C 
ATOM   2317  HA  TRP B 462     108.900  79.270  61.810  1.00  0.00           H 
ATOM   2318  CB  TRP B 462     107.300  79.810  63.120  1.00  0.00           C 
ATOM   2319  HB1 TRP B 462     107.000  80.690  63.730  1.00  0.00           H 
ATOM   2320  HB2 TRP B 462     106.440  79.280  62.650  1.00  0.00           H 
ATOM   2321  CG  TRP B 462     107.840  78.770  64.100  1.00  0.00           C 
ATOM   2322  CD1 TRP B 462     108.250  78.900  65.410  1.00  0.00           C 
ATOM   2323  HD1 TRP B 462     108.360  79.810  65.970  1.00  0.00           H 
ATOM   2324  NE1 TRP B 462     108.630  77.680  65.860  1.00  0.00           N 
ATOM   2325  HE1 TRP B 462     109.050  77.380  66.690  1.00  0.00           H 
ATOM   2326  CE2 TRP B 462     108.540  76.760  64.830  1.00  0.00           C 
ATOM   2327  CD2 TRP B 462     108.010  77.370  63.670  1.00  0.00           C 
ATOM   2328  CE3 TRP B 462     107.810  76.670  62.550  1.00  0.00           C 
ATOM   2329  HE3 TRP B 462     107.360  77.160  61.700  1.00  0.00           H 
ATOM   2330  CZ3 TRP B 462     108.190  75.300  62.480  1.00  0.00           C 
ATOM   2331  HZ3 TRP B 462     108.000  74.720  61.590  1.00  0.00           H 
ATOM   2332  CZ2 TRP B 462     108.870  75.410  64.810  1.00  0.00           C 
ATOM   2333  HZ2 TRP B 462     109.430  74.990  65.640  1.00  0.00           H 
ATOM   2334  CH2 TRP B 462     108.710  74.700  63.620  1.00  0.00           C 
ATOM   2335  HH2 TRP B 462     109.110  73.700  63.560  1.00  0.00           H 
ATOM   2336  C   TRP B 462     107.750  80.600  60.690  1.00  0.00           C 
ATOM   2337  O   TRP B 462     107.960  79.890  59.740  1.00  0.00           O 
ATOM   2338  N   CYS B 463     107.190  81.820  60.500  1.00  0.00           N 
ATOM   2339  HN  CYS B 463     107.240  82.520  61.200  1.00  0.00           H 
ATOM   2340  CA  CYS B 463     106.450  82.110  59.290  1.00  0.00           C 
ATOM   2341  HA  CYS B 463     105.840  81.230  59.180  1.00  0.00           H 
ATOM   2342  CB  CYS B 463     105.540  83.340  59.380  1.00  0.00           C 
ATOM   2343  HB1 CYS B 463     106.110  84.230  59.720  1.00  0.00           H 
ATOM   2344  HB2 CYS B 463     105.080  83.640  58.410  1.00  0.00           H 
ATOM   2345  SG  CYS B 463     104.150  83.120  60.560  1.00  0.00           S 
ATOM   2346  HG1 CYS B 463     104.820  82.620  61.590  1.00  0.00           H 
ATOM   2347  C   CYS B 463     107.320  82.320  58.010  1.00  0.00           C 
ATOM   2348  O   CYS B 463     106.820  82.270  56.880  1.00  0.00           O 
ATOM   2349  N   ASN B 464     108.680  82.480  58.170  1.00  0.00           N 
ATOM   2350  HN  ASN B 464     108.970  82.550  59.120  1.00  0.00           H 
ATOM   2351  CA  ASN B 464     109.660  82.230  57.150  1.00  0.00           C 
ATOM   2352  HA  ASN B 464     109.370  82.800  56.280  1.00  0.00           H 
ATOM   2353  CB  ASN B 464     111.100  82.630  57.590  1.00  0.00           C 
ATOM   2354  HB1 ASN B 464     111.290  82.040  58.510  1.00  0.00           H 
ATOM   2355  HB2 ASN B 464     111.720  82.300  56.730  1.00  0.00           H 
ATOM   2356  CG  ASN B 464     111.370  84.110  57.720  1.00  0.00           C 
ATOM   2357  OD1 ASN B 464     110.670  84.890  57.040  1.00  0.00           O 
ATOM   2358  ND2 ASN B 464     112.190  84.550  58.710  1.00  0.00           N 
ATOM   2359 1HD2 ASN B 464     112.510  83.830  59.320  1.00  0.00           H 
ATOM   2360 2HD2 ASN B 464     112.340  85.540  58.700  1.00  0.00           H 
ATOM   2361  C   ASN B 464     109.690  80.850  56.610  1.00  0.00           C 
ATOM   2362  O   ASN B 464     110.190  80.670  55.500  1.00  0.00           O 
ATOM   2363  N   VAL B 465     109.290  79.770  57.440  1.00  0.00           N 
ATOM   2364  HN  VAL B 465     108.940  79.840  58.370  1.00  0.00           H 
ATOM   2365  CA  VAL B 465     109.240  78.400  56.910  1.00  0.00           C 
ATOM   2366  HA  VAL B 465     110.170  78.100  56.440  1.00  0.00           H 
ATOM   2367  CB  VAL B 465     108.870  77.360  58.060  1.00  0.00           C 
ATOM   2368  HB  VAL B 465     107.910  77.740  58.470  1.00  0.00           H 
ATOM   2369  CG1 VAL B 465     108.710  75.910  57.640  1.00  0.00           C 
ATOM   2370 1HG1 VAL B 465     108.660  75.370  58.610  1.00  0.00           H 
ATOM   2371 2HG1 VAL B 465     107.870  75.700  56.950  1.00  0.00           H 
ATOM   2372 3HG1 VAL B 465     109.630  75.650  57.070  1.00  0.00           H 
ATOM   2373  CG2 VAL B 465     110.060  77.470  59.070  1.00  0.00           C 
ATOM   2374 1HG2 VAL B 465     109.650  76.960  59.960  1.00  0.00           H 
ATOM   2375 2HG2 VAL B 465     111.070  77.200  58.700  1.00  0.00           H 
ATOM   2376 3HG2 VAL B 465     110.220  78.510  59.420  1.00  0.00           H 
ATOM   2377  C   VAL B 465     108.190  78.230  55.880  1.00  0.00           C 
ATOM   2378  O   VAL B 465     108.230  77.350  55.040  1.00  0.00           O 
ATOM   2379  N   MET B 466     107.210  79.130  55.830  1.00  0.00           N 
ATOM   2380  HN  MET B 466     107.230  79.940  56.410  1.00  0.00           H 
ATOM   2381  CA  MET B 466     106.100  79.190  54.790  1.00  0.00           C 
ATOM   2382  HA  MET B 466     105.630  78.220  54.830  1.00  0.00           H 
ATOM   2383  CB  MET B 466     105.060  80.280  55.040  1.00  0.00           C 
ATOM   2384  HB1 MET B 466     105.600  81.250  55.040  1.00  0.00           H 
ATOM   2385  HB2 MET B 466     104.270  80.180  54.270  1.00  0.00           H 
ATOM   2386  CG  MET B 466     104.310  80.190  56.400  1.00  0.00           C 
ATOM   2387  HG1 MET B 466     103.640  79.310  56.510  1.00  0.00           H 
ATOM   2388  HG2 MET B 466     105.090  80.030  57.170  1.00  0.00           H 
ATOM   2389  SD  MET B 466     103.380  81.630  56.810  1.00  0.00           S 
ATOM   2390  CE  MET B 466     102.140  81.720  55.470  1.00  0.00           C 
ATOM   2391  HE1 MET B 466     102.580  81.940  54.480  1.00  0.00           H 
ATOM   2392  HE2 MET B 466     101.530  80.790  55.500  1.00  0.00           H 
ATOM   2393  HE3 MET B 466     101.480  82.570  55.740  1.00  0.00           H 
ATOM   2394  C   MET B 466     106.770  79.490  53.450  1.00  0.00           C 
ATOM   2395  O   MET B 466     106.390  79.060  52.370  1.00  0.00           O 
ATOM   2396  N   TYR B 467     107.890  80.230  53.440  1.00  0.00           N 
ATOM   2397  HN  TYR B 467     108.190  80.710  54.260  1.00  0.00           H 
ATOM   2398  CA  TYR B 467     108.620  80.580  52.280  1.00  0.00           C 
ATOM   2399  HA  TYR B 467     107.890  80.880  51.540  1.00  0.00           H 
ATOM   2400  CB  TYR B 467     109.670  81.740  52.500  1.00  0.00           C 
ATOM   2401  HB1 TYR B 467     109.170  82.600  52.990  1.00  0.00           H 
ATOM   2402  HB2 TYR B 467     110.440  81.540  53.270  1.00  0.00           H 
ATOM   2403  CG  TYR B 467     110.340  82.020  51.240  1.00  0.00           C 
ATOM   2404  CD1 TYR B 467     109.710  82.830  50.320  1.00  0.00           C 
ATOM   2405  HD1 TYR B 467     108.710  83.170  50.540  1.00  0.00           H 
ATOM   2406  CE1 TYR B 467     110.410  83.280  49.220  1.00  0.00           C 
ATOM   2407  HE1 TYR B 467     109.940  83.900  48.470  1.00  0.00           H 
ATOM   2408  CZ  TYR B 467     111.720  82.940  49.000  1.00  0.00           C 
ATOM   2409  OH  TYR B 467     112.260  83.330  47.750  1.00  0.00           O 
ATOM   2410  HH  TYR B 467     113.220  83.330  47.700  1.00  0.00           H 
ATOM   2411  CD2 TYR B 467     111.730  81.680  51.020  1.00  0.00           C 
ATOM   2412  HD2 TYR B 467     112.290  81.240  51.840  1.00  0.00           H 
ATOM   2413  CE2 TYR B 467     112.430  82.160  49.890  1.00  0.00           C 
ATOM   2414  HE2 TYR B 467     113.440  81.790  49.840  1.00  0.00           H 
ATOM   2415  C   TYR B 467     109.270  79.360  51.620  1.00  0.00           C 
ATOM   2416  O   TYR B 467     109.330  79.260  50.380  1.00  0.00           O 
ATOM   2417  N   PHE B 468     109.770  78.380  52.400  1.00  0.00           N 
ATOM   2418  HN  PHE B 468     109.830  78.430  53.390  1.00  0.00           H 
ATOM   2419  CA  PHE B 468     110.400  77.220  51.930  1.00  0.00           C 
ATOM   2420  HA  PHE B 468     111.060  77.480  51.120  1.00  0.00           H 
ATOM   2421  CB  PHE B 468     111.270  76.720  53.070  1.00  0.00           C 
ATOM   2422  HB1 PHE B 468     110.550  76.740  53.920  1.00  0.00           H 
ATOM   2423  HB2 PHE B 468     111.540  75.650  53.000  1.00  0.00           H 
ATOM   2424  CG  PHE B 468     112.510  77.570  53.300  1.00  0.00           C 
ATOM   2425  CD1 PHE B 468     113.530  77.600  52.290  1.00  0.00           C 
ATOM   2426  HD1 PHE B 468     113.430  76.990  51.410  1.00  0.00           H 
ATOM   2427  CE1 PHE B 468     114.700  78.270  52.470  1.00  0.00           C 
ATOM   2428  HE1 PHE B 468     115.460  78.240  51.700  1.00  0.00           H 
ATOM   2429  CZ  PHE B 468     114.860  79.050  53.620  1.00  0.00           C 
ATOM   2430  HZ  PHE B 468     115.800  79.540  53.820  1.00  0.00           H 
ATOM   2431  CD2 PHE B 468     112.720  78.320  54.500  1.00  0.00           C 
ATOM   2432  HD2 PHE B 468     111.920  78.460  55.220  1.00  0.00           H 
ATOM   2433  CE2 PHE B 468     113.860  79.020  54.640  1.00  0.00           C 
ATOM   2434  HE2 PHE B 468     113.970  79.590  55.550  1.00  0.00           H 
ATOM   2435  C   PHE B 468     109.450  76.150  51.350  1.00  0.00           C 
ATOM   2436  O   PHE B 468     109.910  75.110  50.910  1.00  0.00           O 
ATOM   2437  N   ALA B 469     108.170  76.330  51.470  1.00  0.00           N 
ATOM   2438  HN  ALA B 469     107.900  77.010  52.150  1.00  0.00           H 
ATOM   2439  CA  ALA B 469     107.200  75.470  50.960  1.00  0.00           C 
ATOM   2440  HA  ALA B 469     107.210  74.500  51.440  1.00  0.00           H 
ATOM   2441  CB  ALA B 469     105.830  76.100  51.430  1.00  0.00           C 
ATOM   2442  HB1 ALA B 469     105.000  75.370  51.290  1.00  0.00           H 
ATOM   2443  HB2 ALA B 469     105.710  76.490  52.460  1.00  0.00           H 
ATOM   2444  HB3 ALA B 469     105.660  77.040  50.860  1.00  0.00           H 
ATOM   2445  C   ALA B 469     107.190  75.350  49.370  1.00  0.00           C 
ATOM   2446  O   ALA B 469     106.730  74.400  48.710  1.00  0.00           O 
ATOM   2447  N   ARG B 470     107.770  76.320  48.680  1.00  0.00           N 
ATOM   2448  HN  ARG B 470     108.410  77.000  49.030  1.00  0.00           H 
ATOM   2449  CA  ARG B 470     107.760  76.340  47.190  1.00  0.00           C 
ATOM   2450  HA  ARG B 470     106.710  76.410  46.930  1.00  0.00           H 
ATOM   2451  CB  ARG B 470     108.300  77.640  46.520  1.00  0.00           C 
ATOM   2452  HB1 ARG B 470     108.400  77.730  45.420  1.00  0.00           H 
ATOM   2453  HB2 ARG B 470     107.600  78.400  46.930  1.00  0.00           H 
ATOM   2454  CG  ARG B 470     109.750  77.820  46.950  1.00  0.00           C 
ATOM   2455  HG1 ARG B 470     109.880  77.670  48.040  1.00  0.00           H 
ATOM   2456  HG2 ARG B 470     110.430  77.080  46.470  1.00  0.00           H 
ATOM   2457  CD  ARG B 470     110.410  79.200  46.640  1.00  0.00           C 
ATOM   2458  HD1 ARG B 470     111.490  79.240  46.890  1.00  0.00           H 
ATOM   2459  HD2 ARG B 470     110.280  79.500  45.580  1.00  0.00           H 
ATOM   2460  NE  ARG B 470     109.720  80.200  47.530  1.00  0.00           N 
ATOM   2461  HE  ARG B 470     109.550  79.910  48.470  1.00  0.00           H 
ATOM   2462  CZ  ARG B 470     109.170  81.330  47.140  1.00  0.00           C 
ATOM   2463  NH1 ARG B 470     109.550  82.010  46.050  1.00  0.00           N 
ATOM   2464 1HH1 ARG B 470     110.540  82.140  46.010  1.00  0.00           H 
ATOM   2465 2HH1 ARG B 470     108.960  82.790  45.850  1.00  0.00           H 
ATOM   2466  NH2 ARG B 470     108.070  81.810  47.700  1.00  0.00           N 
ATOM   2467 1HH2 ARG B 470     107.690  81.440  48.550  1.00  0.00           H 
ATOM   2468 2HH2 ARG B 470     107.570  82.410  47.070  1.00  0.00           H 
ATOM   2469  C   ARG B 470     108.370  75.150  46.450  1.00  0.00           C 
ATOM   2470  O   ARG B 470     107.790  74.870  45.420  1.00  0.00           O 
ATOM   2471  N   GLY B 471     109.430  74.480  46.930  1.00  0.00           N 
ATOM   2472  HN  GLY B 471     109.860  74.740  47.790  1.00  0.00           H 
ATOM   2473  CA  GLY B 471     110.120  73.420  46.300  1.00  0.00           C 
ATOM   2474  HA1 GLY B 471     110.470  73.770  45.340  1.00  0.00           H 
ATOM   2475  HA2 GLY B 471     110.930  73.140  46.950  1.00  0.00           H 
ATOM   2476  C   GLY B 471     109.410  72.190  46.000  1.00  0.00           C 
ATOM   2477  O   GLY B 471     109.750  71.510  45.030  1.00  0.00           O 
ATOM   2478  N   PHE B 472     108.470  71.720  46.840  1.00  0.00           N 
ATOM   2479  HN  PHE B 472     108.450  72.020  47.790  1.00  0.00           H 
ATOM   2480  CA  PHE B 472     107.690  70.520  46.460  1.00  0.00           C 
ATOM   2481  HA  PHE B 472     108.340  69.960  45.810  1.00  0.00           H 
ATOM   2482  CB  PHE B 472     107.520  69.550  47.730  1.00  0.00           C 
ATOM   2483  HB1 PHE B 472     108.530  69.240  48.070  1.00  0.00           H 
ATOM   2484  HB2 PHE B 472     107.050  70.030  48.610  1.00  0.00           H 
ATOM   2485  CG  PHE B 472     106.670  68.350  47.490  1.00  0.00           C 
ATOM   2486  CD1 PHE B 472     107.260  67.110  47.050  1.00  0.00           C 
ATOM   2487  HD1 PHE B 472     108.320  67.080  46.830  1.00  0.00           H 
ATOM   2488  CE1 PHE B 472     106.470  65.950  47.190  1.00  0.00           C 
ATOM   2489  HE1 PHE B 472     106.970  65.020  46.970  1.00  0.00           H 
ATOM   2490  CZ  PHE B 472     105.120  66.030  47.500  1.00  0.00           C 
ATOM   2491  HZ  PHE B 472     104.490  65.160  47.580  1.00  0.00           H 
ATOM   2492  CD2 PHE B 472     105.350  68.360  48.020  1.00  0.00           C 
ATOM   2493  HD2 PHE B 472     104.770  69.180  48.410  1.00  0.00           H 
ATOM   2494  CE2 PHE B 472     104.520  67.200  47.920  1.00  0.00           C 
ATOM   2495  HE2 PHE B 472     103.500  67.240  48.270  1.00  0.00           H 
ATOM   2496  C   PHE B 472     106.480  70.770  45.590  1.00  0.00           C 
ATOM   2497  O   PHE B 472     105.820  69.890  45.090  1.00  0.00           O 
ATOM   2498  N   GLN B 473     106.170  72.070  45.390  1.00  0.00           N 
ATOM   2499  HN  GLN B 473     106.890  72.750  45.550  1.00  0.00           H 
ATOM   2500  CA  GLN B 473     104.960  72.650  44.910  1.00  0.00           C 
ATOM   2501  HA  GLN B 473     105.180  73.710  44.890  1.00  0.00           H 
ATOM   2502  CB  GLN B 473     104.530  72.270  43.500  1.00  0.00           C 
ATOM   2503  HB1 GLN B 473     105.530  72.160  43.030  1.00  0.00           H 
ATOM   2504  HB2 GLN B 473     103.980  71.310  43.560  1.00  0.00           H 
ATOM   2505  CG  GLN B 473     103.500  73.200  42.700  1.00  0.00           C 
ATOM   2506  HG1 GLN B 473     102.810  73.700  43.410  1.00  0.00           H 
ATOM   2507  HG2 GLN B 473     103.960  74.020  42.110  1.00  0.00           H 
ATOM   2508  CD  GLN B 473     102.550  72.410  41.790  1.00  0.00           C 
ATOM   2509  OE1 GLN B 473     101.740  71.590  42.300  1.00  0.00           O 
ATOM   2510  NE2 GLN B 473     102.600  72.620  40.460  1.00  0.00           N 
ATOM   2511 1HE2 GLN B 473     103.250  73.280  40.090  1.00  0.00           H 
ATOM   2512 2HE2 GLN B 473     101.950  72.090  39.920  1.00  0.00           H 
ATOM   2513  C   GLN B 473     103.910  72.670  46.050  1.00  0.00           C 
ATOM   2514  O   GLN B 473     102.780  72.300  45.880  1.00  0.00           O 
ATOM   2515  N   MET B 474     104.300  73.070  47.310  1.00  0.00           N 
ATOM   2516  HN  MET B 474     105.190  73.490  47.430  1.00  0.00           H 
ATOM   2517  CA  MET B 474     103.300  73.070  48.400  1.00  0.00           C 
ATOM   2518  HA  MET B 474     102.740  72.150  48.310  1.00  0.00           H 
ATOM   2519  CB  MET B 474     103.930  73.050  49.800  1.00  0.00           C 
ATOM   2520  HB1 MET B 474     104.600  73.940  49.830  1.00  0.00           H 
ATOM   2521  HB2 MET B 474     103.190  73.100  50.630  1.00  0.00           H 
ATOM   2522  CG  MET B 474     104.860  71.830  50.210  1.00  0.00           C 
ATOM   2523  HG1 MET B 474     105.520  71.550  49.360  1.00  0.00           H 
ATOM   2524  HG2 MET B 474     105.510  72.210  51.030  1.00  0.00           H 
ATOM   2525  SD  MET B 474     104.040  70.370  50.830  1.00  0.00           S 
ATOM   2526  CE  MET B 474     105.580  69.580  51.250  1.00  0.00           C 
ATOM   2527  HE1 MET B 474     105.800  69.750  52.330  1.00  0.00           H 
ATOM   2528  HE2 MET B 474     105.560  68.500  51.000  1.00  0.00           H 
ATOM   2529  HE3 MET B 474     106.390  70.070  50.670  1.00  0.00           H 
ATOM   2530  C   MET B 474     102.320  74.210  48.220  1.00  0.00           C 
ATOM   2531  O   MET B 474     101.940  74.700  47.150  1.00  0.00           O 
ATOM   2532  N   LEU B 475     101.840  74.780  49.340  1.00  0.00           N 
ATOM   2533  HN  LEU B 475     101.990  74.440  50.270  1.00  0.00           H 
ATOM   2534  CA  LEU B 475     101.110  76.010  49.330  1.00  0.00           C 
ATOM   2535  HA  LEU B 475     100.480  76.010  48.460  1.00  0.00           H 
ATOM   2536  CB  LEU B 475     100.320  76.000  50.670  1.00  0.00           C 
ATOM   2537  HB1 LEU B 475     100.380  75.120  51.350  1.00  0.00           H 
ATOM   2538  HB2 LEU B 475     100.700  76.850  51.270  1.00  0.00           H 
ATOM   2539  CG  LEU B 475      98.790  76.310  50.530  1.00  0.00           C 
ATOM   2540  HG  LEU B 475      98.300  75.950  51.460  1.00  0.00           H 
ATOM   2541  CD1 LEU B 475      98.100  75.580  49.370  1.00  0.00           C 
ATOM   2542 1HD1 LEU B 475      98.230  74.480  49.460  1.00  0.00           H 
ATOM   2543 2HD1 LEU B 475      97.010  75.760  49.440  1.00  0.00           H 
ATOM   2544 3HD1 LEU B 475      98.450  75.970  48.390  1.00  0.00           H 
ATOM   2545  CD2 LEU B 475      98.460  77.810  50.690  1.00  0.00           C 
ATOM   2546 1HD2 LEU B 475      99.120  78.500  50.120  1.00  0.00           H 
ATOM   2547 2HD2 LEU B 475      97.380  77.950  50.470  1.00  0.00           H 
ATOM   2548 3HD2 LEU B 475      98.440  78.110  51.760  1.00  0.00           H 
ATOM   2549  C   LEU B 475     101.990  77.210  49.080  1.00  0.00           C 
ATOM   2550  O   LEU B 475     101.520  78.350  49.090  1.00  0.00           O 
ATOM   2551  N   GLY B 476     103.250  77.060  48.820  1.00  0.00           N 
ATOM   2552  HN  GLY B 476     103.650  76.150  48.870  1.00  0.00           H 
ATOM   2553  CA  GLY B 476     104.140  78.080  48.280  1.00  0.00           C 
ATOM   2554  HA1 GLY B 476     104.330  78.930  48.910  1.00  0.00           H 
ATOM   2555  HA2 GLY B 476     105.030  77.500  48.070  1.00  0.00           H 
ATOM   2556  C   GLY B 476     103.610  78.670  46.990  1.00  0.00           C 
ATOM   2557  O   GLY B 476     103.520  79.890  46.900  1.00  0.00           O 
ATOM   2558  N   PRO B 477     103.150  77.890  46.000  1.00  0.00           N 
ATOM   2559  CD  PRO B 477     103.880  76.740  45.610  1.00  0.00           C 
ATOM   2560  HD1 PRO B 477     104.060  76.070  46.480  1.00  0.00           H 
ATOM   2561  HD2 PRO B 477     104.900  76.850  45.180  1.00  0.00           H 
ATOM   2562  CA  PRO B 477     102.350  78.400  44.900  1.00  0.00           C 
ATOM   2563  HA  PRO B 477     102.930  79.010  44.230  1.00  0.00           H 
ATOM   2564  CB  PRO B 477     101.910  77.080  44.320  1.00  0.00           C 
ATOM   2565  HB1 PRO B 477     101.270  76.520  45.040  1.00  0.00           H 
ATOM   2566  HB2 PRO B 477     101.510  77.180  43.290  1.00  0.00           H 
ATOM   2567  CG  PRO B 477     103.160  76.230  44.410  1.00  0.00           C 
ATOM   2568  HG1 PRO B 477     102.920  75.180  44.680  1.00  0.00           H 
ATOM   2569  HG2 PRO B 477     103.710  76.290  43.440  1.00  0.00           H 
ATOM   2570  C   PRO B 477     101.140  79.380  45.300  1.00  0.00           C 
ATOM   2571  O   PRO B 477     100.660  80.220  44.500  1.00  0.00           O 
ATOM   2572  N   PHE B 478     100.610  79.080  46.490  1.00  0.00           N 
ATOM   2573  HN  PHE B 478     100.940  78.400  47.140  1.00  0.00           H 
ATOM   2574  CA  PHE B 478      99.370  79.670  46.940  1.00  0.00           C 
ATOM   2575  HA  PHE B 478      98.940  80.180  46.090  1.00  0.00           H 
ATOM   2576  CB  PHE B 478      98.340  78.640  47.450  1.00  0.00           C 
ATOM   2577  HB1 PHE B 478      98.870  77.900  48.080  1.00  0.00           H 
ATOM   2578  HB2 PHE B 478      97.590  79.080  48.140  1.00  0.00           H 
ATOM   2579  CG  PHE B 478      97.620  77.970  46.280  1.00  0.00           C 
ATOM   2580  CD1 PHE B 478      96.200  78.240  45.950  1.00  0.00           C 
ATOM   2581  HD1 PHE B 478      95.620  78.910  46.580  1.00  0.00           H 
ATOM   2582  CE1 PHE B 478      95.650  77.520  44.920  1.00  0.00           C 
ATOM   2583  HE1 PHE B 478      94.600  77.410  44.710  1.00  0.00           H 
ATOM   2584  CZ  PHE B 478      96.400  76.790  44.050  1.00  0.00           C 
ATOM   2585  HZ  PHE B 478      95.910  76.370  43.180  1.00  0.00           H 
ATOM   2586  CD2 PHE B 478      98.300  76.990  45.470  1.00  0.00           C 
ATOM   2587  HD2 PHE B 478      99.330  76.710  45.650  1.00  0.00           H 
ATOM   2588  CE2 PHE B 478      97.770  76.480  44.260  1.00  0.00           C 
ATOM   2589  HE2 PHE B 478      98.290  75.880  43.530  1.00  0.00           H 
ATOM   2590  C   PHE B 478      99.730  80.770  47.940  1.00  0.00           C 
ATOM   2591  O   PHE B 478      98.860  81.520  48.370  1.00  0.00           O 
ATOM   2592  N   THR B 479     101.060  80.950  48.120  1.00  0.00           N 
ATOM   2593  HN  THR B 479     101.610  80.260  47.660  1.00  0.00           H 
ATOM   2594  CA  THR B 479     101.700  82.090  48.810  1.00  0.00           C 
ATOM   2595  HA  THR B 479     101.140  82.350  49.690  1.00  0.00           H 
ATOM   2596  CB  THR B 479     103.100  81.780  49.240  1.00  0.00           C 
ATOM   2597  HB  THR B 479     103.770  81.680  48.360  1.00  0.00           H 
ATOM   2598  OG1 THR B 479     103.190  80.600  50.020  1.00  0.00           O 
ATOM   2599  HG1 THR B 479     102.530  79.960  49.740  1.00  0.00           H 
ATOM   2600  CG2 THR B 479     103.720  82.980  50.000  1.00  0.00           C 
ATOM   2601 1HG2 THR B 479     104.610  82.620  50.550  1.00  0.00           H 
ATOM   2602 2HG2 THR B 479     104.180  83.730  49.330  1.00  0.00           H 
ATOM   2603 3HG2 THR B 479     102.970  83.470  50.650  1.00  0.00           H 
ATOM   2604  C   THR B 479     101.720  83.210  47.830  1.00  0.00           C 
ATOM   2605  O   THR B 479     101.610  84.370  48.240  1.00  0.00           O 
ATOM   2606  N   ILE B 480     101.860  82.980  46.480  1.00  0.00           N 
ATOM   2607  HN  ILE B 480     101.890  82.050  46.110  1.00  0.00           H 
ATOM   2608  CA  ILE B 480     101.450  84.070  45.590  1.00  0.00           C 
ATOM   2609  HA  ILE B 480     102.140  84.890  45.670  1.00  0.00           H 
ATOM   2610  CB  ILE B 480     101.450  83.500  44.150  1.00  0.00           C 
ATOM   2611  HB  ILE B 480     100.790  82.610  44.230  1.00  0.00           H 
ATOM   2612  CG2 ILE B 480     100.920  84.540  43.200  1.00  0.00           C 
ATOM   2613 1HG2 ILE B 480     101.560  85.450  43.150  1.00  0.00           H 
ATOM   2614 2HG2 ILE B 480     100.980  84.170  42.160  1.00  0.00           H 
ATOM   2615 3HG2 ILE B 480      99.850  84.830  43.310  1.00  0.00           H 
ATOM   2616  CG1 ILE B 480     102.790  82.850  43.780  1.00  0.00           C 
ATOM   2617 1HG1 ILE B 480     103.600  83.610  43.750  1.00  0.00           H 
ATOM   2618 2HG1 ILE B 480     103.060  82.120  44.580  1.00  0.00           H 
ATOM   2619  CD  ILE B 480     102.860  81.980  42.570  1.00  0.00           C 
ATOM   2620  HD1 ILE B 480     103.860  81.510  42.510  1.00  0.00           H 
ATOM   2621  HD2 ILE B 480     102.200  81.090  42.570  1.00  0.00           H 
ATOM   2622  HD3 ILE B 480     102.710  82.580  41.640  1.00  0.00           H 
ATOM   2623  C   ILE B 480     100.050  84.600  45.830  1.00  0.00           C 
ATOM   2624  O   ILE B 480      99.900  85.790  45.770  1.00  0.00           O 
ATOM   2625  N   MET B 481      98.970  83.740  46.070  1.00  0.00           N 
ATOM   2626  HN  MET B 481      99.150  82.780  45.880  1.00  0.00           H 
ATOM   2627  CA  MET B 481      97.610  84.130  46.450  1.00  0.00           C 
ATOM   2628  HA  MET B 481      97.310  84.750  45.620  1.00  0.00           H 
ATOM   2629  CB  MET B 481      96.580  82.980  46.410  1.00  0.00           C 
ATOM   2630  HB1 MET B 481      96.750  82.230  47.210  1.00  0.00           H 
ATOM   2631  HB2 MET B 481      95.640  83.480  46.720  1.00  0.00           H 
ATOM   2632  CG  MET B 481      96.370  82.540  44.970  1.00  0.00           C 
ATOM   2633  HG1 MET B 481      96.110  83.440  44.380  1.00  0.00           H 
ATOM   2634  HG2 MET B 481      97.370  82.250  44.580  1.00  0.00           H 
ATOM   2635  SD  MET B 481      95.210  81.240  44.560  1.00  0.00           S 
ATOM   2636  CE  MET B 481      93.750  81.640  45.650  1.00  0.00           C 
ATOM   2637  HE1 MET B 481      93.830  81.240  46.680  1.00  0.00           H 
ATOM   2638  HE2 MET B 481      93.490  82.720  45.570  1.00  0.00           H 
ATOM   2639  HE3 MET B 481      92.770  81.300  45.260  1.00  0.00           H 
ATOM   2640  C   MET B 481      97.460  84.980  47.700  1.00  0.00           C 
ATOM   2641  O   MET B 481      96.740  85.890  47.700  1.00  0.00           O 
ATOM   2642  N   ILE B 482      98.270  84.670  48.730  1.00  0.00           N 
ATOM   2643  HN  ILE B 482      98.980  83.990  48.580  1.00  0.00           H 
ATOM   2644  CA  ILE B 482      98.260  85.470  50.000  1.00  0.00           C 
ATOM   2645  HA  ILE B 482      97.320  85.990  50.090  1.00  0.00           H 
ATOM   2646  CB  ILE B 482      98.500  84.630  51.290  1.00  0.00           C 
ATOM   2647  HB  ILE B 482      97.930  83.710  51.030  1.00  0.00           H 
ATOM   2648  CG2 ILE B 482      99.970  84.210  51.450  1.00  0.00           C 
ATOM   2649 1HG2 ILE B 482     100.100  83.360  52.160  1.00  0.00           H 
ATOM   2650 2HG2 ILE B 482     100.320  83.910  50.440  1.00  0.00           H 
ATOM   2651 3HG2 ILE B 482     100.720  84.940  51.820  1.00  0.00           H 
ATOM   2652  CG1 ILE B 482      97.860  85.290  52.490  1.00  0.00           C 
ATOM   2653 1HG1 ILE B 482      98.300  86.310  52.490  1.00  0.00           H 
ATOM   2654 2HG1 ILE B 482      96.760  85.400  52.390  1.00  0.00           H 
ATOM   2655  CD  ILE B 482      98.270  84.570  53.770  1.00  0.00           C 
ATOM   2656  HD1 ILE B 482      99.360  84.610  53.990  1.00  0.00           H 
ATOM   2657  HD2 ILE B 482      97.740  85.030  54.630  1.00  0.00           H 
ATOM   2658  HD3 ILE B 482      98.030  83.490  53.830  1.00  0.00           H 
ATOM   2659  C   ILE B 482      99.230  86.670  49.870  1.00  0.00           C 
ATOM   2660  O   ILE B 482      99.100  87.640  50.630  1.00  0.00           O 
ATOM   2661  N   GLN B 483     100.090  86.800  48.880  1.00  0.00           N 
ATOM   2662  HN  GLN B 483     100.250  86.050  48.250  1.00  0.00           H 
ATOM   2663  CA  GLN B 483     100.870  87.970  48.700  1.00  0.00           C 
ATOM   2664  HA  GLN B 483     100.690  88.740  49.440  1.00  0.00           H 
ATOM   2665  CB  GLN B 483     102.330  87.680  48.590  1.00  0.00           C 
ATOM   2666  HB1 GLN B 483     102.560  86.970  47.770  1.00  0.00           H 
ATOM   2667  HB2 GLN B 483     102.880  88.630  48.420  1.00  0.00           H 
ATOM   2668  CG  GLN B 483     103.090  87.080  49.830  1.00  0.00           C 
ATOM   2669  HG1 GLN B 483     102.900  85.990  49.920  1.00  0.00           H 
ATOM   2670  HG2 GLN B 483     104.140  87.300  49.530  1.00  0.00           H 
ATOM   2671  CD  GLN B 483     102.840  87.860  51.100  1.00  0.00           C 
ATOM   2672  OE1 GLN B 483     103.530  88.750  51.550  1.00  0.00           O 
ATOM   2673  NE2 GLN B 483     101.710  87.480  51.790  1.00  0.00           N 
ATOM   2674 1HE2 GLN B 483     100.980  87.000  51.300  1.00  0.00           H 
ATOM   2675 2HE2 GLN B 483     101.710  87.820  52.730  1.00  0.00           H 
ATOM   2676  C   GLN B 483     100.360  88.820  47.500  1.00  0.00           C 
ATOM   2677  O   GLN B 483     100.480  90.010  47.480  1.00  0.00           O 
ATOM   2678  N   LYS B 484      99.510  88.220  46.600  1.00  0.00           N 
ATOM   2679  HN  LYS B 484      99.610  87.290  46.270  1.00  0.00           H 
ATOM   2680  CA  LYS B 484      98.640  89.050  45.800  1.00  0.00           C 
ATOM   2681  HA  LYS B 484      99.180  89.890  45.380  1.00  0.00           H 
ATOM   2682  CB  LYS B 484      98.100  88.060  44.630  1.00  0.00           C 
ATOM   2683  HB1 LYS B 484      99.080  87.700  44.250  1.00  0.00           H 
ATOM   2684  HB2 LYS B 484      97.640  87.200  45.170  1.00  0.00           H 
ATOM   2685  CG  LYS B 484      97.210  88.680  43.620  1.00  0.00           C 
ATOM   2686  HG1 LYS B 484      97.650  89.680  43.430  1.00  0.00           H 
ATOM   2687  HG2 LYS B 484      97.270  88.040  42.710  1.00  0.00           H 
ATOM   2688  CD  LYS B 484      95.700  88.750  43.930  1.00  0.00           C 
ATOM   2689  HD1 LYS B 484      95.440  88.090  44.790  1.00  0.00           H 
ATOM   2690  HD2 LYS B 484      95.370  89.750  44.290  1.00  0.00           H 
ATOM   2691  CE  LYS B 484      94.850  88.260  42.700  1.00  0.00           C 
ATOM   2692  HE1 LYS B 484      95.260  88.800  41.820  1.00  0.00           H 
ATOM   2693  HE2 LYS B 484      95.050  87.170  42.600  1.00  0.00           H 
ATOM   2694  NZ  LYS B 484      93.420  88.370  42.800  1.00  0.00           N 
ATOM   2695  HZ1 LYS B 484      93.010  87.890  43.630  1.00  0.00           H 
ATOM   2696  HZ2 LYS B 484      93.060  89.350  42.840  1.00  0.00           H 
ATOM   2697  HZ3 LYS B 484      92.940  88.060  41.930  1.00  0.00           H 
ATOM   2698  C   LYS B 484      97.500  89.590  46.640  1.00  0.00           C 
ATOM   2699  O   LYS B 484      96.730  90.470  46.230  1.00  0.00           O 
ATOM   2700  N   MET B 485      97.440  89.220  47.920  1.00  0.00           N 
ATOM   2701  HN  MET B 485      98.020  88.450  48.150  1.00  0.00           H 
ATOM   2702  CA  MET B 485      96.580  89.740  48.970  1.00  0.00           C 
ATOM   2703  HA  MET B 485      95.700  90.250  48.620  1.00  0.00           H 
ATOM   2704  CB  MET B 485      95.950  88.600  49.850  1.00  0.00           C 
ATOM   2705  HB1 MET B 485      96.770  87.860  49.740  1.00  0.00           H 
ATOM   2706  HB2 MET B 485      95.880  89.010  50.880  1.00  0.00           H 
ATOM   2707  CG  MET B 485      94.690  87.980  49.340  1.00  0.00           C 
ATOM   2708  HG1 MET B 485      93.830  88.680  49.330  1.00  0.00           H 
ATOM   2709  HG2 MET B 485      94.870  87.690  48.280  1.00  0.00           H 
ATOM   2710  SD  MET B 485      94.140  86.530  50.310  1.00  0.00           S 
ATOM   2711  CE  MET B 485      93.120  86.000  48.880  1.00  0.00           C 
ATOM   2712  HE1 MET B 485      92.320  86.770  48.790  1.00  0.00           H 
ATOM   2713  HE2 MET B 485      93.690  85.950  47.930  1.00  0.00           H 
ATOM   2714  HE3 MET B 485      92.650  85.040  49.190  1.00  0.00           H 
ATOM   2715  C   MET B 485      97.170  90.870  49.720  1.00  0.00           C 
ATOM   2716  O   MET B 485      96.710  91.370  50.730  1.00  0.00           O 
ATOM   2717  N   ILE B 486      98.220  91.460  49.100  1.00  0.00           N 
ATOM   2718  HN  ILE B 486      98.660  90.930  48.380  1.00  0.00           H 
ATOM   2719  CA  ILE B 486      98.750  92.720  49.400  1.00  0.00           C 
ATOM   2720  HA  ILE B 486      98.300  93.100  50.310  1.00  0.00           H 
ATOM   2721  CB  ILE B 486     100.290  92.580  49.640  1.00  0.00           C 
ATOM   2722  HB  ILE B 486     100.700  92.360  48.630  1.00  0.00           H 
ATOM   2723  CG2 ILE B 486     100.890  93.920  50.200  1.00  0.00           C 
ATOM   2724 1HG2 ILE B 486     101.240  94.510  49.330  1.00  0.00           H 
ATOM   2725 2HG2 ILE B 486     100.110  94.470  50.760  1.00  0.00           H 
ATOM   2726 3HG2 ILE B 486     101.810  93.780  50.810  1.00  0.00           H 
ATOM   2727  CG1 ILE B 486     100.730  91.400  50.610  1.00  0.00           C 
ATOM   2728 1HG1 ILE B 486     100.310  90.410  50.350  1.00  0.00           H 
ATOM   2729 2HG1 ILE B 486     101.820  91.200  50.560  1.00  0.00           H 
ATOM   2730  CD  ILE B 486     100.200  91.610  51.970  1.00  0.00           C 
ATOM   2731  HD1 ILE B 486      99.200  92.080  51.980  1.00  0.00           H 
ATOM   2732  HD2 ILE B 486     100.020  90.650  52.510  1.00  0.00           H 
ATOM   2733  HD3 ILE B 486     100.870  92.310  52.510  1.00  0.00           H 
ATOM   2734  C   ILE B 486      98.470  93.730  48.300  1.00  0.00           C 
ATOM   2735  O   ILE B 486      98.900  94.870  48.370  1.00  0.00           O 
ATOM   2736  N   PHE B 487      97.680  93.250  47.240  1.00  0.00           N 
ATOM   2737  HN  PHE B 487      97.370  92.300  47.270  1.00  0.00           H 
ATOM   2738  CA  PHE B 487      96.900  94.140  46.370  1.00  0.00           C 
ATOM   2739  HA  PHE B 487      97.590  94.780  45.840  1.00  0.00           H 
ATOM   2740  CB  PHE B 487      96.020  93.410  45.250  1.00  0.00           C 
ATOM   2741  HB1 PHE B 487      95.960  93.960  44.280  1.00  0.00           H 
ATOM   2742  HB2 PHE B 487      96.610  92.520  44.960  1.00  0.00           H 
ATOM   2743  CG  PHE B 487      94.740  92.750  45.620  1.00  0.00           C 
ATOM   2744  CD1 PHE B 487      94.450  92.350  46.960  1.00  0.00           C 
ATOM   2745  HD1 PHE B 487      95.240  92.420  47.700  1.00  0.00           H 
ATOM   2746  CE1 PHE B 487      93.190  91.840  47.340  1.00  0.00           C 
ATOM   2747  HE1 PHE B 487      93.000  91.420  48.320  1.00  0.00           H 
ATOM   2748  CZ  PHE B 487      92.150  91.930  46.410  1.00  0.00           C 
ATOM   2749  HZ  PHE B 487      91.140  91.620  46.640  1.00  0.00           H 
ATOM   2750  CD2 PHE B 487      93.680  92.720  44.710  1.00  0.00           C 
ATOM   2751  HD2 PHE B 487      93.880  92.990  43.680  1.00  0.00           H 
ATOM   2752  CE2 PHE B 487      92.390  92.380  45.100  1.00  0.00           C 
ATOM   2753  HE2 PHE B 487      91.620  92.340  44.350  1.00  0.00           H 
ATOM   2754  C   PHE B 487      96.020  95.180  47.070  1.00  0.00           C 
ATOM   2755  O   PHE B 487      95.680  95.060  48.260  1.00  0.00           O 
ATOM   2756  N   GLY B 488      95.560  96.130  46.200  1.00  0.00           N 
ATOM   2757  HN  GLY B 488      95.720  96.080  45.220  1.00  0.00           H 
ATOM   2758  CA  GLY B 488      94.680  97.240  46.460  1.00  0.00           C 
ATOM   2759  HA1 GLY B 488      95.250  98.160  46.470  1.00  0.00           H 
ATOM   2760  HA2 GLY B 488      93.870  97.160  45.750  1.00  0.00           H 
ATOM   2761  C   GLY B 488      93.850  97.150  47.680  1.00  0.00           C 
ATOM   2762  O   GLY B 488      94.160  97.750  48.670  1.00  0.00           O 
ATOM   2763  N   ASP B 489      92.810  96.320  47.700  1.00  0.00           N 
ATOM   2764  HN  ASP B 489      92.470  95.890  46.870  1.00  0.00           H 
ATOM   2765  CA  ASP B 489      91.720  96.210  48.650  1.00  0.00           C 
ATOM   2766  HA  ASP B 489      91.270  97.180  48.790  1.00  0.00           H 
ATOM   2767  CB  ASP B 489      90.620  95.320  48.110  1.00  0.00           C 
ATOM   2768  HB1 ASP B 489      90.970  94.340  47.720  1.00  0.00           H 
ATOM   2769  HB2 ASP B 489      89.800  95.150  48.850  1.00  0.00           H 
ATOM   2770  CG  ASP B 489      89.910  96.100  46.990  1.00  0.00           C 
ATOM   2771  OD1 ASP B 489      89.680  97.330  47.140  1.00  0.00           O 
ATOM   2772  OD2 ASP B 489      89.700  95.530  45.830  1.00  0.00           O 
ATOM   2773  C   ASP B 489      92.190  95.760  50.000  1.00  0.00           C 
ATOM   2774  O   ASP B 489      91.700  96.270  50.950  1.00  0.00           O 
ATOM   2775  N   LEU B 490      93.270  95.010  50.160  1.00  0.00           N 
ATOM   2776  HN  LEU B 490      93.730  94.770  49.310  1.00  0.00           H 
ATOM   2777  CA  LEU B 490      93.690  94.460  51.430  1.00  0.00           C 
ATOM   2778  HA  LEU B 490      92.840  94.510  52.090  1.00  0.00           H 
ATOM   2779  CB  LEU B 490      94.120  93.010  51.370  1.00  0.00           C 
ATOM   2780  HB1 LEU B 490      94.510  92.870  50.340  1.00  0.00           H 
ATOM   2781  HB2 LEU B 490      95.010  92.710  51.960  1.00  0.00           H 
ATOM   2782  CG  LEU B 490      93.000  91.960  51.760  1.00  0.00           C 
ATOM   2783  HG  LEU B 490      92.040  92.200  51.250  1.00  0.00           H 
ATOM   2784  CD1 LEU B 490      93.350  90.520  51.300  1.00  0.00           C 
ATOM   2785 1HD1 LEU B 490      93.240  90.440  50.200  1.00  0.00           H 
ATOM   2786 2HD1 LEU B 490      94.400  90.320  51.590  1.00  0.00           H 
ATOM   2787 3HD1 LEU B 490      92.780  89.760  51.870  1.00  0.00           H 
ATOM   2788  CD2 LEU B 490      92.900  91.990  53.280  1.00  0.00           C 
ATOM   2789 1HD2 LEU B 490      93.910  91.950  53.730  1.00  0.00           H 
ATOM   2790 2HD2 LEU B 490      92.460  92.910  53.720  1.00  0.00           H 
ATOM   2791 3HD2 LEU B 490      92.270  91.130  53.590  1.00  0.00           H 
ATOM   2792  C   LEU B 490      94.710  95.460  52.130  1.00  0.00           C 
ATOM   2793  O   LEU B 490      95.170  95.180  53.220  1.00  0.00           O 
ATOM   2794  N   MET B 491      95.080  96.570  51.400  1.00  0.00           N 
ATOM   2795  HN  MET B 491      94.860  96.670  50.430  1.00  0.00           H 
ATOM   2796  CA  MET B 491      95.910  97.560  52.000  1.00  0.00           C 
ATOM   2797  HA  MET B 491      96.150  97.330  53.030  1.00  0.00           H 
ATOM   2798  CB  MET B 491      97.280  97.620  51.240  1.00  0.00           C 
ATOM   2799  HB1 MET B 491      97.600  96.570  51.090  1.00  0.00           H 
ATOM   2800  HB2 MET B 491      97.170  98.010  50.200  1.00  0.00           H 
ATOM   2801  CG  MET B 491      98.460  98.190  52.060  1.00  0.00           C 
ATOM   2802  HG1 MET B 491      99.380  98.130  51.440  1.00  0.00           H 
ATOM   2803  HG2 MET B 491      98.270  99.270  52.210  1.00  0.00           H 
ATOM   2804  SD  MET B 491      98.820  97.360  53.680  1.00  0.00           S 
ATOM   2805  CE  MET B 491      99.720  98.760  54.220  1.00  0.00           C 
ATOM   2806  HE1 MET B 491     100.530  99.110  53.550  1.00  0.00           H 
ATOM   2807  HE2 MET B 491      99.030  99.610  54.420  1.00  0.00           H 
ATOM   2808  HE3 MET B 491     100.210  98.420  55.160  1.00  0.00           H 
ATOM   2809  C   MET B 491      95.100  98.850  52.050  1.00  0.00           C 
ATOM   2810  O   MET B 491      95.570  99.860  52.600  1.00  0.00           O 
ATOM   2811  N   ARG B 492      93.870  98.860  51.490  1.00  0.00           N 
ATOM   2812  HN  ARG B 492      93.590  98.040  50.990  1.00  0.00           H 
ATOM   2813  CA  ARG B 492      93.050 100.050  51.530  1.00  0.00           C 
ATOM   2814  HA  ARG B 492      93.540 100.790  52.150  1.00  0.00           H 
ATOM   2815  CB  ARG B 492      92.990 100.590  50.120  1.00  0.00           C 
ATOM   2816  HB1 ARG B 492      92.730 101.670  50.110  1.00  0.00           H 
ATOM   2817  HB2 ARG B 492      94.030 100.570  49.740  1.00  0.00           H 
ATOM   2818  CG  ARG B 492      92.000  99.830  49.190  1.00  0.00           C 
ATOM   2819  HG1 ARG B 492      92.180  98.750  49.390  1.00  0.00           H 
ATOM   2820  HG2 ARG B 492      90.930 100.000  49.450  1.00  0.00           H 
ATOM   2821  CD  ARG B 492      92.260 100.160  47.740  1.00  0.00           C 
ATOM   2822  HD1 ARG B 492      91.960 101.190  47.440  1.00  0.00           H 
ATOM   2823  HD2 ARG B 492      93.350 100.020  47.550  1.00  0.00           H 
ATOM   2824  NE  ARG B 492      91.530  99.270  46.820  1.00  0.00           N 
ATOM   2825  HE  ARG B 492      90.860  98.580  47.090  1.00  0.00           H 
ATOM   2826  CZ  ARG B 492      91.620  99.280  45.520  1.00  0.00           C 
ATOM   2827  NH1 ARG B 492      90.890  98.420  44.840  1.00  0.00           N 
ATOM   2828 1HH1 ARG B 492      90.400  97.780  45.430  1.00  0.00           H 
ATOM   2829 2HH1 ARG B 492      90.770  98.530  43.850  1.00  0.00           H 
ATOM   2830  NH2 ARG B 492      92.030 100.360  44.880  1.00  0.00           N 
ATOM   2831 1HH2 ARG B 492      91.930 101.260  45.300  1.00  0.00           H 
ATOM   2832 2HH2 ARG B 492      92.060 100.300  43.880  1.00  0.00           H 
ATOM   2833  C   ARG B 492      91.670  99.780  52.180  1.00  0.00           C 
ATOM   2834  O   ARG B 492      90.900 100.760  52.460  1.00  0.00           O 
ATOM   2835  N   PHE B 493      91.350  98.550  52.600  1.00  0.00           N 
ATOM   2836  HN  PHE B 493      91.980  97.800  52.390  1.00  0.00           H 
ATOM   2837  CA  PHE B 493      90.250  98.250  53.430  1.00  0.00           C 
ATOM   2838  HA  PHE B 493      89.470  98.850  52.990  1.00  0.00           H 
ATOM   2839  CB  PHE B 493      89.860  96.790  53.210  1.00  0.00           C 
ATOM   2840  HB1 PHE B 493      89.580  96.660  52.140  1.00  0.00           H 
ATOM   2841  HB2 PHE B 493      90.730  96.150  53.470  1.00  0.00           H 
ATOM   2842  CG  PHE B 493      88.660  96.190  54.030  1.00  0.00           C 
ATOM   2843  CD1 PHE B 493      87.460  95.910  53.400  1.00  0.00           C 
ATOM   2844  HD1 PHE B 493      87.340  96.180  52.360  1.00  0.00           H 
ATOM   2845  CE1 PHE B 493      86.430  95.200  54.050  1.00  0.00           C 
ATOM   2846  HE1 PHE B 493      85.450  95.070  53.620  1.00  0.00           H 
ATOM   2847  CZ  PHE B 493      86.600  94.820  55.420  1.00  0.00           C 
ATOM   2848  HZ  PHE B 493      85.850  94.200  55.880  1.00  0.00           H 
ATOM   2849  CD2 PHE B 493      88.840  95.770  55.360  1.00  0.00           C 
ATOM   2850  HD2 PHE B 493      89.830  95.870  55.790  1.00  0.00           H 
ATOM   2851  CE2 PHE B 493      87.800  95.140  56.090  1.00  0.00           C 
ATOM   2852  HE2 PHE B 493      87.970  94.860  57.120  1.00  0.00           H 
ATOM   2853  C   PHE B 493      90.480  98.630  54.880  1.00  0.00           C 
ATOM   2854  O   PHE B 493      89.560  98.950  55.640  1.00  0.00           O 
ATOM   2855  N   CYS B 494      91.760  98.810  55.240  1.00  0.00           N 
ATOM   2856  HN  CYS B 494      92.530  98.620  54.630  1.00  0.00           H 
ATOM   2857  CA  CYS B 494      92.190  99.180  56.640  1.00  0.00           C 
ATOM   2858  HA  CYS B 494      91.930  98.420  57.360  1.00  0.00           H 
ATOM   2859  CB  CYS B 494      93.740  99.490  56.700  1.00  0.00           C 
ATOM   2860  HB1 CYS B 494      93.970 100.540  56.410  1.00  0.00           H 
ATOM   2861  HB2 CYS B 494      93.990  99.440  57.780  1.00  0.00           H 
ATOM   2862  SG  CYS B 494      94.800  98.450  55.670  1.00  0.00           S 
ATOM   2863  HG1 CYS B 494      94.810  97.360  56.420  1.00  0.00           H 
ATOM   2864  C   CYS B 494      91.450 100.500  57.070  1.00  0.00           C 
ATOM   2865  O   CYS B 494      91.250 100.640  58.270  1.00  0.00           O 
ATOM   2866  N   TRP B 495      91.180 101.400  56.100  1.00  0.00           N 
ATOM   2867  HN  TRP B 495      91.430 101.200  55.150  1.00  0.00           H 
ATOM   2868  CA  TRP B 495      90.680 102.720  56.420  1.00  0.00           C 
ATOM   2869  HA  TRP B 495      91.250 103.190  57.210  1.00  0.00           H 
ATOM   2870  CB  TRP B 495      90.720 103.650  55.180  1.00  0.00           C 
ATOM   2871  HB1 TRP B 495      91.760 103.640  54.780  1.00  0.00           H 
ATOM   2872  HB2 TRP B 495      90.080 103.290  54.340  1.00  0.00           H 
ATOM   2873  CG  TRP B 495      90.470 105.140  55.350  1.00  0.00           C 
ATOM   2874  CD1 TRP B 495      89.420 105.890  54.860  1.00  0.00           C 
ATOM   2875  HD1 TRP B 495      88.480 105.570  54.440  1.00  0.00           H 
ATOM   2876  NE1 TRP B 495      89.660 107.250  55.090  1.00  0.00           N 
ATOM   2877  HE1 TRP B 495      88.890 107.840  55.170  1.00  0.00           H 
ATOM   2878  CE2 TRP B 495      90.860 107.400  55.620  1.00  0.00           C 
ATOM   2879  CD2 TRP B 495      91.440 106.080  55.770  1.00  0.00           C 
ATOM   2880  CE3 TRP B 495      92.730 105.990  56.320  1.00  0.00           C 
ATOM   2881  HE3 TRP B 495      93.210 105.030  56.460  1.00  0.00           H 
ATOM   2882  CZ3 TRP B 495      93.400 107.160  56.650  1.00  0.00           C 
ATOM   2883  HZ3 TRP B 495      94.370 107.150  57.120  1.00  0.00           H 
ATOM   2884  CZ2 TRP B 495      91.540 108.520  55.920  1.00  0.00           C 
ATOM   2885  HZ2 TRP B 495      91.010 109.450  55.820  1.00  0.00           H 
ATOM   2886  CH2 TRP B 495      92.830 108.420  56.430  1.00  0.00           C 
ATOM   2887  HH2 TRP B 495      93.450 109.230  56.780  1.00  0.00           H 
ATOM   2888  C   TRP B 495      89.230 102.600  56.770  1.00  0.00           C 
ATOM   2889  O   TRP B 495      88.770 103.190  57.710  1.00  0.00           O 
ATOM   2890  N   LEU B 496      88.500 101.770  56.050  1.00  0.00           N 
ATOM   2891  HN  LEU B 496      89.010 101.130  55.470  1.00  0.00           H 
ATOM   2892  CA  LEU B 496      87.090 101.580  56.170  1.00  0.00           C 
ATOM   2893  HA  LEU B 496      86.690 102.530  56.500  1.00  0.00           H 
ATOM   2894  CB  LEU B 496      86.480 101.140  54.810  1.00  0.00           C 
ATOM   2895  HB1 LEU B 496      87.020 100.410  54.180  1.00  0.00           H 
ATOM   2896  HB2 LEU B 496      85.590 100.510  55.050  1.00  0.00           H 
ATOM   2897  CG  LEU B 496      85.800 102.300  54.010  1.00  0.00           C 
ATOM   2898  HG  LEU B 496      85.090 102.750  54.730  1.00  0.00           H 
ATOM   2899  CD1 LEU B 496      86.780 103.390  53.590  1.00  0.00           C 
ATOM   2900 1HD1 LEU B 496      87.250 103.930  54.440  1.00  0.00           H 
ATOM   2901 2HD1 LEU B 496      87.610 102.980  52.970  1.00  0.00           H 
ATOM   2902 3HD1 LEU B 496      86.360 104.260  53.040  1.00  0.00           H 
ATOM   2903  CD2 LEU B 496      85.000 101.730  52.870  1.00  0.00           C 
ATOM   2904 1HD2 LEU B 496      85.690 101.250  52.140  1.00  0.00           H 
ATOM   2905 2HD2 LEU B 496      84.230 101.040  53.280  1.00  0.00           H 
ATOM   2906 3HD2 LEU B 496      84.570 102.590  52.320  1.00  0.00           H 
ATOM   2907  C   LEU B 496      86.770 100.720  57.380  1.00  0.00           C 
ATOM   2908  O   LEU B 496      85.890 101.080  58.150  1.00  0.00           O 
ATOM   2909  N   MET B 497      87.550  99.640  57.640  1.00  0.00           N 
ATOM   2910  HN  MET B 497      88.160  99.500  56.860  1.00  0.00           H 
ATOM   2911  CA  MET B 497      87.730  98.810  58.810  1.00  0.00           C 
ATOM   2912  HA  MET B 497      86.740  98.410  59.000  1.00  0.00           H 
ATOM   2913  CB  MET B 497      88.780  97.730  58.480  1.00  0.00           C 
ATOM   2914  HB1 MET B 497      88.370  97.090  57.670  1.00  0.00           H 
ATOM   2915  HB2 MET B 497      89.730  98.220  58.180  1.00  0.00           H 
ATOM   2916  CG  MET B 497      89.010  96.760  59.680  1.00  0.00           C 
ATOM   2917  HG1 MET B 497      89.230  97.340  60.600  1.00  0.00           H 
ATOM   2918  HG2 MET B 497      88.090  96.270  60.080  1.00  0.00           H 
ATOM   2919  SD  MET B 497      90.290  95.460  59.730  1.00  0.00           S 
ATOM   2920  CE  MET B 497      89.910  94.680  61.310  1.00  0.00           C 
ATOM   2921  HE1 MET B 497      89.970  95.440  62.110  1.00  0.00           H 
ATOM   2922  HE2 MET B 497      88.880  94.270  61.390  1.00  0.00           H 
ATOM   2923  HE3 MET B 497      90.640  93.860  61.500  1.00  0.00           H 
ATOM   2924  C   MET B 497      88.060  99.570  60.070  1.00  0.00           C 
ATOM   2925  O   MET B 497      87.370  99.510  61.070  1.00  0.00           O 
ATOM   2926  N   ALA B 498      89.160 100.370  59.970  1.00  0.00           N 
ATOM   2927  HN  ALA B 498      89.760 100.450  59.180  1.00  0.00           H 
ATOM   2928  CA  ALA B 498      89.630 101.070  61.200  1.00  0.00           C 
ATOM   2929  HA  ALA B 498      89.640 100.450  62.080  1.00  0.00           H 
ATOM   2930  CB  ALA B 498      91.080 101.550  61.100  1.00  0.00           C 
ATOM   2931  HB1 ALA B 498      91.330 101.990  62.090  1.00  0.00           H 
ATOM   2932  HB2 ALA B 498      91.800 100.730  60.890  1.00  0.00           H 
ATOM   2933  HB3 ALA B 498      91.300 102.300  60.310  1.00  0.00           H 
ATOM   2934  C   ALA B 498      88.740 102.230  61.630  1.00  0.00           C 
ATOM   2935  O   ALA B 498      88.460 102.490  62.810  1.00  0.00           O 
ATOM   2936  N   VAL B 499      88.120 102.930  60.660  1.00  0.00           N 
ATOM   2937  HN  VAL B 499      88.410 102.870  59.710  1.00  0.00           H 
ATOM   2938  CA  VAL B 499      87.110 103.970  60.880  1.00  0.00           C 
ATOM   2939  HA  VAL B 499      87.530 104.680  61.570  1.00  0.00           H 
ATOM   2940  CB  VAL B 499      86.770 104.740  59.640  1.00  0.00           C 
ATOM   2941  HB  VAL B 499      86.590 104.020  58.820  1.00  0.00           H 
ATOM   2942  CG1 VAL B 499      85.490 105.570  59.850  1.00  0.00           C 
ATOM   2943 1HG1 VAL B 499      85.290 106.110  58.900  1.00  0.00           H 
ATOM   2944 2HG1 VAL B 499      84.590 104.950  60.030  1.00  0.00           H 
ATOM   2945 3HG1 VAL B 499      85.560 106.380  60.600  1.00  0.00           H 
ATOM   2946  CG2 VAL B 499      87.950 105.640  59.360  1.00  0.00           C 
ATOM   2947 1HG2 VAL B 499      87.680 106.360  58.560  1.00  0.00           H 
ATOM   2948 2HG2 VAL B 499      88.040 106.400  60.170  1.00  0.00           H 
ATOM   2949 3HG2 VAL B 499      88.910 105.100  59.230  1.00  0.00           H 
ATOM   2950  C   VAL B 499      85.920 103.400  61.620  1.00  0.00           C 
ATOM   2951  O   VAL B 499      85.510 103.970  62.620  1.00  0.00           O 
ATOM   2952  N   VAL B 500      85.420 102.310  61.130  1.00  0.00           N 
ATOM   2953  HN  VAL B 500      85.790 101.850  60.330  1.00  0.00           H 
ATOM   2954  CA  VAL B 500      84.260 101.560  61.770  1.00  0.00           C 
ATOM   2955  HA  VAL B 500      83.600 102.420  61.760  1.00  0.00           H 
ATOM   2956  CB  VAL B 500      83.640 100.450  60.960  1.00  0.00           C 
ATOM   2957  HB  VAL B 500      84.390  99.740  60.540  1.00  0.00           H 
ATOM   2958  CG1 VAL B 500      82.730  99.510  61.800  1.00  0.00           C 
ATOM   2959 1HG1 VAL B 500      82.370  98.660  61.190  1.00  0.00           H 
ATOM   2960 2HG1 VAL B 500      83.340  99.010  62.580  1.00  0.00           H 
ATOM   2961 3HG1 VAL B 500      81.840 100.020  62.240  1.00  0.00           H 
ATOM   2962  CG2 VAL B 500      82.910 101.110  59.750  1.00  0.00           C 
ATOM   2963 1HG2 VAL B 500      82.630 100.220  59.140  1.00  0.00           H 
ATOM   2964 2HG2 VAL B 500      81.990 101.600  60.130  1.00  0.00           H 
ATOM   2965 3HG2 VAL B 500      83.590 101.730  59.130  1.00  0.00           H 
ATOM   2966  C   VAL B 500      84.570 101.200  63.160  1.00  0.00           C 
ATOM   2967  O   VAL B 500      83.810 101.540  64.050  1.00  0.00           O 
ATOM   2968  N   ILE B 501      85.740 100.550  63.380  1.00  0.00           N 
ATOM   2969  HN  ILE B 501      86.350 100.190  62.670  1.00  0.00           H 
ATOM   2970  CA  ILE B 501      86.180 100.180  64.700  1.00  0.00           C 
ATOM   2971  HA  ILE B 501      85.410  99.580  65.170  1.00  0.00           H 
ATOM   2972  CB  ILE B 501      87.530  99.390  64.620  1.00  0.00           C 
ATOM   2973  HB  ILE B 501      88.200  99.920  63.910  1.00  0.00           H 
ATOM   2974  CG2 ILE B 501      88.240  99.250  66.010  1.00  0.00           C 
ATOM   2975 1HG2 ILE B 501      89.080  98.540  65.890  1.00  0.00           H 
ATOM   2976 2HG2 ILE B 501      88.540 100.280  66.300  1.00  0.00           H 
ATOM   2977 3HG2 ILE B 501      87.570  98.760  66.740  1.00  0.00           H 
ATOM   2978  CG1 ILE B 501      87.360  97.970  64.020  1.00  0.00           C 
ATOM   2979 1HG1 ILE B 501      86.720  97.370  64.700  1.00  0.00           H 
ATOM   2980 2HG1 ILE B 501      86.770  98.150  63.100  1.00  0.00           H 
ATOM   2981  CD  ILE B 501      88.670  97.280  63.610  1.00  0.00           C 
ATOM   2982  HD1 ILE B 501      88.490  96.420  62.920  1.00  0.00           H 
ATOM   2983  HD2 ILE B 501      89.300  98.080  63.170  1.00  0.00           H 
ATOM   2984  HD3 ILE B 501      89.300  96.780  64.370  1.00  0.00           H 
ATOM   2985  C   ILE B 501      86.360 101.350  65.660  1.00  0.00           C 
ATOM   2986  O   ILE B 501      86.050 101.230  66.830  1.00  0.00           O 
ATOM   2987  N   LEU B 502      87.020 102.490  65.280  1.00  0.00           N 
ATOM   2988  HN  LEU B 502      87.480 102.580  64.400  1.00  0.00           H 
ATOM   2989  CA  LEU B 502      87.280 103.640  66.120  1.00  0.00           C 
ATOM   2990  HA  LEU B 502      87.850 103.370  67.000  1.00  0.00           H 
ATOM   2991  CB  LEU B 502      88.220 104.760  65.550  1.00  0.00           C 
ATOM   2992  HB1 LEU B 502      87.730 104.960  64.580  1.00  0.00           H 
ATOM   2993  HB2 LEU B 502      88.260 105.700  66.140  1.00  0.00           H 
ATOM   2994  CG  LEU B 502      89.630 104.250  65.350  1.00  0.00           C 
ATOM   2995  HG  LEU B 502      89.620 103.200  64.970  1.00  0.00           H 
ATOM   2996  CD1 LEU B 502      90.390 105.160  64.400  1.00  0.00           C 
ATOM   2997 1HD1 LEU B 502      89.760 105.220  63.480  1.00  0.00           H 
ATOM   2998 2HD1 LEU B 502      90.480 106.190  64.800  1.00  0.00           H 
ATOM   2999 3HD1 LEU B 502      91.430 104.840  64.180  1.00  0.00           H 
ATOM   3000  CD2 LEU B 502      90.420 104.110  66.700  1.00  0.00           C 
ATOM   3001 1HD2 LEU B 502      90.070 103.240  67.290  1.00  0.00           H 
ATOM   3002 2HD2 LEU B 502      91.470 103.810  66.510  1.00  0.00           H 
ATOM   3003 3HD2 LEU B 502      90.340 105.060  67.280  1.00  0.00           H 
ATOM   3004  C   LEU B 502      86.020 104.370  66.670  1.00  0.00           C 
ATOM   3005  O   LEU B 502      85.920 104.790  67.800  1.00  0.00           O 
ATOM   3006  N   GLY B 503      85.070 104.590  65.840  1.00  0.00           N 
ATOM   3007  HN  GLY B 503      85.230 104.280  64.910  1.00  0.00           H 
ATOM   3008  CA  GLY B 503      83.800 105.200  66.170  1.00  0.00           C 
ATOM   3009  HA1 GLY B 503      84.130 106.050  66.750  1.00  0.00           H 
ATOM   3010  HA2 GLY B 503      83.270 105.530  65.290  1.00  0.00           H 
ATOM   3011  C   GLY B 503      82.850 104.400  66.980  1.00  0.00           C 
ATOM   3012  O   GLY B 503      82.170 104.930  67.850  1.00  0.00           O 
ATOM   3013  N   PHE B 504      82.820 103.080  66.620  1.00  0.00           N 
ATOM   3014  HN  PHE B 504      83.220 102.770  65.760  1.00  0.00           H 
ATOM   3015  CA  PHE B 504      82.060 102.180  67.450  1.00  0.00           C 
ATOM   3016  HA  PHE B 504      81.140 102.690  67.670  1.00  0.00           H 
ATOM   3017  CB  PHE B 504      81.700 100.830  66.680  1.00  0.00           C 
ATOM   3018  HB1 PHE B 504      82.500 100.480  65.990  1.00  0.00           H 
ATOM   3019  HB2 PHE B 504      81.630 100.020  67.440  1.00  0.00           H 
ATOM   3020  CG  PHE B 504      80.450 101.030  65.870  1.00  0.00           C 
ATOM   3021  CD1 PHE B 504      79.170 100.960  66.440  1.00  0.00           C 
ATOM   3022  HD1 PHE B 504      79.100 100.780  67.500  1.00  0.00           H 
ATOM   3023  CE1 PHE B 504      78.020 101.040  65.660  1.00  0.00           C 
ATOM   3024  HE1 PHE B 504      77.050 100.820  66.070  1.00  0.00           H 
ATOM   3025  CZ  PHE B 504      78.100 101.310  64.240  1.00  0.00           C 
ATOM   3026  HZ  PHE B 504      77.110 101.440  63.820  1.00  0.00           H 
ATOM   3027  CD2 PHE B 504      80.560 101.280  64.510  1.00  0.00           C 
ATOM   3028  HD2 PHE B 504      81.560 101.390  64.120  1.00  0.00           H 
ATOM   3029  CE2 PHE B 504      79.370 101.350  63.660  1.00  0.00           C 
ATOM   3030  HE2 PHE B 504      79.420 101.600  62.610  1.00  0.00           H 
ATOM   3031  C   PHE B 504      82.760 101.930  68.830  1.00  0.00           C 
ATOM   3032  O   PHE B 504      82.140 101.990  69.910  1.00  0.00           O 
ATOM   3033  N   ALA B 505      84.100 101.690  68.850  1.00  0.00           N 
ATOM   3034  HN  ALA B 505      84.620 101.540  68.020  1.00  0.00           H 
ATOM   3035  CA  ALA B 505      84.810 101.630  70.090  1.00  0.00           C 
ATOM   3036  HA  ALA B 505      84.320 100.830  70.630  1.00  0.00           H 
ATOM   3037  CB  ALA B 505      86.300 101.490  69.940  1.00  0.00           C 
ATOM   3038  HB1 ALA B 505      86.810 101.340  70.920  1.00  0.00           H 
ATOM   3039  HB2 ALA B 505      86.500 100.630  69.270  1.00  0.00           H 
ATOM   3040  HB3 ALA B 505      86.860 102.390  69.610  1.00  0.00           H 
ATOM   3041  C   ALA B 505      84.740 102.840  71.010  1.00  0.00           C 
ATOM   3042  O   ALA B 505      84.630 102.740  72.220  1.00  0.00           O 
ATOM   3043  N   SER B 506      84.790 104.040  70.420  1.00  0.00           N 
ATOM   3044  HN  SER B 506      85.200 104.100  69.510  1.00  0.00           H 
ATOM   3045  CA  SER B 506      84.540 105.250  71.190  1.00  0.00           C 
ATOM   3046  HA  SER B 506      85.220 105.170  72.020  1.00  0.00           H 
ATOM   3047  CB  SER B 506      84.890 106.450  70.270  1.00  0.00           C 
ATOM   3048  HB1 SER B 506      84.070 106.460  69.520  1.00  0.00           H 
ATOM   3049  HB2 SER B 506      84.630 107.360  70.850  1.00  0.00           H 
ATOM   3050  OG  SER B 506      86.220 106.510  69.770  1.00  0.00           O 
ATOM   3051  HG1 SER B 506      86.120 106.120  68.900  1.00  0.00           H 
ATOM   3052  C   SER B 506      83.170 105.340  71.680  1.00  0.00           C 
ATOM   3053  O   SER B 506      82.900 105.690  72.850  1.00  0.00           O 
ATOM   3054  N   ALA B 507      82.100 104.930  70.870  1.00  0.00           N 
ATOM   3055  HN  ALA B 507      82.240 104.560  69.950  1.00  0.00           H 
ATOM   3056  CA  ALA B 507      80.690 104.910  71.260  1.00  0.00           C 
ATOM   3057  HA  ALA B 507      80.450 105.880  71.660  1.00  0.00           H 
ATOM   3058  CB  ALA B 507      79.800 104.770  70.010  1.00  0.00           C 
ATOM   3059  HB1 ALA B 507      79.950 105.590  69.280  1.00  0.00           H 
ATOM   3060  HB2 ALA B 507      79.860 103.760  69.550  1.00  0.00           H 
ATOM   3061  HB3 ALA B 507      78.750 104.760  70.370  1.00  0.00           H 
ATOM   3062  C   ALA B 507      80.440 103.930  72.450  1.00  0.00           C 
ATOM   3063  O   ALA B 507      79.950 104.330  73.510  1.00  0.00           O 
ATOM   3064  N   PHE B 508      81.040 102.720  72.380  1.00  0.00           N 
ATOM   3065  HN  PHE B 508      81.450 102.520  71.500  1.00  0.00           H 
ATOM   3066  CA  PHE B 508      81.020 101.600  73.370  1.00  0.00           C 
ATOM   3067  HA  PHE B 508      79.980 101.490  73.660  1.00  0.00           H 
ATOM   3068  CB  PHE B 508      81.670 100.260  72.840  1.00  0.00           C 
ATOM   3069  HB1 PHE B 508      82.660 100.450  72.380  1.00  0.00           H 
ATOM   3070  HB2 PHE B 508      81.850  99.500  73.630  1.00  0.00           H 
ATOM   3071  CG  PHE B 508      80.910  99.560  71.770  1.00  0.00           C 
ATOM   3072  CD1 PHE B 508      79.560  99.340  71.840  1.00  0.00           C 
ATOM   3073  HD1 PHE B 508      79.000  99.730  72.670  1.00  0.00           H 
ATOM   3074  CE1 PHE B 508      78.890  98.700  70.790  1.00  0.00           C 
ATOM   3075  HE1 PHE B 508      77.810  98.660  70.840  1.00  0.00           H 
ATOM   3076  CZ  PHE B 508      79.600  98.200  69.650  1.00  0.00           C 
ATOM   3077  HZ  PHE B 508      79.000  97.710  68.890  1.00  0.00           H 
ATOM   3078  CD2 PHE B 508      81.610  99.010  70.650  1.00  0.00           C 
ATOM   3079  HD2 PHE B 508      82.680  99.180  70.610  1.00  0.00           H 
ATOM   3080  CE2 PHE B 508      81.000  98.340  69.610  1.00  0.00           C 
ATOM   3081  HE2 PHE B 508      81.650  98.050  68.800  1.00  0.00           H 
ATOM   3082  C   PHE B 508      81.630 102.070  74.570  1.00  0.00           C 
ATOM   3083  O   PHE B 508      81.140 101.850  75.670  1.00  0.00           O 
ATOM   3084  N   TYR B 509      82.800 102.700  74.440  1.00  0.00           N 
ATOM   3085  HN  TYR B 509      83.210 102.860  73.550  1.00  0.00           H 
ATOM   3086  CA  TYR B 509      83.580 103.200  75.550  1.00  0.00           C 
ATOM   3087  HA  TYR B 509      83.830 102.400  76.230  1.00  0.00           H 
ATOM   3088  CB  TYR B 509      84.940 103.890  75.030  1.00  0.00           C 
ATOM   3089  HB1 TYR B 509      85.550 103.190  74.410  1.00  0.00           H 
ATOM   3090  HB2 TYR B 509      84.700 104.730  74.340  1.00  0.00           H 
ATOM   3091  CG  TYR B 509      85.700 104.540  76.170  1.00  0.00           C 
ATOM   3092  CD1 TYR B 509      86.310 103.750  77.210  1.00  0.00           C 
ATOM   3093  HD1 TYR B 509      86.410 102.680  77.160  1.00  0.00           H 
ATOM   3094  CE1 TYR B 509      86.760 104.360  78.390  1.00  0.00           C 
ATOM   3095  HE1 TYR B 509      87.080 103.660  79.150  1.00  0.00           H 
ATOM   3096  CZ  TYR B 509      86.640 105.750  78.560  1.00  0.00           C 
ATOM   3097  OH  TYR B 509      86.970 106.330  79.800  1.00  0.00           O 
ATOM   3098  HH  TYR B 509      87.070 105.550  80.340  1.00  0.00           H 
ATOM   3099  CD2 TYR B 509      85.590 105.920  76.420  1.00  0.00           C 
ATOM   3100  HD2 TYR B 509      85.220 106.510  75.590  1.00  0.00           H 
ATOM   3101  CE2 TYR B 509      86.080 106.540  77.540  1.00  0.00           C 
ATOM   3102  HE2 TYR B 509      86.130 107.610  77.700  1.00  0.00           H 
ATOM   3103  C   TYR B 509      82.790 104.270  76.290  1.00  0.00           C 
ATOM   3104  O   TYR B 509      82.600 104.140  77.500  1.00  0.00           O 
ATOM   3105  N   ILE B 510      82.240 105.300  75.660  1.00  0.00           N 
ATOM   3106  HN  ILE B 510      82.300 105.360  74.670  1.00  0.00           H 
ATOM   3107  CA  ILE B 510      81.410 106.250  76.410  1.00  0.00           C 
ATOM   3108  HA  ILE B 510      81.920 106.470  77.330  1.00  0.00           H 
ATOM   3109  CB  ILE B 510      81.190 107.600  75.730  1.00  0.00           C 
ATOM   3110  HB  ILE B 510      80.590 108.270  76.380  1.00  0.00           H 
ATOM   3111  CG2 ILE B 510      82.550 108.290  75.610  1.00  0.00           C 
ATOM   3112 1HG2 ILE B 510      82.580 109.070  74.820  1.00  0.00           H 
ATOM   3113 2HG2 ILE B 510      82.870 108.710  76.590  1.00  0.00           H 
ATOM   3114 3HG2 ILE B 510      83.350 107.600  75.250  1.00  0.00           H 
ATOM   3115  CG1 ILE B 510      80.480 107.390  74.370  1.00  0.00           C 
ATOM   3116 1HG1 ILE B 510      81.130 107.000  73.560  1.00  0.00           H 
ATOM   3117 2HG1 ILE B 510      79.570 106.760  74.480  1.00  0.00           H 
ATOM   3118  CD  ILE B 510      80.010 108.780  74.010  1.00  0.00           C 
ATOM   3119  HD1 ILE B 510      79.540 109.190  74.930  1.00  0.00           H 
ATOM   3120  HD2 ILE B 510      80.750 109.550  73.700  1.00  0.00           H 
ATOM   3121  HD3 ILE B 510      79.350 108.700  73.120  1.00  0.00           H 
ATOM   3122  C   ILE B 510      80.160 105.740  76.950  1.00  0.00           C 
ATOM   3123  O   ILE B 510      79.650 106.300  77.930  1.00  0.00           O 
ATOM   3124  N   ILE B 511      79.540 104.690  76.340  1.00  0.00           N 
ATOM   3125  HN  ILE B 511      79.870 104.300  75.490  1.00  0.00           H 
ATOM   3126  CA  ILE B 511      78.480 104.110  77.030  1.00  0.00           C 
ATOM   3127  HA  ILE B 511      77.740 104.870  77.250  1.00  0.00           H 
ATOM   3128  CB  ILE B 511      77.750 103.190  75.990  1.00  0.00           C 
ATOM   3129  HB  ILE B 511      78.500 102.460  75.620  1.00  0.00           H 
ATOM   3130  CG2 ILE B 511      76.740 102.250  76.720  1.00  0.00           C 
ATOM   3131 1HG2 ILE B 511      76.200 101.580  76.030  1.00  0.00           H 
ATOM   3132 2HG2 ILE B 511      77.220 101.530  77.420  1.00  0.00           H 
ATOM   3133 3HG2 ILE B 511      75.970 102.780  77.320  1.00  0.00           H 
ATOM   3134  CG1 ILE B 511      77.110 104.040  74.910  1.00  0.00           C 
ATOM   3135 1HG1 ILE B 511      76.200 104.590  75.240  1.00  0.00           H 
ATOM   3136 2HG1 ILE B 511      77.850 104.730  74.460  1.00  0.00           H 
ATOM   3137  CD  ILE B 511      76.640 103.230  73.670  1.00  0.00           C 
ATOM   3138  HD1 ILE B 511      75.680 102.690  73.800  1.00  0.00           H 
ATOM   3139  HD2 ILE B 511      76.610 104.050  72.920  1.00  0.00           H 
ATOM   3140  HD3 ILE B 511      77.490 102.570  73.400  1.00  0.00           H 
ATOM   3141  C   ILE B 511      78.770 103.380  78.310  1.00  0.00           C 
ATOM   3142  O   ILE B 511      78.130 103.520  79.330  1.00  0.00           O 
ATOM   3143  N   PHE B 512      79.850 102.570  78.370  1.00  0.00           N 
ATOM   3144  HN  PHE B 512      80.350 102.420  77.520  1.00  0.00           H 
ATOM   3145  CA  PHE B 512      80.190 101.810  79.570  1.00  0.00           C 
ATOM   3146  HA  PHE B 512      79.280 101.690  80.130  1.00  0.00           H 
ATOM   3147  CB  PHE B 512      80.790 100.440  79.150  1.00  0.00           C 
ATOM   3148  HB1 PHE B 512      81.420 100.640  78.260  1.00  0.00           H 
ATOM   3149  HB2 PHE B 512      81.250  99.920  80.020  1.00  0.00           H 
ATOM   3150  CG  PHE B 512      79.650  99.680  78.450  1.00  0.00           C 
ATOM   3151  CD1 PHE B 512      78.640  99.080  79.230  1.00  0.00           C 
ATOM   3152  HD1 PHE B 512      78.690  99.140  80.310  1.00  0.00           H 
ATOM   3153  CE1 PHE B 512      77.760  98.150  78.680  1.00  0.00           C 
ATOM   3154  HE1 PHE B 512      77.070  97.600  79.310  1.00  0.00           H 
ATOM   3155  CZ  PHE B 512      77.850  97.710  77.360  1.00  0.00           C 
ATOM   3156  HZ  PHE B 512      77.160  97.000  76.930  1.00  0.00           H 
ATOM   3157  CD2 PHE B 512      79.700  99.350  77.090  1.00  0.00           C 
ATOM   3158  HD2 PHE B 512      80.460  99.700  76.400  1.00  0.00           H 
ATOM   3159  CE2 PHE B 512      78.870  98.340  76.560  1.00  0.00           C 
ATOM   3160  HE2 PHE B 512      79.080  98.050  75.540  1.00  0.00           H 
ATOM   3161  C   PHE B 512      81.130 102.580  80.500  1.00  0.00           C 
ATOM   3162  O   PHE B 512      81.500 102.060  81.580  1.00  0.00           O 
ATOM   3163  N   GLN B 513      81.510 103.790  80.200  1.00  0.00           N 
ATOM   3164  HN  GLN B 513      81.350 104.080  79.260  1.00  0.00           H 
ATOM   3165  CA  GLN B 513      82.340 104.640  80.940  1.00  0.00           C 
ATOM   3166  HA  GLN B 513      83.230 104.070  81.170  1.00  0.00           H 
ATOM   3167  CB  GLN B 513      82.580 105.880  80.060  1.00  0.00           C 
ATOM   3168  HB1 GLN B 513      83.220 105.430  79.270  1.00  0.00           H 
ATOM   3169  HB2 GLN B 513      81.580 106.220  79.700  1.00  0.00           H 
ATOM   3170  CG  GLN B 513      83.470 107.000  80.740  1.00  0.00           C 
ATOM   3171  HG1 GLN B 513      82.930 107.420  81.610  1.00  0.00           H 
ATOM   3172  HG2 GLN B 513      84.330 106.440  81.160  1.00  0.00           H 
ATOM   3173  CD  GLN B 513      83.640 108.170  79.880  1.00  0.00           C 
ATOM   3174  OE1 GLN B 513      82.590 108.670  79.420  1.00  0.00           O 
ATOM   3175  NE2 GLN B 513      84.830 108.770  79.720  1.00  0.00           N 
ATOM   3176 1HE2 GLN B 513      85.740 108.360  79.670  1.00  0.00           H 
ATOM   3177 2HE2 GLN B 513      84.850 109.590  79.150  1.00  0.00           H 
ATOM   3178  C   GLN B 513      81.690 105.050  82.250  1.00  0.00           C 
ATOM   3179  O   GLN B 513      82.340 105.340  83.260  1.00  0.00           O 
ATOM   3180  N   THR B 514      80.340 105.120  82.220  1.00  0.00           N 
ATOM   3181  HN  THR B 514      79.790 105.080  81.390  1.00  0.00           H 
ATOM   3182  CA  THR B 514      79.610 105.300  83.440  1.00  0.00           C 
ATOM   3183  HA  THR B 514      80.160 106.010  84.040  1.00  0.00           H 
ATOM   3184  CB  THR B 514      78.300 106.130  83.130  1.00  0.00           C 
ATOM   3185  HB  THR B 514      77.520 106.030  83.920  1.00  0.00           H 
ATOM   3186  OG1 THR B 514      77.740 105.510  81.940  1.00  0.00           O 
ATOM   3187  HG1 THR B 514      77.300 104.690  82.170  1.00  0.00           H 
ATOM   3188  CG2 THR B 514      78.640 107.590  82.890  1.00  0.00           C 
ATOM   3189 1HG2 THR B 514      77.800 108.250  82.580  1.00  0.00           H 
ATOM   3190 2HG2 THR B 514      79.100 108.120  83.750  1.00  0.00           H 
ATOM   3191 3HG2 THR B 514      79.470 107.600  82.150  1.00  0.00           H 
ATOM   3192  C   THR B 514      79.340 104.100  84.330  1.00  0.00           C 
ATOM   3193  O   THR B 514      79.080 104.300  85.500  1.00  0.00           O 
ATOM   3194  N   GLU B 515      79.470 102.820  83.910  1.00  0.00           N 
ATOM   3195  HN  GLU B 515      79.680 102.640  82.950  1.00  0.00           H 
ATOM   3196  CA  GLU B 515      78.990 101.620  84.490  1.00  0.00           C 
ATOM   3197  HA  GLU B 515      78.190 101.890  85.170  1.00  0.00           H 
ATOM   3198  CB  GLU B 515      78.540 100.770  83.300  1.00  0.00           C 
ATOM   3199  HB1 GLU B 515      79.370 100.680  82.570  1.00  0.00           H 
ATOM   3200  HB2 GLU B 515      78.200  99.770  83.660  1.00  0.00           H 
ATOM   3201  CG  GLU B 515      77.370 101.410  82.440  1.00  0.00           C 
ATOM   3202  HG1 GLU B 515      77.780 101.960  81.570  1.00  0.00           H 
ATOM   3203  HG2 GLU B 515      76.770 100.580  82.010  1.00  0.00           H 
ATOM   3204  CD  GLU B 515      76.340 102.260  83.200  1.00  0.00           C 
ATOM   3205  OE1 GLU B 515      75.700 101.660  84.110  1.00  0.00           O 
ATOM   3206  OE2 GLU B 515      76.200 103.520  82.910  1.00  0.00           O 
ATOM   3207  C   GLU B 515      80.150 100.950  85.280  1.00  0.00           C 
ATOM   3208  O   GLU B 515      81.340 101.280  85.040  1.00  0.00           O 
ATOM   3209  N   ASP B 516      79.850  99.970  86.200  1.00  0.00           N 
ATOM   3210  HN  ASP B 516      78.900  99.690  86.300  1.00  0.00           H 
ATOM   3211  CA  ASP B 516      80.740  99.300  86.990  1.00  0.00           C 
ATOM   3212  HA  ASP B 516      81.400 100.040  87.420  1.00  0.00           H 
ATOM   3213  CB  ASP B 516      80.090  98.480  88.190  1.00  0.00           C 
ATOM   3214  HB1 ASP B 516      79.420  99.260  88.630  1.00  0.00           H 
ATOM   3215  HB2 ASP B 516      79.480  97.620  87.840  1.00  0.00           H 
ATOM   3216  CG  ASP B 516      80.950  98.100  89.440  1.00  0.00           C 
ATOM   3217  OD1 ASP B 516      82.180  98.120  89.490  1.00  0.00           O 
ATOM   3218  OD2 ASP B 516      80.270  97.830  90.460  1.00  0.00           O 
ATOM   3219  C   ASP B 516      81.680  98.260  86.190  1.00  0.00           C 
ATOM   3220  O   ASP B 516      81.120  97.350  85.590  1.00  0.00           O 
ATOM   3221  N   PRO B 517      83.000  98.360  86.050  1.00  0.00           N 
ATOM   3222  CD  PRO B 517      83.830  99.550  86.440  1.00  0.00           C 
ATOM   3223  HD1 PRO B 517      83.580 100.110  87.370  1.00  0.00           H 
ATOM   3224  HD2 PRO B 517      83.600 100.360  85.720  1.00  0.00           H 
ATOM   3225  CA  PRO B 517      83.820  97.460  85.210  1.00  0.00           C 
ATOM   3226  HA  PRO B 517      83.370  97.520  84.230  1.00  0.00           H 
ATOM   3227  CB  PRO B 517      85.200  98.100  85.090  1.00  0.00           C 
ATOM   3228  HB1 PRO B 517      86.140  97.510  85.120  1.00  0.00           H 
ATOM   3229  HB2 PRO B 517      85.260  98.610  84.110  1.00  0.00           H 
ATOM   3230  CG  PRO B 517      85.260  99.100  86.250  1.00  0.00           C 
ATOM   3231  HG1 PRO B 517      85.670  98.540  87.120  1.00  0.00           H 
ATOM   3232  HG2 PRO B 517      85.980  99.900  86.000  1.00  0.00           H 
ATOM   3233  C   PRO B 517      83.860  95.960  85.630  1.00  0.00           C 
ATOM   3234  O   PRO B 517      84.160  95.210  84.730  1.00  0.00           O 
ATOM   3235  N   GLU B 518      83.590  95.590  86.850  1.00  0.00           N 
ATOM   3236  HN  GLU B 518      83.320  96.330  87.470  1.00  0.00           H 
ATOM   3237  CA  GLU B 518      83.720  94.170  87.130  1.00  0.00           C 
ATOM   3238  HA  GLU B 518      84.480  93.740  86.490  1.00  0.00           H 
ATOM   3239  CB  GLU B 518      84.000  93.770  88.620  1.00  0.00           C 
ATOM   3240  HB1 GLU B 518      83.170  94.100  89.280  1.00  0.00           H 
ATOM   3241  HB2 GLU B 518      83.880  92.670  88.740  1.00  0.00           H 
ATOM   3242  CG  GLU B 518      85.420  94.130  89.050  1.00  0.00           C 
ATOM   3243  HG1 GLU B 518      85.720  93.460  89.890  1.00  0.00           H 
ATOM   3244  HG2 GLU B 518      86.150  93.820  88.270  1.00  0.00           H 
ATOM   3245  CD  GLU B 518      85.680  95.540  89.540  1.00  0.00           C 
ATOM   3246  OE1 GLU B 518      86.120  96.410  88.750  1.00  0.00           O 
ATOM   3247  OE2 GLU B 518      85.410  95.860  90.680  1.00  0.00           O 
ATOM   3248  C   GLU B 518      82.500  93.380  86.560  1.00  0.00           C 
ATOM   3249  O   GLU B 518      82.640  92.290  86.020  1.00  0.00           O 
ATOM   3250  N   GLU B 519      81.310  94.090  86.560  1.00  0.00           N 
ATOM   3251  HN  GLU B 519      81.220  94.940  87.070  1.00  0.00           H 
ATOM   3252  CA  GLU B 519      80.060  93.570  85.980  1.00  0.00           C 
ATOM   3253  HA  GLU B 519      79.770  92.700  86.540  1.00  0.00           H 
ATOM   3254  CB  GLU B 519      78.880  94.540  86.220  1.00  0.00           C 
ATOM   3255  HB1 GLU B 519      79.080  95.600  85.970  1.00  0.00           H 
ATOM   3256  HB2 GLU B 519      77.950  94.280  85.660  1.00  0.00           H 
ATOM   3257  CG  GLU B 519      78.640  94.710  87.720  1.00  0.00           C 
ATOM   3258  HG1 GLU B 519      79.610  94.830  88.260  1.00  0.00           H 
ATOM   3259  HG2 GLU B 519      78.050  95.620  87.950  1.00  0.00           H 
ATOM   3260  CD  GLU B 519      77.890  93.490  88.390  1.00  0.00           C 
ATOM   3261  OE1 GLU B 519      77.550  92.480  87.680  1.00  0.00           O 
ATOM   3262  OE2 GLU B 519      77.820  93.580  89.620  1.00  0.00           O 
ATOM   3263  C   GLU B 519      80.180  93.310  84.490  1.00  0.00           C 
ATOM   3264  O   GLU B 519      79.670  92.300  84.040  1.00  0.00           O 
ATOM   3265  N   LEU B 520      80.770  94.270  83.710  1.00  0.00           N 
ATOM   3266  HN  LEU B 520      81.130  95.080  84.180  1.00  0.00           H 
ATOM   3267  CA  LEU B 520      81.110  94.100  82.330  1.00  0.00           C 
ATOM   3268  HA  LEU B 520      81.330  93.090  82.010  1.00  0.00           H 
ATOM   3269  CB  LEU B 520      79.900  94.660  81.560  1.00  0.00           C 
ATOM   3270  HB1 LEU B 520      78.900  94.440  81.990  1.00  0.00           H 
ATOM   3271  HB2 LEU B 520      79.970  95.770  81.610  1.00  0.00           H 
ATOM   3272  CG  LEU B 520      79.920  94.220  80.070  1.00  0.00           C 
ATOM   3273  HG  LEU B 520      80.540  93.300  80.070  1.00  0.00           H 
ATOM   3274  CD1 LEU B 520      78.550  93.790  79.490  1.00  0.00           C 
ATOM   3275 1HD1 LEU B 520      78.500  93.890  78.390  1.00  0.00           H 
ATOM   3276 2HD1 LEU B 520      78.320  92.750  79.810  1.00  0.00           H 
ATOM   3277 3HD1 LEU B 520      77.770  94.480  79.880  1.00  0.00           H 
ATOM   3278  CD2 LEU B 520      80.660  95.320  79.290  1.00  0.00           C 
ATOM   3279 1HD2 LEU B 520      80.230  96.330  79.440  1.00  0.00           H 
ATOM   3280 2HD2 LEU B 520      81.680  95.510  79.690  1.00  0.00           H 
ATOM   3281 3HD2 LEU B 520      80.610  95.080  78.210  1.00  0.00           H 
ATOM   3282  C   LEU B 520      82.400  94.890  82.070  1.00  0.00           C 
ATOM   3283  O   LEU B 520      82.390  96.090  82.260  1.00  0.00           O 
ATOM   3284  N   GLY B 521      83.530  94.280  81.560  1.00  0.00           N 
ATOM   3285  HN  GLY B 521      83.390  93.300  81.470  1.00  0.00           H 
ATOM   3286  CA  GLY B 521      84.820  94.870  81.520  1.00  0.00           C 
ATOM   3287  HA1 GLY B 521      84.820  95.740  82.160  1.00  0.00           H 
ATOM   3288  HA2 GLY B 521      85.510  94.120  81.880  1.00  0.00           H 
ATOM   3289  C   GLY B 521      85.250  95.220  80.140  1.00  0.00           C 
ATOM   3290  O   GLY B 521      86.380  95.520  79.930  1.00  0.00           O 
ATOM   3291  N   HSD B 522      84.390  95.080  79.090  1.00  0.00           N 
ATOM   3292  HN  HSD B 522      83.460  94.770  79.260  1.00  0.00           H 
ATOM   3293  CA  HSD B 522      84.960  95.000  77.730  1.00  0.00           C 
ATOM   3294  HA  HSD B 522      85.840  94.390  77.810  1.00  0.00           H 
ATOM   3295  CB  HSD B 522      84.030  94.300  76.690  1.00  0.00           C 
ATOM   3296  HB1 HSD B 522      83.040  94.810  76.660  1.00  0.00           H 
ATOM   3297  HB2 HSD B 522      84.410  94.290  75.650  1.00  0.00           H 
ATOM   3298  ND1 HSD B 522      83.890  91.810  76.170  1.00  0.00           N 
ATOM   3299  HD1 HSD B 522      84.480  91.770  75.370  1.00  0.00           H 
ATOM   3300  CG  HSD B 522      83.690  92.910  77.010  1.00  0.00           C 
ATOM   3301  CE1 HSD B 522      83.150  90.810  76.680  1.00  0.00           C 
ATOM   3302  HE1 HSD B 522      83.140  89.790  76.300  1.00  0.00           H 
ATOM   3303  NE2 HSD B 522      82.430  91.190  77.720  1.00  0.00           N 
ATOM   3304  CD2 HSD B 522      82.810  92.500  77.940  1.00  0.00           C 
ATOM   3305  HD2 HSD B 522      82.380  93.010  78.800  1.00  0.00           H 
ATOM   3306  C   HSD B 522      85.490  96.290  77.180  1.00  0.00           C 
ATOM   3307  O   HSD B 522      86.270  96.370  76.210  1.00  0.00           O 
ATOM   3308  N   PHE B 523      85.170  97.400  77.910  1.00  0.00           N 
ATOM   3309  HN  PHE B 523      84.400  97.330  78.540  1.00  0.00           H 
ATOM   3310  CA  PHE B 523      85.410  98.730  77.470  1.00  0.00           C 
ATOM   3311  HA  PHE B 523      86.260  98.870  76.820  1.00  0.00           H 
ATOM   3312  CB  PHE B 523      84.160  99.320  76.890  1.00  0.00           C 
ATOM   3313  HB1 PHE B 523      83.330  99.370  77.630  1.00  0.00           H 
ATOM   3314  HB2 PHE B 523      84.230 100.300  76.360  1.00  0.00           H 
ATOM   3315  CG  PHE B 523      83.550  98.410  75.750  1.00  0.00           C 
ATOM   3316  CD1 PHE B 523      84.130  98.410  74.480  1.00  0.00           C 
ATOM   3317  HD1 PHE B 523      85.010  99.010  74.310  1.00  0.00           H 
ATOM   3318  CE1 PHE B 523      83.600  97.530  73.460  1.00  0.00           C 
ATOM   3319  HE1 PHE B 523      83.900  97.420  72.430  1.00  0.00           H 
ATOM   3320  CZ  PHE B 523      82.480  96.740  73.820  1.00  0.00           C 
ATOM   3321  HZ  PHE B 523      82.110  96.110  73.020  1.00  0.00           H 
ATOM   3322  CD2 PHE B 523      82.400  97.610  76.040  1.00  0.00           C 
ATOM   3323  HD2 PHE B 523      81.830  97.730  76.950  1.00  0.00           H 
ATOM   3324  CE2 PHE B 523      81.840  96.790  75.080  1.00  0.00           C 
ATOM   3325  HE2 PHE B 523      81.020  96.140  75.330  1.00  0.00           H 
ATOM   3326  C   PHE B 523      85.920  99.480  78.640  1.00  0.00           C 
ATOM   3327  O   PHE B 523      85.530 100.650  78.950  1.00  0.00           O 
ATOM   3328  N   TYR B 524      86.850  98.850  79.420  1.00  0.00           N 
ATOM   3329  HN  TYR B 524      87.320  98.030  79.100  1.00  0.00           H 
ATOM   3330  CA  TYR B 524      87.080  99.360  80.780  1.00  0.00           C 
ATOM   3331  HA  TYR B 524      86.140  99.810  81.070  1.00  0.00           H 
ATOM   3332  CB  TYR B 524      87.600  98.360  81.840  1.00  0.00           C 
ATOM   3333  HB1 TYR B 524      87.550  98.890  82.820  1.00  0.00           H 
ATOM   3334  HB2 TYR B 524      86.870  97.520  81.870  1.00  0.00           H 
ATOM   3335  CG  TYR B 524      88.970  97.800  81.600  1.00  0.00           C 
ATOM   3336  CD1 TYR B 524      89.230  96.480  81.190  1.00  0.00           C 
ATOM   3337  HD1 TYR B 524      88.400  95.820  80.990  1.00  0.00           H 
ATOM   3338  CE1 TYR B 524      90.490  95.960  81.060  1.00  0.00           C 
ATOM   3339  HE1 TYR B 524      90.630  94.910  80.830  1.00  0.00           H 
ATOM   3340  CZ  TYR B 524      91.630  96.770  81.310  1.00  0.00           C 
ATOM   3341  OH  TYR B 524      92.820  96.100  81.200  1.00  0.00           O 
ATOM   3342  HH  TYR B 524      93.480  96.800  81.220  1.00  0.00           H 
ATOM   3343  CD2 TYR B 524      90.170  98.520  81.990  1.00  0.00           C 
ATOM   3344  HD2 TYR B 524      90.110  99.520  82.390  1.00  0.00           H 
ATOM   3345  CE2 TYR B 524      91.450  98.030  81.760  1.00  0.00           C 
ATOM   3346  HE2 TYR B 524      92.370  98.550  81.970  1.00  0.00           H 
ATOM   3347  C   TYR B 524      88.010 100.600  80.760  1.00  0.00           C 
ATOM   3348  O   TYR B 524      87.800 101.590  81.480  1.00  0.00           O 
ATOM   3349  N   ASP B 525      88.950 100.590  79.770  1.00  0.00           N 
ATOM   3350  HN  ASP B 525      89.110  99.800  79.180  1.00  0.00           H 
ATOM   3351  CA  ASP B 525      89.790 101.680  79.330  1.00  0.00           C 
ATOM   3352  HA  ASP B 525      89.330 102.510  79.850  1.00  0.00           H 
ATOM   3353  CB  ASP B 525      91.200 101.680  79.840  1.00  0.00           C 
ATOM   3354  HB1 ASP B 525      91.620 102.660  79.530  1.00  0.00           H 
ATOM   3355  HB2 ASP B 525      91.220 101.570  80.940  1.00  0.00           H 
ATOM   3356  CG  ASP B 525      92.130 100.560  79.320  1.00  0.00           C 
ATOM   3357  OD1 ASP B 525      91.770  99.760  78.440  1.00  0.00           O 
ATOM   3358  OD2 ASP B 525      93.190 100.410  79.960  1.00  0.00           O 
ATOM   3359  C   ASP B 525      89.670 101.830  77.850  1.00  0.00           C 
ATOM   3360  O   ASP B 525      89.220 100.950  77.140  1.00  0.00           O 
ATOM   3361  N   TYR B 526      90.100 102.970  77.250  1.00  0.00           N 
ATOM   3362  HN  TYR B 526      90.330 103.770  77.790  1.00  0.00           H 
ATOM   3363  CA  TYR B 526      90.030 103.170  75.830  1.00  0.00           C 
ATOM   3364  HA  TYR B 526      89.010 102.960  75.540  1.00  0.00           H 
ATOM   3365  CB  TYR B 526      90.260 104.720  75.560  1.00  0.00           C 
ATOM   3366  HB1 TYR B 526      89.690 105.310  76.320  1.00  0.00           H 
ATOM   3367  HB2 TYR B 526      91.310 104.940  75.860  1.00  0.00           H 
ATOM   3368  CG  TYR B 526      89.850 105.160  74.150  1.00  0.00           C 
ATOM   3369  CD1 TYR B 526      88.520 105.390  73.780  1.00  0.00           C 
ATOM   3370  HD1 TYR B 526      87.720 105.260  74.490  1.00  0.00           H 
ATOM   3371  CE1 TYR B 526      88.170 105.710  72.460  1.00  0.00           C 
ATOM   3372  HE1 TYR B 526      87.130 105.900  72.240  1.00  0.00           H 
ATOM   3373  CZ  TYR B 526      89.190 105.960  71.520  1.00  0.00           C 
ATOM   3374  OH  TYR B 526      88.930 106.230  70.100  1.00  0.00           O 
ATOM   3375  HH  TYR B 526      87.980 106.380  70.030  1.00  0.00           H 
ATOM   3376  CD2 TYR B 526      90.830 105.490  73.160  1.00  0.00           C 
ATOM   3377  HD2 TYR B 526      91.840 105.360  73.530  1.00  0.00           H 
ATOM   3378  CE2 TYR B 526      90.520 105.740  71.840  1.00  0.00           C 
ATOM   3379  HE2 TYR B 526      91.320 105.900  71.130  1.00  0.00           H 
ATOM   3380  C   TYR B 526      90.870 102.290  74.970  1.00  0.00           C 
ATOM   3381  O   TYR B 526      90.380 101.810  73.960  1.00  0.00           O 
ATOM   3382  N   PRO B 527      92.130 101.950  75.240  1.00  0.00           N 
ATOM   3383  CD  PRO B 527      93.010 102.500  76.280  1.00  0.00           C 
ATOM   3384  HD1 PRO B 527      92.740 101.940  77.200  1.00  0.00           H 
ATOM   3385  HD2 PRO B 527      93.040 103.610  76.310  1.00  0.00           H 
ATOM   3386  CA  PRO B 527      92.780 100.850  74.530  1.00  0.00           C 
ATOM   3387  HA  PRO B 527      92.800 101.060  73.470  1.00  0.00           H 
ATOM   3388  CB  PRO B 527      94.180 100.690  75.090  1.00  0.00           C 
ATOM   3389  HB1 PRO B 527      94.450  99.890  75.810  1.00  0.00           H 
ATOM   3390  HB2 PRO B 527      94.860 100.610  74.210  1.00  0.00           H 
ATOM   3391  CG  PRO B 527      94.390 102.030  75.790  1.00  0.00           C 
ATOM   3392  HG1 PRO B 527      95.130 101.930  76.620  1.00  0.00           H 
ATOM   3393  HG2 PRO B 527      94.870 102.750  75.090  1.00  0.00           H 
ATOM   3394  C   PRO B 527      92.100  99.470  74.610  1.00  0.00           C 
ATOM   3395  O   PRO B 527      92.090  98.820  73.550  1.00  0.00           O 
ATOM   3396  N   MET B 528      91.540  98.990  75.770  1.00  0.00           N 
ATOM   3397  HN  MET B 528      91.710  99.500  76.610  1.00  0.00           H 
ATOM   3398  CA  MET B 528      90.900  97.690  75.770  1.00  0.00           C 
ATOM   3399  HA  MET B 528      91.580  96.960  75.350  1.00  0.00           H 
ATOM   3400  CB  MET B 528      90.610  97.240  77.260  1.00  0.00           C 
ATOM   3401  HB1 MET B 528      91.600  97.350  77.750  1.00  0.00           H 
ATOM   3402  HB2 MET B 528      89.950  98.020  77.700  1.00  0.00           H 
ATOM   3403  CG  MET B 528      89.860  95.920  77.460  1.00  0.00           C 
ATOM   3404  HG1 MET B 528      89.740  95.780  78.560  1.00  0.00           H 
ATOM   3405  HG2 MET B 528      88.920  95.960  76.870  1.00  0.00           H 
ATOM   3406  SD  MET B 528      90.820  94.520  76.750  1.00  0.00           S 
ATOM   3407  CE  MET B 528      92.210  94.420  77.880  1.00  0.00           C 
ATOM   3408  HE1 MET B 528      92.580  95.450  78.100  1.00  0.00           H 
ATOM   3409  HE2 MET B 528      91.940  94.030  78.880  1.00  0.00           H 
ATOM   3410  HE3 MET B 528      93.010  93.770  77.460  1.00  0.00           H 
ATOM   3411  C   MET B 528      89.670  97.740  74.930  1.00  0.00           C 
ATOM   3412  O   MET B 528      89.340  96.790  74.180  1.00  0.00           O 
ATOM   3413  N   ALA B 529      89.010  98.940  74.990  1.00  0.00           N 
ATOM   3414  HN  ALA B 529      89.320  99.650  75.620  1.00  0.00           H 
ATOM   3415  CA  ALA B 529      87.830  99.240  74.190  1.00  0.00           C 
ATOM   3416  HA  ALA B 529      87.170  98.420  74.450  1.00  0.00           H 
ATOM   3417  CB  ALA B 529      87.220 100.640  74.460  1.00  0.00           C 
ATOM   3418  HB1 ALA B 529      86.290 100.910  73.910  1.00  0.00           H 
ATOM   3419  HB2 ALA B 529      86.960 100.720  75.540  1.00  0.00           H 
ATOM   3420  HB3 ALA B 529      87.970 101.440  74.280  1.00  0.00           H 
ATOM   3421  C   ALA B 529      88.070  99.190  72.650  1.00  0.00           C 
ATOM   3422  O   ALA B 529      87.230  98.600  71.950  1.00  0.00           O 
ATOM   3423  N   LEU B 530      89.140  99.730  72.100  1.00  0.00           N 
ATOM   3424  HN  LEU B 530      89.640 100.460  72.570  1.00  0.00           H 
ATOM   3425  CA  LEU B 530      89.600  99.450  70.770  1.00  0.00           C 
ATOM   3426  HA  LEU B 530      88.760  99.570  70.100  1.00  0.00           H 
ATOM   3427  CB  LEU B 530      90.910 100.280  70.640  1.00  0.00           C 
ATOM   3428  HB1 LEU B 530      91.300 100.550  71.650  1.00  0.00           H 
ATOM   3429  HB2 LEU B 530      91.640  99.610  70.140  1.00  0.00           H 
ATOM   3430  CG  LEU B 530      90.790 101.610  69.850  1.00  0.00           C 
ATOM   3431  HG  LEU B 530      90.280 101.360  68.900  1.00  0.00           H 
ATOM   3432  CD1 LEU B 530      90.240 102.760  70.690  1.00  0.00           C 
ATOM   3433 1HD1 LEU B 530      90.390 103.770  70.260  1.00  0.00           H 
ATOM   3434 2HD1 LEU B 530      89.150 102.710  70.900  1.00  0.00           H 
ATOM   3435 3HD1 LEU B 530      90.610 102.760  71.740  1.00  0.00           H 
ATOM   3436  CD2 LEU B 530      92.200 102.080  69.380  1.00  0.00           C 
ATOM   3437 1HD2 LEU B 530      92.550 101.650  68.410  1.00  0.00           H 
ATOM   3438 2HD2 LEU B 530      92.180 103.180  69.270  1.00  0.00           H 
ATOM   3439 3HD2 LEU B 530      93.000 101.990  70.140  1.00  0.00           H 
ATOM   3440  C   LEU B 530      89.810  98.010  70.530  1.00  0.00           C 
ATOM   3441  O   LEU B 530      89.390  97.400  69.560  1.00  0.00           O 
ATOM   3442  N   PHE B 531      90.510  97.300  71.500  1.00  0.00           N 
ATOM   3443  HN  PHE B 531      90.850  97.870  72.240  1.00  0.00           H 
ATOM   3444  CA  PHE B 531      90.910  95.910  71.360  1.00  0.00           C 
ATOM   3445  HA  PHE B 531      91.480  95.850  70.450  1.00  0.00           H 
ATOM   3446  CB  PHE B 531      91.790  95.490  72.550  1.00  0.00           C 
ATOM   3447  HB1 PHE B 531      92.660  96.160  72.730  1.00  0.00           H 
ATOM   3448  HB2 PHE B 531      91.100  95.550  73.410  1.00  0.00           H 
ATOM   3449  CG  PHE B 531      92.330  94.080  72.400  1.00  0.00           C 
ATOM   3450  CD1 PHE B 531      93.340  93.930  71.420  1.00  0.00           C 
ATOM   3451  HD1 PHE B 531      93.600  94.740  70.750  1.00  0.00           H 
ATOM   3452  CE1 PHE B 531      93.820  92.590  71.230  1.00  0.00           C 
ATOM   3453  HE1 PHE B 531      94.540  92.500  70.430  1.00  0.00           H 
ATOM   3454  CZ  PHE B 531      93.370  91.520  71.970  1.00  0.00           C 
ATOM   3455  HZ  PHE B 531      93.780  90.520  71.930  1.00  0.00           H 
ATOM   3456  CD2 PHE B 531      91.950  93.050  73.140  1.00  0.00           C 
ATOM   3457  HD2 PHE B 531      91.250  93.090  73.960  1.00  0.00           H 
ATOM   3458  CE2 PHE B 531      92.420  91.720  72.960  1.00  0.00           C 
ATOM   3459  HE2 PHE B 531      92.180  90.870  73.580  1.00  0.00           H 
ATOM   3460  C   PHE B 531      89.700  94.920  71.260  1.00  0.00           C 
ATOM   3461  O   PHE B 531      89.560  94.160  70.300  1.00  0.00           O 
ATOM   3462  N   SER B 532      88.680  95.050  72.180  1.00  0.00           N 
ATOM   3463  HN  SER B 532      88.750  95.690  72.940  1.00  0.00           H 
ATOM   3464  CA  SER B 532      87.540  94.130  72.170  1.00  0.00           C 
ATOM   3465  HA  SER B 532      87.890  93.110  72.070  1.00  0.00           H 
ATOM   3466  CB  SER B 532      86.860  94.090  73.580  1.00  0.00           C 
ATOM   3467  HB1 SER B 532      86.430  95.060  73.910  1.00  0.00           H 
ATOM   3468  HB2 SER B 532      85.970  93.460  73.400  1.00  0.00           H 
ATOM   3469  OG  SER B 532      87.730  93.510  74.490  1.00  0.00           O 
ATOM   3470  HG1 SER B 532      88.020  92.700  74.050  1.00  0.00           H 
ATOM   3471  C   SER B 532      86.580  94.450  71.060  1.00  0.00           C 
ATOM   3472  O   SER B 532      85.880  93.600  70.600  1.00  0.00           O 
ATOM   3473  N   THR B 533      86.530  95.700  70.630  1.00  0.00           N 
ATOM   3474  HN  THR B 533      87.110  96.400  71.050  1.00  0.00           H 
ATOM   3475  CA  THR B 533      85.820  96.180  69.430  1.00  0.00           C 
ATOM   3476  HA  THR B 533      84.780  95.920  69.550  1.00  0.00           H 
ATOM   3477  CB  THR B 533      85.800  97.730  69.140  1.00  0.00           C 
ATOM   3478  HB  THR B 533      86.870  98.030  69.100  1.00  0.00           H 
ATOM   3479  OG1 THR B 533      85.090  98.380  70.210  1.00  0.00           O 
ATOM   3480  HG1 THR B 533      85.650  98.290  70.980  1.00  0.00           H 
ATOM   3481  CG2 THR B 533      84.930  98.090  67.870  1.00  0.00           C 
ATOM   3482 1HG2 THR B 533      85.510  97.720  66.990  1.00  0.00           H 
ATOM   3483 2HG2 THR B 533      83.970  97.540  67.920  1.00  0.00           H 
ATOM   3484 3HG2 THR B 533      84.760  99.190  67.860  1.00  0.00           H 
ATOM   3485  C   THR B 533      86.450  95.570  68.230  1.00  0.00           C 
ATOM   3486  O   THR B 533      85.760  95.090  67.400  1.00  0.00           O 
ATOM   3487  N   PHE B 534      87.830  95.530  68.070  1.00  0.00           N 
ATOM   3488  HN  PHE B 534      88.420  95.960  68.740  1.00  0.00           H 
ATOM   3489  CA  PHE B 534      88.540  94.730  67.050  1.00  0.00           C 
ATOM   3490  HA  PHE B 534      88.120  95.080  66.120  1.00  0.00           H 
ATOM   3491  CB  PHE B 534      90.070  95.060  67.160  1.00  0.00           C 
ATOM   3492  HB1 PHE B 534      90.190  96.150  66.980  1.00  0.00           H 
ATOM   3493  HB2 PHE B 534      90.420  94.830  68.190  1.00  0.00           H 
ATOM   3494  CG  PHE B 534      90.900  94.170  66.310  1.00  0.00           C 
ATOM   3495  CD1 PHE B 534      91.310  94.630  65.040  1.00  0.00           C 
ATOM   3496  HD1 PHE B 534      91.090  95.660  64.790  1.00  0.00           H 
ATOM   3497  CE1 PHE B 534      92.080  93.780  64.200  1.00  0.00           C 
ATOM   3498  HE1 PHE B 534      92.340  94.060  63.190  1.00  0.00           H 
ATOM   3499  CZ  PHE B 534      92.530  92.500  64.670  1.00  0.00           C 
ATOM   3500  HZ  PHE B 534      93.250  91.900  64.120  1.00  0.00           H 
ATOM   3501  CD2 PHE B 534      91.350  92.930  66.730  1.00  0.00           C 
ATOM   3502  HD2 PHE B 534      90.980  92.580  67.680  1.00  0.00           H 
ATOM   3503  CE2 PHE B 534      92.210  92.090  66.000  1.00  0.00           C 
ATOM   3504  HE2 PHE B 534      92.560  91.110  66.300  1.00  0.00           H 
ATOM   3505  C   PHE B 534      88.210  93.270  67.040  1.00  0.00           C 
ATOM   3506  O   PHE B 534      87.870  92.710  65.990  1.00  0.00           O 
ATOM   3507  N   GLU B 535      88.160  92.670  68.230  1.00  0.00           N 
ATOM   3508  HN  GLU B 535      88.320  93.210  69.050  1.00  0.00           H 
ATOM   3509  CA  GLU B 535      87.820  91.210  68.420  1.00  0.00           C 
ATOM   3510  HA  GLU B 535      88.450  90.670  67.740  1.00  0.00           H 
ATOM   3511  CB  GLU B 535      88.010  90.800  69.930  1.00  0.00           C 
ATOM   3512  HB1 GLU B 535      87.480  91.530  70.580  1.00  0.00           H 
ATOM   3513  HB2 GLU B 535      87.630  89.770  70.110  1.00  0.00           H 
ATOM   3514  CG  GLU B 535      89.500  90.800  70.330  1.00  0.00           C 
ATOM   3515  HG1 GLU B 535      90.090  90.050  69.760  1.00  0.00           H 
ATOM   3516  HG2 GLU B 535      89.960  91.800  70.190  1.00  0.00           H 
ATOM   3517  CD  GLU B 535      89.550  90.370  71.850  1.00  0.00           C 
ATOM   3518  OE1 GLU B 535      88.830  90.970  72.740  1.00  0.00           O 
ATOM   3519  OE2 GLU B 535      90.370  89.490  72.130  1.00  0.00           O 
ATOM   3520  C   GLU B 535      86.350  90.870  68.030  1.00  0.00           C 
ATOM   3521  O   GLU B 535      86.090  89.880  67.350  1.00  0.00           O 
ATOM   3522  N   LEU B 536      85.370  91.760  68.360  1.00  0.00           N 
ATOM   3523  HN  LEU B 536      85.670  92.580  68.840  1.00  0.00           H 
ATOM   3524  CA  LEU B 536      83.950  91.730  67.960  1.00  0.00           C 
ATOM   3525  HA  LEU B 536      83.640  90.750  68.300  1.00  0.00           H 
ATOM   3526  CB  LEU B 536      83.060  92.770  68.730  1.00  0.00           C 
ATOM   3527  HB1 LEU B 536      83.510  93.780  68.640  1.00  0.00           H 
ATOM   3528  HB2 LEU B 536      82.060  92.720  68.250  1.00  0.00           H 
ATOM   3529  CG  LEU B 536      82.990  92.510  70.260  1.00  0.00           C 
ATOM   3530  HG  LEU B 536      84.030  92.360  70.620  1.00  0.00           H 
ATOM   3531  CD1 LEU B 536      82.370  93.670  71.040  1.00  0.00           C 
ATOM   3532 1HD1 LEU B 536      82.550  93.580  72.130  1.00  0.00           H 
ATOM   3533 2HD1 LEU B 536      82.710  94.660  70.670  1.00  0.00           H 
ATOM   3534 3HD1 LEU B 536      81.270  93.770  70.940  1.00  0.00           H 
ATOM   3535  CD2 LEU B 536      82.250  91.220  70.490  1.00  0.00           C 
ATOM   3536 1HD2 LEU B 536      82.160  90.980  71.570  1.00  0.00           H 
ATOM   3537 2HD2 LEU B 536      81.170  91.280  70.220  1.00  0.00           H 
ATOM   3538 3HD2 LEU B 536      82.650  90.300  70.010  1.00  0.00           H 
ATOM   3539  C   LEU B 536      83.690  91.840  66.450  1.00  0.00           C 
ATOM   3540  O   LEU B 536      82.850  91.110  65.900  1.00  0.00           O 
ATOM   3541  N   PHE B 537      84.450  92.710  65.700  1.00  0.00           N 
ATOM   3542  HN  PHE B 537      85.170  93.260  66.110  1.00  0.00           H 
ATOM   3543  CA  PHE B 537      84.550  92.790  64.320  1.00  0.00           C 
ATOM   3544  HA  PHE B 537      83.550  93.040  63.990  1.00  0.00           H 
ATOM   3545  CB  PHE B 537      85.490  93.960  63.820  1.00  0.00           C 
ATOM   3546  HB1 PHE B 537      85.490  94.860  64.470  1.00  0.00           H 
ATOM   3547  HB2 PHE B 537      86.550  93.660  63.930  1.00  0.00           H 
ATOM   3548  CG  PHE B 537      85.280  94.400  62.430  1.00  0.00           C 
ATOM   3549  CD1 PHE B 537      84.470  95.530  62.220  1.00  0.00           C 
ATOM   3550  HD1 PHE B 537      83.850  96.030  62.950  1.00  0.00           H 
ATOM   3551  CE1 PHE B 537      84.440  96.060  60.950  1.00  0.00           C 
ATOM   3552  HE1 PHE B 537      83.800  96.880  60.660  1.00  0.00           H 
ATOM   3553  CZ  PHE B 537      85.000  95.410  59.860  1.00  0.00           C 
ATOM   3554  HZ  PHE B 537      84.890  95.820  58.870  1.00  0.00           H 
ATOM   3555  CD2 PHE B 537      85.880  93.700  61.390  1.00  0.00           C 
ATOM   3556  HD2 PHE B 537      86.490  92.820  61.550  1.00  0.00           H 
ATOM   3557  CE2 PHE B 537      85.740  94.220  60.060  1.00  0.00           C 
ATOM   3558  HE2 PHE B 537      86.320  93.670  59.340  1.00  0.00           H 
ATOM   3559  C   PHE B 537      84.970  91.520  63.680  1.00  0.00           C 
ATOM   3560  O   PHE B 537      84.290  91.090  62.750  1.00  0.00           O 
ATOM   3561  N   LEU B 538      85.990  90.840  64.180  1.00  0.00           N 
ATOM   3562  HN  LEU B 538      86.560  91.200  64.910  1.00  0.00           H 
ATOM   3563  CA  LEU B 538      86.410  89.570  63.590  1.00  0.00           C 
ATOM   3564  HA  LEU B 538      86.210  89.640  62.530  1.00  0.00           H 
ATOM   3565  CB  LEU B 538      87.870  89.350  63.830  1.00  0.00           C 
ATOM   3566  HB1 LEU B 538      88.110  89.240  64.910  1.00  0.00           H 
ATOM   3567  HB2 LEU B 538      88.170  88.370  63.410  1.00  0.00           H 
ATOM   3568  CG  LEU B 538      88.870  90.450  63.410  1.00  0.00           C 
ATOM   3569  HG  LEU B 538      88.760  91.410  63.960  1.00  0.00           H 
ATOM   3570  CD1 LEU B 538      90.290  89.970  63.880  1.00  0.00           C 
ATOM   3571 1HD1 LEU B 538      90.230  89.890  64.990  1.00  0.00           H 
ATOM   3572 2HD1 LEU B 538      90.480  88.970  63.420  1.00  0.00           H 
ATOM   3573 3HD1 LEU B 538      91.070  90.680  63.550  1.00  0.00           H 
ATOM   3574  CD2 LEU B 538      88.880  90.630  61.920  1.00  0.00           C 
ATOM   3575 1HD2 LEU B 538      88.010  91.120  61.430  1.00  0.00           H 
ATOM   3576 2HD2 LEU B 538      89.800  91.170  61.590  1.00  0.00           H 
ATOM   3577 3HD2 LEU B 538      88.980  89.600  61.530  1.00  0.00           H 
ATOM   3578  C   LEU B 538      85.560  88.410  64.100  1.00  0.00           C 
ATOM   3579  O   LEU B 538      85.790  87.240  63.830  1.00  0.00           O 
ATOM   3580  N   THR B 539      84.540  88.680  64.940  1.00  0.00           N 
ATOM   3581  HN  THR B 539      84.090  89.560  64.860  1.00  0.00           H 
ATOM   3582  CA  THR B 539      83.790  87.680  65.690  1.00  0.00           C 
ATOM   3583  HA  THR B 539      83.360  88.200  66.540  1.00  0.00           H 
ATOM   3584  CB  THR B 539      82.540  87.240  64.870  1.00  0.00           C 
ATOM   3585  HB  THR B 539      82.050  86.300  65.200  1.00  0.00           H 
ATOM   3586  OG1 THR B 539      82.930  86.780  63.610  1.00  0.00           O 
ATOM   3587  HG1 THR B 539      83.790  86.350  63.670  1.00  0.00           H 
ATOM   3588  CG2 THR B 539      81.590  88.360  64.550  1.00  0.00           C 
ATOM   3589 1HG2 THR B 539      80.730  87.910  64.010  1.00  0.00           H 
ATOM   3590 2HG2 THR B 539      81.170  88.810  65.470  1.00  0.00           H 
ATOM   3591 3HG2 THR B 539      82.070  89.170  63.960  1.00  0.00           H 
ATOM   3592  C   THR B 539      84.540  86.520  66.430  1.00  0.00           C 
ATOM   3593  O   THR B 539      84.160  85.380  66.330  1.00  0.00           O 
ATOM   3594  N   ILE B 540      85.630  86.870  67.180  1.00  0.00           N 
ATOM   3595  HN  ILE B 540      85.880  87.820  67.320  1.00  0.00           H 
ATOM   3596  CA  ILE B 540      86.460  85.850  67.820  1.00  0.00           C 
ATOM   3597  HA  ILE B 540      86.170  84.860  67.490  1.00  0.00           H 
ATOM   3598  CB  ILE B 540      87.900  86.120  67.420  1.00  0.00           C 
ATOM   3599  HB  ILE B 540      88.510  85.250  67.740  1.00  0.00           H 
ATOM   3600  CG2 ILE B 540      87.970  86.180  65.910  1.00  0.00           C 
ATOM   3601 1HG2 ILE B 540      89.000  85.980  65.540  1.00  0.00           H 
ATOM   3602 2HG2 ILE B 540      87.350  85.350  65.500  1.00  0.00           H 
ATOM   3603 3HG2 ILE B 540      87.610  87.180  65.590  1.00  0.00           H 
ATOM   3604  CG1 ILE B 540      88.500  87.450  68.120  1.00  0.00           C 
ATOM   3605 1HG1 ILE B 540      87.790  88.260  67.860  1.00  0.00           H 
ATOM   3606 2HG1 ILE B 540      88.630  87.350  69.220  1.00  0.00           H 
ATOM   3607  CD  ILE B 540      89.820  87.950  67.440  1.00  0.00           C 
ATOM   3608  HD1 ILE B 540      89.580  88.250  66.400  1.00  0.00           H 
ATOM   3609  HD2 ILE B 540      90.250  88.900  67.820  1.00  0.00           H 
ATOM   3610  HD3 ILE B 540      90.610  87.180  67.410  1.00  0.00           H 
ATOM   3611  C   ILE B 540      86.270  85.970  69.340  1.00  0.00           C 
ATOM   3612  O   ILE B 540      87.040  85.370  70.040  1.00  0.00           O 
ATOM   3613  N   ILE B 541      85.260  86.730  69.860  1.00  0.00           N 
ATOM   3614  HN  ILE B 541      84.670  87.310  69.300  1.00  0.00           H 
ATOM   3615  CA  ILE B 541      84.970  86.720  71.310  1.00  0.00           C 
ATOM   3616  HA  ILE B 541      85.310  85.770  71.700  1.00  0.00           H 
ATOM   3617  CB  ILE B 541      85.560  87.850  72.210  1.00  0.00           C 
ATOM   3618  HB  ILE B 541      85.240  87.640  73.250  1.00  0.00           H 
ATOM   3619  CG2 ILE B 541      87.120  87.720  72.200  1.00  0.00           C 
ATOM   3620 1HG2 ILE B 541      87.700  88.510  72.730  1.00  0.00           H 
ATOM   3621 2HG2 ILE B 541      87.450  86.730  72.580  1.00  0.00           H 
ATOM   3622 3HG2 ILE B 541      87.420  87.790  71.130  1.00  0.00           H 
ATOM   3623  CG1 ILE B 541      85.010  89.230  71.840  1.00  0.00           C 
ATOM   3624 1HG1 ILE B 541      85.560  89.500  70.920  1.00  0.00           H 
ATOM   3625 2HG1 ILE B 541      83.900  89.200  71.780  1.00  0.00           H 
ATOM   3626  CD  ILE B 541      85.390  90.160  73.030  1.00  0.00           C 
ATOM   3627  HD1 ILE B 541      84.960  89.770  73.980  1.00  0.00           H 
ATOM   3628  HD2 ILE B 541      86.480  90.050  73.220  1.00  0.00           H 
ATOM   3629  HD3 ILE B 541      85.100  91.220  72.860  1.00  0.00           H 
ATOM   3630  C   ILE B 541      83.470  86.840  71.240  1.00  0.00           C 
ATOM   3631  O   ILE B 541      82.950  87.370  70.240  1.00  0.00           O 
ATOM   3632  N   ASP B 542      82.730  86.470  72.320  1.00  0.00           N 
ATOM   3633  HN  ASP B 542      83.170  86.090  73.130  1.00  0.00           H 
ATOM   3634  CA  ASP B 542      81.310  86.640  72.410  1.00  0.00           C 
ATOM   3635  HA  ASP B 542      80.730  86.210  71.600  1.00  0.00           H 
ATOM   3636  CB  ASP B 542      80.680  86.000  73.650  1.00  0.00           C 
ATOM   3637  HB1 ASP B 542      81.180  86.460  74.530  1.00  0.00           H 
ATOM   3638  HB2 ASP B 542      79.600  86.230  73.730  1.00  0.00           H 
ATOM   3639  CG  ASP B 542      80.690  84.460  73.650  1.00  0.00           C 
ATOM   3640  OD1 ASP B 542      80.900  83.820  72.560  1.00  0.00           O 
ATOM   3641  OD2 ASP B 542      80.460  83.900  74.760  1.00  0.00           O 
ATOM   3642  C   ASP B 542      81.000  88.080  72.650  1.00  0.00           C 
ATOM   3643  O   ASP B 542      81.840  88.890  73.070  1.00  0.00           O 
ATOM   3644  N   GLY B 543      79.770  88.450  72.210  1.00  0.00           N 
ATOM   3645  HN  GLY B 543      79.330  87.830  71.570  1.00  0.00           H 
ATOM   3646  CA  GLY B 543      79.020  89.620  72.590  1.00  0.00           C 
ATOM   3647  HA1 GLY B 543      79.260  90.360  71.840  1.00  0.00           H 
ATOM   3648  HA2 GLY B 543      77.970  89.450  72.420  1.00  0.00           H 
ATOM   3649  C   GLY B 543      79.020  90.010  74.090  1.00  0.00           C 
ATOM   3650  O   GLY B 543      78.770  89.120  74.890  1.00  0.00           O 
ATOM   3651  N   PRO B 544      79.240  91.260  74.450  1.00  0.00           N 
ATOM   3652  CD  PRO B 544      79.950  92.160  73.540  1.00  0.00           C 
ATOM   3653  HD1 PRO B 544      79.310  92.640  72.770  1.00  0.00           H 
ATOM   3654  HD2 PRO B 544      80.800  91.660  73.030  1.00  0.00           H 
ATOM   3655  CA  PRO B 544      79.070  91.730  75.810  1.00  0.00           C 
ATOM   3656  HA  PRO B 544      79.720  91.150  76.450  1.00  0.00           H 
ATOM   3657  CB  PRO B 544      79.590  93.220  75.680  1.00  0.00           C 
ATOM   3658  HB1 PRO B 544      78.680  93.840  75.530  1.00  0.00           H 
ATOM   3659  HB2 PRO B 544      79.990  93.620  76.640  1.00  0.00           H 
ATOM   3660  CG  PRO B 544      80.530  93.130  74.470  1.00  0.00           C 
ATOM   3661  HG1 PRO B 544      80.700  94.100  73.950  1.00  0.00           H 
ATOM   3662  HG2 PRO B 544      81.450  92.700  74.930  1.00  0.00           H 
ATOM   3663  C   PRO B 544      77.750  91.560  76.470  1.00  0.00           C 
ATOM   3664  O   PRO B 544      76.750  92.020  76.000  1.00  0.00           O 
ATOM   3665  N   ALA B 545      77.680  90.750  77.570  1.00  0.00           N 
ATOM   3666  HN  ALA B 545      78.370  90.060  77.760  1.00  0.00           H 
ATOM   3667  CA  ALA B 545      76.450  90.530  78.250  1.00  0.00           C 
ATOM   3668  HA  ALA B 545      75.890  91.450  78.290  1.00  0.00           H 
ATOM   3669  CB  ALA B 545      75.540  89.470  77.520  1.00  0.00           C 
ATOM   3670  HB1 ALA B 545      74.490  89.370  77.870  1.00  0.00           H 
ATOM   3671  HB2 ALA B 545      75.490  89.760  76.450  1.00  0.00           H 
ATOM   3672  HB3 ALA B 545      76.100  88.510  77.450  1.00  0.00           H 
ATOM   3673  C   ALA B 545      76.660  90.080  79.680  1.00  0.00           C 
ATOM   3674  O   ALA B 545      77.730  89.710  80.090  1.00  0.00           O 
ATOM   3675  N   ASN B 546      75.610  90.210  80.500  1.00  0.00           N 
ATOM   3676  HN  ASN B 546      74.700  90.490  80.200  1.00  0.00           H 
ATOM   3677  CA  ASN B 546      75.700  89.760  81.910  1.00  0.00           C 
ATOM   3678  HA  ASN B 546      76.310  88.870  81.870  1.00  0.00           H 
ATOM   3679  CB  ASN B 546      76.370  90.890  82.830  1.00  0.00           C 
ATOM   3680  HB1 ASN B 546      77.420  90.940  82.460  1.00  0.00           H 
ATOM   3681  HB2 ASN B 546      75.870  91.870  82.660  1.00  0.00           H 
ATOM   3682  CG  ASN B 546      76.340  90.520  84.280  1.00  0.00           C 
ATOM   3683  OD1 ASN B 546      75.830  89.510  84.640  1.00  0.00           O 
ATOM   3684  ND2 ASN B 546      76.790  91.420  85.230  1.00  0.00           N 
ATOM   3685 1HD2 ASN B 546      77.390  92.150  84.920  1.00  0.00           H 
ATOM   3686 2HD2 ASN B 546      76.720  91.210  86.210  1.00  0.00           H 
ATOM   3687  C   ASN B 546      74.300  89.230  82.210  1.00  0.00           C 
ATOM   3688  O   ASN B 546      74.130  88.150  82.740  1.00  0.00           O 
ATOM   3689  N   TYR B 547      73.190  89.960  81.870  1.00  0.00           N 
ATOM   3690  HN  TYR B 547      73.240  90.820  81.370  1.00  0.00           H 
ATOM   3691  CA  TYR B 547      71.800  89.470  82.090  1.00  0.00           C 
ATOM   3692  HA  TYR B 547      71.160  90.120  81.520  1.00  0.00           H 
ATOM   3693  CB  TYR B 547      71.540  88.060  81.550  1.00  0.00           C 
ATOM   3694  HB1 TYR B 547      71.950  87.260  82.190  1.00  0.00           H 
ATOM   3695  HB2 TYR B 547      70.440  87.940  81.490  1.00  0.00           H 
ATOM   3696  CG  TYR B 547      71.940  87.840  80.110  1.00  0.00           C 
ATOM   3697  CD1 TYR B 547      71.360  88.600  79.060  1.00  0.00           C 
ATOM   3698  HD1 TYR B 547      70.900  89.550  79.310  1.00  0.00           H 
ATOM   3699  CE1 TYR B 547      71.580  88.270  77.740  1.00  0.00           C 
ATOM   3700  HE1 TYR B 547      71.090  88.810  76.940  1.00  0.00           H 
ATOM   3701  CZ  TYR B 547      72.460  87.230  77.390  1.00  0.00           C 
ATOM   3702  OH  TYR B 547      72.760  86.970  76.030  1.00  0.00           O 
ATOM   3703  HH  TYR B 547      72.180  87.480  75.470  1.00  0.00           H 
ATOM   3704  CD2 TYR B 547      72.810  86.820  79.740  1.00  0.00           C 
ATOM   3705  HD2 TYR B 547      73.430  86.380  80.510  1.00  0.00           H 
ATOM   3706  CE2 TYR B 547      73.150  86.550  78.380  1.00  0.00           C 
ATOM   3707  HE2 TYR B 547      73.750  85.700  78.100  1.00  0.00           H 
ATOM   3708  C   TYR B 547      71.250  89.580  83.510  1.00  0.00           C 
ATOM   3709  O   TYR B 547      70.090  89.890  83.750  1.00  0.00           O 
ATOM   3710  N   ASN B 548      72.070  89.450  84.540  1.00  0.00           N 
ATOM   3711  HN  ASN B 548      72.970  89.120  84.270  1.00  0.00           H 
ATOM   3712  CA  ASN B 548      71.830  89.720  85.940  1.00  0.00           C 
ATOM   3713  HA  ASN B 548      70.850  89.330  86.180  1.00  0.00           H 
ATOM   3714  CB  ASN B 548      72.870  88.970  86.820  1.00  0.00           C 
ATOM   3715  HB1 ASN B 548      73.890  89.360  86.620  1.00  0.00           H 
ATOM   3716  HB2 ASN B 548      72.620  89.130  87.890  1.00  0.00           H 
ATOM   3717  CG  ASN B 548      72.830  87.450  86.530  1.00  0.00           C 
ATOM   3718  OD1 ASN B 548      71.680  86.920  86.400  1.00  0.00           O 
ATOM   3719  ND2 ASN B 548      73.990  86.770  86.630  1.00  0.00           N 
ATOM   3720 1HD2 ASN B 548      74.780  87.290  86.970  1.00  0.00           H 
ATOM   3721 2HD2 ASN B 548      74.130  85.870  86.210  1.00  0.00           H 
ATOM   3722  C   ASN B 548      71.890  91.140  86.330  1.00  0.00           C 
ATOM   3723  O   ASN B 548      72.060  91.600  87.480  1.00  0.00           O 
ATOM   3724  N   VAL B 549      71.920  92.040  85.350  1.00  0.00           N 
ATOM   3725  HN  VAL B 549      71.800  91.710  84.420  1.00  0.00           H 
ATOM   3726  CA  VAL B 549      72.270  93.430  85.580  1.00  0.00           C 
ATOM   3727  HA  VAL B 549      71.800  93.690  86.520  1.00  0.00           H 
ATOM   3728  CB  VAL B 549      73.820  93.640  85.650  1.00  0.00           C 
ATOM   3729  HB  VAL B 549      74.270  92.670  85.950  1.00  0.00           H 
ATOM   3730  CG1 VAL B 549      74.530  94.010  84.330  1.00  0.00           C 
ATOM   3731 1HG1 VAL B 549      75.640  93.960  84.410  1.00  0.00           H 
ATOM   3732 2HG1 VAL B 549      74.070  93.430  83.500  1.00  0.00           H 
ATOM   3733 3HG1 VAL B 549      74.400  95.100  84.140  1.00  0.00           H 
ATOM   3734  CG2 VAL B 549      74.150  94.590  86.790  1.00  0.00           C 
ATOM   3735 1HG2 VAL B 549      75.200  94.950  86.880  1.00  0.00           H 
ATOM   3736 2HG2 VAL B 549      73.530  95.510  86.850  1.00  0.00           H 
ATOM   3737 3HG2 VAL B 549      74.040  94.140  87.800  1.00  0.00           H 
ATOM   3738  C   VAL B 549      71.580  94.060  84.360  1.00  0.00           C 
ATOM   3739  O   VAL B 549      71.470  93.470  83.290  1.00  0.00           O 
ATOM   3740  N   ASP B 550      71.220  95.370  84.480  1.00  0.00           N 
ATOM   3741  HN  ASP B 550      71.420  95.950  85.260  1.00  0.00           H 
ATOM   3742  CA  ASP B 550      70.470  96.060  83.410  1.00  0.00           C 
ATOM   3743  HA  ASP B 550      69.920  95.360  82.800  1.00  0.00           H 
ATOM   3744  CB  ASP B 550      69.350  96.920  83.960  1.00  0.00           C 
ATOM   3745  HB1 ASP B 550      69.580  97.430  84.920  1.00  0.00           H 
ATOM   3746  HB2 ASP B 550      69.120  97.770  83.280  1.00  0.00           H 
ATOM   3747  CG  ASP B 550      68.030  96.180  84.090  1.00  0.00           C 
ATOM   3748  OD1 ASP B 550      67.860  94.940  83.850  1.00  0.00           O 
ATOM   3749  OD2 ASP B 550      67.060  96.930  84.370  1.00  0.00           O 
ATOM   3750  C   ASP B 550      71.350  96.970  82.570  1.00  0.00           C 
ATOM   3751  O   ASP B 550      71.640  98.110  82.920  1.00  0.00           O 
ATOM   3752  N   LEU B 551      71.810  96.520  81.330  1.00  0.00           N 
ATOM   3753  HN  LEU B 551      71.520  95.680  80.880  1.00  0.00           H 
ATOM   3754  CA  LEU B 551      72.730  97.290  80.580  1.00  0.00           C 
ATOM   3755  HA  LEU B 551      73.470  97.570  81.310  1.00  0.00           H 
ATOM   3756  CB  LEU B 551      73.470  96.480  79.460  1.00  0.00           C 
ATOM   3757  HB1 LEU B 551      72.730  96.240  78.670  1.00  0.00           H 
ATOM   3758  HB2 LEU B 551      74.280  97.090  79.000  1.00  0.00           H 
ATOM   3759  CG  LEU B 551      74.090  95.170  79.970  1.00  0.00           C 
ATOM   3760  HG  LEU B 551      73.450  94.550  80.630  1.00  0.00           H 
ATOM   3761  CD1 LEU B 551      74.510  94.480  78.690  1.00  0.00           C 
ATOM   3762 1HD1 LEU B 551      75.010  93.530  78.980  1.00  0.00           H 
ATOM   3763 2HD1 LEU B 551      73.640  94.200  78.060  1.00  0.00           H 
ATOM   3764 3HD1 LEU B 551      75.270  95.070  78.140  1.00  0.00           H 
ATOM   3765  CD2 LEU B 551      75.330  95.530  80.850  1.00  0.00           C 
ATOM   3766 1HD2 LEU B 551      75.930  94.600  80.990  1.00  0.00           H 
ATOM   3767 2HD2 LEU B 551      75.910  96.210  80.200  1.00  0.00           H 
ATOM   3768 3HD2 LEU B 551      75.010  95.920  81.840  1.00  0.00           H 
ATOM   3769  C   LEU B 551      72.000  98.530  79.930  1.00  0.00           C 
ATOM   3770  O   LEU B 551      70.890  98.480  79.470  1.00  0.00           O 
ATOM   3771  N   PRO B 552      72.730  99.680  79.820  1.00  0.00           N 
ATOM   3772  CD  PRO B 552      74.030  99.930  80.480  1.00  0.00           C 
ATOM   3773  HD1 PRO B 552      74.780  99.160  80.190  1.00  0.00           H 
ATOM   3774  HD2 PRO B 552      73.880  99.960  81.580  1.00  0.00           H 
ATOM   3775  CA  PRO B 552      72.350 100.850  79.000  1.00  0.00           C 
ATOM   3776  HA  PRO B 552      71.680 101.400  79.650  1.00  0.00           H 
ATOM   3777  CB  PRO B 552      73.640 101.470  78.680  1.00  0.00           C 
ATOM   3778  HB1 PRO B 552      74.190 100.940  77.870  1.00  0.00           H 
ATOM   3779  HB2 PRO B 552      73.560 102.540  78.390  1.00  0.00           H 
ATOM   3780  CG  PRO B 552      74.440 101.300  79.930  1.00  0.00           C 
ATOM   3781  HG1 PRO B 552      75.540 101.410  79.830  1.00  0.00           H 
ATOM   3782  HG2 PRO B 552      74.050 102.020  80.680  1.00  0.00           H 
ATOM   3783  C   PRO B 552      71.640 100.580  77.610  1.00  0.00           C 
ATOM   3784  O   PRO B 552      72.210  99.960  76.780  1.00  0.00           O 
ATOM   3785  N   PHE B 553      70.410 101.030  77.340  1.00  0.00           N 
ATOM   3786  HN  PHE B 553      69.960 101.570  78.040  1.00  0.00           H 
ATOM   3787  CA  PHE B 553      69.660 100.650  76.200  1.00  0.00           C 
ATOM   3788  HA  PHE B 553      69.330  99.620  76.210  1.00  0.00           H 
ATOM   3789  CB  PHE B 553      68.290 101.290  76.060  1.00  0.00           C 
ATOM   3790  HB1 PHE B 553      67.700 100.900  75.210  1.00  0.00           H 
ATOM   3791  HB2 PHE B 553      67.570 100.940  76.830  1.00  0.00           H 
ATOM   3792  CG  PHE B 553      68.290 102.820  76.100  1.00  0.00           C 
ATOM   3793  CD1 PHE B 553      68.320 103.620  77.320  1.00  0.00           C 
ATOM   3794  HD1 PHE B 553      68.530 103.120  78.250  1.00  0.00           H 
ATOM   3795  CE1 PHE B 553      68.140 104.980  77.300  1.00  0.00           C 
ATOM   3796  HE1 PHE B 553      68.150 105.630  78.160  1.00  0.00           H 
ATOM   3797  CZ  PHE B 553      67.930 105.610  76.100  1.00  0.00           C 
ATOM   3798  HZ  PHE B 553      67.680 106.660  76.160  1.00  0.00           H 
ATOM   3799  CD2 PHE B 553      67.990 103.540  74.890  1.00  0.00           C 
ATOM   3800  HD2 PHE B 553      67.950 102.960  73.980  1.00  0.00           H 
ATOM   3801  CE2 PHE B 553      67.940 104.920  74.900  1.00  0.00           C 
ATOM   3802  HE2 PHE B 553      67.710 105.400  73.960  1.00  0.00           H 
ATOM   3803  C   PHE B 553      70.320 100.790  74.830  1.00  0.00           C 
ATOM   3804  O   PHE B 553      70.130 100.030  73.900  1.00  0.00           O 
ATOM   3805  N   MET B 554      71.090 101.890  74.690  1.00  0.00           N 
ATOM   3806  HN  MET B 554      71.130 102.510  75.470  1.00  0.00           H 
ATOM   3807  CA  MET B 554      71.890 102.370  73.540  1.00  0.00           C 
ATOM   3808  HA  MET B 554      71.310 102.370  72.630  1.00  0.00           H 
ATOM   3809  CB  MET B 554      72.440 103.820  73.760  1.00  0.00           C 
ATOM   3810  HB1 MET B 554      71.680 104.450  74.270  1.00  0.00           H 
ATOM   3811  HB2 MET B 554      73.290 103.770  74.470  1.00  0.00           H 
ATOM   3812  CG  MET B 554      73.000 104.690  72.630  1.00  0.00           C 
ATOM   3813  HG1 MET B 554      73.150 105.720  73.010  1.00  0.00           H 
ATOM   3814  HG2 MET B 554      73.970 104.240  72.320  1.00  0.00           H 
ATOM   3815  SD  MET B 554      71.970 104.710  71.160  1.00  0.00           S 
ATOM   3816  CE  MET B 554      73.190 105.570  70.100  1.00  0.00           C 
ATOM   3817  HE1 MET B 554      74.120 105.010  69.890  1.00  0.00           H 
ATOM   3818  HE2 MET B 554      72.770 105.870  69.110  1.00  0.00           H 
ATOM   3819  HE3 MET B 554      73.450 106.530  70.600  1.00  0.00           H 
ATOM   3820  C   MET B 554      73.000 101.450  73.230  1.00  0.00           C 
ATOM   3821  O   MET B 554      73.450 101.370  72.110  1.00  0.00           O 
ATOM   3822  N   TYR B 555      73.430 100.580  74.120  1.00  0.00           N 
ATOM   3823  HN  TYR B 555      73.010 100.490  75.020  1.00  0.00           H 
ATOM   3824  CA  TYR B 555      74.390  99.520  73.920  1.00  0.00           C 
ATOM   3825  HA  TYR B 555      75.250 100.070  73.570  1.00  0.00           H 
ATOM   3826  CB  TYR B 555      74.780  98.730  75.230  1.00  0.00           C 
ATOM   3827  HB1 TYR B 555      75.570  99.310  75.760  1.00  0.00           H 
ATOM   3828  HB2 TYR B 555      73.900  98.630  75.910  1.00  0.00           H 
ATOM   3829  CG  TYR B 555      75.420  97.380  74.870  1.00  0.00           C 
ATOM   3830  CD1 TYR B 555      76.690  97.400  74.140  1.00  0.00           C 
ATOM   3831  HD1 TYR B 555      77.200  98.300  73.830  1.00  0.00           H 
ATOM   3832  CE1 TYR B 555      77.250  96.130  73.830  1.00  0.00           C 
ATOM   3833  HE1 TYR B 555      78.090  96.080  73.160  1.00  0.00           H 
ATOM   3834  CZ  TYR B 555      76.580  94.900  74.140  1.00  0.00           C 
ATOM   3835  OH  TYR B 555      76.980  93.630  73.580  1.00  0.00           O 
ATOM   3836  HH  TYR B 555      76.430  92.880  73.820  1.00  0.00           H 
ATOM   3837  CD2 TYR B 555      74.730  96.220  75.030  1.00  0.00           C 
ATOM   3838  HD2 TYR B 555      73.820  96.270  75.600  1.00  0.00           H 
ATOM   3839  CE2 TYR B 555      75.320  94.950  74.710  1.00  0.00           C 
ATOM   3840  HE2 TYR B 555      74.730  94.100  75.020  1.00  0.00           H 
ATOM   3841  C   TYR B 555      73.770  98.580  72.860  1.00  0.00           C 
ATOM   3842  O   TYR B 555      74.400  98.330  71.840  1.00  0.00           O 
ATOM   3843  N   SER B 556      72.590  97.990  73.100  1.00  0.00           N 
ATOM   3844  HN  SER B 556      72.040  98.370  73.840  1.00  0.00           H 
ATOM   3845  CA  SER B 556      71.930  97.050  72.240  1.00  0.00           C 
ATOM   3846  HA  SER B 556      72.630  96.240  72.090  1.00  0.00           H 
ATOM   3847  CB  SER B 556      70.620  96.400  72.770  1.00  0.00           C 
ATOM   3848  HB1 SER B 556      69.760  97.100  72.710  1.00  0.00           H 
ATOM   3849  HB2 SER B 556      70.380  95.650  71.990  1.00  0.00           H 
ATOM   3850  OG  SER B 556      70.810  95.780  74.040  1.00  0.00           O 
ATOM   3851  HG1 SER B 556      70.940  94.840  73.870  1.00  0.00           H 
ATOM   3852  C   SER B 556      71.630  97.630  70.890  1.00  0.00           C 
ATOM   3853  O   SER B 556      71.910  96.990  69.880  1.00  0.00           O 
ATOM   3854  N   ILE B 557      71.170  98.840  70.850  1.00  0.00           N 
ATOM   3855  HN  ILE B 557      71.030  99.320  71.710  1.00  0.00           H 
ATOM   3856  CA  ILE B 557      71.120  99.580  69.630  1.00  0.00           C 
ATOM   3857  HA  ILE B 557      70.440  99.080  68.960  1.00  0.00           H 
ATOM   3858  CB  ILE B 557      70.570 101.030  69.970  1.00  0.00           C 
ATOM   3859  HB  ILE B 557      71.260 101.640  70.590  1.00  0.00           H 
ATOM   3860  CG2 ILE B 557      70.400 101.830  68.590  1.00  0.00           C 
ATOM   3861 1HG2 ILE B 557      69.890 102.770  68.880  1.00  0.00           H 
ATOM   3862 2HG2 ILE B 557      71.370 102.070  68.100  1.00  0.00           H 
ATOM   3863 3HG2 ILE B 557      69.750 101.230  67.930  1.00  0.00           H 
ATOM   3864  CG1 ILE B 557      69.260 100.870  70.670  1.00  0.00           C 
ATOM   3865 1HG1 ILE B 557      68.590 100.300  70.000  1.00  0.00           H 
ATOM   3866 2HG1 ILE B 557      69.300 100.260  71.600  1.00  0.00           H 
ATOM   3867  CD  ILE B 557      68.460 102.180  71.020  1.00  0.00           C 
ATOM   3868  HD1 ILE B 557      67.750 101.840  71.800  1.00  0.00           H 
ATOM   3869  HD2 ILE B 557      69.100 102.920  71.550  1.00  0.00           H 
ATOM   3870  HD3 ILE B 557      67.970 102.660  70.150  1.00  0.00           H 
ATOM   3871  C   ILE B 557      72.450  99.830  68.910  1.00  0.00           C 
ATOM   3872  O   ILE B 557      72.610  99.570  67.700  1.00  0.00           O 
ATOM   3873  N   THR B 558      73.500 100.230  69.620  1.00  0.00           N 
ATOM   3874  HN  THR B 558      73.360 100.480  70.570  1.00  0.00           H 
ATOM   3875  CA  THR B 558      74.910 100.340  69.060  1.00  0.00           C 
ATOM   3876  HA  THR B 558      74.810 100.900  68.140  1.00  0.00           H 
ATOM   3877  CB  THR B 558      75.850 101.160  69.990  1.00  0.00           C 
ATOM   3878  HB  THR B 558      76.100 100.470  70.830  1.00  0.00           H 
ATOM   3879  OG1 THR B 558      75.300 102.340  70.460  1.00  0.00           O 
ATOM   3880  HG1 THR B 558      74.570 102.030  71.000  1.00  0.00           H 
ATOM   3881  CG2 THR B 558      77.150 101.550  69.330  1.00  0.00           C 
ATOM   3882 1HG2 THR B 558      77.830 102.170  69.960  1.00  0.00           H 
ATOM   3883 2HG2 THR B 558      77.650 100.610  69.010  1.00  0.00           H 
ATOM   3884 3HG2 THR B 558      76.910 102.210  68.470  1.00  0.00           H 
ATOM   3885  C   THR B 558      75.560  99.000  68.590  1.00  0.00           C 
ATOM   3886  O   THR B 558      76.100  98.900  67.470  1.00  0.00           O 
ATOM   3887  N   TYR B 559      75.470  97.960  69.430  1.00  0.00           N 
ATOM   3888  HN  TYR B 559      74.910  97.990  70.250  1.00  0.00           H 
ATOM   3889  CA  TYR B 559      75.980  96.640  69.220  1.00  0.00           C 
ATOM   3890  HA  TYR B 559      76.940  96.810  68.750  1.00  0.00           H 
ATOM   3891  CB  TYR B 559      76.090  95.900  70.550  1.00  0.00           C 
ATOM   3892  HB1 TYR B 559      76.660  96.450  71.330  1.00  0.00           H 
ATOM   3893  HB2 TYR B 559      75.090  95.670  70.970  1.00  0.00           H 
ATOM   3894  CG  TYR B 559      76.830  94.590  70.360  1.00  0.00           C 
ATOM   3895  CD1 TYR B 559      78.160  94.550  69.890  1.00  0.00           C 
ATOM   3896  HD1 TYR B 559      78.740  95.460  69.820  1.00  0.00           H 
ATOM   3897  CE1 TYR B 559      78.750  93.310  69.550  1.00  0.00           C 
ATOM   3898  HE1 TYR B 559      79.730  93.350  69.110  1.00  0.00           H 
ATOM   3899  CZ  TYR B 559      78.140  92.100  69.850  1.00  0.00           C 
ATOM   3900  OH  TYR B 559      78.730  90.920  69.570  1.00  0.00           O 
ATOM   3901  HH  TYR B 559      78.130  90.180  69.690  1.00  0.00           H 
ATOM   3902  CD2 TYR B 559      76.090  93.330  70.440  1.00  0.00           C 
ATOM   3903  HD2 TYR B 559      75.070  93.320  70.790  1.00  0.00           H 
ATOM   3904  CE2 TYR B 559      76.800  92.160  70.270  1.00  0.00           C 
ATOM   3905  HE2 TYR B 559      76.370  91.200  70.520  1.00  0.00           H 
ATOM   3906  C   TYR B 559      75.350  95.970  68.050  1.00  0.00           C 
ATOM   3907  O   TYR B 559      75.960  95.220  67.280  1.00  0.00           O 
ATOM   3908  N   ALA B 560      74.020  96.080  67.880  1.00  0.00           N 
ATOM   3909  HN  ALA B 560      73.490  96.590  68.550  1.00  0.00           H 
ATOM   3910  CA  ALA B 560      73.370  95.430  66.740  1.00  0.00           C 
ATOM   3911  HA  ALA B 560      73.520  94.370  66.590  1.00  0.00           H 
ATOM   3912  CB  ALA B 560      71.840  95.500  66.960  1.00  0.00           C 
ATOM   3913  HB1 ALA B 560      71.260  95.220  66.050  1.00  0.00           H 
ATOM   3914  HB2 ALA B 560      71.400  94.950  67.820  1.00  0.00           H 
ATOM   3915  HB3 ALA B 560      71.630  96.590  67.010  1.00  0.00           H 
ATOM   3916  C   ALA B 560      73.750  96.050  65.390  1.00  0.00           C 
ATOM   3917  O   ALA B 560      74.120  95.440  64.390  1.00  0.00           O 
ATOM   3918  N   ALA B 561      73.760  97.380  65.350  1.00  0.00           N 
ATOM   3919  HN  ALA B 561      73.420  97.870  66.150  1.00  0.00           H 
ATOM   3920  CA  ALA B 561      74.170  98.210  64.220  1.00  0.00           C 
ATOM   3921  HA  ALA B 561      73.510  97.980  63.390  1.00  0.00           H 
ATOM   3922  CB  ALA B 561      74.070  99.730  64.580  1.00  0.00           C 
ATOM   3923  HB1 ALA B 561      74.340 100.470  63.800  1.00  0.00           H 
ATOM   3924  HB2 ALA B 561      73.050  99.980  64.930  1.00  0.00           H 
ATOM   3925  HB3 ALA B 561      74.710  99.990  65.450  1.00  0.00           H 
ATOM   3926  C   ALA B 561      75.640  97.950  63.780  1.00  0.00           C 
ATOM   3927  O   ALA B 561      75.980  97.870  62.560  1.00  0.00           O 
ATOM   3928  N   PHE B 562      76.540  97.810  64.790  1.00  0.00           N 
ATOM   3929  HN  PHE B 562      76.260  97.930  65.740  1.00  0.00           H 
ATOM   3930  CA  PHE B 562      77.940  97.350  64.720  1.00  0.00           C 
ATOM   3931  HA  PHE B 562      78.400  98.100  64.100  1.00  0.00           H 
ATOM   3932  CB  PHE B 562      78.610  97.400  66.110  1.00  0.00           C 
ATOM   3933  HB1 PHE B 562      78.450  98.430  66.500  1.00  0.00           H 
ATOM   3934  HB2 PHE B 562      78.070  96.710  66.790  1.00  0.00           H 
ATOM   3935  CG  PHE B 562      80.050  96.970  65.960  1.00  0.00           C 
ATOM   3936  CD1 PHE B 562      80.870  97.780  65.140  1.00  0.00           C 
ATOM   3937  HD1 PHE B 562      80.570  98.710  64.680  1.00  0.00           H 
ATOM   3938  CE1 PHE B 562      82.180  97.360  64.920  1.00  0.00           C 
ATOM   3939  HE1 PHE B 562      82.860  97.990  64.370  1.00  0.00           H 
ATOM   3940  CZ  PHE B 562      82.690  96.140  65.510  1.00  0.00           C 
ATOM   3941  HZ  PHE B 562      83.720  95.880  65.310  1.00  0.00           H 
ATOM   3942  CD2 PHE B 562      80.560  95.780  66.490  1.00  0.00           C 
ATOM   3943  HD2 PHE B 562      79.950  95.240  67.190  1.00  0.00           H 
ATOM   3944  CE2 PHE B 562      81.840  95.370  66.270  1.00  0.00           C 
ATOM   3945  HE2 PHE B 562      82.310  94.460  66.610  1.00  0.00           H 
ATOM   3946  C   PHE B 562      78.070  95.970  64.080  1.00  0.00           C 
ATOM   3947  O   PHE B 562      78.820  95.740  63.090  1.00  0.00           O 
ATOM   3948  N   ALA B 563      77.340  95.010  64.640  1.00  0.00           N 
ATOM   3949  HN  ALA B 563      76.780  95.250  65.430  1.00  0.00           H 
ATOM   3950  CA  ALA B 563      77.320  93.630  64.190  1.00  0.00           C 
ATOM   3951  HA  ALA B 563      78.340  93.270  64.260  1.00  0.00           H 
ATOM   3952  CB  ALA B 563      76.350  92.850  65.100  1.00  0.00           C 
ATOM   3953  HB1 ALA B 563      76.420  91.770  64.870  1.00  0.00           H 
ATOM   3954  HB2 ALA B 563      76.720  92.980  66.140  1.00  0.00           H 
ATOM   3955  HB3 ALA B 563      75.310  93.200  64.920  1.00  0.00           H 
ATOM   3956  C   ALA B 563      76.920  93.480  62.740  1.00  0.00           C 
ATOM   3957  O   ALA B 563      77.610  92.830  61.960  1.00  0.00           O 
ATOM   3958  N   ILE B 564      75.870  94.250  62.290  1.00  0.00           N 
ATOM   3959  HN  ILE B 564      75.300  94.720  62.960  1.00  0.00           H 
ATOM   3960  CA  ILE B 564      75.390  94.510  60.890  1.00  0.00           C 
ATOM   3961  HA  ILE B 564      75.090  93.580  60.430  1.00  0.00           H 
ATOM   3962  CB  ILE B 564      74.130  95.350  60.900  1.00  0.00           C 
ATOM   3963  HB  ILE B 564      74.280  96.120  61.690  1.00  0.00           H 
ATOM   3964  CG2 ILE B 564      74.060  96.210  59.680  1.00  0.00           C 
ATOM   3965 1HG2 ILE B 564      73.040  96.630  59.610  1.00  0.00           H 
ATOM   3966 2HG2 ILE B 564      74.810  97.030  59.580  1.00  0.00           H 
ATOM   3967 3HG2 ILE B 564      74.130  95.680  58.710  1.00  0.00           H 
ATOM   3968  CG1 ILE B 564      72.940  94.440  61.290  1.00  0.00           C 
ATOM   3969 1HG1 ILE B 564      72.820  93.730  60.450  1.00  0.00           H 
ATOM   3970 2HG1 ILE B 564      73.350  93.790  62.090  1.00  0.00           H 
ATOM   3971  CD  ILE B 564      71.640  95.100  61.840  1.00  0.00           C 
ATOM   3972  HD1 ILE B 564      71.870  95.290  62.910  1.00  0.00           H 
ATOM   3973  HD2 ILE B 564      71.350  95.990  61.230  1.00  0.00           H 
ATOM   3974  HD3 ILE B 564      70.810  94.360  61.850  1.00  0.00           H 
ATOM   3975  C   ILE B 564      76.490  95.080  59.980  1.00  0.00           C 
ATOM   3976  O   ILE B 564      76.840  94.520  58.990  1.00  0.00           O 
ATOM   3977  N   ILE B 565      77.160  96.170  60.340  1.00  0.00           N 
ATOM   3978  HN  ILE B 565      76.950  96.610  61.210  1.00  0.00           H 
ATOM   3979  CA  ILE B 565      78.290  96.750  59.600  1.00  0.00           C 
ATOM   3980  HA  ILE B 565      77.970  96.900  58.580  1.00  0.00           H 
ATOM   3981  CB  ILE B 565      78.700  98.080  60.220  1.00  0.00           C 
ATOM   3982  HB  ILE B 565      78.880  97.880  61.300  1.00  0.00           H 
ATOM   3983  CG2 ILE B 565      80.060  98.600  59.630  1.00  0.00           C 
ATOM   3984 1HG2 ILE B 565      80.310  99.640  59.930  1.00  0.00           H 
ATOM   3985 2HG2 ILE B 565      80.930  97.930  59.810  1.00  0.00           H 
ATOM   3986 3HG2 ILE B 565      80.020  98.670  58.520  1.00  0.00           H 
ATOM   3987  CG1 ILE B 565      77.450  99.040  60.040  1.00  0.00           C 
ATOM   3988 1HG1 ILE B 565      77.470  99.390  58.990  1.00  0.00           H 
ATOM   3989 2HG1 ILE B 565      76.470  98.540  60.220  1.00  0.00           H 
ATOM   3990  CD  ILE B 565      77.450 100.340  60.930  1.00  0.00           C 
ATOM   3991  HD1 ILE B 565      77.720 100.050  61.970  1.00  0.00           H 
ATOM   3992  HD2 ILE B 565      78.230 101.030  60.550  1.00  0.00           H 
ATOM   3993  HD3 ILE B 565      76.450 100.820  60.840  1.00  0.00           H 
ATOM   3994  C   ILE B 565      79.540  95.820  59.500  1.00  0.00           C 
ATOM   3995  O   ILE B 565      80.050  95.570  58.390  1.00  0.00           O 
ATOM   3996  N   ALA B 566      79.970  95.200  60.570  1.00  0.00           N 
ATOM   3997  HN  ALA B 566      79.640  95.300  61.510  1.00  0.00           H 
ATOM   3998  CA  ALA B 566      80.910  94.110  60.510  1.00  0.00           C 
ATOM   3999  HA  ALA B 566      81.880  94.490  60.230  1.00  0.00           H 
ATOM   4000  CB  ALA B 566      81.100  93.470  61.890  1.00  0.00           C 
ATOM   4001  HB1 ALA B 566      81.840  92.650  61.960  1.00  0.00           H 
ATOM   4002  HB2 ALA B 566      81.430  94.100  62.740  1.00  0.00           H 
ATOM   4003  HB3 ALA B 566      80.140  93.050  62.270  1.00  0.00           H 
ATOM   4004  C   ALA B 566      80.650  92.900  59.540  1.00  0.00           C 
ATOM   4005  O   ALA B 566      81.470  92.500  58.650  1.00  0.00           O 
ATOM   4006  N   THR B 567      79.390  92.400  59.660  1.00  0.00           N 
ATOM   4007  HN  THR B 567      78.750  92.810  60.300  1.00  0.00           H 
ATOM   4008  CA  THR B 567      78.950  91.300  58.800  1.00  0.00           C 
ATOM   4009  HA  THR B 567      79.630  90.480  58.950  1.00  0.00           H 
ATOM   4010  CB  THR B 567      77.480  90.830  59.150  1.00  0.00           C 
ATOM   4011  HB  THR B 567      76.690  91.610  59.060  1.00  0.00           H 
ATOM   4012  OG1 THR B 567      77.470  90.310  60.480  1.00  0.00           O 
ATOM   4013  HG1 THR B 567      77.710  90.960  61.150  1.00  0.00           H 
ATOM   4014  CG2 THR B 567      77.020  89.630  58.300  1.00  0.00           C 
ATOM   4015 1HG2 THR B 567      76.090  89.140  58.660  1.00  0.00           H 
ATOM   4016 2HG2 THR B 567      76.890  89.800  57.210  1.00  0.00           H 
ATOM   4017 3HG2 THR B 567      77.790  88.840  58.430  1.00  0.00           H 
ATOM   4018  C   THR B 567      78.930  91.750  57.350  1.00  0.00           C 
ATOM   4019  O   THR B 567      79.380  91.040  56.440  1.00  0.00           O 
ATOM   4020  N   LEU B 568      78.420  92.980  57.060  1.00  0.00           N 
ATOM   4021  HN  LEU B 568      77.950  93.500  57.760  1.00  0.00           H 
ATOM   4022  CA  LEU B 568      78.640  93.500  55.710  1.00  0.00           C 
ATOM   4023  HA  LEU B 568      78.240  92.780  55.010  1.00  0.00           H 
ATOM   4024  CB  LEU B 568      77.990  94.850  55.520  1.00  0.00           C 
ATOM   4025  HB1 LEU B 568      78.230  95.590  56.310  1.00  0.00           H 
ATOM   4026  HB2 LEU B 568      78.140  95.380  54.550  1.00  0.00           H 
ATOM   4027  CG  LEU B 568      76.420  94.820  55.530  1.00  0.00           C 
ATOM   4028  HG  LEU B 568      76.150  94.160  56.390  1.00  0.00           H 
ATOM   4029  CD1 LEU B 568      75.800  94.250  54.260  1.00  0.00           C 
ATOM   4030 1HD1 LEU B 568      76.320  93.350  53.870  1.00  0.00           H 
ATOM   4031 2HD1 LEU B 568      74.720  93.990  54.330  1.00  0.00           H 
ATOM   4032 3HD1 LEU B 568      75.900  95.080  53.520  1.00  0.00           H 
ATOM   4033  CD2 LEU B 568      75.890  96.230  55.830  1.00  0.00           C 
ATOM   4034 1HD2 LEU B 568      74.800  96.240  56.040  1.00  0.00           H 
ATOM   4035 2HD2 LEU B 568      76.280  96.510  56.830  1.00  0.00           H 
ATOM   4036 3HD2 LEU B 568      76.120  96.970  55.030  1.00  0.00           H 
ATOM   4037  C   LEU B 568      80.070  93.600  55.230  1.00  0.00           C 
ATOM   4038  O   LEU B 568      80.290  93.050  54.150  1.00  0.00           O 
ATOM   4039  N   LEU B 569      81.030  94.180  56.040  1.00  0.00           N 
ATOM   4040  HN  LEU B 569      80.710  94.590  56.890  1.00  0.00           H 
ATOM   4041  CA  LEU B 569      82.380  94.340  55.580  1.00  0.00           C 
ATOM   4042  HA  LEU B 569      82.320  94.750  54.580  1.00  0.00           H 
ATOM   4043  CB  LEU B 569      83.160  95.240  56.580  1.00  0.00           C 
ATOM   4044  HB1 LEU B 569      83.030  94.820  57.600  1.00  0.00           H 
ATOM   4045  HB2 LEU B 569      84.220  95.250  56.250  1.00  0.00           H 
ATOM   4046  CG  LEU B 569      82.720  96.740  56.520  1.00  0.00           C 
ATOM   4047  HG  LEU B 569      81.630  96.630  56.680  1.00  0.00           H 
ATOM   4048  CD1 LEU B 569      83.370  97.540  57.580  1.00  0.00           C 
ATOM   4049 1HD1 LEU B 569      82.910  98.550  57.560  1.00  0.00           H 
ATOM   4050 2HD1 LEU B 569      83.120  97.090  58.560  1.00  0.00           H 
ATOM   4051 3HD1 LEU B 569      84.480  97.540  57.480  1.00  0.00           H 
ATOM   4052  CD2 LEU B 569      82.910  97.290  55.160  1.00  0.00           C 
ATOM   4053 1HD2 LEU B 569      82.370  96.750  54.350  1.00  0.00           H 
ATOM   4054 2HD2 LEU B 569      82.470  98.310  55.180  1.00  0.00           H 
ATOM   4055 3HD2 LEU B 569      83.990  97.300  54.900  1.00  0.00           H 
ATOM   4056  C   LEU B 569      83.120  93.030  55.410  1.00  0.00           C 
ATOM   4057  O   LEU B 569      83.860  92.930  54.440  1.00  0.00           O 
ATOM   4058  N   MET B 570      82.950  91.990  56.270  1.00  0.00           N 
ATOM   4059  HN  MET B 570      82.460  92.130  57.120  1.00  0.00           H 
ATOM   4060  CA  MET B 570      83.670  90.690  56.080  1.00  0.00           C 
ATOM   4061  HA  MET B 570      84.690  91.020  55.920  1.00  0.00           H 
ATOM   4062  CB  MET B 570      83.510  89.710  57.250  1.00  0.00           C 
ATOM   4063  HB1 MET B 570      82.430  89.510  57.400  1.00  0.00           H 
ATOM   4064  HB2 MET B 570      83.980  88.730  57.040  1.00  0.00           H 
ATOM   4065  CG  MET B 570      84.170  90.240  58.550  1.00  0.00           C 
ATOM   4066  HG1 MET B 570      85.200  90.540  58.270  1.00  0.00           H 
ATOM   4067  HG2 MET B 570      83.780  91.240  58.820  1.00  0.00           H 
ATOM   4068  SD  MET B 570      84.260  88.980  59.990  1.00  0.00           S 
ATOM   4069  CE  MET B 570      82.580  89.140  60.690  1.00  0.00           C 
ATOM   4070  HE1 MET B 570      81.890  88.320  60.400  1.00  0.00           H 
ATOM   4071  HE2 MET B 570      82.580  89.150  61.800  1.00  0.00           H 
ATOM   4072  HE3 MET B 570      82.080  90.080  60.380  1.00  0.00           H 
ATOM   4073  C   MET B 570      83.170  89.980  54.820  1.00  0.00           C 
ATOM   4074  O   MET B 570      83.930  89.570  53.940  1.00  0.00           O 
ATOM   4075  N   LEU B 571      81.840  90.000  54.520  1.00  0.00           N 
ATOM   4076  HN  LEU B 571      81.160  90.380  55.140  1.00  0.00           H 
ATOM   4077  CA  LEU B 571      81.400  89.490  53.230  1.00  0.00           C 
ATOM   4078  HA  LEU B 571      81.890  88.530  53.100  1.00  0.00           H 
ATOM   4079  CB  LEU B 571      79.910  89.170  53.400  1.00  0.00           C 
ATOM   4080  HB1 LEU B 571      79.330  90.080  53.680  1.00  0.00           H 
ATOM   4081  HB2 LEU B 571      79.430  88.820  52.460  1.00  0.00           H 
ATOM   4082  CG  LEU B 571      79.490  88.090  54.510  1.00  0.00           C 
ATOM   4083  HG  LEU B 571      79.670  88.670  55.440  1.00  0.00           H 
ATOM   4084  CD1 LEU B 571      78.020  87.600  54.450  1.00  0.00           C 
ATOM   4085 1HD1 LEU B 571      77.740  86.820  55.190  1.00  0.00           H 
ATOM   4086 2HD1 LEU B 571      77.470  88.560  54.570  1.00  0.00           H 
ATOM   4087 3HD1 LEU B 571      77.800  87.200  53.440  1.00  0.00           H 
ATOM   4088  CD2 LEU B 571      80.450  86.900  54.410  1.00  0.00           C 
ATOM   4089 1HD2 LEU B 571      80.530  86.440  53.400  1.00  0.00           H 
ATOM   4090 2HD2 LEU B 571      81.470  87.200  54.740  1.00  0.00           H 
ATOM   4091 3HD2 LEU B 571      80.280  86.050  55.100  1.00  0.00           H 
ATOM   4092  C   LEU B 571      81.600  90.370  51.980  1.00  0.00           C 
ATOM   4093  O   LEU B 571      81.930  89.830  50.960  1.00  0.00           O 
ATOM   4094  N   ASN B 572      81.580  91.690  52.050  1.00  0.00           N 
ATOM   4095  HN  ASN B 572      81.310  92.060  52.930  1.00  0.00           H 
ATOM   4096  CA  ASN B 572      82.120  92.570  51.030  1.00  0.00           C 
ATOM   4097  HA  ASN B 572      81.510  92.330  50.170  1.00  0.00           H 
ATOM   4098  CB  ASN B 572      81.660  94.030  51.450  1.00  0.00           C 
ATOM   4099  HB1 ASN B 572      80.600  94.160  51.160  1.00  0.00           H 
ATOM   4100  HB2 ASN B 572      81.720  93.980  52.560  1.00  0.00           H 
ATOM   4101  CG  ASN B 572      82.510  95.180  51.000  1.00  0.00           C 
ATOM   4102  OD1 ASN B 572      83.270  95.660  51.920  1.00  0.00           O 
ATOM   4103  ND2 ASN B 572      82.520  95.620  49.750  1.00  0.00           N 
ATOM   4104 1HD2 ASN B 572      81.780  95.320  49.140  1.00  0.00           H 
ATOM   4105 2HD2 ASN B 572      83.030  96.450  49.530  1.00  0.00           H 
ATOM   4106  C   ASN B 572      83.570  92.330  50.630  1.00  0.00           C 
ATOM   4107  O   ASN B 572      83.850  92.230  49.440  1.00  0.00           O 
ATOM   4108  N   LEU B 573      84.500  92.210  51.560  1.00  0.00           N 
ATOM   4109  HN  LEU B 573      84.190  92.100  52.500  1.00  0.00           H 
ATOM   4110  CA  LEU B 573      85.860  91.810  51.230  1.00  0.00           C 
ATOM   4111  HA  LEU B 573      86.270  92.530  50.530  1.00  0.00           H 
ATOM   4112  CB  LEU B 573      86.810  91.840  52.450  1.00  0.00           C 
ATOM   4113  HB1 LEU B 573      86.670  92.750  53.070  1.00  0.00           H 
ATOM   4114  HB2 LEU B 573      86.660  90.940  53.090  1.00  0.00           H 
ATOM   4115  CG  LEU B 573      88.390  91.850  52.090  1.00  0.00           C 
ATOM   4116  HG  LEU B 573      88.550  90.860  51.600  1.00  0.00           H 
ATOM   4117  CD1 LEU B 573      88.550  92.960  51.100  1.00  0.00           C 
ATOM   4118 1HD1 LEU B 573      89.640  93.160  51.030  1.00  0.00           H 
ATOM   4119 2HD1 LEU B 573      88.010  92.890  50.130  1.00  0.00           H 
ATOM   4120 3HD1 LEU B 573      88.060  93.790  51.660  1.00  0.00           H 
ATOM   4121  CD2 LEU B 573      89.230  91.950  53.360  1.00  0.00           C 
ATOM   4122 1HD2 LEU B 573      89.020  91.110  54.050  1.00  0.00           H 
ATOM   4123 2HD2 LEU B 573      90.290  91.990  53.030  1.00  0.00           H 
ATOM   4124 3HD2 LEU B 573      88.890  92.860  53.900  1.00  0.00           H 
ATOM   4125  C   LEU B 573      85.890  90.390  50.640  1.00  0.00           C 
ATOM   4126  O   LEU B 573      86.620  90.090  49.730  1.00  0.00           O 
ATOM   4127  N   LEU B 574      85.120  89.390  51.140  1.00  0.00           N 
ATOM   4128  HN  LEU B 574      84.510  89.560  51.910  1.00  0.00           H 
ATOM   4129  CA  LEU B 574      85.030  88.030  50.580  1.00  0.00           C 
ATOM   4130  HA  LEU B 574      86.060  87.690  50.610  1.00  0.00           H 
ATOM   4131  CB  LEU B 574      84.160  87.110  51.520  1.00  0.00           C 
ATOM   4132  HB1 LEU B 574      84.260  87.350  52.600  1.00  0.00           H 
ATOM   4133  HB2 LEU B 574      83.120  87.270  51.180  1.00  0.00           H 
ATOM   4134  CG  LEU B 574      84.380  85.630  51.500  1.00  0.00           C 
ATOM   4135  HG  LEU B 574      85.460  85.400  51.650  1.00  0.00           H 
ATOM   4136  CD1 LEU B 574      84.000  85.090  50.100  1.00  0.00           C 
ATOM   4137 1HD1 LEU B 574      83.970  83.990  50.230  1.00  0.00           H 
ATOM   4138 2HD1 LEU B 574      83.010  85.480  49.790  1.00  0.00           H 
ATOM   4139 3HD1 LEU B 574      84.670  85.450  49.300  1.00  0.00           H 
ATOM   4140  CD2 LEU B 574      83.540  85.010  52.590  1.00  0.00           C 
ATOM   4141 1HD2 LEU B 574      83.600  83.950  52.260  1.00  0.00           H 
ATOM   4142 2HD2 LEU B 574      83.870  85.150  53.640  1.00  0.00           H 
ATOM   4143 3HD2 LEU B 574      82.500  85.390  52.570  1.00  0.00           H 
ATOM   4144  C   LEU B 574      84.610  88.090  49.120  1.00  0.00           C 
ATOM   4145  O   LEU B 574      85.310  87.550  48.250  1.00  0.00           O 
ATOM   4146  N   ILE B 575      83.560  88.840  48.780  1.00  0.00           N 
ATOM   4147  HN  ILE B 575      83.020  89.210  49.530  1.00  0.00           H 
ATOM   4148  CA  ILE B 575      83.140  89.080  47.370  1.00  0.00           C 
ATOM   4149  HA  ILE B 575      83.110  88.080  46.950  1.00  0.00           H 
ATOM   4150  CB  ILE B 575      81.720  89.550  47.280  1.00  0.00           C 
ATOM   4151  HB  ILE B 575      81.660  90.530  47.790  1.00  0.00           H 
ATOM   4152  CG2 ILE B 575      81.330  89.790  45.740  1.00  0.00           C 
ATOM   4153 1HG2 ILE B 575      80.410  90.410  45.730  1.00  0.00           H 
ATOM   4154 2HG2 ILE B 575      82.120  90.510  45.440  1.00  0.00           H 
ATOM   4155 3HG2 ILE B 575      81.380  88.890  45.090  1.00  0.00           H 
ATOM   4156  CG1 ILE B 575      80.730  88.610  47.980  1.00  0.00           C 
ATOM   4157 1HG1 ILE B 575      81.080  88.460  49.020  1.00  0.00           H 
ATOM   4158 2HG1 ILE B 575      79.770  89.160  48.070  1.00  0.00           H 
ATOM   4159  CD  ILE B 575      80.380  87.300  47.240  1.00  0.00           C 
ATOM   4160  HD1 ILE B 575      79.720  86.790  47.980  1.00  0.00           H 
ATOM   4161  HD2 ILE B 575      79.950  87.380  46.220  1.00  0.00           H 
ATOM   4162  HD3 ILE B 575      81.360  86.790  47.170  1.00  0.00           H 
ATOM   4163  C   ILE B 575      84.140  89.870  46.540  1.00  0.00           C 
ATOM   4164  O   ILE B 575      84.420  89.570  45.400  1.00  0.00           O 
ATOM   4165  N   ALA B 576      84.790  90.870  47.140  1.00  0.00           N 
ATOM   4166  HN  ALA B 576      84.560  91.110  48.080  1.00  0.00           H 
ATOM   4167  CA  ALA B 576      85.880  91.590  46.480  1.00  0.00           C 
ATOM   4168  HA  ALA B 576      85.370  92.030  45.630  1.00  0.00           H 
ATOM   4169  CB  ALA B 576      86.360  92.780  47.310  1.00  0.00           C 
ATOM   4170  HB1 ALA B 576      85.610  93.410  47.820  1.00  0.00           H 
ATOM   4171  HB2 ALA B 576      86.890  92.410  48.210  1.00  0.00           H 
ATOM   4172  HB3 ALA B 576      87.090  93.340  46.680  1.00  0.00           H 
ATOM   4173  C   ALA B 576      87.110  90.710  46.000  1.00  0.00           C 
ATOM   4174  O   ALA B 576      87.710  90.890  44.930  1.00  0.00           O 
ATOM   4175  N   MET B 577      87.580  89.820  46.900  1.00  0.00           N 
ATOM   4176  HN  MET B 577      87.200  89.800  47.820  1.00  0.00           H 
ATOM   4177  CA  MET B 577      88.630  88.850  46.660  1.00  0.00           C 
ATOM   4178  HA  MET B 577      89.540  89.310  46.310  1.00  0.00           H 
ATOM   4179  CB  MET B 577      89.090  88.150  47.930  1.00  0.00           C 
ATOM   4180  HB1 MET B 577      88.210  87.690  48.440  1.00  0.00           H 
ATOM   4181  HB2 MET B 577      89.770  87.320  47.640  1.00  0.00           H 
ATOM   4182  CG  MET B 577      89.840  89.020  48.990  1.00  0.00           C 
ATOM   4183  HG1 MET B 577      90.680  89.500  48.440  1.00  0.00           H 
ATOM   4184  HG2 MET B 577      89.220  89.850  49.380  1.00  0.00           H 
ATOM   4185  SD  MET B 577      90.510  88.150  50.430  1.00  0.00           S 
ATOM   4186  CE  MET B 577      88.950  87.510  51.180  1.00  0.00           C 
ATOM   4187  HE1 MET B 577      88.470  88.450  51.530  1.00  0.00           H 
ATOM   4188  HE2 MET B 577      88.300  86.960  50.460  1.00  0.00           H 
ATOM   4189  HE3 MET B 577      89.210  86.860  52.040  1.00  0.00           H 
ATOM   4190  C   MET B 577      88.180  87.920  45.610  1.00  0.00           C 
ATOM   4191  O   MET B 577      88.940  87.390  44.790  1.00  0.00           O 
ATOM   4192  N   MET B 578      86.990  87.460  45.630  1.00  0.00           N 
ATOM   4193  HN  MET B 578      86.370  87.680  46.380  1.00  0.00           H 
ATOM   4194  CA  MET B 578      86.450  86.600  44.640  1.00  0.00           C 
ATOM   4195  HA  MET B 578      87.150  85.770  44.640  1.00  0.00           H 
ATOM   4196  CB  MET B 578      85.070  86.110  45.170  1.00  0.00           C 
ATOM   4197  HB1 MET B 578      85.270  85.770  46.210  1.00  0.00           H 
ATOM   4198  HB2 MET B 578      84.360  86.970  45.110  1.00  0.00           H 
ATOM   4199  CG  MET B 578      84.640  84.860  44.420  1.00  0.00           C 
ATOM   4200  HG1 MET B 578      84.680  84.810  43.310  1.00  0.00           H 
ATOM   4201  HG2 MET B 578      85.410  84.120  44.750  1.00  0.00           H 
ATOM   4202  SD  MET B 578      83.020  84.300  44.950  1.00  0.00           S 
ATOM   4203  CE  MET B 578      83.160  84.310  46.740  1.00  0.00           C 
ATOM   4204  HE1 MET B 578      82.380  83.820  47.360  1.00  0.00           H 
ATOM   4205  HE2 MET B 578      84.140  83.860  46.990  1.00  0.00           H 
ATOM   4206  HE3 MET B 578      83.100  85.360  47.110  1.00  0.00           H 
ATOM   4207  C   MET B 578      86.310  87.100  43.210  1.00  0.00           C 
ATOM   4208  O   MET B 578      86.660  86.470  42.190  1.00  0.00           O 
ATOM   4209  N   GLY B 579      85.940  88.450  43.120  1.00  0.00           N 
ATOM   4210  HN  GLY B 579      85.720  88.880  43.990  1.00  0.00           H 
ATOM   4211  CA  GLY B 579      85.780  89.140  41.820  1.00  0.00           C 
ATOM   4212  HA1 GLY B 579      85.100  88.600  41.170  1.00  0.00           H 
ATOM   4213  HA2 GLY B 579      85.550  90.180  42.020  1.00  0.00           H 
ATOM   4214  C   GLY B 579      87.080  89.170  41.090  1.00  0.00           C 
ATOM   4215  O   GLY B 579      87.090  88.840  39.920  1.00  0.00           O 
ATOM   4216  N   ASP B 580      88.170  89.460  41.870  1.00  0.00           N 
ATOM   4217  HN  ASP B 580      88.080  89.720  42.830  1.00  0.00           H 
ATOM   4218  CA  ASP B 580      89.470  89.650  41.330  1.00  0.00           C 
ATOM   4219  HA  ASP B 580      89.300  89.950  40.310  1.00  0.00           H 
ATOM   4220  CB  ASP B 580      90.220  90.610  42.250  1.00  0.00           C 
ATOM   4221  HB1 ASP B 580      89.610  91.460  42.640  1.00  0.00           H 
ATOM   4222  HB2 ASP B 580      90.520  90.000  43.130  1.00  0.00           H 
ATOM   4223  CG  ASP B 580      91.420  91.260  41.570  1.00  0.00           C 
ATOM   4224  OD1 ASP B 580      91.240  92.050  40.550  1.00  0.00           O 
ATOM   4225  OD2 ASP B 580      92.540  90.940  42.050  1.00  0.00           O 
ATOM   4226  C   ASP B 580      90.300  88.310  41.260  1.00  0.00           C 
ATOM   4227  O   ASP B 580      91.520  88.420  41.010  1.00  0.00           O 
ATOM   4228  N   THR B 581      89.610  87.160  41.550  1.00  0.00           N 
ATOM   4229  HN  THR B 581      88.660  87.240  41.840  1.00  0.00           H 
ATOM   4230  CA  THR B 581      90.370  85.820  41.530  1.00  0.00           C 
ATOM   4231  HA  THR B 581      91.250  86.070  40.960  1.00  0.00           H 
ATOM   4232  CB  THR B 581      90.880  85.360  42.870  1.00  0.00           C 
ATOM   4233  HB  THR B 581      90.190  84.790  43.530  1.00  0.00           H 
ATOM   4234  OG1 THR B 581      91.170  86.470  43.750  1.00  0.00           O 
ATOM   4235  HG1 THR B 581      90.310  86.780  44.040  1.00  0.00           H 
ATOM   4236  CG2 THR B 581      92.150  84.520  42.830  1.00  0.00           C 
ATOM   4237 1HG2 THR B 581      93.020  85.080  42.410  1.00  0.00           H 
ATOM   4238 2HG2 THR B 581      92.360  84.110  43.840  1.00  0.00           H 
ATOM   4239 3HG2 THR B 581      91.980  83.710  42.090  1.00  0.00           H 
ATOM   4240  C   THR B 581      89.500  84.760  40.800  1.00  0.00           C 
ATOM   4241  O   THR B 581      89.800  83.530  40.830  1.00  0.00           O 
ATOM   4242  N   HSD B 582      88.450  85.140  40.090  1.00  0.00           N 
ATOM   4243  HN  HSD B 582      88.020  86.020  40.270  1.00  0.00           H 
ATOM   4244  CA  HSD B 582      87.760  84.190  39.260  1.00  0.00           C 
ATOM   4245  HA  HSD B 582      88.460  83.420  38.950  1.00  0.00           H 
ATOM   4246  CB  HSD B 582      86.510  83.580  39.930  1.00  0.00           C 
ATOM   4247  HB1 HSD B 582      85.860  84.430  40.240  1.00  0.00           H 
ATOM   4248  HB2 HSD B 582      86.000  82.930  39.190  1.00  0.00           H 
ATOM   4249  ND1 HSD B 582      86.690  81.510  41.280  1.00  0.00           N 
ATOM   4250  HD1 HSD B 582      86.470  80.900  40.520  1.00  0.00           H 
ATOM   4251  CG  HSD B 582      86.800  82.860  41.200  1.00  0.00           C 
ATOM   4252  CE1 HSD B 582      87.020  81.120  42.520  1.00  0.00           C 
ATOM   4253  HE1 HSD B 582      87.160  80.070  42.760  1.00  0.00           H 
ATOM   4254  NE2 HSD B 582      87.280  82.140  43.290  1.00  0.00           N 
ATOM   4255  CD2 HSD B 582      87.090  83.260  42.500  1.00  0.00           C 
ATOM   4256  HD2 HSD B 582      87.100  84.250  42.930  1.00  0.00           H 
ATOM   4257  C   HSD B 582      87.400  84.960  37.990  1.00  0.00           C 
ATOM   4258  O   HSD B 582      87.080  84.350  36.990  1.00  0.00           O 
ATOM   4259  N   TRP B 583      87.370  86.300  38.030  1.00  0.00           N 
ATOM   4260  HN  TRP B 583      87.550  86.860  38.830  1.00  0.00           H 
ATOM   4261  CA  TRP B 583      87.130  87.030  36.760  1.00  0.00           C 
ATOM   4262  HA  TRP B 583      86.930  86.240  36.050  1.00  0.00           H 
ATOM   4263  CB  TRP B 583      85.930  87.980  36.790  1.00  0.00           C 
ATOM   4264  HB1 TRP B 583      85.140  87.480  37.390  1.00  0.00           H 
ATOM   4265  HB2 TRP B 583      86.160  88.790  37.510  1.00  0.00           H 
ATOM   4266  CG  TRP B 583      85.340  88.490  35.530  1.00  0.00           C 
ATOM   4267  CD1 TRP B 583      84.650  87.850  34.530  1.00  0.00           C 
ATOM   4268  HD1 TRP B 583      84.510  86.780  34.600  1.00  0.00           H 
ATOM   4269  NE1 TRP B 583      84.130  88.700  33.640  1.00  0.00           N 
ATOM   4270  HE1 TRP B 583      83.590  88.540  32.840  1.00  0.00           H 
ATOM   4271  CE2 TRP B 583      84.630  89.950  33.930  1.00  0.00           C 
ATOM   4272  CD2 TRP B 583      85.380  89.860  35.120  1.00  0.00           C 
ATOM   4273  CE3 TRP B 583      86.070  91.020  35.620  1.00  0.00           C 
ATOM   4274  HE3 TRP B 583      86.830  90.850  36.360  1.00  0.00           H 
ATOM   4275  CZ3 TRP B 583      85.910  92.140  34.880  1.00  0.00           C 
ATOM   4276  HZ3 TRP B 583      86.380  93.060  35.180  1.00  0.00           H 
ATOM   4277  CZ2 TRP B 583      84.370  91.180  33.370  1.00  0.00           C 
ATOM   4278  HZ2 TRP B 583      83.710  91.130  32.520  1.00  0.00           H 
ATOM   4279  CH2 TRP B 583      85.030  92.260  33.790  1.00  0.00           C 
ATOM   4280  HH2 TRP B 583      85.020  93.190  33.230  1.00  0.00           H 
ATOM   4281  C   TRP B 583      88.490  87.640  36.270  1.00  0.00           C 
ATOM   4282  O   TRP B 583      88.620  88.200  35.200  1.00  0.00           O 
ATOM   4283  N   ARG B 584      89.600  87.360  37.020  1.00  0.00           N 
ATOM   4284  HN  ARG B 584      89.560  86.620  37.680  1.00  0.00           H 
ATOM   4285  CA  ARG B 584      90.900  88.060  36.850  1.00  0.00           C 
ATOM   4286  HA  ARG B 584      91.100  88.120  35.790  1.00  0.00           H 
ATOM   4287  CB  ARG B 584      90.810  89.370  37.670  1.00  0.00           C 
ATOM   4288  HB1 ARG B 584      89.900  89.970  37.450  1.00  0.00           H 
ATOM   4289  HB2 ARG B 584      90.690  89.120  38.750  1.00  0.00           H 
ATOM   4290  CG  ARG B 584      92.000  90.370  37.560  1.00  0.00           C 
ATOM   4291  HG1 ARG B 584      91.760  91.280  38.140  1.00  0.00           H 
ATOM   4292  HG2 ARG B 584      92.870  89.820  37.980  1.00  0.00           H 
ATOM   4293  CD  ARG B 584      92.330  90.820  36.110  1.00  0.00           C 
ATOM   4294  HD1 ARG B 584      93.300  91.360  36.070  1.00  0.00           H 
ATOM   4295  HD2 ARG B 584      92.310  89.880  35.510  1.00  0.00           H 
ATOM   4296  NE  ARG B 584      91.230  91.760  35.600  1.00  0.00           N 
ATOM   4297  HE  ARG B 584      90.680  92.290  36.240  1.00  0.00           H 
ATOM   4298  CZ  ARG B 584      90.950  91.900  34.320  1.00  0.00           C 
ATOM   4299  NH1 ARG B 584      90.000  92.780  34.040  1.00  0.00           N 
ATOM   4300 1HH1 ARG B 584      89.680  93.340  34.800  1.00  0.00           H 
ATOM   4301 2HH1 ARG B 584      89.720  92.880  33.080  1.00  0.00           H 
ATOM   4302  NH2 ARG B 584      91.430  91.120  33.340  1.00  0.00           N 
ATOM   4303 1HH2 ARG B 584      92.050  90.340  33.390  1.00  0.00           H 
ATOM   4304 2HH2 ARG B 584      90.950  91.220  32.470  1.00  0.00           H 
ATOM   4305  C   ARG B 584      91.810  86.990  37.410  1.00  0.00           C 
ATOM   4306  O   ARG B 584      91.340  86.050  37.950  1.00  0.00           O 
ATOM   4307  N   VAL B 585      93.110  87.120  37.190  1.00  0.00           N 
ATOM   4308  HN  VAL B 585      93.490  87.890  36.680  1.00  0.00           H 
ATOM   4309  CA  VAL B 585      94.220  86.290  37.670  1.00  0.00           C 
ATOM   4310  HA  VAL B 585      94.570  85.960  36.700  1.00  0.00           H 
ATOM   4311  CB  VAL B 585      95.400  87.030  38.310  1.00  0.00           C 
ATOM   4312  HB  VAL B 585      95.950  87.650  37.570  1.00  0.00           H 
ATOM   4313  CG1 VAL B 585      94.950  88.070  39.310  1.00  0.00           C 
ATOM   4314 1HG1 VAL B 585      94.740  89.050  38.830  1.00  0.00           H 
ATOM   4315 2HG1 VAL B 585      94.120  87.820  40.000  1.00  0.00           H 
ATOM   4316 3HG1 VAL B 585      95.920  88.200  39.840  1.00  0.00           H 
ATOM   4317  CG2 VAL B 585      96.470  86.020  38.830  1.00  0.00           C 
ATOM   4318 1HG2 VAL B 585      96.070  85.610  39.780  1.00  0.00           H 
ATOM   4319 2HG2 VAL B 585      96.670  85.140  38.180  1.00  0.00           H 
ATOM   4320 3HG2 VAL B 585      97.400  86.560  39.110  1.00  0.00           H 
ATOM   4321  C   VAL B 585      93.860  85.000  38.410  1.00  0.00           C 
ATOM   4322  O   VAL B 585      93.660  85.010  39.590  1.00  0.00           O 
ATOM   4323  N   ALA B 586      93.760  83.920  37.610  1.00  0.00           N 
ATOM   4324  HN  ALA B 586      93.850  84.140  36.640  1.00  0.00           H 
ATOM   4325  CA  ALA B 586      93.360  82.660  38.070  1.00  0.00           C 
ATOM   4326  HA  ALA B 586      93.290  82.460  39.130  1.00  0.00           H 
ATOM   4327  CB  ALA B 586      91.900  82.480  37.500  1.00  0.00           C 
ATOM   4328  HB1 ALA B 586      91.390  81.510  37.690  1.00  0.00           H 
ATOM   4329  HB2 ALA B 586      91.230  83.260  37.940  1.00  0.00           H 
ATOM   4330  HB3 ALA B 586      91.930  82.850  36.450  1.00  0.00           H 
ATOM   4331  C   ALA B 586      94.340  81.570  37.600  1.00  0.00           C 
ATOM   4332  O   ALA B 586      94.870  80.750  38.360  1.00  0.00           O 
ATOM   4333  N   HSD B 587      94.620  81.600  36.300  1.00  0.00           N 
ATOM   4334  HN  HSD B 587      94.240  82.370  35.790  1.00  0.00           H 
ATOM   4335  CA  HSD B 587      95.710  80.820  35.730  1.00  0.00           C 
ATOM   4336  HA  HSD B 587      95.840  79.940  36.350  1.00  0.00           H 
ATOM   4337  CB  HSD B 587      95.440  80.260  34.330  1.00  0.00           C 
ATOM   4338  HB1 HSD B 587      94.570  79.580  34.460  1.00  0.00           H 
ATOM   4339  HB2 HSD B 587      95.180  81.140  33.700  1.00  0.00           H 
ATOM   4340  ND1 HSD B 587      97.210  78.400  34.180  1.00  0.00           N 
ATOM   4341  HD1 HSD B 587      97.260  78.110  35.140  1.00  0.00           H 
ATOM   4342  CG  HSD B 587      96.510  79.400  33.590  1.00  0.00           C 
ATOM   4343  CE1 HSD B 587      97.860  77.800  33.190  1.00  0.00           C 
ATOM   4344  HE1 HSD B 587      98.530  77.020  33.530  1.00  0.00           H 
ATOM   4345  NE2 HSD B 587      97.680  78.440  32.020  1.00  0.00           N 
ATOM   4346  CD2 HSD B 587      96.820  79.450  32.280  1.00  0.00           C 
ATOM   4347  HD2 HSD B 587      96.260  79.950  31.490  1.00  0.00           H 
ATOM   4348  C   HSD B 587      97.020  81.580  35.720  1.00  0.00           C 
ATOM   4349  O   HSD B 587      98.060  80.960  35.750  1.00  0.00           O 
ATOM   4350  N   GLU B 588      97.150  82.860  35.820  1.00  0.00           N 
ATOM   4351  HN  GLU B 588      96.320  83.310  35.490  1.00  0.00           H 
ATOM   4352  CA  GLU B 588      98.420  83.640  35.930  1.00  0.00           C 
ATOM   4353  HA  GLU B 588      99.100  83.250  35.190  1.00  0.00           H 
ATOM   4354  CB  GLU B 588      98.190  85.150  35.540  1.00  0.00           C 
ATOM   4355  HB1 GLU B 588      98.370  85.240  34.450  1.00  0.00           H 
ATOM   4356  HB2 GLU B 588      97.120  85.420  35.660  1.00  0.00           H 
ATOM   4357  CG  GLU B 588      99.060  86.280  36.190  1.00  0.00           C 
ATOM   4358  HG1 GLU B 588      99.110  86.300  37.300  1.00  0.00           H 
ATOM   4359  HG2 GLU B 588     100.040  86.000  35.750  1.00  0.00           H 
ATOM   4360  CD  GLU B 588      98.710  87.720  35.750  1.00  0.00           C 
ATOM   4361  OE1 GLU B 588      97.800  87.920  34.890  1.00  0.00           O 
ATOM   4362  OE2 GLU B 588      99.350  88.670  36.260  1.00  0.00           O 
ATOM   4363  C   GLU B 588      99.140  83.520  37.230  1.00  0.00           C 
ATOM   4364  O   GLU B 588     100.310  83.830  37.420  1.00  0.00           O 
ATOM   4365  N   ARG B 589      98.480  82.830  38.210  1.00  0.00           N 
ATOM   4366  HN  ARG B 589      97.520  82.630  38.030  1.00  0.00           H 
ATOM   4367  CA  ARG B 589      99.170  82.370  39.350  1.00  0.00           C 
ATOM   4368  HA  ARG B 589      99.870  83.150  39.630  1.00  0.00           H 
ATOM   4369  CB  ARG B 589      98.140  82.130  40.490  1.00  0.00           C 
ATOM   4370  HB1 ARG B 589      98.670  81.890  41.440  1.00  0.00           H 
ATOM   4371  HB2 ARG B 589      97.710  83.150  40.560  1.00  0.00           H 
ATOM   4372  CG  ARG B 589      97.100  81.010  40.220  1.00  0.00           C 
ATOM   4373  HG1 ARG B 589      96.110  81.090  40.720  1.00  0.00           H 
ATOM   4374  HG2 ARG B 589      97.060  80.920  39.110  1.00  0.00           H 
ATOM   4375  CD  ARG B 589      97.550  79.630  40.910  1.00  0.00           C 
ATOM   4376  HD1 ARG B 589      98.600  79.390  40.630  1.00  0.00           H 
ATOM   4377  HD2 ARG B 589      97.490  79.750  42.010  1.00  0.00           H 
ATOM   4378  NE  ARG B 589      96.650  78.560  40.440  1.00  0.00           N 
ATOM   4379  HE  ARG B 589      96.920  78.060  39.620  1.00  0.00           H 
ATOM   4380  CZ  ARG B 589      95.430  78.330  40.970  1.00  0.00           C 
ATOM   4381  NH1 ARG B 589      94.840  79.010  41.920  1.00  0.00           N 
ATOM   4382 1HH1 ARG B 589      95.410  79.560  42.530  1.00  0.00           H 
ATOM   4383 2HH1 ARG B 589      93.940  78.690  42.230  1.00  0.00           H 
ATOM   4384  NH2 ARG B 589      94.840  77.220  40.660  1.00  0.00           N 
ATOM   4385 1HH2 ARG B 589      95.270  76.520  40.090  1.00  0.00           H 
ATOM   4386 2HH2 ARG B 589      94.140  76.980  41.340  1.00  0.00           H 
ATOM   4387  C   ARG B 589     100.120  81.180  39.050  1.00  0.00           C 
ATOM   4388  O   ARG B 589     101.230  81.120  39.570  1.00  0.00           O 
ATOM   4389  N   MET C 454      88.260  52.170  71.700  1.00  0.00           N 
ATOM   4390  HN  MET C 454      88.510  51.900  72.630  1.00  0.00           H 
ATOM   4391  CA  MET C 454      86.840  52.510  71.590  1.00  0.00           C 
ATOM   4392  HA  MET C 454      86.480  51.800  70.860  1.00  0.00           H 
ATOM   4393  CB  MET C 454      86.110  52.580  72.960  1.00  0.00           C 
ATOM   4394  HB1 MET C 454      86.820  53.010  73.700  1.00  0.00           H 
ATOM   4395  HB2 MET C 454      85.170  53.170  72.860  1.00  0.00           H 
ATOM   4396  CG  MET C 454      85.650  51.150  73.430  1.00  0.00           C 
ATOM   4397  HG1 MET C 454      84.920  50.690  72.730  1.00  0.00           H 
ATOM   4398  HG2 MET C 454      86.570  50.540  73.570  1.00  0.00           H 
ATOM   4399  SD  MET C 454      84.790  51.050  75.020  1.00  0.00           S 
ATOM   4400  CE  MET C 454      84.100  49.380  74.880  1.00  0.00           C 
ATOM   4401  HE1 MET C 454      83.810  49.160  73.830  1.00  0.00           H 
ATOM   4402  HE2 MET C 454      84.850  48.630  75.190  1.00  0.00           H 
ATOM   4403  HE3 MET C 454      83.260  49.210  75.590  1.00  0.00           H 
ATOM   4404  C   MET C 454      86.550  53.860  70.890  1.00  0.00           C 
ATOM   4405  O   MET C 454      85.800  53.990  69.940  1.00  0.00           O 
ATOM   4406  N   SER C 455      87.260  54.920  71.370  1.00  0.00           N 
ATOM   4407  HN  SER C 455      87.880  54.860  72.140  1.00  0.00           H 
ATOM   4408  CA  SER C 455      87.140  56.270  70.750  1.00  0.00           C 
ATOM   4409  HA  SER C 455      86.090  56.470  70.580  1.00  0.00           H 
ATOM   4410  CB  SER C 455      87.760  57.500  71.500  1.00  0.00           C 
ATOM   4411  HB1 SER C 455      88.820  57.190  71.650  1.00  0.00           H 
ATOM   4412  HB2 SER C 455      87.770  58.430  70.900  1.00  0.00           H 
ATOM   4413  OG  SER C 455      87.010  57.580  72.690  1.00  0.00           O 
ATOM   4414  HG1 SER C 455      87.390  56.940  73.290  1.00  0.00           H 
ATOM   4415  C   SER C 455      87.580  56.380  69.280  1.00  0.00           C 
ATOM   4416  O   SER C 455      86.860  56.970  68.500  1.00  0.00           O 
ATOM   4417  N   PHE C 456      88.640  55.670  68.800  1.00  0.00           N 
ATOM   4418  HN  PHE C 456      89.000  54.970  69.420  1.00  0.00           H 
ATOM   4419  CA  PHE C 456      88.940  55.480  67.350  1.00  0.00           C 
ATOM   4420  HA  PHE C 456      88.940  56.490  66.970  1.00  0.00           H 
ATOM   4421  CB  PHE C 456      90.270  54.740  67.070  1.00  0.00           C 
ATOM   4422  HB1 PHE C 456      90.270  53.860  67.750  1.00  0.00           H 
ATOM   4423  HB2 PHE C 456      90.460  54.380  66.040  1.00  0.00           H 
ATOM   4424  CG  PHE C 456      91.420  55.600  67.370  1.00  0.00           C 
ATOM   4425  CD1 PHE C 456      91.860  56.620  66.520  1.00  0.00           C 
ATOM   4426  HD1 PHE C 456      91.200  56.890  65.710  1.00  0.00           H 
ATOM   4427  CE1 PHE C 456      92.980  57.380  66.850  1.00  0.00           C 
ATOM   4428  HE1 PHE C 456      93.310  58.180  66.200  1.00  0.00           H 
ATOM   4429  CZ  PHE C 456      93.640  57.180  68.080  1.00  0.00           C 
ATOM   4430  HZ  PHE C 456      94.440  57.900  68.220  1.00  0.00           H 
ATOM   4431  CD2 PHE C 456      92.230  55.220  68.430  1.00  0.00           C 
ATOM   4432  HD2 PHE C 456      92.040  54.350  69.050  1.00  0.00           H 
ATOM   4433  CE2 PHE C 456      93.360  55.980  68.760  1.00  0.00           C 
ATOM   4434  HE2 PHE C 456      93.820  55.740  69.710  1.00  0.00           H 
ATOM   4435  C   PHE C 456      87.800  54.730  66.710  1.00  0.00           C 
ATOM   4436  O   PHE C 456      87.260  55.180  65.710  1.00  0.00           O 
ATOM   4437  N   ALA C 457      87.330  53.540  67.160  1.00  0.00           N 
ATOM   4438  HN  ALA C 457      87.750  53.200  68.000  1.00  0.00           H 
ATOM   4439  CA  ALA C 457      86.310  52.750  66.580  1.00  0.00           C 
ATOM   4440  HA  ALA C 457      86.530  52.640  65.530  1.00  0.00           H 
ATOM   4441  CB  ALA C 457      86.280  51.290  67.260  1.00  0.00           C 
ATOM   4442  HB1 ALA C 457      85.440  50.670  66.880  1.00  0.00           H 
ATOM   4443  HB2 ALA C 457      87.270  50.790  67.170  1.00  0.00           H 
ATOM   4444  HB3 ALA C 457      86.210  51.490  68.350  1.00  0.00           H 
ATOM   4445  C   ALA C 457      84.900  53.390  66.490  1.00  0.00           C 
ATOM   4446  O   ALA C 457      84.160  53.260  65.580  1.00  0.00           O 
ATOM   4447  N   LEU C 458      84.510  54.260  67.440  1.00  0.00           N 
ATOM   4448  HN  LEU C 458      85.010  54.430  68.280  1.00  0.00           H 
ATOM   4449  CA  LEU C 458      83.320  55.010  67.300  1.00  0.00           C 
ATOM   4450  HA  LEU C 458      82.530  54.270  67.280  1.00  0.00           H 
ATOM   4451  CB  LEU C 458      83.050  55.870  68.540  1.00  0.00           C 
ATOM   4452  HB1 LEU C 458      83.980  56.160  69.080  1.00  0.00           H 
ATOM   4453  HB2 LEU C 458      82.660  56.880  68.280  1.00  0.00           H 
ATOM   4454  CG  LEU C 458      82.080  55.280  69.660  1.00  0.00           C 
ATOM   4455  HG  LEU C 458      81.780  56.130  70.300  1.00  0.00           H 
ATOM   4456  CD1 LEU C 458      80.820  54.780  68.920  1.00  0.00           C 
ATOM   4457 1HD1 LEU C 458      80.060  54.600  69.710  1.00  0.00           H 
ATOM   4458 2HD1 LEU C 458      80.300  55.470  68.220  1.00  0.00           H 
ATOM   4459 3HD1 LEU C 458      81.030  53.780  68.480  1.00  0.00           H 
ATOM   4460  CD2 LEU C 458      82.660  54.260  70.630  1.00  0.00           C 
ATOM   4461 1HD2 LEU C 458      81.890  53.990  71.380  1.00  0.00           H 
ATOM   4462 2HD2 LEU C 458      83.070  53.340  70.160  1.00  0.00           H 
ATOM   4463 3HD2 LEU C 458      83.550  54.600  71.190  1.00  0.00           H 
ATOM   4464  C   LEU C 458      83.210  55.890  66.060  1.00  0.00           C 
ATOM   4465  O   LEU C 458      82.300  55.750  65.200  1.00  0.00           O 
ATOM   4466  N   VAL C 459      84.250  56.760  65.890  1.00  0.00           N 
ATOM   4467  HN  VAL C 459      84.960  56.670  66.590  1.00  0.00           H 
ATOM   4468  CA  VAL C 459      84.590  57.680  64.830  1.00  0.00           C 
ATOM   4469  HA  VAL C 459      83.810  58.420  64.680  1.00  0.00           H 
ATOM   4470  CB  VAL C 459      85.880  58.450  65.100  1.00  0.00           C 
ATOM   4471  HB  VAL C 459      86.690  57.730  65.360  1.00  0.00           H 
ATOM   4472  CG1 VAL C 459      86.400  59.150  63.880  1.00  0.00           C 
ATOM   4473 1HG1 VAL C 459      87.190  59.810  64.300  1.00  0.00           H 
ATOM   4474 2HG1 VAL C 459      86.950  58.470  63.190  1.00  0.00           H 
ATOM   4475 3HG1 VAL C 459      85.640  59.800  63.400  1.00  0.00           H 
ATOM   4476  CG2 VAL C 459      85.610  59.430  66.290  1.00  0.00           C 
ATOM   4477 1HG2 VAL C 459      86.490  60.070  66.520  1.00  0.00           H 
ATOM   4478 2HG2 VAL C 459      84.710  60.050  66.080  1.00  0.00           H 
ATOM   4479 3HG2 VAL C 459      85.410  58.850  67.210  1.00  0.00           H 
ATOM   4480  C   VAL C 459      84.680  57.000  63.540  1.00  0.00           C 
ATOM   4481  O   VAL C 459      83.880  57.220  62.650  1.00  0.00           O 
ATOM   4482  N   LEU C 460      85.620  56.030  63.350  1.00  0.00           N 
ATOM   4483  HN  LEU C 460      86.080  55.730  64.180  1.00  0.00           H 
ATOM   4484  CA  LEU C 460      85.820  55.270  62.190  1.00  0.00           C 
ATOM   4485  HA  LEU C 460      85.850  55.970  61.370  1.00  0.00           H 
ATOM   4486  CB  LEU C 460      86.980  54.270  62.150  1.00  0.00           C 
ATOM   4487  HB1 LEU C 460      86.960  53.610  63.040  1.00  0.00           H 
ATOM   4488  HB2 LEU C 460      86.810  53.540  61.330  1.00  0.00           H 
ATOM   4489  CG  LEU C 460      88.490  54.810  61.910  1.00  0.00           C 
ATOM   4490  HG  LEU C 460      88.550  55.310  60.920  1.00  0.00           H 
ATOM   4491  CD1 LEU C 460      88.890  55.910  62.900  1.00  0.00           C 
ATOM   4492 1HD1 LEU C 460      89.370  55.490  63.810  1.00  0.00           H 
ATOM   4493 2HD1 LEU C 460      89.640  56.570  62.410  1.00  0.00           H 
ATOM   4494 3HD1 LEU C 460      88.020  56.550  63.140  1.00  0.00           H 
ATOM   4495  CD2 LEU C 460      89.530  53.750  61.880  1.00  0.00           C 
ATOM   4496 1HD2 LEU C 460      89.770  53.300  62.870  1.00  0.00           H 
ATOM   4497 2HD2 LEU C 460      89.170  52.890  61.280  1.00  0.00           H 
ATOM   4498 3HD2 LEU C 460      90.440  54.030  61.320  1.00  0.00           H 
ATOM   4499  C   LEU C 460      84.510  54.470  61.880  1.00  0.00           C 
ATOM   4500  O   LEU C 460      84.030  54.530  60.740  1.00  0.00           O 
ATOM   4501  N   GLY C 461      83.950  53.740  62.830  1.00  0.00           N 
ATOM   4502  HN  GLY C 461      84.380  53.700  63.730  1.00  0.00           H 
ATOM   4503  CA  GLY C 461      82.810  52.870  62.590  1.00  0.00           C 
ATOM   4504  HA1 GLY C 461      83.110  52.100  61.900  1.00  0.00           H 
ATOM   4505  HA2 GLY C 461      82.610  52.500  63.590  1.00  0.00           H 
ATOM   4506  C   GLY C 461      81.570  53.500  62.060  1.00  0.00           C 
ATOM   4507  O   GLY C 461      80.890  52.980  61.200  1.00  0.00           O 
ATOM   4508  N   TRP C 462      81.190  54.690  62.590  1.00  0.00           N 
ATOM   4509  HN  TRP C 462      81.510  55.000  63.480  1.00  0.00           H 
ATOM   4510  CA  TRP C 462      80.190  55.570  61.990  1.00  0.00           C 
ATOM   4511  HA  TRP C 462      79.330  55.040  61.620  1.00  0.00           H 
ATOM   4512  CB  TRP C 462      79.740  56.700  63.010  1.00  0.00           C 
ATOM   4513  HB1 TRP C 462      80.660  57.140  63.450  1.00  0.00           H 
ATOM   4514  HB2 TRP C 462      79.290  57.520  62.410  1.00  0.00           H 
ATOM   4515  CG  TRP C 462      78.720  56.250  64.010  1.00  0.00           C 
ATOM   4516  CD1 TRP C 462      78.860  55.660  65.270  1.00  0.00           C 
ATOM   4517  HD1 TRP C 462      79.760  55.770  65.850  1.00  0.00           H 
ATOM   4518  NE1 TRP C 462      77.670  55.300  65.800  1.00  0.00           N 
ATOM   4519  HE1 TRP C 462      77.500  54.980  66.710  1.00  0.00           H 
ATOM   4520  CE2 TRP C 462      76.690  55.490  64.880  1.00  0.00           C 
ATOM   4521  CD2 TRP C 462      77.300  56.090  63.720  1.00  0.00           C 
ATOM   4522  CE3 TRP C 462      76.500  56.350  62.610  1.00  0.00           C 
ATOM   4523  HE3 TRP C 462      77.080  56.710  61.770  1.00  0.00           H 
ATOM   4524  CZ3 TRP C 462      75.180  55.940  62.530  1.00  0.00           C 
ATOM   4525  HZ3 TRP C 462      74.560  56.160  61.680  1.00  0.00           H 
ATOM   4526  CZ2 TRP C 462      75.380  55.090  64.810  1.00  0.00           C 
ATOM   4527  HZ2 TRP C 462      75.000  54.710  65.750  1.00  0.00           H 
ATOM   4528  CH2 TRP C 462      74.600  55.300  63.680  1.00  0.00           C 
ATOM   4529  HH2 TRP C 462      73.570  54.980  63.790  1.00  0.00           H 
ATOM   4530  C   TRP C 462      80.600  56.160  60.640  1.00  0.00           C 
ATOM   4531  O   TRP C 462      79.860  56.310  59.710  1.00  0.00           O 
ATOM   4532  N   CYS C 463      81.870  56.580  60.450  1.00  0.00           N 
ATOM   4533  HN  CYS C 463      82.510  56.570  61.210  1.00  0.00           H 
ATOM   4534  CA  CYS C 463      82.300  57.310  59.210  1.00  0.00           C 
ATOM   4535  HA  CYS C 463      81.550  58.040  58.960  1.00  0.00           H 
ATOM   4536  CB  CYS C 463      83.620  58.060  59.500  1.00  0.00           C 
ATOM   4537  HB1 CYS C 463      84.400  57.450  60.000  1.00  0.00           H 
ATOM   4538  HB2 CYS C 463      84.040  58.400  58.530  1.00  0.00           H 
ATOM   4539  SG  CYS C 463      83.310  59.570  60.470  1.00  0.00           S 
ATOM   4540  HG1 CYS C 463      82.940  58.930  61.570  1.00  0.00           H 
ATOM   4541  C   CYS C 463      82.240  56.500  57.950  1.00  0.00           C 
ATOM   4542  O   CYS C 463      81.980  56.990  56.850  1.00  0.00           O 
ATOM   4543  N   ASN C 464      82.450  55.230  58.110  1.00  0.00           N 
ATOM   4544  HN  ASN C 464      82.540  54.940  59.060  1.00  0.00           H 
ATOM   4545  CA  ASN C 464      82.260  54.150  57.170  1.00  0.00           C 
ATOM   4546  HA  ASN C 464      82.880  54.430  56.330  1.00  0.00           H 
ATOM   4547  CB  ASN C 464      82.570  52.750  57.650  1.00  0.00           C 
ATOM   4548  HB1 ASN C 464      81.930  52.640  58.550  1.00  0.00           H 
ATOM   4549  HB2 ASN C 464      82.440  51.850  57.010  1.00  0.00           H 
ATOM   4550  CG  ASN C 464      83.980  52.680  58.100  1.00  0.00           C 
ATOM   4551  OD1 ASN C 464      84.840  53.480  57.750  1.00  0.00           O 
ATOM   4552  ND2 ASN C 464      84.280  51.620  58.910  1.00  0.00           N 
ATOM   4553 1HD2 ASN C 464      83.590  51.060  59.370  1.00  0.00           H 
ATOM   4554 2HD2 ASN C 464      85.210  51.500  59.260  1.00  0.00           H 
ATOM   4555  C   ASN C 464      80.800  54.080  56.650  1.00  0.00           C 
ATOM   4556  O   ASN C 464      80.570  53.680  55.500  1.00  0.00           O 
ATOM   4557  N   VAL C 465      79.720  54.480  57.440  1.00  0.00           N 
ATOM   4558  HN  VAL C 465      79.860  54.690  58.400  1.00  0.00           H 
ATOM   4559  CA  VAL C 465      78.350  54.540  57.060  1.00  0.00           C 
ATOM   4560  HA  VAL C 465      78.080  53.600  56.600  1.00  0.00           H 
ATOM   4561  CB  VAL C 465      77.360  54.870  58.130  1.00  0.00           C 
ATOM   4562  HB  VAL C 465      77.630  55.730  58.780  1.00  0.00           H 
ATOM   4563  CG1 VAL C 465      75.870  55.060  57.650  1.00  0.00           C 
ATOM   4564 1HG1 VAL C 465      75.200  55.210  58.520  1.00  0.00           H 
ATOM   4565 2HG1 VAL C 465      75.800  56.000  57.060  1.00  0.00           H 
ATOM   4566 3HG1 VAL C 465      75.540  54.230  56.990  1.00  0.00           H 
ATOM   4567  CG2 VAL C 465      77.240  53.750  59.150  1.00  0.00           C 
ATOM   4568 1HG2 VAL C 465      76.280  53.870  59.700  1.00  0.00           H 
ATOM   4569 2HG2 VAL C 465      77.050  52.760  58.680  1.00  0.00           H 
ATOM   4570 3HG2 VAL C 465      78.060  53.560  59.870  1.00  0.00           H 
ATOM   4571  C   VAL C 465      78.170  55.530  55.880  1.00  0.00           C 
ATOM   4572  O   VAL C 465      77.190  55.470  55.100  1.00  0.00           O 
ATOM   4573  N   MET C 466      79.060  56.580  55.770  1.00  0.00           N 
ATOM   4574  HN  MET C 466      79.660  56.770  56.540  1.00  0.00           H 
ATOM   4575  CA  MET C 466      79.140  57.610  54.780  1.00  0.00           C 
ATOM   4576  HA  MET C 466      78.200  58.130  54.670  1.00  0.00           H 
ATOM   4577  CB  MET C 466      80.210  58.730  55.090  1.00  0.00           C 
ATOM   4578  HB1 MET C 466      81.210  58.260  55.030  1.00  0.00           H 
ATOM   4579  HB2 MET C 466      80.230  59.530  54.320  1.00  0.00           H 
ATOM   4580  CG  MET C 466      80.080  59.370  56.540  1.00  0.00           C 
ATOM   4581  HG1 MET C 466      79.110  59.920  56.600  1.00  0.00           H 
ATOM   4582  HG2 MET C 466      80.030  58.540  57.270  1.00  0.00           H 
ATOM   4583  SD  MET C 466      81.400  60.440  57.110  1.00  0.00           S 
ATOM   4584  CE  MET C 466      81.540  61.700  55.850  1.00  0.00           C 
ATOM   4585  HE1 MET C 466      82.160  61.290  55.020  1.00  0.00           H 
ATOM   4586  HE2 MET C 466      80.570  61.990  55.400  1.00  0.00           H 
ATOM   4587  HE3 MET C 466      82.020  62.620  56.240  1.00  0.00           H 
ATOM   4588  C   MET C 466      79.390  57.130  53.390  1.00  0.00           C 
ATOM   4589  O   MET C 466      78.810  57.680  52.410  1.00  0.00           O 
ATOM   4590  N   TYR C 467      80.220  56.070  53.190  1.00  0.00           N 
ATOM   4591  HN  TYR C 467      80.730  55.770  54.000  1.00  0.00           H 
ATOM   4592  CA  TYR C 467      80.420  55.350  51.900  1.00  0.00           C 
ATOM   4593  HA  TYR C 467      80.880  56.050  51.210  1.00  0.00           H 
ATOM   4594  CB  TYR C 467      81.480  54.200  52.210  1.00  0.00           C 
ATOM   4595  HB1 TYR C 467      82.300  54.770  52.690  1.00  0.00           H 
ATOM   4596  HB2 TYR C 467      81.160  53.400  52.910  1.00  0.00           H 
ATOM   4597  CG  TYR C 467      82.010  53.440  51.000  1.00  0.00           C 
ATOM   4598  CD1 TYR C 467      83.020  53.970  50.160  1.00  0.00           C 
ATOM   4599  HD1 TYR C 467      83.360  54.990  50.230  1.00  0.00           H 
ATOM   4600  CE1 TYR C 467      83.660  53.160  49.200  1.00  0.00           C 
ATOM   4601  HE1 TYR C 467      84.310  53.660  48.490  1.00  0.00           H 
ATOM   4602  CZ  TYR C 467      83.390  51.820  49.090  1.00  0.00           C 
ATOM   4603  OH  TYR C 467      84.270  51.160  48.190  1.00  0.00           O 
ATOM   4604  HH  TYR C 467      84.510  50.300  48.550  1.00  0.00           H 
ATOM   4605  CD2 TYR C 467      81.710  52.040  50.820  1.00  0.00           C 
ATOM   4606  HD2 TYR C 467      80.980  51.610  51.480  1.00  0.00           H 
ATOM   4607  CE2 TYR C 467      82.450  51.200  49.950  1.00  0.00           C 
ATOM   4608  HE2 TYR C 467      82.290  50.140  49.840  1.00  0.00           H 
ATOM   4609  C   TYR C 467      79.180  54.750  51.430  1.00  0.00           C 
ATOM   4610  O   TYR C 467      78.840  54.670  50.220  1.00  0.00           O 
ATOM   4611  N   PHE C 468      78.330  54.230  52.330  1.00  0.00           N 
ATOM   4612  HN  PHE C 468      78.540  54.130  53.300  1.00  0.00           H 
ATOM   4613  CA  PHE C 468      77.080  53.550  51.960  1.00  0.00           C 
ATOM   4614  HA  PHE C 468      77.290  52.870  51.150  1.00  0.00           H 
ATOM   4615  CB  PHE C 468      76.600  52.640  53.080  1.00  0.00           C 
ATOM   4616  HB1 PHE C 468      76.490  53.230  54.020  1.00  0.00           H 
ATOM   4617  HB2 PHE C 468      75.620  52.140  52.900  1.00  0.00           H 
ATOM   4618  CG  PHE C 468      77.430  51.430  53.380  1.00  0.00           C 
ATOM   4619  CD1 PHE C 468      77.430  50.420  52.340  1.00  0.00           C 
ATOM   4620  HD1 PHE C 468      76.740  50.490  51.510  1.00  0.00           H 
ATOM   4621  CE1 PHE C 468      78.300  49.360  52.370  1.00  0.00           C 
ATOM   4622  HE1 PHE C 468      78.250  48.660  51.550  1.00  0.00           H 
ATOM   4623  CZ  PHE C 468      79.080  49.160  53.550  1.00  0.00           C 
ATOM   4624  HZ  PHE C 468      79.790  48.350  53.580  1.00  0.00           H 
ATOM   4625  CD2 PHE C 468      78.170  51.210  54.540  1.00  0.00           C 
ATOM   4626  HD2 PHE C 468      78.010  51.920  55.340  1.00  0.00           H 
ATOM   4627  CE2 PHE C 468      78.940  50.020  54.650  1.00  0.00           C 
ATOM   4628  HE2 PHE C 468      79.440  49.880  55.600  1.00  0.00           H 
ATOM   4629  C   PHE C 468      75.980  54.400  51.490  1.00  0.00           C 
ATOM   4630  O   PHE C 468      74.880  53.970  51.210  1.00  0.00           O 
ATOM   4631  N   ALA C 469      76.170  55.770  51.380  1.00  0.00           N 
ATOM   4632  HN  ALA C 469      77.010  56.100  51.800  1.00  0.00           H 
ATOM   4633  CA  ALA C 469      75.280  56.720  50.770  1.00  0.00           C 
ATOM   4634  HA  ALA C 469      74.330  56.510  51.240  1.00  0.00           H 
ATOM   4635  CB  ALA C 469      75.740  58.050  51.280  1.00  0.00           C 
ATOM   4636  HB1 ALA C 469      74.920  58.780  51.410  1.00  0.00           H 
ATOM   4637  HB2 ALA C 469      76.150  58.000  52.310  1.00  0.00           H 
ATOM   4638  HB3 ALA C 469      76.560  58.440  50.650  1.00  0.00           H 
ATOM   4639  C   ALA C 469      75.150  56.660  49.240  1.00  0.00           C 
ATOM   4640  O   ALA C 469      74.240  57.280  48.640  1.00  0.00           O 
ATOM   4641  N   ARG C 470      76.110  55.990  48.510  1.00  0.00           N 
ATOM   4642  HN  ARG C 470      76.840  55.540  49.020  1.00  0.00           H 
ATOM   4643  CA  ARG C 470      76.160  56.030  47.060  1.00  0.00           C 
ATOM   4644  HA  ARG C 470      76.160  57.070  46.790  1.00  0.00           H 
ATOM   4645  CB  ARG C 470      77.510  55.470  46.560  1.00  0.00           C 
ATOM   4646  HB1 ARG C 470      77.580  55.520  45.450  1.00  0.00           H 
ATOM   4647  HB2 ARG C 470      78.320  56.120  46.950  1.00  0.00           H 
ATOM   4648  CG  ARG C 470      77.740  53.980  46.910  1.00  0.00           C 
ATOM   4649  HG1 ARG C 470      77.590  53.920  48.010  1.00  0.00           H 
ATOM   4650  HG2 ARG C 470      76.950  53.330  46.470  1.00  0.00           H 
ATOM   4651  CD  ARG C 470      79.140  53.470  46.600  1.00  0.00           C 
ATOM   4652  HD1 ARG C 470      79.250  52.380  46.770  1.00  0.00           H 
ATOM   4653  HD2 ARG C 470      79.260  53.650  45.510  1.00  0.00           H 
ATOM   4654  NE  ARG C 470      80.050  54.230  47.550  1.00  0.00           N 
ATOM   4655  HE  ARG C 470      79.770  54.420  48.490  1.00  0.00           H 
ATOM   4656  CZ  ARG C 470      81.200  54.750  47.190  1.00  0.00           C 
ATOM   4657  NH1 ARG C 470      81.820  54.360  46.080  1.00  0.00           N 
ATOM   4658 1HH1 ARG C 470      81.470  53.560  45.590  1.00  0.00           H 
ATOM   4659 2HH1 ARG C 470      82.750  54.600  45.820  1.00  0.00           H 
ATOM   4660  NH2 ARG C 470      81.620  55.810  47.850  1.00  0.00           N 
ATOM   4661 1HH2 ARG C 470      81.150  56.170  48.660  1.00  0.00           H 
ATOM   4662 2HH2 ARG C 470      82.260  56.420  47.370  1.00  0.00           H 
ATOM   4663  C   ARG C 470      75.050  55.180  46.360  1.00  0.00           C 
ATOM   4664  O   ARG C 470      74.640  55.430  45.260  1.00  0.00           O 
ATOM   4665  N   GLY C 471      74.410  54.290  47.100  1.00  0.00           N 
ATOM   4666  HN  GLY C 471      74.640  54.140  48.060  1.00  0.00           H 
ATOM   4667  CA  GLY C 471      73.320  53.420  46.610  1.00  0.00           C 
ATOM   4668  HA1 GLY C 471      73.590  52.830  45.740  1.00  0.00           H 
ATOM   4669  HA2 GLY C 471      72.890  52.890  47.450  1.00  0.00           H 
ATOM   4670  C   GLY C 471      72.090  54.140  46.090  1.00  0.00           C 
ATOM   4671  O   GLY C 471      71.540  53.750  45.110  1.00  0.00           O 
ATOM   4672  N   PHE C 472      71.650  55.250  46.740  1.00  0.00           N 
ATOM   4673  HN  PHE C 472      72.210  55.500  47.530  1.00  0.00           H 
ATOM   4674  CA  PHE C 472      70.490  56.070  46.440  1.00  0.00           C 
ATOM   4675  HA  PHE C 472      69.810  55.570  45.760  1.00  0.00           H 
ATOM   4676  CB  PHE C 472      69.780  56.250  47.780  1.00  0.00           C 
ATOM   4677  HB1 PHE C 472      69.580  55.280  48.280  1.00  0.00           H 
ATOM   4678  HB2 PHE C 472      70.410  56.840  48.480  1.00  0.00           H 
ATOM   4679  CG  PHE C 472      68.430  56.900  47.670  1.00  0.00           C 
ATOM   4680  CD1 PHE C 472      67.310  56.120  47.430  1.00  0.00           C 
ATOM   4681  HD1 PHE C 472      67.370  55.100  47.080  1.00  0.00           H 
ATOM   4682  CE1 PHE C 472      66.030  56.720  47.430  1.00  0.00           C 
ATOM   4683  HE1 PHE C 472      65.220  56.030  47.210  1.00  0.00           H 
ATOM   4684  CZ  PHE C 472      65.980  58.110  47.600  1.00  0.00           C 
ATOM   4685  HZ  PHE C 472      65.040  58.620  47.450  1.00  0.00           H 
ATOM   4686  CD2 PHE C 472      68.330  58.250  47.940  1.00  0.00           C 
ATOM   4687  HD2 PHE C 472      69.240  58.830  47.960  1.00  0.00           H 
ATOM   4688  CE2 PHE C 472      67.100  58.880  47.800  1.00  0.00           C 
ATOM   4689  HE2 PHE C 472      67.010  59.950  47.720  1.00  0.00           H 
ATOM   4690  C   PHE C 472      70.920  57.400  45.780  1.00  0.00           C 
ATOM   4691  O   PHE C 472      70.060  58.320  45.720  1.00  0.00           O 
ATOM   4692  N   GLN C 473      72.170  57.570  45.310  1.00  0.00           N 
ATOM   4693  HN  GLN C 473      72.840  56.830  45.350  1.00  0.00           H 
ATOM   4694  CA  GLN C 473      72.660  58.880  44.890  1.00  0.00           C 
ATOM   4695  HA  GLN C 473      73.710  58.650  44.740  1.00  0.00           H 
ATOM   4696  CB  GLN C 473      71.990  59.290  43.570  1.00  0.00           C 
ATOM   4697  HB1 GLN C 473      71.710  58.330  43.100  1.00  0.00           H 
ATOM   4698  HB2 GLN C 473      70.990  59.760  43.660  1.00  0.00           H 
ATOM   4699  CG  GLN C 473      72.860  60.180  42.730  1.00  0.00           C 
ATOM   4700  HG1 GLN C 473      73.000  61.130  43.290  1.00  0.00           H 
ATOM   4701  HG2 GLN C 473      73.880  59.760  42.610  1.00  0.00           H 
ATOM   4702  CD  GLN C 473      72.190  60.460  41.390  1.00  0.00           C 
ATOM   4703  OE1 GLN C 473      71.240  59.820  40.870  1.00  0.00           O 
ATOM   4704  NE2 GLN C 473      72.780  61.500  40.790  1.00  0.00           N 
ATOM   4705 1HE2 GLN C 473      73.310  62.170  41.300  1.00  0.00           H 
ATOM   4706 2HE2 GLN C 473      72.600  61.800  39.850  1.00  0.00           H 
ATOM   4707  C   GLN C 473      72.600  60.070  45.970  1.00  0.00           C 
ATOM   4708  O   GLN C 473      72.240  61.180  45.640  1.00  0.00           O 
ATOM   4709  N   MET C 474      72.930  59.840  47.260  1.00  0.00           N 
ATOM   4710  HN  MET C 474      73.100  58.900  47.550  1.00  0.00           H 
ATOM   4711  CA  MET C 474      73.010  60.700  48.370  1.00  0.00           C 
ATOM   4712  HA  MET C 474      72.120  61.300  48.310  1.00  0.00           H 
ATOM   4713  CB  MET C 474      73.100  60.020  49.770  1.00  0.00           C 
ATOM   4714  HB1 MET C 474      74.000  59.390  49.600  1.00  0.00           H 
ATOM   4715  HB2 MET C 474      73.340  60.650  50.660  1.00  0.00           H 
ATOM   4716  CG  MET C 474      71.960  59.070  50.190  1.00  0.00           C 
ATOM   4717  HG1 MET C 474      71.790  58.380  49.340  1.00  0.00           H 
ATOM   4718  HG2 MET C 474      72.420  58.390  50.940  1.00  0.00           H 
ATOM   4719  SD  MET C 474      70.420  59.890  50.840  1.00  0.00           S 
ATOM   4720  CE  MET C 474      69.770  58.430  51.720  1.00  0.00           C 
ATOM   4721  HE1 MET C 474      69.580  57.610  50.990  1.00  0.00           H 
ATOM   4722  HE2 MET C 474      70.560  58.080  52.420  1.00  0.00           H 
ATOM   4723  HE3 MET C 474      68.880  58.650  52.340  1.00  0.00           H 
ATOM   4724  C   MET C 474      74.190  61.700  48.210  1.00  0.00           C 
ATOM   4725  O   MET C 474      74.620  62.120  47.150  1.00  0.00           O 
ATOM   4726  N   LEU C 475      74.880  62.080  49.280  1.00  0.00           N 
ATOM   4727  HN  LEU C 475      74.530  61.750  50.160  1.00  0.00           H 
ATOM   4728  CA  LEU C 475      76.010  62.920  49.470  1.00  0.00           C 
ATOM   4729  HA  LEU C 475      76.140  63.610  48.650  1.00  0.00           H 
ATOM   4730  CB  LEU C 475      75.800  63.740  50.770  1.00  0.00           C 
ATOM   4731  HB1 LEU C 475      74.710  63.820  50.960  1.00  0.00           H 
ATOM   4732  HB2 LEU C 475      76.260  63.060  51.520  1.00  0.00           H 
ATOM   4733  CG  LEU C 475      76.230  65.210  50.900  1.00  0.00           C 
ATOM   4734  HG  LEU C 475      75.770  65.690  51.790  1.00  0.00           H 
ATOM   4735  CD1 LEU C 475      75.520  66.080  49.760  1.00  0.00           C 
ATOM   4736 1HD1 LEU C 475      75.710  65.850  48.690  1.00  0.00           H 
ATOM   4737 2HD1 LEU C 475      74.430  66.220  49.940  1.00  0.00           H 
ATOM   4738 3HD1 LEU C 475      75.940  67.110  49.770  1.00  0.00           H 
ATOM   4739  CD2 LEU C 475      77.800  65.490  51.110  1.00  0.00           C 
ATOM   4740 1HD2 LEU C 475      77.960  66.500  50.680  1.00  0.00           H 
ATOM   4741 2HD2 LEU C 475      78.060  65.510  52.190  1.00  0.00           H 
ATOM   4742 3HD2 LEU C 475      78.420  64.730  50.580  1.00  0.00           H 
ATOM   4743  C   LEU C 475      77.240  61.980  49.410  1.00  0.00           C 
ATOM   4744  O   LEU C 475      78.310  62.300  49.790  1.00  0.00           O 
ATOM   4745  N   GLY C 476      76.990  60.720  48.850  1.00  0.00           N 
ATOM   4746  HN  GLY C 476      76.030  60.530  48.650  1.00  0.00           H 
ATOM   4747  CA  GLY C 476      78.030  59.860  48.340  1.00  0.00           C 
ATOM   4748  HA1 GLY C 476      78.830  59.830  49.060  1.00  0.00           H 
ATOM   4749  HA2 GLY C 476      77.530  58.920  48.130  1.00  0.00           H 
ATOM   4750  C   GLY C 476      78.700  60.300  47.020  1.00  0.00           C 
ATOM   4751  O   GLY C 476      79.980  60.400  46.990  1.00  0.00           O 
ATOM   4752  N   PRO C 477      77.950  60.800  46.030  1.00  0.00           N 
ATOM   4753  CD  PRO C 477      76.650  60.250  45.570  1.00  0.00           C 
ATOM   4754  HD1 PRO C 477      75.830  60.220  46.320  1.00  0.00           H 
ATOM   4755  HD2 PRO C 477      76.920  59.190  45.400  1.00  0.00           H 
ATOM   4756  CA  PRO C 477      78.570  61.530  44.960  1.00  0.00           C 
ATOM   4757  HA  PRO C 477      79.220  60.830  44.460  1.00  0.00           H 
ATOM   4758  CB  PRO C 477      77.530  61.930  43.980  1.00  0.00           C 
ATOM   4759  HB1 PRO C 477      77.150  62.960  44.150  1.00  0.00           H 
ATOM   4760  HB2 PRO C 477      77.810  61.910  42.910  1.00  0.00           H 
ATOM   4761  CG  PRO C 477      76.280  61.060  44.320  1.00  0.00           C 
ATOM   4762  HG1 PRO C 477      75.430  61.710  44.600  1.00  0.00           H 
ATOM   4763  HG2 PRO C 477      75.950  60.350  43.530  1.00  0.00           H 
ATOM   4764  C   PRO C 477      79.350  62.760  45.420  1.00  0.00           C 
ATOM   4765  O   PRO C 477      80.320  63.130  44.740  1.00  0.00           O 
ATOM   4766  N   PHE C 478      78.970  63.250  46.630  1.00  0.00           N 
ATOM   4767  HN  PHE C 478      78.110  62.940  47.020  1.00  0.00           H 
ATOM   4768  CA  PHE C 478      79.580  64.450  47.150  1.00  0.00           C 
ATOM   4769  HA  PHE C 478      80.230  64.870  46.390  1.00  0.00           H 
ATOM   4770  CB  PHE C 478      78.580  65.490  47.710  1.00  0.00           C 
ATOM   4771  HB1 PHE C 478      77.850  64.990  48.370  1.00  0.00           H 
ATOM   4772  HB2 PHE C 478      79.030  66.380  48.210  1.00  0.00           H 
ATOM   4773  CG  PHE C 478      77.880  66.120  46.550  1.00  0.00           C 
ATOM   4774  CD1 PHE C 478      78.230  67.400  46.120  1.00  0.00           C 
ATOM   4775  HD1 PHE C 478      79.000  68.010  46.560  1.00  0.00           H 
ATOM   4776  CE1 PHE C 478      77.610  67.950  44.970  1.00  0.00           C 
ATOM   4777  HE1 PHE C 478      77.830  69.000  44.860  1.00  0.00           H 
ATOM   4778  CZ  PHE C 478      76.600  67.260  44.280  1.00  0.00           C 
ATOM   4779  HZ  PHE C 478      76.100  67.700  43.430  1.00  0.00           H 
ATOM   4780  CD2 PHE C 478      76.840  65.400  45.810  1.00  0.00           C 
ATOM   4781  HD2 PHE C 478      76.430  64.430  46.060  1.00  0.00           H 
ATOM   4782  CE2 PHE C 478      76.280  65.930  44.640  1.00  0.00           C 
ATOM   4783  HE2 PHE C 478      75.500  65.340  44.170  1.00  0.00           H 
ATOM   4784  C   PHE C 478      80.450  64.040  48.250  1.00  0.00           C 
ATOM   4785  O   PHE C 478      81.120  64.890  48.810  1.00  0.00           O 
ATOM   4786  N   THR C 479      80.720  62.760  48.380  1.00  0.00           N 
ATOM   4787  HN  THR C 479      80.300  62.070  47.800  1.00  0.00           H 
ATOM   4788  CA  THR C 479      81.930  62.280  49.080  1.00  0.00           C 
ATOM   4789  HA  THR C 479      82.300  62.940  49.850  1.00  0.00           H 
ATOM   4790  CB  THR C 479      81.590  61.000  49.840  1.00  0.00           C 
ATOM   4791  HB  THR C 479      80.480  61.010  49.940  1.00  0.00           H 
ATOM   4792  OG1 THR C 479      82.100  61.020  51.150  1.00  0.00           O 
ATOM   4793  HG1 THR C 479      81.490  61.500  51.720  1.00  0.00           H 
ATOM   4794  CG2 THR C 479      82.100  59.680  49.260  1.00  0.00           C 
ATOM   4795 1HG2 THR C 479      81.870  58.810  49.910  1.00  0.00           H 
ATOM   4796 2HG2 THR C 479      81.760  59.410  48.240  1.00  0.00           H 
ATOM   4797 3HG2 THR C 479      83.190  59.490  49.290  1.00  0.00           H 
ATOM   4798  C   THR C 479      83.050  62.100  48.060  1.00  0.00           C 
ATOM   4799  O   THR C 479      84.190  61.970  48.410  1.00  0.00           O 
ATOM   4800  N   ILE C 480      82.760  62.170  46.730  1.00  0.00           N 
ATOM   4801  HN  ILE C 480      81.810  62.230  46.440  1.00  0.00           H 
ATOM   4802  CA  ILE C 480      83.820  62.450  45.720  1.00  0.00           C 
ATOM   4803  HA  ILE C 480      84.570  61.690  45.910  1.00  0.00           H 
ATOM   4804  CB  ILE C 480      83.440  62.410  44.290  1.00  0.00           C 
ATOM   4805  HB  ILE C 480      82.780  63.270  44.020  1.00  0.00           H 
ATOM   4806  CG2 ILE C 480      84.710  62.600  43.410  1.00  0.00           C 
ATOM   4807 1HG2 ILE C 480      85.400  61.750  43.610  1.00  0.00           H 
ATOM   4808 2HG2 ILE C 480      84.320  62.480  42.380  1.00  0.00           H 
ATOM   4809 3HG2 ILE C 480      85.240  63.570  43.400  1.00  0.00           H 
ATOM   4810  CG1 ILE C 480      82.790  61.070  44.030  1.00  0.00           C 
ATOM   4811 1HG1 ILE C 480      83.570  60.290  43.960  1.00  0.00           H 
ATOM   4812 2HG1 ILE C 480      82.080  60.750  44.820  1.00  0.00           H 
ATOM   4813  CD  ILE C 480      82.040  60.980  42.680  1.00  0.00           C 
ATOM   4814  HD1 ILE C 480      81.490  60.010  42.700  1.00  0.00           H 
ATOM   4815  HD2 ILE C 480      81.270  61.770  42.740  1.00  0.00           H 
ATOM   4816  HD3 ILE C 480      82.690  61.080  41.790  1.00  0.00           H 
ATOM   4817  C   ILE C 480      84.530  63.800  46.050  1.00  0.00           C 
ATOM   4818  O   ILE C 480      85.720  63.850  45.960  1.00  0.00           O 
ATOM   4819  N   MET C 481      83.770  64.910  46.350  1.00  0.00           N 
ATOM   4820  HN  MET C 481      82.770  64.890  46.400  1.00  0.00           H 
ATOM   4821  CA  MET C 481      84.270  66.230  46.700  1.00  0.00           C 
ATOM   4822  HA  MET C 481      85.000  66.440  45.930  1.00  0.00           H 
ATOM   4823  CB  MET C 481      83.200  67.350  46.530  1.00  0.00           C 
ATOM   4824  HB1 MET C 481      82.270  67.310  47.140  1.00  0.00           H 
ATOM   4825  HB2 MET C 481      83.690  68.220  47.020  1.00  0.00           H 
ATOM   4826  CG  MET C 481      82.950  67.710  45.020  1.00  0.00           C 
ATOM   4827  HG1 MET C 481      83.840  68.260  44.650  1.00  0.00           H 
ATOM   4828  HG2 MET C 481      82.890  66.740  44.480  1.00  0.00           H 
ATOM   4829  SD  MET C 481      81.450  68.670  44.660  1.00  0.00           S 
ATOM   4830  CE  MET C 481      81.700  70.010  45.890  1.00  0.00           C 
ATOM   4831  HE1 MET C 481      80.960  70.830  45.840  1.00  0.00           H 
ATOM   4832  HE2 MET C 481      81.550  69.510  46.870  1.00  0.00           H 
ATOM   4833  HE3 MET C 481      82.700  70.480  45.770  1.00  0.00           H 
ATOM   4834  C   MET C 481      85.090  66.260  47.960  1.00  0.00           C 
ATOM   4835  O   MET C 481      86.110  66.950  48.060  1.00  0.00           O 
ATOM   4836  N   ILE C 482      84.700  65.500  49.000  1.00  0.00           N 
ATOM   4837  HN  ILE C 482      83.870  64.950  48.980  1.00  0.00           H 
ATOM   4838  CA  ILE C 482      85.600  65.370  50.170  1.00  0.00           C 
ATOM   4839  HA  ILE C 482      85.900  66.400  50.290  1.00  0.00           H 
ATOM   4840  CB  ILE C 482      84.870  64.930  51.450  1.00  0.00           C 
ATOM   4841  HB  ILE C 482      83.770  65.030  51.380  1.00  0.00           H 
ATOM   4842  CG2 ILE C 482      85.000  63.420  51.720  1.00  0.00           C 
ATOM   4843 1HG2 ILE C 482      86.030  63.110  51.990  1.00  0.00           H 
ATOM   4844 2HG2 ILE C 482      84.340  63.120  52.560  1.00  0.00           H 
ATOM   4845 3HG2 ILE C 482      84.660  62.790  50.870  1.00  0.00           H 
ATOM   4846  CG1 ILE C 482      85.420  65.740  52.610  1.00  0.00           C 
ATOM   4847 1HG1 ILE C 482      86.520  65.620  52.660  1.00  0.00           H 
ATOM   4848 2HG1 ILE C 482      85.290  66.830  52.450  1.00  0.00           H 
ATOM   4849  CD  ILE C 482      84.860  65.360  54.010  1.00  0.00           C 
ATOM   4850  HD1 ILE C 482      84.530  64.320  54.230  1.00  0.00           H 
ATOM   4851  HD2 ILE C 482      85.700  65.590  54.700  1.00  0.00           H 
ATOM   4852  HD3 ILE C 482      83.970  66.020  54.100  1.00  0.00           H 
ATOM   4853  C   ILE C 482      86.830  64.550  49.870  1.00  0.00           C 
ATOM   4854  O   ILE C 482      87.930  64.830  50.340  1.00  0.00           O 
ATOM   4855  N   GLN C 483      86.730  63.490  49.090  1.00  0.00           N 
ATOM   4856  HN  GLN C 483      85.840  63.160  48.790  1.00  0.00           H 
ATOM   4857  CA  GLN C 483      87.920  62.660  48.840  1.00  0.00           C 
ATOM   4858  HA  GLN C 483      88.590  62.590  49.690  1.00  0.00           H 
ATOM   4859  CB  GLN C 483      87.410  61.220  48.330  1.00  0.00           C 
ATOM   4860  HB1 GLN C 483      86.630  61.320  47.540  1.00  0.00           H 
ATOM   4861  HB2 GLN C 483      88.280  60.750  47.810  1.00  0.00           H 
ATOM   4862  CG  GLN C 483      86.990  60.220  49.460  1.00  0.00           C 
ATOM   4863  HG1 GLN C 483      85.920  60.340  49.740  1.00  0.00           H 
ATOM   4864  HG2 GLN C 483      87.120  59.200  49.030  1.00  0.00           H 
ATOM   4865  CD  GLN C 483      87.850  60.270  50.710  1.00  0.00           C 
ATOM   4866  OE1 GLN C 483      89.050  60.040  50.580  1.00  0.00           O 
ATOM   4867  NE2 GLN C 483      87.320  60.680  51.910  1.00  0.00           N 
ATOM   4868 1HE2 GLN C 483      86.330  60.820  51.980  1.00  0.00           H 
ATOM   4869 2HE2 GLN C 483      87.870  60.830  52.730  1.00  0.00           H 
ATOM   4870  C   GLN C 483      88.840  63.350  47.820  1.00  0.00           C 
ATOM   4871  O   GLN C 483      90.060  63.200  47.880  1.00  0.00           O 
ATOM   4872  N   LYS C 484      88.230  64.230  46.910  1.00  0.00           N 
ATOM   4873  HN  LYS C 484      87.240  64.280  46.820  1.00  0.00           H 
ATOM   4874  CA  LYS C 484      88.920  65.020  45.990  1.00  0.00           C 
ATOM   4875  HA  LYS C 484      89.890  64.570  45.860  1.00  0.00           H 
ATOM   4876  CB  LYS C 484      88.240  64.980  44.590  1.00  0.00           C 
ATOM   4877  HB1 LYS C 484      88.310  63.990  44.090  1.00  0.00           H 
ATOM   4878  HB2 LYS C 484      87.160  65.170  44.740  1.00  0.00           H 
ATOM   4879  CG  LYS C 484      88.500  66.090  43.590  1.00  0.00           C 
ATOM   4880  HG1 LYS C 484      89.580  66.350  43.580  1.00  0.00           H 
ATOM   4881  HG2 LYS C 484      88.290  65.760  42.550  1.00  0.00           H 
ATOM   4882  CD  LYS C 484      87.660  67.360  43.900  1.00  0.00           C 
ATOM   4883  HD1 LYS C 484      86.670  67.220  43.430  1.00  0.00           H 
ATOM   4884  HD2 LYS C 484      87.480  67.600  44.970  1.00  0.00           H 
ATOM   4885  CE  LYS C 484      88.000  68.710  43.220  1.00  0.00           C 
ATOM   4886  HE1 LYS C 484      88.050  68.590  42.120  1.00  0.00           H 
ATOM   4887  HE2 LYS C 484      87.360  69.550  43.550  1.00  0.00           H 
ATOM   4888  NZ  LYS C 484      89.370  69.000  43.720  1.00  0.00           N 
ATOM   4889  HZ1 LYS C 484      89.770  69.910  43.410  1.00  0.00           H 
ATOM   4890  HZ2 LYS C 484      89.490  68.780  44.730  1.00  0.00           H 
ATOM   4891  HZ3 LYS C 484      90.050  68.500  43.110  1.00  0.00           H 
ATOM   4892  C   LYS C 484      89.430  66.330  46.640  1.00  0.00           C 
ATOM   4893  O   LYS C 484      90.170  67.110  46.070  1.00  0.00           O 
ATOM   4894  N   MET C 485      89.150  66.510  48.010  1.00  0.00           N 
ATOM   4895  HN  MET C 485      88.470  65.930  48.450  1.00  0.00           H 
ATOM   4896  CA  MET C 485      89.740  67.500  48.920  1.00  0.00           C 
ATOM   4897  HA  MET C 485      90.180  68.310  48.350  1.00  0.00           H 
ATOM   4898  CB  MET C 485      88.610  68.150  49.940  1.00  0.00           C 
ATOM   4899  HB1 MET C 485      88.040  67.230  50.180  1.00  0.00           H 
ATOM   4900  HB2 MET C 485      89.150  68.460  50.860  1.00  0.00           H 
ATOM   4901  CG  MET C 485      87.930  69.320  49.280  1.00  0.00           C 
ATOM   4902  HG1 MET C 485      88.650  70.160  49.400  1.00  0.00           H 
ATOM   4903  HG2 MET C 485      87.730  69.150  48.200  1.00  0.00           H 
ATOM   4904  SD  MET C 485      86.430  69.910  50.230  1.00  0.00           S 
ATOM   4905  CE  MET C 485      85.760  70.930  48.830  1.00  0.00           C 
ATOM   4906  HE1 MET C 485      85.730  70.270  47.940  1.00  0.00           H 
ATOM   4907  HE2 MET C 485      84.730  71.320  48.990  1.00  0.00           H 
ATOM   4908  HE3 MET C 485      86.440  71.800  48.660  1.00  0.00           H 
ATOM   4909  C   MET C 485      90.930  66.850  49.670  1.00  0.00           C 
ATOM   4910  O   MET C 485      91.270  67.290  50.730  1.00  0.00           O 
ATOM   4911  N   ILE C 486      91.570  65.780  49.090  1.00  0.00           N 
ATOM   4912  HN  ILE C 486      91.110  65.230  48.390  1.00  0.00           H 
ATOM   4913  CA  ILE C 486      92.910  65.250  49.460  1.00  0.00           C 
ATOM   4914  HA  ILE C 486      93.310  65.880  50.240  1.00  0.00           H 
ATOM   4915  CB  ILE C 486      92.840  63.720  49.950  1.00  0.00           C 
ATOM   4916  HB  ILE C 486      92.540  63.070  49.100  1.00  0.00           H 
ATOM   4917  CG2 ILE C 486      94.190  63.150  50.460  1.00  0.00           C 
ATOM   4918 1HG2 ILE C 486      94.690  62.710  49.570  1.00  0.00           H 
ATOM   4919 2HG2 ILE C 486      94.820  63.980  50.850  1.00  0.00           H 
ATOM   4920 3HG2 ILE C 486      93.890  62.500  51.310  1.00  0.00           H 
ATOM   4921  CG1 ILE C 486      91.840  63.530  51.060  1.00  0.00           C 
ATOM   4922 1HG1 ILE C 486      90.830  63.600  50.600  1.00  0.00           H 
ATOM   4923 2HG1 ILE C 486      91.960  62.500  51.450  1.00  0.00           H 
ATOM   4924  CD  ILE C 486      91.890  64.500  52.250  1.00  0.00           C 
ATOM   4925  HD1 ILE C 486      91.920  65.600  52.080  1.00  0.00           H 
ATOM   4926  HD2 ILE C 486      90.980  64.330  52.870  1.00  0.00           H 
ATOM   4927  HD3 ILE C 486      92.750  64.240  52.900  1.00  0.00           H 
ATOM   4928  C   ILE C 486      93.790  65.510  48.270  1.00  0.00           C 
ATOM   4929  O   ILE C 486      94.890  64.980  48.090  1.00  0.00           O 
ATOM   4930  N   PHE C 487      93.260  66.390  47.370  1.00  0.00           N 
ATOM   4931  HN  PHE C 487      92.390  66.840  47.530  1.00  0.00           H 
ATOM   4932  CA  PHE C 487      94.110  66.930  46.340  1.00  0.00           C 
ATOM   4933  HA  PHE C 487      94.650  66.110  45.900  1.00  0.00           H 
ATOM   4934  CB  PHE C 487      93.210  67.680  45.300  1.00  0.00           C 
ATOM   4935  HB1 PHE C 487      93.580  67.520  44.260  1.00  0.00           H 
ATOM   4936  HB2 PHE C 487      92.240  67.140  45.290  1.00  0.00           H 
ATOM   4937  CG  PHE C 487      92.800  69.120  45.600  1.00  0.00           C 
ATOM   4938  CD1 PHE C 487      92.300  69.520  46.850  1.00  0.00           C 
ATOM   4939  HD1 PHE C 487      92.170  68.850  47.680  1.00  0.00           H 
ATOM   4940  CE1 PHE C 487      91.850  70.850  47.040  1.00  0.00           C 
ATOM   4941  HE1 PHE C 487      91.550  71.220  48.010  1.00  0.00           H 
ATOM   4942  CZ  PHE C 487      91.930  71.730  45.930  1.00  0.00           C 
ATOM   4943  HZ  PHE C 487      91.510  72.720  46.010  1.00  0.00           H 
ATOM   4944  CD2 PHE C 487      93.040  70.080  44.630  1.00  0.00           C 
ATOM   4945  HD2 PHE C 487      93.560  69.760  43.740  1.00  0.00           H 
ATOM   4946  CE2 PHE C 487      92.540  71.340  44.760  1.00  0.00           C 
ATOM   4947  HE2 PHE C 487      92.730  72.140  44.050  1.00  0.00           H 
ATOM   4948  C   PHE C 487      95.110  67.850  46.960  1.00  0.00           C 
ATOM   4949  O   PHE C 487      94.970  68.270  48.140  1.00  0.00           O 
ATOM   4950  N   GLY C 488      96.170  68.140  46.170  1.00  0.00           N 
ATOM   4951  HN  GLY C 488      96.210  67.700  45.280  1.00  0.00           H 
ATOM   4952  CA  GLY C 488      97.450  68.760  46.620  1.00  0.00           C 
ATOM   4953  HA1 GLY C 488      98.050  68.050  47.170  1.00  0.00           H 
ATOM   4954  HA2 GLY C 488      97.970  69.170  45.770  1.00  0.00           H 
ATOM   4955  C   GLY C 488      97.260  69.900  47.670  1.00  0.00           C 
ATOM   4956  O   GLY C 488      97.970  69.830  48.690  1.00  0.00           O 
ATOM   4957  N   ASP C 489      96.380  70.910  47.430  1.00  0.00           N 
ATOM   4958  HN  ASP C 489      95.770  70.950  46.650  1.00  0.00           H 
ATOM   4959  CA  ASP C 489      96.170  72.060  48.270  1.00  0.00           C 
ATOM   4960  HA  ASP C 489      97.090  72.630  48.300  1.00  0.00           H 
ATOM   4961  CB  ASP C 489      95.160  73.050  47.550  1.00  0.00           C 
ATOM   4962  HB1 ASP C 489      94.240  72.640  47.080  1.00  0.00           H 
ATOM   4963  HB2 ASP C 489      94.930  73.930  48.180  1.00  0.00           H 
ATOM   4964  CG  ASP C 489      95.860  73.630  46.330  1.00  0.00           C 
ATOM   4965  OD1 ASP C 489      96.960  74.120  46.610  1.00  0.00           O 
ATOM   4966  OD2 ASP C 489      95.420  73.540  45.150  1.00  0.00           O 
ATOM   4967  C   ASP C 489      95.780  71.790  49.750  1.00  0.00           C 
ATOM   4968  O   ASP C 489      96.360  72.320  50.690  1.00  0.00           O 
ATOM   4969  N   LEU C 490      94.890  70.780  49.900  1.00  0.00           N 
ATOM   4970  HN  LEU C 490      94.570  70.260  49.110  1.00  0.00           H 
ATOM   4971  CA  LEU C 490      94.590  70.330  51.220  1.00  0.00           C 
ATOM   4972  HA  LEU C 490      94.590  71.230  51.820  1.00  0.00           H 
ATOM   4973  CB  LEU C 490      93.100  69.880  51.290  1.00  0.00           C 
ATOM   4974  HB1 LEU C 490      92.750  69.630  50.260  1.00  0.00           H 
ATOM   4975  HB2 LEU C 490      92.890  68.950  51.860  1.00  0.00           H 
ATOM   4976  CG  LEU C 490      92.190  70.970  51.780  1.00  0.00           C 
ATOM   4977  HG  LEU C 490      92.670  71.970  51.870  1.00  0.00           H 
ATOM   4978  CD1 LEU C 490      90.920  71.050  51.010  1.00  0.00           C 
ATOM   4979 1HD1 LEU C 490      90.220  71.760  51.510  1.00  0.00           H 
ATOM   4980 2HD1 LEU C 490      91.170  71.410  49.990  1.00  0.00           H 
ATOM   4981 3HD1 LEU C 490      90.350  70.120  50.810  1.00  0.00           H 
ATOM   4982  CD2 LEU C 490      91.880  70.810  53.330  1.00  0.00           C 
ATOM   4983 1HD2 LEU C 490      91.600  69.750  53.520  1.00  0.00           H 
ATOM   4984 2HD2 LEU C 490      92.720  70.940  54.040  1.00  0.00           H 
ATOM   4985 3HD2 LEU C 490      91.060  71.500  53.610  1.00  0.00           H 
ATOM   4986  C   LEU C 490      95.500  69.400  52.030  1.00  0.00           C 
ATOM   4987  O   LEU C 490      95.340  69.340  53.240  1.00  0.00           O 
ATOM   4988  N   MET C 491      96.440  68.710  51.300  1.00  0.00           N 
ATOM   4989  HN  MET C 491      96.400  68.670  50.300  1.00  0.00           H 
ATOM   4990  CA  MET C 491      97.460  68.050  52.000  1.00  0.00           C 
ATOM   4991  HA  MET C 491      97.140  67.760  52.990  1.00  0.00           H 
ATOM   4992  CB  MET C 491      97.840  66.800  51.190  1.00  0.00           C 
ATOM   4993  HB1 MET C 491      96.900  66.310  50.850  1.00  0.00           H 
ATOM   4994  HB2 MET C 491      98.440  67.060  50.290  1.00  0.00           H 
ATOM   4995  CG  MET C 491      98.590  65.680  51.950  1.00  0.00           C 
ATOM   4996  HG1 MET C 491      98.750  64.930  51.150  1.00  0.00           H 
ATOM   4997  HG2 MET C 491      99.610  66.090  52.090  1.00  0.00           H 
ATOM   4998  SD  MET C 491      97.680  65.130  53.430  1.00  0.00           S
[truncated: 1,752,079 more chars]
