# Supplementary material for: Molecular pathway and structural mechanism of human oncochannel TRPV6 inhibition by the phytocannabinoid tetrahydrocannabivarin
Source: Nat Commun. 2023 Aug 2;14:4630. doi: 10.1038/s41467-023-40362-2 (PMC10397291; doi:10.1038/s41467-023-40362-2)
Supplement: Supplementary file 5 — Supplementary Data 2 [file 41467_2023_40362_MOESM5_ESM.zip › Supplementary Data 2/fwd_run1.pdb]

t=0
MODEL 1                                                                        
CRYST1   68.060   67.620   59.950  90.00  90.00  90.00 P 1           1
ATOM      1  N   MET A 454      75.720 111.570  71.640  1.00  0.00           N 
ATOM      2  HN  MET A 454      75.370 111.870  72.530  1.00  0.00           H 
ATOM      3  CA  MET A 454      77.150 111.440  71.470  1.00  0.00           C 
ATOM      4  HA  MET A 454      77.410 112.370  70.980  1.00  0.00           H 
ATOM      5  CB  MET A 454      77.910 111.410  72.840  1.00  0.00           C 
ATOM      6  HB1 MET A 454      77.310 110.880  73.610  1.00  0.00           H 
ATOM      7  HB2 MET A 454      78.920 110.990  72.650  1.00  0.00           H 
ATOM      8  CG  MET A 454      78.310 112.810  73.390  1.00  0.00           C 
ATOM      9  HG1 MET A 454      78.870 113.360  72.600  1.00  0.00           H 
ATOM     10  HG2 MET A 454      77.390 113.410  73.540  1.00  0.00           H 
ATOM     11  SD  MET A 454      79.170 112.840  74.940  1.00  0.00           S 
ATOM     12  CE  MET A 454      79.790 114.580  74.890  1.00  0.00           C 
ATOM     13  HE1 MET A 454      80.510 114.800  75.710  1.00  0.00           H 
ATOM     14  HE2 MET A 454      80.180 115.040  73.950  1.00  0.00           H 
ATOM     15  HE3 MET A 454      78.920 115.260  75.040  1.00  0.00           H 
ATOM     16  C   MET A 454      77.500 110.160  70.640  1.00  0.00           C 
ATOM     17  O   MET A 454      78.260 110.210  69.660  1.00  0.00           O 
ATOM     18  N   SER A 455      76.960 108.980  71.090  1.00  0.00           N 
ATOM     19  HN  SER A 455      76.340 109.060  71.870  1.00  0.00           H 
ATOM     20  CA  SER A 455      77.170 107.660  70.540  1.00  0.00           C 
ATOM     21  HA  SER A 455      78.240 107.530  70.550  1.00  0.00           H 
ATOM     22  CB  SER A 455      76.470 106.590  71.410  1.00  0.00           C 
ATOM     23  HB1 SER A 455      75.380 106.800  71.340  1.00  0.00           H 
ATOM     24  HB2 SER A 455      76.660 105.520  71.190  1.00  0.00           H 
ATOM     25  OG  SER A 455      76.740 106.790  72.840  1.00  0.00           O 
ATOM     26  HG1 SER A 455      76.200 107.520  73.160  1.00  0.00           H 
ATOM     27  C   SER A 455      76.710 107.610  69.090  1.00  0.00           C 
ATOM     28  O   SER A 455      77.540 107.230  68.230  1.00  0.00           O 
ATOM     29  N   PHE A 456      75.540 108.200  68.720  1.00  0.00           N 
ATOM     30  HN  PHE A 456      74.910 108.340  69.480  1.00  0.00           H 
ATOM     31  CA  PHE A 456      75.300 108.510  67.290  1.00  0.00           C 
ATOM     32  HA  PHE A 456      75.250 107.590  66.730  1.00  0.00           H 
ATOM     33  CB  PHE A 456      74.020 109.260  67.090  1.00  0.00           C 
ATOM     34  HB1 PHE A 456      74.030 110.240  67.610  1.00  0.00           H 
ATOM     35  HB2 PHE A 456      73.960 109.400  65.990  1.00  0.00           H 
ATOM     36  CG  PHE A 456      72.760 108.380  67.370  1.00  0.00           C 
ATOM     37  CD1 PHE A 456      72.370 107.370  66.490  1.00  0.00           C 
ATOM     38  HD1 PHE A 456      73.100 106.940  65.820  1.00  0.00           H 
ATOM     39  CE1 PHE A 456      71.090 106.820  66.570  1.00  0.00           C 
ATOM     40  HE1 PHE A 456      70.820 106.060  65.860  1.00  0.00           H 
ATOM     41  CZ  PHE A 456      70.210 107.160  67.530  1.00  0.00           C 
ATOM     42  HZ  PHE A 456      69.200 106.770  67.480  1.00  0.00           H 
ATOM     43  CD2 PHE A 456      71.830 108.710  68.430  1.00  0.00           C 
ATOM     44  HD2 PHE A 456      72.160 109.450  69.150  1.00  0.00           H 
ATOM     45  CE2 PHE A 456      70.610 108.080  68.560  1.00  0.00           C 
ATOM     46  HE2 PHE A 456      70.020 108.300  69.430  1.00  0.00           H 
ATOM     47  C   PHE A 456      76.310 109.390  66.550  1.00  0.00           C 
ATOM     48  O   PHE A 456      76.740 109.090  65.450  1.00  0.00           O 
ATOM     49  N   ALA A 457      76.710 110.560  67.140  1.00  0.00           N 
ATOM     50  HN  ALA A 457      76.380 110.950  68.000  1.00  0.00           H 
ATOM     51  CA  ALA A 457      77.730 111.390  66.570  1.00  0.00           C 
ATOM     52  HA  ALA A 457      77.400 111.590  65.560  1.00  0.00           H 
ATOM     53  CB  ALA A 457      77.710 112.700  67.360  1.00  0.00           C 
ATOM     54  HB1 ALA A 457      78.270 113.530  66.880  1.00  0.00           H 
ATOM     55  HB2 ALA A 457      76.670 113.060  67.530  1.00  0.00           H 
ATOM     56  HB3 ALA A 457      78.150 112.600  68.380  1.00  0.00           H 
ATOM     57  C   ALA A 457      79.150 110.790  66.440  1.00  0.00           C 
ATOM     58  O   ALA A 457      79.810 111.060  65.480  1.00  0.00           O 
ATOM     59  N   LEU A 458      79.600 109.920  67.370  1.00  0.00           N 
ATOM     60  HN  LEU A 458      79.000 109.790  68.160  1.00  0.00           H 
ATOM     61  CA  LEU A 458      80.810 109.150  67.150  1.00  0.00           C 
ATOM     62  HA  LEU A 458      81.620 109.860  67.060  1.00  0.00           H 
ATOM     63  CB  LEU A 458      81.160 108.380  68.450  1.00  0.00           C 
ATOM     64  HB1 LEU A 458      80.230 107.900  68.810  1.00  0.00           H 
ATOM     65  HB2 LEU A 458      81.940 107.620  68.240  1.00  0.00           H 
ATOM     66  CG  LEU A 458      81.900 109.170  69.570  1.00  0.00           C 
ATOM     67  HG  LEU A 458      82.070 108.480  70.420  1.00  0.00           H 
ATOM     68  CD1 LEU A 458      83.320 109.750  69.130  1.00  0.00           C 
ATOM     69 1HD1 LEU A 458      83.920 108.950  68.650  1.00  0.00           H 
ATOM     70 2HD1 LEU A 458      83.210 110.620  68.450  1.00  0.00           H 
ATOM     71 3HD1 LEU A 458      83.920 110.240  69.930  1.00  0.00           H 
ATOM     72  CD2 LEU A 458      81.070 110.300  70.290  1.00  0.00           C 
ATOM     73 1HD2 LEU A 458      80.440 110.950  69.640  1.00  0.00           H 
ATOM     74 2HD2 LEU A 458      80.510 109.870  71.150  1.00  0.00           H 
ATOM     75 3HD2 LEU A 458      81.810 111.030  70.670  1.00  0.00           H 
ATOM     76  C   LEU A 458      80.770 108.190  66.030  1.00  0.00           C 
ATOM     77  O   LEU A 458      81.710 108.140  65.210  1.00  0.00           O 
ATOM     78  N   VAL A 459      79.690 107.360  65.920  1.00  0.00           N 
ATOM     79  HN  VAL A 459      79.110 107.290  66.720  1.00  0.00           H 
ATOM     80  CA  VAL A 459      79.470 106.480  64.810  1.00  0.00           C 
ATOM     81  HA  VAL A 459      80.400 105.950  64.670  1.00  0.00           H 
ATOM     82  CB  VAL A 459      78.270 105.600  65.060  1.00  0.00           C 
ATOM     83  HB  VAL A 459      77.390 106.220  65.340  1.00  0.00           H 
ATOM     84  CG1 VAL A 459      77.910 104.610  63.840  1.00  0.00           C 
ATOM     85 1HG1 VAL A 459      77.060 103.950  64.120  1.00  0.00           H 
ATOM     86 2HG1 VAL A 459      77.670 105.180  62.920  1.00  0.00           H 
ATOM     87 3HG1 VAL A 459      78.750 103.900  63.660  1.00  0.00           H 
ATOM     88  CG2 VAL A 459      78.540 104.670  66.270  1.00  0.00           C 
ATOM     89 1HG2 VAL A 459      79.400 104.000  66.080  1.00  0.00           H 
ATOM     90 2HG2 VAL A 459      78.820 105.280  67.160  1.00  0.00           H 
ATOM     91 3HG2 VAL A 459      77.670 104.110  66.680  1.00  0.00           H 
ATOM     92  C   VAL A 459      79.270 107.240  63.530  1.00  0.00           C 
ATOM     93  O   VAL A 459      79.970 107.020  62.560  1.00  0.00           O 
ATOM     94  N   LEU A 460      78.390 108.260  63.440  1.00  0.00           N 
ATOM     95  HN  LEU A 460      77.690 108.430  64.130  1.00  0.00           H 
ATOM     96  CA  LEU A 460      78.150 109.030  62.230  1.00  0.00           C 
ATOM     97  HA  LEU A 460      78.050 108.320  61.430  1.00  0.00           H 
ATOM     98  CB  LEU A 460      76.900 109.950  62.090  1.00  0.00           C 
ATOM     99  HB1 LEU A 460      76.670 110.610  62.960  1.00  0.00           H 
ATOM    100  HB2 LEU A 460      77.050 110.610  61.210  1.00  0.00           H 
ATOM    101  CG  LEU A 460      75.640 109.210  61.780  1.00  0.00           C 
ATOM    102  HG  LEU A 460      75.770 108.750  60.780  1.00  0.00           H 
ATOM    103  CD1 LEU A 460      75.350 108.070  62.720  1.00  0.00           C 
ATOM    104 1HD1 LEU A 460      74.430 107.540  62.410  1.00  0.00           H 
ATOM    105 2HD1 LEU A 460      76.180 107.330  62.830  1.00  0.00           H 
ATOM    106 3HD1 LEU A 460      75.150 108.620  63.660  1.00  0.00           H 
ATOM    107  CD2 LEU A 460      74.490 110.200  61.810  1.00  0.00           C 
ATOM    108 1HD2 LEU A 460      73.580 109.800  61.300  1.00  0.00           H 
ATOM    109 2HD2 LEU A 460      74.120 110.310  62.850  1.00  0.00           H 
ATOM    110 3HD2 LEU A 460      74.880 111.160  61.420  1.00  0.00           H 
ATOM    111  C   LEU A 460      79.390 109.860  61.880  1.00  0.00           C 
ATOM    112  O   LEU A 460      79.780 109.830  60.740  1.00  0.00           O 
ATOM    113  N   GLY A 461      80.030 110.610  62.870  1.00  0.00           N 
ATOM    114  HN  GLY A 461      79.680 110.740  63.800  1.00  0.00           H 
ATOM    115  CA  GLY A 461      81.250 111.390  62.660  1.00  0.00           C 
ATOM    116  HA1 GLY A 461      81.060 112.060  61.840  1.00  0.00           H 
ATOM    117  HA2 GLY A 461      81.500 112.000  63.520  1.00  0.00           H 
ATOM    118  C   GLY A 461      82.430 110.630  62.210  1.00  0.00           C 
ATOM    119  O   GLY A 461      82.990 111.040  61.210  1.00  0.00           O 
ATOM    120  N   TRP A 462      82.780 109.470  62.830  1.00  0.00           N 
ATOM    121  HN  TRP A 462      82.380 109.180  63.700  1.00  0.00           H 
ATOM    122  CA  TRP A 462      83.650 108.480  62.180  1.00  0.00           C 
ATOM    123  HA  TRP A 462      84.590 108.940  61.910  1.00  0.00           H 
ATOM    124  CB  TRP A 462      84.090 107.350  63.120  1.00  0.00           C 
ATOM    125  HB1 TRP A 462      83.170 107.040  63.660  1.00  0.00           H 
ATOM    126  HB2 TRP A 462      84.740 106.570  62.670  1.00  0.00           H 
ATOM    127  CG  TRP A 462      85.020 107.840  64.220  1.00  0.00           C 
ATOM    128  CD1 TRP A 462      84.830 108.090  65.600  1.00  0.00           C 
ATOM    129  HD1 TRP A 462      83.860 108.170  66.080  1.00  0.00           H 
ATOM    130  NE1 TRP A 462      86.070 108.380  66.160  1.00  0.00           N 
ATOM    131  HE1 TRP A 462      86.260 108.800  67.020  1.00  0.00           H 
ATOM    132  CE2 TRP A 462      87.030 108.420  65.180  1.00  0.00           C 
ATOM    133  CD2 TRP A 462      86.400 108.110  63.970  1.00  0.00           C 
ATOM    134  CE3 TRP A 462      87.140 108.010  62.840  1.00  0.00           C 
ATOM    135  HE3 TRP A 462      86.690 107.870  61.870  1.00  0.00           H 
ATOM    136  CZ3 TRP A 462      88.500 108.330  62.850  1.00  0.00           C 
ATOM    137  HZ3 TRP A 462      89.150 108.380  61.990  1.00  0.00           H 
ATOM    138  CZ2 TRP A 462      88.380 108.830  65.230  1.00  0.00           C 
ATOM    139  HZ2 TRP A 462      88.850 109.180  66.140  1.00  0.00           H 
ATOM    140  CH2 TRP A 462      89.100 108.670  64.080  1.00  0.00           C 
ATOM    141  HH2 TRP A 462      90.130 108.980  63.990  1.00  0.00           H 
ATOM    142  C   TRP A 462      83.230 108.010  60.820  1.00  0.00           C 
ATOM    143  O   TRP A 462      84.040 108.050  59.870  1.00  0.00           O 
ATOM    144  N   CYS A 463      81.980 107.530  60.580  1.00  0.00           N 
ATOM    145  HN  CYS A 463      81.330 107.500  61.340  1.00  0.00           H 
ATOM    146  CA  CYS A 463      81.680 106.680  59.430  1.00  0.00           C 
ATOM    147  HA  CYS A 463      82.510 106.010  59.260  1.00  0.00           H 
ATOM    148  CB  CYS A 463      80.370 105.920  59.670  1.00  0.00           C 
ATOM    149  HB1 CYS A 463      79.670 106.590  60.200  1.00  0.00           H 
ATOM    150  HB2 CYS A 463      80.040 105.590  58.660  1.00  0.00           H 
ATOM    151  SG  CYS A 463      80.600 104.390  60.510  1.00  0.00           S 
ATOM    152  HG1 CYS A 463      80.690 104.740  61.780  1.00  0.00           H 
ATOM    153  C   CYS A 463      81.740 107.550  58.170  1.00  0.00           C 
ATOM    154  O   CYS A 463      81.880 107.040  57.030  1.00  0.00           O 
ATOM    155  N   ASN A 464      81.700 108.900  58.350  1.00  0.00           N 
ATOM    156  HN  ASN A 464      81.410 109.090  59.280  1.00  0.00           H 
ATOM    157  CA  ASN A 464      81.800 109.900  57.320  1.00  0.00           C 
ATOM    158  HA  ASN A 464      81.120 109.590  56.540  1.00  0.00           H 
ATOM    159  CB  ASN A 464      81.440 111.300  57.910  1.00  0.00           C 
ATOM    160  HB1 ASN A 464      81.890 111.480  58.910  1.00  0.00           H 
ATOM    161  HB2 ASN A 464      81.830 112.080  57.220  1.00  0.00           H 
ATOM    162  CG  ASN A 464      79.920 111.560  57.840  1.00  0.00           C 
ATOM    163  OD1 ASN A 464      79.140 110.840  57.180  1.00  0.00           O 
ATOM    164  ND2 ASN A 464      79.400 112.510  58.690  1.00  0.00           N 
ATOM    165 1HD2 ASN A 464      80.010 112.880  59.390  1.00  0.00           H 
ATOM    166 2HD2 ASN A 464      78.400 112.510  58.690  1.00  0.00           H 
ATOM    167  C   ASN A 464      83.290 109.880  56.770  1.00  0.00           C 
ATOM    168  O   ASN A 464      83.490 110.220  55.610  1.00  0.00           O 
ATOM    169  N   VAL A 465      84.320 109.470  57.520  1.00  0.00           N 
ATOM    170  HN  VAL A 465      84.170 109.080  58.430  1.00  0.00           H 
ATOM    171  CA  VAL A 465      85.720 109.430  56.980  1.00  0.00           C 
ATOM    172  HA  VAL A 465      86.080 110.390  56.660  1.00  0.00           H 
ATOM    173  CB  VAL A 465      86.660 109.170  58.200  1.00  0.00           C 
ATOM    174  HB  VAL A 465      86.380 108.230  58.720  1.00  0.00           H 
ATOM    175  CG1 VAL A 465      88.140 108.970  57.840  1.00  0.00           C 
ATOM    176 1HG1 VAL A 465      88.710 108.260  58.480  1.00  0.00           H 
ATOM    177 2HG1 VAL A 465      88.300 108.570  56.820  1.00  0.00           H 
ATOM    178 3HG1 VAL A 465      88.610 109.970  57.940  1.00  0.00           H 
ATOM    179  CG2 VAL A 465      86.680 110.300  59.200  1.00  0.00           C 
ATOM    180 1HG2 VAL A 465      87.250 109.920  60.080  1.00  0.00           H 
ATOM    181 2HG2 VAL A 465      87.250 111.210  58.920  1.00  0.00           H 
ATOM    182 3HG2 VAL A 465      85.640 110.520  59.530  1.00  0.00           H 
ATOM    183  C   VAL A 465      85.910 108.410  55.830  1.00  0.00           C 
ATOM    184  O   VAL A 465      86.800 108.600  54.970  1.00  0.00           O 
ATOM    185  N   MET A 466      85.010 107.400  55.840  1.00  0.00           N 
ATOM    186  HN  MET A 466      84.360 107.310  56.590  1.00  0.00           H 
ATOM    187  CA  MET A 466      84.850 106.340  54.910  1.00  0.00           C 
ATOM    188  HA  MET A 466      85.830 105.890  54.860  1.00  0.00           H 
ATOM    189  CB  MET A 466      83.730 105.360  55.250  1.00  0.00           C 
ATOM    190  HB1 MET A 466      82.790 105.940  55.180  1.00  0.00           H 
ATOM    191  HB2 MET A 466      83.590 104.580  54.480  1.00  0.00           H 
ATOM    192  CG  MET A 466      83.810 104.700  56.660  1.00  0.00           C 
ATOM    193  HG1 MET A 466      84.740 104.110  56.750  1.00  0.00           H 
ATOM    194  HG2 MET A 466      83.910 105.530  57.400  1.00  0.00           H 
ATOM    195  SD  MET A 466      82.300 103.630  57.020  1.00  0.00           S 
ATOM    196  CE  MET A 466      82.620 102.120  56.040  1.00  0.00           C 
ATOM    197  HE1 MET A 466      83.390 101.430  56.460  1.00  0.00           H 
ATOM    198  HE2 MET A 466      81.680 101.530  56.000  1.00  0.00           H 
ATOM    199  HE3 MET A 466      82.860 102.450  55.010  1.00  0.00           H 
ATOM    200  C   MET A 466      84.540 106.830  53.460  1.00  0.00           C 
ATOM    201  O   MET A 466      85.000 106.280  52.460  1.00  0.00           O 
ATOM    202  N   TYR A 467      83.770 107.930  53.370  1.00  0.00           N 
ATOM    203  HN  TYR A 467      83.320 108.240  54.210  1.00  0.00           H 
ATOM    204  CA  TYR A 467      83.370 108.650  52.170  1.00  0.00           C 
ATOM    205  HA  TYR A 467      82.960 107.920  51.490  1.00  0.00           H 
ATOM    206  CB  TYR A 467      82.300 109.740  52.540  1.00  0.00           C 
ATOM    207  HB1 TYR A 467      81.380 109.320  53.000  1.00  0.00           H 
ATOM    208  HB2 TYR A 467      82.610 110.480  53.310  1.00  0.00           H 
ATOM    209  CG  TYR A 467      81.950 110.610  51.290  1.00  0.00           C 
ATOM    210  CD1 TYR A 467      80.870 110.200  50.380  1.00  0.00           C 
ATOM    211  HD1 TYR A 467      80.260 109.340  50.600  1.00  0.00           H 
ATOM    212  CE1 TYR A 467      80.720 110.930  49.250  1.00  0.00           C 
ATOM    213  HE1 TYR A 467      79.960 110.660  48.540  1.00  0.00           H 
ATOM    214  CZ  TYR A 467      81.420 112.080  48.980  1.00  0.00           C 
ATOM    215  OH  TYR A 467      81.080 112.770  47.790  1.00  0.00           O 
ATOM    216  HH  TYR A 467      81.090 113.710  47.980  1.00  0.00           H 
ATOM    217  CD2 TYR A 467      82.710 111.780  50.970  1.00  0.00           C 
ATOM    218  HD2 TYR A 467      83.570 112.110  51.540  1.00  0.00           H 
ATOM    219  CE2 TYR A 467      82.450 112.540  49.830  1.00  0.00           C 
ATOM    220  HE2 TYR A 467      83.020 113.430  49.610  1.00  0.00           H 
ATOM    221  C   TYR A 467      84.620 109.270  51.480  1.00  0.00           C 
ATOM    222  O   TYR A 467      84.870 109.250  50.240  1.00  0.00           O 
ATOM    223  N   PHE A 468      85.500 109.860  52.350  1.00  0.00           N 
ATOM    224  HN  PHE A 468      85.350 109.910  53.330  1.00  0.00           H 
ATOM    225  CA  PHE A 468      86.750 110.480  52.010  1.00  0.00           C 
ATOM    226  HA  PHE A 468      86.590 111.200  51.220  1.00  0.00           H 
ATOM    227  CB  PHE A 468      87.280 111.270  53.200  1.00  0.00           C 
ATOM    228  HB1 PHE A 468      87.480 110.690  54.120  1.00  0.00           H 
ATOM    229  HB2 PHE A 468      88.300 111.660  53.010  1.00  0.00           H 
ATOM    230  CG  PHE A 468      86.440 112.490  53.270  1.00  0.00           C 
ATOM    231  CD1 PHE A 468      86.690 113.560  52.420  1.00  0.00           C 
ATOM    232  HD1 PHE A 468      87.370 113.360  51.610  1.00  0.00           H 
ATOM    233  CE1 PHE A 468      85.980 114.810  52.550  1.00  0.00           C 
ATOM    234  HE1 PHE A 468      86.060 115.640  51.870  1.00  0.00           H 
ATOM    235  CZ  PHE A 468      85.040 114.840  53.560  1.00  0.00           C 
ATOM    236  HZ  PHE A 468      84.400 115.700  53.700  1.00  0.00           H 
ATOM    237  CD2 PHE A 468      85.580 112.640  54.420  1.00  0.00           C 
ATOM    238  HD2 PHE A 468      85.500 111.950  55.240  1.00  0.00           H 
ATOM    239  CE2 PHE A 468      84.860 113.800  54.480  1.00  0.00           C 
ATOM    240  HE2 PHE A 468      84.200 113.980  55.320  1.00  0.00           H 
ATOM    241  C   PHE A 468      87.870 109.570  51.480  1.00  0.00           C 
ATOM    242  O   PHE A 468      88.790 110.020  50.850  1.00  0.00           O 
ATOM    243  N   ALA A 469      87.740 108.270  51.490  1.00  0.00           N 
ATOM    244  HN  ALA A 469      86.930 107.840  51.870  1.00  0.00           H 
ATOM    245  CA  ALA A 469      88.560 107.260  50.780  1.00  0.00           C 
ATOM    246  HA  ALA A 469      89.510 107.220  51.290  1.00  0.00           H 
ATOM    247  CB  ALA A 469      87.850 105.960  51.060  1.00  0.00           C 
ATOM    248  HB1 ALA A 469      88.430 105.030  50.890  1.00  0.00           H 
ATOM    249  HB2 ALA A 469      87.600 105.980  52.140  1.00  0.00           H 
ATOM    250  HB3 ALA A 469      86.910 105.780  50.490  1.00  0.00           H 
ATOM    251  C   ALA A 469      88.760 107.380  49.330  1.00  0.00           C 
ATOM    252  O   ALA A 469      89.870 107.010  48.830  1.00  0.00           O 
ATOM    253  N   ARG A 470      87.760 107.850  48.550  1.00  0.00           N 
ATOM    254  HN  ARG A 470      86.890 108.010  49.020  1.00  0.00           H 
ATOM    255  CA  ARG A 470      87.840 107.940  47.050  1.00  0.00           C 
ATOM    256  HA  ARG A 470      88.140 106.950  46.740  1.00  0.00           H 
ATOM    257  CB  ARG A 470      86.450 108.430  46.520  1.00  0.00           C 
ATOM    258  HB1 ARG A 470      86.480 108.490  45.410  1.00  0.00           H 
ATOM    259  HB2 ARG A 470      85.600 107.750  46.770  1.00  0.00           H 
ATOM    260  CG  ARG A 470      86.160 109.890  47.010  1.00  0.00           C 
ATOM    261  HG1 ARG A 470      86.530 109.900  48.060  1.00  0.00           H 
ATOM    262  HG2 ARG A 470      86.770 110.700  46.540  1.00  0.00           H 
ATOM    263  CD  ARG A 470      84.730 110.320  46.880  1.00  0.00           C 
ATOM    264  HD1 ARG A 470      84.580 111.400  47.080  1.00  0.00           H 
ATOM    265  HD2 ARG A 470      84.510 110.150  45.800  1.00  0.00           H 
ATOM    266  NE  ARG A 470      83.770 109.510  47.670  1.00  0.00           N 
ATOM    267  HE  ARG A 470      83.990 109.300  48.620  1.00  0.00           H 
ATOM    268  CZ  ARG A 470      82.760 108.850  47.150  1.00  0.00           C 
ATOM    269  NH1 ARG A 470      82.310 109.050  45.940  1.00  0.00           N 
ATOM    270 1HH1 ARG A 470      82.740 109.810  45.450  1.00  0.00           H 
ATOM    271 2HH1 ARG A 470      81.610 108.440  45.570  1.00  0.00           H 
ATOM    272  NH2 ARG A 470      82.060 108.020  47.910  1.00  0.00           N 
ATOM    273 1HH2 ARG A 470      82.270 107.980  48.890  1.00  0.00           H 
ATOM    274 2HH2 ARG A 470      81.180 107.720  47.550  1.00  0.00           H 
ATOM    275  C   ARG A 470      88.870 108.800  46.440  1.00  0.00           C 
ATOM    276  O   ARG A 470      89.260 108.450  45.320  1.00  0.00           O 
ATOM    277  N   GLY A 471      89.420 109.750  47.180  1.00  0.00           N 
ATOM    278  HN  GLY A 471      89.080 109.910  48.100  1.00  0.00           H 
ATOM    279  CA  GLY A 471      90.560 110.550  46.750  1.00  0.00           C 
ATOM    280  HA1 GLY A 471      90.160 111.360  46.170  1.00  0.00           H 
ATOM    281  HA2 GLY A 471      90.970 110.970  47.660  1.00  0.00           H 
ATOM    282  C   GLY A 471      91.780 109.880  46.090  1.00  0.00           C 
ATOM    283  O   GLY A 471      92.330 110.290  45.030  1.00  0.00           O 
ATOM    284  N   PHE A 472      92.140 108.730  46.680  1.00  0.00           N 
ATOM    285  HN  PHE A 472      91.710 108.420  47.520  1.00  0.00           H 
ATOM    286  CA  PHE A 472      93.320 107.970  46.330  1.00  0.00           C 
ATOM    287  HA  PHE A 472      93.830 108.570  45.590  1.00  0.00           H 
ATOM    288  CB  PHE A 472      94.140 107.940  47.650  1.00  0.00           C 
ATOM    289  HB1 PHE A 472      94.410 109.000  47.850  1.00  0.00           H 
ATOM    290  HB2 PHE A 472      93.610 107.600  48.560  1.00  0.00           H 
ATOM    291  CG  PHE A 472      95.420 107.140  47.540  1.00  0.00           C 
ATOM    292  CD1 PHE A 472      96.530 107.700  46.980  1.00  0.00           C 
ATOM    293  HD1 PHE A 472      96.560 108.740  46.690  1.00  0.00           H 
ATOM    294  CE1 PHE A 472      97.770 106.930  46.900  1.00  0.00           C 
ATOM    295  HE1 PHE A 472      98.630 107.390  46.430  1.00  0.00           H 
ATOM    296  CZ  PHE A 472      97.750 105.650  47.450  1.00  0.00           C 
ATOM    297  HZ  PHE A 472      98.630 105.030  47.430  1.00  0.00           H 
ATOM    298  CD2 PHE A 472      95.480 105.820  48.090  1.00  0.00           C 
ATOM    299  HD2 PHE A 472      94.600 105.450  48.590  1.00  0.00           H 
ATOM    300  CE2 PHE A 472      96.600 105.040  47.970  1.00  0.00           C 
ATOM    301  HE2 PHE A 472      96.610 104.040  48.380  1.00  0.00           H 
ATOM    302  C   PHE A 472      92.960 106.630  45.670  1.00  0.00           C 
ATOM    303  O   PHE A 472      93.790 105.720  45.540  1.00  0.00           O 
ATOM    304  N   GLN A 473      91.680 106.410  45.260  1.00  0.00           N 
ATOM    305  HN  GLN A 473      91.040 107.160  45.130  1.00  0.00           H 
ATOM    306  CA  GLN A 473      91.190 105.120  44.860  1.00  0.00           C 
ATOM    307  HA  GLN A 473      90.150 105.340  44.670  1.00  0.00           H 
ATOM    308  CB  GLN A 473      91.810 104.680  43.550  1.00  0.00           C 
ATOM    309  HB1 GLN A 473      91.870 105.630  42.970  1.00  0.00           H 
ATOM    310  HB2 GLN A 473      92.830 104.270  43.700  1.00  0.00           H 
ATOM    311  CG  GLN A 473      91.020 103.720  42.620  1.00  0.00           C 
ATOM    312  HG1 GLN A 473      90.910 102.690  43.030  1.00  0.00           H 
ATOM    313  HG2 GLN A 473      90.000 104.150  42.580  1.00  0.00           H 
ATOM    314  CD  GLN A 473      91.530 103.530  41.210  1.00  0.00           C 
ATOM    315  OE1 GLN A 473      92.390 104.280  40.780  1.00  0.00           O 
ATOM    316  NE2 GLN A 473      91.000 102.510  40.420  1.00  0.00           N 
ATOM    317 1HE2 GLN A 473      90.500 101.710  40.760  1.00  0.00           H 
ATOM    318 2HE2 GLN A 473      91.390 102.380  39.510  1.00  0.00           H 
ATOM    319  C   GLN A 473      91.360 104.070  46.020  1.00  0.00           C 
ATOM    320  O   GLN A 473      91.850 102.950  45.830  1.00  0.00           O 
ATOM    321  N   MET A 474      90.920 104.360  47.230  1.00  0.00           N 
ATOM    322  HN  MET A 474      90.520 105.270  47.320  1.00  0.00           H 
ATOM    323  CA  MET A 474      90.870 103.390  48.280  1.00  0.00           C 
ATOM    324  HA  MET A 474      91.890 103.030  48.230  1.00  0.00           H 
ATOM    325  CB  MET A 474      90.760 104.100  49.690  1.00  0.00           C 
ATOM    326  HB1 MET A 474      89.880 104.750  49.510  1.00  0.00           H 
ATOM    327  HB2 MET A 474      90.470 103.560  50.610  1.00  0.00           H 
ATOM    328  CG  MET A 474      91.960 105.060  50.100  1.00  0.00           C 
ATOM    329  HG1 MET A 474      92.390 105.340  49.120  1.00  0.00           H 
ATOM    330  HG2 MET A 474      91.480 105.920  50.620  1.00  0.00           H 
ATOM    331  SD  MET A 474      93.220 104.060  51.030  1.00  0.00           S 
ATOM    332  CE  MET A 474      93.470 105.020  52.500  1.00  0.00           C 
ATOM    333  HE1 MET A 474      92.970 106.010  52.590  1.00  0.00           H 
ATOM    334  HE2 MET A 474      93.290 104.340  53.360  1.00  0.00           H 
ATOM    335  HE3 MET A 474      94.510 105.400  52.540  1.00  0.00           H 
ATOM    336  C   MET A 474      89.780 102.320  48.120  1.00  0.00           C 
ATOM    337  O   MET A 474      89.370 101.970  47.050  1.00  0.00           O 
ATOM    338  N   LEU A 475      89.260 101.900  49.320  1.00  0.00           N 
ATOM    339  HN  LEU A 475      89.620 102.330  50.150  1.00  0.00           H 
ATOM    340  CA  LEU A 475      88.020 101.160  49.350  1.00  0.00           C 
ATOM    341  HA  LEU A 475      88.060 100.410  48.570  1.00  0.00           H 
ATOM    342  CB  LEU A 475      88.010 100.310  50.700  1.00  0.00           C 
ATOM    343  HB1 LEU A 475      89.100 100.210  50.880  1.00  0.00           H 
ATOM    344  HB2 LEU A 475      87.520 100.770  51.580  1.00  0.00           H 
ATOM    345  CG  LEU A 475      87.520  98.790  50.690  1.00  0.00           C 
ATOM    346  HG  LEU A 475      87.790  98.490  51.730  1.00  0.00           H 
ATOM    347  CD1 LEU A 475      88.220  97.850  49.790  1.00  0.00           C 
ATOM    348 1HD1 LEU A 475      88.160  96.790  50.120  1.00  0.00           H 
ATOM    349 2HD1 LEU A 475      87.780  97.730  48.780  1.00  0.00           H 
ATOM    350 3HD1 LEU A 475      89.310  98.050  49.820  1.00  0.00           H 
ATOM    351  CD2 LEU A 475      86.060  98.570  50.730  1.00  0.00           C 
ATOM    352 1HD2 LEU A 475      85.550  99.030  49.850  1.00  0.00           H 
ATOM    353 2HD2 LEU A 475      85.830  97.480  50.710  1.00  0.00           H 
ATOM    354 3HD2 LEU A 475      85.630  98.930  51.690  1.00  0.00           H 
ATOM    355  C   LEU A 475      86.770 102.090  49.250  1.00  0.00           C 
ATOM    356  O   LEU A 475      85.660 101.670  49.430  1.00  0.00           O 
ATOM    357  N   GLY A 476      86.920 103.380  48.790  1.00  0.00           N 
ATOM    358  HN  GLY A 476      87.850 103.720  48.740  1.00  0.00           H 
ATOM    359  CA  GLY A 476      85.850 104.240  48.320  1.00  0.00           C 
ATOM    360  HA1 GLY A 476      85.040 104.150  49.020  1.00  0.00           H 
ATOM    361  HA2 GLY A 476      86.180 105.250  48.110  1.00  0.00           H 
ATOM    362  C   GLY A 476      85.280 103.710  47.040  1.00  0.00           C 
ATOM    363  O   GLY A 476      84.090 103.450  47.060  1.00  0.00           O 
ATOM    364  N   PRO A 477      85.950 103.410  45.940  1.00  0.00           N 
ATOM    365  CD  PRO A 477      87.230 104.030  45.580  1.00  0.00           C 
ATOM    366  HD1 PRO A 477      87.870 104.300  46.450  1.00  0.00           H 
ATOM    367  HD2 PRO A 477      87.060 105.010  45.090  1.00  0.00           H 
ATOM    368  CA  PRO A 477      85.460 102.640  44.830  1.00  0.00           C 
ATOM    369  HA  PRO A 477      84.710 103.140  44.230  1.00  0.00           H 
ATOM    370  CB  PRO A 477      86.710 102.460  43.920  1.00  0.00           C 
ATOM    371  HB1 PRO A 477      87.010 101.390  43.930  1.00  0.00           H 
ATOM    372  HB2 PRO A 477      86.490 102.640  42.850  1.00  0.00           H 
ATOM    373  CG  PRO A 477      87.860 103.210  44.550  1.00  0.00           C 
ATOM    374  HG1 PRO A 477      88.540 102.480  45.030  1.00  0.00           H 
ATOM    375  HG2 PRO A 477      88.370 103.690  43.680  1.00  0.00           H 
ATOM    376  C   PRO A 477      84.790 101.320  45.260  1.00  0.00           C 
ATOM    377  O   PRO A 477      83.790 100.850  44.630  1.00  0.00           O 
ATOM    378  N   PHE A 478      85.200 100.610  46.280  1.00  0.00           N 
ATOM    379  HN  PHE A 478      86.030 100.790  46.810  1.00  0.00           H 
ATOM    380  CA  PHE A 478      84.470  99.510  46.790  1.00  0.00           C 
ATOM    381  HA  PHE A 478      83.990  98.940  46.010  1.00  0.00           H 
ATOM    382  CB  PHE A 478      85.600  98.580  47.350  1.00  0.00           C 
ATOM    383  HB1 PHE A 478      86.410  99.160  47.830  1.00  0.00           H 
ATOM    384  HB2 PHE A 478      85.220  97.850  48.100  1.00  0.00           H 
ATOM    385  CG  PHE A 478      86.150  97.800  46.220  1.00  0.00           C 
ATOM    386  CD1 PHE A 478      85.680  96.490  45.930  1.00  0.00           C 
ATOM    387  HD1 PHE A 478      84.930  96.110  46.610  1.00  0.00           H 
ATOM    388  CE1 PHE A 478      86.250  95.740  44.900  1.00  0.00           C 
ATOM    389  HE1 PHE A 478      85.980  94.700  44.830  1.00  0.00           H 
ATOM    390  CZ  PHE A 478      87.070  96.380  43.980  1.00  0.00           C 
ATOM    391  HZ  PHE A 478      87.330  95.740  43.150  1.00  0.00           H 
ATOM    392  CD2 PHE A 478      87.100  98.350  45.310  1.00  0.00           C 
ATOM    393  HD2 PHE A 478      87.530  99.270  45.690  1.00  0.00           H 
ATOM    394  CE2 PHE A 478      87.470  97.750  44.110  1.00  0.00           C 
ATOM    395  HE2 PHE A 478      88.100  98.190  43.360  1.00  0.00           H 
ATOM    396  C   PHE A 478      83.420  99.850  47.770  1.00  0.00           C 
ATOM    397  O   PHE A 478      82.610  99.040  48.190  1.00  0.00           O 
ATOM    398  N   THR A 479      83.280 101.100  48.210  1.00  0.00           N 
ATOM    399  HN  THR A 479      83.920 101.790  47.900  1.00  0.00           H 
ATOM    400  CA  THR A 479      82.190 101.540  49.040  1.00  0.00           C 
ATOM    401  HA  THR A 479      81.990 100.760  49.760  1.00  0.00           H 
ATOM    402  CB  THR A 479      82.390 102.830  49.850  1.00  0.00           C 
ATOM    403  HB  THR A 479      83.490 102.810  49.990  1.00  0.00           H 
ATOM    404  OG1 THR A 479      81.770 102.700  51.090  1.00  0.00           O 
ATOM    405  HG1 THR A 479      82.070 101.880  51.490  1.00  0.00           H 
ATOM    406  CG2 THR A 479      81.990 104.220  49.290  1.00  0.00           C 
ATOM    407 1HG2 THR A 479      82.310 105.070  49.930  1.00  0.00           H 
ATOM    408 2HG2 THR A 479      82.380 104.400  48.260  1.00  0.00           H 
ATOM    409 3HG2 THR A 479      80.880 104.230  49.330  1.00  0.00           H 
ATOM    410  C   THR A 479      80.940 101.670  48.130  1.00  0.00           C 
ATOM    411  O   THR A 479      79.810 101.530  48.490  1.00  0.00           O 
ATOM    412  N   ILE A 480      81.150 101.690  46.770  1.00  0.00           N 
ATOM    413  HN  ILE A 480      82.070 101.620  46.380  1.00  0.00           H 
ATOM    414  CA  ILE A 480      80.140 101.520  45.760  1.00  0.00           C 
ATOM    415  HA  ILE A 480      79.410 102.310  45.780  1.00  0.00           H 
ATOM    416  CB  ILE A 480      80.630 101.490  44.300  1.00  0.00           C 
ATOM    417  HB  ILE A 480      81.290 100.630  44.090  1.00  0.00           H 
ATOM    418  CG2 ILE A 480      79.350 101.480  43.380  1.00  0.00           C 
ATOM    419 1HG2 ILE A 480      78.690 102.370  43.490  1.00  0.00           H 
ATOM    420 2HG2 ILE A 480      79.750 101.320  42.360  1.00  0.00           H 
ATOM    421 3HG2 ILE A 480      78.700 100.590  43.510  1.00  0.00           H 
ATOM    422  CG1 ILE A 480      81.480 102.680  43.930  1.00  0.00           C 
ATOM    423 1HG1 ILE A 480      80.890 103.620  44.040  1.00  0.00           H 
ATOM    424 2HG1 ILE A 480      82.390 102.770  44.560  1.00  0.00           H 
ATOM    425  CD  ILE A 480      82.180 102.720  42.590  1.00  0.00           C 
ATOM    426  HD1 ILE A 480      82.920 101.890  42.500  1.00  0.00           H 
ATOM    427  HD2 ILE A 480      81.450 102.800  41.760  1.00  0.00           H 
ATOM    428  HD3 ILE A 480      82.830 103.620  42.520  1.00  0.00           H 
ATOM    429  C   ILE A 480      79.420 100.140  45.940  1.00  0.00           C 
ATOM    430  O   ILE A 480      78.200 100.040  46.020  1.00  0.00           O 
ATOM    431  N   MET A 481      80.210  99.120  46.280  1.00  0.00           N 
ATOM    432  HN  MET A 481      81.190  99.310  46.290  1.00  0.00           H 
ATOM    433  CA  MET A 481      79.760  97.770  46.590  1.00  0.00           C 
ATOM    434  HA  MET A 481      79.160  97.460  45.740  1.00  0.00           H 
ATOM    435  CB  MET A 481      80.790  96.630  46.580  1.00  0.00           C 
ATOM    436  HB1 MET A 481      81.710  97.010  47.070  1.00  0.00           H 
ATOM    437  HB2 MET A 481      80.490  95.800  47.250  1.00  0.00           H 
ATOM    438  CG  MET A 481      81.100  96.060  45.190  1.00  0.00           C 
ATOM    439  HG1 MET A 481      80.240  95.400  44.930  1.00  0.00           H 
ATOM    440  HG2 MET A 481      81.150  96.820  44.380  1.00  0.00           H 
ATOM    441  SD  MET A 481      82.690  95.140  45.120  1.00  0.00           S 
ATOM    442  CE  MET A 481      82.310  94.010  46.410  1.00  0.00           C 
ATOM    443  HE1 MET A 481      83.120  93.250  46.470  1.00  0.00           H 
ATOM    444  HE2 MET A 481      82.110  94.580  47.340  1.00  0.00           H 
ATOM    445  HE3 MET A 481      81.350  93.500  46.190  1.00  0.00           H 
ATOM    446  C   MET A 481      78.850  97.740  47.820  1.00  0.00           C 
ATOM    447  O   MET A 481      77.780  97.220  47.830  1.00  0.00           O 
ATOM    448  N   ILE A 482      79.270  98.360  48.950  1.00  0.00           N 
ATOM    449  HN  ILE A 482      80.170  98.780  49.070  1.00  0.00           H 
ATOM    450  CA  ILE A 482      78.380  98.500  50.070  1.00  0.00           C 
ATOM    451  HA  ILE A 482      77.830  97.570  50.050  1.00  0.00           H 
ATOM    452  CB  ILE A 482      78.920  98.690  51.490  1.00  0.00           C 
ATOM    453  HB  ILE A 482      79.790  97.990  51.480  1.00  0.00           H 
ATOM    454  CG2 ILE A 482      79.520 100.070  51.870  1.00  0.00           C 
ATOM    455 1HG2 ILE A 482      78.710 100.720  52.270  1.00  0.00           H 
ATOM    456 2HG2 ILE A 482      80.350  99.930  52.600  1.00  0.00           H 
ATOM    457 3HG2 ILE A 482      80.070 100.520  51.010  1.00  0.00           H 
ATOM    458  CG1 ILE A 482      78.010  98.100  52.570  1.00  0.00           C 
ATOM    459 1HG1 ILE A 482      77.070  98.690  52.650  1.00  0.00           H 
ATOM    460 2HG1 ILE A 482      77.680  97.090  52.230  1.00  0.00           H 
ATOM    461  CD  ILE A 482      78.710  98.030  53.950  1.00  0.00           C 
ATOM    462  HD1 ILE A 482      78.980  99.030  54.360  1.00  0.00           H 
ATOM    463  HD2 ILE A 482      78.020  97.490  54.640  1.00  0.00           H 
ATOM    464  HD3 ILE A 482      79.660  97.470  53.840  1.00  0.00           H 
ATOM    465  C   ILE A 482      77.170  99.440  49.750  1.00  0.00           C 
ATOM    466  O   ILE A 482      76.120  99.100  50.250  1.00  0.00           O 
ATOM    467  N   GLN A 483      77.290 100.480  48.980  1.00  0.00           N 
ATOM    468  HN  GLN A 483      78.150 100.780  48.580  1.00  0.00           H 
ATOM    469  CA  GLN A 483      76.080 101.250  48.620  1.00  0.00           C 
ATOM    470  HA  GLN A 483      75.470 101.410  49.500  1.00  0.00           H 
ATOM    471  CB  GLN A 483      76.550 102.620  48.130  1.00  0.00           C 
ATOM    472  HB1 GLN A 483      77.300 102.460  47.320  1.00  0.00           H 
ATOM    473  HB2 GLN A 483      75.700 103.180  47.700  1.00  0.00           H 
ATOM    474  CG  GLN A 483      77.130 103.460  49.290  1.00  0.00           C 
ATOM    475  HG1 GLN A 483      78.170 103.140  49.510  1.00  0.00           H 
ATOM    476  HG2 GLN A 483      77.050 104.530  48.990  1.00  0.00           H 
ATOM    477  CD  GLN A 483      76.410 103.420  50.660  1.00  0.00           C 
ATOM    478  OE1 GLN A 483      75.370 104.070  50.770  1.00  0.00           O 
ATOM    479  NE2 GLN A 483      77.040 102.860  51.700  1.00  0.00           N 
ATOM    480 1HE2 GLN A 483      78.020 102.650  51.640  1.00  0.00           H 
ATOM    481 2HE2 GLN A 483      76.580 102.850  52.590  1.00  0.00           H 
ATOM    482  C   GLN A 483      75.120 100.580  47.570  1.00  0.00           C 
ATOM    483  O   GLN A 483      73.940 100.840  47.560  1.00  0.00           O 
ATOM    484  N   LYS A 484      75.630  99.670  46.710  1.00  0.00           N 
ATOM    485  HN  LYS A 484      76.630  99.690  46.750  1.00  0.00           H 
ATOM    486  CA  LYS A 484      74.980  98.830  45.700  1.00  0.00           C 
ATOM    487  HA  LYS A 484      74.130  99.320  45.260  1.00  0.00           H 
ATOM    488  CB  LYS A 484      76.060  98.310  44.720  1.00  0.00           C 
ATOM    489  HB1 LYS A 484      76.660  99.200  44.410  1.00  0.00           H 
ATOM    490  HB2 LYS A 484      76.840  97.680  45.190  1.00  0.00           H 
ATOM    491  CG  LYS A 484      75.500  97.790  43.350  1.00  0.00           C 
ATOM    492  HG1 LYS A 484      74.740  98.550  43.060  1.00  0.00           H 
ATOM    493  HG2 LYS A 484      76.280  97.800  42.560  1.00  0.00           H 
ATOM    494  CD  LYS A 484      74.830  96.400  43.230  1.00  0.00           C 
ATOM    495  HD1 LYS A 484      73.970  96.280  43.920  1.00  0.00           H 
ATOM    496  HD2 LYS A 484      74.480  96.320  42.180  1.00  0.00           H 
ATOM    497  CE  LYS A 484      75.850  95.340  43.700  1.00  0.00           C 
ATOM    498  HE1 LYS A 484      76.880  95.530  43.320  1.00  0.00           H 
ATOM    499  HE2 LYS A 484      75.910  95.240  44.810  1.00  0.00           H 
ATOM    500  NZ  LYS A 484      75.520  93.980  43.260  1.00  0.00           N 
ATOM    501  HZ1 LYS A 484      75.730  93.800  42.260  1.00  0.00           H 
ATOM    502  HZ2 LYS A 484      75.990  93.190  43.750  1.00  0.00           H 
ATOM    503  HZ3 LYS A 484      74.500  93.770  43.240  1.00  0.00           H 
ATOM    504  C   LYS A 484      74.470  97.730  46.540  1.00  0.00           C 
ATOM    505  O   LYS A 484      73.560  97.020  46.140  1.00  0.00           O 
ATOM    506  N   MET A 485      74.880  97.440  47.780  1.00  0.00           N 
ATOM    507  HN  MET A 485      75.680  97.890  48.160  1.00  0.00           H 
ATOM    508  CA  MET A 485      74.250  96.540  48.690  1.00  0.00           C 
ATOM    509  HA  MET A 485      73.790  95.840  48.020  1.00  0.00           H 
ATOM    510  CB  MET A 485      75.290  95.720  49.640  1.00  0.00           C 
ATOM    511  HB1 MET A 485      75.900  96.480  50.170  1.00  0.00           H 
ATOM    512  HB2 MET A 485      74.780  95.150  50.440  1.00  0.00           H 
ATOM    513  CG  MET A 485      76.200  94.670  48.950  1.00  0.00           C 
ATOM    514  HG1 MET A 485      75.820  93.750  48.470  1.00  0.00           H 
ATOM    515  HG2 MET A 485      76.740  95.250  48.170  1.00  0.00           H 
ATOM    516  SD  MET A 485      77.500  94.090  50.080  1.00  0.00           S 
ATOM    517  CE  MET A 485      78.320  93.070  48.760  1.00  0.00           C 
ATOM    518  HE1 MET A 485      78.910  93.590  47.970  1.00  0.00           H 
ATOM    519  HE2 MET A 485      79.120  92.500  49.280  1.00  0.00           H 
ATOM    520  HE3 MET A 485      77.520  92.420  48.350  1.00  0.00           H 
ATOM    521  C   MET A 485      73.070  97.150  49.380  1.00  0.00           C 
ATOM    522  O   MET A 485      72.450  96.550  50.220  1.00  0.00           O 
ATOM    523  N   ILE A 486      72.540  98.370  48.950  1.00  0.00           N 
ATOM    524  HN  ILE A 486      73.090  98.840  48.270  1.00  0.00           H 
ATOM    525  CA  ILE A 486      71.250  98.760  49.360  1.00  0.00           C 
ATOM    526  HA  ILE A 486      70.930  98.290  50.280  1.00  0.00           H 
ATOM    527  CB  ILE A 486      71.280 100.220  49.710  1.00  0.00           C 
ATOM    528  HB  ILE A 486      71.490 100.760  48.760  1.00  0.00           H 
ATOM    529  CG2 ILE A 486      69.970 100.880  50.200  1.00  0.00           C 
ATOM    530 1HG2 ILE A 486      69.410 100.200  50.880  1.00  0.00           H 
ATOM    531 2HG2 ILE A 486      70.180 101.820  50.750  1.00  0.00           H 
ATOM    532 3HG2 ILE A 486      69.290 101.140  49.360  1.00  0.00           H 
ATOM    533  CG1 ILE A 486      72.460 100.610  50.660  1.00  0.00           C 
ATOM    534 1HG1 ILE A 486      73.420 100.420  50.140  1.00  0.00           H 
ATOM    535 2HG1 ILE A 486      72.530 101.700  50.860  1.00  0.00           H 
ATOM    536  CD  ILE A 486      72.470  99.750  51.890  1.00  0.00           C 
ATOM    537  HD1 ILE A 486      72.850  98.730  51.690  1.00  0.00           H 
ATOM    538  HD2 ILE A 486      73.130 100.020  52.740  1.00  0.00           H 
ATOM    539  HD3 ILE A 486      71.400  99.750  52.180  1.00  0.00           H 
ATOM    540  C   ILE A 486      70.290  98.450  48.190  1.00  0.00           C 
ATOM    541  O   ILE A 486      69.090  98.810  48.150  1.00  0.00           O 
ATOM    542  N   PHE A 487      70.780  97.700  47.180  1.00  0.00           N 
ATOM    543  HN  PHE A 487      71.770  97.580  47.240  1.00  0.00           H 
ATOM    544  CA  PHE A 487      69.860  96.970  46.340  1.00  0.00           C 
ATOM    545  HA  PHE A 487      69.300  97.730  45.820  1.00  0.00           H 
ATOM    546  CB  PHE A 487      70.610  96.200  45.230  1.00  0.00           C 
ATOM    547  HB1 PHE A 487      69.960  95.970  44.360  1.00  0.00           H 
ATOM    548  HB2 PHE A 487      71.450  96.700  44.700  1.00  0.00           H 
ATOM    549  CG  PHE A 487      71.220  94.780  45.660  1.00  0.00           C 
ATOM    550  CD1 PHE A 487      71.640  94.530  46.980  1.00  0.00           C 
ATOM    551  HD1 PHE A 487      71.760  95.270  47.760  1.00  0.00           H 
ATOM    552  CE1 PHE A 487      71.960  93.190  47.360  1.00  0.00           C 
ATOM    553  HE1 PHE A 487      72.620  93.120  48.210  1.00  0.00           H 
ATOM    554  CZ  PHE A 487      71.860  92.180  46.380  1.00  0.00           C 
ATOM    555  HZ  PHE A 487      72.060  91.180  46.730  1.00  0.00           H 
ATOM    556  CD2 PHE A 487      71.160  93.740  44.700  1.00  0.00           C 
ATOM    557  HD2 PHE A 487      70.840  93.940  43.690  1.00  0.00           H 
ATOM    558  CE2 PHE A 487      71.500  92.460  45.090  1.00  0.00           C 
ATOM    559  HE2 PHE A 487      71.320  91.670  44.380  1.00  0.00           H 
ATOM    560  C   PHE A 487      68.770  96.100  46.960  1.00  0.00           C 
ATOM    561  O   PHE A 487      68.900  95.760  48.180  1.00  0.00           O 
ATOM    562  N   GLY A 488      67.880  95.540  46.100  1.00  0.00           N 
ATOM    563  HN  GLY A 488      67.760  95.880  45.170  1.00  0.00           H 
ATOM    564  CA  GLY A 488      66.720  94.790  46.520  1.00  0.00           C 
ATOM    565  HA1 GLY A 488      66.060  95.560  46.900  1.00  0.00           H 
ATOM    566  HA2 GLY A 488      66.370  94.130  45.740  1.00  0.00           H 
ATOM    567  C   GLY A 488      66.900  93.750  47.670  1.00  0.00           C 
ATOM    568  O   GLY A 488      66.290  94.000  48.770  1.00  0.00           O 
ATOM    569  N   ASP A 489      67.740  92.710  47.550  1.00  0.00           N 
ATOM    570  HN  ASP A 489      68.140  92.550  46.650  1.00  0.00           H 
ATOM    571  CA  ASP A 489      67.960  91.670  48.530  1.00  0.00           C 
ATOM    572  HA  ASP A 489      66.970  91.240  48.560  1.00  0.00           H 
ATOM    573  CB  ASP A 489      68.910  90.620  48.010  1.00  0.00           C 
ATOM    574  HB1 ASP A 489      69.940  90.980  47.820  1.00  0.00           H 
ATOM    575  HB2 ASP A 489      69.030  89.790  48.740  1.00  0.00           H 
ATOM    576  CG  ASP A 489      68.330  89.920  46.800  1.00  0.00           C 
ATOM    577  OD1 ASP A 489      67.120  89.680  46.660  1.00  0.00           O 
ATOM    578  OD2 ASP A 489      69.120  89.370  46.000  1.00  0.00           O 
ATOM    579  C   ASP A 489      68.310  92.100  49.960  1.00  0.00           C 
ATOM    580  O   ASP A 489      67.710  91.600  50.910  1.00  0.00           O 
ATOM    581  N   LEU A 490      69.210  93.120  50.130  1.00  0.00           N 
ATOM    582  HN  LEU A 490      69.730  93.560  49.400  1.00  0.00           H 
ATOM    583  CA  LEU A 490      69.610  93.500  51.420  1.00  0.00           C 
ATOM    584  HA  LEU A 490      69.870  92.580  51.930  1.00  0.00           H 
ATOM    585  CB  LEU A 490      70.920  94.330  51.410  1.00  0.00           C 
ATOM    586  HB1 LEU A 490      71.470  94.180  50.460  1.00  0.00           H 
ATOM    587  HB2 LEU A 490      70.760  95.430  51.430  1.00  0.00           H 
ATOM    588  CG  LEU A 490      71.850  93.960  52.540  1.00  0.00           C 
ATOM    589  HG  LEU A 490      71.280  93.360  53.270  1.00  0.00           H 
ATOM    590  CD1 LEU A 490      72.950  93.050  51.900  1.00  0.00           C 
ATOM    591 1HD1 LEU A 490      73.520  92.650  52.770  1.00  0.00           H 
ATOM    592 2HD1 LEU A 490      72.700  92.230  51.200  1.00  0.00           H 
ATOM    593 3HD1 LEU A 490      73.610  93.700  51.300  1.00  0.00           H 
ATOM    594  CD2 LEU A 490      72.470  95.270  53.170  1.00  0.00           C 
ATOM    595 1HD2 LEU A 490      71.650  95.910  53.560  1.00  0.00           H 
ATOM    596 2HD2 LEU A 490      73.170  95.010  54.000  1.00  0.00           H 
ATOM    597 3HD2 LEU A 490      73.100  95.900  52.510  1.00  0.00           H 
ATOM    598  C   LEU A 490      68.510  94.180  52.190  1.00  0.00           C 
ATOM    599  O   LEU A 490      68.410  94.170  53.430  1.00  0.00           O 
ATOM    600  N   MET A 491      67.600  94.830  51.520  1.00  0.00           N 
ATOM    601  HN  MET A 491      67.780  94.970  50.550  1.00  0.00           H 
ATOM    602  CA  MET A 491      66.490  95.590  52.080  1.00  0.00           C 
ATOM    603  HA  MET A 491      66.770  95.860  53.090  1.00  0.00           H 
ATOM    604  CB  MET A 491      66.290  96.890  51.210  1.00  0.00           C 
ATOM    605  HB1 MET A 491      67.270  97.370  50.990  1.00  0.00           H 
ATOM    606  HB2 MET A 491      65.820  96.610  50.240  1.00  0.00           H 
ATOM    607  CG  MET A 491      65.230  97.870  51.830  1.00  0.00           C 
ATOM    608  HG1 MET A 491      65.120  98.620  51.020  1.00  0.00           H 
ATOM    609  HG2 MET A 491      64.250  97.360  51.970  1.00  0.00           H 
ATOM    610  SD  MET A 491      65.800  98.720  53.420  1.00  0.00           S 
ATOM    611  CE  MET A 491      64.160  99.180  54.030  1.00  0.00           C 
ATOM    612  HE1 MET A 491      63.460  98.340  54.190  1.00  0.00           H 
ATOM    613  HE2 MET A 491      64.270  99.780  54.960  1.00  0.00           H 
ATOM    614  HE3 MET A 491      63.690  99.670  53.150  1.00  0.00           H 
ATOM    615  C   MET A 491      65.180  94.650  52.190  1.00  0.00           C 
ATOM    616  O   MET A 491      64.150  95.080  52.770  1.00  0.00           O 
ATOM    617  N   ARG A 492      65.130  93.420  51.570  1.00  0.00           N 
ATOM    618  HN  ARG A 492      65.880  93.180  50.950  1.00  0.00           H 
ATOM    619  CA  ARG A 492      63.970  92.560  51.590  1.00  0.00           C 
ATOM    620  HA  ARG A 492      63.150  93.140  51.990  1.00  0.00           H 
ATOM    621  CB  ARG A 492      63.410  92.200  50.160  1.00  0.00           C 
ATOM    622  HB1 ARG A 492      62.530  91.550  50.350  1.00  0.00           H 
ATOM    623  HB2 ARG A 492      62.950  93.130  49.780  1.00  0.00           H 
ATOM    624  CG  ARG A 492      64.320  91.600  49.170  1.00  0.00           C 
ATOM    625  HG1 ARG A 492      65.330  91.940  49.480  1.00  0.00           H 
ATOM    626  HG2 ARG A 492      64.240  90.490  49.110  1.00  0.00           H 
ATOM    627  CD  ARG A 492      64.040  92.080  47.700  1.00  0.00           C 
ATOM    628  HD1 ARG A 492      63.020  91.790  47.380  1.00  0.00           H 
ATOM    629  HD2 ARG A 492      64.150  93.180  47.550  1.00  0.00           H 
ATOM    630  NE  ARG A 492      64.970  91.430  46.750  1.00  0.00           N 
ATOM    631  HE  ARG A 492      65.740  90.830  46.970  1.00  0.00           H 
ATOM    632  CZ  ARG A 492      64.880  91.550  45.440  1.00  0.00           C 
ATOM    633  NH1 ARG A 492      65.980  91.080  44.750  1.00  0.00           N 
ATOM    634 1HH1 ARG A 492      66.560  90.480  45.310  1.00  0.00           H 
ATOM    635 2HH1 ARG A 492      65.910  90.780  43.800  1.00  0.00           H 
ATOM    636  NH2 ARG A 492      63.910  92.050  44.730  1.00  0.00           N 
ATOM    637 1HH2 ARG A 492      63.070  92.330  45.200  1.00  0.00           H 
ATOM    638 2HH2 ARG A 492      63.810  91.870  43.750  1.00  0.00           H 
ATOM    639  C   ARG A 492      64.310  91.300  52.300  1.00  0.00           C 
ATOM    640  O   ARG A 492      63.410  90.620  52.830  1.00  0.00           O 
ATOM    641  N   PHE A 493      65.600  91.010  52.420  1.00  0.00           N 
ATOM    642  HN  PHE A 493      66.300  91.420  51.840  1.00  0.00           H 
ATOM    643  CA  PHE A 493      65.990  89.910  53.270  1.00  0.00           C 
ATOM    644  HA  PHE A 493      65.420  89.050  52.960  1.00  0.00           H 
ATOM    645  CB  PHE A 493      67.440  89.680  52.980  1.00  0.00           C 
ATOM    646  HB1 PHE A 493      67.570  89.330  51.930  1.00  0.00           H 
ATOM    647  HB2 PHE A 493      67.990  90.610  53.220  1.00  0.00           H 
ATOM    648  CG  PHE A 493      67.980  88.580  53.930  1.00  0.00           C 
ATOM    649  CD1 PHE A 493      68.130  87.250  53.480  1.00  0.00           C 
ATOM    650  HD1 PHE A 493      67.710  86.950  52.530  1.00  0.00           H 
ATOM    651  CE1 PHE A 493      68.620  86.270  54.330  1.00  0.00           C 
ATOM    652  HE1 PHE A 493      68.720  85.240  54.010  1.00  0.00           H 
ATOM    653  CZ  PHE A 493      69.200  86.560  55.580  1.00  0.00           C 
ATOM    654  HZ  PHE A 493      69.750  85.860  56.190  1.00  0.00           H 
ATOM    655  CD2 PHE A 493      68.530  88.880  55.170  1.00  0.00           C 
ATOM    656  HD2 PHE A 493      68.560  89.920  55.450  1.00  0.00           H 
ATOM    657  CE2 PHE A 493      69.080  87.940  56.030  1.00  0.00           C 
ATOM    658  HE2 PHE A 493      69.460  88.080  57.030  1.00  0.00           H 
ATOM    659  C   PHE A 493      65.740  90.250  54.790  1.00  0.00           C 
ATOM    660  O   PHE A 493      65.420  89.430  55.700  1.00  0.00           O 
ATOM    661  N   CYS A 494      65.680  91.510  55.150  1.00  0.00           N 
ATOM    662  HN  CYS A 494      66.090  92.120  54.470  1.00  0.00           H 
ATOM    663  CA  CYS A 494      65.110  92.130  56.330  1.00  0.00           C 
ATOM    664  HA  CYS A 494      65.790  91.900  57.130  1.00  0.00           H 
ATOM    665  CB  CYS A 494      64.760  93.620  56.170  1.00  0.00           C 
ATOM    666  HB1 CYS A 494      63.940  93.700  55.420  1.00  0.00           H 
ATOM    667  HB2 CYS A 494      64.350  93.920  57.160  1.00  0.00           H 
ATOM    668  SG  CYS A 494      66.250  94.610  55.830  1.00  0.00           S 
ATOM    669  HG1 CYS A 494      66.820  94.070  54.760  1.00  0.00           H 
ATOM    670  C   CYS A 494      63.780  91.480  56.830  1.00  0.00           C 
ATOM    671  O   CYS A 494      63.650  91.010  57.970  1.00  0.00           O 
ATOM    672  N   TRP A 495      62.760  91.360  55.930  1.00  0.00           N 
ATOM    673  HN  TRP A 495      62.920  91.580  54.970  1.00  0.00           H 
ATOM    674  CA  TRP A 495      61.500  90.790  56.260  1.00  0.00           C 
ATOM    675  HA  TRP A 495      61.150  91.350  57.110  1.00  0.00           H 
ATOM    676  CB  TRP A 495      60.710  90.850  54.920  1.00  0.00           C 
ATOM    677  HB1 TRP A 495      60.840  91.890  54.550  1.00  0.00           H 
ATOM    678  HB2 TRP A 495      61.150  90.140  54.190  1.00  0.00           H 
ATOM    679  CG  TRP A 495      59.260  90.500  55.070  1.00  0.00           C 
ATOM    680  CD1 TRP A 495      58.620  89.380  54.660  1.00  0.00           C 
ATOM    681  HD1 TRP A 495      59.120  88.460  54.380  1.00  0.00           H 
ATOM    682  NE1 TRP A 495      57.320  89.460  55.050  1.00  0.00           N 
ATOM    683  HE1 TRP A 495      56.630  88.780  55.120  1.00  0.00           H 
ATOM    684  CE2 TRP A 495      57.050  90.730  55.560  1.00  0.00           C 
ATOM    685  CD2 TRP A 495      58.280  91.410  55.640  1.00  0.00           C 
ATOM    686  CE3 TRP A 495      58.310  92.750  56.130  1.00  0.00           C 
ATOM    687  HE3 TRP A 495      59.210  93.340  56.220  1.00  0.00           H 
ATOM    688  CZ3 TRP A 495      57.050  93.300  56.360  1.00  0.00           C 
ATOM    689  HZ3 TRP A 495      57.050  94.360  56.560  1.00  0.00           H 
ATOM    690  CZ2 TRP A 495      55.860  91.300  55.970  1.00  0.00           C 
ATOM    691  HZ2 TRP A 495      54.930  90.790  55.760  1.00  0.00           H 
ATOM    692  CH2 TRP A 495      55.860  92.600  56.410  1.00  0.00           C 
ATOM    693  HH2 TRP A 495      54.880  93.060  56.390  1.00  0.00           H 
ATOM    694  C   TRP A 495      61.570  89.350  56.670  1.00  0.00           C 
ATOM    695  O   TRP A 495      60.900  88.980  57.630  1.00  0.00           O 
ATOM    696  N   LEU A 496      62.220  88.550  55.940  1.00  0.00           N 
ATOM    697  HN  LEU A 496      62.690  88.910  55.140  1.00  0.00           H 
ATOM    698  CA  LEU A 496      62.450  87.210  56.300  1.00  0.00           C 
ATOM    699  HA  LEU A 496      61.500  86.770  56.570  1.00  0.00           H 
ATOM    700  CB  LEU A 496      63.040  86.280  55.200  1.00  0.00           C 
ATOM    701  HB1 LEU A 496      63.850  86.810  54.660  1.00  0.00           H 
ATOM    702  HB2 LEU A 496      63.420  85.350  55.670  1.00  0.00           H 
ATOM    703  CG  LEU A 496      62.000  85.720  54.180  1.00  0.00           C 
ATOM    704  HG  LEU A 496      61.360  85.050  54.790  1.00  0.00           H 
ATOM    705  CD1 LEU A 496      61.050  86.690  53.570  1.00  0.00           C 
ATOM    706 1HD1 LEU A 496      60.170  86.140  53.180  1.00  0.00           H 
ATOM    707 2HD1 LEU A 496      60.540  87.160  54.440  1.00  0.00           H 
ATOM    708 3HD1 LEU A 496      61.630  87.500  53.070  1.00  0.00           H 
ATOM    709  CD2 LEU A 496      62.670  85.040  53.100  1.00  0.00           C 
ATOM    710 1HD2 LEU A 496      61.970  84.550  52.380  1.00  0.00           H 
ATOM    711 2HD2 LEU A 496      63.360  85.720  52.550  1.00  0.00           H 
ATOM    712 3HD2 LEU A 496      63.330  84.230  53.480  1.00  0.00           H 
ATOM    713  C   LEU A 496      63.260  86.990  57.560  1.00  0.00           C 
ATOM    714  O   LEU A 496      62.880  86.320  58.520  1.00  0.00           O 
ATOM    715  N   MET A 497      64.390  87.720  57.690  1.00  0.00           N 
ATOM    716  HN  MET A 497      64.720  88.460  57.100  1.00  0.00           H 
ATOM    717  CA  MET A 497      65.270  87.680  58.890  1.00  0.00           C 
ATOM    718  HA  MET A 497      65.700  86.700  59.070  1.00  0.00           H 
ATOM    719  CB  MET A 497      66.440  88.680  58.630  1.00  0.00           C 
ATOM    720  HB1 MET A 497      66.900  88.560  57.630  1.00  0.00           H 
ATOM    721  HB2 MET A 497      66.130  89.750  58.590  1.00  0.00           H 
ATOM    722  CG  MET A 497      67.630  88.450  59.560  1.00  0.00           C 
ATOM    723  HG1 MET A 497      67.270  88.040  60.530  1.00  0.00           H 
ATOM    724  HG2 MET A 497      68.340  87.700  59.150  1.00  0.00           H 
ATOM    725  SD  MET A 497      68.500  90.010  59.910  1.00  0.00           S 
ATOM    726  CE  MET A 497      69.760  89.360  61.020  1.00  0.00           C 
ATOM    727  HE1 MET A 497      69.630  88.310  61.370  1.00  0.00           H 
ATOM    728  HE2 MET A 497      70.780  89.480  60.600  1.00  0.00           H 
ATOM    729  HE3 MET A 497      69.770  89.900  61.990  1.00  0.00           H 
ATOM    730  C   MET A 497      64.550  88.030  60.150  1.00  0.00           C 
ATOM    731  O   MET A 497      64.720  87.430  61.190  1.00  0.00           O 
ATOM    732  N   ALA A 498      63.810  89.140  60.150  1.00  0.00           N 
ATOM    733  HN  ALA A 498      63.650  89.700  59.340  1.00  0.00           H 
ATOM    734  CA  ALA A 498      62.990  89.600  61.290  1.00  0.00           C 
ATOM    735  HA  ALA A 498      63.750  89.810  62.030  1.00  0.00           H 
ATOM    736  CB  ALA A 498      62.360  90.890  60.800  1.00  0.00           C 
ATOM    737  HB1 ALA A 498      61.860  91.420  61.640  1.00  0.00           H 
ATOM    738  HB2 ALA A 498      63.050  91.610  60.310  1.00  0.00           H 
ATOM    739  HB3 ALA A 498      61.580  90.680  60.040  1.00  0.00           H 
ATOM    740  C   ALA A 498      61.870  88.600  61.700  1.00  0.00           C 
ATOM    741  O   ALA A 498      61.510  88.420  62.850  1.00  0.00           O 
ATOM    742  N   VAL A 499      61.160  88.060  60.670  1.00  0.00           N 
ATOM    743  HN  VAL A 499      61.490  88.170  59.740  1.00  0.00           H 
ATOM    744  CA  VAL A 499      60.150  87.090  60.930  1.00  0.00           C 
ATOM    745  HA  VAL A 499      59.280  87.470  61.450  1.00  0.00           H 
ATOM    746  CB  VAL A 499      59.500  86.690  59.600  1.00  0.00           C 
ATOM    747  HB  VAL A 499      60.160  86.720  58.710  1.00  0.00           H 
ATOM    748  CG1 VAL A 499      58.640  85.360  59.670  1.00  0.00           C 
ATOM    749 1HG1 VAL A 499      58.010  85.410  58.750  1.00  0.00           H 
ATOM    750 2HG1 VAL A 499      59.260  84.440  59.570  1.00  0.00           H 
ATOM    751 3HG1 VAL A 499      57.980  85.320  60.560  1.00  0.00           H 
ATOM    752  CG2 VAL A 499      58.560  87.930  59.390  1.00  0.00           C 
ATOM    753 1HG2 VAL A 499      58.350  88.050  58.300  1.00  0.00           H 
ATOM    754 2HG2 VAL A 499      57.610  87.900  59.960  1.00  0.00           H 
ATOM    755 3HG2 VAL A 499      58.940  88.960  59.560  1.00  0.00           H 
ATOM    756  C   VAL A 499      60.720  85.890  61.580  1.00  0.00           C 
ATOM    757  O   VAL A 499      60.140  85.230  62.450  1.00  0.00           O 
ATOM    758  N   VAL A 500      61.950  85.440  61.120  1.00  0.00           N 
ATOM    759  HN  VAL A 500      62.420  85.910  60.380  1.00  0.00           H 
ATOM    760  CA  VAL A 500      62.580  84.360  61.800  1.00  0.00           C 
ATOM    761  HA  VAL A 500      61.850  83.560  61.880  1.00  0.00           H 
ATOM    762  CB  VAL A 500      63.710  83.830  60.910  1.00  0.00           C 
ATOM    763  HB  VAL A 500      64.390  84.660  60.630  1.00  0.00           H 
ATOM    764  CG1 VAL A 500      64.600  82.870  61.760  1.00  0.00           C 
ATOM    765 1HG1 VAL A 500      65.290  82.370  61.050  1.00  0.00           H 
ATOM    766 2HG1 VAL A 500      65.350  83.480  62.310  1.00  0.00           H 
ATOM    767 3HG1 VAL A 500      64.050  82.100  62.340  1.00  0.00           H 
ATOM    768  CG2 VAL A 500      63.070  83.140  59.620  1.00  0.00           C 
ATOM    769 1HG2 VAL A 500      63.880  82.770  58.950  1.00  0.00           H 
ATOM    770 2HG2 VAL A 500      62.460  82.260  59.910  1.00  0.00           H 
ATOM    771 3HG2 VAL A 500      62.430  83.890  59.120  1.00  0.00           H 
ATOM    772  C   VAL A 500      62.950  84.680  63.260  1.00  0.00           C 
ATOM    773  O   VAL A 500      62.630  83.950  64.170  1.00  0.00           O 
ATOM    774  N   ILE A 501      63.620  85.810  63.530  1.00  0.00           N 
ATOM    775  HN  ILE A 501      63.910  86.400  62.780  1.00  0.00           H 
ATOM    776  CA  ILE A 501      63.970  86.290  64.820  1.00  0.00           C 
ATOM    777  HA  ILE A 501      64.560  85.530  65.320  1.00  0.00           H 
ATOM    778  CB  ILE A 501      64.810  87.570  64.770  1.00  0.00           C 
ATOM    779  HB  ILE A 501      64.370  88.220  63.980  1.00  0.00           H 
ATOM    780  CG2 ILE A 501      64.680  88.440  66.040  1.00  0.00           C 
ATOM    781 1HG2 ILE A 501      64.790  87.860  66.980  1.00  0.00           H 
ATOM    782 2HG2 ILE A 501      65.430  89.250  66.010  1.00  0.00           H 
ATOM    783 3HG2 ILE A 501      63.730  89.010  66.120  1.00  0.00           H 
ATOM    784  CG1 ILE A 501      66.230  87.310  64.270  1.00  0.00           C 
ATOM    785 1HG1 ILE A 501      66.850  86.650  64.910  1.00  0.00           H 
ATOM    786 2HG1 ILE A 501      66.230  86.650  63.370  1.00  0.00           H 
ATOM    787  CD  ILE A 501      67.060  88.560  63.780  1.00  0.00           C 
ATOM    788  HD1 ILE A 501      67.090  89.410  64.500  1.00  0.00           H 
ATOM    789  HD2 ILE A 501      68.080  88.140  63.650  1.00  0.00           H 
ATOM    790  HD3 ILE A 501      66.560  88.770  62.810  1.00  0.00           H 
ATOM    791  C   ILE A 501      62.740  86.470  65.790  1.00  0.00           C 
ATOM    792  O   ILE A 501      62.750  85.800  66.820  1.00  0.00           O 
ATOM    793  N   LEU A 502      61.650  87.070  65.390  1.00  0.00           N 
ATOM    794  HN  LEU A 502      61.600  87.520  64.500  1.00  0.00           H 
ATOM    795  CA  LEU A 502      60.490  87.220  66.190  1.00  0.00           C 
ATOM    796  HA  LEU A 502      60.680  87.700  67.140  1.00  0.00           H 
ATOM    797  CB  LEU A 502      59.460  88.200  65.520  1.00  0.00           C 
ATOM    798  HB1 LEU A 502      59.350  88.010  64.430  1.00  0.00           H 
ATOM    799  HB2 LEU A 502      58.460  88.100  66.000  1.00  0.00           H 
ATOM    800  CG  LEU A 502      59.820  89.660  65.530  1.00  0.00           C 
ATOM    801  HG  LEU A 502      60.830  89.810  65.100  1.00  0.00           H 
ATOM    802  CD1 LEU A 502      58.830  90.320  64.650  1.00  0.00           C 
ATOM    803 1HD1 LEU A 502      58.910  91.430  64.700  1.00  0.00           H 
ATOM    804 2HD1 LEU A 502      58.940  90.010  63.590  1.00  0.00           H 
ATOM    805 3HD1 LEU A 502      57.760  90.160  64.910  1.00  0.00           H 
ATOM    806  CD2 LEU A 502      59.830  90.350  66.900  1.00  0.00           C 
ATOM    807 1HD2 LEU A 502      60.170  89.700  67.730  1.00  0.00           H 
ATOM    808 2HD2 LEU A 502      60.450  91.270  66.870  1.00  0.00           H 
ATOM    809 3HD2 LEU A 502      58.810  90.700  67.160  1.00  0.00           H 
ATOM    810  C   LEU A 502      59.790  85.910  66.640  1.00  0.00           C 
ATOM    811  O   LEU A 502      59.530  85.590  67.820  1.00  0.00           O 
ATOM    812  N   GLY A 503      59.710  85.070  65.650  1.00  0.00           N 
ATOM    813  HN  GLY A 503      60.050  85.300  64.740  1.00  0.00           H 
ATOM    814  CA  GLY A 503      59.100  83.670  65.810  1.00  0.00           C 
ATOM    815  HA1 GLY A 503      58.100  83.720  66.220  1.00  0.00           H 
ATOM    816  HA2 GLY A 503      59.040  83.170  64.860  1.00  0.00           H 
ATOM    817  C   GLY A 503      59.840  82.810  66.700  1.00  0.00           C 
ATOM    818  O   GLY A 503      59.300  82.160  67.570  1.00  0.00           O 
ATOM    819  N   PHE A 504      61.210  82.820  66.510  1.00  0.00           N 
ATOM    820  HN  PHE A 504      61.660  83.350  65.790  1.00  0.00           H 
ATOM    821  CA  PHE A 504      62.050  82.140  67.420  1.00  0.00           C 
ATOM    822  HA  PHE A 504      61.550  81.240  67.730  1.00  0.00           H 
ATOM    823  CB  PHE A 504      63.420  81.630  66.800  1.00  0.00           C 
ATOM    824  HB1 PHE A 504      63.840  82.490  66.240  1.00  0.00           H 
ATOM    825  HB2 PHE A 504      64.210  81.330  67.520  1.00  0.00           H 
ATOM    826  CG  PHE A 504      63.080  80.410  65.910  1.00  0.00           C 
ATOM    827  CD1 PHE A 504      63.080  79.090  66.450  1.00  0.00           C 
ATOM    828  HD1 PHE A 504      63.350  78.970  67.490  1.00  0.00           H 
ATOM    829  CE1 PHE A 504      62.810  77.940  65.620  1.00  0.00           C 
ATOM    830  HE1 PHE A 504      63.020  76.960  66.020  1.00  0.00           H 
ATOM    831  CZ  PHE A 504      62.550  78.160  64.280  1.00  0.00           C 
ATOM    832  HZ  PHE A 504      62.360  77.310  63.650  1.00  0.00           H 
ATOM    833  CD2 PHE A 504      62.780  80.590  64.550  1.00  0.00           C 
ATOM    834  HD2 PHE A 504      62.650  81.610  64.220  1.00  0.00           H 
ATOM    835  CE2 PHE A 504      62.430  79.500  63.720  1.00  0.00           C 
ATOM    836  HE2 PHE A 504      62.080  79.660  62.710  1.00  0.00           H 
ATOM    837  C   PHE A 504      62.210  82.880  68.760  1.00  0.00           C 
ATOM    838  O   PHE A 504      62.320  82.200  69.780  1.00  0.00           O 
ATOM    839  N   ALA A 505      62.310  84.250  68.860  1.00  0.00           N 
ATOM    840  HN  ALA A 505      62.400  84.800  68.030  1.00  0.00           H 
ATOM    841  CA  ALA A 505      62.410  84.920  70.110  1.00  0.00           C 
ATOM    842  HA  ALA A 505      63.270  84.450  70.570  1.00  0.00           H 
ATOM    843  CB  ALA A 505      62.670  86.400  69.880  1.00  0.00           C 
ATOM    844  HB1 ALA A 505      62.850  86.960  70.820  1.00  0.00           H 
ATOM    845  HB2 ALA A 505      63.590  86.410  69.250  1.00  0.00           H 
ATOM    846  HB3 ALA A 505      61.850  86.900  69.310  1.00  0.00           H 
ATOM    847  C   ALA A 505      61.340  84.820  71.080  1.00  0.00           C 
ATOM    848  O   ALA A 505      61.540  84.480  72.230  1.00  0.00           O 
ATOM    849  N   SER A 506      60.080  84.930  70.510  1.00  0.00           N 
ATOM    850  HN  SER A 506      59.960  85.240  69.570  1.00  0.00           H 
ATOM    851  CA  SER A 506      58.810  84.650  71.160  1.00  0.00           C 
ATOM    852  HA  SER A 506      58.790  85.240  72.070  1.00  0.00           H 
ATOM    853  CB  SER A 506      57.570  85.040  70.330  1.00  0.00           C 
ATOM    854  HB1 SER A 506      57.450  84.200  69.610  1.00  0.00           H 
ATOM    855  HB2 SER A 506      56.740  85.170  71.050  1.00  0.00           H 
ATOM    856  OG  SER A 506      57.620  86.290  69.610  1.00  0.00           O 
ATOM    857  HG1 SER A 506      58.220  86.200  68.870  1.00  0.00           H 
ATOM    858  C   SER A 506      58.650  83.200  71.550  1.00  0.00           C 
ATOM    859  O   SER A 506      58.220  82.880  72.690  1.00  0.00           O 
ATOM    860  N   ALA A 507      59.070  82.220  70.730  1.00  0.00           N 
ATOM    861  HN  ALA A 507      59.330  82.370  69.780  1.00  0.00           H 
ATOM    862  CA  ALA A 507      59.230  80.840  71.140  1.00  0.00           C 
ATOM    863  HA  ALA A 507      58.240  80.610  71.510  1.00  0.00           H 
ATOM    864  CB  ALA A 507      59.500  79.870  70.000  1.00  0.00           C 
ATOM    865  HB1 ALA A 507      59.430  78.850  70.430  1.00  0.00           H 
ATOM    866  HB2 ALA A 507      58.800  79.900  69.130  1.00  0.00           H 
ATOM    867  HB3 ALA A 507      60.500  80.180  69.620  1.00  0.00           H 
ATOM    868  C   ALA A 507      60.200  80.610  72.270  1.00  0.00           C 
ATOM    869  O   ALA A 507      59.830  80.110  73.360  1.00  0.00           O 
ATOM    870  N   PHE A 508      61.420  81.100  72.180  1.00  0.00           N 
ATOM    871  HN  PHE A 508      61.750  81.550  71.360  1.00  0.00           H 
ATOM    872  CA  PHE A 508      62.420  81.020  73.250  1.00  0.00           C 
ATOM    873  HA  PHE A 508      62.540  79.990  73.550  1.00  0.00           H 
ATOM    874  CB  PHE A 508      63.810  81.720  72.930  1.00  0.00           C 
ATOM    875  HB1 PHE A 508      63.600  82.800  72.740  1.00  0.00           H 
ATOM    876  HB2 PHE A 508      64.410  81.610  73.860  1.00  0.00           H 
ATOM    877  CG  PHE A 508      64.710  81.050  71.910  1.00  0.00           C 
ATOM    878  CD1 PHE A 508      64.970  79.660  71.990  1.00  0.00           C 
ATOM    879  HD1 PHE A 508      64.610  79.130  72.860  1.00  0.00           H 
ATOM    880  CE1 PHE A 508      65.580  78.960  70.920  1.00  0.00           C 
ATOM    881  HE1 PHE A 508      65.740  77.890  70.870  1.00  0.00           H 
ATOM    882  CZ  PHE A 508      65.930  79.700  69.740  1.00  0.00           C 
ATOM    883  HZ  PHE A 508      66.430  79.210  68.920  1.00  0.00           H 
ATOM    884  CD2 PHE A 508      65.120  81.780  70.720  1.00  0.00           C 
ATOM    885  HD2 PHE A 508      64.930  82.840  70.730  1.00  0.00           H 
ATOM    886  CE2 PHE A 508      65.680  81.120  69.630  1.00  0.00           C 
ATOM    887  HE2 PHE A 508      65.930  81.670  68.740  1.00  0.00           H 
ATOM    888  C   PHE A 508      61.870  81.690  74.540  1.00  0.00           C 
ATOM    889  O   PHE A 508      62.050  81.160  75.630  1.00  0.00           O 
ATOM    890  N   TYR A 509      61.220  82.880  74.480  1.00  0.00           N 
ATOM    891  HN  TYR A 509      61.010  83.310  73.610  1.00  0.00           H 
ATOM    892  CA  TYR A 509      60.680  83.650  75.620  1.00  0.00           C 
ATOM    893  HA  TYR A 509      61.500  83.750  76.320  1.00  0.00           H 
ATOM    894  CB  TYR A 509      60.060  85.030  75.220  1.00  0.00           C 
ATOM    895  HB1 TYR A 509      60.810  85.780  74.890  1.00  0.00           H 
ATOM    896  HB2 TYR A 509      59.370  84.890  74.360  1.00  0.00           H 
ATOM    897  CG  TYR A 509      59.390  85.760  76.390  1.00  0.00           C 
ATOM    898  CD1 TYR A 509      60.140  86.240  77.540  1.00  0.00           C 
ATOM    899  HD1 TYR A 509      61.190  86.030  77.630  1.00  0.00           H 
ATOM    900  CE1 TYR A 509      59.440  86.800  78.550  1.00  0.00           C 
ATOM    901  HE1 TYR A 509      59.900  87.340  79.360  1.00  0.00           H 
ATOM    902  CZ  TYR A 509      58.060  86.930  78.520  1.00  0.00           C 
ATOM    903  OH  TYR A 509      57.400  87.720  79.490  1.00  0.00           O 
ATOM    904  HH  TYR A 509      58.080  87.920  80.130  1.00  0.00           H 
ATOM    905  CD2 TYR A 509      58.040  85.910  76.310  1.00  0.00           C 
ATOM    906  HD2 TYR A 509      57.520  85.600  75.410  1.00  0.00           H 
ATOM    907  CE2 TYR A 509      57.360  86.370  77.400  1.00  0.00           C 
ATOM    908  HE2 TYR A 509      56.300  86.570  77.310  1.00  0.00           H 
ATOM    909  C   TYR A 509      59.650  82.880  76.390  1.00  0.00           C 
ATOM    910  O   TYR A 509      59.730  82.890  77.620  1.00  0.00           O 
ATOM    911  N   ILE A 510      58.670  82.230  75.660  1.00  0.00           N 
ATOM    912  HN  ILE A 510      58.670  82.240  74.660  1.00  0.00           H 
ATOM    913  CA  ILE A 510      57.660  81.550  76.380  1.00  0.00           C 
ATOM    914  HA  ILE A 510      57.290  82.230  77.140  1.00  0.00           H 
ATOM    915  CB  ILE A 510      56.450  81.180  75.520  1.00  0.00           C 
ATOM    916  HB  ILE A 510      55.690  80.720  76.180  1.00  0.00           H 
ATOM    917  CG2 ILE A 510      55.790  82.530  74.950  1.00  0.00           C 
ATOM    918 1HG2 ILE A 510      55.560  83.200  75.810  1.00  0.00           H 
ATOM    919 2HG2 ILE A 510      56.490  82.950  74.200  1.00  0.00           H 
ATOM    920 3HG2 ILE A 510      54.830  82.300  74.450  1.00  0.00           H 
ATOM    921  CG1 ILE A 510      56.650  80.100  74.410  1.00  0.00           C 
ATOM    922 1HG1 ILE A 510      57.470  80.540  73.800  1.00  0.00           H 
ATOM    923 2HG1 ILE A 510      56.940  79.130  74.870  1.00  0.00           H 
ATOM    924  CD  ILE A 510      55.460  79.820  73.460  1.00  0.00           C 
ATOM    925  HD1 ILE A 510      54.590  79.520  74.080  1.00  0.00           H 
ATOM    926  HD2 ILE A 510      55.160  80.750  72.930  1.00  0.00           H 
ATOM    927  HD3 ILE A 510      55.610  78.990  72.740  1.00  0.00           H 
ATOM    928  C   ILE A 510      58.180  80.250  77.030  1.00  0.00           C 
ATOM    929  O   ILE A 510      57.860  79.820  78.170  1.00  0.00           O 
ATOM    930  N   ILE A 511      59.120  79.500  76.290  1.00  0.00           N 
ATOM    931  HN  ILE A 511      59.340  79.620  75.330  1.00  0.00           H 
ATOM    932  CA  ILE A 511      59.820  78.390  76.890  1.00  0.00           C 
ATOM    933  HA  ILE A 511      59.080  77.660  77.170  1.00  0.00           H 
ATOM    934  CB  ILE A 511      60.740  77.730  75.900  1.00  0.00           C 
ATOM    935  HB  ILE A 511      61.250  78.550  75.340  1.00  0.00           H 
ATOM    936  CG2 ILE A 511      61.860  76.880  76.560  1.00  0.00           C 
ATOM    937 1HG2 ILE A 511      62.490  76.490  75.730  1.00  0.00           H 
ATOM    938 2HG2 ILE A 511      62.700  77.330  77.130  1.00  0.00           H 
ATOM    939 3HG2 ILE A 511      61.420  76.130  77.250  1.00  0.00           H 
ATOM    940  CG1 ILE A 511      59.990  76.950  74.820  1.00  0.00           C 
ATOM    941 1HG1 ILE A 511      59.570  76.010  75.230  1.00  0.00           H 
ATOM    942 2HG1 ILE A 511      59.170  77.610  74.470  1.00  0.00           H 
ATOM    943  CD  ILE A 511      60.950  76.650  73.600  1.00  0.00           C 
ATOM    944  HD1 ILE A 511      60.330  76.290  72.750  1.00  0.00           H 
ATOM    945  HD2 ILE A 511      61.570  77.470  73.180  1.00  0.00           H 
ATOM    946  HD3 ILE A 511      61.620  75.770  73.710  1.00  0.00           H 
ATOM    947  C   ILE A 511      60.610  78.740  78.180  1.00  0.00           C 
ATOM    948  O   ILE A 511      60.580  78.030  79.230  1.00  0.00           O 
ATOM    949  N   PHE A 512      61.320  79.940  78.240  1.00  0.00           N 
ATOM    950  HN  PHE A 512      61.520  80.410  77.390  1.00  0.00           H 
ATOM    951  CA  PHE A 512      61.960  80.330  79.420  1.00  0.00           C 
ATOM    952  HA  PHE A 512      61.970  79.460  80.060  1.00  0.00           H 
ATOM    953  CB  PHE A 512      63.430  80.780  79.110  1.00  0.00           C 
ATOM    954  HB1 PHE A 512      63.160  81.580  78.390  1.00  0.00           H 
ATOM    955  HB2 PHE A 512      63.900  81.280  79.980  1.00  0.00           H 
ATOM    956  CG  PHE A 512      64.300  79.630  78.620  1.00  0.00           C 
ATOM    957  CD1 PHE A 512      64.930  78.740  79.450  1.00  0.00           C 
ATOM    958  HD1 PHE A 512      64.640  78.770  80.490  1.00  0.00           H 
ATOM    959  CE1 PHE A 512      65.850  77.790  78.980  1.00  0.00           C 
ATOM    960  HE1 PHE A 512      66.300  77.080  79.660  1.00  0.00           H 
ATOM    961  CZ  PHE A 512      66.320  77.880  77.600  1.00  0.00           C 
ATOM    962  HZ  PHE A 512      67.110  77.310  77.140  1.00  0.00           H 
ATOM    963  CD2 PHE A 512      64.600  79.530  77.210  1.00  0.00           C 
ATOM    964  HD2 PHE A 512      64.130  80.300  76.620  1.00  0.00           H 
ATOM    965  CE2 PHE A 512      65.680  78.750  76.750  1.00  0.00           C 
ATOM    966  HE2 PHE A 512      65.830  78.810  75.680  1.00  0.00           H 
ATOM    967  C   PHE A 512      61.340  81.270  80.390  1.00  0.00           C 
ATOM    968  O   PHE A 512      61.960  81.630  81.400  1.00  0.00           O 
ATOM    969  N   GLN A 513      60.040  81.600  80.150  1.00  0.00           N 
ATOM    970  HN  GLN A 513      59.730  81.350  79.230  1.00  0.00           H 
ATOM    971  CA  GLN A 513      59.140  82.330  80.980  1.00  0.00           C 
ATOM    972  HA  GLN A 513      59.550  83.310  81.170  1.00  0.00           H 
ATOM    973  CB  GLN A 513      57.690  82.400  80.400  1.00  0.00           C 
ATOM    974  HB1 GLN A 513      57.800  82.360  79.290  1.00  0.00           H 
ATOM    975  HB2 GLN A 513      57.130  81.460  80.560  1.00  0.00           H 
ATOM    976  CG  GLN A 513      56.890  83.710  80.600  1.00  0.00           C 
ATOM    977  HG1 GLN A 513      56.990  83.980  81.670  1.00  0.00           H 
ATOM    978  HG2 GLN A 513      57.410  84.460  79.970  1.00  0.00           H 
ATOM    979  CD  GLN A 513      55.550  83.720  79.880  1.00  0.00           C 
ATOM    980  OE1 GLN A 513      55.130  82.940  79.050  1.00  0.00           O 
ATOM    981  NE2 GLN A 513      54.830  84.830  80.260  1.00  0.00           N 
ATOM    982 1HE2 GLN A 513      55.130  85.410  81.010  1.00  0.00           H 
ATOM    983 2HE2 GLN A 513      54.140  85.150  79.610  1.00  0.00           H 
ATOM    984  C   GLN A 513      58.950  81.720  82.380  1.00  0.00           C 
ATOM    985  O   GLN A 513      58.720  82.410  83.330  1.00  0.00           O 
ATOM    986  N   THR A 514      59.050  80.380  82.390  1.00  0.00           N 
ATOM    987  HN  THR A 514      59.350  79.890  81.570  1.00  0.00           H 
ATOM    988  CA  THR A 514      58.770  79.480  83.560  1.00  0.00           C 
ATOM    989  HA  THR A 514      58.080  79.970  84.240  1.00  0.00           H 
ATOM    990  CB  THR A 514      58.160  78.230  83.060  1.00  0.00           C 
ATOM    991  HB  THR A 514      58.200  77.430  83.830  1.00  0.00           H 
ATOM    992  OG1 THR A 514      58.690  77.820  81.850  1.00  0.00           O 
ATOM    993  HG1 THR A 514      59.340  77.140  82.040  1.00  0.00           H 
ATOM    994  CG2 THR A 514      56.630  78.460  82.830  1.00  0.00           C 
ATOM    995 1HG2 THR A 514      56.400  79.050  81.920  1.00  0.00           H 
ATOM    996 2HG2 THR A 514      56.030  77.520  82.840  1.00  0.00           H 
ATOM    997 3HG2 THR A 514      56.200  78.990  83.710  1.00  0.00           H 
ATOM    998  C   THR A 514      60.030  79.220  84.450  1.00  0.00           C 
ATOM    999  O   THR A 514      59.930  78.780  85.640  1.00  0.00           O 
ATOM   1000  N   GLU A 515      61.070  79.650  83.870  1.00  0.00           N 
ATOM   1001  HN  GLU A 515      61.110  80.240  83.060  1.00  0.00           H 
ATOM   1002  CA  GLU A 515      62.380  79.140  84.510  1.00  0.00           C 
ATOM   1003  HA  GLU A 515      62.360  78.360  85.250  1.00  0.00           H 
ATOM   1004  CB  GLU A 515      63.130  78.470  83.330  1.00  0.00           C 
ATOM   1005  HB1 GLU A 515      63.540  79.240  82.630  1.00  0.00           H 
ATOM   1006  HB2 GLU A 515      64.010  77.910  83.700  1.00  0.00           H 
ATOM   1007  CG  GLU A 515      62.250  77.510  82.470  1.00  0.00           C 
ATOM   1008  HG1 GLU A 515      61.490  78.040  81.860  1.00  0.00           H 
ATOM   1009  HG2 GLU A 515      62.850  76.850  81.810  1.00  0.00           H 
ATOM   1010  CD  GLU A 515      61.460  76.410  83.210  1.00  0.00           C 
ATOM   1011  OE1 GLU A 515      61.940  75.800  84.170  1.00  0.00           O 
ATOM   1012  OE2 GLU A 515      60.360  76.010  82.640  1.00  0.00           O 
ATOM   1013  C   GLU A 515      63.210  80.210  85.190  1.00  0.00           C 
ATOM   1014  O   GLU A 515      62.980  81.370  84.940  1.00  0.00           O 
ATOM   1015  N   ASP A 516      64.110  79.830  86.110  1.00  0.00           N 
ATOM   1016  HN  ASP A 516      64.130  78.850  86.270  1.00  0.00           H 
ATOM   1017  CA  ASP A 516      64.910  80.740  86.880  1.00  0.00           C 
ATOM   1018  HA  ASP A 516      64.240  81.480  87.280  1.00  0.00           H 
ATOM   1019  CB  ASP A 516      65.540  79.890  87.960  1.00  0.00           C 
ATOM   1020  HB1 ASP A 516      64.730  79.260  88.390  1.00  0.00           H 
ATOM   1021  HB2 ASP A 516      66.380  79.240  87.630  1.00  0.00           H 
ATOM   1022  CG  ASP A 516      66.030  80.710  89.160  1.00  0.00           C 
ATOM   1023  OD1 ASP A 516      65.680  81.890  89.350  1.00  0.00           O 
ATOM   1024  OD2 ASP A 516      66.620  80.030  90.040  1.00  0.00           O 
ATOM   1025  C   ASP A 516      65.890  81.530  86.040  1.00  0.00           C 
ATOM   1026  O   ASP A 516      66.950  81.050  85.560  1.00  0.00           O 
ATOM   1027  N   PRO A 517      65.640  82.870  85.840  1.00  0.00           N 
ATOM   1028  CD  PRO A 517      64.760  83.760  86.580  1.00  0.00           C 
ATOM   1029  HD1 PRO A 517      65.050  83.830  87.650  1.00  0.00           H 
ATOM   1030  HD2 PRO A 517      63.710  83.470  86.360  1.00  0.00           H 
ATOM   1031  CA  PRO A 517      66.470  83.640  84.870  1.00  0.00           C 
ATOM   1032  HA  PRO A 517      66.640  83.090  83.950  1.00  0.00           H 
ATOM   1033  CB  PRO A 517      65.640  84.930  84.600  1.00  0.00           C 
ATOM   1034  HB1 PRO A 517      66.260  85.810  84.330  1.00  0.00           H 
ATOM   1035  HB2 PRO A 517      64.840  84.780  83.840  1.00  0.00           H 
ATOM   1036  CG  PRO A 517      64.900  85.180  85.900  1.00  0.00           C 
ATOM   1037  HG1 PRO A 517      65.610  85.830  86.450  1.00  0.00           H 
ATOM   1038  HG2 PRO A 517      63.960  85.750  85.790  1.00  0.00           H 
ATOM   1039  C   PRO A 517      67.910  83.870  85.510  1.00  0.00           C 
ATOM   1040  O   PRO A 517      68.910  84.150  84.830  1.00  0.00           O 
ATOM   1041  N   GLU A 518      68.100  83.840  86.850  1.00  0.00           N 
ATOM   1042  HN  GLU A 518      67.330  83.980  87.470  1.00  0.00           H 
ATOM   1043  CA  GLU A 518      69.330  83.710  87.580  1.00  0.00           C 
ATOM   1044  HA  GLU A 518      69.900  84.610  87.420  1.00  0.00           H 
ATOM   1045  CB  GLU A 518      69.190  83.600  89.100  1.00  0.00           C 
ATOM   1046  HB1 GLU A 518      68.330  82.990  89.440  1.00  0.00           H 
ATOM   1047  HB2 GLU A 518      70.120  83.130  89.480  1.00  0.00           H 
ATOM   1048  CG  GLU A 518      69.190  84.990  89.860  1.00  0.00           C 
ATOM   1049  HG1 GLU A 518      69.510  84.880  90.920  1.00  0.00           H 
ATOM   1050  HG2 GLU A 518      69.710  85.810  89.320  1.00  0.00           H 
ATOM   1051  CD  GLU A 518      67.750  85.440  89.980  1.00  0.00           C 
ATOM   1052  OE1 GLU A 518      67.260  85.870  88.850  1.00  0.00           O 
ATOM   1053  OE2 GLU A 518      66.990  85.330  91.000  1.00  0.00           O 
ATOM   1054  C   GLU A 518      70.220  82.530  87.030  1.00  0.00           C 
ATOM   1055  O   GLU A 518      71.460  82.680  86.980  1.00  0.00           O 
ATOM   1056  N   GLU A 519      69.600  81.420  86.680  1.00  0.00           N 
ATOM   1057  HN  GLU A 519      68.620  81.270  86.750  1.00  0.00           H 
ATOM   1058  CA  GLU A 519      70.350  80.320  86.140  1.00  0.00           C 
ATOM   1059  HA  GLU A 519      71.350  80.320  86.550  1.00  0.00           H 
ATOM   1060  CB  GLU A 519      69.750  78.960  86.640  1.00  0.00           C 
ATOM   1061  HB1 GLU A 519      68.660  79.110  86.750  1.00  0.00           H 
ATOM   1062  HB2 GLU A 519      69.930  78.090  85.970  1.00  0.00           H 
ATOM   1063  CG  GLU A 519      70.130  78.650  88.090  1.00  0.00           C 
ATOM   1064  HG1 GLU A 519      70.000  79.560  88.710  1.00  0.00           H 
ATOM   1065  HG2 GLU A 519      69.480  77.810  88.420  1.00  0.00           H 
ATOM   1066  CD  GLU A 519      71.520  78.170  88.280  1.00  0.00           C 
ATOM   1067  OE1 GLU A 519      71.870  77.210  87.620  1.00  0.00           O 
ATOM   1068  OE2 GLU A 519      72.250  78.740  89.190  1.00  0.00           O 
ATOM   1069  C   GLU A 519      70.540  80.210  84.600  1.00  0.00           C 
ATOM   1070  O   GLU A 519      71.440  79.550  84.020  1.00  0.00           O 
ATOM   1071  N   LEU A 520      69.550  80.850  83.930  1.00  0.00           N 
ATOM   1072  HN  LEU A 520      68.720  81.120  84.410  1.00  0.00           H 
ATOM   1073  CA  LEU A 520      69.760  81.050  82.480  1.00  0.00           C 
ATOM   1074  HA  LEU A 520      70.820  81.220  82.370  1.00  0.00           H 
ATOM   1075  CB  LEU A 520      69.290  79.870  81.550  1.00  0.00           C 
ATOM   1076  HB1 LEU A 520      69.840  79.000  81.980  1.00  0.00           H 
ATOM   1077  HB2 LEU A 520      68.240  79.610  81.800  1.00  0.00           H 
ATOM   1078  CG  LEU A 520      69.660  79.950  80.030  1.00  0.00           C 
ATOM   1079  HG  LEU A 520      70.650  80.450  80.040  1.00  0.00           H 
ATOM   1080  CD1 LEU A 520      70.020  78.570  79.610  1.00  0.00           C 
ATOM   1081 1HD1 LEU A 520      69.440  77.830  80.200  1.00  0.00           H 
ATOM   1082 2HD1 LEU A 520      69.850  78.400  78.520  1.00  0.00           H 
ATOM   1083 3HD1 LEU A 520      71.080  78.340  79.870  1.00  0.00           H 
ATOM   1084  CD2 LEU A 520      68.510  80.540  79.190  1.00  0.00           C 
ATOM   1085 1HD2 LEU A 520      68.280  81.550  79.600  1.00  0.00           H 
ATOM   1086 2HD2 LEU A 520      68.760  80.560  78.110  1.00  0.00           H 
ATOM   1087 3HD2 LEU A 520      67.540  80.000  79.100  1.00  0.00           H 
ATOM   1088  C   LEU A 520      69.160  82.350  82.110  1.00  0.00           C 
ATOM   1089  O   LEU A 520      67.940  82.480  82.160  1.00  0.00           O 
ATOM   1090  N   GLY A 521      69.940  83.320  81.650  1.00  0.00           N 
ATOM   1091  HN  GLY A 521      70.900  83.140  81.450  1.00  0.00           H 
ATOM   1092  CA  GLY A 521      69.500  84.760  81.630  1.00  0.00           C 
ATOM   1093  HA1 GLY A 521      68.590  84.800  82.220  1.00  0.00           H 
ATOM   1094  HA2 GLY A 521      70.260  85.390  82.070  1.00  0.00           H 
ATOM   1095  C   GLY A 521      69.010  85.320  80.340  1.00  0.00           C 
ATOM   1096  O   GLY A 521      68.380  86.370  80.290  1.00  0.00           O 
ATOM   1097  N   HSD A 522      69.280  84.610  79.250  1.00  0.00           N 
ATOM   1098  HN  HSD A 522      69.810  83.780  79.420  1.00  0.00           H 
ATOM   1099  CA  HSD A 522      69.150  85.220  77.890  1.00  0.00           C 
ATOM   1100  HA  HSD A 522      69.790  86.090  77.930  1.00  0.00           H 
ATOM   1101  CB  HSD A 522      69.750  84.190  76.760  1.00  0.00           C 
ATOM   1102  HB1 HSD A 522      69.100  83.290  76.720  1.00  0.00           H 
ATOM   1103  HB2 HSD A 522      69.730  84.610  75.730  1.00  0.00           H 
ATOM   1104  ND1 HSD A 522      72.320  84.090  76.430  1.00  0.00           N 
ATOM   1105  HD1 HSD A 522      72.450  84.920  75.880  1.00  0.00           H 
ATOM   1106  CG  HSD A 522      71.140  83.620  77.010  1.00  0.00           C 
ATOM   1107  CE1 HSD A 522      73.350  83.410  77.010  1.00  0.00           C 
ATOM   1108  HE1 HSD A 522      74.380  83.490  76.660  1.00  0.00           H 
ATOM   1109  NE2 HSD A 522      72.870  82.590  77.980  1.00  0.00           N 
ATOM   1110  CD2 HSD A 522      71.480  82.660  77.940  1.00  0.00           C 
ATOM   1111  HD2 HSD A 522      70.860  82.090  78.610  1.00  0.00           H 
ATOM   1112  C   HSD A 522      67.750  85.690  77.460  1.00  0.00           C 
ATOM   1113  O   HSD A 522      67.560  86.710  76.830  1.00  0.00           O 
ATOM   1114  N   PHE A 523      66.780  84.950  77.920  1.00  0.00           N 
ATOM   1115  HN  PHE A 523      67.060  84.230  78.550  1.00  0.00           H 
ATOM   1116  CA  PHE A 523      65.380  85.170  77.620  1.00  0.00           C 
ATOM   1117  HA  PHE A 523      65.210  85.950  76.900  1.00  0.00           H 
ATOM   1118  CB  PHE A 523      64.790  83.830  77.060  1.00  0.00           C 
ATOM   1119  HB1 PHE A 523      64.770  83.020  77.820  1.00  0.00           H 
ATOM   1120  HB2 PHE A 523      63.760  83.950  76.650  1.00  0.00           H 
ATOM   1121  CG  PHE A 523      65.640  83.530  75.820  1.00  0.00           C 
ATOM   1122  CD1 PHE A 523      65.700  84.380  74.720  1.00  0.00           C 
ATOM   1123  HD1 PHE A 523      65.050  85.250  74.690  1.00  0.00           H 
ATOM   1124  CE1 PHE A 523      66.470  84.000  73.620  1.00  0.00           C 
ATOM   1125  HE1 PHE A 523      66.580  84.500  72.670  1.00  0.00           H 
ATOM   1126  CZ  PHE A 523      67.220  82.850  73.740  1.00  0.00           C 
ATOM   1127  HZ  PHE A 523      67.820  82.570  72.890  1.00  0.00           H 
ATOM   1128  CD2 PHE A 523      66.340  82.320  75.920  1.00  0.00           C 
ATOM   1129  HD2 PHE A 523      66.180  81.690  76.790  1.00  0.00           H 
ATOM   1130  CE2 PHE A 523      67.160  81.970  74.890  1.00  0.00           C 
ATOM   1131  HE2 PHE A 523      67.810  81.100  74.870  1.00  0.00           H 
ATOM   1132  C   PHE A 523      64.630  85.540  78.900  1.00  0.00           C 
ATOM   1133  O   PHE A 523      63.570  85.030  79.200  1.00  0.00           O 
ATOM   1134  N   TYR A 524      65.110  86.530  79.790  1.00  0.00           N 
ATOM   1135  HN  TYR A 524      65.940  86.990  79.480  1.00  0.00           H 
ATOM   1136  CA  TYR A 524      64.470  86.920  81.030  1.00  0.00           C 
ATOM   1137  HA  TYR A 524      64.110  85.990  81.430  1.00  0.00           H 
ATOM   1138  CB  TYR A 524      65.500  87.480  82.040  1.00  0.00           C 
ATOM   1139  HB1 TYR A 524      65.010  87.410  83.040  1.00  0.00           H 
ATOM   1140  HB2 TYR A 524      66.340  86.750  82.120  1.00  0.00           H 
ATOM   1141  CG  TYR A 524      66.010  88.880  81.870  1.00  0.00           C 
ATOM   1142  CD1 TYR A 524      67.380  89.040  81.690  1.00  0.00           C 
ATOM   1143  HD1 TYR A 524      68.070  88.210  81.620  1.00  0.00           H 
ATOM   1144  CE1 TYR A 524      67.910  90.330  81.490  1.00  0.00           C 
ATOM   1145  HE1 TYR A 524      68.970  90.420  81.290  1.00  0.00           H 
ATOM   1146  CZ  TYR A 524      67.080  91.450  81.570  1.00  0.00           C 
ATOM   1147  OH  TYR A 524      67.620  92.720  81.300  1.00  0.00           O 
ATOM   1148  HH  TYR A 524      66.880  93.280  81.080  1.00  0.00           H 
ATOM   1149  CD2 TYR A 524      65.140  89.960  82.040  1.00  0.00           C 
ATOM   1150  HD2 TYR A 524      64.110  89.860  82.350  1.00  0.00           H 
ATOM   1151  CE2 TYR A 524      65.720  91.270  82.050  1.00  0.00           C 
ATOM   1152  HE2 TYR A 524      65.040  92.090  82.210  1.00  0.00           H 
ATOM   1153  C   TYR A 524      63.260  87.900  80.780  1.00  0.00           C 
ATOM   1154  O   TYR A 524      62.270  87.840  81.530  1.00  0.00           O 
ATOM   1155  N   ASP A 525      63.290  88.680  79.690  1.00  0.00           N 
ATOM   1156  HN  ASP A 525      64.000  88.780  79.000  1.00  0.00           H 
ATOM   1157  CA  ASP A 525      62.220  89.490  79.310  1.00  0.00           C 
ATOM   1158  HA  ASP A 525      61.300  89.020  79.620  1.00  0.00           H 
ATOM   1159  CB  ASP A 525      62.330  90.880  80.010  1.00  0.00           C 
ATOM   1160  HB1 ASP A 525      61.330  91.360  79.950  1.00  0.00           H 
ATOM   1161  HB2 ASP A 525      62.430  90.750  81.110  1.00  0.00           H 
ATOM   1162  CG  ASP A 525      63.260  92.000  79.470  1.00  0.00           C 
ATOM   1163  OD1 ASP A 525      63.810  91.950  78.340  1.00  0.00           O 
ATOM   1164  OD2 ASP A 525      63.470  93.010  80.210  1.00  0.00           O 
ATOM   1165  C   ASP A 525      62.180  89.510  77.790  1.00  0.00           C 
ATOM   1166  O   ASP A 525      63.140  89.090  77.140  1.00  0.00           O 
ATOM   1167  N   TYR A 526      61.030  90.010  77.220  1.00  0.00           N 
ATOM   1168  HN  TYR A 526      60.290  90.440  77.730  1.00  0.00           H 
ATOM   1169  CA  TYR A 526      60.880  90.020  75.740  1.00  0.00           C 
ATOM   1170  HA  TYR A 526      61.040  88.990  75.470  1.00  0.00           H 
ATOM   1171  CB  TYR A 526      59.380  90.200  75.450  1.00  0.00           C 
ATOM   1172  HB1 TYR A 526      58.770  89.490  76.050  1.00  0.00           H 
ATOM   1173  HB2 TYR A 526      59.240  91.240  75.810  1.00  0.00           H 
ATOM   1174  CG  TYR A 526      58.970  90.000  73.980  1.00  0.00           C 
ATOM   1175  CD1 TYR A 526      58.720  88.680  73.560  1.00  0.00           C 
ATOM   1176  HD1 TYR A 526      58.870  87.880  74.280  1.00  0.00           H 
ATOM   1177  CE1 TYR A 526      58.080  88.400  72.360  1.00  0.00           C 
ATOM   1178  HE1 TYR A 526      57.760  87.380  72.190  1.00  0.00           H 
ATOM   1179  CZ  TYR A 526      57.960  89.310  71.370  1.00  0.00           C 
ATOM   1180  OH  TYR A 526      57.470  89.010  70.100  1.00  0.00           O 
ATOM   1181  HH  TYR A 526      57.570  88.060  69.980  1.00  0.00           H 
ATOM   1182  CD2 TYR A 526      58.840  90.970  73.000  1.00  0.00           C 
ATOM   1183  HD2 TYR A 526      59.130  92.000  73.150  1.00  0.00           H 
ATOM   1184  CE2 TYR A 526      58.290  90.630  71.730  1.00  0.00           C 
ATOM   1185  HE2 TYR A 526      58.280  91.430  71.010  1.00  0.00           H 
ATOM   1186  C   TYR A 526      61.880  90.970  75.000  1.00  0.00           C 
ATOM   1187  O   TYR A 526      62.490  90.410  74.070  1.00  0.00           O 
ATOM   1188  N   PRO A 527      62.090  92.250  75.250  1.00  0.00           N 
ATOM   1189  CD  PRO A 527      61.370  93.190  76.240  1.00  0.00           C 
ATOM   1190  HD1 PRO A 527      61.290  92.580  77.170  1.00  0.00           H 
ATOM   1191  HD2 PRO A 527      60.400  93.510  75.810  1.00  0.00           H 
ATOM   1192  CA  PRO A 527      63.140  93.000  74.490  1.00  0.00           C 
ATOM   1193  HA  PRO A 527      62.910  93.120  73.440  1.00  0.00           H 
ATOM   1194  CB  PRO A 527      63.140  94.380  75.180  1.00  0.00           C 
ATOM   1195  HB1 PRO A 527      64.180  94.660  75.450  1.00  0.00           H 
ATOM   1196  HB2 PRO A 527      62.760  95.140  74.470  1.00  0.00           H 
ATOM   1197  CG  PRO A 527      62.310  94.320  76.490  1.00  0.00           C 
ATOM   1198  HG1 PRO A 527      63.050  94.090  77.280  1.00  0.00           H 
ATOM   1199  HG2 PRO A 527      61.870  95.310  76.730  1.00  0.00           H 
ATOM   1200  C   PRO A 527      64.560  92.350  74.510  1.00  0.00           C 
ATOM   1201  O   PRO A 527      65.200  92.340  73.510  1.00  0.00           O 
ATOM   1202  N   MET A 528      64.960  91.840  75.690  1.00  0.00           N 
ATOM   1203  HN  MET A 528      64.400  91.970  76.500  1.00  0.00           H 
ATOM   1204  CA  MET A 528      66.130  91.020  75.770  1.00  0.00           C 
ATOM   1205  HA  MET A 528      66.950  91.610  75.380  1.00  0.00           H 
ATOM   1206  CB  MET A 528      66.480  90.690  77.300  1.00  0.00           C 
ATOM   1207  HB1 MET A 528      66.350  91.600  77.930  1.00  0.00           H 
ATOM   1208  HB2 MET A 528      65.670  90.020  77.670  1.00  0.00           H 
ATOM   1209  CG  MET A 528      67.860  90.120  77.640  1.00  0.00           C 
ATOM   1210  HG1 MET A 528      67.940  89.970  78.740  1.00  0.00           H 
ATOM   1211  HG2 MET A 528      67.920  89.120  77.160  1.00  0.00           H 
ATOM   1212  SD  MET A 528      69.300  91.020  77.050  1.00  0.00           S 
ATOM   1213  CE  MET A 528      69.210  92.550  77.950  1.00  0.00           C 
ATOM   1214  HE1 MET A 528      69.330  92.320  79.030  1.00  0.00           H 
ATOM   1215  HE2 MET A 528      70.060  93.200  77.650  1.00  0.00           H 
ATOM   1216  HE3 MET A 528      68.190  92.940  77.770  1.00  0.00           H 
ATOM   1217  C   MET A 528      66.120  89.700  74.950  1.00  0.00           C 
ATOM   1218  O   MET A 528      67.110  89.290  74.350  1.00  0.00           O 
ATOM   1219  N   ALA A 529      64.960  89.030  74.870  1.00  0.00           N 
ATOM   1220  HN  ALA A 529      64.310  89.300  75.570  1.00  0.00           H 
ATOM   1221  CA  ALA A 529      64.760  87.840  74.070  1.00  0.00           C 
ATOM   1222  HA  ALA A 529      65.570  87.190  74.370  1.00  0.00           H 
ATOM   1223  CB  ALA A 529      63.360  87.190  74.410  1.00  0.00           C 
ATOM   1224  HB1 ALA A 529      63.330  86.220  73.870  1.00  0.00           H 
ATOM   1225  HB2 ALA A 529      63.210  87.040  75.500  1.00  0.00           H 
ATOM   1226  HB3 ALA A 529      62.520  87.850  74.100  1.00  0.00           H 
ATOM   1227  C   ALA A 529      64.900  88.060  72.570  1.00  0.00           C 
ATOM   1228  O   ALA A 529      65.430  87.310  71.790  1.00  0.00           O 
ATOM   1229  N   LEU A 530      64.350  89.190  72.050  1.00  0.00           N 
ATOM   1230  HN  LEU A 530      64.050  89.890  72.690  1.00  0.00           H 
ATOM   1231  CA  LEU A 530      64.540  89.720  70.720  1.00  0.00           C 
ATOM   1232  HA  LEU A 530      64.240  88.980  69.990  1.00  0.00           H 
ATOM   1233  CB  LEU A 530      63.660  90.920  70.430  1.00  0.00           C 
ATOM   1234  HB1 LEU A 530      63.530  91.460  71.390  1.00  0.00           H 
ATOM   1235  HB2 LEU A 530      64.160  91.500  69.620  1.00  0.00           H 
ATOM   1236  CG  LEU A 530      62.240  90.550  69.840  1.00  0.00           C 
ATOM   1237  HG  LEU A 530      62.310  90.040  68.860  1.00  0.00           H 
ATOM   1238  CD1 LEU A 530      61.330  89.830  70.870  1.00  0.00           C 
ATOM   1239 1HD1 LEU A 530      60.400  89.620  70.300  1.00  0.00           H 
ATOM   1240 2HD1 LEU A 530      61.810  88.900  71.250  1.00  0.00           H 
ATOM   1241 3HD1 LEU A 530      61.130  90.480  71.750  1.00  0.00           H 
ATOM   1242  CD2 LEU A 530      61.510  91.960  69.660  1.00  0.00           C 
ATOM   1243 1HD2 LEU A 530      60.470  91.870  69.280  1.00  0.00           H 
ATOM   1244 2HD2 LEU A 530      61.470  92.580  70.580  1.00  0.00           H 
ATOM   1245 3HD2 LEU A 530      61.980  92.570  68.860  1.00  0.00           H 
ATOM   1246  C   LEU A 530      66.030  90.090  70.470  1.00  0.00           C 
ATOM   1247  O   LEU A 530      66.590  89.710  69.440  1.00  0.00           O 
ATOM   1248  N   PHE A 531      66.720  90.750  71.390  1.00  0.00           N 
ATOM   1249  HN  PHE A 531      66.260  90.940  72.250  1.00  0.00           H 
ATOM   1250  CA  PHE A 531      68.080  91.050  71.230  1.00  0.00           C 
ATOM   1251  HA  PHE A 531      68.170  91.620  70.310  1.00  0.00           H 
ATOM   1252  CB  PHE A 531      68.620  92.030  72.290  1.00  0.00           C 
ATOM   1253  HB1 PHE A 531      67.970  92.930  72.330  1.00  0.00           H 
ATOM   1254  HB2 PHE A 531      68.430  91.560  73.280  1.00  0.00           H 
ATOM   1255  CG  PHE A 531      70.080  92.490  72.120  1.00  0.00           C 
ATOM   1256  CD1 PHE A 531      70.310  93.420  71.050  1.00  0.00           C 
ATOM   1257  HD1 PHE A 531      69.460  93.590  70.400  1.00  0.00           H 
ATOM   1258  CE1 PHE A 531      71.530  94.050  70.930  1.00  0.00           C 
ATOM   1259  HE1 PHE A 531      71.640  94.830  70.190  1.00  0.00           H 
ATOM   1260  CZ  PHE A 531      72.580  93.720  71.820  1.00  0.00           C 
ATOM   1261  HZ  PHE A 531      73.540  94.200  71.680  1.00  0.00           H 
ATOM   1262  CD2 PHE A 531      71.120  92.150  73.040  1.00  0.00           C 
ATOM   1263  HD2 PHE A 531      70.970  91.500  73.890  1.00  0.00           H 
ATOM   1264  CE2 PHE A 531      72.350  92.750  72.860  1.00  0.00           C 
ATOM   1265  HE2 PHE A 531      73.150  92.390  73.480  1.00  0.00           H 
ATOM   1266  C   PHE A 531      69.100  89.860  71.150  1.00  0.00           C 
ATOM   1267  O   PHE A 531      69.950  89.770  70.240  1.00  0.00           O 
ATOM   1268  N   SER A 532      69.050  88.950  72.170  1.00  0.00           N 
ATOM   1269  HN  SER A 532      68.500  89.170  72.970  1.00  0.00           H 
ATOM   1270  CA  SER A 532      69.840  87.760  72.110  1.00  0.00           C 
ATOM   1271  HA  SER A 532      70.800  88.130  71.790  1.00  0.00           H 
ATOM   1272  CB  SER A 532      70.110  87.070  73.460  1.00  0.00           C 
ATOM   1273  HB1 SER A 532      69.110  86.800  73.870  1.00  0.00           H 
ATOM   1274  HB2 SER A 532      70.670  86.130  73.270  1.00  0.00           H 
ATOM   1275  OG  SER A 532      70.860  87.920  74.290  1.00  0.00           O 
ATOM   1276  HG1 SER A 532      71.420  88.470  73.750  1.00  0.00           H 
ATOM   1277  C   SER A 532      69.460  86.800  71.020  1.00  0.00           C 
ATOM   1278  O   SER A 532      70.250  86.020  70.590  1.00  0.00           O 
ATOM   1279  N   THR A 533      68.220  86.670  70.610  1.00  0.00           N 
ATOM   1280  HN  THR A 533      67.440  87.170  70.980  1.00  0.00           H 
ATOM   1281  CA  THR A 533      67.880  85.960  69.340  1.00  0.00           C 
ATOM   1282  HA  THR A 533      68.240  84.940  69.400  1.00  0.00           H 
ATOM   1283  CB  THR A 533      66.380  85.770  69.160  1.00  0.00           C 
ATOM   1284  HB  THR A 533      65.870  86.740  68.970  1.00  0.00           H 
ATOM   1285  OG1 THR A 533      65.780  85.140  70.270  1.00  0.00           O 
ATOM   1286  HG1 THR A 533      65.770  85.800  70.970  1.00  0.00           H 
ATOM   1287  CG2 THR A 533      66.150  84.760  68.000  1.00  0.00           C 
ATOM   1288 1HG2 THR A 533      65.060  84.570  67.890  1.00  0.00           H 
ATOM   1289 2HG2 THR A 533      66.580  85.170  67.060  1.00  0.00           H 
ATOM   1290 3HG2 THR A 533      66.680  83.800  68.190  1.00  0.00           H 
ATOM   1291  C   THR A 533      68.550  86.520  68.100  1.00  0.00           C 
ATOM   1292  O   THR A 533      69.070  85.820  67.290  1.00  0.00           O 
ATOM   1293  N   PHE A 534      68.540  87.870  67.960  1.00  0.00           N 
ATOM   1294  HN  PHE A 534      68.070  88.490  68.590  1.00  0.00           H 
ATOM   1295  CA  PHE A 534      69.350  88.510  66.910  1.00  0.00           C 
ATOM   1296  HA  PHE A 534      68.930  88.290  65.940  1.00  0.00           H 
ATOM   1297  CB  PHE A 534      69.070  90.050  66.950  1.00  0.00           C 
ATOM   1298  HB1 PHE A 534      68.080  90.220  66.470  1.00  0.00           H 
ATOM   1299  HB2 PHE A 534      69.070  90.400  68.010  1.00  0.00           H 
ATOM   1300  CG  PHE A 534      70.060  90.900  66.280  1.00  0.00           C 
ATOM   1301  CD1 PHE A 534      69.950  91.130  64.900  1.00  0.00           C 
ATOM   1302  HD1 PHE A 534      69.110  90.720  64.360  1.00  0.00           H 
ATOM   1303  CE1 PHE A 534      70.990  91.880  64.270  1.00  0.00           C 
ATOM   1304  HE1 PHE A 534      70.860  92.240  63.260  1.00  0.00           H 
ATOM   1305  CZ  PHE A 534      72.110  92.290  64.940  1.00  0.00           C 
ATOM   1306  HZ  PHE A 534      72.920  92.820  64.450  1.00  0.00           H 
ATOM   1307  CD2 PHE A 534      71.290  91.290  66.930  1.00  0.00           C 
ATOM   1308  HD2 PHE A 534      71.480  91.070  67.970  1.00  0.00           H 
ATOM   1309  CE2 PHE A 534      72.260  91.920  66.250  1.00  0.00           C 
ATOM   1310  HE2 PHE A 534      73.190  92.190  66.730  1.00  0.00           H 
ATOM   1311  C   PHE A 534      70.830  88.130  66.890  1.00  0.00           C 
ATOM   1312  O   PHE A 534      71.270  87.570  65.860  1.00  0.00           O 
ATOM   1313  N   GLU A 535      71.550  88.210  68.020  1.00  0.00           N 
ATOM   1314  HN  GLU A 535      71.150  88.700  68.790  1.00  0.00           H 
ATOM   1315  CA  GLU A 535      72.840  87.740  68.340  1.00  0.00           C 
ATOM   1316  HA  GLU A 535      73.640  88.130  67.730  1.00  0.00           H 
ATOM   1317  CB  GLU A 535      73.160  87.940  69.830  1.00  0.00           C 
ATOM   1318  HB1 GLU A 535      72.310  87.540  70.420  1.00  0.00           H 
ATOM   1319  HB2 GLU A 535      74.010  87.300  70.150  1.00  0.00           H 
ATOM   1320  CG  GLU A 535      73.340  89.410  70.370  1.00  0.00           C 
ATOM   1321  HG1 GLU A 535      74.070  90.020  69.800  1.00  0.00           H 
ATOM   1322  HG2 GLU A 535      72.360  89.930  70.280  1.00  0.00           H 
ATOM   1323  CD  GLU A 535      73.650  89.460  71.870  1.00  0.00           C 
ATOM   1324  OE1 GLU A 535      72.780  88.990  72.620  1.00  0.00           O 
ATOM   1325  OE2 GLU A 535      74.650  90.110  72.260  1.00  0.00           O 
ATOM   1326  C   GLU A 535      73.060  86.270  68.050  1.00  0.00           C 
ATOM   1327  O   GLU A 535      74.030  85.910  67.400  1.00  0.00           O 
ATOM   1328  N   LEU A 536      72.160  85.380  68.460  1.00  0.00           N 
ATOM   1329  HN  LEU A 536      71.430  85.660  69.080  1.00  0.00           H 
ATOM   1330  CA  LEU A 536      72.200  83.990  68.090  1.00  0.00           C 
ATOM   1331  HA  LEU A 536      73.180  83.560  68.240  1.00  0.00           H 
ATOM   1332  CB  LEU A 536      71.160  83.160  68.880  1.00  0.00           C 
ATOM   1333  HB1 LEU A 536      70.160  83.560  68.630  1.00  0.00           H 
ATOM   1334  HB2 LEU A 536      71.230  82.120  68.500  1.00  0.00           H 
ATOM   1335  CG  LEU A 536      71.480  83.060  70.320  1.00  0.00           C 
ATOM   1336  HG  LEU A 536      71.790  84.040  70.740  1.00  0.00           H 
ATOM   1337  CD1 LEU A 536      70.240  82.600  71.110  1.00  0.00           C 
ATOM   1338 1HD1 LEU A 536      70.310  82.850  72.190  1.00  0.00           H 
ATOM   1339 2HD1 LEU A 536      69.340  83.170  70.790  1.00  0.00           H 
ATOM   1340 3HD1 LEU A 536      70.200  81.490  71.110  1.00  0.00           H 
ATOM   1341  CD2 LEU A 536      72.660  82.150  70.700  1.00  0.00           C 
ATOM   1342 1HD2 LEU A 536      72.910  82.220  71.780  1.00  0.00           H 
ATOM   1343 2HD2 LEU A 536      72.450  81.070  70.570  1.00  0.00           H 
ATOM   1344 3HD2 LEU A 536      73.540  82.300  70.030  1.00  0.00           H 
ATOM   1345  C   LEU A 536      72.060  83.620  66.640  1.00  0.00           C 
ATOM   1346  O   LEU A 536      72.690  82.710  66.160  1.00  0.00           O 
ATOM   1347  N   PHE A 537      71.310  84.400  65.900  1.00  0.00           N 
ATOM   1348  HN  PHE A 537      70.800  85.130  66.350  1.00  0.00           H 
ATOM   1349  CA  PHE A 537      71.040  84.190  64.490  1.00  0.00           C 
ATOM   1350  HA  PHE A 537      70.760  83.160  64.360  1.00  0.00           H 
ATOM   1351  CB  PHE A 537      70.010  85.280  63.970  1.00  0.00           C 
ATOM   1352  HB1 PHE A 537      69.070  85.150  64.550  1.00  0.00           H 
ATOM   1353  HB2 PHE A 537      70.430  86.310  64.040  1.00  0.00           H 
ATOM   1354  CG  PHE A 537      69.610  85.110  62.540  1.00  0.00           C 
ATOM   1355  CD1 PHE A 537      68.370  84.560  62.160  1.00  0.00           C 
ATOM   1356  HD1 PHE A 537      67.670  84.170  62.880  1.00  0.00           H 
ATOM   1357  CE1 PHE A 537      68.010  84.620  60.800  1.00  0.00           C 
ATOM   1358  HE1 PHE A 537      67.040  84.230  60.520  1.00  0.00           H 
ATOM   1359  CZ  PHE A 537      68.880  85.130  59.800  1.00  0.00           C 
ATOM   1360  HZ  PHE A 537      68.500  85.220  58.790  1.00  0.00           H 
ATOM   1361  CD2 PHE A 537      70.500  85.550  61.540  1.00  0.00           C 
ATOM   1362  HD2 PHE A 537      71.500  85.850  61.800  1.00  0.00           H 
ATOM   1363  CE2 PHE A 537      70.180  85.430  60.190  1.00  0.00           C 
ATOM   1364  HE2 PHE A 537      70.840  85.860  59.450  1.00  0.00           H 
ATOM   1365  C   PHE A 537      72.420  84.330  63.720  1.00  0.00           C 
ATOM   1366  O   PHE A 537      72.720  83.670  62.730  1.00  0.00           O 
ATOM   1367  N   LEU A 538      73.270  85.270  64.180  1.00  0.00           N 
ATOM   1368  HN  LEU A 538      72.940  85.860  64.920  1.00  0.00           H 
ATOM   1369  CA  LEU A 538      74.490  85.750  63.680  1.00  0.00           C 
ATOM   1370  HA  LEU A 538      74.580  85.510  62.630  1.00  0.00           H 
ATOM   1371  CB  LEU A 538      74.550  87.250  63.860  1.00  0.00           C 
ATOM   1372  HB1 LEU A 538      74.460  87.610  64.910  1.00  0.00           H 
ATOM   1373  HB2 LEU A 538      75.460  87.690  63.400  1.00  0.00           H 
ATOM   1374  CG  LEU A 538      73.400  87.960  63.100  1.00  0.00           C 
ATOM   1375  HG  LEU A 538      72.400  87.640  63.470  1.00  0.00           H 
ATOM   1376  CD1 LEU A 538      73.600  89.480  63.260  1.00  0.00           C 
ATOM   1377 1HD1 LEU A 538      72.670  89.940  62.860  1.00  0.00           H 
ATOM   1378 2HD1 LEU A 538      73.610  89.740  64.340  1.00  0.00           H 
ATOM   1379 3HD1 LEU A 538      74.520  89.840  62.750  1.00  0.00           H 
ATOM   1380  CD2 LEU A 538      73.350  87.730  61.560  1.00  0.00           C 
ATOM   1381 1HD2 LEU A 538      72.430  88.170  61.120  1.00  0.00           H 
ATOM   1382 2HD2 LEU A 538      74.250  88.060  61.000  1.00  0.00           H 
ATOM   1383 3HD2 LEU A 538      73.290  86.640  61.370  1.00  0.00           H 
ATOM   1384  C   LEU A 538      75.680  85.210  64.390  1.00  0.00           C 
ATOM   1385  O   LEU A 538      76.810  85.360  63.940  1.00  0.00           O 
ATOM   1386  N   THR A 539      75.530  84.360  65.450  1.00  0.00           N 
ATOM   1387  HN  THR A 539      74.620  84.130  65.780  1.00  0.00           H 
ATOM   1388  CA  THR A 539      76.670  83.580  65.980  1.00  0.00           C 
ATOM   1389  HA  THR A 539      76.220  83.110  66.840  1.00  0.00           H 
ATOM   1390  CB  THR A 539      77.220  82.490  65.100  1.00  0.00           C 
ATOM   1391  HB  THR A 539      78.170  82.120  65.540  1.00  0.00           H 
ATOM   1392  OG1 THR A 539      77.410  82.730  63.730  1.00  0.00           O 
ATOM   1393  HG1 THR A 539      77.710  83.640  63.710  1.00  0.00           H 
ATOM   1394  CG2 THR A 539      76.260  81.360  65.150  1.00  0.00           C 
ATOM   1395 1HG2 THR A 539      76.580  80.530  64.490  1.00  0.00           H 
ATOM   1396 2HG2 THR A 539      76.040  80.950  66.160  1.00  0.00           H 
ATOM   1397 3HG2 THR A 539      75.290  81.720  64.740  1.00  0.00           H 
ATOM   1398  C   THR A 539      77.640  84.430  66.770  1.00  0.00           C 
ATOM   1399  O   THR A 539      78.800  84.010  66.900  1.00  0.00           O 
ATOM   1400  N   ILE A 540      77.230  85.610  67.200  1.00  0.00           N 
ATOM   1401  HN  ILE A 540      76.290  85.860  66.990  1.00  0.00           H 
ATOM   1402  CA  ILE A 540      78.060  86.520  67.920  1.00  0.00           C 
ATOM   1403  HA  ILE A 540      79.110  86.270  67.820  1.00  0.00           H 
ATOM   1404  CB  ILE A 540      77.890  87.990  67.460  1.00  0.00           C 
ATOM   1405  HB  ILE A 540      78.770  88.600  67.750  1.00  0.00           H 
ATOM   1406  CG2 ILE A 540      77.940  87.830  65.910  1.00  0.00           C 
ATOM   1407 1HG2 ILE A 540      78.830  87.260  65.570  1.00  0.00           H 
ATOM   1408 2HG2 ILE A 540      76.990  87.460  65.460  1.00  0.00           H 
ATOM   1409 3HG2 ILE A 540      78.000  88.850  65.470  1.00  0.00           H 
ATOM   1410  CG1 ILE A 540      76.570  88.580  67.920  1.00  0.00           C 
ATOM   1411 1HG1 ILE A 540      75.850  87.750  67.780  1.00  0.00           H 
ATOM   1412 2HG1 ILE A 540      76.650  88.700  69.020  1.00  0.00           H 
ATOM   1413  CD  ILE A 540      76.100  89.840  67.250  1.00  0.00           C 
ATOM   1414  HD1 ILE A 540      75.190  90.210  67.760  1.00  0.00           H 
ATOM   1415  HD2 ILE A 540      76.800  90.700  67.360  1.00  0.00           H 
ATOM   1416  HD3 ILE A 540      75.850  89.670  66.180  1.00  0.00           H 
ATOM   1417  C   ILE A 540      77.910  86.340  69.420  1.00  0.00           C 
ATOM   1418  O   ILE A 540      78.510  87.100  70.200  1.00  0.00           O 
ATOM   1419  N   ILE A 541      77.130  85.310  69.810  1.00  0.00           N 
ATOM   1420  HN  ILE A 541      76.500  84.820  69.210  1.00  0.00           H 
ATOM   1421  CA  ILE A 541      77.230  84.810  71.180  1.00  0.00           C 
ATOM   1422  HA  ILE A 541      78.200  85.080  71.570  1.00  0.00           H 
ATOM   1423  CB  ILE A 541      76.100  85.290  72.190  1.00  0.00           C 
ATOM   1424  HB  ILE A 541      76.240  84.760  73.160  1.00  0.00           H 
ATOM   1425  CG2 ILE A 541      76.320  86.770  72.230  1.00  0.00           C 
ATOM   1426 1HG2 ILE A 541      77.370  87.040  72.470  1.00  0.00           H 
ATOM   1427 2HG2 ILE A 541      76.200  87.280  71.250  1.00  0.00           H 
ATOM   1428 3HG2 ILE A 541      75.670  87.340  72.940  1.00  0.00           H 
ATOM   1429  CG1 ILE A 541      74.730  84.920  71.660  1.00  0.00           C 
ATOM   1430 1HG1 ILE A 541      74.630  85.330  70.630  1.00  0.00           H 
ATOM   1431 2HG1 ILE A 541      74.570  83.820  71.650  1.00  0.00           H 
ATOM   1432  CD  ILE A 541      73.620  85.500  72.540  1.00  0.00           C 
ATOM   1433  HD1 ILE A 541      73.590  85.210  73.610  1.00  0.00           H 
ATOM   1434  HD2 ILE A 541      73.710  86.600  72.660  1.00  0.00           H 
ATOM   1435  HD3 ILE A 541      72.640  85.410  72.020  1.00  0.00           H 
ATOM   1436  C   ILE A 541      77.120  83.290  71.080  1.00  0.00           C 
ATOM   1437  O   ILE A 541      76.610  82.780  70.080  1.00  0.00           O 
ATOM   1438  N   ASP A 542      77.600  82.530  72.010  1.00  0.00           N 
ATOM   1439  HN  ASP A 542      78.230  82.920  72.670  1.00  0.00           H 
ATOM   1440  CA  ASP A 542      77.210  81.150  72.260  1.00  0.00           C 
ATOM   1441  HA  ASP A 542      77.730  80.570  71.510  1.00  0.00           H 
ATOM   1442  CB  ASP A 542      77.930  80.670  73.530  1.00  0.00           C 
ATOM   1443  HB1 ASP A 542      77.730  81.450  74.300  1.00  0.00           H 
ATOM   1444  HB2 ASP A 542      77.580  79.670  73.860  1.00  0.00           H 
ATOM   1445  CG  ASP A 542      79.380  80.560  73.350  1.00  0.00           C 
ATOM   1446  OD1 ASP A 542      80.010  80.880  72.330  1.00  0.00           O 
ATOM   1447  OD2 ASP A 542      80.050  80.150  74.340  1.00  0.00           O 
ATOM   1448  C   ASP A 542      75.730  80.830  72.480  1.00  0.00           C 
ATOM   1449  O   ASP A 542      75.020  81.530  73.190  1.00  0.00           O 
ATOM   1450  N   GLY A 543      75.290  79.660  71.930  1.00  0.00           N 
ATOM   1451  HN  GLY A 543      75.920  79.190  71.310  1.00  0.00           H 
ATOM   1452  CA  GLY A 543      74.080  78.940  72.410  1.00  0.00           C 
ATOM   1453  HA1 GLY A 543      73.160  79.220  71.920  1.00  0.00           H 
ATOM   1454  HA2 GLY A 543      74.250  77.920  72.090  1.00  0.00           H 
ATOM   1455  C   GLY A 543      73.900  78.890  73.990  1.00  0.00           C 
ATOM   1456  O   GLY A 543      74.830  78.580  74.710  1.00  0.00           O 
ATOM   1457  N   PRO A 544      72.750  79.180  74.500  1.00  0.00           N 
ATOM   1458  CD  PRO A 544      71.760  80.070  73.880  1.00  0.00           C 
ATOM   1459  HD1 PRO A 544      71.140  79.390  73.260  1.00  0.00           H 
ATOM   1460  HD2 PRO A 544      72.280  80.810  73.230  1.00  0.00           H 
ATOM   1461  CA  PRO A 544      72.490  79.070  75.920  1.00  0.00           C 
ATOM   1462  HA  PRO A 544      73.180  79.650  76.510  1.00  0.00           H 
ATOM   1463  CB  PRO A 544      71.070  79.700  76.140  1.00  0.00           C 
ATOM   1464  HB1 PRO A 544      70.320  78.920  75.890  1.00  0.00           H 
ATOM   1465  HB2 PRO A 544      71.020  80.130  77.160  1.00  0.00           H 
ATOM   1466  CG  PRO A 544      71.020  80.710  74.990  1.00  0.00           C 
ATOM   1467  HG1 PRO A 544      70.030  81.140  74.740  1.00  0.00           H 
ATOM   1468  HG2 PRO A 544      71.530  81.630  75.350  1.00  0.00           H 
ATOM   1469  C   PRO A 544      72.620  77.600  76.450  1.00  0.00           C 
ATOM   1470  O   PRO A 544      71.820  76.700  76.170  1.00  0.00           O 
ATOM   1471  N   ALA A 545      73.680  77.350  77.200  1.00  0.00           N 
ATOM   1472  HN  ALA A 545      74.440  78.000  77.180  1.00  0.00           H 
ATOM   1473  CA  ALA A 545      73.930  76.100  77.990  1.00  0.00           C 
ATOM   1474  HA  ALA A 545      73.050  75.480  78.060  1.00  0.00           H 
ATOM   1475  CB  ALA A 545      74.930  75.260  77.140  1.00  0.00           C 
ATOM   1476  HB1 ALA A 545      75.280  74.400  77.750  1.00  0.00           H 
ATOM   1477  HB2 ALA A 545      74.280  74.860  76.330  1.00  0.00           H 
ATOM   1478  HB3 ALA A 545      75.780  75.840  76.720  1.00  0.00           H 
ATOM   1479  C   ALA A 545      74.410  76.540  79.290  1.00  0.00           C 
ATOM   1480  O   ALA A 545      74.900  77.680  79.520  1.00  0.00           O 
ATOM   1481  N   ASN A 546      74.260  75.680  80.310  1.00  0.00           N 
ATOM   1482  HN  ASN A 546      73.850  74.790  80.160  1.00  0.00           H 
ATOM   1483  CA  ASN A 546      74.650  75.950  81.680  1.00  0.00           C 
ATOM   1484  HA  ASN A 546      75.520  76.590  81.690  1.00  0.00           H 
ATOM   1485  CB  ASN A 546      73.480  76.650  82.550  1.00  0.00           C 
ATOM   1486  HB1 ASN A 546      73.710  77.720  82.380  1.00  0.00           H 
ATOM   1487  HB2 ASN A 546      72.520  76.450  82.020  1.00  0.00           H 
ATOM   1488  CG  ASN A 546      73.280  76.290  84.080  1.00  0.00           C 
ATOM   1489  OD1 ASN A 546      73.630  75.250  84.640  1.00  0.00           O 
ATOM   1490  ND2 ASN A 546      72.660  77.180  84.850  1.00  0.00           N 
ATOM   1491 1HD2 ASN A 546      72.310  78.030  84.450  1.00  0.00           H 
ATOM   1492 2HD2 ASN A 546      72.410  76.940  85.790  1.00  0.00           H 
ATOM   1493  C   ASN A 546      75.150  74.630  82.210  1.00  0.00           C 
ATOM   1494  O   ASN A 546      76.280  74.470  82.590  1.00  0.00           O 
ATOM   1495  N   TYR A 547      74.370  73.510  82.110  1.00  0.00           N 
ATOM   1496  HN  TYR A 547      73.390  73.530  81.930  1.00  0.00           H 
ATOM   1497  CA  TYR A 547      74.800  72.060  82.300  1.00  0.00           C 
ATOM   1498  HA  TYR A 547      74.090  71.430  81.790  1.00  0.00           H 
ATOM   1499  CB  TYR A 547      76.230  71.550  81.660  1.00  0.00           C 
ATOM   1500  HB1 TYR A 547      77.030  72.100  82.200  1.00  0.00           H 
ATOM   1501  HB2 TYR A 547      76.230  70.450  81.830  1.00  0.00           H 
ATOM   1502  CG  TYR A 547      76.300  71.860  80.210  1.00  0.00           C 
ATOM   1503  CD1 TYR A 547      75.740  71.030  79.250  1.00  0.00           C 
ATOM   1504  HD1 TYR A 547      75.240  70.140  79.600  1.00  0.00           H 
ATOM   1505  CE1 TYR A 547      76.060  71.210  77.880  1.00  0.00           C 
ATOM   1506  HE1 TYR A 547      75.910  70.410  77.170  1.00  0.00           H 
ATOM   1507  CZ  TYR A 547      76.880  72.240  77.470  1.00  0.00           C 
ATOM   1508  OH  TYR A 547      77.160  72.430  76.100  1.00  0.00           O 
ATOM   1509  HH  TYR A 547      76.490  71.950  75.600  1.00  0.00           H 
ATOM   1510  CD2 TYR A 547      77.170  72.850  79.750  1.00  0.00           C 
ATOM   1511  HD2 TYR A 547      77.760  73.490  80.380  1.00  0.00           H 
ATOM   1512  CE2 TYR A 547      77.450  73.100  78.370  1.00  0.00           C 
ATOM   1513  HE2 TYR A 547      77.960  73.960  77.970  1.00  0.00           H 
ATOM   1514  C   TYR A 547      74.590  71.590  83.720  1.00  0.00           C 
ATOM   1515  O   TYR A 547      74.390  70.390  84.000  1.00  0.00           O 
ATOM   1516  N   ASN A 548      74.400  72.560  84.570  1.00  0.00           N 
ATOM   1517  HN  ASN A 548      74.370  73.520  84.290  1.00  0.00           H 
ATOM   1518  CA  ASN A 548      74.310  72.270  86.040  1.00  0.00           C 
ATOM   1519  HA  ASN A 548      74.730  71.310  86.310  1.00  0.00           H 
ATOM   1520  CB  ASN A 548      74.950  73.340  86.890  1.00  0.00           C 
ATOM   1521  HB1 ASN A 548      74.380  74.280  86.750  1.00  0.00           H 
ATOM   1522  HB2 ASN A 548      74.930  73.110  87.980  1.00  0.00           H 
ATOM   1523  CG  ASN A 548      76.280  73.520  86.350  1.00  0.00           C 
ATOM   1524  OD1 ASN A 548      77.010  72.560  86.170  1.00  0.00           O 
ATOM   1525  ND2 ASN A 548      76.640  74.750  85.990  1.00  0.00           N 
ATOM   1526 1HD2 ASN A 548      76.060  75.570  85.930  1.00  0.00           H 
ATOM   1527 2HD2 ASN A 548      77.530  74.850  85.550  1.00  0.00           H 
ATOM   1528  C   ASN A 548      72.840  72.190  86.410  1.00  0.00           C 
ATOM   1529  O   ASN A 548      72.460  72.100  87.560  1.00  0.00           O 
ATOM   1530  N   VAL A 549      72.020  72.150  85.360  1.00  0.00           N 
ATOM   1531  HN  VAL A 549      72.490  72.280  84.490  1.00  0.00           H 
ATOM   1532  CA  VAL A 549      70.530  72.280  85.410  1.00  0.00           C 
ATOM   1533  HA  VAL A 549      70.210  71.630  86.210  1.00  0.00           H 
ATOM   1534  CB  VAL A 549      70.190  73.780  85.540  1.00  0.00           C 
ATOM   1535  HB  VAL A 549      71.170  74.250  85.760  1.00  0.00           H 
ATOM   1536  CG1 VAL A 549      69.510  74.380  84.340  1.00  0.00           C 
ATOM   1537 1HG1 VAL A 549      69.340  75.480  84.410  1.00  0.00           H 
ATOM   1538 2HG1 VAL A 549      69.960  74.150  83.350  1.00  0.00           H 
ATOM   1539 3HG1 VAL A 549      68.500  73.920  84.260  1.00  0.00           H 
ATOM   1540  CG2 VAL A 549      69.350  74.080  86.830  1.00  0.00           C 
ATOM   1541 1HG2 VAL A 549      69.410  75.170  87.010  1.00  0.00           H 
ATOM   1542 2HG2 VAL A 549      68.270  73.840  86.870  1.00  0.00           H 
ATOM   1543 3HG2 VAL A 549      69.810  73.560  87.700  1.00  0.00           H 
ATOM   1544  C   VAL A 549      69.920  71.640  84.220  1.00  0.00           C 
ATOM   1545  O   VAL A 549      70.470  71.630  83.120  1.00  0.00           O 
ATOM   1546  N   ASP A 550      68.770  70.950  84.440  1.00  0.00           N 
ATOM   1547  HN  ASP A 550      68.360  70.940  85.350  1.00  0.00           H 
ATOM   1548  CA  ASP A 550      67.990  70.190  83.420  1.00  0.00           C 
ATOM   1549  HA  ASP A 550      68.650  69.770  82.680  1.00  0.00           H 
ATOM   1550  CB  ASP A 550      67.120  69.080  84.010  1.00  0.00           C 
ATOM   1551  HB1 ASP A 550      66.520  69.490  84.850  1.00  0.00           H 
ATOM   1552  HB2 ASP A 550      66.420  68.650  83.260  1.00  0.00           H 
ATOM   1553  CG  ASP A 550      67.900  67.890  84.430  1.00  0.00           C 
ATOM   1554  OD1 ASP A 550      68.970  67.630  83.830  1.00  0.00           O 
ATOM   1555  OD2 ASP A 550      67.400  67.110  85.300  1.00  0.00           O 
ATOM   1556  C   ASP A 550      67.160  71.300  82.660  1.00  0.00           C 
ATOM   1557  O   ASP A 550      66.060  71.700  83.110  1.00  0.00           O 
ATOM   1558  N   LEU A 551      67.690  71.920  81.540  1.00  0.00           N 
ATOM   1559  HN  LEU A 551      68.570  71.740  81.110  1.00  0.00           H 
ATOM   1560  CA  LEU A 551      66.890  72.780  80.680  1.00  0.00           C 
ATOM   1561  HA  LEU A 551      66.750  73.710  81.210  1.00  0.00           H 
ATOM   1562  CB  LEU A 551      67.790  73.130  79.470  1.00  0.00           C 
ATOM   1563  HB1 LEU A 551      68.050  72.230  78.870  1.00  0.00           H 
ATOM   1564  HB2 LEU A 551      67.200  73.760  78.760  1.00  0.00           H 
ATOM   1565  CG  LEU A 551      69.050  73.960  79.810  1.00  0.00           C 
ATOM   1566  HG  LEU A 551      69.730  73.310  80.410  1.00  0.00           H 
ATOM   1567  CD1 LEU A 551      69.760  74.330  78.480  1.00  0.00           C 
ATOM   1568 1HD1 LEU A 551      70.600  75.020  78.710  1.00  0.00           H 
ATOM   1569 2HD1 LEU A 551      70.270  73.450  78.030  1.00  0.00           H 
ATOM   1570 3HD1 LEU A 551      69.110  74.760  77.690  1.00  0.00           H 
ATOM   1571  CD2 LEU A 551      68.800  75.250  80.580  1.00  0.00           C 
ATOM   1572 1HD2 LEU A 551      69.770  75.790  80.610  1.00  0.00           H 
ATOM   1573 2HD2 LEU A 551      67.990  75.770  80.020  1.00  0.00           H 
ATOM   1574 3HD2 LEU A 551      68.480  75.040  81.620  1.00  0.00           H 
ATOM   1575  C   LEU A 551      65.700  72.150  80.070  1.00  0.00           C 
ATOM   1576  O   LEU A 551      65.870  70.990  79.560  1.00  0.00           O 
ATOM   1577  N   PRO A 552      64.530  72.800  79.870  1.00  0.00           N 
ATOM   1578  CD  PRO A 552      64.280  74.150  80.450  1.00  0.00           C 
ATOM   1579  HD1 PRO A 552      64.810  74.960  79.900  1.00  0.00           H 
ATOM   1580  HD2 PRO A 552      64.470  74.120  81.540  1.00  0.00           H 
ATOM   1581  CA  PRO A 552      63.390  72.310  79.150  1.00  0.00           C 
ATOM   1582  HA  PRO A 552      62.960  71.610  79.840  1.00  0.00           H 
ATOM   1583  CB  PRO A 552      62.500  73.500  79.040  1.00  0.00           C 
ATOM   1584  HB1 PRO A 552      62.660  74.190  78.180  1.00  0.00           H 
ATOM   1585  HB2 PRO A 552      61.410  73.290  79.110  1.00  0.00           H 
ATOM   1586  CG  PRO A 552      62.740  74.250  80.350  1.00  0.00           C 
ATOM   1587  HG1 PRO A 552      62.340  75.280  80.250  1.00  0.00           H 
ATOM   1588  HG2 PRO A 552      62.330  73.670  81.210  1.00  0.00           H 
ATOM   1589  C   PRO A 552      63.740  71.720  77.760  1.00  0.00           C 
ATOM   1590  O   PRO A 552      64.450  72.310  76.910  1.00  0.00           O 
ATOM   1591  N   PHE A 553      63.160  70.540  77.380  1.00  0.00           N 
ATOM   1592  HN  PHE A 553      62.790  69.930  78.080  1.00  0.00           H 
ATOM   1593  CA  PHE A 553      63.450  69.800  76.160  1.00  0.00           C 
ATOM   1594  HA  PHE A 553      64.500  69.530  76.130  1.00  0.00           H 
ATOM   1595  CB  PHE A 553      62.790  68.390  76.340  1.00  0.00           C 
ATOM   1596  HB1 PHE A 553      63.220  67.660  75.630  1.00  0.00           H 
ATOM   1597  HB2 PHE A 553      62.920  68.020  77.380  1.00  0.00           H 
ATOM   1598  CG  PHE A 553      61.300  68.440  76.160  1.00  0.00           C 
ATOM   1599  CD1 PHE A 553      60.510  68.740  77.300  1.00  0.00           C 
ATOM   1600  HD1 PHE A 553      60.920  69.140  78.210  1.00  0.00           H 
ATOM   1601  CE1 PHE A 553      59.110  68.770  77.230  1.00  0.00           C 
ATOM   1602  HE1 PHE A 553      58.530  69.080  78.090  1.00  0.00           H 
ATOM   1603  CZ  PHE A 553      58.400  68.350  76.050  1.00  0.00           C 
ATOM   1604  HZ  PHE A 553      57.320  68.290  76.080  1.00  0.00           H 
ATOM   1605  CD2 PHE A 553      60.580  68.010  75.010  1.00  0.00           C 
ATOM   1606  HD2 PHE A 553      61.000  67.780  74.040  1.00  0.00           H 
ATOM   1607  CE2 PHE A 553      59.150  68.030  74.970  1.00  0.00           C 
ATOM   1608  HE2 PHE A 553      58.750  67.770  74.000  1.00  0.00           H 
ATOM   1609  C   PHE A 553      63.180  70.550  74.840  1.00  0.00           C 
ATOM   1610  O   PHE A 553      63.940  70.480  73.890  1.00  0.00           O 
ATOM   1611  N   MET A 554      62.070  71.290  74.860  1.00  0.00           N 
ATOM   1612  HN  MET A 554      61.540  71.440  75.690  1.00  0.00           H 
ATOM   1613  CA  MET A 554      61.560  72.060  73.770  1.00  0.00           C 
ATOM   1614  HA  MET A 554      61.410  71.420  72.920  1.00  0.00           H 
ATOM   1615  CB  MET A 554      60.160  72.550  74.150  1.00  0.00           C 
ATOM   1616  HB1 MET A 554      59.540  71.730  74.570  1.00  0.00           H 
ATOM   1617  HB2 MET A 554      60.260  73.300  74.970  1.00  0.00           H 
ATOM   1618  CG  MET A 554      59.360  73.060  72.850  1.00  0.00           C 
ATOM   1619  HG1 MET A 554      58.470  73.660  73.140  1.00  0.00           H 
ATOM   1620  HG2 MET A 554      59.980  73.810  72.310  1.00  0.00           H 
ATOM   1621  SD  MET A 554      59.010  71.770  71.630  1.00  0.00           S 
ATOM   1622  CE  MET A 554      58.130  72.860  70.460  1.00  0.00           C 
ATOM   1623  HE1 MET A 554      58.470  73.920  70.410  1.00  0.00           H 
ATOM   1624  HE2 MET A 554      58.050  72.500  69.410  1.00  0.00           H 
ATOM   1625  HE3 MET A 554      57.050  72.940  70.690  1.00  0.00           H 
ATOM   1626  C   MET A 554      62.500  73.130  73.370  1.00  0.00           C 
ATOM   1627  O   MET A 554      62.560  73.350  72.130  1.00  0.00           O 
ATOM   1628  N   TYR A 555      63.390  73.690  74.270  1.00  0.00           N 
ATOM   1629  HN  TYR A 555      63.520  73.330  75.190  1.00  0.00           H 
ATOM   1630  CA  TYR A 555      64.460  74.530  73.800  1.00  0.00           C 
ATOM   1631  HA  TYR A 555      64.170  75.320  73.130  1.00  0.00           H 
ATOM   1632  CB  TYR A 555      65.220  75.200  74.990  1.00  0.00           C 
ATOM   1633  HB1 TYR A 555      64.570  75.950  75.480  1.00  0.00           H 
ATOM   1634  HB2 TYR A 555      65.320  74.430  75.790  1.00  0.00           H 
ATOM   1635  CG  TYR A 555      66.650  75.760  74.740  1.00  0.00           C 
ATOM   1636  CD1 TYR A 555      66.870  76.860  73.960  1.00  0.00           C 
ATOM   1637  HD1 TYR A 555      66.030  77.500  73.720  1.00  0.00           H 
ATOM   1638  CE1 TYR A 555      68.210  77.240  73.680  1.00  0.00           C 
ATOM   1639  HE1 TYR A 555      68.300  78.130  73.070  1.00  0.00           H 
ATOM   1640  CZ  TYR A 555      69.330  76.470  73.980  1.00  0.00           C 
ATOM   1641  OH  TYR A 555      70.610  76.790  73.490  1.00  0.00           O 
ATOM   1642  HH  TYR A 555      71.300  76.260  73.910  1.00  0.00           H 
ATOM   1643  CD2 TYR A 555      67.780  75.060  75.210  1.00  0.00           C 
ATOM   1644  HD2 TYR A 555      67.670  74.140  75.770  1.00  0.00           H 
ATOM   1645  CE2 TYR A 555      69.120  75.350  74.790  1.00  0.00           C 
ATOM   1646  HE2 TYR A 555      69.930  74.740  75.180  1.00  0.00           H 
ATOM   1647  C   TYR A 555      65.490  73.790  72.900  1.00  0.00           C 
ATOM   1648  O   TYR A 555      65.990  74.300  71.940  1.00  0.00           O 
ATOM   1649  N   SER A 556      65.980  72.590  73.300  1.00  0.00           N 
ATOM   1650  HN  SER A 556      65.450  72.080  73.970  1.00  0.00           H 
ATOM   1651  CA  SER A 556      66.910  71.870  72.430  1.00  0.00           C 
ATOM   1652  HA  SER A 556      67.670  72.640  72.330  1.00  0.00           H 
ATOM   1653  CB  SER A 556      67.390  70.550  73.050  1.00  0.00           C 
ATOM   1654  HB1 SER A 556      66.490  69.900  73.090  1.00  0.00           H 
ATOM   1655  HB2 SER A 556      67.990  69.910  72.370  1.00  0.00           H 
ATOM   1656  OG  SER A 556      67.920  70.760  74.330  1.00  0.00           O 
ATOM   1657  HG1 SER A 556      68.520  71.490  74.170  1.00  0.00           H 
ATOM   1658  C   SER A 556      66.370  71.600  71.060  1.00  0.00           C 
ATOM   1659  O   SER A 556      67.010  71.980  70.130  1.00  0.00           O 
ATOM   1660  N   ILE A 557      65.140  71.110  71.000  1.00  0.00           N 
ATOM   1661  HN  ILE A 557      64.620  70.840  71.810  1.00  0.00           H 
ATOM   1662  CA  ILE A 557      64.360  71.150  69.760  1.00  0.00           C 
ATOM   1663  HA  ILE A 557      64.900  70.540  69.060  1.00  0.00           H 
ATOM   1664  CB  ILE A 557      62.960  70.460  69.810  1.00  0.00           C 
ATOM   1665  HB  ILE A 557      62.250  71.150  70.320  1.00  0.00           H 
ATOM   1666  CG2 ILE A 557      62.410  70.060  68.390  1.00  0.00           C 
ATOM   1667 1HG2 ILE A 557      62.530  70.940  67.730  1.00  0.00           H 
ATOM   1668 2HG2 ILE A 557      62.980  69.260  67.870  1.00  0.00           H 
ATOM   1669 3HG2 ILE A 557      61.320  69.830  68.420  1.00  0.00           H 
ATOM   1670  CG1 ILE A 557      63.040  69.150  70.680  1.00  0.00           C 
ATOM   1671 1HG1 ILE A 557      63.800  68.470  70.230  1.00  0.00           H 
ATOM   1672 2HG1 ILE A 557      63.380  69.400  71.710  1.00  0.00           H 
ATOM   1673  CD  ILE A 557      61.680  68.420  70.870  1.00  0.00           C 
ATOM   1674  HD1 ILE A 557      61.040  69.160  71.390  1.00  0.00           H 
ATOM   1675  HD2 ILE A 557      61.230  68.090  69.910  1.00  0.00           H 
ATOM   1676  HD3 ILE A 557      61.860  67.450  71.370  1.00  0.00           H 
ATOM   1677  C   ILE A 557      64.240  72.520  69.060  1.00  0.00           C 
ATOM   1678  O   ILE A 557      64.550  72.630  67.870  1.00  0.00           O 
ATOM   1679  N   THR A 558      63.770  73.610  69.780  1.00  0.00           N 
ATOM   1680  HN  THR A 558      63.610  73.430  70.750  1.00  0.00           H 
ATOM   1681  CA  THR A 558      63.610  74.980  69.110  1.00  0.00           C 
ATOM   1682  HA  THR A 558      63.010  74.830  68.220  1.00  0.00           H 
ATOM   1683  CB  THR A 558      63.000  75.940  70.090  1.00  0.00           C 
ATOM   1684  HB  THR A 558      63.620  76.130  70.990  1.00  0.00           H 
ATOM   1685  OG1 THR A 558      61.770  75.370  70.540  1.00  0.00           O 
ATOM   1686  HG1 THR A 558      61.850  74.660  71.180  1.00  0.00           H 
ATOM   1687  CG2 THR A 558      62.570  77.160  69.430  1.00  0.00           C 
ATOM   1688 1HG2 THR A 558      61.850  77.800  69.980  1.00  0.00           H 
ATOM   1689 2HG2 THR A 558      63.500  77.730  69.240  1.00  0.00           H 
ATOM   1690 3HG2 THR A 558      62.160  76.970  68.410  1.00  0.00           H 
ATOM   1691  C   THR A 558      64.890  75.490  68.550  1.00  0.00           C 
ATOM   1692  O   THR A 558      65.060  76.000  67.440  1.00  0.00           O 
ATOM   1693  N   TYR A 559      66.010  75.340  69.360  1.00  0.00           N 
ATOM   1694  HN  TYR A 559      65.970  74.960  70.280  1.00  0.00           H 
ATOM   1695  CA  TYR A 559      67.360  75.850  69.010  1.00  0.00           C 
ATOM   1696  HA  TYR A 559      67.310  76.850  68.610  1.00  0.00           H 
ATOM   1697  CB  TYR A 559      68.330  75.880  70.210  1.00  0.00           C 
ATOM   1698  HB1 TYR A 559      67.800  76.440  71.000  1.00  0.00           H 
ATOM   1699  HB2 TYR A 559      68.640  74.910  70.660  1.00  0.00           H 
ATOM   1700  CG  TYR A 559      69.640  76.710  70.020  1.00  0.00           C 
ATOM   1701  CD1 TYR A 559      69.670  78.050  69.570  1.00  0.00           C 
ATOM   1702  HD1 TYR A 559      68.690  78.470  69.400  1.00  0.00           H 
ATOM   1703  CE1 TYR A 559      70.900  78.650  69.300  1.00  0.00           C 
ATOM   1704  HE1 TYR A 559      70.870  79.670  68.950  1.00  0.00           H 
ATOM   1705  CZ  TYR A 559      72.140  78.070  69.630  1.00  0.00           C 
ATOM   1706  OH  TYR A 559      73.300  78.810  69.460  1.00  0.00           O 
ATOM   1707  HH  TYR A 559      74.040  78.190  69.510  1.00  0.00           H 
ATOM   1708  CD2 TYR A 559      70.900  76.090  70.330  1.00  0.00           C 
ATOM   1709  HD2 TYR A 559      70.990  75.030  70.520  1.00  0.00           H 
ATOM   1710  CE2 TYR A 559      72.080  76.780  70.150  1.00  0.00           C 
ATOM   1711  HE2 TYR A 559      72.960  76.180  70.330  1.00  0.00           H 
ATOM   1712  C   TYR A 559      67.960  75.230  67.870  1.00  0.00           C 
ATOM   1713  O   TYR A 559      68.420  75.920  66.950  1.00  0.00           O 
ATOM   1714  N   ALA A 560      67.810  73.890  67.800  1.00  0.00           N 
ATOM   1715  HN  ALA A 560      67.570  73.330  68.590  1.00  0.00           H 
ATOM   1716  CA  ALA A 560      68.360  73.070  66.640  1.00  0.00           C 
ATOM   1717  HA  ALA A 560      69.430  73.210  66.670  1.00  0.00           H 
ATOM   1718  CB  ALA A 560      68.190  71.600  66.860  1.00  0.00           C 
ATOM   1719  HB1 ALA A 560      68.450  71.040  65.940  1.00  0.00           H 
ATOM   1720  HB2 ALA A 560      68.850  71.300  67.700  1.00  0.00           H 
ATOM   1721  HB3 ALA A 560      67.140  71.280  67.010  1.00  0.00           H 
ATOM   1722  C   ALA A 560      67.730  73.530  65.260  1.00  0.00           C 
ATOM   1723  O   ALA A 560      68.380  73.730  64.240  1.00  0.00           O 
ATOM   1724  N   ALA A 561      66.350  73.760  65.320  1.00  0.00           N 
ATOM   1725  HN  ALA A 561      65.730  73.560  66.080  1.00  0.00           H 
ATOM   1726  CA  ALA A 561      65.620  74.240  64.160  1.00  0.00           C 
ATOM   1727  HA  ALA A 561      65.920  73.630  63.320  1.00  0.00           H 
ATOM   1728  CB  ALA A 561      64.100  73.910  64.440  1.00  0.00           C 
ATOM   1729  HB1 ALA A 561      63.420  74.270  63.640  1.00  0.00           H 
ATOM   1730  HB2 ALA A 561      64.000  72.810  64.570  1.00  0.00           H 
ATOM   1731  HB3 ALA A 561      63.660  74.390  65.340  1.00  0.00           H 
ATOM   1732  C   ALA A 561      66.000  75.690  63.780  1.00  0.00           C 
ATOM   1733  O   ALA A 561      66.080  76.020  62.610  1.00  0.00           O 
ATOM   1734  N   PHE A 562      66.280  76.510  64.820  1.00  0.00           N 
ATOM   1735  HN  PHE A 562      66.220  76.040  65.700  1.00  0.00           H 
ATOM   1736  CA  PHE A 562      66.700  77.890  64.660  1.00  0.00           C 
ATOM   1737  HA  PHE A 562      66.020  78.340  63.950  1.00  0.00           H 
ATOM   1738  CB  PHE A 562      66.690  78.690  65.940  1.00  0.00           C 
ATOM   1739  HB1 PHE A 562      65.660  78.880  66.320  1.00  0.00           H 
ATOM   1740  HB2 PHE A 562      67.140  78.040  66.730  1.00  0.00           H 
ATOM   1741  CG  PHE A 562      67.290  80.030  65.890  1.00  0.00           C 
ATOM   1742  CD1 PHE A 562      66.630  81.060  65.160  1.00  0.00           C 
ATOM   1743  HD1 PHE A 562      65.780  80.850  64.530  1.00  0.00           H 
ATOM   1744  CE1 PHE A 562      67.030  82.430  65.280  1.00  0.00           C 
ATOM   1745  HE1 PHE A 562      66.640  83.270  64.730  1.00  0.00           H 
ATOM   1746  CZ  PHE A 562      68.160  82.800  66.070  1.00  0.00           C 
ATOM   1747  HZ  PHE A 562      68.410  83.850  66.070  1.00  0.00           H 
ATOM   1748  CD2 PHE A 562      68.410  80.440  66.630  1.00  0.00           C 
ATOM   1749  HD2 PHE A 562      68.850  79.640  67.210  1.00  0.00           H 
ATOM   1750  CE2 PHE A 562      68.810  81.790  66.800  1.00  0.00           C 
ATOM   1751  HE2 PHE A 562      69.570  82.080  67.510  1.00  0.00           H 
ATOM   1752  C   PHE A 562      68.050  77.990  63.980  1.00  0.00           C 
ATOM   1753  O   PHE A 562      68.310  78.780  63.030  1.00  0.00           O 
ATOM   1754  N   ALA A 563      69.060  77.240  64.510  1.00  0.00           N 
ATOM   1755  HN  ALA A 563      68.750  76.680  65.280  1.00  0.00           H 
ATOM   1756  CA  ALA A 563      70.390  77.200  63.980  1.00  0.00           C 
ATOM   1757  HA  ALA A 563      70.730  78.210  63.810  1.00  0.00           H 
ATOM   1758  CB  ALA A 563      71.290  76.400  64.990  1.00  0.00           C 
ATOM   1759  HB1 ALA A 563      72.370  76.410  64.730  1.00  0.00           H 
ATOM   1760  HB2 ALA A 563      71.180  76.970  65.940  1.00  0.00           H 
ATOM   1761  HB3 ALA A 563      70.920  75.360  65.150  1.00  0.00           H 
ATOM   1762  C   ALA A 563      70.420  76.590  62.580  1.00  0.00           C 
ATOM   1763  O   ALA A 563      71.150  77.150  61.770  1.00  0.00           O 
ATOM   1764  N   ILE A 564      69.620  75.580  62.200  1.00  0.00           N 
ATOM   1765  HN  ILE A 564      69.100  75.010  62.830  1.00  0.00           H 
ATOM   1766  CA  ILE A 564      69.530  75.280  60.810  1.00  0.00           C 
ATOM   1767  HA  ILE A 564      70.450  74.880  60.410  1.00  0.00           H 
ATOM   1768  CB  ILE A 564      68.500  74.140  60.750  1.00  0.00           C 
ATOM   1769  HB  ILE A 564      67.620  74.490  61.340  1.00  0.00           H 
ATOM   1770  CG2 ILE A 564      67.990  73.810  59.300  1.00  0.00           C 
ATOM   1771 1HG2 ILE A 564      67.300  72.940  59.230  1.00  0.00           H 
ATOM   1772 2HG2 ILE A 564      67.460  74.680  58.850  1.00  0.00           H 
ATOM   1773 3HG2 ILE A 564      68.890  73.520  58.720  1.00  0.00           H 
ATOM   1774  CG1 ILE A 564      69.200  72.900  61.370  1.00  0.00           C 
ATOM   1775 1HG1 ILE A 564      70.130  72.650  60.820  1.00  0.00           H 
ATOM   1776 2HG1 ILE A 564      69.520  73.230  62.380  1.00  0.00           H 
ATOM   1777  CD  ILE A 564      68.290  71.720  61.550  1.00  0.00           C 
ATOM   1778  HD1 ILE A 564      68.970  70.860  61.730  1.00  0.00           H 
ATOM   1779  HD2 ILE A 564      67.500  71.850  62.320  1.00  0.00           H 
ATOM   1780  HD3 ILE A 564      67.720  71.520  60.620  1.00  0.00           H 
ATOM   1781  C   ILE A 564      69.020  76.470  59.960  1.00  0.00           C 
ATOM   1782  O   ILE A 564      69.670  76.770  58.920  1.00  0.00           O 
ATOM   1783  N   ILE A 565      67.910  77.130  60.370  1.00  0.00           N 
ATOM   1784  HN  ILE A 565      67.390  76.770  61.140  1.00  0.00           H 
ATOM   1785  CA  ILE A 565      67.280  78.120  59.540  1.00  0.00           C 
ATOM   1786  HA  ILE A 565      67.260  77.740  58.530  1.00  0.00           H 
ATOM   1787  CB  ILE A 565      65.860  78.460  59.990  1.00  0.00           C 
ATOM   1788  HB  ILE A 565      66.000  78.600  61.080  1.00  0.00           H 
ATOM   1789  CG2 ILE A 565      65.260  79.620  59.220  1.00  0.00           C 
ATOM   1790 1HG2 ILE A 565      64.330  79.930  59.750  1.00  0.00           H 
ATOM   1791 2HG2 ILE A 565      65.910  80.510  59.100  1.00  0.00           H 
ATOM   1792 3HG2 ILE A 565      64.970  79.420  58.170  1.00  0.00           H 
ATOM   1793  CG1 ILE A 565      65.030  77.110  59.840  1.00  0.00           C 
ATOM   1794 1HG1 ILE A 565      65.080  77.000  58.740  1.00  0.00           H 
ATOM   1795 2HG1 ILE A 565      65.520  76.220  60.280  1.00  0.00           H 
ATOM   1796  CD  ILE A 565      63.600  77.400  60.270  1.00  0.00           C 
ATOM   1797  HD1 ILE A 565      63.060  76.450  60.100  1.00  0.00           H 
ATOM   1798  HD2 ILE A 565      63.600  77.750  61.330  1.00  0.00           H 
ATOM   1799  HD3 ILE A 565      63.050  78.180  59.690  1.00  0.00           H 
ATOM   1800  C   ILE A 565      68.130  79.370  59.370  1.00  0.00           C 
ATOM   1801  O   ILE A 565      68.310  80.020  58.320  1.00  0.00           O 
ATOM   1802  N   ALA A 566      68.780  79.810  60.470  1.00  0.00           N 
ATOM   1803  HN  ALA A 566      68.740  79.300  61.330  1.00  0.00           H 
ATOM   1804  CA  ALA A 566      69.740  80.950  60.440  1.00  0.00           C 
ATOM   1805  HA  ALA A 566      69.140  81.740  60.010  1.00  0.00           H 
ATOM   1806  CB  ALA A 566      70.100  81.420  61.860  1.00  0.00           C 
ATOM   1807  HB1 ALA A 566      70.640  82.360  61.640  1.00  0.00           H 
ATOM   1808  HB2 ALA A 566      69.240  81.580  62.540  1.00  0.00           H 
ATOM   1809  HB3 ALA A 566      70.850  80.740  62.330  1.00  0.00           H 
ATOM   1810  C   ALA A 566      70.980  80.770  59.580  1.00  0.00           C 
ATOM   1811  O   ALA A 566      71.260  81.640  58.750  1.00  0.00           O 
ATOM   1812  N   THR A 567      71.580  79.590  59.640  1.00  0.00           N 
ATOM   1813  HN  THR A 567      71.210  78.830  60.170  1.00  0.00           H 
ATOM   1814  CA  THR A 567      72.780  79.240  58.880  1.00  0.00           C 
ATOM   1815  HA  THR A 567      73.470  80.070  58.840  1.00  0.00           H 
ATOM   1816  CB  THR A 567      73.430  77.970  59.270  1.00  0.00           C 
ATOM   1817  HB  THR A 567      72.850  77.050  59.040  1.00  0.00           H 
ATOM   1818  OG1 THR A 567      73.680  77.910  60.630  1.00  0.00           O 
ATOM   1819  HG1 THR A 567      72.910  77.530  61.060  1.00  0.00           H 
ATOM   1820  CG2 THR A 567      74.830  77.640  58.580  1.00  0.00           C 
ATOM   1821 1HG2 THR A 567      74.880  76.540  58.740  1.00  0.00           H 
ATOM   1822 2HG2 THR A 567      74.870  77.840  57.490  1.00  0.00           H 
ATOM   1823 3HG2 THR A 567      75.640  78.120  59.170  1.00  0.00           H 
ATOM   1824  C   THR A 567      72.380  79.120  57.410  1.00  0.00           C 
ATOM   1825  O   THR A 567      73.060  79.550  56.520  1.00  0.00           O 
ATOM   1826  N   LEU A 568      71.160  78.550  57.120  1.00  0.00           N 
ATOM   1827  HN  LEU A 568      70.560  78.090  57.770  1.00  0.00           H 
ATOM   1828  CA  LEU A 568      70.630  78.530  55.810  1.00  0.00           C 
ATOM   1829  HA  LEU A 568      71.360  78.150  55.110  1.00  0.00           H 
ATOM   1830  CB  LEU A 568      69.360  77.640  55.610  1.00  0.00           C 
ATOM   1831  HB1 LEU A 568      68.640  77.850  56.430  1.00  0.00           H 
ATOM   1832  HB2 LEU A 568      69.000  77.870  54.580  1.00  0.00           H 
ATOM   1833  CG  LEU A 568      69.730  76.210  55.630  1.00  0.00           C 
ATOM   1834  HG  LEU A 568      70.170  75.870  56.590  1.00  0.00           H 
ATOM   1835  CD1 LEU A 568      70.590  75.720  54.520  1.00  0.00           C 
ATOM   1836 1HD1 LEU A 568      71.430  76.410  54.290  1.00  0.00           H 
ATOM   1837 2HD1 LEU A 568      70.630  74.630  54.710  1.00  0.00           H 
ATOM   1838 3HD1 LEU A 568      70.010  75.850  53.580  1.00  0.00           H 
ATOM   1839  CD2 LEU A 568      68.350  75.550  55.500  1.00  0.00           C 
ATOM   1840 1HD2 LEU A 568      68.520  74.450  55.580  1.00  0.00           H 
ATOM   1841 2HD2 LEU A 568      67.680  75.940  56.300  1.00  0.00           H 
ATOM   1842 3HD2 LEU A 568      67.850  75.730  54.520  1.00  0.00           H 
ATOM   1843  C   LEU A 568      70.360  79.980  55.230  1.00  0.00           C 
ATOM   1844  O   LEU A 568      70.700  80.210  54.090  1.00  0.00           O 
ATOM   1845  N   LEU A 569      69.750  80.880  55.970  1.00  0.00           N 
ATOM   1846  HN  LEU A 569      69.400  80.700  56.890  1.00  0.00           H 
ATOM   1847  CA  LEU A 569      69.560  82.230  55.590  1.00  0.00           C 
ATOM   1848  HA  LEU A 569      69.030  82.150  54.650  1.00  0.00           H 
ATOM   1849  CB  LEU A 569      68.600  82.760  56.670  1.00  0.00           C 
ATOM   1850  HB1 LEU A 569      68.870  82.430  57.700  1.00  0.00           H 
ATOM   1851  HB2 LEU A 569      68.760  83.860  56.710  1.00  0.00           H 
ATOM   1852  CG  LEU A 569      67.110  82.510  56.480  1.00  0.00           C 
ATOM   1853  HG  LEU A 569      66.900  81.450  56.720  1.00  0.00           H 
ATOM   1854  CD1 LEU A 569      66.240  83.290  57.500  1.00  0.00           C 
ATOM   1855 1HD1 LEU A 569      65.160  83.210  57.250  1.00  0.00           H 
ATOM   1856 2HD1 LEU A 569      66.360  82.930  58.550  1.00  0.00           H 
ATOM   1857 3HD1 LEU A 569      66.430  84.390  57.490  1.00  0.00           H 
ATOM   1858  CD2 LEU A 569      66.630  82.820  55.070  1.00  0.00           C 
ATOM   1859 1HD2 LEU A 569      65.530  82.940  55.060  1.00  0.00           H 
ATOM   1860 2HD2 LEU A 569      67.120  83.730  54.670  1.00  0.00           H 
ATOM   1861 3HD2 LEU A 569      66.850  82.040  54.310  1.00  0.00           H 
ATOM   1862  C   LEU A 569      70.820  83.010  55.390  1.00  0.00           C 
ATOM   1863  O   LEU A 569      70.920  83.730  54.420  1.00  0.00           O 
ATOM   1864  N   MET A 570      71.870  82.830  56.200  1.00  0.00           N 
ATOM   1865  HN  MET A 570      71.830  82.380  57.090  1.00  0.00           H 
ATOM   1866  CA  MET A 570      73.070  83.600  55.990  1.00  0.00           C 
ATOM   1867  HA  MET A 570      72.800  84.640  55.890  1.00  0.00           H 
ATOM   1868  CB  MET A 570      74.060  83.650  57.230  1.00  0.00           C 
ATOM   1869  HB1 MET A 570      74.240  82.610  57.570  1.00  0.00           H 
ATOM   1870  HB2 MET A 570      75.010  84.120  56.900  1.00  0.00           H 
ATOM   1871  CG  MET A 570      73.490  84.520  58.440  1.00  0.00           C 
ATOM   1872  HG1 MET A 570      73.090  85.490  58.070  1.00  0.00           H 
ATOM   1873  HG2 MET A 570      72.600  83.950  58.770  1.00  0.00           H 
ATOM   1874  SD  MET A 570      74.730  84.720  59.750  1.00  0.00           S 
ATOM   1875  CE  MET A 570      74.850  83.000  60.320  1.00  0.00           C 
ATOM   1876  HE1 MET A 570      75.230  82.230  59.610  1.00  0.00           H 
ATOM   1877  HE2 MET A 570      75.460  82.850  61.230  1.00  0.00           H 
ATOM   1878  HE3 MET A 570      73.830  82.600  60.510  1.00  0.00           H 
ATOM   1879  C   MET A 570      73.880  83.150  54.790  1.00  0.00           C 
ATOM   1880  O   MET A 570      74.450  83.990  54.080  1.00  0.00           O 
ATOM   1881  N   LEU A 571      73.980  81.820  54.580  1.00  0.00           N 
ATOM   1882  HN  LEU A 571      73.590  81.200  55.260  1.00  0.00           H 
ATOM   1883  CA  LEU A 571      74.520  81.170  53.350  1.00  0.00           C 
ATOM   1884  HA  LEU A 571      75.440  81.730  53.270  1.00  0.00           H 
ATOM   1885  CB  LEU A 571      74.870  79.620  53.330  1.00  0.00           C 
ATOM   1886  HB1 LEU A 571      73.890  79.100  53.330  1.00  0.00           H 
ATOM   1887  HB2 LEU A 571      75.390  79.420  52.370  1.00  0.00           H 
ATOM   1888  CG  LEU A 571      75.670  79.140  54.520  1.00  0.00           C 
ATOM   1889  HG  LEU A 571      75.150  79.210  55.500  1.00  0.00           H 
ATOM   1890  CD1 LEU A 571      75.930  77.670  54.310  1.00  0.00           C 
ATOM   1891 1HD1 LEU A 571      76.250  77.120  55.220  1.00  0.00           H 
ATOM   1892 2HD1 LEU A 571      75.020  77.180  53.920  1.00  0.00           H 
ATOM   1893 3HD1 LEU A 571      76.690  77.510  53.520  1.00  0.00           H 
ATOM   1894  CD2 LEU A 571      77.020  79.880  54.860  1.00  0.00           C 
ATOM   1895 1HD2 LEU A 571      77.500  79.420  55.750  1.00  0.00           H 
ATOM   1896 2HD2 LEU A 571      77.680  79.980  53.970  1.00  0.00           H 
ATOM   1897 3HD2 LEU A 571      76.730  80.890  55.220  1.00  0.00           H 
ATOM   1898  C   LEU A 571      73.730  81.400  52.090  1.00  0.00           C 
ATOM   1899  O   LEU A 571      74.330  81.550  51.080  1.00  0.00           O 
ATOM   1900  N   ASN A 572      72.360  81.420  52.130  1.00  0.00           N 
ATOM   1901  HN  ASN A 572      71.970  81.300  53.040  1.00  0.00           H 
ATOM   1902  CA  ASN A 572      71.560  81.680  50.970  1.00  0.00           C 
ATOM   1903  HA  ASN A 572      71.900  80.990  50.210  1.00  0.00           H 
ATOM   1904  CB  ASN A 572      70.070  81.130  51.060  1.00  0.00           C 
ATOM   1905  HB1 ASN A 572      69.890  80.590  50.100  1.00  0.00           H 
ATOM   1906  HB2 ASN A 572      70.000  80.270  51.760  1.00  0.00           H 
ATOM   1907  CG  ASN A 572      68.880  82.020  51.430  1.00  0.00           C 
ATOM   1908  OD1 ASN A 572      68.970  83.090  52.070  1.00  0.00           O 
ATOM   1909  ND2 ASN A 572      67.680  81.650  50.980  1.00  0.00           N 
ATOM   1910 1HD2 ASN A 572      67.620  80.760  50.540  1.00  0.00           H 
ATOM   1911 2HD2 ASN A 572      66.930  82.300  51.120  1.00  0.00           H 
ATOM   1912  C   ASN A 572      71.660  83.080  50.380  1.00  0.00           C 
ATOM   1913  O   ASN A 572      71.780  83.230  49.150  1.00  0.00           O 
ATOM   1914  N   LEU A 573      71.770  84.080  51.220  1.00  0.00           N 
ATOM   1915  HN  LEU A 573      71.610  83.870  52.180  1.00  0.00           H 
ATOM   1916  CA  LEU A 573      72.020  85.450  50.870  1.00  0.00           C 
ATOM   1917  HA  LEU A 573      71.530  85.700  49.940  1.00  0.00           H 
ATOM   1918  CB  LEU A 573      71.650  86.510  51.960  1.00  0.00           C 
ATOM   1919  HB1 LEU A 573      70.600  86.240  52.190  1.00  0.00           H 
ATOM   1920  HB2 LEU A 573      72.260  86.400  52.880  1.00  0.00           H 
ATOM   1921  CG  LEU A 573      71.770  87.980  51.540  1.00  0.00           C 
ATOM   1922  HG  LEU A 573      72.860  88.090  51.340  1.00  0.00           H 
ATOM   1923  CD1 LEU A 573      70.950  88.370  50.330  1.00  0.00           C 
ATOM   1924 1HD1 LEU A 573      71.100  89.450  50.110  1.00  0.00           H 
ATOM   1925 2HD1 LEU A 573      71.350  87.840  49.440  1.00  0.00           H 
ATOM   1926 3HD1 LEU A 573      69.940  87.940  50.510  1.00  0.00           H 
ATOM   1927  CD2 LEU A 573      71.400  88.840  52.700  1.00  0.00           C 
ATOM   1928 1HD2 LEU A 573      70.300  88.860  52.810  1.00  0.00           H 
ATOM   1929 2HD2 LEU A 573      71.860  88.580  53.680  1.00  0.00           H 
ATOM   1930 3HD2 LEU A 573      71.650  89.920  52.620  1.00  0.00           H 
ATOM   1931  C   LEU A 573      73.480  85.720  50.450  1.00  0.00           C 
ATOM   1932  O   LEU A 573      73.730  86.510  49.540  1.00  0.00           O 
ATOM   1933  N   LEU A 574      74.440  85.020  50.980  1.00  0.00           N 
ATOM   1934  HN  LEU A 574      74.280  84.410  51.750  1.00  0.00           H 
ATOM   1935  CA  LEU A 574      75.820  85.040  50.510  1.00  0.00           C 
ATOM   1936  HA  LEU A 574      76.250  86.030  50.570  1.00  0.00           H 
ATOM   1937  CB  LEU A 574      76.730  84.050  51.390  1.00  0.00           C 
ATOM   1938  HB1 LEU A 574      76.430  84.090  52.460  1.00  0.00           H 
ATOM   1939  HB2 LEU A 574      76.560  83.050  50.950  1.00  0.00           H 
ATOM   1940  CG  LEU A 574      78.220  84.320  51.470  1.00  0.00           C 
ATOM   1941  HG  LEU A 574      78.370  85.410  51.610  1.00  0.00           H 
ATOM   1942  CD1 LEU A 574      78.930  83.880  50.180  1.00  0.00           C 
ATOM   1943 1HD1 LEU A 574      80.040  83.950  50.230  1.00  0.00           H 
ATOM   1944 2HD1 LEU A 574      78.590  82.830  50.040  1.00  0.00           H 
ATOM   1945 3HD1 LEU A 574      78.590  84.560  49.370  1.00  0.00           H 
ATOM   1946  CD2 LEU A 574      78.860  83.580  52.680  1.00  0.00           C 
ATOM   1947 1HD2 LEU A 574      79.960  83.550  52.540  1.00  0.00           H 
ATOM   1948 2HD2 LEU A 574      78.610  83.920  53.710  1.00  0.00           H 
ATOM   1949 3HD2 LEU A 574      78.620  82.500  52.620  1.00  0.00           H 
ATOM   1950  C   LEU A 574      75.960  84.780  49.010  1.00  0.00           C 
ATOM   1951  O   LEU A 574      76.570  85.470  48.230  1.00  0.00           O 
ATOM   1952  N   ILE A 575      75.310  83.730  48.650  1.00  0.00           N 
ATOM   1953  HN  ILE A 575      74.880  83.370  49.470  1.00  0.00           H 
ATOM   1954  CA  ILE A 575      75.130  83.300  47.270  1.00  0.00           C 
ATOM   1955  HA  ILE A 575      76.080  83.340  46.760  1.00  0.00           H 
ATOM   1956  CB  ILE A 575      74.540  81.880  47.180  1.00  0.00           C 
ATOM   1957  HB  ILE A 575      73.550  81.800  47.670  1.00  0.00           H 
ATOM   1958  CG2 ILE A 575      74.450  81.430  45.720  1.00  0.00           C 
ATOM   1959 1HG2 ILE A 575      73.510  81.890  45.330  1.00  0.00           H 
ATOM   1960 2HG2 ILE A 575      75.280  81.960  45.200  1.00  0.00           H 
ATOM   1961 3HG2 ILE A 575      74.510  80.370  45.400  1.00  0.00           H 
ATOM   1962  CG1 ILE A 575      75.420  80.810  47.910  1.00  0.00           C 
ATOM   1963 1HG1 ILE A 575      75.270  80.950  49.000  1.00  0.00           H 
ATOM   1964 2HG1 ILE A 575      75.070  79.770  47.770  1.00  0.00           H 
ATOM   1965  CD  ILE A 575      76.820  80.890  47.440  1.00  0.00           C 
ATOM   1966  HD1 ILE A 575      77.210  81.930  47.520  1.00  0.00           H 
ATOM   1967  HD2 ILE A 575      77.390  80.220  48.110  1.00  0.00           H 
ATOM   1968  HD3 ILE A 575      77.040  80.510  46.420  1.00  0.00           H 
ATOM   1969  C   ILE A 575      74.320  84.270  46.380  1.00  0.00           C 
ATOM   1970  O   ILE A 575      74.640  84.550  45.240  1.00  0.00           O 
ATOM   1971  N   ALA A 576      73.200  84.810  46.930  1.00  0.00           N 
ATOM   1972  HN  ALA A 576      72.960  84.500  47.850  1.00  0.00           H 
ATOM   1973  CA  ALA A 576      72.360  85.810  46.250  1.00  0.00           C 
ATOM   1974  HA  ALA A 576      72.120  85.470  45.250  1.00  0.00           H 
ATOM   1975  CB  ALA A 576      71.070  86.060  47.120  1.00  0.00           C 
ATOM   1976  HB1 ALA A 576      70.350  86.600  46.470  1.00  0.00           H 
ATOM   1977  HB2 ALA A 576      70.570  85.130  47.470  1.00  0.00           H 
ATOM   1978  HB3 ALA A 576      71.390  86.630  48.020  1.00  0.00           H 
ATOM   1979  C   ALA A 576      73.160  87.140  46.060  1.00  0.00           C 
ATOM   1980  O   ALA A 576      73.160  87.730  44.970  1.00  0.00           O 
ATOM   1981  N   MET A 577      74.010  87.570  47.060  1.00  0.00           N 
ATOM   1982  HN  MET A 577      74.040  86.950  47.840  1.00  0.00           H 
ATOM   1983  CA  MET A 577      74.940  88.700  46.810  1.00  0.00           C 
ATOM   1984  HA  MET A 577      74.260  89.460  46.470  1.00  0.00           H 
ATOM   1985  CB  MET A 577      75.670  89.160  48.090  1.00  0.00           C 
ATOM   1986  HB1 MET A 577      76.070  88.180  48.430  1.00  0.00           H 
ATOM   1987  HB2 MET A 577      76.500  89.880  47.920  1.00  0.00           H 
ATOM   1988  CG  MET A 577      74.790  89.800  49.190  1.00  0.00           C 
ATOM   1989  HG1 MET A 577      74.280  90.630  48.660  1.00  0.00           H 
ATOM   1990  HG2 MET A 577      74.110  89.000  49.540  1.00  0.00           H 
ATOM   1991  SD  MET A 577      75.710  90.470  50.680  1.00  0.00           S 
ATOM   1992  CE  MET A 577      76.430  88.990  51.400  1.00  0.00           C 
ATOM   1993  HE1 MET A 577      77.160  89.320  52.170  1.00  0.00           H 
ATOM   1994  HE2 MET A 577      75.620  88.370  51.830  1.00  0.00           H 
ATOM   1995  HE3 MET A 577      76.800  88.310  50.600  1.00  0.00           H 
ATOM   1996  C   MET A 577      75.940  88.490  45.740  1.00  0.00           C 
ATOM   1997  O   MET A 577      76.280  89.420  44.920  1.00  0.00           O 
ATOM   1998  N   MET A 578      76.480  87.270  45.660  1.00  0.00           N 
ATOM   1999  HN  MET A 578      76.320  86.620  46.400  1.00  0.00           H 
ATOM   2000  CA  MET A 578      77.530  86.870  44.780  1.00  0.00           C 
ATOM   2001  HA  MET A 578      78.340  87.590  44.840  1.00  0.00           H 
ATOM   2002  CB  MET A 578      77.980  85.400  45.120  1.00  0.00           C 
ATOM   2003  HB1 MET A 578      78.190  85.310  46.210  1.00  0.00           H 
ATOM   2004  HB2 MET A 578      77.210  84.640  44.860  1.00  0.00           H 
ATOM   2005  CG  MET A 578      79.180  84.920  44.290  1.00  0.00           C 
ATOM   2006  HG1 MET A 578      78.980  85.130  43.220  1.00  0.00           H 
ATOM   2007  HG2 MET A 578      80.130  85.420  44.570  1.00  0.00           H 
ATOM   2008  SD  MET A 578      79.460  83.180  44.400  1.00  0.00           S 
ATOM   2009  CE  MET A 578      79.540  83.130  46.150  1.00  0.00           C 
ATOM   2010  HE1 MET A 578      79.890  82.120  46.440  1.00  0.00           H 
ATOM   2011  HE2 MET A 578      80.140  83.900  46.680  1.00  0.00           H 
ATOM   2012  HE3 MET A 578      78.520  83.250  46.580  1.00  0.00           H 
ATOM   2013  C   MET A 578      77.010  86.910  43.320  1.00  0.00           C 
ATOM   2014  O   MET A 578      77.620  87.340  42.350  1.00  0.00           O 
ATOM   2015  N   GLY A 579      75.770  86.340  43.120  1.00  0.00           N 
ATOM   2016  HN  GLY A 579      75.310  85.820  43.830  1.00  0.00           H 
ATOM   2017  CA  GLY A 579      75.060  86.330  41.880  1.00  0.00           C 
ATOM   2018  HA1 GLY A 579      75.550  85.670  41.180  1.00  0.00           H 
ATOM   2019  HA2 GLY A 579      74.040  86.070  42.120  1.00  0.00           H 
ATOM   2020  C   GLY A 579      74.970  87.740  41.220  1.00  0.00           C 
ATOM   2021  O   GLY A 579      75.320  88.010  40.060  1.00  0.00           O 
ATOM   2022  N   ASP A 580      74.530  88.730  42.040  1.00  0.00           N 
ATOM   2023  HN  ASP A 580      74.080  88.490  42.900  1.00  0.00           H 
ATOM   2024  CA  ASP A 580      74.310  90.010  41.450  1.00  0.00           C 
ATOM   2025  HA  ASP A 580      73.810  89.900  40.500  1.00  0.00           H 
ATOM   2026  CB  ASP A 580      73.290  90.800  42.400  1.00  0.00           C 
ATOM   2027  HB1 ASP A 580      72.370  90.180  42.340  1.00  0.00           H 
ATOM   2028  HB2 ASP A 580      73.900  90.790  43.330  1.00  0.00           H 
ATOM   2029  CG  ASP A 580      72.910  92.140  41.860  1.00  0.00           C 
ATOM   2030  OD1 ASP A 580      72.150  92.300  40.890  1.00  0.00           O 
ATOM   2031  OD2 ASP A 580      73.150  93.160  42.580  1.00  0.00           O 
ATOM   2032  C   ASP A 580      75.580  90.810  41.370  1.00  0.00           C 
ATOM   2033  O   ASP A 580      75.610  91.900  40.890  1.00  0.00           O 
ATOM   2034  N   THR A 581      76.730  90.280  41.880  1.00  0.00           N 
ATOM   2035  HN  THR A 581      76.680  89.370  42.280  1.00  0.00           H 
ATOM   2036  CA  THR A 581      78.010  90.930  41.790  1.00  0.00           C 
ATOM   2037  HA  THR A 581      77.850  91.910  41.360  1.00  0.00           H 
ATOM   2038  CB  THR A 581      78.600  91.120  43.180  1.00  0.00           C 
ATOM   2039  HB  THR A 581      78.800  90.150  43.680  1.00  0.00           H 
ATOM   2040  OG1 THR A 581      77.620  91.820  43.990  1.00  0.00           O 
ATOM   2041  HG1 THR A 581      77.060  91.080  44.240  1.00  0.00           H 
ATOM   2042  CG2 THR A 581      79.730  92.140  43.140  1.00  0.00           C 
ATOM   2043 1HG2 THR A 581      80.710  91.710  42.830  1.00  0.00           H 
ATOM   2044 2HG2 THR A 581      79.460  92.950  42.440  1.00  0.00           H 
ATOM   2045 3HG2 THR A 581      79.850  92.600  44.150  1.00  0.00           H 
ATOM   2046  C   THR A 581      78.970  90.230  40.870  1.00  0.00           C 
ATOM   2047  O   THR A 581      79.940  90.860  40.440  1.00  0.00           O 
ATOM   2048  N   HSD A 582      78.780  88.930  40.450  1.00  0.00           N 
ATOM   2049  HN  HSD A 582      78.120  88.320  40.880  1.00  0.00           H 
ATOM   2050  CA  HSD A 582      79.700  88.200  39.580  1.00  0.00           C 
ATOM   2051  HA  HSD A 582      80.580  88.770  39.320  1.00  0.00           H 
ATOM   2052  CB  HSD A 582      80.340  86.880  40.190  1.00  0.00           C 
ATOM   2053  HB1 HSD A 582      79.520  86.240  40.600  1.00  0.00           H 
ATOM   2054  HB2 HSD A 582      80.830  86.220  39.450  1.00  0.00           H 
ATOM   2055  ND1 HSD A 582      82.520  86.430  41.410  1.00  0.00           N 
ATOM   2056  HD1 HSD A 582      82.800  85.690  40.800  1.00  0.00           H 
ATOM   2057  CG  HSD A 582      81.320  87.150  41.350  1.00  0.00           C 
ATOM   2058  CE1 HSD A 582      83.230  87.000  42.370  1.00  0.00           C 
ATOM   2059  HE1 HSD A 582      84.270  86.720  42.560  1.00  0.00           H 
ATOM   2060  NE2 HSD A 582      82.600  87.950  42.980  1.00  0.00           N 
ATOM   2061  CD2 HSD A 582      81.390  88.120  42.320  1.00  0.00           C 
ATOM   2062  HD2 HSD A 582      80.610  88.840  42.540  1.00  0.00           H 
ATOM   2063  C   HSD A 582      79.110  87.800  38.270  1.00  0.00           C 
ATOM   2064  O   HSD A 582      79.830  87.500  37.290  1.00  0.00           O 
ATOM   2065  N   TRP A 583      77.800  87.720  38.160  1.00  0.00           N 
ATOM   2066  HN  TRP A 583      77.280  87.680  39.010  1.00  0.00           H 
ATOM   2067  CA  TRP A 583      77.130  87.220  36.920  1.00  0.00           C 
ATOM   2068  HA  TRP A 583      77.870  87.060  36.150  1.00  0.00           H 
ATOM   2069  CB  TRP A 583      76.470  85.870  37.100  1.00  0.00           C 
ATOM   2070  HB1 TRP A 583      77.200  85.120  37.460  1.00  0.00           H 
ATOM   2071  HB2 TRP A 583      75.570  85.840  37.750  1.00  0.00           H 
ATOM   2072  CG  TRP A 583      75.900  85.320  35.800  1.00  0.00           C 
ATOM   2073  CD1 TRP A 583      76.600  84.710  34.750  1.00  0.00           C 
ATOM   2074  HD1 TRP A 583      77.670  84.640  34.840  1.00  0.00           H 
ATOM   2075  NE1 TRP A 583      75.760  84.240  33.830  1.00  0.00           N 
ATOM   2076  HE1 TRP A 583      75.960  83.740  33.020  1.00  0.00           H 
ATOM   2077  CE2 TRP A 583      74.450  84.620  34.150  1.00  0.00           C 
ATOM   2078  CD2 TRP A 583      74.510  85.210  35.390  1.00  0.00           C 
ATOM   2079  CE3 TRP A 583      73.310  85.550  36.040  1.00  0.00           C 
ATOM   2080  HE3 TRP A 583      73.350  86.110  36.960  1.00  0.00           H 
ATOM   2081  CZ3 TRP A 583      72.140  85.330  35.350  1.00  0.00           C 
ATOM   2082  HZ3 TRP A 583      71.170  85.550  35.780  1.00  0.00           H 
ATOM   2083  CZ2 TRP A 583      73.270  84.370  33.480  1.00  0.00           C 
ATOM   2084  HZ2 TRP A 583      73.190  83.830  32.550  1.00  0.00           H 
ATOM   2085  CH2 TRP A 583      72.130  84.690  34.110  1.00  0.00           C 
ATOM   2086  HH2 TRP A 583      71.190  84.550  33.600  1.00  0.00           H 
ATOM   2087  C   TRP A 583      76.240  88.340  36.400  1.00  0.00           C 
ATOM   2088  O   TRP A 583      75.280  88.210  35.600  1.00  0.00           O 
ATOM   2089  N   ARG A 584      76.580  89.570  36.890  1.00  0.00           N 
ATOM   2090  HN  ARG A 584      77.220  89.530  37.660  1.00  0.00           H 
ATOM   2091  CA  ARG A 584      75.890  90.820  36.650  1.00  0.00           C 
ATOM   2092  HA  ARG A 584      75.510  90.740  35.640  1.00  0.00           H 
ATOM   2093  CB  ARG A 584      74.690  90.750  37.710  1.00  0.00           C 
ATOM   2094  HB1 ARG A 584      74.120  89.800  37.690  1.00  0.00           H 
ATOM   2095  HB2 ARG A 584      75.170  90.730  38.710  1.00  0.00           H 
ATOM   2096  CG  ARG A 584      73.620  91.850  37.620  1.00  0.00           C 
ATOM   2097  HG1 ARG A 584      72.700  91.580  38.180  1.00  0.00           H 
ATOM   2098  HG2 ARG A 584      73.980  92.780  38.110  1.00  0.00           H 
ATOM   2099  CD  ARG A 584      73.130  92.120  36.120  1.00  0.00           C 
ATOM   2100  HD1 ARG A 584      72.130  92.590  36.030  1.00  0.00           H 
ATOM   2101  HD2 ARG A 584      73.900  92.800  35.690  1.00  0.00           H 
ATOM   2102  NE  ARG A 584      73.110  90.780  35.420  1.00  0.00           N 
ATOM   2103  HE  ARG A 584      73.620  90.040  35.850  1.00  0.00           H 
ATOM   2104  CZ  ARG A 584      72.370  90.410  34.430  1.00  0.00           C 
ATOM   2105  NH1 ARG A 584      72.510  89.170  33.970  1.00  0.00           N 
ATOM   2106 1HH1 ARG A 584      73.160  88.500  34.310  1.00  0.00           H 
ATOM   2107 2HH1 ARG A 584      71.830  88.870  33.300  1.00  0.00           H 
ATOM   2108  NH2 ARG A 584      71.570  91.230  33.740  1.00  0.00           N 
ATOM   2109 1HH2 ARG A 584      71.560  92.210  33.940  1.00  0.00           H 
ATOM   2110 2HH2 ARG A 584      70.980  90.920  33.000  1.00  0.00           H 
ATOM   2111  C   ARG A 584      76.790  91.960  36.770  1.00  0.00           C 
ATOM   2112  O   ARG A 584      77.600  92.180  35.850  1.00  0.00           O 
ATOM   2113  N   VAL A 585      76.770  92.840  37.850  1.00  0.00           N 
ATOM   2114  HN  VAL A 585      76.140  92.700  38.610  1.00  0.00           H 
ATOM   2115  CA  VAL A 585      77.680  93.990  37.970  1.00  0.00           C 
ATOM   2116  HA  VAL A 585      78.160  94.200  37.030  1.00  0.00           H 
ATOM   2117  CB  VAL A 585      76.920  95.280  38.330  1.00  0.00           C 
ATOM   2118  HB  VAL A 585      76.350  95.630  37.440  1.00  0.00           H 
ATOM   2119  CG1 VAL A 585      75.870  95.040  39.450  1.00  0.00           C 
ATOM   2120 1HG1 VAL A 585      75.480  96.040  39.730  1.00  0.00           H 
ATOM   2121 2HG1 VAL A 585      74.990  94.510  39.020  1.00  0.00           H 
ATOM   2122 3HG1 VAL A 585      76.300  94.570  40.360  1.00  0.00           H 
ATOM   2123  CG2 VAL A 585      77.980  96.340  38.740  1.00  0.00           C 
ATOM   2124 1HG2 VAL A 585      77.590  97.380  38.800  1.00  0.00           H 
ATOM   2125 2HG2 VAL A 585      78.270  96.090  39.780  1.00  0.00           H 
ATOM   2126 3HG2 VAL A 585      78.840  96.280  38.040  1.00  0.00           H 
ATOM   2127  C   VAL A 585      78.920  93.640  38.760  1.00  0.00           C 
ATOM   2128  O   VAL A 585      78.990  93.600  39.970  1.00  0.00           O 
ATOM   2129  N   ALA A 586      80.070  93.480  37.990  1.00  0.00           N 
ATOM   2130  HN  ALA A 586      79.890  93.250  37.040  1.00  0.00           H 
ATOM   2131  CA  ALA A 586      81.450  93.410  38.470  1.00  0.00           C 
ATOM   2132  HA  ALA A 586      81.350  93.640  39.520  1.00  0.00           H 
ATOM   2133  CB  ALA A 586      82.020  92.040  38.030  1.00  0.00           C 
ATOM   2134  HB1 ALA A 586      81.820  91.930  36.940  1.00  0.00           H 
ATOM   2135  HB2 ALA A 586      83.110  91.990  38.230  1.00  0.00           H 
ATOM   2136  HB3 ALA A 586      81.480  91.220  38.560  1.00  0.00           H 
ATOM   2137  C   ALA A 586      82.270  94.570  37.860  1.00  0.00           C 
ATOM   2138  O   ALA A 586      82.840  95.250  38.670  1.00  0.00           O 
ATOM   2139  N   HSD A 587      82.260  94.770  36.510  1.00  0.00           N 
ATOM   2140  HN  HSD A 587      81.650  94.270  35.900  1.00  0.00           H 
ATOM   2141  CA  HSD A 587      83.050  95.800  35.870  1.00  0.00           C 
ATOM   2142  HA  HSD A 587      83.970  95.960  36.410  1.00  0.00           H 
ATOM   2143  CB  HSD A 587      83.430  95.370  34.400  1.00  0.00           C 
ATOM   2144  HB1 HSD A 587      84.030  94.440  34.490  1.00  0.00           H 
ATOM   2145  HB2 HSD A 587      82.540  95.280  33.740  1.00  0.00           H 
ATOM   2146  ND1 HSD A 587      85.610  96.600  34.180  1.00  0.00           N 
ATOM   2147  HD1 HSD A 587      86.090  96.040  34.860  1.00  0.00           H 
ATOM   2148  CG  HSD A 587      84.310  96.430  33.760  1.00  0.00           C 
ATOM   2149  CE1 HSD A 587      86.180  97.600  33.470  1.00  0.00           C 
ATOM   2150  HE1 HSD A 587      87.250  97.790  33.560  1.00  0.00           H 
ATOM   2151  NE2 HSD A 587      85.350  98.050  32.570  1.00  0.00           N 
ATOM   2152  CD2 HSD A 587      84.200  97.300  32.710  1.00  0.00           C 
ATOM   2153  HD2 HSD A 587      83.350  97.370  32.040  1.00  0.00           H 
ATOM   2154  C   HSD A 587      82.380  97.170  35.910  1.00  0.00           C 
ATOM   2155  O   HSD A 587      83.100  98.170  35.890  1.00  0.00           O 
ATOM   2156  N   GLU A 588      81.040  97.170  36.030  1.00  0.00           N 
ATOM   2157  HN  GLU A 588      80.570  96.340  36.310  1.00  0.00           H 
ATOM   2158  CA  GLU A 588      80.280  98.390  36.130  1.00  0.00           C 
ATOM   2159  HA  GLU A 588      80.670  99.070  35.390  1.00  0.00           H 
ATOM   2160  CB  GLU A 588      78.780  98.050  35.790  1.00  0.00           C 
ATOM   2161  HB1 GLU A 588      78.830  97.900  34.690  1.00  0.00           H 
ATOM   2162  HB2 GLU A 588      78.510  97.040  36.180  1.00  0.00           H 
ATOM   2163  CG  GLU A 588      77.580  98.920  36.280  1.00  0.00           C 
ATOM   2164  HG1 GLU A 588      77.670  99.000  37.390  1.00  0.00           H 
ATOM   2165  HG2 GLU A 588      77.710  99.930  35.830  1.00  0.00           H 
ATOM   2166  CD  GLU A 588      76.240  98.460  35.860  1.00  0.00           C 
ATOM   2167  OE1 GLU A 588      76.120  97.390  35.190  1.00  0.00           O 
ATOM   2168  OE2 GLU A 588      75.280  99.220  35.980  1.00  0.00           O 
ATOM   2169  C   GLU A 588      80.490  99.220  37.420  1.00  0.00           C 
ATOM   2170  O   GLU A 588      80.240 100.450  37.330  1.00  0.00           O 
ATOM   2171  N   ARG A 589      80.940  98.630  38.530  1.00  0.00           N 
ATOM   2172  HN  ARG A 589      81.240  97.680  38.510  1.00  0.00           H 
ATOM   2173  CA  ARG A 589      81.490  99.420  39.650  1.00  0.00           C 
ATOM   2174  HA  ARG A 589      80.720 100.070  40.050  1.00  0.00           H 
ATOM   2175  CB  ARG A 589      81.960  98.650  40.920  1.00  0.00           C 
ATOM   2176  HB1 ARG A 589      82.540  99.390  41.520  1.00  0.00           H 
ATOM   2177  HB2 ARG A 589      81.100  98.140  41.400  1.00  0.00           H 
ATOM   2178  CG  ARG A 589      82.980  97.600  40.600  1.00  0.00           C 
ATOM   2179  HG1 ARG A 589      82.700  96.650  41.090  1.00  0.00           H 
ATOM   2180  HG2 ARG A 589      82.980  97.460  39.500  1.00  0.00           H 
ATOM   2181  CD  ARG A 589      84.420  97.900  41.180  1.00  0.00           C 
ATOM   2182  HD1 ARG A 589      84.780  98.850  40.720  1.00  0.00           H 
ATOM   2183  HD2 ARG A 589      84.360  97.950  42.290  1.00  0.00           H 
ATOM   2184  NE  ARG A 589      85.410  96.850  40.710  1.00  0.00           N 
ATOM   2185  HE  ARG A 589      86.150  97.170  40.120  1.00  0.00           H 
ATOM   2186  CZ  ARG A 589      85.440  95.600  41.130  1.00  0.00           C 
ATOM   2187  NH1 ARG A 589      84.660  95.060  41.990  1.00  0.00           N 
ATOM   2188 1HH1 ARG A 589      84.120  95.690  42.550  1.00  0.00           H 
ATOM   2189 2HH1 ARG A 589      84.690  94.080  42.200  1.00  0.00           H 
ATOM   2190  NH2 ARG A 589      86.300  94.800  40.470  1.00  0.00           N 
ATOM   2191 1HH2 ARG A 589      86.770  95.210  39.690  1.00  0.00           H 
ATOM   2192 2HH2 ARG A 589      86.590  94.010  41.000  1.00  0.00           H 
ATOM   2193  C   ARG A 589      82.660 100.270  39.130  1.00  0.00           C 
ATOM   2194  O   ARG A 589      82.790 101.420  39.640  1.00  0.00           O 
ATOM   2195  N   MET B 454     111.790  88.350  71.670  1.00  0.00           N 
ATOM   2196  HN  MET B 454     112.040  88.700  72.570  1.00  0.00           H 
ATOM   2197  CA  MET B 454     111.610  86.920  71.430  1.00  0.00           C 
ATOM   2198  HA  MET B 454     112.410  86.600  70.770  1.00  0.00           H 
ATOM   2199  CB  MET B 454     111.560  85.990  72.670  1.00  0.00           C 
ATOM   2200  HB1 MET B 454     110.770  86.440  73.300  1.00  0.00           H 
ATOM   2201  HB2 MET B 454     111.230  84.960  72.420  1.00  0.00           H 
ATOM   2202  CG  MET B 454     112.830  85.770  73.520  1.00  0.00           C 
ATOM   2203  HG1 MET B 454     113.530  85.170  72.900  1.00  0.00           H 
ATOM   2204  HG2 MET B 454     113.250  86.790  73.630  1.00  0.00           H 
ATOM   2205  SD  MET B 454     112.450  84.920  75.040  1.00  0.00           S 
ATOM   2206  CE  MET B 454     114.210  84.600  75.510  1.00  0.00           C 
ATOM   2207  HE1 MET B 454     114.750  83.810  74.940  1.00  0.00           H 
ATOM   2208  HE2 MET B 454     114.860  85.490  75.360  1.00  0.00           H 
ATOM   2209  HE3 MET B 454     114.220  84.350  76.590  1.00  0.00           H 
ATOM   2210  C   MET B 454     110.300  86.700  70.720  1.00  0.00           C 
ATOM   2211  O   MET B 454     110.310  85.880  69.820  1.00  0.00           O 
ATOM   2212  N   SER B 455     109.140  87.300  71.090  1.00  0.00           N 
ATOM   2213  HN  SER B 455     109.070  87.980  71.810  1.00  0.00           H 
ATOM   2214  CA  SER B 455     107.870  86.890  70.540  1.00  0.00           C 
ATOM   2215  HA  SER B 455     107.810  85.810  70.570  1.00  0.00           H 
ATOM   2216  CB  SER B 455     106.690  87.440  71.330  1.00  0.00           C 
ATOM   2217  HB1 SER B 455     106.800  88.540  71.250  1.00  0.00           H 
ATOM   2218  HB2 SER B 455     105.720  87.150  70.880  1.00  0.00           H 
ATOM   2219  OG  SER B 455     106.760  86.990  72.680  1.00  0.00           O 
ATOM   2220  HG1 SER B 455     107.500  87.430  73.110  1.00  0.00           H 
ATOM   2221  C   SER B 455     107.700  87.200  69.080  1.00  0.00           C 
ATOM   2222  O   SER B 455     107.200  86.390  68.340  1.00  0.00           O 
ATOM   2223  N   PHE B 456     108.250  88.380  68.600  1.00  0.00           N 
ATOM   2224  HN  PHE B 456     108.630  89.120  69.150  1.00  0.00           H 
ATOM   2225  CA  PHE B 456     108.440  88.610  67.190  1.00  0.00           C 
ATOM   2226  HA  PHE B 456     107.500  88.470  66.680  1.00  0.00           H 
ATOM   2227  CB  PHE B 456     109.130  89.990  67.040  1.00  0.00           C 
ATOM   2228  HB1 PHE B 456     110.030  90.140  67.680  1.00  0.00           H 
ATOM   2229  HB2 PHE B 456     109.500  90.120  66.000  1.00  0.00           H 
ATOM   2230  CG  PHE B 456     108.170  91.130  67.200  1.00  0.00           C 
ATOM   2231  CD1 PHE B 456     106.970  91.150  66.530  1.00  0.00           C 
ATOM   2232  HD1 PHE B 456     106.690  90.270  65.970  1.00  0.00           H 
ATOM   2233  CE1 PHE B 456     106.130  92.290  66.590  1.00  0.00           C 
ATOM   2234  HE1 PHE B 456     105.200  92.320  66.040  1.00  0.00           H 
ATOM   2235  CZ  PHE B 456     106.500  93.400  67.370  1.00  0.00           C 
ATOM   2236  HZ  PHE B 456     105.900  94.290  67.520  1.00  0.00           H 
ATOM   2237  CD2 PHE B 456     108.500  92.230  68.000  1.00  0.00           C 
ATOM   2238  HD2 PHE B 456     109.450  92.210  68.520  1.00  0.00           H 
ATOM   2239  CE2 PHE B 456     107.690  93.370  68.100  1.00  0.00           C 
ATOM   2240  HE2 PHE B 456     107.840  94.110  68.870  1.00  0.00           H 
ATOM   2241  C   PHE B 456     109.320  87.590  66.540  1.00  0.00           C 
ATOM   2242  O   PHE B 456     108.940  87.090  65.480  1.00  0.00           O 
ATOM   2243  N   ALA B 457     110.450  87.180  67.170  1.00  0.00           N 
ATOM   2244  HN  ALA B 457     110.610  87.570  68.080  1.00  0.00           H 
ATOM   2245  CA  ALA B 457     111.390  86.210  66.660  1.00  0.00           C 
ATOM   2246  HA  ALA B 457     111.620  86.600  65.680  1.00  0.00           H 
ATOM   2247  CB  ALA B 457     112.710  86.210  67.480  1.00  0.00           C 
ATOM   2248  HB1 ALA B 457     113.430  85.630  66.870  1.00  0.00           H 
ATOM   2249  HB2 ALA B 457     112.980  87.290  67.440  1.00  0.00           H 
ATOM   2250  HB3 ALA B 457     112.550  85.850  68.520  1.00  0.00           H 
ATOM   2251  C   ALA B 457     110.670  84.930  66.430  1.00  0.00           C 
ATOM   2252  O   ALA B 457     110.850  84.280  65.400  1.00  0.00           O 
ATOM   2253  N   LEU B 458     109.860  84.500  67.390  1.00  0.00           N 
ATOM   2254  HN  LEU B 458     109.740  85.040  68.220  1.00  0.00           H 
ATOM   2255  CA  LEU B 458     108.930  83.320  67.200  1.00  0.00           C 
ATOM   2256  HA  LEU B 458     109.590  82.500  66.960  1.00  0.00           H 
ATOM   2257  CB  LEU B 458     108.110  82.910  68.490  1.00  0.00           C 
ATOM   2258  HB1 LEU B 458     107.890  83.810  69.110  1.00  0.00           H 
ATOM   2259  HB2 LEU B 458     107.160  82.420  68.170  1.00  0.00           H 
ATOM   2260  CG  LEU B 458     108.840  82.020  69.530  1.00  0.00           C 
ATOM   2261  HG  LEU B 458     108.120  81.780  70.340  1.00  0.00           H 
ATOM   2262  CD1 LEU B 458     109.430  80.720  68.950  1.00  0.00           C 
ATOM   2263 1HD1 LEU B 458     110.430  80.770  68.460  1.00  0.00           H 
ATOM   2264 2HD1 LEU B 458     109.480  79.990  69.780  1.00  0.00           H 
ATOM   2265 3HD1 LEU B 458     108.710  80.260  68.240  1.00  0.00           H 
ATOM   2266  CD2 LEU B 458     109.920  82.720  70.370  1.00  0.00           C 
ATOM   2267 1HD2 LEU B 458     110.810  82.950  69.750  1.00  0.00           H 
ATOM   2268 2HD2 LEU B 458     109.540  83.690  70.760  1.00  0.00           H 
ATOM   2269 3HD2 LEU B 458     110.210  82.160  71.290  1.00  0.00           H 
ATOM   2270  C   LEU B 458     108.030  83.340  66.080  1.00  0.00           C 
ATOM   2271  O   LEU B 458     107.950  82.470  65.230  1.00  0.00           O 
ATOM   2272  N   VAL B 459     107.290  84.440  65.960  1.00  0.00           N 
ATOM   2273  HN  VAL B 459     107.380  85.180  66.630  1.00  0.00           H 
ATOM   2274  CA  VAL B 459     106.410  84.710  64.840  1.00  0.00           C 
ATOM   2275  HA  VAL B 459     105.640  83.950  64.920  1.00  0.00           H 
ATOM   2276  CB  VAL B 459     105.570  86.010  65.070  1.00  0.00           C 
ATOM   2277  HB  VAL B 459     106.290  86.840  65.260  1.00  0.00           H 
ATOM   2278  CG1 VAL B 459     104.800  86.460  63.800  1.00  0.00           C 
ATOM   2279 1HG1 VAL B 459     104.330  87.460  63.940  1.00  0.00           H 
ATOM   2280 2HG1 VAL B 459     105.510  86.720  62.990  1.00  0.00           H 
ATOM   2281 3HG1 VAL B 459     104.150  85.680  63.360  1.00  0.00           H 
ATOM   2282  CG2 VAL B 459     104.600  85.910  66.280  1.00  0.00           C 
ATOM   2283 1HG2 VAL B 459     103.890  86.760  66.350  1.00  0.00           H 
ATOM   2284 2HG2 VAL B 459     103.880  85.070  66.270  1.00  0.00           H 
ATOM   2285 3HG2 VAL B 459     105.190  85.850  67.220  1.00  0.00           H 
ATOM   2286  C   VAL B 459     107.170  84.760  63.470  1.00  0.00           C 
ATOM   2287  O   VAL B 459     107.050  83.850  62.610  1.00  0.00           O 
ATOM   2288  N   LEU B 460     108.010  85.810  63.330  1.00  0.00           N 
ATOM   2289  HN  LEU B 460     108.090  86.450  64.090  1.00  0.00           H 
ATOM   2290  CA  LEU B 460     108.760  86.020  62.090  1.00  0.00           C 
ATOM   2291  HA  LEU B 460     107.940  86.050  61.380  1.00  0.00           H 
ATOM   2292  CB  LEU B 460     109.480  87.370  61.880  1.00  0.00           C 
ATOM   2293  HB1 LEU B 460     110.300  87.490  62.620  1.00  0.00           H 
ATOM   2294  HB2 LEU B 460     110.120  87.220  60.980  1.00  0.00           H 
ATOM   2295  CG  LEU B 460     108.670  88.570  61.570  1.00  0.00           C 
ATOM   2296  HG  LEU B 460     108.020  88.380  60.690  1.00  0.00           H 
ATOM   2297  CD1 LEU B 460     107.770  88.930  62.790  1.00  0.00           C 
ATOM   2298 1HD1 LEU B 460     107.150  89.840  62.650  1.00  0.00           H 
ATOM   2299 2HD1 LEU B 460     107.020  88.130  62.950  1.00  0.00           H 
ATOM   2300 3HD1 LEU B 460     108.370  89.080  63.710  1.00  0.00           H 
ATOM   2301  CD2 LEU B 460     109.540  89.780  61.160  1.00  0.00           C 
ATOM   2302 1HD2 LEU B 460     110.010  89.680  60.160  1.00  0.00           H 
ATOM   2303 2HD2 LEU B 460     108.930  90.710  61.160  1.00  0.00           H 
ATOM   2304 3HD2 LEU B 460     110.310  89.870  61.950  1.00  0.00           H 
ATOM   2305  C   LEU B 460     109.750  84.870  61.630  1.00  0.00           C 
ATOM   2306  O   LEU B 460     109.860  84.510  60.440  1.00  0.00           O 
ATOM   2307  N   GLY B 461     110.370  84.200  62.610  1.00  0.00           N 
ATOM   2308  HN  GLY B 461     110.270  84.440  63.570  1.00  0.00           H 
ATOM   2309  CA  GLY B 461     111.190  83.060  62.310  1.00  0.00           C 
ATOM   2310  HA1 GLY B 461     111.830  83.410  61.510  1.00  0.00           H 
ATOM   2311  HA2 GLY B 461     111.690  82.690  63.190  1.00  0.00           H 
ATOM   2312  C   GLY B 461     110.390  81.850  61.890  1.00  0.00           C 
ATOM   2313  O   GLY B 461     110.950  81.130  61.060  1.00  0.00           O 
ATOM   2314  N   TRP B 462     109.230  81.580  62.510  1.00  0.00           N 
ATOM   2315  HN  TRP B 462     109.010  82.070  63.350  1.00  0.00           H 
ATOM   2316  CA  TRP B 462     108.400  80.490  62.060  1.00  0.00           C 
ATOM   2317  HA  TRP B 462     109.140  79.710  61.980  1.00  0.00           H 
ATOM   2318  CB  TRP B 462     107.360  80.130  63.130  1.00  0.00           C 
ATOM   2319  HB1 TRP B 462     107.110  81.060  63.690  1.00  0.00           H 
ATOM   2320  HB2 TRP B 462     106.420  79.720  62.700  1.00  0.00           H 
ATOM   2321  CG  TRP B 462     107.850  79.100  64.110  1.00  0.00           C 
ATOM   2322  CD1 TRP B 462     108.160  79.260  65.410  1.00  0.00           C 
ATOM   2323  HD1 TRP B 462     107.970  80.120  66.030  1.00  0.00           H 
ATOM   2324  NE1 TRP B 462     108.350  77.970  65.970  1.00  0.00           N 
ATOM   2325  HE1 TRP B 462     108.800  77.720  66.800  1.00  0.00           H 
ATOM   2326  CE2 TRP B 462     108.390  77.040  65.010  1.00  0.00           C 
ATOM   2327  CD2 TRP B 462     108.000  77.700  63.800  1.00  0.00           C 
ATOM   2328  CE3 TRP B 462     107.950  76.990  62.620  1.00  0.00           C 
ATOM   2329  HE3 TRP B 462     107.880  77.510  61.680  1.00  0.00           H 
ATOM   2330  CZ3 TRP B 462     108.260  75.650  62.670  1.00  0.00           C 
ATOM   2331  HZ3 TRP B 462     108.090  75.100  61.750  1.00  0.00           H 
ATOM   2332  CZ2 TRP B 462     108.640  75.700  65.020  1.00  0.00           C 
ATOM   2333  HZ2 TRP B 462     108.900  75.220  65.950  1.00  0.00           H 
ATOM   2334  CH2 TRP B 462     108.510  75.010  63.870  1.00  0.00           C 
ATOM   2335  HH2 TRP B 462     108.730  73.950  63.920  1.00  0.00           H 
ATOM   2336  C   TRP B 462     107.810  80.750  60.630  1.00  0.00           C 
ATOM   2337  O   TRP B 462     107.930  80.000  59.680  1.00  0.00           O 
ATOM   2338  N   CYS B 463     107.320  81.940  60.410  1.00  0.00           N 
ATOM   2339  HN  CYS B 463     107.390  82.680  61.070  1.00  0.00           H 
ATOM   2340  CA  CYS B 463     106.650  82.440  59.150  1.00  0.00           C 
ATOM   2341  HA  CYS B 463     105.760  81.860  58.990  1.00  0.00           H 
ATOM   2342  CB  CYS B 463     106.330  83.900  59.390  1.00  0.00           C 
ATOM   2343  HB1 CYS B 463     107.230  84.390  59.820  1.00  0.00           H 
ATOM   2344  HB2 CYS B 463     106.090  84.430  58.440  1.00  0.00           H 
ATOM   2345  SG  CYS B 463     104.890  83.890  60.460  1.00  0.00           S 
ATOM   2346  HG1 CYS B 463     105.270  82.950  61.310  1.00  0.00           H 
ATOM   2347  C   CYS B 463     107.520  82.320  57.860  1.00  0.00           C 
ATOM   2348  O   CYS B 463     107.130  82.030  56.720  1.00  0.00           O 
ATOM   2349  N   ASN B 464     108.840  82.550  58.020  1.00  0.00           N 
ATOM   2350  HN  ASN B 464     109.150  82.900  58.900  1.00  0.00           H 
ATOM   2351  CA  ASN B 464     109.910  82.280  57.000  1.00  0.00           C 
ATOM   2352  HA  ASN B 464     109.730  82.880  56.120  1.00  0.00           H 
ATOM   2353  CB  ASN B 464     111.220  82.650  57.600  1.00  0.00           C 
ATOM   2354  HB1 ASN B 464     111.450  82.220  58.600  1.00  0.00           H 
ATOM   2355  HB2 ASN B 464     111.970  82.260  56.890  1.00  0.00           H 
ATOM   2356  CG  ASN B 464     111.320  84.150  57.610  1.00  0.00           C 
ATOM   2357  OD1 ASN B 464     110.700  84.890  56.800  1.00  0.00           O 
ATOM   2358  ND2 ASN B 464     112.000  84.710  58.680  1.00  0.00           N 
ATOM   2359 1HD2 ASN B 464     112.110  84.200  59.530  1.00  0.00           H 
ATOM   2360 2HD2 ASN B 464     112.280  85.660  58.510  1.00  0.00           H 
ATOM   2361  C   ASN B 464     110.000  80.810  56.600  1.00  0.00           C 
ATOM   2362  O   ASN B 464     110.410  80.530  55.460  1.00  0.00           O 
ATOM   2363  N   VAL B 465     109.570  79.870  57.400  1.00  0.00           N 
ATOM   2364  HN  VAL B 465     109.310  80.220  58.300  1.00  0.00           H 
ATOM   2365  CA  VAL B 465     109.410  78.430  57.060  1.00  0.00           C 
ATOM   2366  HA  VAL B 465     110.400  78.120  56.770  1.00  0.00           H 
ATOM   2367  CB  VAL B 465     109.080  77.570  58.330  1.00  0.00           C 
ATOM   2368  HB  VAL B 465     108.120  77.930  58.760  1.00  0.00           H 
ATOM   2369  CG1 VAL B 465     109.100  76.070  58.010  1.00  0.00           C 
ATOM   2370 1HG1 VAL B 465     109.900  75.790  57.290  1.00  0.00           H 
ATOM   2371 2HG1 VAL B 465     109.350  75.480  58.910  1.00  0.00           H 
ATOM   2372 3HG1 VAL B 465     108.170  75.680  57.550  1.00  0.00           H 
ATOM   2373  CG2 VAL B 465     110.160  77.850  59.470  1.00  0.00           C 
ATOM   2374 1HG2 VAL B 465     110.200  78.920  59.770  1.00  0.00           H 
ATOM   2375 2HG2 VAL B 465     109.870  77.310  60.400  1.00  0.00           H 
ATOM   2376 3HG2 VAL B 465     111.160  77.450  59.190  1.00  0.00           H 
ATOM   2377  C   VAL B 465     108.380  78.280  55.840  1.00  0.00           C 
ATOM   2378  O   VAL B 465     108.580  77.510  54.920  1.00  0.00           O 
ATOM   2379  N   MET B 466     107.320  79.080  55.870  1.00  0.00           N 
ATOM   2380  HN  MET B 466     107.130  79.800  56.540  1.00  0.00           H 
ATOM   2381  CA  MET B 466     106.350  79.070  54.790  1.00  0.00           C 
ATOM   2382  HA  MET B 466     106.020  78.080  54.510  1.00  0.00           H 
ATOM   2383  CB  MET B 466     105.140  80.110  54.940  1.00  0.00           C 
ATOM   2384  HB1 MET B 466     105.640  81.090  54.770  1.00  0.00           H 
ATOM   2385  HB2 MET B 466     104.400  79.810  54.170  1.00  0.00           H 
ATOM   2386  CG  MET B 466     104.650  80.080  56.440  1.00  0.00           C 
ATOM   2387  HG1 MET B 466     104.170  79.100  56.620  1.00  0.00           H 
ATOM   2388  HG2 MET B 466     105.580  80.190  57.050  1.00  0.00           H 
ATOM   2389  SD  MET B 466     103.670  81.500  57.000  1.00  0.00           S 
ATOM   2390  CE  MET B 466     102.060  81.040  56.300  1.00  0.00           C 
ATOM   2391  HE1 MET B 466     102.090  81.050  55.190  1.00  0.00           H 
ATOM   2392  HE2 MET B 466     101.820  80.060  56.780  1.00  0.00           H 
ATOM   2393  HE3 MET B 466     101.310  81.800  56.620  1.00  0.00           H 
ATOM   2394  C   MET B 466     106.980  79.440  53.410  1.00  0.00           C 
ATOM   2395  O   MET B 466     106.700  78.920  52.370  1.00  0.00           O 
ATOM   2396  N   TYR B 467     108.000  80.290  53.330  1.00  0.00           N 
ATOM   2397  HN  TYR B 467     108.380  80.680  54.170  1.00  0.00           H 
ATOM   2398  CA  TYR B 467     108.730  80.540  52.040  1.00  0.00           C 
ATOM   2399  HA  TYR B 467     108.070  81.050  51.350  1.00  0.00           H 
ATOM   2400  CB  TYR B 467     109.870  81.500  52.290  1.00  0.00           C 
ATOM   2401  HB1 TYR B 467     109.480  82.380  52.850  1.00  0.00           H 
ATOM   2402  HB2 TYR B 467     110.530  80.890  52.950  1.00  0.00           H 
ATOM   2403  CG  TYR B 467     110.800  81.930  51.110  1.00  0.00           C 
ATOM   2404  CD1 TYR B 467     110.330  82.890  50.220  1.00  0.00           C 
ATOM   2405  HD1 TYR B 467     109.440  83.470  50.420  1.00  0.00           H 
ATOM   2406  CE1 TYR B 467     111.100  83.120  49.010  1.00  0.00           C 
ATOM   2407  HE1 TYR B 467     110.800  83.790  48.210  1.00  0.00           H 
ATOM   2408  CZ  TYR B 467     112.360  82.420  48.820  1.00  0.00           C 
ATOM   2409  OH  TYR B 467     113.100  82.540  47.550  1.00  0.00           O 
ATOM   2410  HH  TYR B 467     114.050  82.470  47.690  1.00  0.00           H 
ATOM   2411  CD2 TYR B 467     112.040  81.300  50.930  1.00  0.00           C 
ATOM   2412  HD2 TYR B 467     112.360  80.560  51.650  1.00  0.00           H 
ATOM   2413  CE2 TYR B 467     112.880  81.640  49.880  1.00  0.00           C 
ATOM   2414  HE2 TYR B 467     113.790  81.060  49.770  1.00  0.00           H 
ATOM   2415  C   TYR B 467     109.310  79.240  51.320  1.00  0.00           C 
ATOM   2416  O   TYR B 467     109.400  79.160  50.090  1.00  0.00           O 
ATOM   2417  N   PHE B 468     109.690  78.250  52.110  1.00  0.00           N 
ATOM   2418  HN  PHE B 468     109.440  78.290  53.080  1.00  0.00           H 
ATOM   2419  CA  PHE B 468     110.340  77.090  51.660  1.00  0.00           C 
ATOM   2420  HA  PHE B 468     111.010  77.380  50.870  1.00  0.00           H 
ATOM   2421  CB  PHE B 468     111.320  76.420  52.740  1.00  0.00           C 
ATOM   2422  HB1 PHE B 468     110.860  76.350  53.750  1.00  0.00           H 
ATOM   2423  HB2 PHE B 468     111.660  75.420  52.400  1.00  0.00           H 
ATOM   2424  CG  PHE B 468     112.590  77.250  52.950  1.00  0.00           C 
ATOM   2425  CD1 PHE B 468     113.630  77.090  52.070  1.00  0.00           C 
ATOM   2426  HD1 PHE B 468     113.510  76.370  51.280  1.00  0.00           H 
ATOM   2427  CE1 PHE B 468     114.850  77.710  52.330  1.00  0.00           C 
ATOM   2428  HE1 PHE B 468     115.740  77.670  51.720  1.00  0.00           H 
ATOM   2429  CZ  PHE B 468     114.990  78.560  53.460  1.00  0.00           C 
ATOM   2430  HZ  PHE B 468     115.920  79.020  53.760  1.00  0.00           H 
ATOM   2431  CD2 PHE B 468     112.660  78.180  54.030  1.00  0.00           C 
ATOM   2432  HD2 PHE B 468     111.800  78.520  54.590  1.00  0.00           H 
ATOM   2433  CE2 PHE B 468     113.880  78.850  54.210  1.00  0.00           C 
ATOM   2434  HE2 PHE B 468     113.970  79.660  54.920  1.00  0.00           H 
ATOM   2435  C   PHE B 468     109.370  76.070  51.090  1.00  0.00           C 
ATOM   2436  O   PHE B 468     109.790  75.020  50.560  1.00  0.00           O 
ATOM   2437  N   ALA B 469     108.050  76.350  51.080  1.00  0.00           N 
ATOM   2438  HN  ALA B 469     107.710  77.170  51.540  1.00  0.00           H 
ATOM   2439  CA  ALA B 469     107.080  75.470  50.560  1.00  0.00           C 
ATOM   2440  HA  ALA B 469     107.290  74.510  51.010  1.00  0.00           H 
ATOM   2441  CB  ALA B 469     105.710  76.010  51.130  1.00  0.00           C 
ATOM   2442  HB1 ALA B 469     105.830  76.190  52.220  1.00  0.00           H 
ATOM   2443  HB2 ALA B 469     105.390  76.970  50.680  1.00  0.00           H 
ATOM   2444  HB3 ALA B 469     104.880  75.270  51.210  1.00  0.00           H 
ATOM   2445  C   ALA B 469     107.050  75.380  49.040  1.00  0.00           C 
ATOM   2446  O   ALA B 469     106.570  74.400  48.480  1.00  0.00           O 
ATOM   2447  N   ARG B 470     107.680  76.350  48.310  1.00  0.00           N 
ATOM   2448  HN  ARG B 470     108.110  77.090  48.810  1.00  0.00           H 
ATOM   2449  CA  ARG B 470     107.640  76.350  46.850  1.00  0.00           C 
ATOM   2450  HA  ARG B 470     106.620  76.190  46.530  1.00  0.00           H 
ATOM   2451  CB  ARG B 470     108.350  77.700  46.320  1.00  0.00           C 
ATOM   2452  HB1 ARG B 470     108.280  77.820  45.220  1.00  0.00           H 
ATOM   2453  HB2 ARG B 470     107.800  78.590  46.700  1.00  0.00           H 
ATOM   2454  CG  ARG B 470     109.830  77.870  46.670  1.00  0.00           C 
ATOM   2455  HG1 ARG B 470     109.880  77.590  47.740  1.00  0.00           H 
ATOM   2456  HG2 ARG B 470     110.500  77.300  45.990  1.00  0.00           H 
ATOM   2457  CD  ARG B 470     110.290  79.350  46.550  1.00  0.00           C 
ATOM   2458  HD1 ARG B 470     111.340  79.400  46.900  1.00  0.00           H 
ATOM   2459  HD2 ARG B 470     110.300  79.690  45.490  1.00  0.00           H 
ATOM   2460  NE  ARG B 470     109.560  80.200  47.510  1.00  0.00           N 
ATOM   2461  HE  ARG B 470     109.620  79.910  48.470  1.00  0.00           H 
ATOM   2462  CZ  ARG B 470     108.980  81.330  47.220  1.00  0.00           C 
ATOM   2463  NH1 ARG B 470     109.270  81.980  46.080  1.00  0.00           N 
ATOM   2464 1HH1 ARG B 470     110.210  81.910  45.740  1.00  0.00           H 
ATOM   2465 2HH1 ARG B 470     108.600  82.700  45.880  1.00  0.00           H 
ATOM   2466  NH2 ARG B 470     108.180  81.840  48.140  1.00  0.00           N 
ATOM   2467 1HH2 ARG B 470     108.170  81.480  49.070  1.00  0.00           H 
ATOM   2468 2HH2 ARG B 470     107.650  82.660  47.910  1.00  0.00           H 
ATOM   2469  C   ARG B 470     108.450  75.190  46.210  1.00  0.00           C 
ATOM   2470  O   ARG B 470     108.150  74.850  45.060  1.00  0.00           O 
ATOM   2471  N   GLY B 471     109.330  74.490  47.000  1.00  0.00           N 
ATOM   2472  HN  GLY B 471     109.430  74.690  47.970  1.00  0.00           H 
ATOM   2473  CA  GLY B 471     110.230  73.400  46.610  1.00  0.00           C 
ATOM   2474  HA1 GLY B 471     111.000  73.710  45.920  1.00  0.00           H 
ATOM   2475  HA2 GLY B 471     110.600  73.080  47.570  1.00  0.00           H 
ATOM   2476  C   GLY B 471     109.640  72.250  46.010  1.00  0.00           C 
ATOM   2477  O   GLY B 471     110.220  71.760  45.080  1.00  0.00           O 
ATOM   2478  N   PHE B 472     108.450  71.860  46.500  1.00  0.00           N 
ATOM   2479  HN  PHE B 472     108.060  72.330  47.290  1.00  0.00           H 
ATOM   2480  CA  PHE B 472     107.740  70.620  46.220  1.00  0.00           C 
ATOM   2481  HA  PHE B 472     108.220  69.990  45.490  1.00  0.00           H 
ATOM   2482  CB  PHE B 472     107.640  69.840  47.550  1.00  0.00           C 
ATOM   2483  HB1 PHE B 472     108.710  69.680  47.810  1.00  0.00           H 
ATOM   2484  HB2 PHE B 472     107.180  70.560  48.260  1.00  0.00           H 
ATOM   2485  CG  PHE B 472     106.880  68.500  47.480  1.00  0.00           C 
ATOM   2486  CD1 PHE B 472     107.540  67.390  46.930  1.00  0.00           C 
ATOM   2487  HD1 PHE B 472     108.550  67.400  46.560  1.00  0.00           H 
ATOM   2488  CE1 PHE B 472     106.850  66.210  46.750  1.00  0.00           C 
ATOM   2489  HE1 PHE B 472     107.400  65.430  46.240  1.00  0.00           H 
ATOM   2490  CZ  PHE B 472     105.500  66.060  47.140  1.00  0.00           C 
ATOM   2491  HZ  PHE B 472     105.030  65.090  47.060  1.00  0.00           H 
ATOM   2492  CD2 PHE B 472     105.530  68.340  47.910  1.00  0.00           C 
ATOM   2493  HD2 PHE B 472     105.140  69.290  48.240  1.00  0.00           H 
ATOM   2494  CE2 PHE B 472     104.800  67.160  47.690  1.00  0.00           C 
ATOM   2495  HE2 PHE B 472     103.810  67.080  48.120  1.00  0.00           H 
ATOM   2496  C   PHE B 472     106.410  71.000  45.550  1.00  0.00           C 
ATOM   2497  O   PHE B 472     105.420  70.260  45.570  1.00  0.00           O 
ATOM   2498  N   GLN B 473     106.320  72.280  45.080  1.00  0.00           N 
ATOM   2499  HN  GLN B 473     107.170  72.780  44.960  1.00  0.00           H 
ATOM   2500  CA  GLN B 473     105.040  72.860  44.700  1.00  0.00           C 
ATOM   2501  HA  GLN B 473     105.280  73.910  44.630  1.00  0.00           H 
ATOM   2502  CB  GLN B 473     104.580  72.290  43.350  1.00  0.00           C 
ATOM   2503  HB1 GLN B 473     105.440  72.150  42.670  1.00  0.00           H 
ATOM   2504  HB2 GLN B 473     104.050  71.350  43.610  1.00  0.00           H 
ATOM   2505  CG  GLN B 473     103.560  73.090  42.600  1.00  0.00           C 
ATOM   2506  HG1 GLN B 473     102.620  73.300  43.150  1.00  0.00           H 
ATOM   2507  HG2 GLN B 473     103.960  74.080  42.290  1.00  0.00           H 
ATOM   2508  CD  GLN B 473     103.060  72.230  41.370  1.00  0.00           C 
ATOM   2509  OE1 GLN B 473     102.760  71.060  41.470  1.00  0.00           O 
ATOM   2510  NE2 GLN B 473     103.200  72.850  40.150  1.00  0.00           N 
ATOM   2511 1HE2 GLN B 473     103.760  73.660  39.960  1.00  0.00           H 
ATOM   2512 2HE2 GLN B 473     103.010  72.430  39.260  1.00  0.00           H 
ATOM   2513  C   GLN B 473     103.940  72.740  45.740  1.00  0.00           C 
ATOM   2514  O   GLN B 473     102.780  72.310  45.540  1.00  0.00           O 
ATOM   2515  N   MET B 474     104.310  73.020  47.060  1.00  0.00           N 
ATOM   2516  HN  MET B 474     105.260  73.170  47.310  1.00  0.00           H 
ATOM   2517  CA  MET B 474     103.260  73.170  48.070  1.00  0.00           C 
ATOM   2518  HA  MET B 474     102.690  72.260  48.010  1.00  0.00           H 
ATOM   2519  CB  MET B 474     103.750  72.960  49.560  1.00  0.00           C 
ATOM   2520  HB1 MET B 474     104.610  73.620  49.820  1.00  0.00           H 
ATOM   2521  HB2 MET B 474     102.940  73.140  50.300  1.00  0.00           H 
ATOM   2522  CG  MET B 474     104.280  71.480  49.770  1.00  0.00           C 
ATOM   2523  HG1 MET B 474     103.680  70.750  49.190  1.00  0.00           H 
ATOM   2524  HG2 MET B 474     105.340  71.540  49.440  1.00  0.00           H 
ATOM   2525  SD  MET B 474     104.260  70.920  51.510  1.00  0.00           S 
ATOM   2526  CE  MET B 474     105.520  69.570  51.300  1.00  0.00           C 
ATOM   2527  HE1 MET B 474     106.340  69.970  50.670  1.00  0.00           H 
ATOM   2528  HE2 MET B 474     105.840  69.230  52.310  1.00  0.00           H 
ATOM   2529  HE3 MET B 474     105.040  68.730  50.760  1.00  0.00           H 
ATOM   2530  C   MET B 474     102.270  74.290  47.940  1.00  0.00           C 
ATOM   2531  O   MET B 474     101.870  74.760  46.890  1.00  0.00           O 
ATOM   2532  N   LEU B 475     101.930  74.920  49.130  1.00  0.00           N 
ATOM   2533  HN  LEU B 475     102.130  74.510  50.010  1.00  0.00           H 
ATOM   2534  CA  LEU B 475     101.050  76.060  49.270  1.00  0.00           C 
ATOM   2535  HA  LEU B 475     100.310  76.020  48.490  1.00  0.00           H 
ATOM   2536  CB  LEU B 475     100.210  75.920  50.620  1.00  0.00           C 
ATOM   2537  HB1 LEU B 475     100.110  74.820  50.730  1.00  0.00           H 
ATOM   2538  HB2 LEU B 475     100.720  76.300  51.530  1.00  0.00           H 
ATOM   2539  CG  LEU B 475      98.760  76.490  50.730  1.00  0.00           C 
ATOM   2540  HG  LEU B 475      98.340  76.080  51.670  1.00  0.00           H 
ATOM   2541  CD1 LEU B 475      97.870  75.810  49.690  1.00  0.00           C 
ATOM   2542 1HD1 LEU B 475      98.220  76.020  48.660  1.00  0.00           H 
ATOM   2543 2HD1 LEU B 475      97.960  74.710  49.850  1.00  0.00           H 
ATOM   2544 3HD1 LEU B 475      96.770  75.970  49.760  1.00  0.00           H 
ATOM   2545  CD2 LEU B 475      98.600  78.030  50.870  1.00  0.00           C 
ATOM   2546 1HD2 LEU B 475      98.860  78.420  51.880  1.00  0.00           H 
ATOM   2547 2HD2 LEU B 475      99.180  78.640  50.150  1.00  0.00           H 
ATOM   2548 3HD2 LEU B 475      97.520  78.260  50.730  1.00  0.00           H 
ATOM   2549  C   LEU B 475     101.910  77.330  49.140  1.00  0.00           C 
ATOM   2550  O   LEU B 475     101.560  78.470  49.310  1.00  0.00           O 
ATOM   2551  N   GLY B 476     103.220  77.110  48.680  1.00  0.00           N 
ATOM   2552  HN  GLY B 476     103.500  76.160  48.580  1.00  0.00           H 
ATOM   2553  CA  GLY B 476     104.000  78.160  48.030  1.00  0.00           C 
ATOM   2554  HA1 GLY B 476     104.080  78.910  48.800  1.00  0.00           H 
ATOM   2555  HA2 GLY B 476     104.940  77.720  47.730  1.00  0.00           H 
ATOM   2556  C   GLY B 476     103.410  78.780  46.800  1.00  0.00           C 
ATOM   2557  O   GLY B 476     103.400  80.020  46.730  1.00  0.00           O 
ATOM   2558  N   PRO B 477     102.930  77.940  45.880  1.00  0.00           N 
ATOM   2559  CD  PRO B 477     103.700  76.820  45.400  1.00  0.00           C 
ATOM   2560  HD1 PRO B 477     103.850  76.050  46.190  1.00  0.00           H 
ATOM   2561  HD2 PRO B 477     104.640  77.340  45.110  1.00  0.00           H 
ATOM   2562  CA  PRO B 477     102.100  78.460  44.810  1.00  0.00           C 
ATOM   2563  HA  PRO B 477     102.770  79.130  44.310  1.00  0.00           H 
ATOM   2564  CB  PRO B 477     101.810  77.260  43.930  1.00  0.00           C 
ATOM   2565  HB1 PRO B 477     100.880  76.770  44.290  1.00  0.00           H 
ATOM   2566  HB2 PRO B 477     101.740  77.530  42.860  1.00  0.00           H 
ATOM   2567  CG  PRO B 477     102.920  76.210  44.290  1.00  0.00           C 
ATOM   2568  HG1 PRO B 477     102.440  75.210  44.390  1.00  0.00           H 
ATOM   2569  HG2 PRO B 477     103.590  76.040  43.420  1.00  0.00           H 
ATOM   2570  C   PRO B 477     100.890  79.320  45.230  1.00  0.00           C 
ATOM   2571  O   PRO B 477     100.500  80.160  44.430  1.00  0.00           O 
ATOM   2572  N   PHE B 478     100.380  79.130  46.480  1.00  0.00           N 
ATOM   2573  HN  PHE B 478     100.740  78.330  46.950  1.00  0.00           H 
ATOM   2574  CA  PHE B 478      99.190  79.810  46.950  1.00  0.00           C 
ATOM   2575  HA  PHE B 478      98.830  80.410  46.130  1.00  0.00           H 
ATOM   2576  CB  PHE B 478      98.120  78.760  47.450  1.00  0.00           C 
ATOM   2577  HB1 PHE B 478      98.610  77.970  48.060  1.00  0.00           H 
ATOM   2578  HB2 PHE B 478      97.240  79.290  47.880  1.00  0.00           H 
ATOM   2579  CG  PHE B 478      97.610  78.090  46.240  1.00  0.00           C 
ATOM   2580  CD1 PHE B 478      96.250  78.250  45.820  1.00  0.00           C 
ATOM   2581  HD1 PHE B 478      95.560  78.930  46.310  1.00  0.00           H 
ATOM   2582  CE1 PHE B 478      95.790  77.420  44.800  1.00  0.00           C 
ATOM   2583  HE1 PHE B 478      94.800  77.630  44.430  1.00  0.00           H 
ATOM   2584  CZ  PHE B 478      96.580  76.500  44.150  1.00  0.00           C 
ATOM   2585  HZ  PHE B 478      96.120  76.000  43.310  1.00  0.00           H 
ATOM   2586  CD2 PHE B 478      98.390  77.030  45.710  1.00  0.00           C 
ATOM   2587  HD2 PHE B 478      99.400  76.710  45.920  1.00  0.00           H 
ATOM   2588  CE2 PHE B 478      97.930  76.330  44.650  1.00  0.00           C 
ATOM   2589  HE2 PHE B 478      98.650  75.660  44.190  1.00  0.00           H 
ATOM   2590  C   PHE B 478      99.580  80.840  48.080  1.00  0.00           C 
ATOM   2591  O   PHE B 478      98.790  81.600  48.640  1.00  0.00           O 
ATOM   2592  N   THR B 479     100.910  81.030  48.400  1.00  0.00           N 
ATOM   2593  HN  THR B 479     101.500  80.280  48.100  1.00  0.00           H 
ATOM   2594  CA  THR B 479     101.510  82.170  49.040  1.00  0.00           C 
ATOM   2595  HA  THR B 479     100.780  82.670  49.660  1.00  0.00           H 
ATOM   2596  CB  THR B 479     102.800  81.890  49.830  1.00  0.00           C 
ATOM   2597  HB  THR B 479     102.950  80.800  49.670  1.00  0.00           H 
ATOM   2598  OG1 THR B 479     102.740  82.260  51.210  1.00  0.00           O 
ATOM   2599  HG1 THR B 479     102.110  81.760  51.730  1.00  0.00           H 
ATOM   2600  CG2 THR B 479     104.020  82.620  49.250  1.00  0.00           C 
ATOM   2601 1HG2 THR B 479     104.990  82.280  49.680  1.00  0.00           H 
ATOM   2602 2HG2 THR B 479     104.230  82.380  48.180  1.00  0.00           H 
ATOM   2603 3HG2 THR B 479     103.870  83.720  49.270  1.00  0.00           H 
ATOM   2604  C   THR B 479     101.610  83.220  47.980  1.00  0.00           C 
ATOM   2605  O   THR B 479     101.580  84.380  48.280  1.00  0.00           O 
ATOM   2606  N   ILE B 480     101.560  82.850  46.660  1.00  0.00           N 
ATOM   2607  HN  ILE B 480     101.790  81.920  46.370  1.00  0.00           H 
ATOM   2608  CA  ILE B 480     101.260  83.800  45.620  1.00  0.00           C 
ATOM   2609  HA  ILE B 480     101.950  84.630  45.670  1.00  0.00           H 
ATOM   2610  CB  ILE B 480     101.380  83.200  44.250  1.00  0.00           C 
ATOM   2611  HB  ILE B 480     100.510  82.560  44.000  1.00  0.00           H 
ATOM   2612  CG2 ILE B 480     101.290  84.290  43.100  1.00  0.00           C 
ATOM   2613 1HG2 ILE B 480     100.330  84.840  43.230  1.00  0.00           H 
ATOM   2614 2HG2 ILE B 480     102.160  84.970  43.040  1.00  0.00           H 
ATOM   2615 3HG2 ILE B 480     101.290  83.770  42.120  1.00  0.00           H 
ATOM   2616  CG1 ILE B 480     102.720  82.410  44.190  1.00  0.00           C 
ATOM   2617 1HG1 ILE B 480     103.540  83.140  44.390  1.00  0.00           H 
ATOM   2618 2HG1 ILE B 480     102.720  81.570  44.910  1.00  0.00           H 
ATOM   2619  CD  ILE B 480     102.950  81.720  42.830  1.00  0.00           C 
ATOM   2620  HD1 ILE B 480     103.620  80.850  43.000  1.00  0.00           H 
ATOM   2621  HD2 ILE B 480     102.070  81.290  42.300  1.00  0.00           H 
ATOM   2622  HD3 ILE B 480     103.390  82.410  42.080  1.00  0.00           H 
ATOM   2623  C   ILE B 480      99.930  84.410  45.770  1.00  0.00           C 
ATOM   2624  O   ILE B 480      99.720  85.630  45.630  1.00  0.00           O 
ATOM   2625  N   MET B 481      98.920  83.620  46.120  1.00  0.00           N 
ATOM   2626  HN  MET B 481      99.030  82.640  46.270  1.00  0.00           H 
ATOM   2627  CA  MET B 481      97.590  84.170  46.440  1.00  0.00           C 
ATOM   2628  HA  MET B 481      97.370  84.850  45.630  1.00  0.00           H 
ATOM   2629  CB  MET B 481      96.490  83.090  46.440  1.00  0.00           C 
ATOM   2630  HB1 MET B 481      96.740  82.110  46.890  1.00  0.00           H 
ATOM   2631  HB2 MET B 481      95.650  83.490  47.040  1.00  0.00           H 
ATOM   2632  CG  MET B 481      95.860  82.900  45.000  1.00  0.00           C 
ATOM   2633  HG1 MET B 481      95.330  83.860  44.790  1.00  0.00           H 
ATOM   2634  HG2 MET B 481      96.780  82.880  44.380  1.00  0.00           H 
ATOM   2635  SD  MET B 481      94.750  81.440  44.780  1.00  0.00           S 
ATOM   2636  CE  MET B 481      93.590  81.870  46.120  1.00  0.00           C 
ATOM   2637  HE1 MET B 481      93.190  82.880  45.890  1.00  0.00           H 
ATOM   2638  HE2 MET B 481      92.800  81.090  46.170  1.00  0.00           H 
ATOM   2639  HE3 MET B 481      94.180  81.920  47.060  1.00  0.00           H 
ATOM   2640  C   MET B 481      97.630  85.150  47.640  1.00  0.00           C 
ATOM   2641  O   MET B 481      97.150  86.230  47.490  1.00  0.00           O 
ATOM   2642  N   ILE B 482      98.220  84.720  48.810  1.00  0.00           N 
ATOM   2643  HN  ILE B 482      98.710  83.860  48.760  1.00  0.00           H 
ATOM   2644  CA  ILE B 482      98.320  85.580  49.970  1.00  0.00           C 
ATOM   2645  HA  ILE B 482      97.320  85.960  50.080  1.00  0.00           H 
ATOM   2646  CB  ILE B 482      98.660  84.770  51.200  1.00  0.00           C 
ATOM   2647  HB  ILE B 482      98.240  83.750  51.080  1.00  0.00           H 
ATOM   2648  CG2 ILE B 482     100.220  84.580  51.380  1.00  0.00           C 
ATOM   2649 1HG2 ILE B 482     100.460  85.580  51.810  1.00  0.00           H 
ATOM   2650 2HG2 ILE B 482     100.370  83.720  52.060  1.00  0.00           H 
ATOM   2651 3HG2 ILE B 482     100.770  84.610  50.410  1.00  0.00           H 
ATOM   2652  CG1 ILE B 482      98.000  85.380  52.550  1.00  0.00           C 
ATOM   2653 1HG1 ILE B 482      98.570  86.250  52.940  1.00  0.00           H 
ATOM   2654 2HG1 ILE B 482      96.980  85.720  52.280  1.00  0.00           H 
ATOM   2655  CD  ILE B 482      98.030  84.410  53.700  1.00  0.00           C 
ATOM   2656  HD1 ILE B 482      99.030  83.980  53.940  1.00  0.00           H 
ATOM   2657  HD2 ILE B 482      97.670  84.940  54.600  1.00  0.00           H 
ATOM   2658  HD3 ILE B 482      97.350  83.570  53.470  1.00  0.00           H 
ATOM   2659  C   ILE B 482      99.280  86.840  49.740  1.00  0.00           C 
ATOM   2660  O   ILE B 482      99.060  87.910  50.320  1.00  0.00           O 
ATOM   2661  N   GLN B 483     100.370  86.730  49.020  1.00  0.00           N 
ATOM   2662  HN  GLN B 483     100.720  85.900  48.590  1.00  0.00           H 
ATOM   2663  CA  GLN B 483     101.130  87.940  48.650  1.00  0.00           C 
ATOM   2664  HA  GLN B 483     101.180  88.560  49.540  1.00  0.00           H 
ATOM   2665  CB  GLN B 483     102.550  87.580  48.230  1.00  0.00           C 
ATOM   2666  HB1 GLN B 483     102.480  87.000  47.290  1.00  0.00           H 
ATOM   2667  HB2 GLN B 483     103.060  88.540  48.000  1.00  0.00           H 
ATOM   2668  CG  GLN B 483     103.400  86.860  49.360  1.00  0.00           C 
ATOM   2669  HG1 GLN B 483     103.040  85.830  49.550  1.00  0.00           H 
ATOM   2670  HG2 GLN B 483     104.470  86.680  49.100  1.00  0.00           H 
ATOM   2671  CD  GLN B 483     103.350  87.590  50.700  1.00  0.00           C 
ATOM   2672  OE1 GLN B 483     103.780  88.750  50.800  1.00  0.00           O 
ATOM   2673  NE2 GLN B 483     103.040  86.830  51.790  1.00  0.00           N 
ATOM   2674 1HE2 GLN B 483     102.740  85.890  51.640  1.00  0.00           H 
ATOM   2675 2HE2 GLN B 483     102.830  87.340  52.620  1.00  0.00           H 
ATOM   2676  C   GLN B 483     100.500  88.740  47.500  1.00  0.00           C 
ATOM   2677  O   GLN B 483     100.680  89.950  47.480  1.00  0.00           O 
ATOM   2678  N   LYS B 484      99.690  88.250  46.540  1.00  0.00           N 
ATOM   2679  HN  LYS B 484      99.500  87.270  46.480  1.00  0.00           H 
ATOM   2680  CA  LYS B 484      98.970  89.010  45.570  1.00  0.00           C 
ATOM   2681  HA  LYS B 484      99.630  89.790  45.220  1.00  0.00           H 
ATOM   2682  CB  LYS B 484      98.540  88.190  44.340  1.00  0.00           C 
ATOM   2683  HB1 LYS B 484      99.380  87.900  43.670  1.00  0.00           H 
ATOM   2684  HB2 LYS B 484      98.090  87.200  44.580  1.00  0.00           H 
ATOM   2685  CG  LYS B 484      97.450  88.930  43.540  1.00  0.00           C 
ATOM   2686  HG1 LYS B 484      97.610  90.030  43.500  1.00  0.00           H 
ATOM   2687  HG2 LYS B 484      97.570  88.600  42.480  1.00  0.00           H 
ATOM   2688  CD  LYS B 484      95.950  88.720  43.950  1.00  0.00           C 
ATOM   2689  HD1 LYS B 484      95.740  87.830  44.590  1.00  0.00           H 
ATOM   2690  HD2 LYS B 484      95.660  89.590  44.570  1.00  0.00           H 
ATOM   2691  CE  LYS B 484      94.970  88.560  42.760  1.00  0.00           C 
ATOM   2692  HE1 LYS B 484      95.280  89.370  42.060  1.00  0.00           H 
ATOM   2693  HE2 LYS B 484      95.110  87.530  42.360  1.00  0.00           H 
ATOM   2694  NZ  LYS B 484      93.540  88.760  43.080  1.00  0.00           N 
ATOM   2695  HZ1 LYS B 484      92.960  88.460  42.270  1.00  0.00           H 
ATOM   2696  HZ2 LYS B 484      93.330  88.110  43.870  1.00  0.00           H 
ATOM   2697  HZ3 LYS B 484      93.310  89.760  43.250  1.00  0.00           H 
ATOM   2698  C   LYS B 484      97.830  89.740  46.270  1.00  0.00           C 
ATOM   2699  O   LYS B 484      97.450  90.840  45.890  1.00  0.00           O 
ATOM   2700  N   MET B 485      97.360  89.180  47.400  1.00  0.00           N 
ATOM   2701  HN  MET B 485      97.550  88.270  47.770  1.00  0.00           H 
ATOM   2702  CA  MET B 485      96.530  89.920  48.290  1.00  0.00           C 
ATOM   2703  HA  MET B 485      95.640  90.280  47.800  1.00  0.00           H 
ATOM   2704  CB  MET B 485      95.860  88.970  49.320  1.00  0.00           C 
ATOM   2705  HB1 MET B 485      96.550  88.290  49.860  1.00  0.00           H 
ATOM   2706  HB2 MET B 485      95.330  89.580  50.090  1.00  0.00           H 
ATOM   2707  CG  MET B 485      94.680  88.020  48.760  1.00  0.00           C 
ATOM   2708  HG1 MET B 485      93.930  88.710  48.320  1.00  0.00           H 
ATOM   2709  HG2 MET B 485      95.050  87.280  48.020  1.00  0.00           H 
ATOM   2710  SD  MET B 485      93.890  87.200  50.180  1.00  0.00           S 
ATOM   2711  CE  MET B 485      92.920  86.200  49.020  1.00  0.00           C 
ATOM   2712  HE1 MET B 485      92.010  85.730  49.460  1.00  0.00           H 
ATOM   2713  HE2 MET B 485      92.510  86.820  48.200  1.00  0.00           H 
ATOM   2714  HE3 MET B 485      93.520  85.370  48.580  1.00  0.00           H 
ATOM   2715  C   MET B 485      97.140  91.120  49.060  1.00  0.00           C 
ATOM   2716  O   MET B 485      96.530  91.630  50.010  1.00  0.00           O 
ATOM   2717  N   ILE B 486      98.390  91.550  48.680  1.00  0.00           N 
ATOM   2718  HN  ILE B 486      98.860  91.040  47.960  1.00  0.00           H 
ATOM   2719  CA  ILE B 486      98.920  92.850  49.220  1.00  0.00           C 
ATOM   2720  HA  ILE B 486      98.460  93.080  50.170  1.00  0.00           H 
ATOM   2721  CB  ILE B 486     100.420  92.830  49.450  1.00  0.00           C 
ATOM   2722  HB  ILE B 486     100.880  92.490  48.500  1.00  0.00           H 
ATOM   2723  CG2 ILE B 486     100.970  94.190  49.910  1.00  0.00           C 
ATOM   2724 1HG2 ILE B 486     100.260  94.650  50.640  1.00  0.00           H 
ATOM   2725 2HG2 ILE B 486     101.980  94.000  50.320  1.00  0.00           H 
ATOM   2726 3HG2 ILE B 486     101.100  94.910  49.080  1.00  0.00           H 
ATOM   2727  CG1 ILE B 486     100.760  91.720  50.490  1.00  0.00           C 
ATOM   2728 1HG1 ILE B 486     100.390  90.730  50.160  1.00  0.00           H 
ATOM   2729 2HG1 ILE B 486     101.860  91.630  50.580  1.00  0.00           H 
ATOM   2730  CD  ILE B 486     100.260  92.000  51.930  1.00  0.00           C 
ATOM   2731  HD1 ILE B 486      99.150  92.100  51.970  1.00  0.00           H 
ATOM   2732  HD2 ILE B 486     100.550  91.240  52.680  1.00  0.00           H 
ATOM   2733  HD3 ILE B 486     100.590  93.020  52.200  1.00  0.00           H 
ATOM   2734  C   ILE B 486      98.440  93.900  48.230  1.00  0.00           C 
ATOM   2735  O   ILE B 486      98.530  95.090  48.470  1.00  0.00           O 
ATOM   2736  N   PHE B 487      97.790  93.520  47.110  1.00  0.00           N 
ATOM   2737  HN  PHE B 487      97.630  92.540  47.010  1.00  0.00           H 
ATOM   2738  CA  PHE B 487      97.060  94.360  46.170  1.00  0.00           C 
ATOM   2739  HA  PHE B 487      97.860  94.840  45.630  1.00  0.00           H 
ATOM   2740  CB  PHE B 487      96.090  93.520  45.280  1.00  0.00           C 
ATOM   2741  HB1 PHE B 487      95.840  94.130  44.390  1.00  0.00           H 
ATOM   2742  HB2 PHE B 487      96.760  92.780  44.810  1.00  0.00           H 
ATOM   2743  CG  PHE B 487      94.800  92.800  45.840  1.00  0.00           C 
ATOM   2744  CD1 PHE B 487      94.390  92.620  47.160  1.00  0.00           C 
ATOM   2745  HD1 PHE B 487      95.060  92.830  47.980  1.00  0.00           H 
ATOM   2746  CE1 PHE B 487      93.130  92.110  47.570  1.00  0.00           C 
ATOM   2747  HE1 PHE B 487      92.980  91.940  48.630  1.00  0.00           H 
ATOM   2748  CZ  PHE B 487      92.140  92.010  46.550  1.00  0.00           C 
ATOM   2749  HZ  PHE B 487      91.110  91.770  46.790  1.00  0.00           H 
ATOM   2750  CD2 PHE B 487      93.840  92.350  44.870  1.00  0.00           C 
ATOM   2751  HD2 PHE B 487      93.970  92.370  43.800  1.00  0.00           H 
ATOM   2752  CE2 PHE B 487      92.540  92.150  45.230  1.00  0.00           C 
ATOM   2753  HE2 PHE B 487      91.800  92.030  44.450  1.00  0.00           H 
ATOM   2754  C   PHE B 487      96.190  95.430  46.850  1.00  0.00           C 
ATOM   2755  O   PHE B 487      95.870  95.350  48.060  1.00  0.00           O 
ATOM   2756  N   GLY B 488      95.760  96.350  46.020  1.00  0.00           N 
ATOM   2757  HN  GLY B 488      96.040  96.380  45.060  1.00  0.00           H 
ATOM   2758  CA  GLY B 488      94.860  97.390  46.400  1.00  0.00           C 
ATOM   2759  HA1 GLY B 488      95.520  98.160  46.770  1.00  0.00           H 
ATOM   2760  HA2 GLY B 488      94.260  97.650  45.540  1.00  0.00           H 
ATOM   2761  C   GLY B 488      93.890  97.130  47.620  1.00  0.00           C 
ATOM   2762  O   GLY B 488      94.080  97.760  48.700  1.00  0.00           O 
ATOM   2763  N   ASP B 489      92.940  96.200  47.520  1.00  0.00           N 
ATOM   2764  HN  ASP B 489      92.870  95.730  46.640  1.00  0.00           H 
ATOM   2765  CA  ASP B 489      91.740  96.100  48.410  1.00  0.00           C 
ATOM   2766  HA  ASP B 489      91.260  97.060  48.490  1.00  0.00           H 
ATOM   2767  CB  ASP B 489      90.720  95.130  47.800  1.00  0.00           C 
ATOM   2768  HB1 ASP B 489      91.340  94.260  47.480  1.00  0.00           H 
ATOM   2769  HB2 ASP B 489      89.990  94.810  48.570  1.00  0.00           H 
ATOM   2770  CG  ASP B 489      90.120  95.850  46.680  1.00  0.00           C 
ATOM   2771  OD1 ASP B 489      89.600  96.970  46.990  1.00  0.00           O 
ATOM   2772  OD2 ASP B 489      90.190  95.430  45.500  1.00  0.00           O 
ATOM   2773  C   ASP B 489      92.130  95.800  49.870  1.00  0.00           C 
ATOM   2774  O   ASP B 489      91.640  96.430  50.820  1.00  0.00           O 
ATOM   2775  N   LEU B 490      93.060  94.830  50.090  1.00  0.00           N 
ATOM   2776  HN  LEU B 490      93.580  94.550  49.290  1.00  0.00           H 
ATOM   2777  CA  LEU B 490      93.470  94.450  51.430  1.00  0.00           C 
ATOM   2778  HA  LEU B 490      92.540  94.220  51.930  1.00  0.00           H 
ATOM   2779  CB  LEU B 490      94.390  93.200  51.410  1.00  0.00           C 
ATOM   2780  HB1 LEU B 490      94.440  92.690  50.420  1.00  0.00           H 
ATOM   2781  HB2 LEU B 490      95.470  93.450  51.490  1.00  0.00           H 
ATOM   2782  CG  LEU B 490      94.100  92.080  52.510  1.00  0.00           C 
ATOM   2783  HG  LEU B 490      93.740  92.640  53.400  1.00  0.00           H 
ATOM   2784  CD1 LEU B 490      92.920  91.150  52.060  1.00  0.00           C 
ATOM   2785 1HD1 LEU B 490      92.690  90.470  52.910  1.00  0.00           H 
ATOM   2786 2HD1 LEU B 490      92.040  91.780  51.810  1.00  0.00           H 
ATOM   2787 3HD1 LEU B 490      93.220  90.510  51.210  1.00  0.00           H 
ATOM   2788  CD2 LEU B 490      95.370  91.320  52.930  1.00  0.00           C 
ATOM   2789 1HD2 LEU B 490      95.060  90.720  53.810  1.00  0.00           H 
ATOM   2790 2HD2 LEU B 490      95.700  90.590  52.160  1.00  0.00           H 
ATOM   2791 3HD2 LEU B 490      96.260  91.930  53.210  1.00  0.00           H 
ATOM   2792  C   LEU B 490      94.090  95.580  52.240  1.00  0.00           C 
ATOM   2793  O   LEU B 490      93.680  95.800  53.400  1.00  0.00           O 
ATOM   2794  N   MET B 491      95.010  96.370  51.680  1.00  0.00           N 
ATOM   2795  HN  MET B 491      95.210  96.240  50.710  1.00  0.00           H 
ATOM   2796  CA  MET B 491      95.730  97.310  52.510  1.00  0.00           C 
ATOM   2797  HA  MET B 491      95.780  97.000  53.540  1.00  0.00           H 
ATOM   2798  CB  MET B 491      97.170  97.430  51.990  1.00  0.00           C 
ATOM   2799  HB1 MET B 491      97.530  96.380  51.930  1.00  0.00           H 
ATOM   2800  HB2 MET B 491      97.180  97.950  51.010  1.00  0.00           H 
ATOM   2801  CG  MET B 491      98.090  98.120  53.030  1.00  0.00           C 
ATOM   2802  HG1 MET B 491      99.050  98.400  52.540  1.00  0.00           H 
ATOM   2803  HG2 MET B 491      97.590  99.010  53.470  1.00  0.00           H 
ATOM   2804  SD  MET B 491      98.600  97.020  54.440  1.00  0.00           S 
ATOM   2805  CE  MET B 491      98.780  98.530  55.450  1.00  0.00           C 
ATOM   2806  HE1 MET B 491      99.320  99.230  54.790  1.00  0.00           H 
ATOM   2807  HE2 MET B 491      97.820  99.000  55.750  1.00  0.00           H 
ATOM   2808  HE3 MET B 491      99.330  98.290  56.380  1.00  0.00           H 
ATOM   2809  C   MET B 491      94.910  98.570  52.530  1.00  0.00           C 
ATOM   2810  O   MET B 491      95.100  99.430  53.380  1.00  0.00           O 
ATOM   2811  N   ARG B 492      93.990  98.840  51.550  1.00  0.00           N 
ATOM   2812  HN  ARG B 492      93.940  98.370  50.670  1.00  0.00           H 
ATOM   2813  CA  ARG B 492      93.180 100.040  51.550  1.00  0.00           C 
ATOM   2814  HA  ARG B 492      93.630 100.790  52.180  1.00  0.00           H 
ATOM   2815  CB  ARG B 492      92.920 100.430  50.080  1.00  0.00           C 
ATOM   2816  HB1 ARG B 492      92.500 101.450  50.240  1.00  0.00           H 
ATOM   2817  HB2 ARG B 492      93.920 100.510  49.610  1.00  0.00           H 
ATOM   2818  CG  ARG B 492      91.890  99.680  49.230  1.00  0.00           C 
ATOM   2819  HG1 ARG B 492      92.130  98.610  49.430  1.00  0.00           H 
ATOM   2820  HG2 ARG B 492      90.860  99.910  49.560  1.00  0.00           H 
ATOM   2821  CD  ARG B 492      92.070  99.960  47.760  1.00  0.00           C 
ATOM   2822  HD1 ARG B 492      92.080 101.060  47.590  1.00  0.00           H 
ATOM   2823  HD2 ARG B 492      93.120  99.750  47.470  1.00  0.00           H 
ATOM   2824  NE  ARG B 492      91.100  99.250  46.910  1.00  0.00           N 
ATOM   2825  HE  ARG B 492      90.650  98.450  47.300  1.00  0.00           H 
ATOM   2826  CZ  ARG B 492      91.200  99.330  45.590  1.00  0.00           C 
ATOM   2827  NH1 ARG B 492      90.690  98.370  44.870  1.00  0.00           N 
ATOM   2828 1HH1 ARG B 492      90.120  97.720  45.380  1.00  0.00           H 
ATOM   2829 2HH1 ARG B 492      90.940  98.430  43.900  1.00  0.00           H 
ATOM   2830  NH2 ARG B 492      91.880 100.240  44.920  1.00  0.00           N 
ATOM   2831 1HH2 ARG B 492      92.200 101.060  45.390  1.00  0.00           H 
ATOM   2832 2HH2 ARG B 492      91.770 100.260  43.930  1.00  0.00           H 
ATOM   2833  C   ARG B 492      91.800  99.690  52.200  1.00  0.00           C 
ATOM   2834  O   ARG B 492      90.990 100.620  52.310  1.00  0.00           O 
ATOM   2835  N   PHE B 493      91.470  98.490  52.660  1.00  0.00           N 
ATOM   2836  HN  PHE B 493      92.080  97.730  52.450  1.00  0.00           H 
ATOM   2837  CA  PHE B 493      90.280  98.080  53.430  1.00  0.00           C 
ATOM   2838  HA  PHE B 493      89.460  98.650  53.010  1.00  0.00           H 
ATOM   2839  CB  PHE B 493      89.930  96.590  53.320  1.00  0.00           C 
ATOM   2840  HB1 PHE B 493      89.680  96.280  52.280  1.00  0.00           H 
ATOM   2841  HB2 PHE B 493      90.810  95.950  53.550  1.00  0.00           H 
ATOM   2842  CG  PHE B 493      88.720  96.170  54.210  1.00  0.00           C 
ATOM   2843  CD1 PHE B 493      87.350  96.310  53.740  1.00  0.00           C 
ATOM   2844  HD1 PHE B 493      87.230  96.860  52.820  1.00  0.00           H 
ATOM   2845  CE1 PHE B 493      86.250  95.670  54.280  1.00  0.00           C 
ATOM   2846  HE1 PHE B 493      85.280  95.860  53.840  1.00  0.00           H 
ATOM   2847  CZ  PHE B 493      86.540  94.930  55.470  1.00  0.00           C 
ATOM   2848  HZ  PHE B 493      85.740  94.430  55.990  1.00  0.00           H 
ATOM   2849  CD2 PHE B 493      88.870  95.520  55.420  1.00  0.00           C 
ATOM   2850  HD2 PHE B 493      89.870  95.560  55.840  1.00  0.00           H 
ATOM   2851  CE2 PHE B 493      87.820  94.780  56.000  1.00  0.00           C 
ATOM   2852  HE2 PHE B 493      88.080  94.370  56.960  1.00  0.00           H 
ATOM   2853  C   PHE B 493      90.390  98.570  54.790  1.00  0.00           C 
ATOM   2854  O   PHE B 493      89.400  99.010  55.350  1.00  0.00           O 
ATOM   2855  N   CYS B 494      91.570  98.650  55.330  1.00  0.00           N 
ATOM   2856  HN  CYS B 494      92.330  98.350  54.760  1.00  0.00           H 
ATOM   2857  CA  CYS B 494      92.030  99.080  56.620  1.00  0.00           C 
ATOM   2858  HA  CYS B 494      91.720  98.330  57.340  1.00  0.00           H 
ATOM   2859  CB  CYS B 494      93.600  99.300  56.560  1.00  0.00           C 
ATOM   2860  HB1 CYS B 494      94.050 100.120  55.960  1.00  0.00           H 
ATOM   2861  HB2 CYS B 494      93.910  99.570  57.590  1.00  0.00           H 
ATOM   2862  SG  CYS B 494      94.390  97.730  55.960  1.00  0.00           S 
ATOM   2863  HG1 CYS B 494      94.470  98.040  54.670  1.00  0.00           H 
ATOM   2864  C   CYS B 494      91.460 100.440  57.090  1.00  0.00           C 
ATOM   2865  O   CYS B 494      91.080 100.670  58.260  1.00  0.00           O 
ATOM   2866  N   TRP B 495      91.370 101.330  56.120  1.00  0.00           N 
ATOM   2867  HN  TRP B 495      91.640 101.060  55.200  1.00  0.00           H 
ATOM   2868  CA  TRP B 495      90.730 102.610  56.220  1.00  0.00           C 
ATOM   2869  HA  TRP B 495      91.180 103.260  56.960  1.00  0.00           H 
ATOM   2870  CB  TRP B 495      90.840 103.280  54.880  1.00  0.00           C 
ATOM   2871  HB1 TRP B 495      91.820 103.150  54.370  1.00  0.00           H 
ATOM   2872  HB2 TRP B 495      90.130 102.940  54.090  1.00  0.00           H 
ATOM   2873  CG  TRP B 495      90.570 104.730  54.950  1.00  0.00           C 
ATOM   2874  CD1 TRP B 495      89.400 105.460  54.620  1.00  0.00           C 
ATOM   2875  HD1 TRP B 495      88.480 105.060  54.220  1.00  0.00           H 
ATOM   2876  NE1 TRP B 495      89.630 106.730  54.960  1.00  0.00           N 
ATOM   2877  HE1 TRP B 495      88.950 107.400  55.170  1.00  0.00           H 
ATOM   2878  CE2 TRP B 495      90.850 106.890  55.470  1.00  0.00           C 
ATOM   2879  CD2 TRP B 495      91.490 105.650  55.570  1.00  0.00           C 
ATOM   2880  CE3 TRP B 495      92.770 105.500  56.140  1.00  0.00           C 
ATOM   2881  HE3 TRP B 495      93.150 104.500  56.260  1.00  0.00           H 
ATOM   2882  CZ3 TRP B 495      93.430 106.600  56.700  1.00  0.00           C 
ATOM   2883  HZ3 TRP B 495      94.390 106.580  57.190  1.00  0.00           H 
ATOM   2884  CZ2 TRP B 495      91.500 107.990  56.020  1.00  0.00           C 
ATOM   2885  HZ2 TRP B 495      91.030 108.960  56.050  1.00  0.00           H 
ATOM   2886  CH2 TRP B 495      92.770 107.870  56.620  1.00  0.00           C 
ATOM   2887  HH2 TRP B 495      93.240 108.630  57.230  1.00  0.00           H 
ATOM   2888  C   TRP B 495      89.340 102.500  56.720  1.00  0.00           C 
ATOM   2889  O   TRP B 495      89.060 103.090  57.720  1.00  0.00           O 
ATOM   2890  N   LEU B 496      88.460 101.840  55.930  1.00  0.00           N 
ATOM   2891  HN  LEU B 496      88.790 101.170  55.270  1.00  0.00           H 
ATOM   2892  CA  LEU B 496      87.070 101.730  56.370  1.00  0.00           C 
ATOM   2893  HA  LEU B 496      86.680 102.720  56.570  1.00  0.00           H 
ATOM   2894  CB  LEU B 496      86.240 101.210  55.170  1.00  0.00           C 
ATOM   2895  HB1 LEU B 496      86.780 100.400  54.640  1.00  0.00           H 
ATOM   2896  HB2 LEU B 496      85.320 100.760  55.610  1.00  0.00           H 
ATOM   2897  CG  LEU B 496      85.640 102.210  54.140  1.00  0.00           C 
ATOM   2898  HG  LEU B 496      84.940 102.820  54.740  1.00  0.00           H 
ATOM   2899  CD1 LEU B 496      86.710 103.200  53.580  1.00  0.00           C 
ATOM   2900 1HD1 LEU B 496      87.070 103.810  54.440  1.00  0.00           H 
ATOM   2901 2HD1 LEU B 496      87.610 102.700  53.160  1.00  0.00           H 
ATOM   2902 3HD1 LEU B 496      86.230 103.840  52.810  1.00  0.00           H 
ATOM   2903  CD2 LEU B 496      84.850 101.650  53.000  1.00  0.00           C 
ATOM   2904 1HD2 LEU B 496      83.990 100.990  53.240  1.00  0.00           H 
ATOM   2905 2HD2 LEU B 496      84.520 102.400  52.260  1.00  0.00           H 
ATOM   2906 3HD2 LEU B 496      85.540 101.020  52.400  1.00  0.00           H 
ATOM   2907  C   LEU B 496      86.860 100.930  57.670  1.00  0.00           C 
ATOM   2908  O   LEU B 496      86.140 101.330  58.580  1.00  0.00           O 
ATOM   2909  N   MET B 497      87.530  99.720  57.740  1.00  0.00           N 
ATOM   2910  HN  MET B 497      88.110  99.480  56.960  1.00  0.00           H 
ATOM   2911  CA  MET B 497      87.470  98.790  58.870  1.00  0.00           C 
ATOM   2912  HA  MET B 497      86.430  98.520  59.000  1.00  0.00           H 
ATOM   2913  CB  MET B 497      88.180  97.500  58.470  1.00  0.00           C 
ATOM   2914  HB1 MET B 497      87.490  96.920  57.830  1.00  0.00           H 
ATOM   2915  HB2 MET B 497      89.090  97.790  57.900  1.00  0.00           H 
ATOM   2916  CG  MET B 497      88.630  96.670  59.720  1.00  0.00           C 
ATOM   2917  HG1 MET B 497      89.420  97.190  60.310  1.00  0.00           H 
ATOM   2918  HG2 MET B 497      87.750  96.750  60.400  1.00  0.00           H 
ATOM   2919  SD  MET B 497      89.290  94.950  59.520  1.00  0.00           S 
ATOM   2920  CE  MET B 497      89.760  94.760  61.280  1.00  0.00           C 
ATOM   2921  HE1 MET B 497      90.110  95.740  61.670  1.00  0.00           H 
ATOM   2922  HE2 MET B 497      88.930  94.360  61.900  1.00  0.00           H 
ATOM   2923  HE3 MET B 497      90.580  94.030  61.420  1.00  0.00           H 
ATOM   2924  C   MET B 497      87.900  99.510  60.180  1.00  0.00           C 
ATOM   2925  O   MET B 497      87.150  99.400  61.110  1.00  0.00           O 
ATOM   2926  N   ALA B 498      89.050 100.220  60.220  1.00  0.00           N 
ATOM   2927  HN  ALA B 498      89.610 100.290  59.400  1.00  0.00           H 
ATOM   2928  CA  ALA B 498      89.540 100.910  61.420  1.00  0.00           C 
ATOM   2929  HA  ALA B 498      89.690 100.220  62.240  1.00  0.00           H 
ATOM   2930  CB  ALA B 498      90.970 101.480  61.140  1.00  0.00           C 
ATOM   2931  HB1 ALA B 498      91.530 102.090  61.890  1.00  0.00           H 
ATOM   2932  HB2 ALA B 498      91.680 100.640  60.970  1.00  0.00           H 
ATOM   2933  HB3 ALA B 498      91.000 102.020  60.170  1.00  0.00           H 
ATOM   2934  C   ALA B 498      88.560 102.030  61.790  1.00  0.00           C 
ATOM   2935  O   ALA B 498      88.260 102.230  62.960  1.00  0.00           O 
ATOM   2936  N   VAL B 499      87.970 102.750  60.810  1.00  0.00           N 
ATOM   2937  HN  VAL B 499      88.280 102.600  59.880  1.00  0.00           H 
ATOM   2938  CA  VAL B 499      86.940 103.760  60.960  1.00  0.00           C 
ATOM   2939  HA  VAL B 499      87.330 104.550  61.590  1.00  0.00           H 
ATOM   2940  CB  VAL B 499      86.600 104.490  59.640  1.00  0.00           C 
ATOM   2941  HB  VAL B 499      86.510 103.720  58.840  1.00  0.00           H 
ATOM   2942  CG1 VAL B 499      85.410 105.260  59.740  1.00  0.00           C 
ATOM   2943 1HG1 VAL B 499      85.000 105.950  58.970  1.00  0.00           H 
ATOM   2944 2HG1 VAL B 499      84.520 104.630  59.970  1.00  0.00           H 
ATOM   2945 3HG1 VAL B 499      85.400 105.910  60.640  1.00  0.00           H 
ATOM   2946  CG2 VAL B 499      87.760 105.460  59.400  1.00  0.00           C 
ATOM   2947 1HG2 VAL B 499      87.520 106.030  58.480  1.00  0.00           H 
ATOM   2948 2HG2 VAL B 499      87.920 106.240  60.180  1.00  0.00           H 
ATOM   2949 3HG2 VAL B 499      88.770 105.040  59.240  1.00  0.00           H 
ATOM   2950  C   VAL B 499      85.690 103.200  61.660  1.00  0.00           C 
ATOM   2951  O   VAL B 499      85.190 103.750  62.640  1.00  0.00           O 
ATOM   2952  N   VAL B 500      85.210 102.080  61.260  1.00  0.00           N 
ATOM   2953  HN  VAL B 500      85.580 101.680  60.430  1.00  0.00           H 
ATOM   2954  CA  VAL B 500      84.090 101.290  61.910  1.00  0.00           C 
ATOM   2955  HA  VAL B 500      83.320 102.030  62.070  1.00  0.00           H 
ATOM   2956  CB  VAL B 500      83.550 100.190  61.050  1.00  0.00           C 
ATOM   2957  HB  VAL B 500      84.370  99.570  60.620  1.00  0.00           H 
ATOM   2958  CG1 VAL B 500      82.600  99.310  61.830  1.00  0.00           C 
ATOM   2959 1HG1 VAL B 500      82.230  98.490  61.180  1.00  0.00           H 
ATOM   2960 2HG1 VAL B 500      83.150  98.820  62.670  1.00  0.00           H 
ATOM   2961 3HG1 VAL B 500      81.760  99.840  62.330  1.00  0.00           H 
ATOM   2962  CG2 VAL B 500      82.890 100.690  59.740  1.00  0.00           C 
ATOM   2963 1HG2 VAL B 500      82.350  99.880  59.200  1.00  0.00           H 
ATOM   2964 2HG2 VAL B 500      82.240 101.590  59.800  1.00  0.00           H 
ATOM   2965 3HG2 VAL B 500      83.650 101.080  59.030  1.00  0.00           H 
ATOM   2966  C   VAL B 500      84.470 100.890  63.310  1.00  0.00           C 
ATOM   2967  O   VAL B 500      83.700 100.930  64.290  1.00  0.00           O 
ATOM   2968  N   ILE B 501      85.740 100.380  63.560  1.00  0.00           N 
ATOM   2969  HN  ILE B 501      86.330 100.270  62.760  1.00  0.00           H 
ATOM   2970  CA  ILE B 501      86.260 100.100  64.870  1.00  0.00           C 
ATOM   2971  HA  ILE B 501      85.490  99.550  65.400  1.00  0.00           H 
ATOM   2972  CB  ILE B 501      87.580  99.310  64.910  1.00  0.00           C 
ATOM   2973  HB  ILE B 501      88.270  99.780  64.170  1.00  0.00           H 
ATOM   2974  CG2 ILE B 501      88.280  99.350  66.270  1.00  0.00           C 
ATOM   2975 1HG2 ILE B 501      89.040  98.540  66.350  1.00  0.00           H 
ATOM   2976 2HG2 ILE B 501      88.750 100.310  66.570  1.00  0.00           H 
ATOM   2977 3HG2 ILE B 501      87.600  99.030  67.080  1.00  0.00           H 
ATOM   2978  CG1 ILE B 501      87.310  97.840  64.420  1.00  0.00           C 
ATOM   2979 1HG1 ILE B 501      86.740  97.240  65.160  1.00  0.00           H 
ATOM   2980 2HG1 ILE B 501      86.600  97.900  63.560  1.00  0.00           H 
ATOM   2981  CD  ILE B 501      88.650  97.250  63.950  1.00  0.00           C 
ATOM   2982  HD1 ILE B 501      88.470  96.210  63.620  1.00  0.00           H 
ATOM   2983  HD2 ILE B 501      89.130  97.890  63.180  1.00  0.00           H 
ATOM   2984  HD3 ILE B 501      89.350  97.190  64.810  1.00  0.00           H 
ATOM   2985  C   ILE B 501      86.340 101.300  65.770  1.00  0.00           C 
ATOM   2986  O   ILE B 501      86.010 101.280  66.930  1.00  0.00           O 
ATOM   2987  N   LEU B 502      86.810 102.440  65.220  1.00  0.00           N 
ATOM   2988  HN  LEU B 502      87.250 102.390  64.330  1.00  0.00           H 
ATOM   2989  CA  LEU B 502      87.010 103.640  66.010  1.00  0.00           C 
ATOM   2990  HA  LEU B 502      87.370 103.340  66.980  1.00  0.00           H 
ATOM   2991  CB  LEU B 502      88.070 104.670  65.440  1.00  0.00           C 
ATOM   2992  HB1 LEU B 502      87.790 104.840  64.380  1.00  0.00           H 
ATOM   2993  HB2 LEU B 502      88.030 105.610  66.030  1.00  0.00           H 
ATOM   2994  CG  LEU B 502      89.540 104.170  65.440  1.00  0.00           C 
ATOM   2995  HG  LEU B 502      89.540 103.100  65.140  1.00  0.00           H 
ATOM   2996  CD1 LEU B 502      90.290 104.830  64.270  1.00  0.00           C 
ATOM   2997 1HD1 LEU B 502      91.300 104.370  64.260  1.00  0.00           H 
ATOM   2998 2HD1 LEU B 502      89.810 104.620  63.290  1.00  0.00           H 
ATOM   2999 3HD1 LEU B 502      90.520 105.910  64.420  1.00  0.00           H 
ATOM   3000  CD2 LEU B 502      90.280 104.300  66.750  1.00  0.00           C 
ATOM   3001 1HD2 LEU B 502      91.340 103.960  66.730  1.00  0.00           H 
ATOM   3002 2HD2 LEU B 502      90.390 105.380  66.980  1.00  0.00           H 
ATOM   3003 3HD2 LEU B 502      89.810 103.810  67.630  1.00  0.00           H 
ATOM   3004  C   LEU B 502      85.730 104.360  66.340  1.00  0.00           C 
ATOM   3005  O   LEU B 502      85.580 104.730  67.550  1.00  0.00           O 
ATOM   3006  N   GLY B 503      84.760 104.460  65.410  1.00  0.00           N 
ATOM   3007  HN  GLY B 503      84.940 104.050  64.520  1.00  0.00           H 
ATOM   3008  CA  GLY B 503      83.410 105.010  65.600  1.00  0.00           C 
ATOM   3009  HA1 GLY B 503      83.550 105.980  66.050  1.00  0.00           H 
ATOM   3010  HA2 GLY B 503      82.830 105.000  64.690  1.00  0.00           H 
ATOM   3011  C   GLY B 503      82.660 104.260  66.640  1.00  0.00           C 
ATOM   3012  O   GLY B 503      82.290 104.820  67.680  1.00  0.00           O 
ATOM   3013  N   PHE B 504      82.520 102.900  66.430  1.00  0.00           N 
ATOM   3014  HN  PHE B 504      83.060 102.430  65.740  1.00  0.00           H 
ATOM   3015  CA  PHE B 504      81.890 102.010  67.390  1.00  0.00           C 
ATOM   3016  HA  PHE B 504      80.950 102.490  67.630  1.00  0.00           H 
ATOM   3017  CB  PHE B 504      81.490 100.630  66.780  1.00  0.00           C 
ATOM   3018  HB1 PHE B 504      82.390 100.320  66.210  1.00  0.00           H 
ATOM   3019  HB2 PHE B 504      81.290  99.860  67.550  1.00  0.00           H 
ATOM   3020  CG  PHE B 504      80.220 100.820  65.900  1.00  0.00           C 
ATOM   3021  CD1 PHE B 504      78.890 100.590  66.350  1.00  0.00           C 
ATOM   3022  HD1 PHE B 504      78.690 100.380  67.390  1.00  0.00           H 
ATOM   3023  CE1 PHE B 504      77.790 100.710  65.520  1.00  0.00           C 
ATOM   3024  HE1 PHE B 504      76.830 100.340  65.840  1.00  0.00           H 
ATOM   3025  CZ  PHE B 504      77.920 101.020  64.190  1.00  0.00           C 
ATOM   3026  HZ  PHE B 504      77.030 100.950  63.590  1.00  0.00           H 
ATOM   3027  CD2 PHE B 504      80.340 101.210  64.550  1.00  0.00           C 
ATOM   3028  HD2 PHE B 504      81.280 101.130  64.030  1.00  0.00           H 
ATOM   3029  CE2 PHE B 504      79.220 101.270  63.670  1.00  0.00           C 
ATOM   3030  HE2 PHE B 504      79.400 101.430  62.620  1.00  0.00           H 
ATOM   3031  C   PHE B 504      82.590 101.880  68.750  1.00  0.00           C 
ATOM   3032  O   PHE B 504      81.920 101.840  69.770  1.00  0.00           O 
ATOM   3033  N   ALA B 505      83.950 101.780  68.800  1.00  0.00           N 
ATOM   3034  HN  ALA B 505      84.510 101.870  67.980  1.00  0.00           H 
ATOM   3035  CA  ALA B 505      84.650 101.590  70.050  1.00  0.00           C 
ATOM   3036  HA  ALA B 505      84.190 100.790  70.600  1.00  0.00           H 
ATOM   3037  CB  ALA B 505      86.140 101.220  69.780  1.00  0.00           C 
ATOM   3038  HB1 ALA B 505      86.650 100.910  70.710  1.00  0.00           H 
ATOM   3039  HB2 ALA B 505      86.070 100.330  69.110  1.00  0.00           H 
ATOM   3040  HB3 ALA B 505      86.670 102.050  69.270  1.00  0.00           H 
ATOM   3041  C   ALA B 505      84.620 102.720  70.960  1.00  0.00           C 
ATOM   3042  O   ALA B 505      84.340 102.640  72.130  1.00  0.00           O 
ATOM   3043  N   SER B 506      84.690 103.950  70.350  1.00  0.00           N 
ATOM   3044  HN  SER B 506      84.930 103.990  69.380  1.00  0.00           H 
ATOM   3045  CA  SER B 506      84.510 105.230  71.040  1.00  0.00           C 
ATOM   3046  HA  SER B 506      85.080 105.130  71.950  1.00  0.00           H 
ATOM   3047  CB  SER B 506      84.970 106.520  70.300  1.00  0.00           C 
ATOM   3048  HB1 SER B 506      84.270 106.490  69.440  1.00  0.00           H 
ATOM   3049  HB2 SER B 506      84.900 107.430  70.930  1.00  0.00           H 
ATOM   3050  OG  SER B 506      86.260 106.410  69.710  1.00  0.00           O 
ATOM   3051  HG1 SER B 506      86.170 105.990  68.850  1.00  0.00           H 
ATOM   3052  C   SER B 506      83.100 105.510  71.460  1.00  0.00           C 
ATOM   3053  O   SER B 506      82.910 106.130  72.480  1.00  0.00           O 
ATOM   3054  N   ALA B 507      82.100 105.050  70.720  1.00  0.00           N 
ATOM   3055  HN  ALA B 507      82.230 104.650  69.820  1.00  0.00           H 
ATOM   3056  CA  ALA B 507      80.660 104.940  71.160  1.00  0.00           C 
ATOM   3057  HA  ALA B 507      80.310 105.910  71.490  1.00  0.00           H 
ATOM   3058  CB  ALA B 507      79.700 104.380  70.020  1.00  0.00           C 
ATOM   3059  HB1 ALA B 507      80.090 103.470  69.510  1.00  0.00           H 
ATOM   3060  HB2 ALA B 507      78.660 104.160  70.360  1.00  0.00           H 
ATOM   3061  HB3 ALA B 507      79.690 105.060  69.150  1.00  0.00           H 
ATOM   3062  C   ALA B 507      80.460 103.980  72.310  1.00  0.00           C 
ATOM   3063  O   ALA B 507      79.770 104.300  73.300  1.00  0.00           O 
ATOM   3064  N   PHE B 508      80.970 102.690  72.310  1.00  0.00           N 
ATOM   3065  HN  PHE B 508      81.390 102.380  71.460  1.00  0.00           H 
ATOM   3066  CA  PHE B 508      80.820 101.670  73.390  1.00  0.00           C 
ATOM   3067  HA  PHE B 508      79.780 101.540  73.660  1.00  0.00           H 
ATOM   3068  CB  PHE B 508      81.430 100.250  73.010  1.00  0.00           C 
ATOM   3069  HB1 PHE B 508      82.500 100.440  72.800  1.00  0.00           H 
ATOM   3070  HB2 PHE B 508      81.340  99.660  73.950  1.00  0.00           H 
ATOM   3071  CG  PHE B 508      80.620  99.440  71.960  1.00  0.00           C 
ATOM   3072  CD1 PHE B 508      79.200  99.510  71.890  1.00  0.00           C 
ATOM   3073  HD1 PHE B 508      78.580  99.980  72.640  1.00  0.00           H 
ATOM   3074  CE1 PHE B 508      78.530  98.840  70.890  1.00  0.00           C 
ATOM   3075  HE1 PHE B 508      77.470  98.740  70.740  1.00  0.00           H 
ATOM   3076  CZ  PHE B 508      79.160  98.030  69.900  1.00  0.00           C 
ATOM   3077  HZ  PHE B 508      78.680  97.360  69.210  1.00  0.00           H 
ATOM   3078  CD2 PHE B 508      81.280  98.800  70.890  1.00  0.00           C 
ATOM   3079  HD2 PHE B 508      82.360  98.770  70.810  1.00  0.00           H 
ATOM   3080  CE2 PHE B 508      80.550  98.020  69.980  1.00  0.00           C 
ATOM   3081  HE2 PHE B 508      81.130  97.390  69.330  1.00  0.00           H 
ATOM   3082  C   PHE B 508      81.590 102.120  74.620  1.00  0.00           C 
ATOM   3083  O   PHE B 508      81.130 102.000  75.740  1.00  0.00           O 
ATOM   3084  N   TYR B 509      82.780 102.770  74.460  1.00  0.00           N 
ATOM   3085  HN  TYR B 509      83.080 102.800  73.510  1.00  0.00           H 
ATOM   3086  CA  TYR B 509      83.610 103.390  75.480  1.00  0.00           C 
ATOM   3087  HA  TYR B 509      83.950 102.690  76.240  1.00  0.00           H 
ATOM   3088  CB  TYR B 509      84.990 103.890  74.870  1.00  0.00           C 
ATOM   3089  HB1 TYR B 509      85.630 103.150  74.340  1.00  0.00           H 
ATOM   3090  HB2 TYR B 509      84.850 104.670  74.100  1.00  0.00           H 
ATOM   3091  CG  TYR B 509      85.790 104.520  76.080  1.00  0.00           C 
ATOM   3092  CD1 TYR B 509      86.400 103.730  77.050  1.00  0.00           C 
ATOM   3093  HD1 TYR B 509      86.510 102.660  76.920  1.00  0.00           H 
ATOM   3094  CE1 TYR B 509      87.020 104.380  78.140  1.00  0.00           C 
ATOM   3095  HE1 TYR B 509      87.400 103.820  78.980  1.00  0.00           H 
ATOM   3096  CZ  TYR B 509      86.980 105.740  78.290  1.00  0.00           C 
ATOM   3097  OH  TYR B 509      87.540 106.430  79.420  1.00  0.00           O 
ATOM   3098  HH  TYR B 509      87.680 105.790  80.120  1.00  0.00           H 
ATOM   3099  CD2 TYR B 509      85.770 105.970  76.220  1.00  0.00           C 
ATOM   3100  HD2 TYR B 509      85.300 106.540  75.430  1.00  0.00           H 
ATOM   3101  CE2 TYR B 509      86.360 106.540  77.380  1.00  0.00           C 
ATOM   3102  HE2 TYR B 509      86.240 107.590  77.620  1.00  0.00           H 
ATOM   3103  C   TYR B 509      82.850 104.420  76.330  1.00  0.00           C 
ATOM   3104  O   TYR B 509      82.880 104.370  77.560  1.00  0.00           O 
ATOM   3105  N   ILE B 510      82.100 105.300  75.730  1.00  0.00           N 
ATOM   3106  HN  ILE B 510      82.170 105.360  74.740  1.00  0.00           H 
ATOM   3107  CA  ILE B 510      81.320 106.340  76.310  1.00  0.00           C 
ATOM   3108  HA  ILE B 510      81.980 106.800  77.040  1.00  0.00           H 
ATOM   3109  CB  ILE B 510      81.010 107.590  75.570  1.00  0.00           C 
ATOM   3110  HB  ILE B 510      80.600 108.370  76.250  1.00  0.00           H 
ATOM   3111  CG2 ILE B 510      82.330 108.370  75.140  1.00  0.00           C 
ATOM   3112 1HG2 ILE B 510      81.980 109.350  74.750  1.00  0.00           H 
ATOM   3113 2HG2 ILE B 510      83.010 108.560  76.000  1.00  0.00           H 
ATOM   3114 3HG2 ILE B 510      82.800 107.770  74.330  1.00  0.00           H 
ATOM   3115  CG1 ILE B 510      80.110 107.390  74.340  1.00  0.00           C 
ATOM   3116 1HG1 ILE B 510      80.620 106.700  73.630  1.00  0.00           H 
ATOM   3117 2HG1 ILE B 510      79.140 107.000  74.700  1.00  0.00           H 
ATOM   3118  CD  ILE B 510      79.810 108.720  73.570  1.00  0.00           C 
ATOM   3119  HD1 ILE B 510      79.170 109.350  74.220  1.00  0.00           H 
ATOM   3120  HD2 ILE B 510      80.730 109.240  73.230  1.00  0.00           H 
ATOM   3121  HD3 ILE B 510      79.200 108.480  72.680  1.00  0.00           H 
ATOM   3122  C   ILE B 510      80.130 105.860  77.010  1.00  0.00           C 
ATOM   3123  O   ILE B 510      79.860 106.330  78.090  1.00  0.00           O 
ATOM   3124  N   ILE B 511      79.480 104.790  76.470  1.00  0.00           N 
ATOM   3125  HN  ILE B 511      79.610 104.480  75.530  1.00  0.00           H 
ATOM   3126  CA  ILE B 511      78.350 104.080  77.050  1.00  0.00           C 
ATOM   3127  HA  ILE B 511      77.580 104.750  77.400  1.00  0.00           H 
ATOM   3128  CB  ILE B 511      77.670 103.150  76.040  1.00  0.00           C 
ATOM   3129  HB  ILE B 511      78.480 102.600  75.510  1.00  0.00           H 
ATOM   3130  CG2 ILE B 511      76.500 102.270  76.500  1.00  0.00           C 
ATOM   3131 1HG2 ILE B 511      76.240 101.660  75.610  1.00  0.00           H 
ATOM   3132 2HG2 ILE B 511      76.760 101.670  77.400  1.00  0.00           H 
ATOM   3133 3HG2 ILE B 511      75.670 102.920  76.850  1.00  0.00           H 
ATOM   3134  CG1 ILE B 511      77.100 103.900  74.840  1.00  0.00           C 
ATOM   3135 1HG1 ILE B 511      76.090 104.290  75.080  1.00  0.00           H 
ATOM   3136 2HG1 ILE B 511      77.750 104.770  74.610  1.00  0.00           H 
ATOM   3137  CD  ILE B 511      76.880 102.980  73.490  1.00  0.00           C 
ATOM   3138  HD1 ILE B 511      76.020 102.290  73.590  1.00  0.00           H 
ATOM   3139  HD2 ILE B 511      76.800 103.620  72.580  1.00  0.00           H 
ATOM   3140  HD3 ILE B 511      77.750 102.290  73.430  1.00  0.00           H 
ATOM   3141  C   ILE B 511      78.710 103.330  78.320  1.00  0.00           C 
ATOM   3142  O   ILE B 511      77.870 103.190  79.240  1.00  0.00           O 
ATOM   3143  N   PHE B 512      79.970 102.780  78.470  1.00  0.00           N 
ATOM   3144  HN  PHE B 512      80.590 102.890  77.700  1.00  0.00           H 
ATOM   3145  CA  PHE B 512      80.310 101.960  79.650  1.00  0.00           C 
ATOM   3146  HA  PHE B 512      79.400 101.760  80.190  1.00  0.00           H 
ATOM   3147  CB  PHE B 512      80.910 100.590  79.220  1.00  0.00           C 
ATOM   3148  HB1 PHE B 512      81.550 100.800  78.340  1.00  0.00           H 
ATOM   3149  HB2 PHE B 512      81.490 100.150  80.060  1.00  0.00           H 
ATOM   3150  CG  PHE B 512      79.810  99.670  78.720  1.00  0.00           C 
ATOM   3151  CD1 PHE B 512      78.800  99.290  79.630  1.00  0.00           C 
ATOM   3152  HD1 PHE B 512      78.820  99.570  80.670  1.00  0.00           H 
ATOM   3153  CE1 PHE B 512      77.790  98.480  79.200  1.00  0.00           C 
ATOM   3154  HE1 PHE B 512      77.080  98.190  79.960  1.00  0.00           H 
ATOM   3155  CZ  PHE B 512      77.730  98.030  77.860  1.00  0.00           C 
ATOM   3156  HZ  PHE B 512      76.970  97.340  77.520  1.00  0.00           H 
ATOM   3157  CD2 PHE B 512      79.760  99.270  77.370  1.00  0.00           C 
ATOM   3158  HD2 PHE B 512      80.490  99.670  76.690  1.00  0.00           H 
ATOM   3159  CE2 PHE B 512      78.760  98.400  76.960  1.00  0.00           C 
ATOM   3160  HE2 PHE B 512      78.660  98.040  75.950  1.00  0.00           H 
ATOM   3161  C   PHE B 512      81.140 102.720  80.570  1.00  0.00           C 
ATOM   3162  O   PHE B 512      81.520 102.180  81.620  1.00  0.00           O 
ATOM   3163  N   GLN B 513      81.410 103.950  80.220  1.00  0.00           N 
ATOM   3164  HN  GLN B 513      81.030 104.270  79.350  1.00  0.00           H 
ATOM   3165  CA  GLN B 513      82.110 104.890  81.110  1.00  0.00           C 
ATOM   3166  HA  GLN B 513      83.080 104.510  81.380  1.00  0.00           H 
ATOM   3167  CB  GLN B 513      82.290 106.230  80.350  1.00  0.00           C 
ATOM   3168  HB1 GLN B 513      82.090 105.960  79.290  1.00  0.00           H 
ATOM   3169  HB2 GLN B 513      81.490 106.990  80.450  1.00  0.00           H 
ATOM   3170  CG  GLN B 513      83.590 106.880  80.560  1.00  0.00           C 
ATOM   3171  HG1 GLN B 513      83.930 107.130  81.590  1.00  0.00           H 
ATOM   3172  HG2 GLN B 513      84.380 106.320  80.010  1.00  0.00           H 
ATOM   3173  CD  GLN B 513      83.680 108.220  79.800  1.00  0.00           C 
ATOM   3174  OE1 GLN B 513      82.720 108.630  79.160  1.00  0.00           O 
ATOM   3175  NE2 GLN B 513      84.840 108.940  79.910  1.00  0.00           N 
ATOM   3176 1HE2 GLN B 513      85.680 108.630  80.360  1.00  0.00           H 
ATOM   3177 2HE2 GLN B 513      84.950 109.710  79.290  1.00  0.00           H 
ATOM   3178  C   GLN B 513      81.530 105.100  82.470  1.00  0.00           C 
ATOM   3179  O   GLN B 513      82.220 105.280  83.490  1.00  0.00           O 
ATOM   3180  N   THR B 514      80.270 105.150  82.510  1.00  0.00           N 
ATOM   3181  HN  THR B 514      79.820 105.220  81.620  1.00  0.00           H 
ATOM   3182  CA  THR B 514      79.420 105.390  83.750  1.00  0.00           C 
ATOM   3183  HA  THR B 514      80.040 106.080  84.310  1.00  0.00           H 
ATOM   3184  CB  THR B 514      78.120 106.140  83.390  1.00  0.00           C 
ATOM   3185  HB  THR B 514      77.480 106.260  84.290  1.00  0.00           H 
ATOM   3186  OG1 THR B 514      77.460 105.610  82.230  1.00  0.00           O 
ATOM   3187  HG1 THR B 514      77.090 104.750  82.420  1.00  0.00           H 
ATOM   3188  CG2 THR B 514      78.470 107.600  83.060  1.00  0.00           C 
ATOM   3189 1HG2 THR B 514      77.730 108.060  82.370  1.00  0.00           H 
ATOM   3190 2HG2 THR B 514      78.670 108.250  83.940  1.00  0.00           H 
ATOM   3191 3HG2 THR B 514      79.510 107.650  82.660  1.00  0.00           H 
ATOM   3192  C   THR B 514      79.090 104.080  84.480  1.00  0.00           C 
ATOM   3193  O   THR B 514      78.510 104.090  85.590  1.00  0.00           O 
ATOM   3194  N   GLU B 515      79.500 102.920  83.880  1.00  0.00           N 
ATOM   3195  HN  GLU B 515      80.160 102.870  83.130  1.00  0.00           H 
ATOM   3196  CA  GLU B 515      79.070 101.670  84.380  1.00  0.00           C 
ATOM   3197  HA  GLU B 515      78.230 101.840  85.040  1.00  0.00           H 
ATOM   3198  CB  GLU B 515      78.480 100.850  83.180  1.00  0.00           C 
ATOM   3199  HB1 GLU B 515      79.350 100.500  82.580  1.00  0.00           H 
ATOM   3200  HB2 GLU B 515      77.910  99.950  83.500  1.00  0.00           H 
ATOM   3201  CG  GLU B 515      77.620 101.730  82.240  1.00  0.00           C 
ATOM   3202  HG1 GLU B 515      78.280 102.390  81.640  1.00  0.00           H 
ATOM   3203  HG2 GLU B 515      77.140 101.030  81.520  1.00  0.00           H 
ATOM   3204  CD  GLU B 515      76.420 102.410  82.790  1.00  0.00           C 
ATOM   3205  OE1 GLU B 515      75.870 102.190  83.930  1.00  0.00           O 
ATOM   3206  OE2 GLU B 515      75.920 103.330  82.120  1.00  0.00           O 
ATOM   3207  C   GLU B 515      80.210 100.850  84.980  1.00  0.00           C 
ATOM   3208  O   GLU B 515      81.380 101.070  84.670  1.00  0.00           O 
ATOM   3209  N   ASP B 516      79.850 100.020  86.010  1.00  0.00           N 
ATOM   3210  HN  ASP B 516      78.880  99.960  86.230  1.00  0.00           H 
ATOM   3211  CA  ASP B 516      80.790  99.100  86.720  1.00  0.00           C 
ATOM   3212  HA  ASP B 516      81.490  99.650  87.330  1.00  0.00           H 
ATOM   3213  CB  ASP B 516      79.940  98.330  87.820  1.00  0.00           C 
ATOM   3214  HB1 ASP B 516      79.190  98.890  88.410  1.00  0.00           H 
ATOM   3215  HB2 ASP B 516      79.410  97.580  87.190  1.00  0.00           H 
ATOM   3216  CG  ASP B 516      80.780  97.680  88.880  1.00  0.00           C 
ATOM   3217  OD1 ASP B 516      82.040  97.770  88.910  1.00  0.00           O 
ATOM   3218  OD2 ASP B 516      80.160  97.090  89.800  1.00  0.00           O 
ATOM   3219  C   ASP B 516      81.590  98.080  85.760  1.00  0.00           C 
ATOM   3220  O   ASP B 516      81.010  97.210  85.140  1.00  0.00           O 
ATOM   3221  N   PRO B 517      82.990  98.230  85.700  1.00  0.00           N 
ATOM   3222  CD  PRO B 517      83.800  99.360  86.110  1.00  0.00           C 
ATOM   3223  HD1 PRO B 517      83.520  99.720  87.120  1.00  0.00           H 
ATOM   3224  HD2 PRO B 517      83.660 100.170  85.370  1.00  0.00           H 
ATOM   3225  CA  PRO B 517      83.710  97.330  84.800  1.00  0.00           C 
ATOM   3226  HA  PRO B 517      83.180  97.270  83.860  1.00  0.00           H 
ATOM   3227  CB  PRO B 517      85.120  97.940  84.670  1.00  0.00           C 
ATOM   3228  HB1 PRO B 517      85.940  97.200  84.630  1.00  0.00           H 
ATOM   3229  HB2 PRO B 517      85.130  98.600  83.780  1.00  0.00           H 
ATOM   3230  CG  PRO B 517      85.220  98.910  85.900  1.00  0.00           C 
ATOM   3231  HG1 PRO B 517      85.720  98.240  86.640  1.00  0.00           H 
ATOM   3232  HG2 PRO B 517      85.890  99.790  85.840  1.00  0.00           H 
ATOM   3233  C   PRO B 517      83.730  95.890  85.310  1.00  0.00           C 
ATOM   3234  O   PRO B 517      83.760  94.990  84.530  1.00  0.00           O 
ATOM   3235  N   GLU B 518      83.720  95.670  86.690  1.00  0.00           N 
ATOM   3236  HN  GLU B 518      83.900  96.380  87.370  1.00  0.00           H 
ATOM   3237  CA  GLU B 518      83.500  94.330  87.200  1.00  0.00           C 
ATOM   3238  HA  GLU B 518      84.340  93.800  86.780  1.00  0.00           H 
ATOM   3239  CB  GLU B 518      83.930  94.380  88.730  1.00  0.00           C 
ATOM   3240  HB1 GLU B 518      83.450  95.120  89.410  1.00  0.00           H 
ATOM   3241  HB2 GLU B 518      83.730  93.360  89.130  1.00  0.00           H 
ATOM   3242  CG  GLU B 518      85.530  94.550  88.990  1.00  0.00           C 
ATOM   3243  HG1 GLU B 518      85.740  93.880  89.850  1.00  0.00           H 
ATOM   3244  HG2 GLU B 518      86.140  94.130  88.160  1.00  0.00           H 
ATOM   3245  CD  GLU B 518      85.920  95.900  89.350  1.00  0.00           C 
ATOM   3246  OE1 GLU B 518      86.060  96.820  88.510  1.00  0.00           O 
ATOM   3247  OE2 GLU B 518      86.040  96.170  90.590  1.00  0.00           O 
ATOM   3248  C   GLU B 518      82.200  93.630  86.790  1.00  0.00           C 
ATOM   3249  O   GLU B 518      82.240  92.400  86.780  1.00  0.00           O 
ATOM   3250  N   GLU B 519      81.120  94.320  86.500  1.00  0.00           N 
ATOM   3251  HN  GLU B 519      81.270  95.300  86.430  1.00  0.00           H 
ATOM   3252  CA  GLU B 519      79.900  93.760  85.950  1.00  0.00           C 
ATOM   3253  HA  GLU B 519      79.640  92.830  86.440  1.00  0.00           H 
ATOM   3254  CB  GLU B 519      78.760  94.730  86.180  1.00  0.00           C 
ATOM   3255  HB1 GLU B 519      79.040  95.710  85.730  1.00  0.00           H 
ATOM   3256  HB2 GLU B 519      77.830  94.570  85.590  1.00  0.00           H 
ATOM   3257  CG  GLU B 519      78.460  94.800  87.730  1.00  0.00           C 
ATOM   3258  HG1 GLU B 519      79.460  95.010  88.170  1.00  0.00           H 
ATOM   3259  HG2 GLU B 519      77.730  95.610  87.950  1.00  0.00           H 
ATOM   3260  CD  GLU B 519      78.040  93.470  88.380  1.00  0.00           C 
ATOM   3261  OE1 GLU B 519      77.490  92.580  87.700  1.00  0.00           O 
ATOM   3262  OE2 GLU B 519      78.050  93.420  89.660  1.00  0.00           O 
ATOM   3263  C   GLU B 519      80.070  93.450  84.480  1.00  0.00           C 
ATOM   3264  O   GLU B 519      79.470  92.490  84.020  1.00  0.00           O 
ATOM   3265  N   LEU B 520      80.780  94.240  83.730  1.00  0.00           N 
ATOM   3266  HN  LEU B 520      81.140  95.120  84.010  1.00  0.00           H 
ATOM   3267  CA  LEU B 520      80.940  94.040  82.320  1.00  0.00           C 
ATOM   3268  HA  LEU B 520      81.030  93.000  82.030  1.00  0.00           H 
ATOM   3269  CB  LEU B 520      79.720  94.540  81.480  1.00  0.00           C 
ATOM   3270  HB1 LEU B 520      78.840  94.080  81.980  1.00  0.00           H 
ATOM   3271  HB2 LEU B 520      79.440  95.580  81.760  1.00  0.00           H 
ATOM   3272  CG  LEU B 520      79.850  94.220  79.930  1.00  0.00           C 
ATOM   3273  HG  LEU B 520      80.650  93.450  79.920  1.00  0.00           H 
ATOM   3274  CD1 LEU B 520      78.620  93.530  79.370  1.00  0.00           C 
ATOM   3275 1HD1 LEU B 520      77.740  94.130  79.700  1.00  0.00           H 
ATOM   3276 2HD1 LEU B 520      78.590  93.420  78.270  1.00  0.00           H 
ATOM   3277 3HD1 LEU B 520      78.470  92.520  79.800  1.00  0.00           H 
ATOM   3278  CD2 LEU B 520      80.520  95.350  79.150  1.00  0.00           C 
ATOM   3279 1HD2 LEU B 520      80.710  95.100  78.090  1.00  0.00           H 
ATOM   3280 2HD2 LEU B 520      79.870  96.240  79.270  1.00  0.00           H 
ATOM   3281 3HD2 LEU B 520      81.500  95.700  79.540  1.00  0.00           H 
ATOM   3282  C   LEU B 520      82.150  94.720  81.860  1.00  0.00           C 
ATOM   3283  O   LEU B 520      82.220  95.940  82.000  1.00  0.00           O 
ATOM   3284  N   GLY B 521      83.230  94.000  81.330  1.00  0.00           N 
ATOM   3285  HN  GLY B 521      83.100  93.010  81.300  1.00  0.00           H 
ATOM   3286  CA  GLY B 521      84.590  94.550  81.490  1.00  0.00           C 
ATOM   3287  HA1 GLY B 521      84.610  95.320  82.240  1.00  0.00           H 
ATOM   3288  HA2 GLY B 521      85.210  93.700  81.710  1.00  0.00           H 
ATOM   3289  C   GLY B 521      85.130  95.060  80.240  1.00  0.00           C 
ATOM   3290  O   GLY B 521      86.320  95.460  80.310  1.00  0.00           O 
ATOM   3291  N   HSD B 522      84.380  94.920  79.090  1.00  0.00           N 
ATOM   3292  HN  HSD B 522      83.410  94.690  79.060  1.00  0.00           H 
ATOM   3293  CA  HSD B 522      85.120  94.810  77.780  1.00  0.00           C 
ATOM   3294  HA  HSD B 522      86.040  94.240  77.820  1.00  0.00           H 
ATOM   3295  CB  HSD B 522      84.100  94.350  76.640  1.00  0.00           C 
ATOM   3296  HB1 HSD B 522      83.240  95.050  76.700  1.00  0.00           H 
ATOM   3297  HB2 HSD B 522      84.510  94.480  75.620  1.00  0.00           H 
ATOM   3298  ND1 HSD B 522      83.870  91.850  76.210  1.00  0.00           N 
ATOM   3299  HD1 HSD B 522      84.700  91.830  75.660  1.00  0.00           H 
ATOM   3300  CG  HSD B 522      83.500  92.980  76.840  1.00  0.00           C 
ATOM   3301  CE1 HSD B 522      83.250  90.790  76.710  1.00  0.00           C 
ATOM   3302  HE1 HSD B 522      83.370  89.780  76.320  1.00  0.00           H 
ATOM   3303  NE2 HSD B 522      82.470  91.160  77.750  1.00  0.00           N 
ATOM   3304  CD2 HSD B 522      82.620  92.540  77.760  1.00  0.00           C 
ATOM   3305  HD2 HSD B 522      82.040  93.180  78.420  1.00  0.00           H 
ATOM   3306  C   HSD B 522      85.570  96.110  77.310  1.00  0.00           C 
ATOM   3307  O   HSD B 522      86.260  96.230  76.270  1.00  0.00           O 
ATOM   3308  N   PHE B 523      85.140  97.240  77.960  1.00  0.00           N 
ATOM   3309  HN  PHE B 523      84.560  97.170  78.770  1.00  0.00           H 
ATOM   3310  CA  PHE B 523      85.460  98.620  77.560  1.00  0.00           C 
ATOM   3311  HA  PHE B 523      86.280  98.550  76.860  1.00  0.00           H 
ATOM   3312  CB  PHE B 523      84.190  99.210  76.870  1.00  0.00           C 
ATOM   3313  HB1 PHE B 523      83.370  99.240  77.620  1.00  0.00           H 
ATOM   3314  HB2 PHE B 523      84.390 100.250  76.530  1.00  0.00           H 
ATOM   3315  CG  PHE B 523      83.620  98.470  75.760  1.00  0.00           C 
ATOM   3316  CD1 PHE B 523      84.090  98.530  74.390  1.00  0.00           C 
ATOM   3317  HD1 PHE B 523      84.750  99.300  74.020  1.00  0.00           H 
ATOM   3318  CE1 PHE B 523      83.630  97.580  73.470  1.00  0.00           C 
ATOM   3319  HE1 PHE B 523      83.940  97.620  72.440  1.00  0.00           H 
ATOM   3320  CZ  PHE B 523      82.600  96.710  73.890  1.00  0.00           C 
ATOM   3321  HZ  PHE B 523      82.200  96.020  73.160  1.00  0.00           H 
ATOM   3322  CD2 PHE B 523      82.580  97.600  76.070  1.00  0.00           C 
ATOM   3323  HD2 PHE B 523      82.200  97.620  77.080  1.00  0.00           H 
ATOM   3324  CE2 PHE B 523      82.080  96.800  75.150  1.00  0.00           C 
ATOM   3325  HE2 PHE B 523      81.270  96.130  75.390  1.00  0.00           H 
ATOM   3326  C   PHE B 523      85.920  99.380  78.700  1.00  0.00           C 
ATOM   3327  O   PHE B 523      85.590 100.590  78.820  1.00  0.00           O 
ATOM   3328  N   TYR B 524      86.700  98.830  79.660  1.00  0.00           N 
ATOM   3329  HN  TYR B 524      87.030  97.910  79.450  1.00  0.00           H 
ATOM   3330  CA  TYR B 524      87.070  99.520  80.910  1.00  0.00           C 
ATOM   3331  HA  TYR B 524      86.150  99.940  81.290  1.00  0.00           H 
ATOM   3332  CB  TYR B 524      87.680  98.600  82.030  1.00  0.00           C 
ATOM   3333  HB1 TYR B 524      87.760  99.200  82.960  1.00  0.00           H 
ATOM   3334  HB2 TYR B 524      86.960  97.790  82.300  1.00  0.00           H 
ATOM   3335  CG  TYR B 524      89.010  97.970  81.860  1.00  0.00           C 
ATOM   3336  CD1 TYR B 524      89.170  96.570  81.630  1.00  0.00           C 
ATOM   3337  HD1 TYR B 524      88.340  95.890  81.660  1.00  0.00           H 
ATOM   3338  CE1 TYR B 524      90.450  96.150  81.340  1.00  0.00           C 
ATOM   3339  HE1 TYR B 524      90.620  95.170  80.920  1.00  0.00           H 
ATOM   3340  CZ  TYR B 524      91.580  97.010  81.230  1.00  0.00           C 
ATOM   3341  OH  TYR B 524      92.840  96.630  80.860  1.00  0.00           O 
ATOM   3342  HH  TYR B 524      93.040  97.190  80.110  1.00  0.00           H 
ATOM   3343  CD2 TYR B 524      90.160  98.750  81.970  1.00  0.00           C 
ATOM   3344  HD2 TYR B 524      90.020  99.780  82.260  1.00  0.00           H 
ATOM   3345  CE2 TYR B 524      91.410  98.320  81.570  1.00  0.00           C 
ATOM   3346  HE2 TYR B 524      92.250  98.990  81.670  1.00  0.00           H 
ATOM   3347  C   TYR B 524      87.990 100.710  80.620  1.00  0.00           C 
ATOM   3348  O   TYR B 524      87.760 101.770  81.220  1.00  0.00           O 
ATOM   3349  N   ASP B 525      88.910 100.600  79.680  1.00  0.00           N 
ATOM   3350  HN  ASP B 525      89.000  99.810  79.080  1.00  0.00           H 
ATOM   3351  CA  ASP B 525      89.660 101.760  79.300  1.00  0.00           C 
ATOM   3352  HA  ASP B 525      89.080 102.650  79.490  1.00  0.00           H 
ATOM   3353  CB  ASP B 525      91.080 101.790  79.940  1.00  0.00           C 
ATOM   3354  HB1 ASP B 525      91.480 102.810  79.780  1.00  0.00           H 
ATOM   3355  HB2 ASP B 525      91.120 101.590  81.030  1.00  0.00           H 
ATOM   3356  CG  ASP B 525      92.080 100.780  79.270  1.00  0.00           C 
ATOM   3357  OD1 ASP B 525      91.820  99.990  78.360  1.00  0.00           O 
ATOM   3358  OD2 ASP B 525      93.210 100.870  79.860  1.00  0.00           O 
ATOM   3359  C   ASP B 525      89.650 101.790  77.700  1.00  0.00           C 
ATOM   3360  O   ASP B 525      89.110 100.950  77.040  1.00  0.00           O 
ATOM   3361  N   TYR B 526      90.030 102.930  77.110  1.00  0.00           N 
ATOM   3362  HN  TYR B 526      90.390 103.700  77.640  1.00  0.00           H 
ATOM   3363  CA  TYR B 526      89.990 103.220  75.750  1.00  0.00           C 
ATOM   3364  HA  TYR B 526      88.960 103.170  75.430  1.00  0.00           H 
ATOM   3365  CB  TYR B 526      90.250 104.810  75.510  1.00  0.00           C 
ATOM   3366  HB1 TYR B 526      89.640 105.490  76.130  1.00  0.00           H 
ATOM   3367  HB2 TYR B 526      91.310 105.070  75.690  1.00  0.00           H 
ATOM   3368  CG  TYR B 526      90.170 105.240  74.020  1.00  0.00           C 
ATOM   3369  CD1 TYR B 526      88.870 105.270  73.480  1.00  0.00           C 
ATOM   3370  HD1 TYR B 526      88.000 105.160  74.120  1.00  0.00           H 
ATOM   3371  CE1 TYR B 526      88.640 105.630  72.130  1.00  0.00           C 
ATOM   3372  HE1 TYR B 526      87.660 105.700  71.680  1.00  0.00           H 
ATOM   3373  CZ  TYR B 526      89.750 105.910  71.290  1.00  0.00           C 
ATOM   3374  OH  TYR B 526      89.650 106.240  69.930  1.00  0.00           O 
ATOM   3375  HH  TYR B 526      88.720 106.450  69.830  1.00  0.00           H 
ATOM   3376  CD2 TYR B 526      91.280 105.470  73.110  1.00  0.00           C 
ATOM   3377  HD2 TYR B 526      92.270 105.300  73.500  1.00  0.00           H 
ATOM   3378  CE2 TYR B 526      91.000 105.750  71.800  1.00  0.00           C 
ATOM   3379  HE2 TYR B 526      91.800 105.870  71.090  1.00  0.00           H 
ATOM   3380  C   TYR B 526      90.780 102.290  74.820  1.00  0.00           C 
ATOM   3381  O   TYR B 526      90.270 102.010  73.760  1.00  0.00           O 
ATOM   3382  N   PRO B 527      92.030 101.810  75.170  1.00  0.00           N 
ATOM   3383  CD  PRO B 527      93.010 102.610  76.030  1.00  0.00           C 
ATOM   3384  HD1 PRO B 527      92.960 102.210  77.060  1.00  0.00           H 
ATOM   3385  HD2 PRO B 527      92.710 103.680  75.990  1.00  0.00           H 
ATOM   3386  CA  PRO B 527      92.800 100.840  74.390  1.00  0.00           C 
ATOM   3387  HA  PRO B 527      92.760 101.060  73.330  1.00  0.00           H 
ATOM   3388  CB  PRO B 527      94.250 100.870  74.810  1.00  0.00           C 
ATOM   3389  HB1 PRO B 527      94.480 100.150  75.630  1.00  0.00           H 
ATOM   3390  HB2 PRO B 527      94.950 100.790  73.950  1.00  0.00           H 
ATOM   3391  CG  PRO B 527      94.260 102.330  75.400  1.00  0.00           C 
ATOM   3392  HG1 PRO B 527      95.080 102.350  76.150  1.00  0.00           H 
ATOM   3393  HG2 PRO B 527      94.330 103.100  74.610  1.00  0.00           H 
ATOM   3394  C   PRO B 527      92.200  99.430  74.510  1.00  0.00           C 
ATOM   3395  O   PRO B 527      92.200  98.710  73.480  1.00  0.00           O 
ATOM   3396  N   MET B 528      91.810  98.950  75.730  1.00  0.00           N 
ATOM   3397  HN  MET B 528      92.010  99.500  76.540  1.00  0.00           H 
ATOM   3398  CA  MET B 528      90.990  97.780  75.910  1.00  0.00           C 
ATOM   3399  HA  MET B 528      91.480  96.910  75.500  1.00  0.00           H 
ATOM   3400  CB  MET B 528      90.650  97.490  77.420  1.00  0.00           C 
ATOM   3401  HB1 MET B 528      91.580  97.630  78.010  1.00  0.00           H 
ATOM   3402  HB2 MET B 528      89.930  98.220  77.830  1.00  0.00           H 
ATOM   3403  CG  MET B 528      90.050  96.090  77.690  1.00  0.00           C 
ATOM   3404  HG1 MET B 528      89.840  96.060  78.780  1.00  0.00           H 
ATOM   3405  HG2 MET B 528      89.040  95.990  77.240  1.00  0.00           H 
ATOM   3406  SD  MET B 528      90.950  94.550  77.110  1.00  0.00           S 
ATOM   3407  CE  MET B 528      92.360  94.650  78.290  1.00  0.00           C 
ATOM   3408  HE1 MET B 528      92.900  95.590  78.050  1.00  0.00           H 
ATOM   3409  HE2 MET B 528      92.110  94.530  79.370  1.00  0.00           H 
ATOM   3410  HE3 MET B 528      93.180  93.970  77.980  1.00  0.00           H 
ATOM   3411  C   MET B 528      89.640  97.890  75.110  1.00  0.00           C 
ATOM   3412  O   MET B 528      89.240  96.850  74.510  1.00  0.00           O 
ATOM   3413  N   ALA B 529      88.910  99.000  75.020  1.00  0.00           N 
ATOM   3414  HN  ALA B 529      89.100  99.760  75.630  1.00  0.00           H 
ATOM   3415  CA  ALA B 529      87.800  99.230  74.140  1.00  0.00           C 
ATOM   3416  HA  ALA B 529      87.120  98.410  74.330  1.00  0.00           H 
ATOM   3417  CB  ALA B 529      87.110 100.530  74.550  1.00  0.00           C 
ATOM   3418  HB1 ALA B 529      86.230 100.780  73.930  1.00  0.00           H 
ATOM   3419  HB2 ALA B 529      86.970 100.440  75.650  1.00  0.00           H 
ATOM   3420  HB3 ALA B 529      87.850 101.360  74.490  1.00  0.00           H 
ATOM   3421  C   ALA B 529      88.040  99.160  72.670  1.00  0.00           C 
ATOM   3422  O   ALA B 529      87.290  98.540  71.910  1.00  0.00           O 
ATOM   3423  N   LEU B 530      89.190  99.670  72.150  1.00  0.00           N 
ATOM   3424  HN  LEU B 530      89.840 100.160  72.730  1.00  0.00           H 
ATOM   3425  CA  LEU B 530      89.690  99.450  70.760  1.00  0.00           C 
ATOM   3426  HA  LEU B 530      88.940  99.800  70.070  1.00  0.00           H 
ATOM   3427  CB  LEU B 530      91.060 100.150  70.450  1.00  0.00           C 
ATOM   3428  HB1 LEU B 530      91.390 100.470  71.460  1.00  0.00           H 
ATOM   3429  HB2 LEU B 530      91.870  99.530  70.000  1.00  0.00           H 
ATOM   3430  CG  LEU B 530      90.880 101.490  69.660  1.00  0.00           C 
ATOM   3431  HG  LEU B 530      90.600 101.260  68.610  1.00  0.00           H 
ATOM   3432  CD1 LEU B 530      89.840 102.410  70.190  1.00  0.00           C 
ATOM   3433 1HD1 LEU B 530      89.760 103.380  69.650  1.00  0.00           H 
ATOM   3434 2HD1 LEU B 530      88.830 101.950  70.140  1.00  0.00           H 
ATOM   3435 3HD1 LEU B 530      90.020 102.700  71.250  1.00  0.00           H 
ATOM   3436  CD2 LEU B 530      92.220 102.160  69.650  1.00  0.00           C 
ATOM   3437 1HD2 LEU B 530      92.520 102.410  70.690  1.00  0.00           H 
ATOM   3438 2HD2 LEU B 530      92.980 101.520  69.140  1.00  0.00           H 
ATOM   3439 3HD2 LEU B 530      92.190 103.140  69.130  1.00  0.00           H 
ATOM   3440  C   LEU B 530      89.890  97.960  70.450  1.00  0.00           C 
ATOM   3441  O   LEU B 530      89.330  97.410  69.520  1.00  0.00           O 
ATOM   3442  N   PHE B 531      90.670  97.330  71.390  1.00  0.00           N 
ATOM   3443  HN  PHE B 531      90.980  97.880  72.160  1.00  0.00           H 
ATOM   3444  CA  PHE B 531      90.970  95.870  71.310  1.00  0.00           C 
ATOM   3445  HA  PHE B 531      91.460  95.740  70.350  1.00  0.00           H 
ATOM   3446  CB  PHE B 531      92.040  95.440  72.380  1.00  0.00           C 
ATOM   3447  HB1 PHE B 531      92.930  96.100  72.260  1.00  0.00           H 
ATOM   3448  HB2 PHE B 531      91.540  95.640  73.350  1.00  0.00           H 
ATOM   3449  CG  PHE B 531      92.470  93.980  72.400  1.00  0.00           C 
ATOM   3450  CD1 PHE B 531      93.240  93.510  71.300  1.00  0.00           C 
ATOM   3451  HD1 PHE B 531      93.420  94.160  70.460  1.00  0.00           H 
ATOM   3452  CE1 PHE B 531      93.850  92.270  71.320  1.00  0.00           C 
ATOM   3453  HE1 PHE B 531      94.330  91.890  70.430  1.00  0.00           H 
ATOM   3454  CZ  PHE B 531      93.610  91.380  72.410  1.00  0.00           C 
ATOM   3455  HZ  PHE B 531      94.170  90.460  72.300  1.00  0.00           H 
ATOM   3456  CD2 PHE B 531      92.290  93.090  73.550  1.00  0.00           C 
ATOM   3457  HD2 PHE B 531      91.570  93.310  74.320  1.00  0.00           H 
ATOM   3458  CE2 PHE B 531      92.820  91.800  73.520  1.00  0.00           C 
ATOM   3459  HE2 PHE B 531      92.690  91.120  74.350  1.00  0.00           H 
ATOM   3460  C   PHE B 531      89.790  94.890  71.260  1.00  0.00           C 
ATOM   3461  O   PHE B 531      89.610  94.090  70.350  1.00  0.00           O 
ATOM   3462  N   SER B 532      88.840  95.030  72.140  1.00  0.00           N 
ATOM   3463  HN  SER B 532      88.950  95.710  72.860  1.00  0.00           H 
ATOM   3464  CA  SER B 532      87.680  94.180  72.130  1.00  0.00           C 
ATOM   3465  HA  SER B 532      87.930  93.190  71.770  1.00  0.00           H 
ATOM   3466  CB  SER B 532      86.910  93.990  73.510  1.00  0.00           C 
ATOM   3467  HB1 SER B 532      86.630  95.000  73.870  1.00  0.00           H 
ATOM   3468  HB2 SER B 532      85.990  93.380  73.390  1.00  0.00           H 
ATOM   3469  OG  SER B 532      87.790  93.380  74.410  1.00  0.00           O 
ATOM   3470  HG1 SER B 532      88.360  92.790  73.910  1.00  0.00           H 
ATOM   3471  C   SER B 532      86.670  94.570  71.070  1.00  0.00           C 
ATOM   3472  O   SER B 532      85.930  93.740  70.570  1.00  0.00           O 
ATOM   3473  N   THR B 533      86.680  95.850  70.600  1.00  0.00           N 
ATOM   3474  HN  THR B 533      87.230  96.500  71.110  1.00  0.00           H 
ATOM   3475  CA  THR B 533      85.790  96.230  69.520  1.00  0.00           C 
ATOM   3476  HA  THR B 533      84.810  95.860  69.770  1.00  0.00           H 
ATOM   3477  CB  THR B 533      85.630  97.790  69.300  1.00  0.00           C 
ATOM   3478  HB  THR B 533      86.610  98.300  69.170  1.00  0.00           H 
ATOM   3479  OG1 THR B 533      85.040  98.330  70.510  1.00  0.00           O 
ATOM   3480  HG1 THR B 533      85.870  98.450  70.980  1.00  0.00           H 
ATOM   3481  CG2 THR B 533      84.610  98.060  68.180  1.00  0.00           C 
ATOM   3482 1HG2 THR B 533      84.570  99.110  67.820  1.00  0.00           H 
ATOM   3483 2HG2 THR B 533      84.920  97.500  67.270  1.00  0.00           H 
ATOM   3484 3HG2 THR B 533      83.610  97.680  68.480  1.00  0.00           H 
ATOM   3485  C   THR B 533      86.220  95.600  68.190  1.00  0.00           C 
ATOM   3486  O   THR B 533      85.360  95.140  67.380  1.00  0.00           O 
ATOM   3487  N   PHE B 534      87.560  95.540  67.940  1.00  0.00           N 
ATOM   3488  HN  PHE B 534      88.250  95.980  68.520  1.00  0.00           H 
ATOM   3489  CA  PHE B 534      88.220  94.780  66.910  1.00  0.00           C 
ATOM   3490  HA  PHE B 534      87.760  95.020  65.960  1.00  0.00           H 
ATOM   3491  CB  PHE B 534      89.750  94.990  66.890  1.00  0.00           C 
ATOM   3492  HB1 PHE B 534      89.880  96.080  66.720  1.00  0.00           H 
ATOM   3493  HB2 PHE B 534      90.110  94.820  67.930  1.00  0.00           H 
ATOM   3494  CG  PHE B 534      90.690  94.190  66.060  1.00  0.00           C 
ATOM   3495  CD1 PHE B 534      91.170  94.710  64.830  1.00  0.00           C 
ATOM   3496  HD1 PHE B 534      91.070  95.770  64.650  1.00  0.00           H 
ATOM   3497  CE1 PHE B 534      92.100  93.890  64.160  1.00  0.00           C 
ATOM   3498  HE1 PHE B 534      92.700  94.320  63.380  1.00  0.00           H 
ATOM   3499  CZ  PHE B 534      92.460  92.610  64.610  1.00  0.00           C 
ATOM   3500  HZ  PHE B 534      93.220  92.090  64.050  1.00  0.00           H 
ATOM   3501  CD2 PHE B 534      90.950  92.810  66.480  1.00  0.00           C 
ATOM   3502  HD2 PHE B 534      90.490  92.430  67.380  1.00  0.00           H 
ATOM   3503  CE2 PHE B 534      91.930  92.110  65.760  1.00  0.00           C 
ATOM   3504  HE2 PHE B 534      92.270  91.130  66.080  1.00  0.00           H 
ATOM   3505  C   PHE B 534      87.950  93.240  67.080  1.00  0.00           C 
ATOM   3506  O   PHE B 534      87.580  92.650  66.100  1.00  0.00           O 
ATOM   3507  N   GLU B 535      88.000  92.630  68.320  1.00  0.00           N 
ATOM   3508  HN  GLU B 535      88.450  93.130  69.060  1.00  0.00           H 
ATOM   3509  CA  GLU B 535      87.670  91.200  68.500  1.00  0.00           C 
ATOM   3510  HA  GLU B 535      88.450  90.700  67.940  1.00  0.00           H 
ATOM   3511  CB  GLU B 535      87.940  90.730  69.980  1.00  0.00           C 
ATOM   3512  HB1 GLU B 535      87.300  91.340  70.660  1.00  0.00           H 
ATOM   3513  HB2 GLU B 535      87.540  89.710  70.160  1.00  0.00           H 
ATOM   3514  CG  GLU B 535      89.430  90.700  70.410  1.00  0.00           C 
ATOM   3515  HG1 GLU B 535      90.000  89.970  69.800  1.00  0.00           H 
ATOM   3516  HG2 GLU B 535      89.920  91.650  70.100  1.00  0.00           H 
ATOM   3517  CD  GLU B 535      89.500  90.560  71.880  1.00  0.00           C 
ATOM   3518  OE1 GLU B 535      89.010  91.440  72.620  1.00  0.00           O 
ATOM   3519  OE2 GLU B 535      90.150  89.550  72.290  1.00  0.00           O 
ATOM   3520  C   GLU B 535      86.220  90.900  68.020  1.00  0.00           C 
ATOM   3521  O   GLU B 535      85.980  89.870  67.400  1.00  0.00           O 
ATOM   3522  N   LEU B 536      85.280  91.810  68.380  1.00  0.00           N 
ATOM   3523  HN  LEU B 536      85.650  92.460  69.030  1.00  0.00           H 
ATOM   3524  CA  LEU B 536      83.910  91.870  68.010  1.00  0.00           C 
ATOM   3525  HA  LEU B 536      83.540  90.880  68.210  1.00  0.00           H 
ATOM   3526  CB  LEU B 536      83.220  92.940  68.880  1.00  0.00           C 
ATOM   3527  HB1 LEU B 536      83.640  93.950  68.670  1.00  0.00           H 
ATOM   3528  HB2 LEU B 536      82.150  92.820  68.600  1.00  0.00           H 
ATOM   3529  CG  LEU B 536      83.060  92.550  70.430  1.00  0.00           C 
ATOM   3530  HG  LEU B 536      84.060  92.330  70.850  1.00  0.00           H 
ATOM   3531  CD1 LEU B 536      82.490  93.750  71.310  1.00  0.00           C 
ATOM   3532 1HD1 LEU B 536      81.450  94.050  71.060  1.00  0.00           H 
ATOM   3533 2HD1 LEU B 536      82.540  93.380  72.360  1.00  0.00           H 
ATOM   3534 3HD1 LEU B 536      83.120  94.670  71.270  1.00  0.00           H 
ATOM   3535  CD2 LEU B 536      82.340  91.280  70.610  1.00  0.00           C 
ATOM   3536 1HD2 LEU B 536      82.230  91.160  71.710  1.00  0.00           H 
ATOM   3537 2HD2 LEU B 536      81.300  91.300  70.230  1.00  0.00           H 
ATOM   3538 3HD2 LEU B 536      83.020  90.500  70.200  1.00  0.00           H 
ATOM   3539  C   LEU B 536      83.680  91.980  66.540  1.00  0.00           C 
ATOM   3540  O   LEU B 536      82.900  91.230  65.990  1.00  0.00           O 
ATOM   3541  N   PHE B 537      84.440  92.900  65.870  1.00  0.00           N 
ATOM   3542  HN  PHE B 537      85.040  93.460  66.440  1.00  0.00           H 
ATOM   3543  CA  PHE B 537      84.440  93.010  64.390  1.00  0.00           C 
ATOM   3544  HA  PHE B 537      83.450  93.320  64.070  1.00  0.00           H 
ATOM   3545  CB  PHE B 537      85.490  94.110  63.930  1.00  0.00           C 
ATOM   3546  HB1 PHE B 537      85.540  94.980  64.630  1.00  0.00           H 
ATOM   3547  HB2 PHE B 537      86.460  93.580  64.000  1.00  0.00           H 
ATOM   3548  CG  PHE B 537      85.170  94.620  62.510  1.00  0.00           C 
ATOM   3549  CD1 PHE B 537      84.320  95.590  62.090  1.00  0.00           C 
ATOM   3550  HD1 PHE B 537      83.770  96.150  62.830  1.00  0.00           H 
ATOM   3551  CE1 PHE B 537      84.110  95.910  60.680  1.00  0.00           C 
ATOM   3552  HE1 PHE B 537      83.270  96.510  60.380  1.00  0.00           H 
ATOM   3553  CZ  PHE B 537      84.800  95.200  59.750  1.00  0.00           C 
ATOM   3554  HZ  PHE B 537      84.680  95.490  58.720  1.00  0.00           H 
ATOM   3555  CD2 PHE B 537      85.920  93.980  61.510  1.00  0.00           C 
ATOM   3556  HD2 PHE B 537      86.730  93.300  61.760  1.00  0.00           H 
ATOM   3557  CE2 PHE B 537      85.800  94.200  60.130  1.00  0.00           C 
ATOM   3558  HE2 PHE B 537      86.390  93.750  59.350  1.00  0.00           H 
ATOM   3559  C   PHE B 537      84.660  91.690  63.750  1.00  0.00           C 
ATOM   3560  O   PHE B 537      84.090  91.350  62.720  1.00  0.00           O 
ATOM   3561  N   LEU B 538      85.570  90.780  64.310  1.00  0.00           N 
ATOM   3562  HN  LEU B 538      86.080  90.950  65.150  1.00  0.00           H 
ATOM   3563  CA  LEU B 538      85.970  89.560  63.620  1.00  0.00           C 
ATOM   3564  HA  LEU B 538      85.780  89.590  62.560  1.00  0.00           H 
ATOM   3565  CB  LEU B 538      87.480  89.380  63.830  1.00  0.00           C 
ATOM   3566  HB1 LEU B 538      87.790  89.150  64.870  1.00  0.00           H 
ATOM   3567  HB2 LEU B 538      87.690  88.420  63.310  1.00  0.00           H 
ATOM   3568  CG  LEU B 538      88.370  90.520  63.200  1.00  0.00           C 
ATOM   3569  HG  LEU B 538      88.170  91.480  63.730  1.00  0.00           H 
ATOM   3570  CD1 LEU B 538      89.820  90.000  63.410  1.00  0.00           C 
ATOM   3571 1HD1 LEU B 538      90.600  90.710  63.050  1.00  0.00           H 
ATOM   3572 2HD1 LEU B 538      89.870  89.850  64.510  1.00  0.00           H 
ATOM   3573 3HD1 LEU B 538      90.080  89.010  62.980  1.00  0.00           H 
ATOM   3574  CD2 LEU B 538      88.110  90.830  61.700  1.00  0.00           C 
ATOM   3575 1HD2 LEU B 538      88.810  91.640  61.410  1.00  0.00           H 
ATOM   3576 2HD2 LEU B 538      88.300  89.970  61.030  1.00  0.00           H 
ATOM   3577 3HD2 LEU B 538      87.090  91.260  61.560  1.00  0.00           H 
ATOM   3578  C   LEU B 538      85.180  88.410  64.230  1.00  0.00           C 
ATOM   3579  O   LEU B 538      85.350  87.320  63.670  1.00  0.00           O 
ATOM   3580  N   THR B 539      84.400  88.590  65.280  1.00  0.00           N 
ATOM   3581  HN  THR B 539      84.270  89.530  65.580  1.00  0.00           H 
ATOM   3582  CA  THR B 539      83.680  87.450  65.890  1.00  0.00           C 
ATOM   3583  HA  THR B 539      83.100  87.840  66.710  1.00  0.00           H 
ATOM   3584  CB  THR B 539      82.490  86.820  65.030  1.00  0.00           C 
ATOM   3585  HB  THR B 539      82.010  85.970  65.550  1.00  0.00           H 
ATOM   3586  OG1 THR B 539      82.940  86.400  63.760  1.00  0.00           O 
ATOM   3587  HG1 THR B 539      83.890  86.560  63.770  1.00  0.00           H 
ATOM   3588  CG2 THR B 539      81.330  87.750  64.940  1.00  0.00           C 
ATOM   3589 1HG2 THR B 539      80.620  87.380  64.170  1.00  0.00           H 
ATOM   3590 2HG2 THR B 539      80.920  87.790  65.970  1.00  0.00           H 
ATOM   3591 3HG2 THR B 539      81.510  88.810  64.680  1.00  0.00           H 
ATOM   3592  C   THR B 539      84.530  86.400  66.530  1.00  0.00           C 
ATOM   3593  O   THR B 539      84.290  85.270  66.580  1.00  0.00           O 
ATOM   3594  N   ILE B 540      85.590  86.910  67.140  1.00  0.00           N 
ATOM   3595  HN  ILE B 540      85.600  87.900  67.230  1.00  0.00           H 
ATOM   3596  CA  ILE B 540      86.560  85.980  67.670  1.00  0.00           C 
ATOM   3597  HA  ILE B 540      86.340  84.940  67.460  1.00  0.00           H 
ATOM   3598  CB  ILE B 540      88.010  86.280  67.240  1.00  0.00           C 
ATOM   3599  HB  ILE B 540      88.790  85.680  67.740  1.00  0.00           H 
ATOM   3600  CG2 ILE B 540      88.080  85.880  65.780  1.00  0.00           C 
ATOM   3601 1HG2 ILE B 540      87.790  84.820  65.640  1.00  0.00           H 
ATOM   3602 2HG2 ILE B 540      87.420  86.420  65.080  1.00  0.00           H 
ATOM   3603 3HG2 ILE B 540      89.120  85.990  65.410  1.00  0.00           H 
ATOM   3604  CG1 ILE B 540      88.410  87.770  67.460  1.00  0.00           C 
ATOM   3605 1HG1 ILE B 540      87.840  88.440  66.790  1.00  0.00           H 
ATOM   3606 2HG1 ILE B 540      88.150  88.010  68.510  1.00  0.00           H 
ATOM   3607  CD  ILE B 540      89.870  88.110  67.220  1.00  0.00           C 
ATOM   3608  HD1 ILE B 540      90.160  87.920  66.160  1.00  0.00           H 
ATOM   3609  HD2 ILE B 540      90.100  89.170  67.460  1.00  0.00           H 
ATOM   3610  HD3 ILE B 540      90.500  87.510  67.920  1.00  0.00           H 
ATOM   3611  C   ILE B 540      86.520  86.110  69.210  1.00  0.00           C 
ATOM   3612  O   ILE B 540      87.350  85.610  69.980  1.00  0.00           O 
ATOM   3613  N   ILE B 541      85.400  86.800  69.690  1.00  0.00           N 
ATOM   3614  HN  ILE B 541      84.680  87.100  69.060  1.00  0.00           H 
ATOM   3615  CA  ILE B 541      84.920  86.680  71.080  1.00  0.00           C 
ATOM   3616  HA  ILE B 541      85.020  85.620  71.270  1.00  0.00           H 
ATOM   3617  CB  ILE B 541      85.450  87.720  72.090  1.00  0.00           C 
ATOM   3618  HB  ILE B 541      84.960  87.600  73.080  1.00  0.00           H 
ATOM   3619  CG2 ILE B 541      86.890  87.540  72.530  1.00  0.00           C 
ATOM   3620 1HG2 ILE B 541      87.160  88.350  73.240  1.00  0.00           H 
ATOM   3621 2HG2 ILE B 541      86.920  86.580  73.100  1.00  0.00           H 
ATOM   3622 3HG2 ILE B 541      87.640  87.420  71.720  1.00  0.00           H 
ATOM   3623  CG1 ILE B 541      85.280  89.240  71.720  1.00  0.00           C 
ATOM   3624 1HG1 ILE B 541      85.760  89.490  70.750  1.00  0.00           H 
ATOM   3625 2HG1 ILE B 541      84.210  89.330  71.440  1.00  0.00           H 
ATOM   3626  CD  ILE B 541      85.490  90.220  72.850  1.00  0.00           C 
ATOM   3627  HD1 ILE B 541      86.540  90.390  73.180  1.00  0.00           H 
ATOM   3628  HD2 ILE B 541      85.150  91.270  72.680  1.00  0.00           H 
ATOM   3629  HD3 ILE B 541      84.930  89.980  73.780  1.00  0.00           H 
ATOM   3630  C   ILE B 541      83.420  86.900  71.040  1.00  0.00           C 
ATOM   3631  O   ILE B 541      82.870  87.510  70.130  1.00  0.00           O 
ATOM   3632  N   ASP B 542      82.720  86.270  72.000  1.00  0.00           N 
ATOM   3633  HN  ASP B 542      82.990  85.530  72.610  1.00  0.00           H 
ATOM   3634  CA  ASP B 542      81.270  86.580  72.090  1.00  0.00           C 
ATOM   3635  HA  ASP B 542      80.850  86.350  71.120  1.00  0.00           H 
ATOM   3636  CB  ASP B 542      80.630  85.750  73.190  1.00  0.00           C 
ATOM   3637  HB1 ASP B 542      81.220  85.870  74.130  1.00  0.00           H 
ATOM   3638  HB2 ASP B 542      79.580  86.040  73.400  1.00  0.00           H 
ATOM   3639  CG  ASP B 542      80.640  84.290  72.900  1.00  0.00           C 
ATOM   3640  OD1 ASP B 542      80.740  83.790  71.740  1.00  0.00           O 
ATOM   3641  OD2 ASP B 542      80.610  83.460  73.850  1.00  0.00           O 
ATOM   3642  C   ASP B 542      80.940  88.000  72.490  1.00  0.00           C 
ATOM   3643  O   ASP B 542      81.740  88.660  73.180  1.00  0.00           O 
ATOM   3644  N   GLY B 543      79.710  88.440  72.040  1.00  0.00           N 
ATOM   3645  HN  GLY B 543      79.220  87.860  71.400  1.00  0.00           H 
ATOM   3646  CA  GLY B 543      78.850  89.610  72.400  1.00  0.00           C 
ATOM   3647  HA1 GLY B 543      79.030  90.490  71.790  1.00  0.00           H 
ATOM   3648  HA2 GLY B 543      77.850  89.300  72.150  1.00  0.00           H 
ATOM   3649  C   GLY B 543      78.870  89.790  73.900  1.00  0.00           C 
ATOM   3650  O   GLY B 543      78.540  88.860  74.690  1.00  0.00           O 
ATOM   3651  N   PRO B 544      79.210  91.020  74.290  1.00  0.00           N 
ATOM   3652  CD  PRO B 544      80.070  91.990  73.590  1.00  0.00           C 
ATOM   3653  HD1 PRO B 544      79.460  92.630  72.910  1.00  0.00           H 
ATOM   3654  HD2 PRO B 544      80.910  91.520  73.040  1.00  0.00           H 
ATOM   3655  CA  PRO B 544      79.110  91.500  75.690  1.00  0.00           C 
ATOM   3656  HA  PRO B 544      79.720  90.830  76.280  1.00  0.00           H 
ATOM   3657  CB  PRO B 544      79.650  92.900  75.730  1.00  0.00           C 
ATOM   3658  HB1 PRO B 544      78.850  93.610  75.430  1.00  0.00           H 
ATOM   3659  HB2 PRO B 544      80.050  93.180  76.730  1.00  0.00           H 
ATOM   3660  CG  PRO B 544      80.750  92.690  74.710  1.00  0.00           C 
ATOM   3661  HG1 PRO B 544      81.330  93.580  74.370  1.00  0.00           H 
ATOM   3662  HG2 PRO B 544      81.560  92.060  75.130  1.00  0.00           H 
ATOM   3663  C   PRO B 544      77.730  91.370  76.310  1.00  0.00           C 
ATOM   3664  O   PRO B 544      76.780  92.090  75.940  1.00  0.00           O 
ATOM   3665  N   ALA B 545      77.600  90.570  77.350  1.00  0.00           N 
ATOM   3666  HN  ALA B 545      78.410  90.030  77.580  1.00  0.00           H 
ATOM   3667  CA  ALA B 545      76.270  90.300  77.920  1.00  0.00           C 
ATOM   3668  HA  ALA B 545      75.730  91.240  77.940  1.00  0.00           H 
ATOM   3669  CB  ALA B 545      75.540  89.230  77.060  1.00  0.00           C 
ATOM   3670  HB1 ALA B 545      74.520  89.140  77.480  1.00  0.00           H 
ATOM   3671  HB2 ALA B 545      75.450  89.510  75.990  1.00  0.00           H 
ATOM   3672  HB3 ALA B 545      76.060  88.250  77.150  1.00  0.00           H 
ATOM   3673  C   ALA B 545      76.520  89.850  79.370  1.00  0.00           C 
ATOM   3674  O   ALA B 545      77.640  89.650  79.840  1.00  0.00           O 
ATOM   3675  N   ASN B 546      75.500  89.700  80.150  1.00  0.00           N 
ATOM   3676  HN  ASN B 546      74.570  89.640  79.790  1.00  0.00           H 
ATOM   3677  CA  ASN B 546      75.600  89.400  81.580  1.00  0.00           C 
ATOM   3678  HA  ASN B 546      76.200  88.500  81.580  1.00  0.00           H 
ATOM   3679  CB  ASN B 546      76.300  90.630  82.340  1.00  0.00           C 
ATOM   3680  HB1 ASN B 546      77.380  90.730  82.120  1.00  0.00           H 
ATOM   3681  HB2 ASN B 546      75.860  91.530  81.870  1.00  0.00           H 
ATOM   3682  CG  ASN B 546      76.060  90.690  83.880  1.00  0.00           C 
ATOM   3683  OD1 ASN B 546      75.620  89.720  84.510  1.00  0.00           O 
ATOM   3684  ND2 ASN B 546      76.350  91.840  84.450  1.00  0.00           N 
ATOM   3685 1HD2 ASN B 546      76.960  92.430  83.910  1.00  0.00           H 
ATOM   3686 2HD2 ASN B 546      76.140  91.900  85.430  1.00  0.00           H 
ATOM   3687  C   ASN B 546      74.290  88.920  82.090  1.00  0.00           C 
ATOM   3688  O   ASN B 546      74.180  87.810  82.680  1.00  0.00           O 
ATOM   3689  N   TYR B 547      73.220  89.700  81.860  1.00  0.00           N 
ATOM   3690  HN  TYR B 547      73.290  90.580  81.390  1.00  0.00           H 
ATOM   3691  CA  TYR B 547      71.910  89.370  82.130  1.00  0.00           C 
ATOM   3692  HA  TYR B 547      71.350  90.160  81.660  1.00  0.00           H 
ATOM   3693  CB  TYR B 547      71.370  87.990  81.510  1.00  0.00           C 
ATOM   3694  HB1 TYR B 547      71.800  87.220  82.180  1.00  0.00           H 
ATOM   3695  HB2 TYR B 547      70.260  87.960  81.470  1.00  0.00           H 
ATOM   3696  CG  TYR B 547      71.800  87.690  80.040  1.00  0.00           C 
ATOM   3697  CD1 TYR B 547      71.040  88.270  79.000  1.00  0.00           C 
ATOM   3698  HD1 TYR B 547      70.180  88.890  79.220  1.00  0.00           H 
ATOM   3699  CE1 TYR B 547      71.380  88.050  77.620  1.00  0.00           C 
ATOM   3700  HE1 TYR B 547      70.880  88.600  76.830  1.00  0.00           H 
ATOM   3701  CZ  TYR B 547      72.470  87.220  77.310  1.00  0.00           C 
ATOM   3702  OH  TYR B 547      72.920  86.980  75.990  1.00  0.00           O 
ATOM   3703  HH  TYR B 547      72.480  87.670  75.490  1.00  0.00           H 
ATOM   3704  CD2 TYR B 547      72.790  86.800  79.670  1.00  0.00           C 
ATOM   3705  HD2 TYR B 547      73.300  86.180  80.400  1.00  0.00           H 
ATOM   3706  CE2 TYR B 547      73.180  86.530  78.360  1.00  0.00           C 
ATOM   3707  HE2 TYR B 547      73.970  85.820  78.140  1.00  0.00           H 
ATOM   3708  C   TYR B 547      71.440  89.510  83.520  1.00  0.00           C 
ATOM   3709  O   TYR B 547      70.210  89.630  83.750  1.00  0.00           O 
ATOM   3710  N   ASN B 548      72.340  89.560  84.520  1.00  0.00           N 
ATOM   3711  HN  ASN B 548      73.320  89.500  84.330  1.00  0.00           H 
ATOM   3712  CA  ASN B 548      72.020  89.670  85.930  1.00  0.00           C 
ATOM   3713  HA  ASN B 548      71.060  89.220  86.150  1.00  0.00           H 
ATOM   3714  CB  ASN B 548      73.100  88.980  86.800  1.00  0.00           C 
ATOM   3715  HB1 ASN B 548      74.060  89.480  86.550  1.00  0.00           H 
ATOM   3716  HB2 ASN B 548      72.810  89.210  87.850  1.00  0.00           H 
ATOM   3717  CG  ASN B 548      73.170  87.520  86.550  1.00  0.00           C 
ATOM   3718  OD1 ASN B 548      72.170  86.880  86.210  1.00  0.00           O 
ATOM   3719  ND2 ASN B 548      74.380  86.920  86.710  1.00  0.00           N 
ATOM   3720 1HD2 ASN B 548      75.200  87.410  86.990  1.00  0.00           H 
ATOM   3721 2HD2 ASN B 548      74.530  85.940  86.580  1.00  0.00           H 
ATOM   3722  C   ASN B 548      71.900  91.110  86.400  1.00  0.00           C 
ATOM   3723  O   ASN B 548      71.770  91.450  87.580  1.00  0.00           O 
ATOM   3724  N   VAL B 549      72.190  92.000  85.420  1.00  0.00           N 
ATOM   3725  HN  VAL B 549      72.290  91.700  84.480  1.00  0.00           H 
ATOM   3726  CA  VAL B 549      72.360  93.430  85.620  1.00  0.00           C 
ATOM   3727  HA  VAL B 549      71.700  93.690  86.430  1.00  0.00           H 
ATOM   3728  CB  VAL B 549      73.790  93.950  85.840  1.00  0.00           C 
ATOM   3729  HB  VAL B 549      74.400  93.050  86.090  1.00  0.00           H 
ATOM   3730  CG1 VAL B 549      74.530  94.580  84.610  1.00  0.00           C 
ATOM   3731 1HG1 VAL B 549      75.610  94.640  84.860  1.00  0.00           H 
ATOM   3732 2HG1 VAL B 549      74.390  93.890  83.750  1.00  0.00           H 
ATOM   3733 3HG1 VAL B 549      74.140  95.600  84.420  1.00  0.00           H 
ATOM   3734  CG2 VAL B 549      73.840  94.860  87.110  1.00  0.00           C 
ATOM   3735 1HG2 VAL B 549      74.800  94.880  87.660  1.00  0.00           H 
ATOM   3736 2HG2 VAL B 549      73.640  95.920  86.830  1.00  0.00           H 
ATOM   3737 3HG2 VAL B 549      73.050  94.650  87.860  1.00  0.00           H 
ATOM   3738  C   VAL B 549      71.720  94.080  84.460  1.00  0.00           C 
ATOM   3739  O   VAL B 549      71.880  93.540  83.360  1.00  0.00           O 
ATOM   3740  N   ASP B 550      71.100  95.260  84.530  1.00  0.00           N 
ATOM   3741  HN  ASP B 550      71.090  95.750  85.400  1.00  0.00           H 
ATOM   3742  CA  ASP B 550      70.410  95.890  83.420  1.00  0.00           C 
ATOM   3743  HA  ASP B 550      70.170  95.150  82.670  1.00  0.00           H 
ATOM   3744  CB  ASP B 550      69.190  96.690  84.030  1.00  0.00           C 
ATOM   3745  HB1 ASP B 550      69.420  97.470  84.780  1.00  0.00           H 
ATOM   3746  HB2 ASP B 550      68.820  97.330  83.200  1.00  0.00           H 
ATOM   3747  CG  ASP B 550      67.960  95.880  84.360  1.00  0.00           C 
ATOM   3748  OD1 ASP B 550      67.690  94.780  83.840  1.00  0.00           O 
ATOM   3749  OD2 ASP B 550      67.140  96.350  85.250  1.00  0.00           O 
ATOM   3750  C   ASP B 550      71.290  96.810  82.550  1.00  0.00           C 
ATOM   3751  O   ASP B 550      71.670  97.900  82.950  1.00  0.00           O 
ATOM   3752  N   LEU B 551      71.740  96.320  81.380  1.00  0.00           N 
ATOM   3753  HN  LEU B 551      71.870  95.390  81.050  1.00  0.00           H 
ATOM   3754  CA  LEU B 551      72.610  97.100  80.590  1.00  0.00           C 
ATOM   3755  HA  LEU B 551      73.490  97.280  81.200  1.00  0.00           H 
ATOM   3756  CB  LEU B 551      73.180  96.170  79.490  1.00  0.00           C 
ATOM   3757  HB1 LEU B 551      72.230  95.820  79.030  1.00  0.00           H 
ATOM   3758  HB2 LEU B 551      73.890  96.780  78.900  1.00  0.00           H 
ATOM   3759  CG  LEU B 551      73.880  94.870  79.850  1.00  0.00           C 
ATOM   3760  HG  LEU B 551      73.150  94.220  80.390  1.00  0.00           H 
ATOM   3761  CD1 LEU B 551      74.230  94.220  78.450  1.00  0.00           C 
ATOM   3762 1HD1 LEU B 551      75.190  94.620  78.070  1.00  0.00           H 
ATOM   3763 2HD1 LEU B 551      74.490  93.150  78.610  1.00  0.00           H 
ATOM   3764 3HD1 LEU B 551      73.410  94.250  77.700  1.00  0.00           H 
ATOM   3765  CD2 LEU B 551      75.200  95.000  80.630  1.00  0.00           C 
ATOM   3766 1HD2 LEU B 551      75.610  93.990  80.830  1.00  0.00           H 
ATOM   3767 2HD2 LEU B 551      75.940  95.590  80.040  1.00  0.00           H 
ATOM   3768 3HD2 LEU B 551      74.890  95.510  81.570  1.00  0.00           H 
ATOM   3769  C   LEU B 551      72.000  98.430  80.080  1.00  0.00           C 
ATOM   3770  O   LEU B 551      70.780  98.470  79.710  1.00  0.00           O 
ATOM   3771  N   PRO B 552      72.780  99.610  79.870  1.00  0.00           N 
ATOM   3772  CD  PRO B 552      74.120  99.800  80.450  1.00  0.00           C 
ATOM   3773  HD1 PRO B 552      74.890  99.220  79.890  1.00  0.00           H 
ATOM   3774  HD2 PRO B 552      74.010  99.750  81.550  1.00  0.00           H 
ATOM   3775  CA  PRO B 552      72.430 100.750  78.900  1.00  0.00           C 
ATOM   3776  HA  PRO B 552      71.700 101.440  79.300  1.00  0.00           H 
ATOM   3777  CB  PRO B 552      73.760 101.350  78.710  1.00  0.00           C 
ATOM   3778  HB1 PRO B 552      74.450 100.790  78.030  1.00  0.00           H 
ATOM   3779  HB2 PRO B 552      73.820 102.430  78.480  1.00  0.00           H 
ATOM   3780  CG  PRO B 552      74.410 101.260  80.110  1.00  0.00           C 
ATOM   3781  HG1 PRO B 552      75.460 101.600  80.260  1.00  0.00           H 
ATOM   3782  HG2 PRO B 552      73.830 101.950  80.760  1.00  0.00           H 
ATOM   3783  C   PRO B 552      71.790 100.170  77.630  1.00  0.00           C 
ATOM   3784  O   PRO B 552      72.310  99.370  76.880  1.00  0.00           O 
ATOM   3785  N   PHE B 553      70.620 100.730  77.440  1.00  0.00           N 
ATOM   3786  HN  PHE B 553      70.080 101.100  78.200  1.00  0.00           H 
ATOM   3787  CA  PHE B 553      69.800 100.400  76.250  1.00  0.00           C 
ATOM   3788  HA  PHE B 553      69.770  99.320  76.250  1.00  0.00           H 
ATOM   3789  CB  PHE B 553      68.410 101.070  76.470  1.00  0.00           C 
ATOM   3790  HB1 PHE B 553      67.610 100.570  75.880  1.00  0.00           H 
ATOM   3791  HB2 PHE B 553      68.130 100.920  77.530  1.00  0.00           H 
ATOM   3792  CG  PHE B 553      68.300 102.580  76.230  1.00  0.00           C 
ATOM   3793  CD1 PHE B 553      68.340 103.430  77.330  1.00  0.00           C 
ATOM   3794  HD1 PHE B 553      68.460 103.100  78.350  1.00  0.00           H 
ATOM   3795  CE1 PHE B 553      68.080 104.780  77.170  1.00  0.00           C 
ATOM   3796  HE1 PHE B 553      68.200 105.470  77.990  1.00  0.00           H 
ATOM   3797  CZ  PHE B 553      67.910 105.360  75.900  1.00  0.00           C 
ATOM   3798  HZ  PHE B 553      67.710 106.390  75.650  1.00  0.00           H 
ATOM   3799  CD2 PHE B 553      68.080 103.160  74.910  1.00  0.00           C 
ATOM   3800  HD2 PHE B 553      68.040 102.490  74.060  1.00  0.00           H 
ATOM   3801  CE2 PHE B 553      67.940 104.530  74.760  1.00  0.00           C 
ATOM   3802  HE2 PHE B 553      67.860 104.990  73.780  1.00  0.00           H 
ATOM   3803  C   PHE B 553      70.470 100.920  74.890  1.00  0.00           C 
ATOM   3804  O   PHE B 553      70.160 100.420  73.830  1.00  0.00           O 
ATOM   3805  N   MET B 554      71.410 101.850  74.920  1.00  0.00           N 
ATOM   3806  HN  MET B 554      71.610 102.230  75.820  1.00  0.00           H 
ATOM   3807  CA  MET B 554      72.040 102.510  73.740  1.00  0.00           C 
ATOM   3808  HA  MET B 554      71.340 102.610  72.920  1.00  0.00           H 
ATOM   3809  CB  MET B 554      72.630 103.960  74.150  1.00  0.00           C 
ATOM   3810  HB1 MET B 554      71.820 104.450  74.740  1.00  0.00           H 
ATOM   3811  HB2 MET B 554      73.530 103.850  74.790  1.00  0.00           H 
ATOM   3812  CG  MET B 554      73.050 104.750  72.900  1.00  0.00           C 
ATOM   3813  HG1 MET B 554      73.590 105.660  73.250  1.00  0.00           H 
ATOM   3814  HG2 MET B 554      73.780 104.160  72.300  1.00  0.00           H 
ATOM   3815  SD  MET B 554      71.590 105.250  71.790  1.00  0.00           S 
ATOM   3816  CE  MET B 554      72.560 105.440  70.300  1.00  0.00           C 
ATOM   3817  HE1 MET B 554      71.930 105.660  69.420  1.00  0.00           H 
ATOM   3818  HE2 MET B 554      73.170 106.360  70.390  1.00  0.00           H 
ATOM   3819  HE3 MET B 554      73.290 104.610  70.140  1.00  0.00           H 
ATOM   3820  C   MET B 554      73.210 101.680  73.240  1.00  0.00           C 
ATOM   3821  O   MET B 554      73.390 101.540  72.020  1.00  0.00           O 
ATOM   3822  N   TYR B 555      73.790 100.790  74.110  1.00  0.00           N 
ATOM   3823  HN  TYR B 555      73.400 100.770  75.030  1.00  0.00           H 
ATOM   3824  CA  TYR B 555      74.630  99.620  73.800  1.00  0.00           C 
ATOM   3825  HA  TYR B 555      75.390  99.970  73.120  1.00  0.00           H 
ATOM   3826  CB  TYR B 555      75.330  98.880  74.970  1.00  0.00           C 
ATOM   3827  HB1 TYR B 555      76.220  99.490  75.230  1.00  0.00           H 
ATOM   3828  HB2 TYR B 555      74.630  98.880  75.830  1.00  0.00           H 
ATOM   3829  CG  TYR B 555      75.870  97.460  74.720  1.00  0.00           C 
ATOM   3830  CD1 TYR B 555      77.030  97.270  73.900  1.00  0.00           C 
ATOM   3831  HD1 TYR B 555      77.440  98.130  73.380  1.00  0.00           H 
ATOM   3832  CE1 TYR B 555      77.460  95.980  73.520  1.00  0.00           C 
ATOM   3833  HE1 TYR B 555      78.310  95.710  72.900  1.00  0.00           H 
ATOM   3834  CZ  TYR B 555      76.740  94.860  73.910  1.00  0.00           C 
ATOM   3835  OH  TYR B 555      76.990  93.570  73.480  1.00  0.00           O 
ATOM   3836  HH  TYR B 555      76.450  92.990  74.030  1.00  0.00           H 
ATOM   3837  CD2 TYR B 555      75.230  96.260  75.170  1.00  0.00           C 
ATOM   3838  HD2 TYR B 555      74.370  96.400  75.800  1.00  0.00           H 
ATOM   3839  CE2 TYR B 555      75.660  95.000  74.780  1.00  0.00           C 
ATOM   3840  HE2 TYR B 555      75.100  94.140  75.120  1.00  0.00           H 
ATOM   3841  C   TYR B 555      73.890  98.630  72.940  1.00  0.00           C 
ATOM   3842  O   TYR B 555      74.360  98.220  71.910  1.00  0.00           O 
ATOM   3843  N   SER B 556      72.660  98.200  73.310  1.00  0.00           N 
ATOM   3844  HN  SER B 556      72.300  98.330  74.230  1.00  0.00           H 
ATOM   3845  CA  SER B 556      71.790  97.300  72.530  1.00  0.00           C 
ATOM   3846  HA  SER B 556      72.380  96.430  72.270  1.00  0.00           H 
ATOM   3847  CB  SER B 556      70.590  96.750  73.300  1.00  0.00           C 
ATOM   3848  HB1 SER B 556      69.990  97.630  73.610  1.00  0.00           H 
ATOM   3849  HB2 SER B 556      69.960  96.080  72.670  1.00  0.00           H 
ATOM   3850  OG  SER B 556      71.020  95.950  74.390  1.00  0.00           O 
ATOM   3851  HG1 SER B 556      71.150  95.060  74.050  1.00  0.00           H 
ATOM   3852  C   SER B 556      71.370  97.800  71.190  1.00  0.00           C 
ATOM   3853  O   SER B 556      71.410  97.070  70.220  1.00  0.00           O 
ATOM   3854  N   ILE B 557      71.030  99.070  71.030  1.00  0.00           N 
ATOM   3855  HN  ILE B 557      70.820  99.660  71.810  1.00  0.00           H 
ATOM   3856  CA  ILE B 557      70.970  99.730  69.690  1.00  0.00           C 
ATOM   3857  HA  ILE B 557      70.270  99.140  69.120  1.00  0.00           H 
ATOM   3858  CB  ILE B 557      70.380 101.110  69.780  1.00  0.00           C 
ATOM   3859  HB  ILE B 557      70.930 101.790  70.460  1.00  0.00           H 
ATOM   3860  CG2 ILE B 557      70.440 101.770  68.320  1.00  0.00           C 
ATOM   3861 1HG2 ILE B 557      69.850 102.710  68.370  1.00  0.00           H 
ATOM   3862 2HG2 ILE B 557      71.420 102.260  68.170  1.00  0.00           H 
ATOM   3863 3HG2 ILE B 557      70.060 101.070  67.540  1.00  0.00           H 
ATOM   3864  CG1 ILE B 557      68.860 100.970  70.180  1.00  0.00           C 
ATOM   3865 1HG1 ILE B 557      68.420 100.550  69.250  1.00  0.00           H 
ATOM   3866 2HG1 ILE B 557      68.660 100.260  71.010  1.00  0.00           H 
ATOM   3867  CD  ILE B 557      68.140 102.310  70.490  1.00  0.00           C 
ATOM   3868  HD1 ILE B 557      67.930 102.880  69.560  1.00  0.00           H 
ATOM   3869  HD2 ILE B 557      67.190 102.060  71.010  1.00  0.00           H 
ATOM   3870  HD3 ILE B 557      68.720 103.010  71.120  1.00  0.00           H 
ATOM   3871  C   ILE B 557      72.340  99.740  68.980  1.00  0.00           C 
ATOM   3872  O   ILE B 557      72.530  99.390  67.800  1.00  0.00           O 
ATOM   3873  N   THR B 558      73.430 100.140  69.690  1.00  0.00           N 
ATOM   3874  HN  THR B 558      73.300 100.370  70.650  1.00  0.00           H 
ATOM   3875  CA  THR B 558      74.690 100.310  69.100  1.00  0.00           C 
ATOM   3876  HA  THR B 558      74.580 100.850  68.170  1.00  0.00           H 
ATOM   3877  CB  THR B 558      75.690 101.210  69.850  1.00  0.00           C 
ATOM   3878  HB  THR B 558      75.740 100.710  70.840  1.00  0.00           H 
ATOM   3879  OG1 THR B 558      75.180 102.560  70.030  1.00  0.00           O 
ATOM   3880  HG1 THR B 558      74.240 102.490  70.190  1.00  0.00           H 
ATOM   3881  CG2 THR B 558      77.130 101.430  69.240  1.00  0.00           C 
ATOM   3882 1HG2 THR B 558      77.760 101.950  69.990  1.00  0.00           H 
ATOM   3883 2HG2 THR B 558      77.490 100.440  68.880  1.00  0.00           H 
ATOM   3884 3HG2 THR B 558      77.030 102.120  68.370  1.00  0.00           H 
ATOM   3885  C   THR B 558      75.360  99.100  68.610  1.00  0.00           C 
ATOM   3886  O   THR B 558      75.930  98.980  67.490  1.00  0.00           O 
ATOM   3887  N   TYR B 559      75.290  97.980  69.400  1.00  0.00           N 
ATOM   3888  HN  TYR B 559      74.900  98.130  70.310  1.00  0.00           H 
ATOM   3889  CA  TYR B 559      75.790  96.660  68.980  1.00  0.00           C 
ATOM   3890  HA  TYR B 559      76.750  96.870  68.530  1.00  0.00           H 
ATOM   3891  CB  TYR B 559      75.900  95.690  70.210  1.00  0.00           C 
ATOM   3892  HB1 TYR B 559      76.400  96.270  71.010  1.00  0.00           H 
ATOM   3893  HB2 TYR B 559      74.850  95.360  70.370  1.00  0.00           H 
ATOM   3894  CG  TYR B 559      76.620  94.350  69.870  1.00  0.00           C 
ATOM   3895  CD1 TYR B 559      77.890  94.360  69.250  1.00  0.00           C 
ATOM   3896  HD1 TYR B 559      78.310  95.320  68.980  1.00  0.00           H 
ATOM   3897  CE1 TYR B 559      78.690  93.220  69.030  1.00  0.00           C 
ATOM   3898  HE1 TYR B 559      79.620  93.370  68.500  1.00  0.00           H 
ATOM   3899  CZ  TYR B 559      78.130  92.030  69.320  1.00  0.00           C 
ATOM   3900  OH  TYR B 559      78.880  90.770  69.050  1.00  0.00           O 
ATOM   3901  HH  TYR B 559      78.450  90.010  69.440  1.00  0.00           H 
ATOM   3902  CD2 TYR B 559      76.130  93.090  70.190  1.00  0.00           C 
ATOM   3903  HD2 TYR B 559      75.080  92.990  70.430  1.00  0.00           H 
ATOM   3904  CE2 TYR B 559      76.790  91.900  69.810  1.00  0.00           C 
ATOM   3905  HE2 TYR B 559      76.350  90.960  70.120  1.00  0.00           H 
ATOM   3906  C   TYR B 559      75.080  96.020  67.840  1.00  0.00           C 
ATOM   3907  O   TYR B 559      75.550  95.440  66.850  1.00  0.00           O 
ATOM   3908  N   ALA B 560      73.710  96.140  67.840  1.00  0.00           N 
ATOM   3909  HN  ALA B 560      73.210  96.550  68.600  1.00  0.00           H 
ATOM   3910  CA  ALA B 560      72.870  95.720  66.750  1.00  0.00           C 
ATOM   3911  HA  ALA B 560      72.970  94.660  66.590  1.00  0.00           H 
ATOM   3912  CB  ALA B 560      71.450  96.030  67.140  1.00  0.00           C 
ATOM   3913  HB1 ALA B 560      70.710  95.590  66.430  1.00  0.00           H 
ATOM   3914  HB2 ALA B 560      71.210  95.720  68.180  1.00  0.00           H 
ATOM   3915  HB3 ALA B 560      71.160  97.100  67.110  1.00  0.00           H 
ATOM   3916  C   ALA B 560      73.370  96.280  65.460  1.00  0.00           C 
ATOM   3917  O   ALA B 560      73.760  95.550  64.540  1.00  0.00           O 
ATOM   3918  N   ALA B 561      73.540  97.610  65.410  1.00  0.00           N 
ATOM   3919  HN  ALA B 561      73.150  98.070  66.200  1.00  0.00           H 
ATOM   3920  CA  ALA B 561      74.090  98.340  64.230  1.00  0.00           C 
ATOM   3921  HA  ALA B 561      73.480  98.020  63.390  1.00  0.00           H 
ATOM   3922  CB  ALA B 561      73.900  99.840  64.440  1.00  0.00           C 
ATOM   3923  HB1 ALA B 561      74.350 100.410  63.600  1.00  0.00           H 
ATOM   3924  HB2 ALA B 561      72.820 100.050  64.300  1.00  0.00           H 
ATOM   3925  HB3 ALA B 561      74.050 100.260  65.460  1.00  0.00           H 
ATOM   3926  C   ALA B 561      75.490  97.960  63.800  1.00  0.00           C 
ATOM   3927  O   ALA B 561      75.840  97.830  62.640  1.00  0.00           O 
ATOM   3928  N   PHE B 562      76.340  97.760  64.830  1.00  0.00           N 
ATOM   3929  HN  PHE B 562      76.030  98.010  65.750  1.00  0.00           H 
ATOM   3930  CA  PHE B 562      77.750  97.290  64.590  1.00  0.00           C 
ATOM   3931  HA  PHE B 562      78.200  98.000  63.910  1.00  0.00           H 
ATOM   3932  CB  PHE B 562      78.450  97.250  65.890  1.00  0.00           C 
ATOM   3933  HB1 PHE B 562      78.610  98.260  66.320  1.00  0.00           H 
ATOM   3934  HB2 PHE B 562      77.850  96.700  66.640  1.00  0.00           H 
ATOM   3935  CG  PHE B 562      79.900  96.730  65.820  1.00  0.00           C 
ATOM   3936  CD1 PHE B 562      80.870  97.610  65.370  1.00  0.00           C 
ATOM   3937  HD1 PHE B 562      80.580  98.530  64.880  1.00  0.00           H 
ATOM   3938  CE1 PHE B 562      82.260  97.270  65.370  1.00  0.00           C 
ATOM   3939  HE1 PHE B 562      82.990  97.970  64.980  1.00  0.00           H 
ATOM   3940  CZ  PHE B 562      82.630  96.040  65.820  1.00  0.00           C 
ATOM   3941  HZ  PHE B 562      83.680  95.800  65.820  1.00  0.00           H 
ATOM   3942  CD2 PHE B 562      80.290  95.500  66.320  1.00  0.00           C 
ATOM   3943  HD2 PHE B 562      79.570  94.730  66.560  1.00  0.00           H 
ATOM   3944  CE2 PHE B 562      81.640  95.150  66.360  1.00  0.00           C 
ATOM   3945  HE2 PHE B 562      81.900  94.140  66.640  1.00  0.00           H 
ATOM   3946  C   PHE B 562      77.910  95.970  63.950  1.00  0.00           C 
ATOM   3947  O   PHE B 562      78.720  95.860  63.040  1.00  0.00           O 
ATOM   3948  N   ALA B 563      77.280  94.870  64.370  1.00  0.00           N 
ATOM   3949  HN  ALA B 563      76.670  94.820  65.150  1.00  0.00           H 
ATOM   3950  CA  ALA B 563      77.390  93.550  63.790  1.00  0.00           C 
ATOM   3951  HA  ALA B 563      78.460  93.420  63.680  1.00  0.00           H 
ATOM   3952  CB  ALA B 563      76.560  92.490  64.610  1.00  0.00           C 
ATOM   3953  HB1 ALA B 563      76.990  91.490  64.360  1.00  0.00           H 
ATOM   3954  HB2 ALA B 563      76.690  92.680  65.700  1.00  0.00           H 
ATOM   3955  HB3 ALA B 563      75.490  92.600  64.350  1.00  0.00           H 
ATOM   3956  C   ALA B 563      76.870  93.610  62.400  1.00  0.00           C 
ATOM   3957  O   ALA B 563      77.440  93.000  61.540  1.00  0.00           O 
ATOM   3958  N   ILE B 564      75.750  94.410  62.100  1.00  0.00           N 
ATOM   3959  HN  ILE B 564      75.270  94.860  62.850  1.00  0.00           H 
ATOM   3960  CA  ILE B 564      75.290  94.710  60.820  1.00  0.00           C 
ATOM   3961  HA  ILE B 564      74.950  93.820  60.310  1.00  0.00           H 
ATOM   3962  CB  ILE B 564      74.090  95.570  60.940  1.00  0.00           C 
ATOM   3963  HB  ILE B 564      74.290  96.390  61.660  1.00  0.00           H 
ATOM   3964  CG2 ILE B 564      73.900  96.280  59.610  1.00  0.00           C 
ATOM   3965 1HG2 ILE B 564      73.000  96.920  59.690  1.00  0.00           H 
ATOM   3966 2HG2 ILE B 564      74.690  96.990  59.280  1.00  0.00           H 
ATOM   3967 3HG2 ILE B 564      73.730  95.590  58.750  1.00  0.00           H 
ATOM   3968  CG1 ILE B 564      72.840  94.760  61.490  1.00  0.00           C 
ATOM   3969 1HG1 ILE B 564      72.580  93.970  60.750  1.00  0.00           H 
ATOM   3970 2HG1 ILE B 564      73.150  94.170  62.380  1.00  0.00           H 
ATOM   3971  CD  ILE B 564      71.640  95.590  61.910  1.00  0.00           C 
ATOM   3972  HD1 ILE B 564      71.190  96.260  61.140  1.00  0.00           H 
ATOM   3973  HD2 ILE B 564      70.810  94.880  62.110  1.00  0.00           H 
ATOM   3974  HD3 ILE B 564      71.780  96.210  62.820  1.00  0.00           H 
ATOM   3975  C   ILE B 564      76.410  95.120  59.820  1.00  0.00           C 
ATOM   3976  O   ILE B 564      76.770  94.400  58.900  1.00  0.00           O 
ATOM   3977  N   ILE B 565      77.050  96.250  60.130  1.00  0.00           N 
ATOM   3978  HN  ILE B 565      76.980  96.670  61.030  1.00  0.00           H 
ATOM   3979  CA  ILE B 565      78.140  96.790  59.370  1.00  0.00           C 
ATOM   3980  HA  ILE B 565      77.880  96.750  58.320  1.00  0.00           H 
ATOM   3981  CB  ILE B 565      78.520  98.200  59.900  1.00  0.00           C 
ATOM   3982  HB  ILE B 565      78.800  98.130  60.970  1.00  0.00           H 
ATOM   3983  CG2 ILE B 565      79.530  98.950  58.980  1.00  0.00           C 
ATOM   3984 1HG2 ILE B 565      80.330  98.220  58.710  1.00  0.00           H 
ATOM   3985 2HG2 ILE B 565      79.050  99.300  58.040  1.00  0.00           H 
ATOM   3986 3HG2 ILE B 565      80.050  99.790  59.480  1.00  0.00           H 
ATOM   3987  CG1 ILE B 565      77.190  98.990  59.810  1.00  0.00           C 
ATOM   3988 1HG1 ILE B 565      76.850  99.080  58.760  1.00  0.00           H 
ATOM   3989 2HG1 ILE B 565      76.280  98.580  60.310  1.00  0.00           H 
ATOM   3990  CD  ILE B 565      77.340 100.420  60.430  1.00  0.00           C 
ATOM   3991  HD1 ILE B 565      77.660 100.370  61.490  1.00  0.00           H 
ATOM   3992  HD2 ILE B 565      78.060 101.020  59.840  1.00  0.00           H 
ATOM   3993  HD3 ILE B 565      76.320 100.850  60.440  1.00  0.00           H 
ATOM   3994  C   ILE B 565      79.320  95.790  59.320  1.00  0.00           C 
ATOM   3995  O   ILE B 565      79.840  95.510  58.220  1.00  0.00           O 
ATOM   3996  N   ALA B 566      79.720  95.130  60.420  1.00  0.00           N 
ATOM   3997  HN  ALA B 566      79.290  95.160  61.320  1.00  0.00           H 
ATOM   3998  CA  ALA B 566      80.880  94.230  60.360  1.00  0.00           C 
ATOM   3999  HA  ALA B 566      81.620  94.770  59.790  1.00  0.00           H 
ATOM   4000  CB  ALA B 566      81.260  93.820  61.810  1.00  0.00           C 
ATOM   4001  HB1 ALA B 566      82.110  93.110  61.840  1.00  0.00           H 
ATOM   4002  HB2 ALA B 566      81.430  94.730  62.430  1.00  0.00           H 
ATOM   4003  HB3 ALA B 566      80.430  93.200  62.210  1.00  0.00           H 
ATOM   4004  C   ALA B 566      80.670  92.960  59.540  1.00  0.00           C 
ATOM   4005  O   ALA B 566      81.450  92.570  58.740  1.00  0.00           O 
ATOM   4006  N   THR B 567      79.460  92.340  59.670  1.00  0.00           N 
ATOM   4007  HN  THR B 567      78.800  92.570  60.380  1.00  0.00           H 
ATOM   4008  CA  THR B 567      79.050  91.270  58.820  1.00  0.00           C 
ATOM   4009  HA  THR B 567      79.780  90.480  58.800  1.00  0.00           H 
ATOM   4010  CB  THR B 567      77.790  90.630  59.210  1.00  0.00           C 
ATOM   4011  HB  THR B 567      76.990  91.390  59.320  1.00  0.00           H 
ATOM   4012  OG1 THR B 567      77.850  89.940  60.510  1.00  0.00           O 
ATOM   4013  HG1 THR B 567      77.700  90.590  61.210  1.00  0.00           H 
ATOM   4014  CG2 THR B 567      77.370  89.540  58.160  1.00  0.00           C 
ATOM   4015 1HG2 THR B 567      76.440  89.020  58.490  1.00  0.00           H 
ATOM   4016 2HG2 THR B 567      77.170  90.050  57.190  1.00  0.00           H 
ATOM   4017 3HG2 THR B 567      78.120  88.750  57.970  1.00  0.00           H 
ATOM   4018  C   THR B 567      78.990  91.640  57.370  1.00  0.00           C 
ATOM   4019  O   THR B 567      79.480  90.790  56.560  1.00  0.00           O 
ATOM   4020  N   LEU B 568      78.470  92.850  57.000  1.00  0.00           N 
ATOM   4021  HN  LEU B 568      78.160  93.490  57.700  1.00  0.00           H 
ATOM   4022  CA  LEU B 568      78.500  93.300  55.630  1.00  0.00           C 
ATOM   4023  HA  LEU B 568      78.200  92.490  54.970  1.00  0.00           H 
ATOM   4024  CB  LEU B 568      77.600  94.610  55.420  1.00  0.00           C 
ATOM   4025  HB1 LEU B 568      77.910  95.460  56.060  1.00  0.00           H 
ATOM   4026  HB2 LEU B 568      77.670  95.100  54.420  1.00  0.00           H 
ATOM   4027  CG  LEU B 568      76.050  94.460  55.630  1.00  0.00           C 
ATOM   4028  HG  LEU B 568      75.830  94.080  56.650  1.00  0.00           H 
ATOM   4029  CD1 LEU B 568      75.560  93.410  54.570  1.00  0.00           C 
ATOM   4030 1HD1 LEU B 568      76.020  92.410  54.720  1.00  0.00           H 
ATOM   4031 2HD1 LEU B 568      74.450  93.440  54.540  1.00  0.00           H 
ATOM   4032 3HD1 LEU B 568      75.910  93.800  53.590  1.00  0.00           H 
ATOM   4033  CD2 LEU B 568      75.360  95.840  55.450  1.00  0.00           C 
ATOM   4034 1HD2 LEU B 568      74.300  95.670  55.740  1.00  0.00           H 
ATOM   4035 2HD2 LEU B 568      75.830  96.520  56.200  1.00  0.00           H 
ATOM   4036 3HD2 LEU B 568      75.500  96.240  54.420  1.00  0.00           H 
ATOM   4037  C   LEU B 568      79.800  93.660  55.180  1.00  0.00           C 
ATOM   4038  O   LEU B 568      80.150  93.270  54.100  1.00  0.00           O 
ATOM   4039  N   LEU B 569      80.670  94.310  55.880  1.00  0.00           N 
ATOM   4040  HN  LEU B 569      80.370  94.680  56.750  1.00  0.00           H 
ATOM   4041  CA  LEU B 569      82.010  94.540  55.430  1.00  0.00           C 
ATOM   4042  HA  LEU B 569      81.850  94.960  54.450  1.00  0.00           H 
ATOM   4043  CB  LEU B 569      82.810  95.570  56.330  1.00  0.00           C 
ATOM   4044  HB1 LEU B 569      82.710  95.090  57.330  1.00  0.00           H 
ATOM   4045  HB2 LEU B 569      83.900  95.570  56.130  1.00  0.00           H 
ATOM   4046  CG  LEU B 569      82.310  97.030  56.260  1.00  0.00           C 
ATOM   4047  HG  LEU B 569      81.210  96.900  56.140  1.00  0.00           H 
ATOM   4048  CD1 LEU B 569      82.600  97.730  57.560  1.00  0.00           C 
ATOM   4049 1HD1 LEU B 569      82.130  98.730  57.660  1.00  0.00           H 
ATOM   4050 2HD1 LEU B 569      82.150  97.210  58.430  1.00  0.00           H 
ATOM   4051 3HD1 LEU B 569      83.680  97.810  57.790  1.00  0.00           H 
ATOM   4052  CD2 LEU B 569      82.810  97.780  55.020  1.00  0.00           C 
ATOM   4053 1HD2 LEU B 569      82.540  98.840  54.810  1.00  0.00           H 
ATOM   4054 2HD2 LEU B 569      83.920  97.780  55.080  1.00  0.00           H 
ATOM   4055 3HD2 LEU B 569      82.570  97.120  54.160  1.00  0.00           H 
ATOM   4056  C   LEU B 569      82.850  93.360  55.150  1.00  0.00           C 
ATOM   4057  O   LEU B 569      83.430  93.150  54.090  1.00  0.00           O 
ATOM   4058  N   MET B 570      82.920  92.400  56.070  1.00  0.00           N 
ATOM   4059  HN  MET B 570      82.370  92.480  56.900  1.00  0.00           H 
ATOM   4060  CA  MET B 570      83.560  91.090  55.820  1.00  0.00           C 
ATOM   4061  HA  MET B 570      84.600  91.240  55.560  1.00  0.00           H 
ATOM   4062  CB  MET B 570      83.600  90.140  57.080  1.00  0.00           C 
ATOM   4063  HB1 MET B 570      82.520  90.180  57.350  1.00  0.00           H 
ATOM   4064  HB2 MET B 570      83.820  89.110  56.710  1.00  0.00           H 
ATOM   4065  CG  MET B 570      84.610  90.560  58.160  1.00  0.00           C 
ATOM   4066  HG1 MET B 570      85.600  90.840  57.740  1.00  0.00           H 
ATOM   4067  HG2 MET B 570      84.050  91.410  58.600  1.00  0.00           H 
ATOM   4068  SD  MET B 570      84.930  89.190  59.380  1.00  0.00           S 
ATOM   4069  CE  MET B 570      83.210  89.420  60.030  1.00  0.00           C 
ATOM   4070  HE1 MET B 570      83.100  88.860  60.980  1.00  0.00           H 
ATOM   4071  HE2 MET B 570      82.940  90.480  60.220  1.00  0.00           H 
ATOM   4072  HE3 MET B 570      82.450  88.900  59.400  1.00  0.00           H 
ATOM   4073  C   MET B 570      83.020  90.250  54.640  1.00  0.00           C 
ATOM   4074  O   MET B 570      83.830  89.650  53.880  1.00  0.00           O 
ATOM   4075  N   LEU B 571      81.640  90.190  54.360  1.00  0.00           N 
ATOM   4076  HN  LEU B 571      80.930  90.620  54.910  1.00  0.00           H 
ATOM   4077  CA  LEU B 571      81.240  89.520  53.150  1.00  0.00           C 
ATOM   4078  HA  LEU B 571      81.880  88.660  53.020  1.00  0.00           H 
ATOM   4079  CB  LEU B 571      79.820  88.940  53.270  1.00  0.00           C 
ATOM   4080  HB1 LEU B 571      79.170  89.790  53.580  1.00  0.00           H 
ATOM   4081  HB2 LEU B 571      79.500  88.480  52.310  1.00  0.00           H 
ATOM   4082  CG  LEU B 571      79.660  87.870  54.410  1.00  0.00           C 
ATOM   4083  HG  LEU B 571      79.970  88.320  55.380  1.00  0.00           H 
ATOM   4084  CD1 LEU B 571      78.150  87.460  54.480  1.00  0.00           C 
ATOM   4085 1HD1 LEU B 571      78.060  86.610  55.190  1.00  0.00           H 
ATOM   4086 2HD1 LEU B 571      77.490  88.320  54.730  1.00  0.00           H 
ATOM   4087 3HD1 LEU B 571      77.950  87.100  53.450  1.00  0.00           H 
ATOM   4088  CD2 LEU B 571      80.550  86.640  54.320  1.00  0.00           C 
ATOM   4089 1HD2 LEU B 571      80.280  85.930  55.130  1.00  0.00           H 
ATOM   4090 2HD2 LEU B 571      80.430  86.060  53.380  1.00  0.00           H 
ATOM   4091 3HD2 LEU B 571      81.620  86.930  54.390  1.00  0.00           H 
ATOM   4092  C   LEU B 571      81.440  90.330  51.890  1.00  0.00           C 
ATOM   4093  O   LEU B 571      81.750  89.880  50.790  1.00  0.00           O 
ATOM   4094  N   ASN B 572      81.350  91.670  51.990  1.00  0.00           N 
ATOM   4095  HN  ASN B 572      81.150  92.010  52.910  1.00  0.00           H 
ATOM   4096  CA  ASN B 572      81.620  92.600  50.850  1.00  0.00           C 
ATOM   4097  HA  ASN B 572      80.950  92.290  50.060  1.00  0.00           H 
ATOM   4098  CB  ASN B 572      81.360  94.090  51.320  1.00  0.00           C 
ATOM   4099  HB1 ASN B 572      80.300  94.400  51.200  1.00  0.00           H 
ATOM   4100  HB2 ASN B 572      81.580  94.050  52.410  1.00  0.00           H 
ATOM   4101  CG  ASN B 572      82.280  95.180  50.730  1.00  0.00           C 
ATOM   4102  OD1 ASN B 572      83.430  95.180  51.110  1.00  0.00           O 
ATOM   4103  ND2 ASN B 572      81.700  96.080  49.990  1.00  0.00           N 
ATOM   4104 1HD2 ASN B 572      80.720  95.940  49.830  1.00  0.00           H 
ATOM   4105 2HD2 ASN B 572      82.290  96.770  49.580  1.00  0.00           H 
ATOM   4106  C   ASN B 572      83.080  92.440  50.310  1.00  0.00           C 
ATOM   4107  O   ASN B 572      83.290  92.420  49.110  1.00  0.00           O 
ATOM   4108  N   LEU B 573      84.100  92.320  51.230  1.00  0.00           N 
ATOM   4109  HN  LEU B 573      83.870  92.440  52.190  1.00  0.00           H 
ATOM   4110  CA  LEU B 573      85.510  92.160  50.870  1.00  0.00           C 
ATOM   4111  HA  LEU B 573      85.670  92.820  50.030  1.00  0.00           H 
ATOM   4112  CB  LEU B 573      86.390  92.420  52.050  1.00  0.00           C 
ATOM   4113  HB1 LEU B 573      86.090  93.430  52.390  1.00  0.00           H 
ATOM   4114  HB2 LEU B 573      86.250  91.640  52.820  1.00  0.00           H 
ATOM   4115  CG  LEU B 573      87.900  92.520  51.660  1.00  0.00           C 
ATOM   4116  HG  LEU B 573      88.280  91.550  51.280  1.00  0.00           H 
ATOM   4117  CD1 LEU B 573      88.160  93.570  50.660  1.00  0.00           C 
ATOM   4118 1HD1 LEU B 573      87.780  93.260  49.660  1.00  0.00           H 
ATOM   4119 2HD1 LEU B 573      87.590  94.460  51.000  1.00  0.00           H 
ATOM   4120 3HD1 LEU B 573      89.230  93.870  50.610  1.00  0.00           H 
ATOM   4121  CD2 LEU B 573      88.740  92.630  52.930  1.00  0.00           C 
ATOM   4122 1HD2 LEU B 573      89.820  92.740  52.700  1.00  0.00           H 
ATOM   4123 2HD2 LEU B 573      88.510  93.580  53.460  1.00  0.00           H 
ATOM   4124 3HD2 LEU B 573      88.540  91.770  53.610  1.00  0.00           H 
ATOM   4125  C   LEU B 573      85.680  90.730  50.320  1.00  0.00           C 
ATOM   4126  O   LEU B 573      86.550  90.560  49.460  1.00  0.00           O 
ATOM   4127  N   LEU B 574      84.950  89.740  50.820  1.00  0.00           N 
ATOM   4128  HN  LEU B 574      84.240  89.920  51.490  1.00  0.00           H 
ATOM   4129  CA  LEU B 574      85.160  88.380  50.450  1.00  0.00           C 
ATOM   4130  HA  LEU B 574      86.180  88.050  50.570  1.00  0.00           H 
ATOM   4131  CB  LEU B 574      84.330  87.400  51.310  1.00  0.00           C 
ATOM   4132  HB1 LEU B 574      84.540  87.620  52.380  1.00  0.00           H 
ATOM   4133  HB2 LEU B 574      83.230  87.420  51.140  1.00  0.00           H 
ATOM   4134  CG  LEU B 574      84.700  85.850  51.360  1.00  0.00           C 
ATOM   4135  HG  LEU B 574      85.810  85.810  51.450  1.00  0.00           H 
ATOM   4136  CD1 LEU B 574      84.230  85.060  50.100  1.00  0.00           C 
ATOM   4137 1HD1 LEU B 574      84.480  84.000  50.300  1.00  0.00           H 
ATOM   4138 2HD1 LEU B 574      83.130  85.150  49.960  1.00  0.00           H 
ATOM   4139 3HD1 LEU B 574      84.810  85.460  49.240  1.00  0.00           H 
ATOM   4140  CD2 LEU B 574      83.980  85.160  52.580  1.00  0.00           C 
ATOM   4141 1HD2 LEU B 574      83.920  84.050  52.580  1.00  0.00           H 
ATOM   4142 2HD2 LEU B 574      84.400  85.560  53.520  1.00  0.00           H 
ATOM   4143 3HD2 LEU B 574      82.930  85.510  52.540  1.00  0.00           H 
ATOM   4144  C   LEU B 574      84.780  88.230  48.970  1.00  0.00           C 
ATOM   4145  O   LEU B 574      85.500  87.730  48.090  1.00  0.00           O 
ATOM   4146  N   ILE B 575      83.650  88.900  48.610  1.00  0.00           N 
ATOM   4147  HN  ILE B 575      83.020  89.310  49.270  1.00  0.00           H 
ATOM   4148  CA  ILE B 575      83.270  89.170  47.240  1.00  0.00           C 
ATOM   4149  HA  ILE B 575      83.160  88.240  46.710  1.00  0.00           H 
ATOM   4150  CB  ILE B 575      81.860  89.860  47.190  1.00  0.00           C 
ATOM   4151  HB  ILE B 575      81.810  90.750  47.850  1.00  0.00           H 
ATOM   4152  CG2 ILE B 575      81.600  90.470  45.790  1.00  0.00           C 
ATOM   4153 1HG2 ILE B 575      80.510  90.680  45.700  1.00  0.00           H 
ATOM   4154 2HG2 ILE B 575      82.250  91.340  45.540  1.00  0.00           H 
ATOM   4155 3HG2 ILE B 575      81.800  89.750  44.970  1.00  0.00           H 
ATOM   4156  CG1 ILE B 575      80.740  88.820  47.610  1.00  0.00           C 
ATOM   4157 1HG1 ILE B 575      80.840  88.610  48.700  1.00  0.00           H 
ATOM   4158 2HG1 ILE B 575      79.770  89.360  47.670  1.00  0.00           H 
ATOM   4159  CD  ILE B 575      80.680  87.510  46.810  1.00  0.00           C 
ATOM   4160  HD1 ILE B 575      80.500  87.760  45.740  1.00  0.00           H 
ATOM   4161  HD2 ILE B 575      81.600  86.900  46.860  1.00  0.00           H 
ATOM   4162  HD3 ILE B 575      79.860  86.830  47.120  1.00  0.00           H 
ATOM   4163  C   ILE B 575      84.260  89.920  46.380  1.00  0.00           C 
ATOM   4164  O   ILE B 575      84.540  89.600  45.240  1.00  0.00           O 
ATOM   4165  N   ALA B 576      84.880  91.000  46.880  1.00  0.00           N 
ATOM   4166  HN  ALA B 576      84.670  91.320  47.800  1.00  0.00           H 
ATOM   4167  CA  ALA B 576      85.910  91.760  46.230  1.00  0.00           C 
ATOM   4168  HA  ALA B 576      85.510  92.080  45.280  1.00  0.00           H 
ATOM   4169  CB  ALA B 576      86.310  93.110  47.080  1.00  0.00           C 
ATOM   4170  HB1 ALA B 576      87.260  93.490  46.650  1.00  0.00           H 
ATOM   4171  HB2 ALA B 576      85.490  93.860  47.050  1.00  0.00           H 
ATOM   4172  HB3 ALA B 576      86.480  92.800  48.130  1.00  0.00           H 
ATOM   4173  C   ALA B 576      87.180  91.020  45.900  1.00  0.00           C 
ATOM   4174  O   ALA B 576      87.750  91.180  44.790  1.00  0.00           O 
ATOM   4175  N   MET B 577      87.620  90.130  46.840  1.00  0.00           N 
ATOM   4176  HN  MET B 577      87.240  89.980  47.750  1.00  0.00           H 
ATOM   4177  CA  MET B 577      88.690  89.180  46.640  1.00  0.00           C 
ATOM   4178  HA  MET B 577      89.460  89.720  46.100  1.00  0.00           H 
ATOM   4179  CB  MET B 577      89.100  88.640  48.030  1.00  0.00           C 
ATOM   4180  HB1 MET B 577      88.290  88.060  48.520  1.00  0.00           H 
ATOM   4181  HB2 MET B 577      89.810  87.820  47.820  1.00  0.00           H 
ATOM   4182  CG  MET B 577      89.720  89.580  49.130  1.00  0.00           C 
ATOM   4183  HG1 MET B 577      90.480  90.170  48.580  1.00  0.00           H 
ATOM   4184  HG2 MET B 577      88.910  90.260  49.470  1.00  0.00           H 
ATOM   4185  SD  MET B 577      90.600  88.760  50.530  1.00  0.00           S 
ATOM   4186  CE  MET B 577      89.160  87.970  51.260  1.00  0.00           C 
ATOM   4187  HE1 MET B 577      89.340  87.560  52.280  1.00  0.00           H 
ATOM   4188  HE2 MET B 577      88.290  88.670  51.260  1.00  0.00           H 
ATOM   4189  HE3 MET B 577      88.890  87.110  50.610  1.00  0.00           H 
ATOM   4190  C   MET B 577      88.330  88.080  45.700  1.00  0.00           C 
ATOM   4191  O   MET B 577      89.190  87.730  44.910  1.00  0.00           O 
ATOM   4192  N   MET B 578      87.090  87.550  45.750  1.00  0.00           N 
ATOM   4193  HN  MET B 578      86.400  87.800  46.430  1.00  0.00           H 
ATOM   4194  CA  MET B 578      86.580  86.550  44.790  1.00  0.00           C 
ATOM   4195  HA  MET B 578      87.180  85.660  44.850  1.00  0.00           H 
ATOM   4196  CB  MET B 578      85.150  86.160  45.190  1.00  0.00           C 
ATOM   4197  HB1 MET B 578      85.270  86.080  46.290  1.00  0.00           H 
ATOM   4198  HB2 MET B 578      84.440  87.010  45.080  1.00  0.00           H 
ATOM   4199  CG  MET B 578      84.590  84.890  44.570  1.00  0.00           C 
ATOM   4200  HG1 MET B 578      84.610  84.920  43.460  1.00  0.00           H 
ATOM   4201  HG2 MET B 578      85.260  84.020  44.750  1.00  0.00           H 
ATOM   4202  SD  MET B 578      82.910  84.460  45.030  1.00  0.00           S 
ATOM   4203  CE  MET B 578      83.220  84.400  46.850  1.00  0.00           C 
ATOM   4204  HE1 MET B 578      84.170  83.940  47.200  1.00  0.00           H 
ATOM   4205  HE2 MET B 578      83.290  85.390  47.360  1.00  0.00           H 
ATOM   4206  HE3 MET B 578      82.350  83.930  47.350  1.00  0.00           H 
ATOM   4207  C   MET B 578      86.590  87.100  43.340  1.00  0.00           C 
ATOM   4208  O   MET B 578      87.210  86.560  42.400  1.00  0.00           O 
ATOM   4209  N   GLY B 579      85.970  88.290  43.180  1.00  0.00           N 
ATOM   4210  HN  GLY B 579      85.300  88.580  43.860  1.00  0.00           H 
ATOM   4211  CA  GLY B 579      85.920  89.070  41.900  1.00  0.00           C 
ATOM   4212  HA1 GLY B 579      85.180  88.590  41.270  1.00  0.00           H 
ATOM   4213  HA2 GLY B 579      85.610  90.080  42.130  1.00  0.00           H 
ATOM   4214  C   GLY B 579      87.220  89.140  41.170  1.00  0.00           C 
ATOM   4215  O   GLY B 579      87.300  88.760  39.990  1.00  0.00           O 
ATOM   4216  N   ASP B 580      88.320  89.570  41.810  1.00  0.00           N 
ATOM   4217  HN  ASP B 580      88.310  89.710  42.800  1.00  0.00           H 
ATOM   4218  CA  ASP B 580      89.650  89.720  41.230  1.00  0.00           C 
ATOM   4219  HA  ASP B 580      89.640  90.100  40.220  1.00  0.00           H 
ATOM   4220  CB  ASP B 580      90.430  90.580  42.260  1.00  0.00           C 
ATOM   4221  HB1 ASP B 580      89.810  91.480  42.490  1.00  0.00           H 
ATOM   4222  HB2 ASP B 580      90.750  90.150  43.230  1.00  0.00           H 
ATOM   4223  CG  ASP B 580      91.590  91.260  41.520  1.00  0.00           C 
ATOM   4224  OD1 ASP B 580      91.370  91.960  40.510  1.00  0.00           O 
ATOM   4225  OD2 ASP B 580      92.730  91.180  42.070  1.00  0.00           O 
ATOM   4226  C   ASP B 580      90.430  88.380  41.270  1.00  0.00           C 
ATOM   4227  O   ASP B 580      91.610  88.370  41.000  1.00  0.00           O 
ATOM   4228  N   THR B 581      89.870  87.220  41.570  1.00  0.00           N 
ATOM   4229  HN  THR B 581      88.940  87.240  41.920  1.00  0.00           H 
ATOM   4230  CA  THR B 581      90.560  85.890  41.560  1.00  0.00           C 
ATOM   4231  HA  THR B 581      91.490  86.040  41.020  1.00  0.00           H 
ATOM   4232  CB  THR B 581      90.900  85.400  42.950  1.00  0.00           C 
ATOM   4233  HB  THR B 581      90.090  84.820  43.430  1.00  0.00           H 
ATOM   4234  OG1 THR B 581      91.250  86.420  43.890  1.00  0.00           O 
ATOM   4235  HG1 THR B 581      90.440  86.750  44.290  1.00  0.00           H 
ATOM   4236  CG2 THR B 581      92.130  84.470  42.830  1.00  0.00           C 
ATOM   4237 1HG2 THR B 581      92.690  84.440  43.790  1.00  0.00           H 
ATOM   4238 2HG2 THR B 581      91.800  83.430  42.610  1.00  0.00           H 
ATOM   4239 3HG2 THR B 581      92.870  84.760  42.050  1.00  0.00           H 
ATOM   4240  C   THR B 581      89.710  84.820  40.810  1.00  0.00           C 
ATOM   4241  O   THR B 581      90.080  83.640  40.610  1.00  0.00           O 
ATOM   4242  N   HSD B 582      88.540  85.220  40.200  1.00  0.00           N 
ATOM   4243  HN  HSD B 582      88.230  86.160  40.290  1.00  0.00           H 
ATOM   4244  CA  HSD B 582      87.770  84.310  39.360  1.00  0.00           C 
ATOM   4245  HA  HSD B 582      88.240  83.380  39.080  1.00  0.00           H 
ATOM   4246  CB  HSD B 582      86.480  83.770  40.150  1.00  0.00           C 
ATOM   4247  HB1 HSD B 582      85.880  84.610  40.550  1.00  0.00           H 
ATOM   4248  HB2 HSD B 582      85.900  83.120  39.450  1.00  0.00           H 
ATOM   4249  ND1 HSD B 582      86.930  81.450  41.150  1.00  0.00           N 
ATOM   4250  HD1 HSD B 582      86.740  80.800  40.410  1.00  0.00           H 
ATOM   4251  CG  HSD B 582      86.900  82.850  41.250  1.00  0.00           C 
ATOM   4252  CE1 HSD B 582      87.220  81.030  42.420  1.00  0.00           C 
ATOM   4253  HE1 HSD B 582      87.500  79.990  42.600  1.00  0.00           H 
ATOM   4254  NE2 HSD B 582      87.330  82.030  43.280  1.00  0.00           N 
ATOM   4255  CD2 HSD B 582      87.030  83.190  42.560  1.00  0.00           C 
ATOM   4256  HD2 HSD B 582      87.140  84.150  43.040  1.00  0.00           H 
ATOM   4257  C   HSD B 582      87.300  84.940  38.110  1.00  0.00           C 
ATOM   4258  O   HSD B 582      87.020  84.250  37.140  1.00  0.00           O 
ATOM   4259  N   TRP B 583      87.220  86.300  38.010  1.00  0.00           N 
ATOM   4260  HN  TRP B 583      87.200  86.940  38.770  1.00  0.00           H 
ATOM   4261  CA  TRP B 583      87.080  86.980  36.680  1.00  0.00           C 
ATOM   4262  HA  TRP B 583      86.890  86.220  35.940  1.00  0.00           H 
ATOM   4263  CB  TRP B 583      85.910  88.000  36.750  1.00  0.00           C 
ATOM   4264  HB1 TRP B 583      85.060  87.580  37.330  1.00  0.00           H 
ATOM   4265  HB2 TRP B 583      86.140  88.850  37.430  1.00  0.00           H 
ATOM   4266  CG  TRP B 583      85.390  88.560  35.470  1.00  0.00           C 
ATOM   4267  CD1 TRP B 583      84.480  87.880  34.600  1.00  0.00           C 
ATOM   4268  HD1 TRP B 583      84.130  86.860  34.650  1.00  0.00           H 
ATOM   4269  NE1 TRP B 583      84.210  88.760  33.560  1.00  0.00           N 
ATOM   4270  HE1 TRP B 583      83.530  88.730  32.860  1.00  0.00           H 
ATOM   4271  CE2 TRP B 583      84.850  90.000  33.750  1.00  0.00           C 
ATOM   4272  CD2 TRP B 583      85.560  89.820  34.980  1.00  0.00           C 
ATOM   4273  CE3 TRP B 583      86.350  90.930  35.400  1.00  0.00           C 
ATOM   4274  HE3 TRP B 583      86.920  90.840  36.320  1.00  0.00           H 
ATOM   4275  CZ3 TRP B 583      86.320  92.070  34.650  1.00  0.00           C 
ATOM   4276  HZ3 TRP B 583      86.950  92.890  34.960  1.00  0.00           H 
ATOM   4277  CZ2 TRP B 583      84.820  91.170  33.060  1.00  0.00           C 
ATOM   4278  HZ2 TRP B 583      84.340  91.200  32.090  1.00  0.00           H 
ATOM   4279  CH2 TRP B 583      85.580  92.220  33.540  1.00  0.00           C 
ATOM   4280  HH2 TRP B 583      85.620  93.150  33.000  1.00  0.00           H 
ATOM   4281  C   TRP B 583      88.390  87.730  36.310  1.00  0.00           C 
ATOM   4282  O   TRP B 583      88.460  88.490  35.320  1.00  0.00           O 
ATOM   4283  N   ARG B 584      89.480  87.440  37.100  1.00  0.00           N 
ATOM   4284  HN  ARG B 584      89.420  86.870  37.910  1.00  0.00           H 
ATOM   4285  CA  ARG B 584      90.810  87.930  36.840  1.00  0.00           C 
ATOM   4286  HA  ARG B 584      91.080  87.890  35.790  1.00  0.00           H 
ATOM   4287  CB  ARG B 584      91.090  89.300  37.420  1.00  0.00           C 
ATOM   4288  HB1 ARG B 584      90.130  89.790  37.170  1.00  0.00           H 
ATOM   4289  HB2 ARG B 584      91.110  89.180  38.520  1.00  0.00           H 
ATOM   4290  CG  ARG B 584      92.280  90.130  36.970  1.00  0.00           C 
ATOM   4291  HG1 ARG B 584      92.220  91.110  37.500  1.00  0.00           H 
ATOM   4292  HG2 ARG B 584      93.200  89.600  37.280  1.00  0.00           H 
ATOM   4293  CD  ARG B 584      92.360  90.260  35.450  1.00  0.00           C 
ATOM   4294  HD1 ARG B 584      93.330  90.800  35.360  1.00  0.00           H 
ATOM   4295  HD2 ARG B 584      92.350  89.310  34.870  1.00  0.00           H 
ATOM   4296  NE  ARG B 584      91.230  91.200  35.130  1.00  0.00           N 
ATOM   4297  HE  ARG B 584      90.670  91.500  35.900  1.00  0.00           H 
ATOM   4298  CZ  ARG B 584      90.800  91.480  33.960  1.00  0.00           C 
ATOM   4299  NH1 ARG B 584      89.730  92.310  33.800  1.00  0.00           N 
ATOM   4300 1HH1 ARG B 584      89.330  92.730  34.610  1.00  0.00           H 
ATOM   4301 2HH1 ARG B 584      89.340  92.360  32.880  1.00  0.00           H 
ATOM   4302  NH2 ARG B 584      91.310  91.030  32.790  1.00  0.00           N 
ATOM   4303 1HH2 ARG B 584      92.230  90.640  32.850  1.00  0.00           H 
ATOM   4304 2HH2 ARG B 584      90.950  91.330  31.910  1.00  0.00           H 
ATOM   4305  C   ARG B 584      91.750  86.920  37.460  1.00  0.00           C 
ATOM   4306  O   ARG B 584      91.270  86.180  38.280  1.00  0.00           O 
ATOM   4307  N   VAL B 585      93.080  86.960  37.120  1.00  0.00           N 
ATOM   4308  HN  VAL B 585      93.250  87.610  36.390  1.00  0.00           H 
ATOM   4309  CA  VAL B 585      94.150  86.100  37.570  1.00  0.00           C 
ATOM   4310  HA  VAL B 585      94.700  85.910  36.660  1.00  0.00           H 
ATOM   4311  CB  VAL B 585      95.200  86.940  38.320  1.00  0.00           C 
ATOM   4312  HB  VAL B 585      95.500  87.690  37.550  1.00  0.00           H 
ATOM   4313  CG1 VAL B 585      94.520  87.720  39.450  1.00  0.00           C 
ATOM   4314 1HG1 VAL B 585      95.280  88.380  39.910  1.00  0.00           H 
ATOM   4315 2HG1 VAL B 585      93.630  88.360  39.270  1.00  0.00           H 
ATOM   4316 3HG1 VAL B 585      94.190  86.970  40.200  1.00  0.00           H 
ATOM   4317  CG2 VAL B 585      96.440  86.220  38.830  1.00  0.00           C 
ATOM   4318 1HG2 VAL B 585      97.180  86.940  39.250  1.00  0.00           H 
ATOM   4319 2HG2 VAL B 585      96.080  85.600  39.680  1.00  0.00           H 
ATOM   4320 3HG2 VAL B 585      96.990  85.590  38.100  1.00  0.00           H 
ATOM   4321  C   VAL B 585      93.850  84.720  38.220  1.00  0.00           C 
ATOM   4322  O   VAL B 585      94.020  84.450  39.390  1.00  0.00           O 
ATOM   4323  N   ALA B 586      93.500  83.740  37.370  1.00  0.00           N 
ATOM   4324  HN  ALA B 586      93.320  84.050  36.440  1.00  0.00           H 
ATOM   4325  CA  ALA B 586      93.350  82.340  37.750  1.00  0.00           C 
ATOM   4326  HA  ALA B 586      93.450  82.270  38.820  1.00  0.00           H 
ATOM   4327  CB  ALA B 586      91.950  81.800  37.340  1.00  0.00           C 
ATOM   4328  HB1 ALA B 586      91.830  80.880  37.950  1.00  0.00           H 
ATOM   4329  HB2 ALA B 586      91.120  82.490  37.630  1.00  0.00           H 
ATOM   4330  HB3 ALA B 586      91.890  81.390  36.310  1.00  0.00           H 
ATOM   4331  C   ALA B 586      94.450  81.440  37.200  1.00  0.00           C 
ATOM   4332  O   ALA B 586      94.750  80.450  37.870  1.00  0.00           O 
ATOM   4333  N   HSD B 587      95.060  81.720  35.990  1.00  0.00           N 
ATOM   4334  HN  HSD B 587      94.810  82.590  35.570  1.00  0.00           H 
ATOM   4335  CA  HSD B 587      96.090  81.000  35.320  1.00  0.00           C 
ATOM   4336  HA  HSD B 587      96.200  80.050  35.820  1.00  0.00           H 
ATOM   4337  CB  HSD B 587      95.690  80.640  33.860  1.00  0.00           C 
ATOM   4338  HB1 HSD B 587      94.800  79.980  33.930  1.00  0.00           H 
ATOM   4339  HB2 HSD B 587      95.190  81.520  33.400  1.00  0.00           H 
ATOM   4340  ND1 HSD B 587      97.490  78.930  33.560  1.00  0.00           N 
ATOM   4341  HD1 HSD B 587      97.320  78.510  34.450  1.00  0.00           H 
ATOM   4342  CG  HSD B 587      96.810  80.060  33.120  1.00  0.00           C 
ATOM   4343  CE1 HSD B 587      98.200  78.480  32.540  1.00  0.00           C 
ATOM   4344  HE1 HSD B 587      98.730  77.540  32.710  1.00  0.00           H 
ATOM   4345  NE2 HSD B 587      98.070  79.290  31.420  1.00  0.00           N 
ATOM   4346  CD2 HSD B 587      97.170  80.280  31.810  1.00  0.00           C 
ATOM   4347  HD2 HSD B 587      96.670  80.950  31.130  1.00  0.00           H 
ATOM   4348  C   HSD B 587      97.380  81.780  35.420  1.00  0.00           C 
ATOM   4349  O   HSD B 587      98.470  81.220  35.220  1.00  0.00           O 
ATOM   4350  N   GLU B 588      97.310  83.100  35.830  1.00  0.00           N 
ATOM   4351  HN  GLU B 588      96.480  83.570  36.120  1.00  0.00           H 
ATOM   4352  CA  GLU B 588      98.450  83.960  35.880  1.00  0.00           C 
ATOM   4353  HA  GLU B 588      99.180  83.690  35.130  1.00  0.00           H 
ATOM   4354  CB  GLU B 588      98.020  85.440  35.750  1.00  0.00           C 
ATOM   4355  HB1 GLU B 588      97.790  85.610  34.680  1.00  0.00           H 
ATOM   4356  HB2 GLU B 588      97.030  85.590  36.240  1.00  0.00           H 
ATOM   4357  CG  GLU B 588      98.940  86.490  36.350  1.00  0.00           C 
ATOM   4358  HG1 GLU B 588      98.780  86.790  37.410  1.00  0.00           H 
ATOM   4359  HG2 GLU B 588     100.010  86.200  36.280  1.00  0.00           H 
ATOM   4360  CD  GLU B 588      98.780  87.900  35.800  1.00  0.00           C 
ATOM   4361  OE1 GLU B 588      98.130  88.100  34.790  1.00  0.00           O 
ATOM   4362  OE2 GLU B 588      99.400  88.860  36.370  1.00  0.00           O 
ATOM   4363  C   GLU B 588      99.260  83.710  37.100  1.00  0.00           C 
ATOM   4364  O   GLU B 588     100.480  84.030  37.120  1.00  0.00           O 
ATOM   4365  N   ARG B 589      98.650  83.070  38.140  1.00  0.00           N 
ATOM   4366  HN  ARG B 589      97.690  82.810  38.170  1.00  0.00           H 
ATOM   4367  CA  ARG B 589      99.380  82.630  39.330  1.00  0.00           C 
ATOM   4368  HA  ARG B 589      99.940  83.490  39.670  1.00  0.00           H 
ATOM   4369  CB  ARG B 589      98.380  82.240  40.580  1.00  0.00           C 
ATOM   4370  HB1 ARG B 589      98.930  82.040  41.520  1.00  0.00           H 
ATOM   4371  HB2 ARG B 589      97.960  83.260  40.740  1.00  0.00           H 
ATOM   4372  CG  ARG B 589      97.310  81.150  40.450  1.00  0.00           C 
ATOM   4373  HG1 ARG B 589      96.470  81.540  41.060  1.00  0.00           H 
ATOM   4374  HG2 ARG B 589      96.930  80.940  39.430  1.00  0.00           H 
ATOM   4375  CD  ARG B 589      97.790  79.750  41.060  1.00  0.00           C 
ATOM   4376  HD1 ARG B 589      98.780  79.560  40.600  1.00  0.00           H 
ATOM   4377  HD2 ARG B 589      97.970  79.810  42.160  1.00  0.00           H 
ATOM   4378  NE  ARG B 589      96.840  78.610  40.650  1.00  0.00           N 
ATOM   4379  HE  ARG B 589      97.090  77.850  40.050  1.00  0.00           H 
ATOM   4380  CZ  ARG B 589      95.590  78.540  41.140  1.00  0.00           C 
ATOM   4381  NH1 ARG B 589      95.030  79.460  41.880  1.00  0.00           N 
ATOM   4382 1HH1 ARG B 589      95.520  80.310  42.080  1.00  0.00           H 
ATOM   4383 2HH1 ARG B 589      94.030  79.530  41.900  1.00  0.00           H 
ATOM   4384  NH2 ARG B 589      94.950  77.460  40.850  1.00  0.00           N 
ATOM   4385 1HH2 ARG B 589      95.400  76.770  40.270  1.00  0.00           H 
ATOM   4386 2HH2 ARG B 589      94.070  77.340  41.310  1.00  0.00           H 
ATOM   4387  C   ARG B 589     100.370  81.500  39.040  1.00  0.00           C 
ATOM   4388  O   ARG B 589     101.410  81.430  39.640  1.00  0.00           O 
ATOM   4389  N   MET C 454      88.020  51.940  71.650  1.00  0.00           N 
ATOM   4390  HN  MET C 454      88.190  51.530  72.540  1.00  0.00           H 
ATOM   4391  CA  MET C 454      86.710  52.520  71.430  1.00  0.00           C 
ATOM   4392  HA  MET C 454      86.170  51.780  70.850  1.00  0.00           H 
ATOM   4393  CB  MET C 454      86.000  52.650  72.780  1.00  0.00           C 
ATOM   4394  HB1 MET C 454      86.640  53.310  73.410  1.00  0.00           H 
ATOM   4395  HB2 MET C 454      84.970  53.040  72.670  1.00  0.00           H 
ATOM   4396  CG  MET C 454      85.750  51.320  73.490  1.00  0.00           C 
ATOM   4397  HG1 MET C 454      85.150  50.670  72.820  1.00  0.00           H 
ATOM   4398  HG2 MET C 454      86.750  50.840  73.570  1.00  0.00           H 
ATOM   4399  SD  MET C 454      85.070  51.640  75.230  1.00  0.00           S 
ATOM   4400  CE  MET C 454      84.780  49.840  75.560  1.00  0.00           C 
ATOM   4401  HE1 MET C 454      84.080  49.590  74.740  1.00  0.00           H 
ATOM   4402  HE2 MET C 454      85.730  49.260  75.520  1.00  0.00           H 
ATOM   4403  HE3 MET C 454      84.380  49.710  76.590  1.00  0.00           H 
ATOM   4404  C   MET C 454      86.490  53.860  70.740  1.00  0.00           C 
ATOM   4405  O   MET C 454      85.730  53.880  69.780  1.00  0.00           O 
ATOM   4406  N   SER C 455      87.200  54.980  71.090  1.00  0.00           N 
ATOM   4407  HN  SER C 455      87.840  54.980  71.860  1.00  0.00           H 
ATOM   4408  CA  SER C 455      87.030  56.310  70.510  1.00  0.00           C 
ATOM   4409  HA  SER C 455      85.970  56.520  70.540  1.00  0.00           H 
ATOM   4410  CB  SER C 455      87.900  57.450  71.280  1.00  0.00           C 
ATOM   4411  HB1 SER C 455      88.960  57.110  71.280  1.00  0.00           H 
ATOM   4412  HB2 SER C 455      87.870  58.430  70.750  1.00  0.00           H 
ATOM   4413  OG  SER C 455      87.390  57.510  72.610  1.00  0.00           O 
ATOM   4414  HG1 SER C 455      87.530  56.660  73.040  1.00  0.00           H 
ATOM   4415  C   SER C 455      87.380  56.370  68.990  1.00  0.00           C 
ATOM   4416  O   SER C 455      86.680  57.020  68.150  1.00  0.00           O 
ATOM   4417  N   PHE C 456      88.450  55.650  68.570  1.00  0.00           N 
ATOM   4418  HN  PHE C 456      89.080  55.310  69.270  1.00  0.00           H 
ATOM   4419  CA  PHE C 456      88.750  55.370  67.140  1.00  0.00           C 
ATOM   4420  HA  PHE C 456      88.650  56.330  66.650  1.00  0.00           H 
ATOM   4421  CB  PHE C 456      90.090  54.690  66.910  1.00  0.00           C 
ATOM   4422  HB1 PHE C 456      90.230  53.760  67.500  1.00  0.00           H 
ATOM   4423  HB2 PHE C 456      90.260  54.330  65.870  1.00  0.00           H 
ATOM   4424  CG  PHE C 456      91.190  55.560  67.290  1.00  0.00           C 
ATOM   4425  CD1 PHE C 456      91.350  56.670  66.520  1.00  0.00           C 
ATOM   4426  HD1 PHE C 456      90.610  56.890  65.760  1.00  0.00           H 
ATOM   4427  CE1 PHE C 456      92.470  57.450  66.730  1.00  0.00           C 
ATOM   4428  HE1 PHE C 456      92.750  58.190  65.990  1.00  0.00           H 
ATOM   4429  CZ  PHE C 456      93.440  57.030  67.640  1.00  0.00           C 
ATOM   4430  HZ  PHE C 456      94.340  57.620  67.720  1.00  0.00           H 
ATOM   4431  CD2 PHE C 456      92.140  55.120  68.250  1.00  0.00           C 
ATOM   4432  HD2 PHE C 456      92.070  54.120  68.640  1.00  0.00           H 
ATOM   4433  CE2 PHE C 456      93.270  55.890  68.450  1.00  0.00           C 
ATOM   4434  HE2 PHE C 456      93.980  55.460  69.140  1.00  0.00           H 
ATOM   4435  C   PHE C 456      87.700  54.570  66.430  1.00  0.00           C 
ATOM   4436  O   PHE C 456      87.200  55.070  65.450  1.00  0.00           O 
ATOM   4437  N   ALA C 457      87.270  53.470  66.980  1.00  0.00           N 
ATOM   4438  HN  ALA C 457      87.750  53.080  67.770  1.00  0.00           H 
ATOM   4439  CA  ALA C 457      86.240  52.560  66.430  1.00  0.00           C 
ATOM   4440  HA  ALA C 457      86.520  52.310  65.420  1.00  0.00           H 
ATOM   4441  CB  ALA C 457      86.330  51.310  67.340  1.00  0.00           C 
ATOM   4442  HB1 ALA C 457      85.590  50.520  67.090  1.00  0.00           H 
ATOM   4443  HB2 ALA C 457      87.380  50.950  67.310  1.00  0.00           H 
ATOM   4444  HB3 ALA C 457      86.220  51.590  68.410  1.00  0.00           H 
ATOM   4445  C   ALA C 457      84.830  53.090  66.420  1.00  0.00           C 
ATOM   4446  O   ALA C 457      84.010  52.650  65.620  1.00  0.00           O 
ATOM   4447  N   LEU C 458      84.430  54.030  67.320  1.00  0.00           N 
ATOM   4448  HN  LEU C 458      85.120  54.210  68.020  1.00  0.00           H 
ATOM   4449  CA  LEU C 458      83.200  54.850  67.180  1.00  0.00           C 
ATOM   4450  HA  LEU C 458      82.360  54.190  67.030  1.00  0.00           H 
ATOM   4451  CB  LEU C 458      83.020  55.810  68.470  1.00  0.00           C 
ATOM   4452  HB1 LEU C 458      83.990  55.870  69.020  1.00  0.00           H 
ATOM   4453  HB2 LEU C 458      82.700  56.810  68.120  1.00  0.00           H 
ATOM   4454  CG  LEU C 458      82.000  55.260  69.540  1.00  0.00           C 
ATOM   4455  HG  LEU C 458      81.640  56.120  70.150  1.00  0.00           H 
ATOM   4456  CD1 LEU C 458      80.700  54.650  68.970  1.00  0.00           C 
ATOM   4457 1HD1 LEU C 458      79.950  54.560  69.780  1.00  0.00           H 
ATOM   4458 2HD1 LEU C 458      80.300  55.260  68.140  1.00  0.00           H 
ATOM   4459 3HD1 LEU C 458      80.810  53.610  68.590  1.00  0.00           H 
ATOM   4460  CD2 LEU C 458      82.630  54.190  70.490  1.00  0.00           C 
ATOM   4461 1HD2 LEU C 458      83.550  54.650  70.910  1.00  0.00           H 
ATOM   4462 2HD2 LEU C 458      81.910  53.790  71.240  1.00  0.00           H 
ATOM   4463 3HD2 LEU C 458      83.020  53.400  69.810  1.00  0.00           H 
ATOM   4464  C   LEU C 458      83.310  55.710  65.980  1.00  0.00           C 
ATOM   4465  O   LEU C 458      82.580  55.590  65.010  1.00  0.00           O 
ATOM   4466  N   VAL C 459      84.330  56.550  65.910  1.00  0.00           N 
ATOM   4467  HN  VAL C 459      84.850  56.590  66.760  1.00  0.00           H 
ATOM   4468  CA  VAL C 459      84.570  57.480  64.840  1.00  0.00           C 
ATOM   4469  HA  VAL C 459      83.750  58.180  64.730  1.00  0.00           H 
ATOM   4470  CB  VAL C 459      85.830  58.290  65.100  1.00  0.00           C 
ATOM   4471  HB  VAL C 459      86.570  57.530  65.410  1.00  0.00           H 
ATOM   4472  CG1 VAL C 459      86.360  59.160  63.920  1.00  0.00           C 
ATOM   4473 1HG1 VAL C 459      87.120  59.830  64.360  1.00  0.00           H 
ATOM   4474 2HG1 VAL C 459      86.780  58.380  63.250  1.00  0.00           H 
ATOM   4475 3HG1 VAL C 459      85.560  59.800  63.490  1.00  0.00           H 
ATOM   4476  CG2 VAL C 459      85.560  59.210  66.300  1.00  0.00           C 
ATOM   4477 1HG2 VAL C 459      85.310  58.530  67.140  1.00  0.00           H 
ATOM   4478 2HG2 VAL C 459      86.530  59.640  66.610  1.00  0.00           H 
ATOM   4479 3HG2 VAL C 459      84.740  59.910  66.060  1.00  0.00           H 
ATOM   4480  C   VAL C 459      84.730  56.840  63.440  1.00  0.00           C 
ATOM   4481  O   VAL C 459      83.960  57.220  62.560  1.00  0.00           O 
ATOM   4482  N   LEU C 460      85.570  55.810  63.310  1.00  0.00           N 
ATOM   4483  HN  LEU C 460      86.270  55.770  64.010  1.00  0.00           H 
ATOM   4484  CA  LEU C 460      85.770  55.010  62.140  1.00  0.00           C 
ATOM   4485  HA  LEU C 460      85.950  55.740  61.360  1.00  0.00           H 
ATOM   4486  CB  LEU C 460      87.070  54.060  62.120  1.00  0.00           C 
ATOM   4487  HB1 LEU C 460      87.160  53.590  63.120  1.00  0.00           H 
ATOM   4488  HB2 LEU C 460      86.960  53.210  61.420  1.00  0.00           H 
ATOM   4489  CG  LEU C 460      88.380  54.810  61.770  1.00  0.00           C 
ATOM   4490  HG  LEU C 460      88.320  55.380  60.820  1.00  0.00           H 
ATOM   4491  CD1 LEU C 460      88.750  55.800  62.850  1.00  0.00           C 
ATOM   4492 1HD1 LEU C 460      89.680  56.370  62.660  1.00  0.00           H 
ATOM   4493 2HD1 LEU C 460      87.960  56.580  62.950  1.00  0.00           H 
ATOM   4494 3HD1 LEU C 460      88.960  55.290  63.820  1.00  0.00           H 
ATOM   4495  CD2 LEU C 460      89.550  53.850  61.620  1.00  0.00           C 
ATOM   4496 1HD2 LEU C 460      89.790  53.430  62.620  1.00  0.00           H 
ATOM   4497 2HD2 LEU C 460      89.260  53.060  60.900  1.00  0.00           H 
ATOM   4498 3HD2 LEU C 460      90.430  54.380  61.210  1.00  0.00           H 
ATOM   4499  C   LEU C 460      84.610  54.240  61.660  1.00  0.00           C 
ATOM   4500  O   LEU C 460      84.150  54.180  60.490  1.00  0.00           O 
ATOM   4501  N   GLY C 461      83.990  53.630  62.680  1.00  0.00           N 
ATOM   4502  HN  GLY C 461      84.360  53.760  63.600  1.00  0.00           H 
ATOM   4503  CA  GLY C 461      82.890  52.670  62.530  1.00  0.00           C 
ATOM   4504  HA1 GLY C 461      83.160  51.840  61.900  1.00  0.00           H 
ATOM   4505  HA2 GLY C 461      82.640  52.460  63.560  1.00  0.00           H 
ATOM   4506  C   GLY C 461      81.680  53.330  62.070  1.00  0.00           C 
ATOM   4507  O   GLY C 461      81.050  52.800  61.150  1.00  0.00           O 
ATOM   4508  N   TRP C 462      81.390  54.560  62.560  1.00  0.00           N 
ATOM   4509  HN  TRP C 462      81.970  54.750  63.350  1.00  0.00           H 
ATOM   4510  CA  TRP C 462      80.340  55.460  62.070  1.00  0.00           C 
ATOM   4511  HA  TRP C 462      79.480  54.830  61.920  1.00  0.00           H 
ATOM   4512  CB  TRP C 462      80.000  56.500  63.190  1.00  0.00           C 
ATOM   4513  HB1 TRP C 462      80.950  56.680  63.730  1.00  0.00           H 
ATOM   4514  HB2 TRP C 462      79.780  57.470  62.690  1.00  0.00           H 
ATOM   4515  CG  TRP C 462      79.010  56.170  64.190  1.00  0.00           C 
ATOM   4516  CD1 TRP C 462      79.110  55.800  65.490  1.00  0.00           C 
ATOM   4517  HD1 TRP C 462      80.040  55.820  66.040  1.00  0.00           H 
ATOM   4518  NE1 TRP C 462      77.930  55.320  65.850  1.00  0.00           N 
ATOM   4519  HE1 TRP C 462      77.730  55.050  66.770  1.00  0.00           H 
ATOM   4520  CE2 TRP C 462      77.010  55.410  64.860  1.00  0.00           C 
ATOM   4521  CD2 TRP C 462      77.660  55.950  63.770  1.00  0.00           C 
ATOM   4522  CE3 TRP C 462      77.010  56.130  62.560  1.00  0.00           C 
ATOM   4523  HE3 TRP C 462      77.540  56.430  61.670  1.00  0.00           H 
ATOM   4524  CZ3 TRP C 462      75.730  55.830  62.470  1.00  0.00           C 
ATOM   4525  HZ3 TRP C 462      75.160  55.870  61.550  1.00  0.00           H 
ATOM   4526  CZ2 TRP C 462      75.610  55.110  64.820  1.00  0.00           C 
ATOM   4527  HZ2 TRP C 462      75.070  54.690  65.650  1.00  0.00           H 
ATOM   4528  CH2 TRP C 462      75.000  55.360  63.540  1.00  0.00           C 
ATOM   4529  HH2 TRP C 462      73.980  55.030  63.400  1.00  0.00           H 
ATOM   4530  C   TRP C 462      80.680  56.100  60.720  1.00  0.00           C 
ATOM   4531  O   TRP C 462      79.880  56.090  59.820  1.00  0.00           O 
ATOM   4532  N   CYS C 463      81.880  56.640  60.540  1.00  0.00           N 
ATOM   4533  HN  CYS C 463      82.460  56.660  61.350  1.00  0.00           H 
ATOM   4534  CA  CYS C 463      82.310  57.220  59.290  1.00  0.00           C 
ATOM   4535  HA  CYS C 463      81.520  57.920  59.050  1.00  0.00           H 
ATOM   4536  CB  CYS C 463      83.670  58.010  59.410  1.00  0.00           C 
ATOM   4537  HB1 CYS C 463      84.490  57.350  59.780  1.00  0.00           H 
ATOM   4538  HB2 CYS C 463      84.030  58.350  58.420  1.00  0.00           H 
ATOM   4539  SG  CYS C 463      83.390  59.550  60.410  1.00  0.00           S 
ATOM   4540  HG1 CYS C 463      83.670  58.930  61.540  1.00  0.00           H 
ATOM   4541  C   CYS C 463      82.280  56.390  58.010  1.00  0.00           C 
ATOM   4542  O   CYS C 463      82.180  56.940  56.940  1.00  0.00           O 
ATOM   4543  N   ASN C 464      82.370  55.050  58.110  1.00  0.00           N 
ATOM   4544  HN  ASN C 464      82.470  54.610  59.000  1.00  0.00           H 
ATOM   4545  CA  ASN C 464      82.210  54.110  56.980  1.00  0.00           C 
ATOM   4546  HA  ASN C 464      82.760  54.370  56.090  1.00  0.00           H 
ATOM   4547  CB  ASN C 464      82.540  52.690  57.480  1.00  0.00           C 
ATOM   4548  HB1 ASN C 464      82.220  52.610  58.540  1.00  0.00           H 
ATOM   4549  HB2 ASN C 464      82.120  51.930  56.790  1.00  0.00           H 
ATOM   4550  CG  ASN C 464      84.120  52.550  57.530  1.00  0.00           C 
ATOM   4551  OD1 ASN C 464      84.830  53.300  56.880  1.00  0.00           O 
ATOM   4552  ND2 ASN C 464      84.550  51.680  58.460  1.00  0.00           N 
ATOM   4553 1HD2 ASN C 464      83.890  51.130  58.980  1.00  0.00           H 
ATOM   4554 2HD2 ASN C 464      85.530  51.510  58.550  1.00  0.00           H 
ATOM   4555  C   ASN C 464      80.760  54.060  56.470  1.00  0.00           C 
ATOM   4556  O   ASN C 464      80.540  53.710  55.340  1.00  0.00           O 
ATOM   4557  N   VAL C 465      79.770  54.480  57.290  1.00  0.00           N 
ATOM   4558  HN  VAL C 465      79.840  54.890  58.200  1.00  0.00           H 
ATOM   4559  CA  VAL C 465      78.450  54.690  56.810  1.00  0.00           C 
ATOM   4560  HA  VAL C 465      78.160  53.730  56.420  1.00  0.00           H 
ATOM   4561  CB  VAL C 465      77.450  54.930  57.950  1.00  0.00           C 
ATOM   4562  HB  VAL C 465      77.640  55.890  58.470  1.00  0.00           H 
ATOM   4563  CG1 VAL C 465      75.980  54.930  57.470  1.00  0.00           C 
ATOM   4564 1HG1 VAL C 465      75.290  54.970  58.340  1.00  0.00           H 
ATOM   4565 2HG1 VAL C 465      75.820  55.810  56.820  1.00  0.00           H 
ATOM   4566 3HG1 VAL C 465      75.870  54.000  56.880  1.00  0.00           H 
ATOM   4567  CG2 VAL C 465      77.650  53.710  58.870  1.00  0.00           C 
ATOM   4568 1HG2 VAL C 465      76.940  53.780  59.720  1.00  0.00           H 
ATOM   4569 2HG2 VAL C 465      77.520  52.750  58.330  1.00  0.00           H 
ATOM   4570 3HG2 VAL C 465      78.700  53.680  59.240  1.00  0.00           H 
ATOM   4571  C   VAL C 465      78.340  55.760  55.700  1.00  0.00           C 
ATOM   4572  O   VAL C 465      77.480  55.710  54.790  1.00  0.00           O 
ATOM   4573  N   MET C 466      79.250  56.750  55.730  1.00  0.00           N 
ATOM   4574  HN  MET C 466      79.910  56.710  56.470  1.00  0.00           H 
ATOM   4575  CA  MET C 466      79.350  57.870  54.780  1.00  0.00           C 
ATOM   4576  HA  MET C 466      78.410  58.410  54.810  1.00  0.00           H 
ATOM   4577  CB  MET C 466      80.520  58.860  55.190  1.00  0.00           C 
ATOM   4578  HB1 MET C 466      81.490  58.330  55.070  1.00  0.00           H 
ATOM   4579  HB2 MET C 466      80.530  59.700  54.460  1.00  0.00           H 
ATOM   4580  CG  MET C 466      80.360  59.370  56.670  1.00  0.00           C 
ATOM   4581  HG1 MET C 466      79.380  59.850  56.880  1.00  0.00           H 
ATOM   4582  HG2 MET C 466      80.480  58.550  57.420  1.00  0.00           H 
ATOM   4583  SD  MET C 466      81.790  60.500  57.080  1.00  0.00           S 
ATOM   4584  CE  MET C 466      81.050  62.020  56.470  1.00  0.00           C 
ATOM   4585  HE1 MET C 466      81.030  62.100  55.360  1.00  0.00           H 
ATOM   4586  HE2 MET C 466      80.020  62.090  56.870  1.00  0.00           H 
ATOM   4587  HE3 MET C 466      81.620  62.860  56.910  1.00  0.00           H 
ATOM   4588  C   MET C 466      79.470  57.480  53.330  1.00  0.00           C 
ATOM   4589  O   MET C 466      79.000  58.060  52.410  1.00  0.00           O 
ATOM   4590  N   TYR C 467      80.230  56.370  53.150  1.00  0.00           N 
ATOM   4591  HN  TYR C 467      80.510  55.930  54.000  1.00  0.00           H 
ATOM   4592  CA  TYR C 467      80.550  55.610  51.980  1.00  0.00           C 
ATOM   4593  HA  TYR C 467      80.850  56.260  51.180  1.00  0.00           H 
ATOM   4594  CB  TYR C 467      81.620  54.460  52.280  1.00  0.00           C 
ATOM   4595  HB1 TYR C 467      82.490  55.040  52.670  1.00  0.00           H 
ATOM   4596  HB2 TYR C 467      81.260  53.780  53.080  1.00  0.00           H 
ATOM   4597  CG  TYR C 467      81.990  53.630  51.130  1.00  0.00           C 
ATOM   4598  CD1 TYR C 467      82.790  54.220  50.120  1.00  0.00           C 
ATOM   4599  HD1 TYR C 467      83.100  55.250  50.160  1.00  0.00           H 
ATOM   4600  CE1 TYR C 467      83.310  53.370  49.090  1.00  0.00           C 
ATOM   4601  HE1 TYR C 467      83.910  53.760  48.280  1.00  0.00           H 
ATOM   4602  CZ  TYR C 467      83.140  52.010  49.070  1.00  0.00           C 
ATOM   4603  OH  TYR C 467      83.760  51.150  48.100  1.00  0.00           O 
ATOM   4604  HH  TYR C 467      83.990  50.330  48.540  1.00  0.00           H 
ATOM   4605  CD2 TYR C 467      81.740  52.250  51.050  1.00  0.00           C 
ATOM   4606  HD2 TYR C 467      81.060  51.830  51.780  1.00  0.00           H 
ATOM   4607  CE2 TYR C 467      82.300  51.410  50.050  1.00  0.00           C 
ATOM   4608  HE2 TYR C 467      82.130  50.350  50.130  1.00  0.00           H 
ATOM   4609  C   TYR C 467      79.280  54.930  51.430  1.00  0.00           C 
ATOM   4610  O   TYR C 467      79.120  54.850  50.240  1.00  0.00           O 
ATOM   4611  N   PHE C 468      78.360  54.490  52.250  1.00  0.00           N 
ATOM   4612  HN  PHE C 468      78.510  54.620  53.230  1.00  0.00           H 
ATOM   4613  CA  PHE C 468      77.210  53.700  51.870  1.00  0.00           C 
ATOM   4614  HA  PHE C 468      77.540  53.040  51.080  1.00  0.00           H 
ATOM   4615  CB  PHE C 468      76.540  52.770  52.930  1.00  0.00           C 
ATOM   4616  HB1 PHE C 468      76.410  53.260  53.920  1.00  0.00           H 
ATOM   4617  HB2 PHE C 468      75.520  52.490  52.590  1.00  0.00           H 
ATOM   4618  CG  PHE C 468      77.370  51.510  53.140  1.00  0.00           C 
ATOM   4619  CD1 PHE C 468      77.290  50.510  52.110  1.00  0.00           C 
ATOM   4620  HD1 PHE C 468      76.770  50.710  51.190  1.00  0.00           H 
ATOM   4621  CE1 PHE C 468      77.930  49.250  52.350  1.00  0.00           C 
ATOM   4622  HE1 PHE C 468      77.740  48.440  51.670  1.00  0.00           H 
ATOM   4623  CZ  PHE C 468      78.650  49.070  53.540  1.00  0.00           C 
ATOM   4624  HZ  PHE C 468      79.010  48.080  53.770  1.00  0.00           H 
ATOM   4625  CD2 PHE C 468      78.140  51.220  54.270  1.00  0.00           C 
ATOM   4626  HD2 PHE C 468      77.970  51.910  55.090  1.00  0.00           H 
ATOM   4627  CE2 PHE C 468      78.790  50.030  54.510  1.00  0.00           C 
ATOM   4628  HE2 PHE C 468      79.340  49.750  55.400  1.00  0.00           H 
ATOM   4629  C   PHE C 468      76.060  54.620  51.410  1.00  0.00           C 
ATOM   4630  O   PHE C 468      75.020  54.160  50.950  1.00  0.00           O 
ATOM   4631  N   ALA C 469      76.250  55.960  51.360  1.00  0.00           N 
ATOM   4632  HN  ALA C 469      77.120  56.280  51.720  1.00  0.00           H 
ATOM   4633  CA  ALA C 469      75.220  56.900  50.890  1.00  0.00           C 
ATOM   4634  HA  ALA C 469      74.240  56.640  51.270  1.00  0.00           H 
ATOM   4635  CB  ALA C 469      75.660  58.290  51.410  1.00  0.00           C 
ATOM   4636  HB1 ALA C 469      74.790  58.940  51.640  1.00  0.00           H 
ATOM   4637  HB2 ALA C 469      76.100  58.080  52.410  1.00  0.00           H 
ATOM   4638  HB3 ALA C 469      76.400  58.700  50.690  1.00  0.00           H 
ATOM   4639  C   ALA C 469      75.030  56.850  49.360  1.00  0.00           C 
ATOM   4640  O   ALA C 469      74.070  57.330  48.740  1.00  0.00           O 
ATOM   4641  N   ARG C 470      76.050  56.240  48.680  1.00  0.00           N 
ATOM   4642  HN  ARG C 470      76.810  55.800  49.140  1.00  0.00           H 
ATOM   4643  CA  ARG C 470      76.070  56.250  47.210  1.00  0.00           C 
ATOM   4644  HA  ARG C 470      75.970  57.300  46.980  1.00  0.00           H 
ATOM   4645  CB  ARG C 470      77.360  55.710  46.630  1.00  0.00           C 
ATOM   4646  HB1 ARG C 470      77.260  55.650  45.520  1.00  0.00           H 
ATOM   4647  HB2 ARG C 470      78.290  56.270  46.880  1.00  0.00           H 
ATOM   4648  CG  ARG C 470      77.660  54.220  47.120  1.00  0.00           C 
ATOM   4649  HG1 ARG C 470      77.540  54.020  48.210  1.00  0.00           H 
ATOM   4650  HG2 ARG C 470      76.910  53.670  46.510  1.00  0.00           H 
ATOM   4651  CD  ARG C 470      79.040  53.710  46.660  1.00  0.00           C 
ATOM   4652  HD1 ARG C 470      79.260  52.620  46.690  1.00  0.00           H 
ATOM   4653  HD2 ARG C 470      79.210  54.000  45.600  1.00  0.00           H 
ATOM   4654  NE  ARG C 470      80.060  54.400  47.550  1.00  0.00           N 
ATOM   4655  HE  ARG C 470      79.800  54.750  48.450  1.00  0.00           H 
ATOM   4656  CZ  ARG C 470      81.170  54.820  47.060  1.00  0.00           C 
ATOM   4657  NH1 ARG C 470      81.790  54.280  46.030  1.00  0.00           N 
ATOM   4658 1HH1 ARG C 470      81.650  53.300  45.870  1.00  0.00           H 
ATOM   4659 2HH1 ARG C 470      82.650  54.710  45.760  1.00  0.00           H 
ATOM   4660  NH2 ARG C 470      81.890  55.860  47.590  1.00  0.00           N 
ATOM   4661 1HH2 ARG C 470      81.530  56.370  48.380  1.00  0.00           H 
ATOM   4662 2HH2 ARG C 470      82.570  56.350  47.050  1.00  0.00           H 
ATOM   4663  C   ARG C 470      74.950  55.450  46.560  1.00  0.00           C 
ATOM   4664  O   ARG C 470      74.680  55.550  45.380  1.00  0.00           O 
ATOM   4665  N   GLY C 471      74.330  54.540  47.330  1.00  0.00           N 
ATOM   4666  HN  GLY C 471      74.620  54.480  48.280  1.00  0.00           H 
ATOM   4667  CA  GLY C 471      73.210  53.610  46.980  1.00  0.00           C 
ATOM   4668  HA1 GLY C 471      73.500  53.050  46.110  1.00  0.00           H 
ATOM   4669  HA2 GLY C 471      72.950  53.110  47.900  1.00  0.00           H 
ATOM   4670  C   GLY C 471      71.980  54.250  46.520  1.00  0.00           C 
ATOM   4671  O   GLY C 471      71.200  53.800  45.670  1.00  0.00           O 
ATOM   4672  N   PHE C 472      71.760  55.480  47.040  1.00  0.00           N 
ATOM   4673  HN  PHE C 472      72.340  55.900  47.740  1.00  0.00           H 
ATOM   4674  CA  PHE C 472      70.490  56.150  46.700  1.00  0.00           C 
ATOM   4675  HA  PHE C 472      69.790  55.550  46.140  1.00  0.00           H 
ATOM   4676  CB  PHE C 472      69.710  56.420  48.020  1.00  0.00           C 
ATOM   4677  HB1 PHE C 472      69.360  55.470  48.480  1.00  0.00           H 
ATOM   4678  HB2 PHE C 472      70.490  56.780  48.720  1.00  0.00           H 
ATOM   4679  CG  PHE C 472      68.550  57.260  47.830  1.00  0.00           C 
ATOM   4680  CD1 PHE C 472      67.260  56.660  47.660  1.00  0.00           C 
ATOM   4681  HD1 PHE C 472      67.200  55.600  47.470  1.00  0.00           H 
ATOM   4682  CE1 PHE C 472      66.050  57.420  47.900  1.00  0.00           C 
ATOM   4683  HE1 PHE C 472      65.080  56.950  47.800  1.00  0.00           H 
ATOM   4684  CZ  PHE C 472      66.140  58.800  48.030  1.00  0.00           C 
ATOM   4685  HZ  PHE C 472      65.230  59.380  48.120  1.00  0.00           H 
ATOM   4686  CD2 PHE C 472      68.520  58.670  48.060  1.00  0.00           C 
ATOM   4687  HD2 PHE C 472      69.470  59.120  48.310  1.00  0.00           H 
ATOM   4688  CE2 PHE C 472      67.410  59.420  48.140  1.00  0.00           C 
ATOM   4689  HE2 PHE C 472      67.410  60.470  48.410  1.00  0.00           H 
ATOM   4690  C   PHE C 472      70.820  57.380  45.780  1.00  0.00           C 
ATOM   4691  O   PHE C 472      69.970  57.960  45.150  1.00  0.00           O 
ATOM   4692  N   GLN C 473      72.110  57.770  45.640  1.00  0.00           N 
ATOM   4693  HN  GLN C 473      72.830  57.120  45.900  1.00  0.00           H 
ATOM   4694  CA  GLN C 473      72.600  59.030  45.040  1.00  0.00           C 
ATOM   4695  HA  GLN C 473      73.630  58.840  44.780  1.00  0.00           H 
ATOM   4696  CB  GLN C 473      72.040  59.400  43.610  1.00  0.00           C 
ATOM   4697  HB1 GLN C 473      71.730  58.500  43.050  1.00  0.00           H 
ATOM   4698  HB2 GLN C 473      71.060  59.870  43.830  1.00  0.00           H 
ATOM   4699  CG  GLN C 473      72.960  60.250  42.720  1.00  0.00           C 
ATOM   4700  HG1 GLN C 473      73.050  61.260  43.180  1.00  0.00           H 
ATOM   4701  HG2 GLN C 473      73.950  59.760  42.660  1.00  0.00           H 
ATOM   4702  CD  GLN C 473      72.370  60.510  41.350  1.00  0.00           C 
ATOM   4703  OE1 GLN C 473      71.250  60.130  41.000  1.00  0.00           O 
ATOM   4704  NE2 GLN C 473      73.110  61.340  40.590  1.00  0.00           N 
ATOM   4705 1HE2 GLN C 473      74.000  61.730  40.830  1.00  0.00           H 
ATOM   4706 2HE2 GLN C 473      72.680  61.720  39.770  1.00  0.00           H 
ATOM   4707  C   GLN C 473      72.420  60.110  46.140  1.00  0.00           C 
ATOM   4708  O   GLN C 473      71.960  61.220  45.840  1.00  0.00           O 
ATOM   4709  N   MET C 474      72.850  59.760  47.390  1.00  0.00           N 
ATOM   4710  HN  MET C 474      73.010  58.820  47.690  1.00  0.00           H 
ATOM   4711  CA  MET C 474      72.970  60.770  48.410  1.00  0.00           C 
ATOM   4712  HA  MET C 474      72.090  61.390  48.540  1.00  0.00           H 
ATOM   4713  CB  MET C 474      73.160  60.110  49.870  1.00  0.00           C 
ATOM   4714  HB1 MET C 474      74.080  59.520  49.670  1.00  0.00           H 
ATOM   4715  HB2 MET C 474      73.460  60.890  50.610  1.00  0.00           H 
ATOM   4716  CG  MET C 474      71.930  59.250  50.240  1.00  0.00           C 
ATOM   4717  HG1 MET C 474      71.680  58.590  49.380  1.00  0.00           H 
ATOM   4718  HG2 MET C 474      72.120  58.480  51.020  1.00  0.00           H 
ATOM   4719  SD  MET C 474      70.450  60.170  50.790  1.00  0.00           S 
ATOM   4720  CE  MET C 474      69.780  58.640  51.380  1.00  0.00           C 
ATOM   4721  HE1 MET C 474      70.450  58.040  52.040  1.00  0.00           H 
ATOM   4722  HE2 MET C 474      68.860  58.690  52.000  1.00  0.00           H 
ATOM   4723  HE3 MET C 474      69.510  58.050  50.480  1.00  0.00           H 
ATOM   4724  C   MET C 474      74.130  61.720  48.170  1.00  0.00           C 
ATOM   4725  O   MET C 474      74.670  61.780  47.100  1.00  0.00           O 
ATOM   4726  N   LEU C 475      74.680  62.260  49.250  1.00  0.00           N 
ATOM   4727  HN  LEU C 475      74.210  62.220  50.130  1.00  0.00           H 
ATOM   4728  CA  LEU C 475      75.870  63.090  49.230  1.00  0.00           C 
ATOM   4729  HA  LEU C 475      75.910  63.720  48.350  1.00  0.00           H 
ATOM   4730  CB  LEU C 475      75.850  63.950  50.500  1.00  0.00           C 
ATOM   4731  HB1 LEU C 475      74.820  64.340  50.640  1.00  0.00           H 
ATOM   4732  HB2 LEU C 475      75.880  63.290  51.390  1.00  0.00           H 
ATOM   4733  CG  LEU C 475      76.610  65.350  50.660  1.00  0.00           C 
ATOM   4734  HG  LEU C 475      76.280  65.750  51.640  1.00  0.00           H 
ATOM   4735  CD1 LEU C 475      76.200  66.260  49.520  1.00  0.00           C 
ATOM   4736 1HD1 LEU C 475      76.250  65.930  48.460  1.00  0.00           H 
ATOM   4737 2HD1 LEU C 475      75.160  66.620  49.660  1.00  0.00           H 
ATOM   4738 3HD1 LEU C 475      76.730  67.230  49.630  1.00  0.00           H 
ATOM   4739  CD2 LEU C 475      78.080  65.390  50.930  1.00  0.00           C 
ATOM   4740 1HD2 LEU C 475      78.640  66.340  50.800  1.00  0.00           H 
ATOM   4741 2HD2 LEU C 475      78.210  65.050  51.980  1.00  0.00           H 
ATOM   4742 3HD2 LEU C 475      78.580  64.690  50.230  1.00  0.00           H 
ATOM   4743  C   LEU C 475      77.060  62.140  49.070  1.00  0.00           C 
ATOM   4744  O   LEU C 475      78.270  62.420  49.280  1.00  0.00           O 
ATOM   4745  N   GLY C 476      76.870  60.880  48.580  1.00  0.00           N 
ATOM   4746  HN  GLY C 476      75.900  60.790  48.360  1.00  0.00           H 
ATOM   4747  CA  GLY C 476      77.880  59.910  48.190  1.00  0.00           C 
ATOM   4748  HA1 GLY C 476      78.600  59.840  49.000  1.00  0.00           H 
ATOM   4749  HA2 GLY C 476      77.450  58.920  48.080  1.00  0.00           H 
ATOM   4750  C   GLY C 476      78.590  60.270  46.970  1.00  0.00           C 
ATOM   4751  O   GLY C 476      79.810  60.120  46.930  1.00  0.00           O 
ATOM   4752  N   PRO C 477      77.980  60.830  45.870  1.00  0.00           N 
ATOM   4753  CD  PRO C 477      76.810  60.200  45.350  1.00  0.00           C 
ATOM   4754  HD1 PRO C 477      76.020  60.000  46.100  1.00  0.00           H 
ATOM   4755  HD2 PRO C 477      77.040  59.280  44.770  1.00  0.00           H 
ATOM   4756  CA  PRO C 477      78.690  61.550  44.810  1.00  0.00           C 
ATOM   4757  HA  PRO C 477      79.250  60.800  44.270  1.00  0.00           H 
ATOM   4758  CB  PRO C 477      77.500  62.020  43.960  1.00  0.00           C 
ATOM   4759  HB1 PRO C 477      77.140  62.990  44.360  1.00  0.00           H 
ATOM   4760  HB2 PRO C 477      77.780  62.280  42.920  1.00  0.00           H 
ATOM   4761  CG  PRO C 477      76.360  61.040  44.080  1.00  0.00           C 
ATOM   4762  HG1 PRO C 477      75.420  61.600  44.270  1.00  0.00           H 
ATOM   4763  HG2 PRO C 477      76.310  60.310  43.250  1.00  0.00           H 
ATOM   4764  C   PRO C 477      79.530  62.740  45.390  1.00  0.00           C 
ATOM   4765  O   PRO C 477      80.630  63.000  44.860  1.00  0.00           O 
ATOM   4766  N   PHE C 478      79.160  63.390  46.510  1.00  0.00           N 
ATOM   4767  HN  PHE C 478      78.330  63.170  47.010  1.00  0.00           H 
ATOM   4768  CA  PHE C 478      79.890  64.480  47.060  1.00  0.00           C 
ATOM   4769  HA  PHE C 478      80.550  64.900  46.310  1.00  0.00           H 
ATOM   4770  CB  PHE C 478      78.880  65.600  47.440  1.00  0.00           C 
ATOM   4771  HB1 PHE C 478      78.070  65.130  48.030  1.00  0.00           H 
ATOM   4772  HB2 PHE C 478      79.390  66.390  48.030  1.00  0.00           H 
ATOM   4773  CG  PHE C 478      78.270  66.330  46.260  1.00  0.00           C 
ATOM   4774  CD1 PHE C 478      78.500  67.650  46.080  1.00  0.00           C 
ATOM   4775  HD1 PHE C 478      79.260  68.090  46.710  1.00  0.00           H 
ATOM   4776  CE1 PHE C 478      77.870  68.360  45.090  1.00  0.00           C 
ATOM   4777  HE1 PHE C 478      77.960  69.430  45.020  1.00  0.00           H 
ATOM   4778  CZ  PHE C 478      77.020  67.710  44.190  1.00  0.00           C 
ATOM   4779  HZ  PHE C 478      76.580  68.270  43.380  1.00  0.00           H 
ATOM   4780  CD2 PHE C 478      77.280  65.720  45.470  1.00  0.00           C 
ATOM   4781  HD2 PHE C 478      76.880  64.830  45.930  1.00  0.00           H 
ATOM   4782  CE2 PHE C 478      76.700  66.350  44.340  1.00  0.00           C 
ATOM   4783  HE2 PHE C 478      75.860  65.880  43.860  1.00  0.00           H 
ATOM   4784  C   PHE C 478      80.810  64.030  48.200  1.00  0.00           C 
ATOM   4785  O   PHE C 478      81.570  64.860  48.680  1.00  0.00           O 
ATOM   4786  N   THR C 479      80.990  62.750  48.410  1.00  0.00           N 
ATOM   4787  HN  THR C 479      80.280  62.150  48.070  1.00  0.00           H 
ATOM   4788  CA  THR C 479      82.140  62.220  49.060  1.00  0.00           C 
ATOM   4789  HA  THR C 479      82.380  62.990  49.780  1.00  0.00           H 
ATOM   4790  CB  THR C 479      81.880  60.980  49.940  1.00  0.00           C 
ATOM   4791  HB  THR C 479      80.780  60.870  49.990  1.00  0.00           H 
ATOM   4792  OG1 THR C 479      82.380  61.160  51.290  1.00  0.00           O 
ATOM   4793  HG1 THR C 479      81.780  61.580  51.920  1.00  0.00           H 
ATOM   4794  CG2 THR C 479      82.460  59.630  49.410  1.00  0.00           C 
ATOM   4795 1HG2 THR C 479      82.150  58.810  50.100  1.00  0.00           H 
ATOM   4796 2HG2 THR C 479      82.150  59.490  48.350  1.00  0.00           H 
ATOM   4797 3HG2 THR C 479      83.570  59.730  49.470  1.00  0.00           H 
ATOM   4798  C   THR C 479      83.320  62.020  48.070  1.00  0.00           C 
ATOM   4799  O   THR C 479      84.500  62.030  48.450  1.00  0.00           O 
ATOM   4800  N   ILE C 480      82.990  62.080  46.750  1.00  0.00           N 
ATOM   4801  HN  ILE C 480      82.050  62.250  46.450  1.00  0.00           H 
ATOM   4802  CA  ILE C 480      84.040  62.300  45.750  1.00  0.00           C 
ATOM   4803  HA  ILE C 480      84.850  61.640  46.010  1.00  0.00           H 
ATOM   4804  CB  ILE C 480      83.680  62.170  44.260  1.00  0.00           C 
ATOM   4805  HB  ILE C 480      82.910  62.920  43.990  1.00  0.00           H 
ATOM   4806  CG2 ILE C 480      84.990  62.380  43.360  1.00  0.00           C 
ATOM   4807 1HG2 ILE C 480      84.680  62.330  42.300  1.00  0.00           H 
ATOM   4808 2HG2 ILE C 480      85.520  63.340  43.540  1.00  0.00           H 
ATOM   4809 3HG2 ILE C 480      85.700  61.550  43.570  1.00  0.00           H 
ATOM   4810  CG1 ILE C 480      83.030  60.860  43.900  1.00  0.00           C 
ATOM   4811 1HG1 ILE C 480      83.790  60.050  43.860  1.00  0.00           H 
ATOM   4812 2HG1 ILE C 480      82.380  60.510  44.730  1.00  0.00           H 
ATOM   4813  CD  ILE C 480      82.240  60.950  42.620  1.00  0.00           C 
ATOM   4814  HD1 ILE C 480      82.730  60.280  41.880  1.00  0.00           H 
ATOM   4815  HD2 ILE C 480      81.220  60.580  42.850  1.00  0.00           H 
ATOM   4816  HD3 ILE C 480      82.140  61.960  42.170  1.00  0.00           H 
ATOM   4817  C   ILE C 480      84.580  63.670  45.950  1.00  0.00           C 
ATOM   4818  O   ILE C 480      85.800  63.890  45.900  1.00  0.00           O 
ATOM   4819  N   MET C 481      83.740  64.700  46.230  1.00  0.00           N 
ATOM   4820  HN  MET C 481      82.770  64.460  46.230  1.00  0.00           H 
ATOM   4821  CA  MET C 481      84.220  66.020  46.450  1.00  0.00           C 
ATOM   4822  HA  MET C 481      84.850  66.290  45.620  1.00  0.00           H 
ATOM   4823  CB  MET C 481      83.150  67.130  46.460  1.00  0.00           C 
ATOM   4824  HB1 MET C 481      82.250  66.970  47.080  1.00  0.00           H 
ATOM   4825  HB2 MET C 481      83.550  68.060  46.910  1.00  0.00           H 
ATOM   4826  CG  MET C 481      82.670  67.390  45.030  1.00  0.00           C 
ATOM   4827  HG1 MET C 481      83.610  67.710  44.520  1.00  0.00           H 
ATOM   4828  HG2 MET C 481      82.310  66.450  44.550  1.00  0.00           H 
ATOM   4829  SD  MET C 481      81.410  68.700  44.890  1.00  0.00           S 
ATOM   4830  CE  MET C 481      81.940  70.160  45.900  1.00  0.00           C 
ATOM   4831  HE1 MET C 481      81.450  71.150  45.810  1.00  0.00           H 
ATOM   4832  HE2 MET C 481      81.690  69.820  46.930  1.00  0.00           H 
ATOM   4833  HE3 MET C 481      83.050  70.200  45.850  1.00  0.00           H 
ATOM   4834  C   MET C 481      85.060  66.140  47.660  1.00  0.00           C 
ATOM   4835  O   MET C 481      86.100  66.790  47.590  1.00  0.00           O 
ATOM   4836  N   ILE C 482      84.750  65.500  48.830  1.00  0.00           N 
ATOM   4837  HN  ILE C 482      83.970  64.890  48.890  1.00  0.00           H 
ATOM   4838  CA  ILE C 482      85.700  65.550  49.940  1.00  0.00           C 
ATOM   4839  HA  ILE C 482      86.110  66.550  50.000  1.00  0.00           H 
ATOM   4840  CB  ILE C 482      85.010  65.280  51.290  1.00  0.00           C 
ATOM   4841  HB  ILE C 482      84.020  65.770  51.230  1.00  0.00           H 
ATOM   4842  CG2 ILE C 482      84.800  63.770  51.510  1.00  0.00           C 
ATOM   4843 1HG2 ILE C 482      84.220  63.500  50.610  1.00  0.00           H 
ATOM   4844 2HG2 ILE C 482      85.740  63.170  51.490  1.00  0.00           H 
ATOM   4845 3HG2 ILE C 482      84.250  63.410  52.410  1.00  0.00           H 
ATOM   4846  CG1 ILE C 482      85.910  65.930  52.400  1.00  0.00           C 
ATOM   4847 1HG1 ILE C 482      86.920  65.480  52.510  1.00  0.00           H 
ATOM   4848 2HG1 ILE C 482      86.020  67.010  52.190  1.00  0.00           H 
ATOM   4849  CD  ILE C 482      85.320  65.730  53.790  1.00  0.00           C 
ATOM   4850  HD1 ILE C 482      85.400  64.680  54.130  1.00  0.00           H 
ATOM   4851  HD2 ILE C 482      85.980  66.300  54.480  1.00  0.00           H 
ATOM   4852  HD3 ILE C 482      84.260  66.050  53.910  1.00  0.00           H 
ATOM   4853  C   ILE C 482      86.940  64.730  49.640  1.00  0.00           C 
ATOM   4854  O   ILE C 482      88.010  65.010  50.160  1.00  0.00           O 
ATOM   4855  N   GLN C 483      86.820  63.600  48.910  1.00  0.00           N 
ATOM   4856  HN  GLN C 483      86.020  63.210  48.450  1.00  0.00           H 
ATOM   4857  CA  GLN C 483      88.010  62.750  48.620  1.00  0.00           C 
ATOM   4858  HA  GLN C 483      88.650  62.830  49.480  1.00  0.00           H 
ATOM   4859  CB  GLN C 483      87.640  61.260  48.400  1.00  0.00           C 
ATOM   4860  HB1 GLN C 483      87.030  61.090  47.490  1.00  0.00           H 
ATOM   4861  HB2 GLN C 483      88.610  60.850  48.040  1.00  0.00           H 
ATOM   4862  CG  GLN C 483      87.090  60.470  49.600  1.00  0.00           C 
ATOM   4863  HG1 GLN C 483      86.090  60.840  49.900  1.00  0.00           H 
ATOM   4864  HG2 GLN C 483      86.880  59.430  49.280  1.00  0.00           H 
ATOM   4865  CD  GLN C 483      88.050  60.430  50.870  1.00  0.00           C 
ATOM   4866  OE1 GLN C 483      89.170  60.060  50.670  1.00  0.00           O 
ATOM   4867  NE2 GLN C 483      87.470  60.700  52.050  1.00  0.00           N 
ATOM   4868 1HE2 GLN C 483      86.550  61.080  52.080  1.00  0.00           H 
ATOM   4869 2HE2 GLN C 483      88.170  60.790  52.760  1.00  0.00           H 
ATOM   4870  C   GLN C 483      88.890  63.320  47.520  1.00  0.00           C 
ATOM   4871  O   GLN C 483      90.060  62.960  47.390  1.00  0.00           O 
ATOM   4872  N   LYS C 484      88.380  64.310  46.830  1.00  0.00           N 
ATOM   4873  HN  LYS C 484      87.400  64.480  46.920  1.00  0.00           H 
ATOM   4874  CA  LYS C 484      89.040  65.130  45.830  1.00  0.00           C 
ATOM   4875  HA  LYS C 484      89.990  64.700  45.570  1.00  0.00           H 
ATOM   4876  CB  LYS C 484      88.150  65.230  44.540  1.00  0.00           C 
ATOM   4877  HB1 LYS C 484      88.090  64.220  44.090  1.00  0.00           H 
ATOM   4878  HB2 LYS C 484      87.110  65.420  44.890  1.00  0.00           H 
ATOM   4879  CG  LYS C 484      88.360  66.310  43.500  1.00  0.00           C 
ATOM   4880  HG1 LYS C 484      89.430  66.590  43.390  1.00  0.00           H 
ATOM   4881  HG2 LYS C 484      88.120  65.910  42.490  1.00  0.00           H 
ATOM   4882  CD  LYS C 484      87.460  67.510  43.660  1.00  0.00           C 
ATOM   4883  HD1 LYS C 484      86.570  67.370  43.010  1.00  0.00           H 
ATOM   4884  HD2 LYS C 484      87.230  67.760  44.720  1.00  0.00           H 
ATOM   4885  CE  LYS C 484      88.010  68.830  43.140  1.00  0.00           C 
ATOM   4886  HE1 LYS C 484      88.410  68.650  42.120  1.00  0.00           H 
ATOM   4887  HE2 LYS C 484      87.290  69.670  43.030  1.00  0.00           H 
ATOM   4888  NZ  LYS C 484      89.180  69.290  43.900  1.00  0.00           N 
ATOM   4889  HZ1 LYS C 484      89.910  69.280  43.160  1.00  0.00           H 
ATOM   4890  HZ2 LYS C 484      89.120  70.310  44.090  1.00  0.00           H 
ATOM   4891  HZ3 LYS C 484      89.520  68.680  44.670  1.00  0.00           H 
ATOM   4892  C   LYS C 484      89.290  66.480  46.500  1.00  0.00           C 
ATOM   4893  O   LYS C 484      89.610  67.440  45.860  1.00  0.00           O 
ATOM   4894  N   MET C 485      89.250  66.530  47.850  1.00  0.00           N 
ATOM   4895  HN  MET C 485      88.800  65.790  48.350  1.00  0.00           H 
ATOM   4896  CA  MET C 485      90.000  67.530  48.610  1.00  0.00           C 
ATOM   4897  HA  MET C 485      90.300  68.320  47.930  1.00  0.00           H 
ATOM   4898  CB  MET C 485      89.080  68.150  49.740  1.00  0.00           C 
ATOM   4899  HB1 MET C 485      88.640  67.320  50.330  1.00  0.00           H 
ATOM   4900  HB2 MET C 485      89.670  68.770  50.450  1.00  0.00           H 
ATOM   4901  CG  MET C 485      88.060  68.990  49.070  1.00  0.00           C 
ATOM   4902  HG1 MET C 485      88.650  69.820  48.620  1.00  0.00           H 
ATOM   4903  HG2 MET C 485      87.550  68.390  48.280  1.00  0.00           H 
ATOM   4904  SD  MET C 485      86.890  69.720  50.240  1.00  0.00           S 
ATOM   4905  CE  MET C 485      86.090  70.970  49.140  1.00  0.00           C 
ATOM   4906  HE1 MET C 485      86.850  71.560  48.590  1.00  0.00           H 
ATOM   4907  HE2 MET C 485      85.420  70.550  48.360  1.00  0.00           H 
ATOM   4908  HE3 MET C 485      85.520  71.700  49.750  1.00  0.00           H 
ATOM   4909  C   MET C 485      91.250  66.820  49.260  1.00  0.00           C 
ATOM   4910  O   MET C 485      92.180  67.500  49.720  1.00  0.00           O 
ATOM   4911  N   ILE C 486      91.540  65.580  48.990  1.00  0.00           N 
ATOM   4912  HN  ILE C 486      90.810  64.920  48.830  1.00  0.00           H 
ATOM   4913  CA  ILE C 486      92.850  64.900  49.320  1.00  0.00           C 
ATOM   4914  HA  ILE C 486      93.340  65.430  50.120  1.00  0.00           H 
ATOM   4915  CB  ILE C 486      92.680  63.430  49.660  1.00  0.00           C 
ATOM   4916  HB  ILE C 486      92.420  62.820  48.770  1.00  0.00           H 
ATOM   4917  CG2 ILE C 486      93.950  62.880  50.390  1.00  0.00           C 
ATOM   4918 1HG2 ILE C 486      93.690  61.890  50.820  1.00  0.00           H 
ATOM   4919 2HG2 ILE C 486      94.740  62.740  49.620  1.00  0.00           H 
ATOM   4920 3HG2 ILE C 486      94.340  63.590  51.140  1.00  0.00           H 
ATOM   4921  CG1 ILE C 486      91.480  63.180  50.620  1.00  0.00           C 
ATOM   4922 1HG1 ILE C 486      90.550  63.450  50.070  1.00  0.00           H 
ATOM   4923 2HG1 ILE C 486      91.390  62.080  50.710  1.00  0.00           H 
ATOM   4924  CD  ILE C 486      91.350  64.000  51.920  1.00  0.00           C 
ATOM   4925  HD1 ILE C 486      92.190  63.930  52.640  1.00  0.00           H 
ATOM   4926  HD2 ILE C 486      91.020  65.060  51.830  1.00  0.00           H 
ATOM   4927  HD3 ILE C 486      90.540  63.510  52.490  1.00  0.00           H 
ATOM   4928  C   ILE C 486      93.810  65.220  48.110  1.00  0.00           C 
ATOM   4929  O   ILE C 486      94.940  64.760  47.950  1.00  0.00           O 
ATOM   4930  N   PHE C 487      93.440  66.240  47.290  1.00  0.00           N 
ATOM   4931  HN  PHE C 487      92.560  66.680  47.420  1.00  0.00           H 
ATOM   4932  CA  PHE C 487      94.300  66.960  46.380  1.00  0.00           C 
ATOM   4933  HA  PHE C 487      94.810  66.140  45.900  1.00  0.00           H 
ATOM   4934  CB  PHE C 487      93.410  67.660  45.300  1.00  0.00           C 
ATOM   4935  HB1 PHE C 487      94.020  67.750  44.380  1.00  0.00           H 
ATOM   4936  HB2 PHE C 487      92.550  67.070  44.910  1.00  0.00           H 
ATOM   4937  CG  PHE C 487      92.960  69.100  45.710  1.00  0.00           C 
ATOM   4938  CD1 PHE C 487      92.590  69.460  47.060  1.00  0.00           C 
ATOM   4939  HD1 PHE C 487      92.550  68.710  47.840  1.00  0.00           H 
ATOM   4940  CE1 PHE C 487      91.970  70.680  47.300  1.00  0.00           C 
ATOM   4941  HE1 PHE C 487      91.730  70.990  48.310  1.00  0.00           H 
ATOM   4942  CZ  PHE C 487      91.820  71.640  46.320  1.00  0.00           C 
ATOM   4943  HZ  PHE C 487      91.280  72.540  46.570  1.00  0.00           H 
ATOM   4944  CD2 PHE C 487      92.900  70.110  44.720  1.00  0.00           C 
ATOM   4945  HD2 PHE C 487      93.180  69.970  43.690  1.00  0.00           H 
ATOM   4946  CE2 PHE C 487      92.310  71.340  45.070  1.00  0.00           C 
ATOM   4947  HE2 PHE C 487      92.160  72.090  44.310  1.00  0.00           H 
ATOM   4948  C   PHE C 487      95.330  67.790  47.110  1.00  0.00           C 
ATOM   4949  O   PHE C 487      95.260  68.120  48.340  1.00  0.00           O 
ATOM   4950  N   GLY C 488      96.340  68.230  46.370  1.00  0.00           N 
ATOM   4951  HN  GLY C 488      96.270  67.870  45.440  1.00  0.00           H 
ATOM   4952  CA  GLY C 488      97.320  69.290  46.590  1.00  0.00           C 
ATOM   4953  HA1 GLY C 488      98.270  68.800  46.750  1.00  0.00           H 
ATOM   4954  HA2 GLY C 488      97.360  69.950  45.740  1.00  0.00           H 
ATOM   4955  C   GLY C 488      97.030  70.220  47.820  1.00  0.00           C 
ATOM   4956  O   GLY C 488      97.520  69.870  48.920  1.00  0.00           O 
ATOM   4957  N   ASP C 489      96.330  71.360  47.580  1.00  0.00           N 
ATOM   4958  HN  ASP C 489      95.930  71.590  46.700  1.00  0.00           H 
ATOM   4959  CA  ASP C 489      96.220  72.470  48.520  1.00  0.00           C 
ATOM   4960  HA  ASP C 489      97.250  72.710  48.740  1.00  0.00           H 
ATOM   4961  CB  ASP C 489      95.490  73.610  47.780  1.00  0.00           C 
ATOM   4962  HB1 ASP C 489      94.440  73.350  47.530  1.00  0.00           H 
ATOM   4963  HB2 ASP C 489      95.450  74.460  48.500  1.00  0.00           H 
ATOM   4964  CG  ASP C 489      96.320  73.890  46.590  1.00  0.00           C 
ATOM   4965  OD1 ASP C 489      97.490  74.100  46.860  1.00  0.00           O 
ATOM   4966  OD2 ASP C 489      95.840  73.860  45.440  1.00  0.00           O 
ATOM   4967  C   ASP C 489      95.640  72.090  49.870  1.00  0.00           C 
ATOM   4968  O   ASP C 489      96.010  72.530  50.930  1.00  0.00           O 
ATOM   4969  N   LEU C 490      94.690  71.090  49.940  1.00  0.00           N 
ATOM   4970  HN  LEU C 490      94.430  70.480  49.200  1.00  0.00           H 
ATOM   4971  CA  LEU C 490      94.350  70.530  51.320  1.00  0.00           C 
ATOM   4972  HA  LEU C 490      94.320  71.400  51.960  1.00  0.00           H 
ATOM   4973  CB  LEU C 490      93.100  69.640  51.330  1.00  0.00           C 
ATOM   4974  HB1 LEU C 490      92.500  69.650  50.400  1.00  0.00           H 
ATOM   4975  HB2 LEU C 490      93.380  68.590  51.560  1.00  0.00           H 
ATOM   4976  CG  LEU C 490      92.040  70.020  52.420  1.00  0.00           C 
ATOM   4977  HG  LEU C 490      92.670  70.310  53.290  1.00  0.00           H 
ATOM   4978  CD1 LEU C 490      91.040  71.140  51.920  1.00  0.00           C 
ATOM   4979 1HD1 LEU C 490      90.300  71.260  52.740  1.00  0.00           H 
ATOM   4980 2HD1 LEU C 490      91.540  72.110  51.740  1.00  0.00           H 
ATOM   4981 3HD1 LEU C 490      90.510  70.700  51.050  1.00  0.00           H 
ATOM   4982  CD2 LEU C 490      91.220  68.810  52.990  1.00  0.00           C 
ATOM   4983 1HD2 LEU C 490      90.490  69.130  53.770  1.00  0.00           H 
ATOM   4984 2HD2 LEU C 490      90.540  68.330  52.260  1.00  0.00           H 
ATOM   4985 3HD2 LEU C 490      91.830  68.040  53.500  1.00  0.00           H 
ATOM   4986  C   LEU C 490      95.480  69.770  52.010  1.00  0.00           C 
ATOM   4987  O   LEU C 490      95.660  69.950  53.230  1.00  0.00           O 
ATOM   4988  N   MET C 491      96.340  68.950  51.340  1.00  0.00           N 
ATOM   4989  HN  MET C 491      96.300  68.920  50.340  1.00  0.00           H 
ATOM   4990  CA  MET C 491      97.450  68.220  52.090  1.00  0.00           C 
ATOM   4991  HA  MET C 491      97.140  67.900  53.070  1.00  0.00           H 
ATOM   4992  CB  MET C 491      97.760  66.900  51.340  1.00  0.00           C 
ATOM   4993  HB1 MET C 491      96.770  66.410  51.210  1.00  0.00           H 
ATOM   4994  HB2 MET C 491      98.230  67.110  50.360  1.00  0.00           H 
ATOM   4995  CG  MET C 491      98.680  65.980  52.170  1.00  0.00           C 
ATOM   4996  HG1 MET C 491      99.050  65.050  51.690  1.00  0.00           H 
ATOM   4997  HG2 MET C 491      99.570  66.560  52.500  1.00  0.00           H 
ATOM   4998  SD  MET C 491      97.890  65.430  53.660  1.00  0.00           S
[truncated: 3,904,159 more chars]
