# Supplementary material for: Molecular pathway and structural mechanism of human oncochannel TRPV6 inhibition by the phytocannabinoid tetrahydrocannabivarin
Source: Nat Commun. 2023 Aug 2;14:4630. doi: 10.1038/s41467-023-40362-2 (PMC10397291; doi:10.1038/s41467-023-40362-2)
Supplement: Supplementary file 5 — Supplementary Data 2 [file 41467_2023_40362_MOESM5_ESM.zip › Supplementary Data 2/fwd_run2.pdb]

t=0
MODEL 1                                                                        
CRYST1   67.750   67.100   59.690  90.00  90.00  90.00 P 1           1
ATOM      1  N   MET A 454      75.670 111.700  71.500  1.00  0.00           N 
ATOM      2  HN  MET A 454      75.300 111.800  72.420  1.00  0.00           H 
ATOM      3  CA  MET A 454      77.070 111.380  71.410  1.00  0.00           C 
ATOM      4  HA  MET A 454      77.580 112.130  70.820  1.00  0.00           H 
ATOM      5  CB  MET A 454      77.650 111.280  72.830  1.00  0.00           C 
ATOM      6  HB1 MET A 454      77.020 110.790  73.610  1.00  0.00           H 
ATOM      7  HB2 MET A 454      78.630 110.760  72.740  1.00  0.00           H 
ATOM      8  CG  MET A 454      78.040 112.660  73.430  1.00  0.00           C 
ATOM      9  HG1 MET A 454      78.730 113.100  72.680  1.00  0.00           H 
ATOM     10  HG2 MET A 454      77.200 113.390  73.450  1.00  0.00           H 
ATOM     11  SD  MET A 454      78.750 112.550  75.070  1.00  0.00           S 
ATOM     12  CE  MET A 454      79.460 114.180  75.250  1.00  0.00           C 
ATOM     13  HE1 MET A 454      79.880 114.270  76.270  1.00  0.00           H 
ATOM     14  HE2 MET A 454      80.220 114.430  74.480  1.00  0.00           H 
ATOM     15  HE3 MET A 454      78.800 115.070  75.140  1.00  0.00           H 
ATOM     16  C   MET A 454      77.350 110.020  70.650  1.00  0.00           C 
ATOM     17  O   MET A 454      78.110 109.980  69.680  1.00  0.00           O 
ATOM     18  N   SER A 455      76.740 108.900  71.120  1.00  0.00           N 
ATOM     19  HN  SER A 455      76.140 108.780  71.900  1.00  0.00           H 
ATOM     20  CA  SER A 455      76.960 107.600  70.500  1.00  0.00           C 
ATOM     21  HA  SER A 455      78.010 107.360  70.580  1.00  0.00           H 
ATOM     22  CB  SER A 455      76.200 106.490  71.330  1.00  0.00           C 
ATOM     23  HB1 SER A 455      75.120 106.740  71.320  1.00  0.00           H 
ATOM     24  HB2 SER A 455      76.360 105.490  70.880  1.00  0.00           H 
ATOM     25  OG  SER A 455      76.640 106.440  72.710  1.00  0.00           O 
ATOM     26  HG1 SER A 455      76.360 107.270  73.100  1.00  0.00           H 
ATOM     27  C   SER A 455      76.550 107.440  69.040  1.00  0.00           C 
ATOM     28  O   SER A 455      77.320 106.840  68.260  1.00  0.00           O 
ATOM     29  N   PHE A 456      75.420 108.010  68.570  1.00  0.00           N 
ATOM     30  HN  PHE A 456      74.840 108.500  69.220  1.00  0.00           H 
ATOM     31  CA  PHE A 456      75.170 108.270  67.180  1.00  0.00           C 
ATOM     32  HA  PHE A 456      75.080 107.350  66.620  1.00  0.00           H 
ATOM     33  CB  PHE A 456      73.820 109.000  67.000  1.00  0.00           C 
ATOM     34  HB1 PHE A 456      73.790 109.940  67.590  1.00  0.00           H 
ATOM     35  HB2 PHE A 456      73.680 109.210  65.920  1.00  0.00           H 
ATOM     36  CG  PHE A 456      72.560 108.250  67.340  1.00  0.00           C 
ATOM     37  CD1 PHE A 456      72.220 107.220  66.460  1.00  0.00           C 
ATOM     38  HD1 PHE A 456      72.920 107.000  65.670  1.00  0.00           H 
ATOM     39  CE1 PHE A 456      71.120 106.360  66.730  1.00  0.00           C 
ATOM     40  HE1 PHE A 456      70.750 105.580  66.080  1.00  0.00           H 
ATOM     41  CZ  PHE A 456      70.270 106.630  67.810  1.00  0.00           C 
ATOM     42  HZ  PHE A 456      69.460 105.930  67.950  1.00  0.00           H 
ATOM     43  CD2 PHE A 456      71.660 108.530  68.370  1.00  0.00           C 
ATOM     44  HD2 PHE A 456      71.920 109.290  69.090  1.00  0.00           H 
ATOM     45  CE2 PHE A 456      70.540 107.740  68.590  1.00  0.00           C 
ATOM     46  HE2 PHE A 456      69.830 107.930  69.380  1.00  0.00           H 
ATOM     47  C   PHE A 456      76.210 109.100  66.490  1.00  0.00           C 
ATOM     48  O   PHE A 456      76.700 108.670  65.440  1.00  0.00           O 
ATOM     49  N   ALA A 457      76.560 110.270  67.060  1.00  0.00           N 
ATOM     50  HN  ALA A 457      76.310 110.440  68.010  1.00  0.00           H 
ATOM     51  CA  ALA A 457      77.500 111.150  66.470  1.00  0.00           C 
ATOM     52  HA  ALA A 457      77.310 111.480  65.460  1.00  0.00           H 
ATOM     53  CB  ALA A 457      77.480 112.440  67.420  1.00  0.00           C 
ATOM     54  HB1 ALA A 457      78.150 113.200  66.970  1.00  0.00           H 
ATOM     55  HB2 ALA A 457      76.450 112.840  67.540  1.00  0.00           H 
ATOM     56  HB3 ALA A 457      77.940 112.110  68.380  1.00  0.00           H 
ATOM     57  C   ALA A 457      78.880 110.500  66.270  1.00  0.00           C 
ATOM     58  O   ALA A 457      79.490 110.690  65.220  1.00  0.00           O 
ATOM     59  N   LEU A 458      79.390 109.740  67.310  1.00  0.00           N 
ATOM     60  HN  LEU A 458      78.840 109.590  68.130  1.00  0.00           H 
ATOM     61  CA  LEU A 458      80.640 109.110  67.240  1.00  0.00           C 
ATOM     62  HA  LEU A 458      81.350 109.810  66.840  1.00  0.00           H 
ATOM     63  CB  LEU A 458      81.010 108.320  68.510  1.00  0.00           C 
ATOM     64  HB1 LEU A 458      80.100 108.210  69.140  1.00  0.00           H 
ATOM     65  HB2 LEU A 458      81.360 107.290  68.260  1.00  0.00           H 
ATOM     66  CG  LEU A 458      82.010 108.900  69.500  1.00  0.00           C 
ATOM     67  HG  LEU A 458      82.330 108.090  70.190  1.00  0.00           H 
ATOM     68  CD1 LEU A 458      83.250 109.630  68.970  1.00  0.00           C 
ATOM     69 1HD1 LEU A 458      83.930 109.860  69.820  1.00  0.00           H 
ATOM     70 2HD1 LEU A 458      83.850 109.060  68.230  1.00  0.00           H 
ATOM     71 3HD1 LEU A 458      82.980 110.580  68.460  1.00  0.00           H 
ATOM     72  CD2 LEU A 458      81.320 109.930  70.430  1.00  0.00           C 
ATOM     73 1HD2 LEU A 458      81.940 110.310  71.270  1.00  0.00           H 
ATOM     74 2HD2 LEU A 458      81.010 110.880  69.950  1.00  0.00           H 
ATOM     75 3HD2 LEU A 458      80.410 109.490  70.890  1.00  0.00           H 
ATOM     76  C   LEU A 458      80.720 108.060  66.140  1.00  0.00           C 
ATOM     77  O   LEU A 458      81.650 108.030  65.350  1.00  0.00           O 
ATOM     78  N   VAL A 459      79.630 107.290  66.060  1.00  0.00           N 
ATOM     79  HN  VAL A 459      79.000 107.250  66.840  1.00  0.00           H 
ATOM     80  CA  VAL A 459      79.340 106.350  65.000  1.00  0.00           C 
ATOM     81  HA  VAL A 459      80.230 105.750  64.900  1.00  0.00           H 
ATOM     82  CB  VAL A 459      78.110 105.400  65.360  1.00  0.00           C 
ATOM     83  HB  VAL A 459      77.290 106.070  65.710  1.00  0.00           H 
ATOM     84  CG1 VAL A 459      77.530 104.580  64.190  1.00  0.00           C 
ATOM     85 1HG1 VAL A 459      76.850 103.830  64.640  1.00  0.00           H 
ATOM     86 2HG1 VAL A 459      76.860 105.280  63.630  1.00  0.00           H 
ATOM     87 3HG1 VAL A 459      78.280 104.050  63.570  1.00  0.00           H 
ATOM     88  CG2 VAL A 459      78.410 104.480  66.520  1.00  0.00           C 
ATOM     89 1HG2 VAL A 459      79.220 104.900  67.150  1.00  0.00           H 
ATOM     90 2HG2 VAL A 459      77.430 104.400  67.040  1.00  0.00           H 
ATOM     91 3HG2 VAL A 459      78.750 103.480  66.160  1.00  0.00           H 
ATOM     92  C   VAL A 459      79.190 107.030  63.630  1.00  0.00           C 
ATOM     93  O   VAL A 459      79.900 106.680  62.750  1.00  0.00           O 
ATOM     94  N   LEU A 460      78.300 108.000  63.440  1.00  0.00           N 
ATOM     95  HN  LEU A 460      77.700 108.330  64.160  1.00  0.00           H 
ATOM     96  CA  LEU A 460      78.090 108.740  62.240  1.00  0.00           C 
ATOM     97  HA  LEU A 460      77.790 108.070  61.450  1.00  0.00           H 
ATOM     98  CB  LEU A 460      76.930 109.680  62.440  1.00  0.00           C 
ATOM     99  HB1 LEU A 460      77.000 110.020  63.490  1.00  0.00           H 
ATOM    100  HB2 LEU A 460      77.020 110.560  61.770  1.00  0.00           H 
ATOM    101  CG  LEU A 460      75.500 109.190  62.060  1.00  0.00           C 
ATOM    102  HG  LEU A 460      75.450 108.960  60.970  1.00  0.00           H 
ATOM    103  CD1 LEU A 460      75.190 107.760  62.620  1.00  0.00           C 
ATOM    104 1HD1 LEU A 460      74.260 107.450  62.100  1.00  0.00           H 
ATOM    105 2HD1 LEU A 460      75.940 106.950  62.490  1.00  0.00           H 
ATOM    106 3HD1 LEU A 460      74.940 107.810  63.700  1.00  0.00           H 
ATOM    107  CD2 LEU A 460      74.310 110.060  62.420  1.00  0.00           C 
ATOM    108 1HD2 LEU A 460      73.430 109.630  61.890  1.00  0.00           H 
ATOM    109 2HD2 LEU A 460      74.100 110.130  63.510  1.00  0.00           H 
ATOM    110 3HD2 LEU A 460      74.500 111.090  62.040  1.00  0.00           H 
ATOM    111  C   LEU A 460      79.340 109.510  61.760  1.00  0.00           C 
ATOM    112  O   LEU A 460      79.800 109.460  60.590  1.00  0.00           O 
ATOM    113  N   GLY A 461      79.990 110.250  62.630  1.00  0.00           N 
ATOM    114  HN  GLY A 461      79.760 110.290  63.600  1.00  0.00           H 
ATOM    115  CA  GLY A 461      81.070 111.150  62.440  1.00  0.00           C 
ATOM    116  HA1 GLY A 461      80.870 111.890  61.680  1.00  0.00           H 
ATOM    117  HA2 GLY A 461      81.290 111.510  63.440  1.00  0.00           H 
ATOM    118  C   GLY A 461      82.330 110.500  61.930  1.00  0.00           C 
ATOM    119  O   GLY A 461      82.940 110.880  60.940  1.00  0.00           O 
ATOM    120  N   TRP A 462      82.700 109.440  62.620  1.00  0.00           N 
ATOM    121  HN  TRP A 462      82.250 109.140  63.450  1.00  0.00           H 
ATOM    122  CA  TRP A 462      83.760 108.510  62.090  1.00  0.00           C 
ATOM    123  HA  TRP A 462      84.580 109.140  61.780  1.00  0.00           H 
ATOM    124  CB  TRP A 462      84.160 107.460  63.170  1.00  0.00           C 
ATOM    125  HB1 TRP A 462      83.190 107.160  63.620  1.00  0.00           H 
ATOM    126  HB2 TRP A 462      84.640 106.590  62.680  1.00  0.00           H 
ATOM    127  CG  TRP A 462      85.160 107.860  64.230  1.00  0.00           C 
ATOM    128  CD1 TRP A 462      85.080 108.400  65.470  1.00  0.00           C 
ATOM    129  HD1 TRP A 462      84.190 108.560  66.070  1.00  0.00           H 
ATOM    130  NE1 TRP A 462      86.300 108.680  65.950  1.00  0.00           N 
ATOM    131  HE1 TRP A 462      86.510 109.140  66.790  1.00  0.00           H 
ATOM    132  CE2 TRP A 462      87.180 108.540  64.920  1.00  0.00           C 
ATOM    133  CD2 TRP A 462      86.530 108.010  63.840  1.00  0.00           C 
ATOM    134  CE3 TRP A 462      87.140 107.890  62.620  1.00  0.00           C 
ATOM    135  HE3 TRP A 462      86.660 107.550  61.710  1.00  0.00           H 
ATOM    136  CZ3 TRP A 462      88.480 108.240  62.550  1.00  0.00           C 
ATOM    137  HZ3 TRP A 462      88.920 108.170  61.560  1.00  0.00           H 
ATOM    138  CZ2 TRP A 462      88.470 108.920  64.880  1.00  0.00           C 
ATOM    139  HZ2 TRP A 462      88.910 109.220  65.820  1.00  0.00           H 
ATOM    140  CH2 TRP A 462      89.150 108.810  63.680  1.00  0.00           C 
ATOM    141  HH2 TRP A 462      90.190 109.120  63.660  1.00  0.00           H 
ATOM    142  C   TRP A 462      83.330 107.870  60.800  1.00  0.00           C 
ATOM    143  O   TRP A 462      84.030 107.980  59.770  1.00  0.00           O 
ATOM    144  N   CYS A 463      82.120 107.290  60.720  1.00  0.00           N 
ATOM    145  HN  CYS A 463      81.500 107.300  61.500  1.00  0.00           H 
ATOM    146  CA  CYS A 463      81.780 106.570  59.500  1.00  0.00           C 
ATOM    147  HA  CYS A 463      82.610 105.910  59.290  1.00  0.00           H 
ATOM    148  CB  CYS A 463      80.560 105.710  59.740  1.00  0.00           C 
ATOM    149  HB1 CYS A 463      79.660 106.320  59.960  1.00  0.00           H 
ATOM    150  HB2 CYS A 463      80.390 105.200  58.770  1.00  0.00           H 
ATOM    151  SG  CYS A 463      80.790 104.390  60.910  1.00  0.00           S 
ATOM    152  HG1 CYS A 463      81.390 105.200  61.770  1.00  0.00           H 
ATOM    153  C   CYS A 463      81.650 107.410  58.240  1.00  0.00           C 
ATOM    154  O   CYS A 463      81.760 106.940  57.130  1.00  0.00           O 
ATOM    155  N   ASN A 464      81.570 108.740  58.380  1.00  0.00           N 
ATOM    156  HN  ASN A 464      81.240 109.150  59.230  1.00  0.00           H 
ATOM    157  CA  ASN A 464      81.670 109.690  57.310  1.00  0.00           C 
ATOM    158  HA  ASN A 464      81.130 109.420  56.420  1.00  0.00           H 
ATOM    159  CB  ASN A 464      81.230 111.100  57.870  1.00  0.00           C 
ATOM    160  HB1 ASN A 464      81.660 111.170  58.890  1.00  0.00           H 
ATOM    161  HB2 ASN A 464      81.550 111.980  57.270  1.00  0.00           H 
ATOM    162  CG  ASN A 464      79.700 111.220  57.950  1.00  0.00           C 
ATOM    163  OD1 ASN A 464      78.900 110.710  57.160  1.00  0.00           O 
ATOM    164  ND2 ASN A 464      79.240 111.980  58.990  1.00  0.00           N 
ATOM    165 1HD2 ASN A 464      79.930 112.320  59.630  1.00  0.00           H 
ATOM    166 2HD2 ASN A 464      78.260 112.190  58.970  1.00  0.00           H 
ATOM    167  C   ASN A 464      83.120 109.870  56.800  1.00  0.00           C 
ATOM    168  O   ASN A 464      83.300 110.340  55.700  1.00  0.00           O 
ATOM    169  N   VAL A 465      84.180 109.380  57.470  1.00  0.00           N 
ATOM    170  HN  VAL A 465      84.010 109.020  58.390  1.00  0.00           H 
ATOM    171  CA  VAL A 465      85.560 109.320  57.000  1.00  0.00           C 
ATOM    172  HA  VAL A 465      85.770 110.290  56.580  1.00  0.00           H 
ATOM    173  CB  VAL A 465      86.560 109.000  58.140  1.00  0.00           C 
ATOM    174  HB  VAL A 465      86.210 108.180  58.800  1.00  0.00           H 
ATOM    175  CG1 VAL A 465      88.090 108.990  57.760  1.00  0.00           C 
ATOM    176 1HG1 VAL A 465      88.720 108.770  58.650  1.00  0.00           H 
ATOM    177 2HG1 VAL A 465      88.290 108.140  57.070  1.00  0.00           H 
ATOM    178 3HG1 VAL A 465      88.310 109.930  57.220  1.00  0.00           H 
ATOM    179  CG2 VAL A 465      86.370 110.170  59.160  1.00  0.00           C 
ATOM    180 1HG2 VAL A 465      87.090 110.070  60.000  1.00  0.00           H 
ATOM    181 2HG2 VAL A 465      86.470 111.120  58.590  1.00  0.00           H 
ATOM    182 3HG2 VAL A 465      85.370 110.080  59.640  1.00  0.00           H 
ATOM    183  C   VAL A 465      85.680 108.300  55.950  1.00  0.00           C 
ATOM    184  O   VAL A 465      86.640 108.350  55.170  1.00  0.00           O 
ATOM    185  N   MET A 466      84.700 107.360  55.840  1.00  0.00           N 
ATOM    186  HN  MET A 466      83.870 107.410  56.390  1.00  0.00           H 
ATOM    187  CA  MET A 466      84.740 106.260  54.910  1.00  0.00           C 
ATOM    188  HA  MET A 466      85.740 105.860  54.920  1.00  0.00           H 
ATOM    189  CB  MET A 466      83.710 105.170  55.250  1.00  0.00           C 
ATOM    190  HB1 MET A 466      82.680 105.570  55.290  1.00  0.00           H 
ATOM    191  HB2 MET A 466      83.710 104.500  54.360  1.00  0.00           H 
ATOM    192  CG  MET A 466      83.920 104.370  56.570  1.00  0.00           C 
ATOM    193  HG1 MET A 466      84.870 103.810  56.700  1.00  0.00           H 
ATOM    194  HG2 MET A 466      83.910 105.210  57.300  1.00  0.00           H 
ATOM    195  SD  MET A 466      82.480 103.400  57.020  1.00  0.00           S 
ATOM    196  CE  MET A 466      82.530 101.800  56.090  1.00  0.00           C 
ATOM    197  HE1 MET A 466      83.490 101.340  56.410  1.00  0.00           H 
ATOM    198  HE2 MET A 466      81.610 101.210  56.270  1.00  0.00           H 
ATOM    199  HE3 MET A 466      82.760 101.950  55.010  1.00  0.00           H 
ATOM    200  C   MET A 466      84.470 106.700  53.510  1.00  0.00           C 
ATOM    201  O   MET A 466      84.880 106.040  52.520  1.00  0.00           O 
ATOM    202  N   TYR A 467      83.820 107.870  53.360  1.00  0.00           N 
ATOM    203  HN  TYR A 467      83.540 108.230  54.250  1.00  0.00           H 
ATOM    204  CA  TYR A 467      83.550 108.670  52.190  1.00  0.00           C 
ATOM    205  HA  TYR A 467      82.970 108.080  51.500  1.00  0.00           H 
ATOM    206  CB  TYR A 467      82.580 109.850  52.560  1.00  0.00           C 
ATOM    207  HB1 TYR A 467      81.650 109.470  53.040  1.00  0.00           H 
ATOM    208  HB2 TYR A 467      83.080 110.530  53.290  1.00  0.00           H 
ATOM    209  CG  TYR A 467      82.220 110.660  51.390  1.00  0.00           C 
ATOM    210  CD1 TYR A 467      81.420 110.020  50.460  1.00  0.00           C 
ATOM    211  HD1 TYR A 467      81.150 108.990  50.620  1.00  0.00           H 
ATOM    212  CE1 TYR A 467      80.900 110.700  49.360  1.00  0.00           C 
ATOM    213  HE1 TYR A 467      80.260 110.290  48.600  1.00  0.00           H 
ATOM    214  CZ  TYR A 467      81.300 112.060  49.200  1.00  0.00           C 
ATOM    215  OH  TYR A 467      80.850 112.790  48.140  1.00  0.00           O 
ATOM    216  HH  TYR A 467      80.410 113.540  48.540  1.00  0.00           H 
ATOM    217  CD2 TYR A 467      82.480 112.030  51.350  1.00  0.00           C 
ATOM    218  HD2 TYR A 467      83.000 112.570  52.130  1.00  0.00           H 
ATOM    219  CE2 TYR A 467      81.980 112.740  50.220  1.00  0.00           C 
ATOM    220  HE2 TYR A 467      82.280 113.770  50.110  1.00  0.00           H 
ATOM    221  C   TYR A 467      84.770 109.160  51.490  1.00  0.00           C 
ATOM    222  O   TYR A 467      84.840 109.070  50.270  1.00  0.00           O 
ATOM    223  N   PHE A 468      85.820 109.620  52.230  1.00  0.00           N 
ATOM    224  HN  PHE A 468      85.680 109.590  53.220  1.00  0.00           H 
ATOM    225  CA  PHE A 468      86.950 110.310  51.720  1.00  0.00           C 
ATOM    226  HA  PHE A 468      86.550 110.970  50.970  1.00  0.00           H 
ATOM    227  CB  PHE A 468      87.630 111.180  52.780  1.00  0.00           C 
ATOM    228  HB1 PHE A 468      87.850 110.620  53.710  1.00  0.00           H 
ATOM    229  HB2 PHE A 468      88.590 111.590  52.400  1.00  0.00           H 
ATOM    230  CG  PHE A 468      86.810 112.370  53.160  1.00  0.00           C 
ATOM    231  CD1 PHE A 468      86.840 113.460  52.320  1.00  0.00           C 
ATOM    232  HD1 PHE A 468      87.350 113.440  51.370  1.00  0.00           H 
ATOM    233  CE1 PHE A 468      86.010 114.530  52.590  1.00  0.00           C 
ATOM    234  HE1 PHE A 468      85.960 115.430  52.000  1.00  0.00           H 
ATOM    235  CZ  PHE A 468      85.150 114.550  53.710  1.00  0.00           C 
ATOM    236  HZ  PHE A 468      84.370 115.290  53.790  1.00  0.00           H 
ATOM    237  CD2 PHE A 468      86.030 112.400  54.360  1.00  0.00           C 
ATOM    238  HD2 PHE A 468      86.050 111.520  54.990  1.00  0.00           H 
ATOM    239  CE2 PHE A 468      85.140 113.420  54.590  1.00  0.00           C 
ATOM    240  HE2 PHE A 468      84.440 113.300  55.410  1.00  0.00           H 
ATOM    241  C   PHE A 468      87.980 109.320  51.170  1.00  0.00           C 
ATOM    242  O   PHE A 468      88.980 109.770  50.550  1.00  0.00           O 
ATOM    243  N   ALA A 469      87.850 108.050  51.290  1.00  0.00           N 
ATOM    244  HN  ALA A 469      87.070 107.680  51.780  1.00  0.00           H 
ATOM    245  CA  ALA A 469      88.840 107.140  50.790  1.00  0.00           C 
ATOM    246  HA  ALA A 469      89.780 107.400  51.250  1.00  0.00           H 
ATOM    247  CB  ALA A 469      88.510 105.760  51.370  1.00  0.00           C 
ATOM    248  HB1 ALA A 469      87.630 105.300  50.860  1.00  0.00           H 
ATOM    249  HB2 ALA A 469      89.360 105.050  51.440  1.00  0.00           H 
ATOM    250  HB3 ALA A 469      88.260 105.920  52.440  1.00  0.00           H 
ATOM    251  C   ALA A 469      88.930 107.070  49.220  1.00  0.00           C 
ATOM    252  O   ALA A 469      89.950 106.690  48.690  1.00  0.00           O 
ATOM    253  N   ARG A 470      87.940 107.610  48.460  1.00  0.00           N 
ATOM    254  HN  ARG A 470      87.120 108.090  48.760  1.00  0.00           H 
ATOM    255  CA  ARG A 470      87.930 107.550  46.980  1.00  0.00           C 
ATOM    256  HA  ARG A 470      88.030 106.590  46.500  1.00  0.00           H 
ATOM    257  CB  ARG A 470      86.590 108.130  46.440  1.00  0.00           C 
ATOM    258  HB1 ARG A 470      86.580 108.080  45.330  1.00  0.00           H 
ATOM    259  HB2 ARG A 470      85.710 107.570  46.820  1.00  0.00           H 
ATOM    260  CG  ARG A 470      86.210 109.620  46.850  1.00  0.00           C 
ATOM    261  HG1 ARG A 470      86.270 109.770  47.950  1.00  0.00           H 
ATOM    262  HG2 ARG A 470      86.980 110.340  46.480  1.00  0.00           H 
ATOM    263  CD  ARG A 470      84.910 110.300  46.480  1.00  0.00           C 
ATOM    264  HD1 ARG A 470      84.910 111.370  46.790  1.00  0.00           H 
ATOM    265  HD2 ARG A 470      84.790 110.250  45.380  1.00  0.00           H 
ATOM    266  NE  ARG A 470      83.870 109.670  47.320  1.00  0.00           N 
ATOM    267  HE  ARG A 470      84.100 109.460  48.270  1.00  0.00           H 
ATOM    268  CZ  ARG A 470      82.810 109.040  46.890  1.00  0.00           C 
ATOM    269  NH1 ARG A 470      82.250 109.450  45.800  1.00  0.00           N 
ATOM    270 1HH1 ARG A 470      82.440 110.390  45.500  1.00  0.00           H 
ATOM    271 2HH1 ARG A 470      81.350 109.070  45.580  1.00  0.00           H 
ATOM    272  NH2 ARG A 470      82.300 107.960  47.580  1.00  0.00           N 
ATOM    273 1HH2 ARG A 470      82.810 107.690  48.400  1.00  0.00           H 
ATOM    274 2HH2 ARG A 470      81.330 107.750  47.440  1.00  0.00           H 
ATOM    275  C   ARG A 470      89.070 108.450  46.390  1.00  0.00           C 
ATOM    276  O   ARG A 470      89.440 108.200  45.240  1.00  0.00           O 
ATOM    277  N   GLY A 471      89.650 109.380  47.170  1.00  0.00           N 
ATOM    278  HN  GLY A 471      89.370 109.480  48.120  1.00  0.00           H 
ATOM    279  CA  GLY A 471      90.690 110.320  46.730  1.00  0.00           C 
ATOM    280  HA1 GLY A 471      90.360 110.980  45.940  1.00  0.00           H 
ATOM    281  HA2 GLY A 471      90.910 110.930  47.590  1.00  0.00           H 
ATOM    282  C   GLY A 471      91.970 109.690  46.250  1.00  0.00           C 
ATOM    283  O   GLY A 471      92.710 110.230  45.420  1.00  0.00           O 
ATOM    284  N   PHE A 472      92.260 108.500  46.830  1.00  0.00           N 
ATOM    285  HN  PHE A 472      91.560 108.120  47.420  1.00  0.00           H 
ATOM    286  CA  PHE A 472      93.430 107.630  46.600  1.00  0.00           C 
ATOM    287  HA  PHE A 472      94.120 108.310  46.140  1.00  0.00           H 
ATOM    288  CB  PHE A 472      94.010 107.490  48.010  1.00  0.00           C 
ATOM    289  HB1 PHE A 472      94.270 108.450  48.500  1.00  0.00           H 
ATOM    290  HB2 PHE A 472      93.300 106.830  48.560  1.00  0.00           H 
ATOM    291  CG  PHE A 472      95.420 106.830  47.880  1.00  0.00           C 
ATOM    292  CD1 PHE A 472      96.680 107.500  47.760  1.00  0.00           C 
ATOM    293  HD1 PHE A 472      96.760 108.510  47.400  1.00  0.00           H 
ATOM    294  CE1 PHE A 472      97.820 106.780  48.030  1.00  0.00           C 
ATOM    295  HE1 PHE A 472      98.730 107.340  48.220  1.00  0.00           H 
ATOM    296  CZ  PHE A 472      97.790 105.380  48.170  1.00  0.00           C 
ATOM    297  HZ  PHE A 472      98.720 104.850  48.350  1.00  0.00           H 
ATOM    298  CD2 PHE A 472      95.370 105.480  48.220  1.00  0.00           C 
ATOM    299  HD2 PHE A 472      94.430 104.940  48.230  1.00  0.00           H 
ATOM    300  CE2 PHE A 472      96.580 104.760  48.130  1.00  0.00           C 
ATOM    301  HE2 PHE A 472      96.620 103.690  48.260  1.00  0.00           H 
ATOM    302  C   PHE A 472      93.150 106.350  45.780  1.00  0.00           C 
ATOM    303  O   PHE A 472      94.080 105.570  45.420  1.00  0.00           O 
ATOM    304  N   GLN A 473      91.870 106.060  45.450  1.00  0.00           N 
ATOM    305  HN  GLN A 473      91.180 106.770  45.490  1.00  0.00           H 
ATOM    306  CA  GLN A 473      91.360 104.810  44.860  1.00  0.00           C 
ATOM    307  HA  GLN A 473      90.310 104.970  44.670  1.00  0.00           H 
ATOM    308  CB  GLN A 473      91.930 104.400  43.520  1.00  0.00           C 
ATOM    309  HB1 GLN A 473      92.200 105.340  43.000  1.00  0.00           H 
ATOM    310  HB2 GLN A 473      92.840 103.770  43.620  1.00  0.00           H 
ATOM    311  CG  GLN A 473      90.940 103.590  42.640  1.00  0.00           C 
ATOM    312  HG1 GLN A 473      90.910 102.540  42.990  1.00  0.00           H 
ATOM    313  HG2 GLN A 473      89.880 103.930  42.600  1.00  0.00           H 
ATOM    314  CD  GLN A 473      91.470 103.560  41.110  1.00  0.00           C 
ATOM    315  OE1 GLN A 473      92.460 104.190  40.770  1.00  0.00           O 
ATOM    316  NE2 GLN A 473      90.780 102.830  40.260  1.00  0.00           N 
ATOM    317 1HE2 GLN A 473      89.880 102.450  40.470  1.00  0.00           H 
ATOM    318 2HE2 GLN A 473      91.090 102.630  39.330  1.00  0.00           H 
ATOM    319  C   GLN A 473      91.330 103.690  45.900  1.00  0.00           C 
ATOM    320  O   GLN A 473      91.510 102.480  45.680  1.00  0.00           O 
ATOM    321  N   MET A 474      91.070 104.020  47.190  1.00  0.00           N 
ATOM    322  HN  MET A 474      90.970 104.990  47.420  1.00  0.00           H 
ATOM    323  CA  MET A 474      91.040 103.120  48.310  1.00  0.00           C 
ATOM    324  HA  MET A 474      91.980 102.580  48.260  1.00  0.00           H 
ATOM    325  CB  MET A 474      91.000 103.810  49.670  1.00  0.00           C 
ATOM    326  HB1 MET A 474      90.070 104.420  49.630  1.00  0.00           H 
ATOM    327  HB2 MET A 474      91.090 103.180  50.580  1.00  0.00           H 
ATOM    328  CG  MET A 474      92.210 104.700  49.890  1.00  0.00           C 
ATOM    329  HG1 MET A 474      92.480 105.180  48.920  1.00  0.00           H 
ATOM    330  HG2 MET A 474      91.960 105.600  50.490  1.00  0.00           H 
ATOM    331  SD  MET A 474      93.710 103.990  50.710  1.00  0.00           S 
ATOM    332  CE  MET A 474      94.300 105.470  51.540  1.00  0.00           C 
ATOM    333  HE1 MET A 474      93.590 105.840  52.300  1.00  0.00           H 
ATOM    334  HE2 MET A 474      95.280 105.280  52.040  1.00  0.00           H 
ATOM    335  HE3 MET A 474      94.480 106.300  50.830  1.00  0.00           H 
ATOM    336  C   MET A 474      89.830 102.230  48.270  1.00  0.00           C 
ATOM    337  O   MET A 474      89.270 101.970  47.210  1.00  0.00           O 
ATOM    338  N   LEU A 475      89.220 101.850  49.420  1.00  0.00           N 
ATOM    339  HN  LEU A 475      89.760 102.180  50.190  1.00  0.00           H 
ATOM    340  CA  LEU A 475      88.050 101.030  49.500  1.00  0.00           C 
ATOM    341  HA  LEU A 475      88.300 100.340  48.710  1.00  0.00           H 
ATOM    342  CB  LEU A 475      88.070 100.290  50.820  1.00  0.00           C 
ATOM    343  HB1 LEU A 475      89.100 100.100  51.180  1.00  0.00           H 
ATOM    344  HB2 LEU A 475      87.570 100.810  51.670  1.00  0.00           H 
ATOM    345  CG  LEU A 475      87.580  98.800  50.860  1.00  0.00           C 
ATOM    346  HG  LEU A 475      87.900  98.460  51.870  1.00  0.00           H 
ATOM    347  CD1 LEU A 475      88.350  97.920  49.900  1.00  0.00           C 
ATOM    348 1HD1 LEU A 475      88.110  96.840  49.860  1.00  0.00           H 
ATOM    349 2HD1 LEU A 475      88.260  98.330  48.870  1.00  0.00           H 
ATOM    350 3HD1 LEU A 475      89.440  97.890  50.130  1.00  0.00           H 
ATOM    351  CD2 LEU A 475      86.010  98.630  50.750  1.00  0.00           C 
ATOM    352 1HD2 LEU A 475      85.660  97.600  50.520  1.00  0.00           H 
ATOM    353 2HD2 LEU A 475      85.540  98.950  51.700  1.00  0.00           H 
ATOM    354 3HD2 LEU A 475      85.630  99.280  49.930  1.00  0.00           H 
ATOM    355  C   LEU A 475      86.830 101.920  49.300  1.00  0.00           C 
ATOM    356  O   LEU A 475      85.740 101.570  49.710  1.00  0.00           O 
ATOM    357  N   GLY A 476      86.970 103.020  48.530  1.00  0.00           N 
ATOM    358  HN  GLY A 476      87.870 102.960  48.100  1.00  0.00           H 
ATOM    359  CA  GLY A 476      85.940 104.000  48.200  1.00  0.00           C 
ATOM    360  HA1 GLY A 476      85.350 104.140  49.100  1.00  0.00           H 
ATOM    361  HA2 GLY A 476      86.390 104.920  47.850  1.00  0.00           H 
ATOM    362  C   GLY A 476      85.130 103.570  46.970  1.00  0.00           C 
ATOM    363  O   GLY A 476      83.900 103.640  46.990  1.00  0.00           O 
ATOM    364  N   PRO A 477      85.750 103.090  45.840  1.00  0.00           N 
ATOM    365  CD  PRO A 477      86.980 103.640  45.340  1.00  0.00           C 
ATOM    366  HD1 PRO A 477      87.750 103.780  46.120  1.00  0.00           H 
ATOM    367  HD2 PRO A 477      86.780 104.580  44.780  1.00  0.00           H 
ATOM    368  CA  PRO A 477      85.100 102.210  44.870  1.00  0.00           C 
ATOM    369  HA  PRO A 477      84.260 102.820  44.570  1.00  0.00           H 
ATOM    370  CB  PRO A 477      86.180 101.940  43.740  1.00  0.00           C 
ATOM    371  HB1 PRO A 477      86.420 100.910  43.390  1.00  0.00           H 
ATOM    372  HB2 PRO A 477      85.980 102.540  42.830  1.00  0.00           H 
ATOM    373  CG  PRO A 477      87.530 102.560  44.340  1.00  0.00           C 
ATOM    374  HG1 PRO A 477      88.010 101.800  45.000  1.00  0.00           H 
ATOM    375  HG2 PRO A 477      88.220 102.850  43.520  1.00  0.00           H 
ATOM    376  C   PRO A 477      84.420 100.910  45.350  1.00  0.00           C 
ATOM    377  O   PRO A 477      83.480 100.410  44.710  1.00  0.00           O 
ATOM    378  N   PHE A 478      84.810 100.290  46.480  1.00  0.00           N 
ATOM    379  HN  PHE A 478      85.700 100.630  46.790  1.00  0.00           H 
ATOM    380  CA  PHE A 478      84.150  99.200  47.140  1.00  0.00           C 
ATOM    381  HA  PHE A 478      83.550  98.640  46.430  1.00  0.00           H 
ATOM    382  CB  PHE A 478      85.250  98.250  47.600  1.00  0.00           C 
ATOM    383  HB1 PHE A 478      86.120  98.780  48.050  1.00  0.00           H 
ATOM    384  HB2 PHE A 478      85.020  97.440  48.330  1.00  0.00           H 
ATOM    385  CG  PHE A 478      85.960  97.570  46.400  1.00  0.00           C 
ATOM    386  CD1 PHE A 478      85.630  96.220  46.120  1.00  0.00           C 
ATOM    387  HD1 PHE A 478      85.000  95.650  46.790  1.00  0.00           H 
ATOM    388  CE1 PHE A 478      86.170  95.540  45.040  1.00  0.00           C 
ATOM    389  HE1 PHE A 478      85.780  94.550  44.870  1.00  0.00           H 
ATOM    390  CZ  PHE A 478      87.110  96.220  44.270  1.00  0.00           C 
ATOM    391  HZ  PHE A 478      87.320  95.710  43.340  1.00  0.00           H 
ATOM    392  CD2 PHE A 478      86.940  98.190  45.590  1.00  0.00           C 
ATOM    393  HD2 PHE A 478      87.340  99.130  45.950  1.00  0.00           H 
ATOM    394  CE2 PHE A 478      87.530  97.490  44.580  1.00  0.00           C 
ATOM    395  HE2 PHE A 478      88.240  97.870  43.860  1.00  0.00           H 
ATOM    396  C   PHE A 478      83.160  99.660  48.240  1.00  0.00           C 
ATOM    397  O   PHE A 478      82.320  98.910  48.720  1.00  0.00           O 
ATOM    398  N   THR A 479      83.130 100.960  48.500  1.00  0.00           N 
ATOM    399  HN  THR A 479      83.810 101.630  48.230  1.00  0.00           H 
ATOM    400  CA  THR A 479      81.970 101.600  49.090  1.00  0.00           C 
ATOM    401  HA  THR A 479      81.490 100.990  49.840  1.00  0.00           H 
ATOM    402  CB  THR A 479      82.270 102.870  49.930  1.00  0.00           C 
ATOM    403  HB  THR A 479      83.330 103.180  49.830  1.00  0.00           H 
ATOM    404  OG1 THR A 479      81.850 102.760  51.280  1.00  0.00           O 
ATOM    405  HG1 THR A 479      82.290 101.990  51.650  1.00  0.00           H 
ATOM    406  CG2 THR A 479      81.600 104.110  49.370  1.00  0.00           C 
ATOM    407 1HG2 THR A 479      81.970 104.940  50.010  1.00  0.00           H 
ATOM    408 2HG2 THR A 479      81.840 104.290  48.300  1.00  0.00           H 
ATOM    409 3HG2 THR A 479      80.500 104.060  49.530  1.00  0.00           H 
ATOM    410  C   THR A 479      80.840 101.650  48.070  1.00  0.00           C 
ATOM    411  O   THR A 479      79.710 101.440  48.390  1.00  0.00           O 
ATOM    412  N   ILE A 480      81.110 101.800  46.760  1.00  0.00           N 
ATOM    413  HN  ILE A 480      82.000 102.080  46.410  1.00  0.00           H 
ATOM    414  CA  ILE A 480      80.060 101.570  45.730  1.00  0.00           C 
ATOM    415  HA  ILE A 480      79.250 102.260  45.900  1.00  0.00           H 
ATOM    416  CB  ILE A 480      80.450 101.620  44.270  1.00  0.00           C 
ATOM    417  HB  ILE A 480      80.960 100.720  43.860  1.00  0.00           H 
ATOM    418  CG2 ILE A 480      79.170 101.620  43.360  1.00  0.00           C 
ATOM    419 1HG2 ILE A 480      79.460 101.360  42.320  1.00  0.00           H 
ATOM    420 2HG2 ILE A 480      78.420 100.850  43.660  1.00  0.00           H 
ATOM    421 3HG2 ILE A 480      78.610 102.580  43.370  1.00  0.00           H 
ATOM    422  CG1 ILE A 480      81.290 102.920  44.000  1.00  0.00           C 
ATOM    423 1HG1 ILE A 480      80.570 103.760  44.070  1.00  0.00           H 
ATOM    424 2HG1 ILE A 480      82.100 102.950  44.760  1.00  0.00           H 
ATOM    425  CD  ILE A 480      81.960 102.890  42.630  1.00  0.00           C 
ATOM    426  HD1 ILE A 480      82.640 103.760  42.480  1.00  0.00           H 
ATOM    427  HD2 ILE A 480      82.560 101.960  42.550  1.00  0.00           H 
ATOM    428  HD3 ILE A 480      81.250 102.860  41.780  1.00  0.00           H 
ATOM    429  C   ILE A 480      79.470 100.140  45.890  1.00  0.00           C 
ATOM    430  O   ILE A 480      78.280  99.920  45.810  1.00  0.00           O 
ATOM    431  N   MET A 481      80.240  99.070  46.110  1.00  0.00           N 
ATOM    432  HN  MET A 481      81.230  99.170  46.020  1.00  0.00           H 
ATOM    433  CA  MET A 481      79.670  97.780  46.460  1.00  0.00           C 
ATOM    434  HA  MET A 481      78.990  97.530  45.660  1.00  0.00           H 
ATOM    435  CB  MET A 481      80.810  96.750  46.480  1.00  0.00           C 
ATOM    436  HB1 MET A 481      81.760  97.220  46.800  1.00  0.00           H 
ATOM    437  HB2 MET A 481      80.540  96.020  47.270  1.00  0.00           H 
ATOM    438  CG  MET A 481      81.130  96.030  45.110  1.00  0.00           C 
ATOM    439  HG1 MET A 481      80.250  95.400  44.860  1.00  0.00           H 
ATOM    440  HG2 MET A 481      81.220  96.860  44.370  1.00  0.00           H 
ATOM    441  SD  MET A 481      82.610  95.030  44.960  1.00  0.00           S 
ATOM    442  CE  MET A 481      81.940  93.840  46.160  1.00  0.00           C 
ATOM    443  HE1 MET A 481      80.950  93.450  45.830  1.00  0.00           H 
ATOM    444  HE2 MET A 481      82.670  93.000  46.160  1.00  0.00           H 
ATOM    445  HE3 MET A 481      81.860  94.320  47.160  1.00  0.00           H 
ATOM    446  C   MET A 481      78.810  97.790  47.720  1.00  0.00           C 
ATOM    447  O   MET A 481      77.680  97.240  47.700  1.00  0.00           O 
ATOM    448  N   ILE A 482      79.180  98.390  48.900  1.00  0.00           N 
ATOM    449  HN  ILE A 482      79.980  98.970  48.810  1.00  0.00           H 
ATOM    450  CA  ILE A 482      78.220  98.470  50.000  1.00  0.00           C 
ATOM    451  HA  ILE A 482      77.830  97.460  50.080  1.00  0.00           H 
ATOM    452  CB  ILE A 482      78.980  98.780  51.360  1.00  0.00           C 
ATOM    453  HB  ILE A 482      80.020  98.390  51.320  1.00  0.00           H 
ATOM    454  CG2 ILE A 482      79.030 100.290  51.750  1.00  0.00           C 
ATOM    455 1HG2 ILE A 482      79.150 101.000  50.910  1.00  0.00           H 
ATOM    456 2HG2 ILE A 482      78.010 100.500  52.140  1.00  0.00           H 
ATOM    457 3HG2 ILE A 482      79.930 100.450  52.380  1.00  0.00           H 
ATOM    458  CG1 ILE A 482      78.260  98.010  52.540  1.00  0.00           C 
ATOM    459 1HG1 ILE A 482      77.270  98.510  52.540  1.00  0.00           H 
ATOM    460 2HG1 ILE A 482      78.110  96.940  52.270  1.00  0.00           H 
ATOM    461  CD  ILE A 482      78.850  98.150  53.850  1.00  0.00           C 
ATOM    462  HD1 ILE A 482      78.180  97.490  54.440  1.00  0.00           H 
ATOM    463  HD2 ILE A 482      79.860  97.700  53.950  1.00  0.00           H 
ATOM    464  HD3 ILE A 482      78.860  99.130  54.370  1.00  0.00           H 
ATOM    465  C   ILE A 482      77.010  99.270  49.740  1.00  0.00           C 
ATOM    466  O   ILE A 482      75.900  98.850  50.110  1.00  0.00           O 
ATOM    467  N   GLN A 483      77.120 100.430  48.990  1.00  0.00           N 
ATOM    468  HN  GLN A 483      78.000 100.770  48.660  1.00  0.00           H 
ATOM    469  CA  GLN A 483      75.950 101.240  48.630  1.00  0.00           C 
ATOM    470  HA  GLN A 483      75.310 101.290  49.500  1.00  0.00           H 
ATOM    471  CB  GLN A 483      76.430 102.670  48.220  1.00  0.00           C 
ATOM    472  HB1 GLN A 483      77.310 102.660  47.540  1.00  0.00           H 
ATOM    473  HB2 GLN A 483      75.660 103.200  47.620  1.00  0.00           H 
ATOM    474  CG  GLN A 483      76.870 103.490  49.410  1.00  0.00           C 
ATOM    475  HG1 GLN A 483      77.880 103.210  49.790  1.00  0.00           H 
ATOM    476  HG2 GLN A 483      76.830 104.560  49.120  1.00  0.00           H 
ATOM    477  CD  GLN A 483      75.980 103.380  50.620  1.00  0.00           C 
ATOM    478  OE1 GLN A 483      74.810 103.800  50.530  1.00  0.00           O 
ATOM    479  NE2 GLN A 483      76.520 102.910  51.770  1.00  0.00           N 
ATOM    480 1HE2 GLN A 483      77.400 102.440  51.700  1.00  0.00           H 
ATOM    481 2HE2 GLN A 483      75.880 102.690  52.500  1.00  0.00           H 
ATOM    482  C   GLN A 483      75.090 100.640  47.570  1.00  0.00           C 
ATOM    483  O   GLN A 483      73.880 100.840  47.540  1.00  0.00           O 
ATOM    484  N   LYS A 484      75.700  99.720  46.810  1.00  0.00           N 
ATOM    485  HN  LYS A 484      76.690  99.700  46.720  1.00  0.00           H 
ATOM    486  CA  LYS A 484      74.960  98.880  45.830  1.00  0.00           C 
ATOM    487  HA  LYS A 484      74.250  99.490  45.300  1.00  0.00           H 
ATOM    488  CB  LYS A 484      75.960  98.270  44.720  1.00  0.00           C 
ATOM    489  HB1 LYS A 484      76.440  99.230  44.420  1.00  0.00           H 
ATOM    490  HB2 LYS A 484      76.680  97.570  45.200  1.00  0.00           H 
ATOM    491  CG  LYS A 484      75.210  97.710  43.510  1.00  0.00           C 
ATOM    492  HG1 LYS A 484      74.200  98.140  43.340  1.00  0.00           H 
ATOM    493  HG2 LYS A 484      75.780  97.900  42.580  1.00  0.00           H 
ATOM    494  CD  LYS A 484      75.050  96.150  43.510  1.00  0.00           C 
ATOM    495  HD1 LYS A 484      74.140  95.830  44.060  1.00  0.00           H 
ATOM    496  HD2 LYS A 484      74.730  95.910  42.470  1.00  0.00           H 
ATOM    497  CE  LYS A 484      76.360  95.440  43.950  1.00  0.00           C 
ATOM    498  HE1 LYS A 484      77.270  95.900  43.500  1.00  0.00           H 
ATOM    499  HE2 LYS A 484      76.450  95.360  45.050  1.00  0.00           H 
ATOM    500  NZ  LYS A 484      76.260  94.080  43.360  1.00  0.00           N 
ATOM    501  HZ1 LYS A 484      76.870  93.300  43.690  1.00  0.00           H 
ATOM    502  HZ2 LYS A 484      75.330  93.640  43.490  1.00  0.00           H 
ATOM    503  HZ3 LYS A 484      76.450  94.100  42.340  1.00  0.00           H 
ATOM    504  C   LYS A 484      74.360  97.710  46.550  1.00  0.00           C 
ATOM    505  O   LYS A 484      73.390  97.110  46.110  1.00  0.00           O 
ATOM    506  N   MET A 485      74.950  97.310  47.640  1.00  0.00           N 
ATOM    507  HN  MET A 485      75.800  97.720  47.960  1.00  0.00           H 
ATOM    508  CA  MET A 485      74.270  96.430  48.530  1.00  0.00           C 
ATOM    509  HA  MET A 485      73.750  95.710  47.920  1.00  0.00           H 
ATOM    510  CB  MET A 485      75.150  95.750  49.610  1.00  0.00           C 
ATOM    511  HB1 MET A 485      75.670  96.590  50.120  1.00  0.00           H 
ATOM    512  HB2 MET A 485      74.430  95.320  50.340  1.00  0.00           H 
ATOM    513  CG  MET A 485      76.080  94.690  49.010  1.00  0.00           C 
ATOM    514  HG1 MET A 485      75.570  93.820  48.540  1.00  0.00           H 
ATOM    515  HG2 MET A 485      76.640  95.170  48.180  1.00  0.00           H 
ATOM    516  SD  MET A 485      77.370  94.270  50.180  1.00  0.00           S 
ATOM    517  CE  MET A 485      78.010  92.950  49.090  1.00  0.00           C 
ATOM    518  HE1 MET A 485      77.240  92.240  48.730  1.00  0.00           H 
ATOM    519  HE2 MET A 485      78.390  93.340  48.120  1.00  0.00           H 
ATOM    520  HE3 MET A 485      78.820  92.450  49.660  1.00  0.00           H 
ATOM    521  C   MET A 485      73.020  97.070  49.170  1.00  0.00           C 
ATOM    522  O   MET A 485      72.240  96.380  49.820  1.00  0.00           O 
ATOM    523  N   ILE A 486      72.690  98.360  49.040  1.00  0.00           N 
ATOM    524  HN  ILE A 486      73.250  99.000  48.520  1.00  0.00           H 
ATOM    525  CA  ILE A 486      71.310  98.860  49.320  1.00  0.00           C 
ATOM    526  HA  ILE A 486      70.810  98.280  50.080  1.00  0.00           H 
ATOM    527  CB  ILE A 486      71.240 100.390  49.610  1.00  0.00           C 
ATOM    528  HB  ILE A 486      71.450 100.830  48.610  1.00  0.00           H 
ATOM    529  CG2 ILE A 486      69.840 100.970  50.000  1.00  0.00           C 
ATOM    530 1HG2 ILE A 486      69.950 101.850  50.670  1.00  0.00           H 
ATOM    531 2HG2 ILE A 486      69.270 101.180  49.070  1.00  0.00           H 
ATOM    532 3HG2 ILE A 486      69.240 100.150  50.440  1.00  0.00           H 
ATOM    533  CG1 ILE A 486      72.390 100.800  50.600  1.00  0.00           C 
ATOM    534 1HG1 ILE A 486      73.390 100.480  50.250  1.00  0.00           H 
ATOM    535 2HG1 ILE A 486      72.440 101.910  50.620  1.00  0.00           H 
ATOM    536  CD  ILE A 486      72.080 100.350  52.040  1.00  0.00           C 
ATOM    537  HD1 ILE A 486      72.860  99.710  52.500  1.00  0.00           H 
ATOM    538  HD2 ILE A 486      71.850 101.220  52.690  1.00  0.00           H 
ATOM    539  HD3 ILE A 486      71.150  99.740  51.980  1.00  0.00           H 
ATOM    540  C   ILE A 486      70.220  98.560  48.110  1.00  0.00           C 
ATOM    541  O   ILE A 486      69.020  98.760  48.200  1.00  0.00           O 
ATOM    542  N   PHE A 487      70.660  97.920  47.020  1.00  0.00           N 
ATOM    543  HN  PHE A 487      71.630  97.820  46.800  1.00  0.00           H 
ATOM    544  CA  PHE A 487      69.830  97.160  46.120  1.00  0.00           C 
ATOM    545  HA  PHE A 487      69.240  97.950  45.690  1.00  0.00           H 
ATOM    546  CB  PHE A 487      70.640  96.300  45.110  1.00  0.00           C 
ATOM    547  HB1 PHE A 487      69.980  96.050  44.250  1.00  0.00           H 
ATOM    548  HB2 PHE A 487      71.490  96.930  44.760  1.00  0.00           H 
ATOM    549  CG  PHE A 487      71.190  94.910  45.550  1.00  0.00           C 
ATOM    550  CD1 PHE A 487      71.630  94.610  46.870  1.00  0.00           C 
ATOM    551  HD1 PHE A 487      71.600  95.350  47.650  1.00  0.00           H 
ATOM    552  CE1 PHE A 487      72.030  93.280  47.240  1.00  0.00           C 
ATOM    553  HE1 PHE A 487      72.350  93.180  48.270  1.00  0.00           H 
ATOM    554  CZ  PHE A 487      71.850  92.280  46.340  1.00  0.00           C 
ATOM    555  HZ  PHE A 487      72.090  91.240  46.510  1.00  0.00           H 
ATOM    556  CD2 PHE A 487      71.160  93.840  44.660  1.00  0.00           C 
ATOM    557  HD2 PHE A 487      70.650  93.970  43.710  1.00  0.00           H 
ATOM    558  CE2 PHE A 487      71.430  92.540  44.990  1.00  0.00           C 
ATOM    559  HE2 PHE A 487      71.300  91.650  44.390  1.00  0.00           H 
ATOM    560  C   PHE A 487      68.830  96.200  46.860  1.00  0.00           C 
ATOM    561  O   PHE A 487      69.000  95.890  48.050  1.00  0.00           O 
ATOM    562  N   GLY A 488      67.880  95.670  46.060  1.00  0.00           N 
ATOM    563  HN  GLY A 488      68.050  95.840  45.090  1.00  0.00           H 
ATOM    564  CA  GLY A 488      66.710  94.870  46.380  1.00  0.00           C 
ATOM    565  HA1 GLY A 488      65.870  95.510  46.610  1.00  0.00           H 
ATOM    566  HA2 GLY A 488      66.380  94.210  45.590  1.00  0.00           H 
ATOM    567  C   GLY A 488      66.900  93.950  47.590  1.00  0.00           C 
ATOM    568  O   GLY A 488      66.220  94.160  48.650  1.00  0.00           O 
ATOM    569  N   ASP A 489      67.730  92.880  47.470  1.00  0.00           N 
ATOM    570  HN  ASP A 489      68.350  92.770  46.690  1.00  0.00           H 
ATOM    571  CA  ASP A 489      67.890  91.820  48.450  1.00  0.00           C 
ATOM    572  HA  ASP A 489      66.940  91.340  48.620  1.00  0.00           H 
ATOM    573  CB  ASP A 489      68.770  90.630  48.000  1.00  0.00           C 
ATOM    574  HB1 ASP A 489      69.740  90.930  47.560  1.00  0.00           H 
ATOM    575  HB2 ASP A 489      68.900  89.900  48.830  1.00  0.00           H 
ATOM    576  CG  ASP A 489      68.100  89.830  46.930  1.00  0.00           C 
ATOM    577  OD1 ASP A 489      66.870  89.560  47.050  1.00  0.00           O 
ATOM    578  OD2 ASP A 489      68.750  89.570  45.860  1.00  0.00           O 
ATOM    579  C   ASP A 489      68.320  92.280  49.900  1.00  0.00           C 
ATOM    580  O   ASP A 489      67.690  91.790  50.820  1.00  0.00           O 
ATOM    581  N   LEU A 490      69.230  93.170  50.170  1.00  0.00           N 
ATOM    582  HN  LEU A 490      69.790  93.690  49.530  1.00  0.00           H 
ATOM    583  CA  LEU A 490      69.680  93.530  51.470  1.00  0.00           C 
ATOM    584  HA  LEU A 490      69.890  92.590  51.950  1.00  0.00           H 
ATOM    585  CB  LEU A 490      70.880  94.480  51.380  1.00  0.00           C 
ATOM    586  HB1 LEU A 490      71.460  94.260  50.460  1.00  0.00           H 
ATOM    587  HB2 LEU A 490      70.560  95.530  51.230  1.00  0.00           H 
ATOM    588  CG  LEU A 490      71.830  94.400  52.550  1.00  0.00           C 
ATOM    589  HG  LEU A 490      71.190  94.230  53.450  1.00  0.00           H 
ATOM    590  CD1 LEU A 490      72.780  93.210  52.240  1.00  0.00           C 
ATOM    591 1HD1 LEU A 490      73.180  92.920  53.230  1.00  0.00           H 
ATOM    592 2HD1 LEU A 490      72.220  92.350  51.820  1.00  0.00           H 
ATOM    593 3HD1 LEU A 490      73.610  93.460  51.540  1.00  0.00           H 
ATOM    594  CD2 LEU A 490      72.520  95.700  52.820  1.00  0.00           C 
ATOM    595 1HD2 LEU A 490      73.250  95.550  53.650  1.00  0.00           H 
ATOM    596 2HD2 LEU A 490      73.030  96.100  51.920  1.00  0.00           H 
ATOM    597 3HD2 LEU A 490      71.840  96.530  53.110  1.00  0.00           H 
ATOM    598  C   LEU A 490      68.620  94.140  52.300  1.00  0.00           C 
ATOM    599  O   LEU A 490      68.420  93.760  53.430  1.00  0.00           O 
ATOM    600  N   MET A 491      67.810  95.070  51.670  1.00  0.00           N 
ATOM    601  HN  MET A 491      67.830  95.300  50.700  1.00  0.00           H 
ATOM    602  CA  MET A 491      66.640  95.640  52.300  1.00  0.00           C 
ATOM    603  HA  MET A 491      66.810  96.140  53.240  1.00  0.00           H 
ATOM    604  CB  MET A 491      66.060  96.810  51.450  1.00  0.00           C 
ATOM    605  HB1 MET A 491      66.900  97.400  51.020  1.00  0.00           H 
ATOM    606  HB2 MET A 491      65.480  96.410  50.590  1.00  0.00           H 
ATOM    607  CG  MET A 491      65.190  97.850  52.180  1.00  0.00           C 
ATOM    608  HG1 MET A 491      64.530  98.470  51.530  1.00  0.00           H 
ATOM    609  HG2 MET A 491      64.510  97.250  52.830  1.00  0.00           H 
ATOM    610  SD  MET A 491      66.200  98.990  53.280  1.00  0.00           S 
ATOM    611  CE  MET A 491      64.790  99.600  54.350  1.00  0.00           C 
ATOM    612  HE1 MET A 491      63.910  99.810  53.700  1.00  0.00           H 
ATOM    613  HE2 MET A 491      64.430  98.820  55.060  1.00  0.00           H 
ATOM    614  HE3 MET A 491      65.180 100.430  54.980  1.00  0.00           H 
ATOM    615  C   MET A 491      65.480  94.630  52.550  1.00  0.00           C 
ATOM    616  O   MET A 491      64.790  94.530  53.570  1.00  0.00           O 
ATOM    617  N   ARG A 492      65.160  93.780  51.570  1.00  0.00           N 
ATOM    618  HN  ARG A 492      65.690  93.770  50.720  1.00  0.00           H 
ATOM    619  CA  ARG A 492      64.010  92.940  51.580  1.00  0.00           C 
ATOM    620  HA  ARG A 492      63.290  93.430  52.210  1.00  0.00           H 
ATOM    621  CB  ARG A 492      63.430  92.750  50.110  1.00  0.00           C 
ATOM    622  HB1 ARG A 492      62.460  92.210  50.140  1.00  0.00           H 
ATOM    623  HB2 ARG A 492      63.340  93.780  49.700  1.00  0.00           H 
ATOM    624  CG  ARG A 492      64.280  91.840  49.190  1.00  0.00           C 
ATOM    625  HG1 ARG A 492      65.340  92.120  49.360  1.00  0.00           H 
ATOM    626  HG2 ARG A 492      64.180  90.750  49.370  1.00  0.00           H 
ATOM    627  CD  ARG A 492      63.940  92.080  47.760  1.00  0.00           C 
ATOM    628  HD1 ARG A 492      62.870  91.940  47.520  1.00  0.00           H 
ATOM    629  HD2 ARG A 492      64.130  93.140  47.490  1.00  0.00           H 
ATOM    630  NE  ARG A 492      64.790  91.260  46.840  1.00  0.00           N 
ATOM    631  HE  ARG A 492      65.540  90.640  47.060  1.00  0.00           H 
ATOM    632  CZ  ARG A 492      64.730  91.270  45.530  1.00  0.00           C 
ATOM    633  NH1 ARG A 492      65.670  90.690  44.800  1.00  0.00           N 
ATOM    634 1HH1 ARG A 492      66.320  90.090  45.270  1.00  0.00           H 
ATOM    635 2HH1 ARG A 492      65.770  90.870  43.820  1.00  0.00           H 
ATOM    636  NH2 ARG A 492      63.780  91.860  44.810  1.00  0.00           N 
ATOM    637 1HH2 ARG A 492      62.860  91.860  45.200  1.00  0.00           H 
ATOM    638 2HH2 ARG A 492      63.770  91.710  43.820  1.00  0.00           H 
ATOM    639  C   ARG A 492      64.320  91.560  52.290  1.00  0.00           C 
ATOM    640  O   ARG A 492      63.350  90.850  52.650  1.00  0.00           O 
ATOM    641  N   PHE A 493      65.600  91.150  52.600  1.00  0.00           N 
ATOM    642  HN  PHE A 493      66.360  91.690  52.230  1.00  0.00           H 
ATOM    643  CA  PHE A 493      66.010  89.990  53.360  1.00  0.00           C 
ATOM    644  HA  PHE A 493      65.300  89.250  53.010  1.00  0.00           H 
ATOM    645  CB  PHE A 493      67.520  89.600  53.170  1.00  0.00           C 
ATOM    646  HB1 PHE A 493      67.720  89.480  52.080  1.00  0.00           H 
ATOM    647  HB2 PHE A 493      68.150  90.450  53.510  1.00  0.00           H 
ATOM    648  CG  PHE A 493      68.000  88.470  54.080  1.00  0.00           C 
ATOM    649  CD1 PHE A 493      68.190  87.200  53.500  1.00  0.00           C 
ATOM    650  HD1 PHE A 493      67.850  87.060  52.490  1.00  0.00           H 
ATOM    651  CE1 PHE A 493      68.840  86.180  54.260  1.00  0.00           C 
ATOM    652  HE1 PHE A 493      69.110  85.240  53.790  1.00  0.00           H 
ATOM    653  CZ  PHE A 493      69.330  86.460  55.510  1.00  0.00           C 
ATOM    654  HZ  PHE A 493      69.940  85.770  56.070  1.00  0.00           H 
ATOM    655  CD2 PHE A 493      68.450  88.740  55.390  1.00  0.00           C 
ATOM    656  HD2 PHE A 493      68.360  89.730  55.810  1.00  0.00           H 
ATOM    657  CE2 PHE A 493      69.090  87.710  56.120  1.00  0.00           C 
ATOM    658  HE2 PHE A 493      69.360  87.780  57.160  1.00  0.00           H 
ATOM    659  C   PHE A 493      65.520  90.070  54.820  1.00  0.00           C 
ATOM    660  O   PHE A 493      65.000  89.110  55.380  1.00  0.00           O 
ATOM    661  N   CYS A 494      65.660  91.240  55.450  1.00  0.00           N 
ATOM    662  HN  CYS A 494      66.090  91.980  54.930  1.00  0.00           H 
ATOM    663  CA  CYS A 494      65.320  91.690  56.780  1.00  0.00           C 
ATOM    664  HA  CYS A 494      65.980  91.230  57.490  1.00  0.00           H 
ATOM    665  CB  CYS A 494      65.570  93.210  56.700  1.00  0.00           C 
ATOM    666  HB1 CYS A 494      64.850  93.760  56.060  1.00  0.00           H 
ATOM    667  HB2 CYS A 494      65.380  93.530  57.750  1.00  0.00           H 
ATOM    668  SG  CYS A 494      67.310  93.630  56.310  1.00  0.00           S 
ATOM    669  HG1 CYS A 494      67.400  93.330  55.020  1.00  0.00           H 
ATOM    670  C   CYS A 494      63.870  91.330  57.140  1.00  0.00           C 
ATOM    671  O   CYS A 494      63.570  90.990  58.260  1.00  0.00           O 
ATOM    672  N   TRP A 495      62.980  91.350  56.140  1.00  0.00           N 
ATOM    673  HN  TRP A 495      63.210  91.420  55.170  1.00  0.00           H 
ATOM    674  CA  TRP A 495      61.650  90.930  56.320  1.00  0.00           C 
ATOM    675  HA  TRP A 495      61.210  91.450  57.160  1.00  0.00           H 
ATOM    676  CB  TRP A 495      60.750  91.150  55.010  1.00  0.00           C 
ATOM    677  HB1 TRP A 495      60.970  92.210  54.770  1.00  0.00           H 
ATOM    678  HB2 TRP A 495      61.280  90.550  54.240  1.00  0.00           H 
ATOM    679  CG  TRP A 495      59.250  90.870  55.040  1.00  0.00           C 
ATOM    680  CD1 TRP A 495      58.730  89.720  54.580  1.00  0.00           C 
ATOM    681  HD1 TRP A 495      59.220  88.970  53.980  1.00  0.00           H 
ATOM    682  NE1 TRP A 495      57.390  89.720  54.940  1.00  0.00           N 
ATOM    683  HE1 TRP A 495      56.720  89.010  54.880  1.00  0.00           H 
ATOM    684  CE2 TRP A 495      57.100  90.830  55.670  1.00  0.00           C 
ATOM    685  CD2 TRP A 495      58.240  91.590  55.770  1.00  0.00           C 
ATOM    686  CE3 TRP A 495      58.270  92.800  56.450  1.00  0.00           C 
ATOM    687  HE3 TRP A 495      59.150  93.420  56.430  1.00  0.00           H 
ATOM    688  CZ3 TRP A 495      57.060  93.310  56.880  1.00  0.00           C 
ATOM    689  HZ3 TRP A 495      57.050  94.360  57.120  1.00  0.00           H 
ATOM    690  CZ2 TRP A 495      55.880  91.330  56.100  1.00  0.00           C 
ATOM    691  HZ2 TRP A 495      54.930  90.850  55.890  1.00  0.00           H 
ATOM    692  CH2 TRP A 495      55.830  92.590  56.680  1.00  0.00           C 
ATOM    693  HH2 TRP A 495      54.930  93.080  57.010  1.00  0.00           H 
ATOM    694  C   TRP A 495      61.570  89.440  56.710  1.00  0.00           C 
ATOM    695  O   TRP A 495      60.870  89.030  57.680  1.00  0.00           O 
ATOM    696  N   LEU A 496      62.270  88.500  56.060  1.00  0.00           N 
ATOM    697  HN  LEU A 496      62.900  88.750  55.330  1.00  0.00           H 
ATOM    698  CA  LEU A 496      62.250  87.090  56.430  1.00  0.00           C 
ATOM    699  HA  LEU A 496      61.240  86.780  56.670  1.00  0.00           H 
ATOM    700  CB  LEU A 496      62.650  86.150  55.280  1.00  0.00           C 
ATOM    701  HB1 LEU A 496      63.640  86.480  54.890  1.00  0.00           H 
ATOM    702  HB2 LEU A 496      62.770  85.210  55.870  1.00  0.00           H 
ATOM    703  CG  LEU A 496      61.630  85.900  54.180  1.00  0.00           C 
ATOM    704  HG  LEU A 496      60.760  85.420  54.670  1.00  0.00           H 
ATOM    705  CD1 LEU A 496      61.100  87.160  53.450  1.00  0.00           C 
ATOM    706 1HD1 LEU A 496      60.430  86.880  52.610  1.00  0.00           H 
ATOM    707 2HD1 LEU A 496      60.660  87.770  54.260  1.00  0.00           H 
ATOM    708 3HD1 LEU A 496      62.000  87.660  53.020  1.00  0.00           H 
ATOM    709  CD2 LEU A 496      62.200  84.870  53.170  1.00  0.00           C 
ATOM    710 1HD2 LEU A 496      62.850  85.410  52.450  1.00  0.00           H 
ATOM    711 2HD2 LEU A 496      62.750  83.990  53.560  1.00  0.00           H 
ATOM    712 3HD2 LEU A 496      61.310  84.490  52.620  1.00  0.00           H 
ATOM    713  C   LEU A 496      63.070  86.830  57.700  1.00  0.00           C 
ATOM    714  O   LEU A 496      62.690  86.070  58.600  1.00  0.00           O 
ATOM    715  N   MET A 497      64.190  87.580  57.840  1.00  0.00           N 
ATOM    716  HN  MET A 497      64.500  88.120  57.060  1.00  0.00           H 
ATOM    717  CA  MET A 497      65.030  87.660  59.060  1.00  0.00           C 
ATOM    718  HA  MET A 497      65.380  86.680  59.360  1.00  0.00           H 
ATOM    719  CB  MET A 497      66.380  88.370  58.800  1.00  0.00           C 
ATOM    720  HB1 MET A 497      66.950  87.730  58.090  1.00  0.00           H 
ATOM    721  HB2 MET A 497      66.060  89.240  58.180  1.00  0.00           H 
ATOM    722  CG  MET A 497      67.180  88.990  59.930  1.00  0.00           C 
ATOM    723  HG1 MET A 497      67.060  88.290  60.780  1.00  0.00           H 
ATOM    724  HG2 MET A 497      68.220  88.890  59.550  1.00  0.00           H 
ATOM    725  SD  MET A 497      66.840  90.700  60.450  1.00  0.00           S 
ATOM    726  CE  MET A 497      68.290  90.800  61.540  1.00  0.00           C 
ATOM    727  HE1 MET A 497      69.260  91.020  61.050  1.00  0.00           H 
ATOM    728  HE2 MET A 497      68.010  91.600  62.260  1.00  0.00           H 
ATOM    729  HE3 MET A 497      68.320  89.820  62.060  1.00  0.00           H 
ATOM    730  C   MET A 497      64.330  88.060  60.460  1.00  0.00           C 
ATOM    731  O   MET A 497      64.460  87.350  61.480  1.00  0.00           O 
ATOM    732  N   ALA A 498      63.560  89.150  60.520  1.00  0.00           N 
ATOM    733  HN  ALA A 498      63.620  89.770  59.740  1.00  0.00           H 
ATOM    734  CA  ALA A 498      62.680  89.570  61.540  1.00  0.00           C 
ATOM    735  HA  ALA A 498      63.270  89.700  62.430  1.00  0.00           H 
ATOM    736  CB  ALA A 498      62.070  90.990  61.350  1.00  0.00           C 
ATOM    737  HB1 ALA A 498      61.400  91.280  62.190  1.00  0.00           H 
ATOM    738  HB2 ALA A 498      62.850  91.760  61.510  1.00  0.00           H 
ATOM    739  HB3 ALA A 498      61.490  91.040  60.400  1.00  0.00           H 
ATOM    740  C   ALA A 498      61.580  88.580  61.760  1.00  0.00           C 
ATOM    741  O   ALA A 498      61.390  88.220  62.930  1.00  0.00           O 
ATOM    742  N   VAL A 499      60.980  88.050  60.670  1.00  0.00           N 
ATOM    743  HN  VAL A 499      61.290  88.270  59.750  1.00  0.00           H 
ATOM    744  CA  VAL A 499      59.990  87.030  60.850  1.00  0.00           C 
ATOM    745  HA  VAL A 499      59.200  87.260  61.550  1.00  0.00           H 
ATOM    746  CB  VAL A 499      59.390  86.720  59.500  1.00  0.00           C 
ATOM    747  HB  VAL A 499      60.250  86.670  58.800  1.00  0.00           H 
ATOM    748  CG1 VAL A 499      58.640  85.410  59.490  1.00  0.00           C 
ATOM    749 1HG1 VAL A 499      57.820  85.350  58.750  1.00  0.00           H 
ATOM    750 2HG1 VAL A 499      59.260  84.500  59.320  1.00  0.00           H 
ATOM    751 3HG1 VAL A 499      58.180  85.290  60.500  1.00  0.00           H 
ATOM    752  CG2 VAL A 499      58.430  87.820  59.180  1.00  0.00           C 
ATOM    753 1HG2 VAL A 499      58.110  87.840  58.120  1.00  0.00           H 
ATOM    754 2HG2 VAL A 499      57.510  87.870  59.800  1.00  0.00           H 
ATOM    755 3HG2 VAL A 499      59.010  88.760  59.270  1.00  0.00           H 
ATOM    756  C   VAL A 499      60.590  85.770  61.540  1.00  0.00           C 
ATOM    757  O   VAL A 499      59.980  85.300  62.510  1.00  0.00           O 
ATOM    758  N   VAL A 500      61.810  85.320  61.180  1.00  0.00           N 
ATOM    759  HN  VAL A 500      62.310  85.790  60.450  1.00  0.00           H 
ATOM    760  CA  VAL A 500      62.430  84.110  61.810  1.00  0.00           C 
ATOM    761  HA  VAL A 500      61.680  83.330  61.890  1.00  0.00           H 
ATOM    762  CB  VAL A 500      63.740  83.660  61.060  1.00  0.00           C 
ATOM    763  HB  VAL A 500      64.270  84.600  60.820  1.00  0.00           H 
ATOM    764  CG1 VAL A 500      64.680  82.770  61.920  1.00  0.00           C 
ATOM    765 1HG1 VAL A 500      65.540  82.360  61.350  1.00  0.00           H 
ATOM    766 2HG1 VAL A 500      65.120  83.380  62.740  1.00  0.00           H 
ATOM    767 3HG1 VAL A 500      64.180  81.870  62.340  1.00  0.00           H 
ATOM    768  CG2 VAL A 500      63.320  82.960  59.750  1.00  0.00           C 
ATOM    769 1HG2 VAL A 500      62.790  83.690  59.100  1.00  0.00           H 
ATOM    770 2HG2 VAL A 500      64.150  82.510  59.160  1.00  0.00           H 
ATOM    771 3HG2 VAL A 500      62.630  82.140  60.050  1.00  0.00           H 
ATOM    772  C   VAL A 500      62.790  84.480  63.210  1.00  0.00           C 
ATOM    773  O   VAL A 500      62.490  83.730  64.090  1.00  0.00           O 
ATOM    774  N   ILE A 501      63.370  85.730  63.460  1.00  0.00           N 
ATOM    775  HN  ILE A 501      63.570  86.380  62.730  1.00  0.00           H 
ATOM    776  CA  ILE A 501      63.690  86.200  64.830  1.00  0.00           C 
ATOM    777  HA  ILE A 501      64.330  85.400  65.170  1.00  0.00           H 
ATOM    778  CB  ILE A 501      64.460  87.480  64.900  1.00  0.00           C 
ATOM    779  HB  ILE A 501      63.840  88.190  64.300  1.00  0.00           H 
ATOM    780  CG2 ILE A 501      64.570  87.980  66.380  1.00  0.00           C 
ATOM    781 1HG2 ILE A 501      64.920  89.030  66.460  1.00  0.00           H 
ATOM    782 2HG2 ILE A 501      63.580  88.050  66.890  1.00  0.00           H 
ATOM    783 3HG2 ILE A 501      65.190  87.310  67.010  1.00  0.00           H 
ATOM    784  CG1 ILE A 501      65.920  87.340  64.360  1.00  0.00           C 
ATOM    785 1HG1 ILE A 501      66.500  86.820  65.150  1.00  0.00           H 
ATOM    786 2HG1 ILE A 501      65.880  86.630  63.500  1.00  0.00           H 
ATOM    787  CD  ILE A 501      66.700  88.550  64.000  1.00  0.00           C 
ATOM    788  HD1 ILE A 501      66.680  89.130  64.950  1.00  0.00           H 
ATOM    789  HD2 ILE A 501      67.660  88.340  63.490  1.00  0.00           H 
ATOM    790  HD3 ILE A 501      66.070  89.130  63.290  1.00  0.00           H 
ATOM    791  C   ILE A 501      62.550  86.220  65.710  1.00  0.00           C 
ATOM    792  O   ILE A 501      62.500  85.360  66.590  1.00  0.00           O 
ATOM    793  N   LEU A 502      61.460  87.000  65.370  1.00  0.00           N 
ATOM    794  HN  LEU A 502      61.400  87.390  64.450  1.00  0.00           H 
ATOM    795  CA  LEU A 502      60.240  87.180  66.160  1.00  0.00           C 
ATOM    796  HA  LEU A 502      60.500  87.690  67.070  1.00  0.00           H 
ATOM    797  CB  LEU A 502      59.210  88.250  65.550  1.00  0.00           C 
ATOM    798  HB1 LEU A 502      58.820  87.850  64.590  1.00  0.00           H 
ATOM    799  HB2 LEU A 502      58.240  88.190  66.090  1.00  0.00           H 
ATOM    800  CG  LEU A 502      59.610  89.770  65.400  1.00  0.00           C 
ATOM    801  HG  LEU A 502      60.620  89.690  64.930  1.00  0.00           H 
ATOM    802  CD1 LEU A 502      58.650  90.640  64.520  1.00  0.00           C 
ATOM    803 1HD1 LEU A 502      59.160  91.610  64.310  1.00  0.00           H 
ATOM    804 2HD1 LEU A 502      58.490  90.220  63.510  1.00  0.00           H 
ATOM    805 3HD1 LEU A 502      57.700  90.730  65.080  1.00  0.00           H 
ATOM    806  CD2 LEU A 502      59.800  90.450  66.760  1.00  0.00           C 
ATOM    807 1HD2 LEU A 502      60.260  91.460  66.730  1.00  0.00           H 
ATOM    808 2HD2 LEU A 502      58.830  90.640  67.260  1.00  0.00           H 
ATOM    809 3HD2 LEU A 502      60.440  89.840  67.440  1.00  0.00           H 
ATOM    810  C   LEU A 502      59.520  85.930  66.690  1.00  0.00           C 
ATOM    811  O   LEU A 502      59.040  85.870  67.820  1.00  0.00           O 
ATOM    812  N   GLY A 503      59.410  84.890  65.800  1.00  0.00           N 
ATOM    813  HN  GLY A 503      59.830  84.970  64.900  1.00  0.00           H 
ATOM    814  CA  GLY A 503      58.790  83.620  66.100  1.00  0.00           C 
ATOM    815  HA1 GLY A 503      57.860  83.830  66.620  1.00  0.00           H 
ATOM    816  HA2 GLY A 503      58.690  83.050  65.190  1.00  0.00           H 
ATOM    817  C   GLY A 503      59.490  82.680  66.980  1.00  0.00           C 
ATOM    818  O   GLY A 503      58.940  82.190  67.920  1.00  0.00           O 
ATOM    819  N   PHE A 504      60.830  82.520  66.670  1.00  0.00           N 
ATOM    820  HN  PHE A 504      61.320  83.080  66.000  1.00  0.00           H 
ATOM    821  CA  PHE A 504      61.720  81.810  67.510  1.00  0.00           C 
ATOM    822  HA  PHE A 504      61.250  80.880  67.810  1.00  0.00           H 
ATOM    823  CB  PHE A 504      63.100  81.580  66.830  1.00  0.00           C 
ATOM    824  HB1 PHE A 504      63.420  82.480  66.250  1.00  0.00           H 
ATOM    825  HB2 PHE A 504      63.850  81.290  67.590  1.00  0.00           H 
ATOM    826  CG  PHE A 504      62.920  80.410  65.940  1.00  0.00           C 
ATOM    827  CD1 PHE A 504      63.100  79.160  66.460  1.00  0.00           C 
ATOM    828  HD1 PHE A 504      63.490  79.030  67.460  1.00  0.00           H 
ATOM    829  CE1 PHE A 504      62.910  77.980  65.740  1.00  0.00           C 
ATOM    830  HE1 PHE A 504      63.090  77.050  66.270  1.00  0.00           H 
ATOM    831  CZ  PHE A 504      62.610  78.030  64.360  1.00  0.00           C 
ATOM    832  HZ  PHE A 504      62.760  77.200  63.680  1.00  0.00           H 
ATOM    833  CD2 PHE A 504      62.600  80.490  64.580  1.00  0.00           C 
ATOM    834  HD2 PHE A 504      62.640  81.440  64.070  1.00  0.00           H 
ATOM    835  CE2 PHE A 504      62.410  79.290  63.780  1.00  0.00           C 
ATOM    836  HE2 PHE A 504      62.090  79.380  62.750  1.00  0.00           H 
ATOM    837  C   PHE A 504      61.880  82.540  68.820  1.00  0.00           C 
ATOM    838  O   PHE A 504      61.690  81.960  69.920  1.00  0.00           O 
ATOM    839  N   ALA A 505      62.090  83.880  68.770  1.00  0.00           N 
ATOM    840  HN  ALA A 505      62.200  84.450  67.960  1.00  0.00           H 
ATOM    841  CA  ALA A 505      62.130  84.750  69.980  1.00  0.00           C 
ATOM    842  HA  ALA A 505      62.940  84.410  70.610  1.00  0.00           H 
ATOM    843  CB  ALA A 505      62.280  86.220  69.490  1.00  0.00           C 
ATOM    844  HB1 ALA A 505      62.590  86.800  70.380  1.00  0.00           H 
ATOM    845  HB2 ALA A 505      63.070  86.290  68.710  1.00  0.00           H 
ATOM    846  HB3 ALA A 505      61.380  86.750  69.110  1.00  0.00           H 
ATOM    847  C   ALA A 505      61.000  84.680  70.960  1.00  0.00           C 
ATOM    848  O   ALA A 505      61.180  84.460  72.160  1.00  0.00           O 
ATOM    849  N   SER A 506      59.840  84.730  70.430  1.00  0.00           N 
ATOM    850  HN  SER A 506      59.690  84.860  69.450  1.00  0.00           H 
ATOM    851  CA  SER A 506      58.670  84.460  71.210  1.00  0.00           C 
ATOM    852  HA  SER A 506      58.550  85.210  71.980  1.00  0.00           H 
ATOM    853  CB  SER A 506      57.400  84.710  70.200  1.00  0.00           C 
ATOM    854  HB1 SER A 506      57.390  84.130  69.250  1.00  0.00           H 
ATOM    855  HB2 SER A 506      56.480  84.420  70.750  1.00  0.00           H 
ATOM    856  OG  SER A 506      57.250  86.050  69.770  1.00  0.00           O 
ATOM    857  HG1 SER A 506      57.980  86.190  69.160  1.00  0.00           H 
ATOM    858  C   SER A 506      58.520  83.110  71.780  1.00  0.00           C 
ATOM    859  O   SER A 506      58.150  83.030  72.940  1.00  0.00           O 
ATOM    860  N   ALA A 507      58.900  82.040  71.020  1.00  0.00           N 
ATOM    861  HN  ALA A 507      59.070  82.170  70.050  1.00  0.00           H 
ATOM    862  CA  ALA A 507      59.100  80.710  71.500  1.00  0.00           C 
ATOM    863  HA  ALA A 507      58.180  80.360  71.940  1.00  0.00           H 
ATOM    864  CB  ALA A 507      59.440  79.720  70.370  1.00  0.00           C 
ATOM    865  HB1 ALA A 507      59.610  78.690  70.750  1.00  0.00           H 
ATOM    866  HB2 ALA A 507      58.570  79.640  69.690  1.00  0.00           H 
ATOM    867  HB3 ALA A 507      60.320  80.130  69.830  1.00  0.00           H 
ATOM    868  C   ALA A 507      60.100  80.550  72.610  1.00  0.00           C 
ATOM    869  O   ALA A 507      59.750  80.020  73.690  1.00  0.00           O 
ATOM    870  N   PHE A 508      61.310  81.070  72.460  1.00  0.00           N 
ATOM    871  HN  PHE A 508      61.580  81.470  71.590  1.00  0.00           H 
ATOM    872  CA  PHE A 508      62.330  81.050  73.500  1.00  0.00           C 
ATOM    873  HA  PHE A 508      62.510  80.020  73.780  1.00  0.00           H 
ATOM    874  CB  PHE A 508      63.670  81.610  72.920  1.00  0.00           C 
ATOM    875  HB1 PHE A 508      63.610  82.710  72.750  1.00  0.00           H 
ATOM    876  HB2 PHE A 508      64.390  81.500  73.760  1.00  0.00           H 
ATOM    877  CG  PHE A 508      64.230  80.860  71.780  1.00  0.00           C 
ATOM    878  CD1 PHE A 508      64.670  79.540  71.990  1.00  0.00           C 
ATOM    879  HD1 PHE A 508      64.430  79.240  73.000  1.00  0.00           H 
ATOM    880  CE1 PHE A 508      65.460  78.920  71.070  1.00  0.00           C 
ATOM    881  HE1 PHE A 508      65.960  77.990  71.320  1.00  0.00           H 
ATOM    882  CZ  PHE A 508      65.850  79.590  69.860  1.00  0.00           C 
ATOM    883  HZ  PHE A 508      66.520  79.160  69.130  1.00  0.00           H 
ATOM    884  CD2 PHE A 508      64.440  81.490  70.580  1.00  0.00           C 
ATOM    885  HD2 PHE A 508      64.090  82.500  70.440  1.00  0.00           H 
ATOM    886  CE2 PHE A 508      65.270  80.880  69.660  1.00  0.00           C 
ATOM    887  HE2 PHE A 508      65.530  81.480  68.800  1.00  0.00           H 
ATOM    888  C   PHE A 508      61.940  81.720  74.760  1.00  0.00           C 
ATOM    889  O   PHE A 508      62.170  81.230  75.800  1.00  0.00           O 
ATOM    890  N   TYR A 509      61.190  82.840  74.550  1.00  0.00           N 
ATOM    891  HN  TYR A 509      61.220  83.200  73.620  1.00  0.00           H 
ATOM    892  CA  TYR A 509      60.550  83.540  75.680  1.00  0.00           C 
ATOM    893  HA  TYR A 509      61.300  83.720  76.440  1.00  0.00           H 
ATOM    894  CB  TYR A 509      60.080  84.980  75.300  1.00  0.00           C 
ATOM    895  HB1 TYR A 509      60.970  85.610  75.070  1.00  0.00           H 
ATOM    896  HB2 TYR A 509      59.380  84.850  74.450  1.00  0.00           H 
ATOM    897  CG  TYR A 509      59.280  85.760  76.380  1.00  0.00           C 
ATOM    898  CD1 TYR A 509      59.980  86.420  77.480  1.00  0.00           C 
ATOM    899  HD1 TYR A 509      61.050  86.290  77.550  1.00  0.00           H 
ATOM    900  CE1 TYR A 509      59.370  87.060  78.540  1.00  0.00           C 
ATOM    901  HE1 TYR A 509      59.910  87.440  79.400  1.00  0.00           H 
ATOM    902  CZ  TYR A 509      57.990  87.200  78.460  1.00  0.00           C 
ATOM    903  OH  TYR A 509      57.330  87.920  79.450  1.00  0.00           O 
ATOM    904  HH  TYR A 509      57.930  88.580  79.820  1.00  0.00           H 
ATOM    905  CD2 TYR A 509      57.830  85.800  76.460  1.00  0.00           C 
ATOM    906  HD2 TYR A 509      57.260  85.250  75.730  1.00  0.00           H 
ATOM    907  CE2 TYR A 509      57.250  86.630  77.440  1.00  0.00           C 
ATOM    908  HE2 TYR A 509      56.190  86.810  77.440  1.00  0.00           H 
ATOM    909  C   TYR A 509      59.550  82.770  76.440  1.00  0.00           C 
ATOM    910  O   TYR A 509      59.680  82.600  77.610  1.00  0.00           O 
ATOM    911  N   ILE A 510      58.690  82.110  75.760  1.00  0.00           N 
ATOM    912  HN  ILE A 510      58.760  82.070  74.770  1.00  0.00           H 
ATOM    913  CA  ILE A 510      57.650  81.330  76.430  1.00  0.00           C 
ATOM    914  HA  ILE A 510      57.370  81.970  77.250  1.00  0.00           H 
ATOM    915  CB  ILE A 510      56.290  81.170  75.650  1.00  0.00           C 
ATOM    916  HB  ILE A 510      55.600  80.510  76.220  1.00  0.00           H 
ATOM    917  CG2 ILE A 510      55.700  82.650  75.570  1.00  0.00           C 
ATOM    918 1HG2 ILE A 510      54.590  82.640  75.470  1.00  0.00           H 
ATOM    919 2HG2 ILE A 510      55.900  83.230  76.500  1.00  0.00           H 
ATOM    920 3HG2 ILE A 510      56.170  83.130  74.680  1.00  0.00           H 
ATOM    921  CG1 ILE A 510      56.470  80.510  74.300  1.00  0.00           C 
ATOM    922 1HG1 ILE A 510      56.860  81.280  73.600  1.00  0.00           H 
ATOM    923 2HG1 ILE A 510      57.150  79.640  74.350  1.00  0.00           H 
ATOM    924  CD  ILE A 510      55.160  79.970  73.680  1.00  0.00           C 
ATOM    925  HD1 ILE A 510      55.340  79.730  72.610  1.00  0.00           H 
ATOM    926  HD2 ILE A 510      54.690  79.110  74.210  1.00  0.00           H 
ATOM    927  HD3 ILE A 510      54.370  80.740  73.740  1.00  0.00           H 
ATOM    928  C   ILE A 510      58.140  80.030  77.070  1.00  0.00           C 
ATOM    929  O   ILE A 510      57.750  79.580  78.140  1.00  0.00           O 
ATOM    930  N   ILE A 511      59.180  79.370  76.480  1.00  0.00           N 
ATOM    931  HN  ILE A 511      59.410  79.660  75.560  1.00  0.00           H 
ATOM    932  CA  ILE A 511      59.920  78.270  77.000  1.00  0.00           C 
ATOM    933  HA  ILE A 511      59.250  77.480  77.290  1.00  0.00           H 
ATOM    934  CB  ILE A 511      60.890  77.670  76.050  1.00  0.00           C 
ATOM    935  HB  ILE A 511      61.720  78.330  75.720  1.00  0.00           H 
ATOM    936  CG2 ILE A 511      61.640  76.400  76.730  1.00  0.00           C 
ATOM    937 1HG2 ILE A 511      62.190  75.790  75.980  1.00  0.00           H 
ATOM    938 2HG2 ILE A 511      62.290  76.860  77.500  1.00  0.00           H 
ATOM    939 3HG2 ILE A 511      60.920  75.750  77.270  1.00  0.00           H 
ATOM    940  CG1 ILE A 511      60.120  77.200  74.770  1.00  0.00           C 
ATOM    941 1HG1 ILE A 511      59.610  76.250  75.060  1.00  0.00           H 
ATOM    942 2HG1 ILE A 511      59.280  77.840  74.430  1.00  0.00           H 
ATOM    943  CD  ILE A 511      60.990  76.850  73.490  1.00  0.00           C 
ATOM    944  HD1 ILE A 511      60.300  76.330  72.790  1.00  0.00           H 
ATOM    945  HD2 ILE A 511      61.280  77.810  73.000  1.00  0.00           H 
ATOM    946  HD3 ILE A 511      61.850  76.190  73.700  1.00  0.00           H 
ATOM    947  C   ILE A 511      60.630  78.700  78.260  1.00  0.00           C 
ATOM    948  O   ILE A 511      60.650  77.970  79.300  1.00  0.00           O 
ATOM    949  N   PHE A 512      61.240  79.910  78.300  1.00  0.00           N 
ATOM    950  HN  PHE A 512      61.240  80.530  77.520  1.00  0.00           H 
ATOM    951  CA  PHE A 512      62.030  80.180  79.420  1.00  0.00           C 
ATOM    952  HA  PHE A 512      62.270  79.290  79.980  1.00  0.00           H 
ATOM    953  CB  PHE A 512      63.470  80.710  79.060  1.00  0.00           C 
ATOM    954  HB1 PHE A 512      63.350  81.480  78.260  1.00  0.00           H 
ATOM    955  HB2 PHE A 512      63.990  81.260  79.880  1.00  0.00           H 
ATOM    956  CG  PHE A 512      64.460  79.730  78.740  1.00  0.00           C 
ATOM    957  CD1 PHE A 512      65.130  78.910  79.700  1.00  0.00           C 
ATOM    958  HD1 PHE A 512      65.080  79.140  80.750  1.00  0.00           H 
ATOM    959  CE1 PHE A 512      65.930  77.790  79.310  1.00  0.00           C 
ATOM    960  HE1 PHE A 512      66.350  77.180  80.090  1.00  0.00           H 
ATOM    961  CZ  PHE A 512      66.130  77.480  77.950  1.00  0.00           C 
ATOM    962  HZ  PHE A 512      66.730  76.670  77.570  1.00  0.00           H 
ATOM    963  CD2 PHE A 512      64.680  79.380  77.390  1.00  0.00           C 
ATOM    964  HD2 PHE A 512      64.140  79.920  76.630  1.00  0.00           H 
ATOM    965  CE2 PHE A 512      65.500  78.340  76.980  1.00  0.00           C 
ATOM    966  HE2 PHE A 512      65.420  78.190  75.910  1.00  0.00           H 
ATOM    967  C   PHE A 512      61.300  81.070  80.440  1.00  0.00           C 
ATOM    968  O   PHE A 512      61.790  81.380  81.530  1.00  0.00           O 
ATOM    969  N   GLN A 513      60.010  81.460  80.240  1.00  0.00           N 
ATOM    970  HN  GLN A 513      59.580  81.140  79.400  1.00  0.00           H 
ATOM    971  CA  GLN A 513      59.120  82.270  80.970  1.00  0.00           C 
ATOM    972  HA  GLN A 513      59.630  83.220  81.050  1.00  0.00           H 
ATOM    973  CB  GLN A 513      57.780  82.270  80.260  1.00  0.00           C 
ATOM    974  HB1 GLN A 513      57.890  82.650  79.220  1.00  0.00           H 
ATOM    975  HB2 GLN A 513      57.240  81.300  80.220  1.00  0.00           H 
ATOM    976  CG  GLN A 513      56.760  83.240  80.890  1.00  0.00           C 
ATOM    977  HG1 GLN A 513      56.410  82.940  81.900  1.00  0.00           H 
ATOM    978  HG2 GLN A 513      57.280  84.170  81.210  1.00  0.00           H 
ATOM    979  CD  GLN A 513      55.750  83.640  79.860  1.00  0.00           C 
ATOM    980  OE1 GLN A 513      55.200  82.920  79.040  1.00  0.00           O 
ATOM    981  NE2 GLN A 513      55.460  85.050  79.780  1.00  0.00           N 
ATOM    982 1HE2 GLN A 513      55.980  85.710  80.320  1.00  0.00           H 
ATOM    983 2HE2 GLN A 513      54.870  85.410  79.060  1.00  0.00           H 
ATOM    984  C   GLN A 513      58.900  81.830  82.430  1.00  0.00           C 
ATOM    985  O   GLN A 513      58.710  82.610  83.310  1.00  0.00           O 
ATOM    986  N   THR A 514      58.800  80.500  82.650  1.00  0.00           N 
ATOM    987  HN  THR A 514      58.770  79.850  81.900  1.00  0.00           H 
ATOM    988  CA  THR A 514      58.600  79.760  83.850  1.00  0.00           C 
ATOM    989  HA  THR A 514      57.930  80.350  84.460  1.00  0.00           H 
ATOM    990  CB  THR A 514      57.890  78.470  83.460  1.00  0.00           C 
ATOM    991  HB  THR A 514      57.950  77.800  84.350  1.00  0.00           H 
ATOM    992  OG1 THR A 514      58.290  78.070  82.140  1.00  0.00           O 
ATOM    993  HG1 THR A 514      59.050  77.520  82.360  1.00  0.00           H 
ATOM    994  CG2 THR A 514      56.440  78.750  83.230  1.00  0.00           C 
ATOM    995 1HG2 THR A 514      56.180  79.370  82.340  1.00  0.00           H 
ATOM    996 2HG2 THR A 514      55.810  77.840  83.210  1.00  0.00           H 
ATOM    997 3HG2 THR A 514      56.120  79.350  84.110  1.00  0.00           H 
ATOM    998  C   THR A 514      59.810  79.440  84.650  1.00  0.00           C 
ATOM    999  O   THR A 514      59.680  78.960  85.760  1.00  0.00           O 
ATOM   1000  N   GLU A 515      61.040  79.620  84.160  1.00  0.00           N 
ATOM   1001  HN  GLU A 515      61.060  80.030  83.250  1.00  0.00           H 
ATOM   1002  CA  GLU A 515      62.250  78.970  84.600  1.00  0.00           C 
ATOM   1003  HA  GLU A 515      62.020  78.180  85.290  1.00  0.00           H 
ATOM   1004  CB  GLU A 515      62.960  78.420  83.400  1.00  0.00           C 
ATOM   1005  HB1 GLU A 515      63.420  79.170  82.730  1.00  0.00           H 
ATOM   1006  HB2 GLU A 515      63.750  77.750  83.800  1.00  0.00           H 
ATOM   1007  CG  GLU A 515      62.100  77.520  82.510  1.00  0.00           C 
ATOM   1008  HG1 GLU A 515      61.370  78.170  81.970  1.00  0.00           H 
ATOM   1009  HG2 GLU A 515      62.620  77.090  81.630  1.00  0.00           H 
ATOM   1010  CD  GLU A 515      61.300  76.480  83.280  1.00  0.00           C 
ATOM   1011  OE1 GLU A 515      61.890  75.690  84.150  1.00  0.00           O 
ATOM   1012  OE2 GLU A 515      60.060  76.330  83.060  1.00  0.00           O 
ATOM   1013  C   GLU A 515      63.210  80.000  85.200  1.00  0.00           C 
ATOM   1014  O   GLU A 515      63.370  81.050  84.590  1.00  0.00           O 
ATOM   1015  N   ASP A 516      63.770  79.770  86.380  1.00  0.00           N 
ATOM   1016  HN  ASP A 516      63.600  78.910  86.850  1.00  0.00           H 
ATOM   1017  CA  ASP A 516      64.590  80.760  87.040  1.00  0.00           C 
ATOM   1018  HA  ASP A 516      63.890  81.470  87.450  1.00  0.00           H 
ATOM   1019  CB  ASP A 516      65.300  80.010  88.220  1.00  0.00           C 
ATOM   1020  HB1 ASP A 516      64.510  79.480  88.790  1.00  0.00           H 
ATOM   1021  HB2 ASP A 516      65.930  79.170  87.860  1.00  0.00           H 
ATOM   1022  CG  ASP A 516      66.150  80.900  89.100  1.00  0.00           C 
ATOM   1023  OD1 ASP A 516      65.860  82.130  89.130  1.00  0.00           O 
ATOM   1024  OD2 ASP A 516      66.900  80.290  89.880  1.00  0.00           O 
ATOM   1025  C   ASP A 516      65.530  81.590  86.170  1.00  0.00           C 
ATOM   1026  O   ASP A 516      66.540  81.000  85.750  1.00  0.00           O 
ATOM   1027  N   PRO A 517      65.500  82.960  85.890  1.00  0.00           N 
ATOM   1028  CD  PRO A 517      64.490  83.850  86.420  1.00  0.00           C 
ATOM   1029  HD1 PRO A 517      64.270  83.600  87.480  1.00  0.00           H 
ATOM   1030  HD2 PRO A 517      63.570  83.710  85.810  1.00  0.00           H 
ATOM   1031  CA  PRO A 517      66.480  83.670  85.090  1.00  0.00           C 
ATOM   1032  HA  PRO A 517      66.570  83.150  84.150  1.00  0.00           H 
ATOM   1033  CB  PRO A 517      65.850  85.100  84.900  1.00  0.00           C 
ATOM   1034  HB1 PRO A 517      66.520  85.960  84.710  1.00  0.00           H 
ATOM   1035  HB2 PRO A 517      65.080  84.950  84.110  1.00  0.00           H 
ATOM   1036  CG  PRO A 517      65.100  85.220  86.200  1.00  0.00           C 
ATOM   1037  HG1 PRO A 517      65.760  85.340  87.090  1.00  0.00           H 
ATOM   1038  HG2 PRO A 517      64.280  85.960  86.090  1.00  0.00           H 
ATOM   1039  C   PRO A 517      67.850  83.730  85.690  1.00  0.00           C 
ATOM   1040  O   PRO A 517      68.820  84.110  85.060  1.00  0.00           O 
ATOM   1041  N   GLU A 518      68.020  83.520  87.030  1.00  0.00           N 
ATOM   1042  HN  GLU A 518      67.250  83.440  87.660  1.00  0.00           H 
ATOM   1043  CA  GLU A 518      69.350  83.540  87.670  1.00  0.00           C 
ATOM   1044  HA  GLU A 518      69.930  84.360  87.280  1.00  0.00           H 
ATOM   1045  CB  GLU A 518      69.330  83.670  89.200  1.00  0.00           C 
ATOM   1046  HB1 GLU A 518      68.390  83.290  89.640  1.00  0.00           H 
ATOM   1047  HB2 GLU A 518      70.120  83.080  89.720  1.00  0.00           H 
ATOM   1048  CG  GLU A 518      69.290  85.150  89.720  1.00  0.00           C 
ATOM   1049  HG1 GLU A 518      70.060  85.230  90.510  1.00  0.00           H 
ATOM   1050  HG2 GLU A 518      69.560  85.820  88.880  1.00  0.00           H 
ATOM   1051  CD  GLU A 518      67.920  85.610  90.160  1.00  0.00           C 
ATOM   1052  OE1 GLU A 518      67.230  86.110  89.230  1.00  0.00           O 
ATOM   1053  OE2 GLU A 518      67.500  85.470  91.340  1.00  0.00           O 
ATOM   1054  C   GLU A 518      70.290  82.380  87.170  1.00  0.00           C 
ATOM   1055  O   GLU A 518      71.490  82.500  87.110  1.00  0.00           O 
ATOM   1056  N   GLU A 519      69.700  81.250  86.670  1.00  0.00           N 
ATOM   1057  HN  GLU A 519      68.700  81.270  86.700  1.00  0.00           H 
ATOM   1058  CA  GLU A 519      70.380  80.060  86.100  1.00  0.00           C 
ATOM   1059  HA  GLU A 519      71.410  79.920  86.410  1.00  0.00           H 
ATOM   1060  CB  GLU A 519      69.580  78.780  86.370  1.00  0.00           C 
ATOM   1061  HB1 GLU A 519      68.500  78.900  86.120  1.00  0.00           H 
ATOM   1062  HB2 GLU A 519      70.010  77.910  85.840  1.00  0.00           H 
ATOM   1063  CG  GLU A 519      69.680  78.410  87.860  1.00  0.00           C 
ATOM   1064  HG1 GLU A 519      69.140  79.240  88.370  1.00  0.00           H 
ATOM   1065  HG2 GLU A 519      69.160  77.450  88.060  1.00  0.00           H 
ATOM   1066  CD  GLU A 519      71.020  78.350  88.510  1.00  0.00           C 
ATOM   1067  OE1 GLU A 519      71.920  77.750  87.850  1.00  0.00           O 
ATOM   1068  OE2 GLU A 519      71.230  78.840  89.650  1.00  0.00           O 
ATOM   1069  C   GLU A 519      70.570  80.200  84.600  1.00  0.00           C 
ATOM   1070  O   GLU A 519      71.630  79.910  84.050  1.00  0.00           O 
ATOM   1071  N   LEU A 520      69.460  80.500  83.860  1.00  0.00           N 
ATOM   1072  HN  LEU A 520      68.520  80.520  84.180  1.00  0.00           H 
ATOM   1073  CA  LEU A 520      69.680  80.830  82.520  1.00  0.00           C 
ATOM   1074  HA  LEU A 520      70.710  81.040  82.270  1.00  0.00           H 
ATOM   1075  CB  LEU A 520      69.260  79.600  81.680  1.00  0.00           C 
ATOM   1076  HB1 LEU A 520      69.900  78.760  82.040  1.00  0.00           H 
ATOM   1077  HB2 LEU A 520      68.170  79.460  81.840  1.00  0.00           H 
ATOM   1078  CG  LEU A 520      69.590  79.710  80.170  1.00  0.00           C 
ATOM   1079  HG  LEU A 520      70.580  80.210  80.100  1.00  0.00           H 
ATOM   1080  CD1 LEU A 520      69.780  78.240  79.600  1.00  0.00           C 
ATOM   1081 1HD1 LEU A 520      70.230  78.410  78.600  1.00  0.00           H 
ATOM   1082 2HD1 LEU A 520      70.460  77.670  80.270  1.00  0.00           H 
ATOM   1083 3HD1 LEU A 520      68.760  77.800  79.520  1.00  0.00           H 
ATOM   1084  CD2 LEU A 520      68.570  80.440  79.280  1.00  0.00           C 
ATOM   1085 1HD2 LEU A 520      68.850  80.580  78.210  1.00  0.00           H 
ATOM   1086 2HD2 LEU A 520      67.560  80.000  79.410  1.00  0.00           H 
ATOM   1087 3HD2 LEU A 520      68.650  81.450  79.730  1.00  0.00           H 
ATOM   1088  C   LEU A 520      68.930  82.120  82.160  1.00  0.00           C 
ATOM   1089  O   LEU A 520      67.690  82.200  82.090  1.00  0.00           O 
ATOM   1090  N   GLY A 521      69.750  83.170  81.950  1.00  0.00           N 
ATOM   1091  HN  GLY A 521      70.720  83.100  82.160  1.00  0.00           H 
ATOM   1092  CA  GLY A 521      69.290  84.610  81.860  1.00  0.00           C 
ATOM   1093  HA1 GLY A 521      68.480  84.840  82.540  1.00  0.00           H 
ATOM   1094  HA2 GLY A 521      70.130  85.260  82.080  1.00  0.00           H 
ATOM   1095  C   GLY A 521      68.780  85.140  80.550  1.00  0.00           C 
ATOM   1096  O   GLY A 521      68.010  86.100  80.500  1.00  0.00           O 
ATOM   1097  N   HSD A 522      69.210  84.480  79.480  1.00  0.00           N 
ATOM   1098  HN  HSD A 522      69.850  83.740  79.640  1.00  0.00           H 
ATOM   1099  CA  HSD A 522      69.200  84.880  78.040  1.00  0.00           C 
ATOM   1100  HA  HSD A 522      69.910  85.700  78.020  1.00  0.00           H 
ATOM   1101  CB  HSD A 522      69.640  83.790  77.060  1.00  0.00           C 
ATOM   1102  HB1 HSD A 522      69.020  82.870  77.090  1.00  0.00           H 
ATOM   1103  HB2 HSD A 522      69.600  84.090  75.990  1.00  0.00           H 
ATOM   1104  ND1 HSD A 522      72.170  83.810  76.610  1.00  0.00           N 
ATOM   1105  HD1 HSD A 522      72.100  84.470  75.860  1.00  0.00           H 
ATOM   1106  CG  HSD A 522      71.090  83.460  77.390  1.00  0.00           C 
ATOM   1107  CE1 HSD A 522      73.270  83.200  77.160  1.00  0.00           C 
ATOM   1108  HE1 HSD A 522      74.230  83.140  76.650  1.00  0.00           H 
ATOM   1109  NE2 HSD A 522      72.940  82.460  78.270  1.00  0.00           N 
ATOM   1110  CD2 HSD A 522      71.550  82.650  78.370  1.00  0.00           C 
ATOM   1111  HD2 HSD A 522      71.050  82.150  79.190  1.00  0.00           H 
ATOM   1112  C   HSD A 522      67.870  85.460  77.500  1.00  0.00           C 
ATOM   1113  O   HSD A 522      67.910  86.090  76.430  1.00  0.00           O 
ATOM   1114  N   PHE A 523      66.740  85.160  78.060  1.00  0.00           N 
ATOM   1115  HN  PHE A 523      66.830  84.720  78.950  1.00  0.00           H 
ATOM   1116  CA  PHE A 523      65.450  85.460  77.490  1.00  0.00           C 
ATOM   1117  HA  PHE A 523      65.450  86.280  76.790  1.00  0.00           H 
ATOM   1118  CB  PHE A 523      64.810  84.250  76.820  1.00  0.00           C 
ATOM   1119  HB1 PHE A 523      64.520  83.590  77.660  1.00  0.00           H 
ATOM   1120  HB2 PHE A 523      63.860  84.500  76.310  1.00  0.00           H 
ATOM   1121  CG  PHE A 523      65.670  83.500  76.000  1.00  0.00           C 
ATOM   1122  CD1 PHE A 523      65.940  84.120  74.770  1.00  0.00           C 
ATOM   1123  HD1 PHE A 523      65.410  85.010  74.450  1.00  0.00           H 
ATOM   1124  CE1 PHE A 523      66.790  83.460  73.890  1.00  0.00           C 
ATOM   1125  HE1 PHE A 523      66.890  83.910  72.910  1.00  0.00           H 
ATOM   1126  CZ  PHE A 523      67.250  82.120  74.200  1.00  0.00           C 
ATOM   1127  HZ  PHE A 523      67.800  81.550  73.460  1.00  0.00           H 
ATOM   1128  CD2 PHE A 523      66.130  82.230  76.280  1.00  0.00           C 
ATOM   1129  HD2 PHE A 523      65.860  81.810  77.240  1.00  0.00           H 
ATOM   1130  CE2 PHE A 523      66.910  81.480  75.380  1.00  0.00           C 
ATOM   1131  HE2 PHE A 523      67.260  80.480  75.590  1.00  0.00           H 
ATOM   1132  C   PHE A 523      64.540  85.910  78.650  1.00  0.00           C 
ATOM   1133  O   PHE A 523      63.350  85.660  78.610  1.00  0.00           O 
ATOM   1134  N   TYR A 524      65.150  86.690  79.690  1.00  0.00           N 
ATOM   1135  HN  TYR A 524      66.100  86.980  79.680  1.00  0.00           H 
ATOM   1136  CA  TYR A 524      64.430  87.150  80.910  1.00  0.00           C 
ATOM   1137  HA  TYR A 524      64.100  86.310  81.510  1.00  0.00           H 
ATOM   1138  CB  TYR A 524      65.450  87.690  81.990  1.00  0.00           C 
ATOM   1139  HB1 TYR A 524      64.950  87.630  82.980  1.00  0.00           H 
ATOM   1140  HB2 TYR A 524      66.300  86.980  81.970  1.00  0.00           H 
ATOM   1141  CG  TYR A 524      65.950  89.100  81.700  1.00  0.00           C 
ATOM   1142  CD1 TYR A 524      67.250  89.260  81.230  1.00  0.00           C 
ATOM   1143  HD1 TYR A 524      67.770  88.350  80.970  1.00  0.00           H 
ATOM   1144  CE1 TYR A 524      67.860  90.510  81.150  1.00  0.00           C 
ATOM   1145  HE1 TYR A 524      68.840  90.590  80.710  1.00  0.00           H 
ATOM   1146  CZ  TYR A 524      67.100  91.620  81.330  1.00  0.00           C 
ATOM   1147  OH  TYR A 524      67.700  92.840  81.240  1.00  0.00           O 
ATOM   1148  HH  TYR A 524      67.020  93.520  81.260  1.00  0.00           H 
ATOM   1149  CD2 TYR A 524      65.250  90.230  82.150  1.00  0.00           C 
ATOM   1150  HD2 TYR A 524      64.240  90.150  82.520  1.00  0.00           H 
ATOM   1151  CE2 TYR A 524      65.820  91.490  81.880  1.00  0.00           C 
ATOM   1152  HE2 TYR A 524      65.250  92.380  82.100  1.00  0.00           H 
ATOM   1153  C   TYR A 524      63.210  88.030  80.650  1.00  0.00           C 
ATOM   1154  O   TYR A 524      62.140  87.860  81.300  1.00  0.00           O 
ATOM   1155  N   ASP A 525      63.250  88.960  79.730  1.00  0.00           N 
ATOM   1156  HN  ASP A 525      64.100  89.170  79.250  1.00  0.00           H 
ATOM   1157  CA  ASP A 525      62.200  89.730  79.310  1.00  0.00           C 
ATOM   1158  HA  ASP A 525      61.290  89.260  79.660  1.00  0.00           H 
ATOM   1159  CB  ASP A 525      62.160  91.140  79.900  1.00  0.00           C 
ATOM   1160  HB1 ASP A 525      61.190  91.650  79.740  1.00  0.00           H 
ATOM   1161  HB2 ASP A 525      62.380  91.140  80.990  1.00  0.00           H 
ATOM   1162  CG  ASP A 525      63.210  92.150  79.270  1.00  0.00           C 
ATOM   1163  OD1 ASP A 525      63.950  91.720  78.350  1.00  0.00           O 
ATOM   1164  OD2 ASP A 525      63.190  93.310  79.680  1.00  0.00           O 
ATOM   1165  C   ASP A 525      62.080  89.700  77.800  1.00  0.00           C 
ATOM   1166  O   ASP A 525      63.030  89.310  77.100  1.00  0.00           O 
ATOM   1167  N   TYR A 526      60.890  89.980  77.210  1.00  0.00           N 
ATOM   1168  HN  TYR A 526      60.150  90.350  77.770  1.00  0.00           H 
ATOM   1169  CA  TYR A 526      60.670  89.880  75.770  1.00  0.00           C 
ATOM   1170  HA  TYR A 526      60.910  88.850  75.530  1.00  0.00           H 
ATOM   1171  CB  TYR A 526      59.150  90.040  75.430  1.00  0.00           C 
ATOM   1172  HB1 TYR A 526      58.640  89.140  75.830  1.00  0.00           H 
ATOM   1173  HB2 TYR A 526      58.670  90.940  75.860  1.00  0.00           H 
ATOM   1174  CG  TYR A 526      58.780  89.980  74.070  1.00  0.00           C 
ATOM   1175  CD1 TYR A 526      58.770  88.730  73.470  1.00  0.00           C 
ATOM   1176  HD1 TYR A 526      59.130  87.890  74.050  1.00  0.00           H 
ATOM   1177  CE1 TYR A 526      58.320  88.580  72.200  1.00  0.00           C 
ATOM   1178  HE1 TYR A 526      58.240  87.610  71.730  1.00  0.00           H 
ATOM   1179  CZ  TYR A 526      57.720  89.650  71.490  1.00  0.00           C 
ATOM   1180  OH  TYR A 526      57.210  89.520  70.200  1.00  0.00           O 
ATOM   1181  HH  TYR A 526      57.020  88.590  70.070  1.00  0.00           H 
ATOM   1182  CD2 TYR A 526      58.340  91.130  73.300  1.00  0.00           C 
ATOM   1183  HD2 TYR A 526      58.370  92.110  73.760  1.00  0.00           H 
ATOM   1184  CE2 TYR A 526      57.740  90.880  72.090  1.00  0.00           C 
ATOM   1185  HE2 TYR A 526      57.310  91.690  71.530  1.00  0.00           H 
ATOM   1186  C   TYR A 526      61.590  90.780  74.870  1.00  0.00           C 
ATOM   1187  O   TYR A 526      62.190  90.380  73.890  1.00  0.00           O 
ATOM   1188  N   PRO A 527      61.930  92.040  75.180  1.00  0.00           N 
ATOM   1189  CD  PRO A 527      61.270  92.910  76.160  1.00  0.00           C 
ATOM   1190  HD1 PRO A 527      61.660  92.790  77.190  1.00  0.00           H 
ATOM   1191  HD2 PRO A 527      60.180  92.720  76.030  1.00  0.00           H 
ATOM   1192  CA  PRO A 527      63.060  92.810  74.490  1.00  0.00           C 
ATOM   1193  HA  PRO A 527      62.890  92.820  73.420  1.00  0.00           H 
ATOM   1194  CB  PRO A 527      62.960  94.170  75.120  1.00  0.00           C 
ATOM   1195  HB1 PRO A 527      63.670  94.420  75.940  1.00  0.00           H 
ATOM   1196  HB2 PRO A 527      63.090  94.970  74.360  1.00  0.00           H 
ATOM   1197  CG  PRO A 527      61.500  94.260  75.540  1.00  0.00           C 
ATOM   1198  HG1 PRO A 527      61.260  95.010  76.330  1.00  0.00           H 
ATOM   1199  HG2 PRO A 527      60.820  94.500  74.700  1.00  0.00           H 
ATOM   1200  C   PRO A 527      64.450  92.240  74.600  1.00  0.00           C 
ATOM   1201  O   PRO A 527      65.220  92.420  73.620  1.00  0.00           O 
ATOM   1202  N   MET A 528      64.800  91.460  75.690  1.00  0.00           N 
ATOM   1203  HN  MET A 528      64.300  91.530  76.550  1.00  0.00           H 
ATOM   1204  CA  MET A 528      66.100  90.850  75.740  1.00  0.00           C 
ATOM   1205  HA  MET A 528      66.740  91.530  75.190  1.00  0.00           H 
ATOM   1206  CB  MET A 528      66.440  90.670  77.210  1.00  0.00           C 
ATOM   1207  HB1 MET A 528      66.150  91.550  77.830  1.00  0.00           H 
ATOM   1208  HB2 MET A 528      65.650  90.000  77.600  1.00  0.00           H 
ATOM   1209  CG  MET A 528      67.910  90.210  77.400  1.00  0.00           C 
ATOM   1210  HG1 MET A 528      67.960  90.060  78.500  1.00  0.00           H 
ATOM   1211  HG2 MET A 528      68.040  89.190  76.970  1.00  0.00           H 
ATOM   1212  SD  MET A 528      69.120  91.290  76.720  1.00  0.00           S 
ATOM   1213  CE  MET A 528      69.040  92.500  78.120  1.00  0.00           C 
ATOM   1214  HE1 MET A 528      69.260  92.020  79.100  1.00  0.00           H 
ATOM   1215  HE2 MET A 528      69.770  93.340  78.060  1.00  0.00           H 
ATOM   1216  HE3 MET A 528      68.000  92.870  78.180  1.00  0.00           H 
ATOM   1217  C   MET A 528      65.990  89.570  74.930  1.00  0.00           C 
ATOM   1218  O   MET A 528      66.910  89.240  74.190  1.00  0.00           O 
ATOM   1219  N   ALA A 529      64.740  88.910  74.860  1.00  0.00           N 
ATOM   1220  HN  ALA A 529      64.020  89.350  75.390  1.00  0.00           H 
ATOM   1221  CA  ALA A 529      64.510  87.710  74.110  1.00  0.00           C 
ATOM   1222  HA  ALA A 529      65.360  87.080  74.350  1.00  0.00           H 
ATOM   1223  CB  ALA A 529      63.140  86.970  74.520  1.00  0.00           C 
ATOM   1224  HB1 ALA A 529      63.090  85.990  74.010  1.00  0.00           H 
ATOM   1225  HB2 ALA A 529      63.130  86.750  75.610  1.00  0.00           H 
ATOM   1226  HB3 ALA A 529      62.310  87.670  74.270  1.00  0.00           H 
ATOM   1227  C   ALA A 529      64.630  88.020  72.600  1.00  0.00           C 
ATOM   1228  O   ALA A 529      65.260  87.210  71.870  1.00  0.00           O 
ATOM   1229  N   LEU A 530      64.150  89.190  72.160  1.00  0.00           N 
ATOM   1230  HN  LEU A 530      63.580  89.750  72.750  1.00  0.00           H 
ATOM   1231  CA  LEU A 530      64.380  89.690  70.900  1.00  0.00           C 
ATOM   1232  HA  LEU A 530      64.100  88.980  70.140  1.00  0.00           H 
ATOM   1233  CB  LEU A 530      63.560  90.990  70.620  1.00  0.00           C 
ATOM   1234  HB1 LEU A 530      63.430  91.540  71.570  1.00  0.00           H 
ATOM   1235  HB2 LEU A 530      64.130  91.720  70.020  1.00  0.00           H 
ATOM   1236  CG  LEU A 530      62.200  90.790  69.950  1.00  0.00           C 
ATOM   1237  HG  LEU A 530      62.380  90.460  68.910  1.00  0.00           H 
ATOM   1238  CD1 LEU A 530      61.270  89.780  70.640  1.00  0.00           C 
ATOM   1239 1HD1 LEU A 530      60.230  89.690  70.260  1.00  0.00           H 
ATOM   1240 2HD1 LEU A 530      61.670  88.740  70.590  1.00  0.00           H 
ATOM   1241 3HD1 LEU A 530      61.040  90.130  71.670  1.00  0.00           H 
ATOM   1242  CD2 LEU A 530      61.580  92.220  69.910  1.00  0.00           C 
ATOM   1243 1HD2 LEU A 530      62.140  92.880  69.220  1.00  0.00           H 
ATOM   1244 2HD2 LEU A 530      60.520  92.170  69.590  1.00  0.00           H 
ATOM   1245 3HD2 LEU A 530      61.620  92.600  70.950  1.00  0.00           H 
ATOM   1246  C   LEU A 530      65.800  90.010  70.510  1.00  0.00           C 
ATOM   1247  O   LEU A 530      66.290  89.420  69.520  1.00  0.00           O 
ATOM   1248  N   PHE A 531      66.550  90.760  71.380  1.00  0.00           N 
ATOM   1249  HN  PHE A 531      66.110  91.060  72.220  1.00  0.00           H 
ATOM   1250  CA  PHE A 531      68.000  91.040  71.260  1.00  0.00           C 
ATOM   1251  HA  PHE A 531      68.040  91.530  70.300  1.00  0.00           H 
ATOM   1252  CB  PHE A 531      68.480  91.990  72.350  1.00  0.00           C 
ATOM   1253  HB1 PHE A 531      67.850  92.910  72.400  1.00  0.00           H 
ATOM   1254  HB2 PHE A 531      68.200  91.480  73.300  1.00  0.00           H 
ATOM   1255  CG  PHE A 531      69.850  92.490  72.290  1.00  0.00           C 
ATOM   1256  CD1 PHE A 531      70.290  93.180  71.190  1.00  0.00           C 
ATOM   1257  HD1 PHE A 531      69.650  93.400  70.340  1.00  0.00           H 
ATOM   1258  CE1 PHE A 531      71.580  93.660  71.050  1.00  0.00           C 
ATOM   1259  HE1 PHE A 531      72.000  94.120  70.170  1.00  0.00           H 
ATOM   1260  CZ  PHE A 531      72.450  93.450  72.130  1.00  0.00           C 
ATOM   1261  HZ  PHE A 531      73.500  93.690  72.090  1.00  0.00           H 
ATOM   1262  CD2 PHE A 531      70.770  92.310  73.360  1.00  0.00           C 
ATOM   1263  HD2 PHE A 531      70.410  91.810  74.250  1.00  0.00           H 
ATOM   1264  CE2 PHE A 531      72.090  92.700  73.260  1.00  0.00           C 
ATOM   1265  HE2 PHE A 531      72.810  92.500  74.050  1.00  0.00           H 
ATOM   1266  C   PHE A 531      68.880  89.800  71.270  1.00  0.00           C 
ATOM   1267  O   PHE A 531      69.700  89.670  70.370  1.00  0.00           O 
ATOM   1268  N   SER A 532      68.680  88.820  72.210  1.00  0.00           N 
ATOM   1269  HN  SER A 532      67.960  88.900  72.890  1.00  0.00           H 
ATOM   1270  CA  SER A 532      69.600  87.610  72.220  1.00  0.00           C 
ATOM   1271  HA  SER A 532      70.480  87.930  71.680  1.00  0.00           H 
ATOM   1272  CB  SER A 532      69.770  87.120  73.660  1.00  0.00           C 
ATOM   1273  HB1 SER A 532      68.820  86.820  74.160  1.00  0.00           H 
ATOM   1274  HB2 SER A 532      70.270  86.130  73.620  1.00  0.00           H 
ATOM   1275  OG  SER A 532      70.440  88.150  74.400  1.00  0.00           O 
ATOM   1276  HG1 SER A 532      71.050  88.590  73.800  1.00  0.00           H 
ATOM   1277  C   SER A 532      69.090  86.490  71.300  1.00  0.00           C 
ATOM   1278  O   SER A 532      69.820  85.560  71.010  1.00  0.00           O 
ATOM   1279  N   THR A 533      67.920  86.530  70.760  1.00  0.00           N 
ATOM   1280  HN  THR A 533      67.230  87.130  71.160  1.00  0.00           H 
ATOM   1281  CA  THR A 533      67.570  85.750  69.550  1.00  0.00           C 
ATOM   1282  HA  THR A 533      67.940  84.770  69.820  1.00  0.00           H 
ATOM   1283  CB  THR A 533      66.070  85.700  69.310  1.00  0.00           C 
ATOM   1284  HB  THR A 533      65.640  86.710  69.160  1.00  0.00           H 
ATOM   1285  OG1 THR A 533      65.410  84.970  70.340  1.00  0.00           O 
ATOM   1286  HG1 THR A 533      65.250  85.560  71.080  1.00  0.00           H 
ATOM   1287  CG2 THR A 533      65.850  84.760  68.100  1.00  0.00           C 
ATOM   1288 1HG2 THR A 533      64.780  84.580  67.860  1.00  0.00           H 
ATOM   1289 2HG2 THR A 533      66.170  85.110  67.100  1.00  0.00           H 
ATOM   1290 3HG2 THR A 533      66.280  83.760  68.350  1.00  0.00           H 
ATOM   1291  C   THR A 533      68.330  86.350  68.280  1.00  0.00           C 
ATOM   1292  O   THR A 533      68.880  85.620  67.400  1.00  0.00           O 
ATOM   1293  N   PHE A 534      68.320  87.680  68.160  1.00  0.00           N 
ATOM   1294  HN  PHE A 534      67.890  88.160  68.920  1.00  0.00           H 
ATOM   1295  CA  PHE A 534      69.000  88.430  67.120  1.00  0.00           C 
ATOM   1296  HA  PHE A 534      68.740  88.010  66.160  1.00  0.00           H 
ATOM   1297  CB  PHE A 534      68.590  89.960  67.130  1.00  0.00           C 
ATOM   1298  HB1 PHE A 534      67.600  90.020  66.620  1.00  0.00           H 
ATOM   1299  HB2 PHE A 534      68.450  90.190  68.210  1.00  0.00           H 
ATOM   1300  CG  PHE A 534      69.560  90.900  66.410  1.00  0.00           C 
ATOM   1301  CD1 PHE A 534      69.460  91.090  65.000  1.00  0.00           C 
ATOM   1302  HD1 PHE A 534      68.760  90.450  64.490  1.00  0.00           H 
ATOM   1303  CE1 PHE A 534      70.450  91.810  64.390  1.00  0.00           C 
ATOM   1304  HE1 PHE A 534      70.390  92.010  63.330  1.00  0.00           H 
ATOM   1305  CZ  PHE A 534      71.550  92.390  65.060  1.00  0.00           C 
ATOM   1306  HZ  PHE A 534      72.280  93.020  64.570  1.00  0.00           H 
ATOM   1307  CD2 PHE A 534      70.600  91.500  67.120  1.00  0.00           C 
ATOM   1308  HD2 PHE A 534      70.580  91.310  68.180  1.00  0.00           H 
ATOM   1309  CE2 PHE A 534      71.630  92.120  66.460  1.00  0.00           C 
ATOM   1310  HE2 PHE A 534      72.410  92.450  67.130  1.00  0.00           H 
ATOM   1311  C   PHE A 534      70.510  88.170  67.200  1.00  0.00           C 
ATOM   1312  O   PHE A 534      71.030  87.930  66.070  1.00  0.00           O 
ATOM   1313  N   GLU A 535      71.150  88.290  68.340  1.00  0.00           N 
ATOM   1314  HN  GLU A 535      70.680  88.500  69.200  1.00  0.00           H 
ATOM   1315  CA  GLU A 535      72.560  87.900  68.520  1.00  0.00           C 
ATOM   1316  HA  GLU A 535      73.140  88.490  67.820  1.00  0.00           H 
ATOM   1317  CB  GLU A 535      73.170  88.130  69.930  1.00  0.00           C 
ATOM   1318  HB1 GLU A 535      72.690  87.420  70.650  1.00  0.00           H 
ATOM   1319  HB2 GLU A 535      74.260  87.910  69.900  1.00  0.00           H 
ATOM   1320  CG  GLU A 535      73.050  89.630  70.420  1.00  0.00           C 
ATOM   1321  HG1 GLU A 535      73.850  90.230  69.950  1.00  0.00           H 
ATOM   1322  HG2 GLU A 535      72.060  90.130  70.380  1.00  0.00           H 
ATOM   1323  CD  GLU A 535      73.210  89.590  71.970  1.00  0.00           C 
ATOM   1324  OE1 GLU A 535      72.350  88.980  72.680  1.00  0.00           O 
ATOM   1325  OE2 GLU A 535      74.150  90.220  72.470  1.00  0.00           O 
ATOM   1326  C   GLU A 535      72.890  86.430  68.180  1.00  0.00           C 
ATOM   1327  O   GLU A 535      73.930  86.140  67.640  1.00  0.00           O 
ATOM   1328  N   LEU A 536      71.990  85.460  68.560  1.00  0.00           N 
ATOM   1329  HN  LEU A 536      71.290  85.630  69.240  1.00  0.00           H 
ATOM   1330  CA  LEU A 536      72.100  84.000  68.200  1.00  0.00           C 
ATOM   1331  HA  LEU A 536      73.120  83.730  68.420  1.00  0.00           H 
ATOM   1332  CB  LEU A 536      71.260  83.000  69.060  1.00  0.00           C 
ATOM   1333  HB1 LEU A 536      70.180  83.280  69.050  1.00  0.00           H 
ATOM   1334  HB2 LEU A 536      71.350  82.000  68.580  1.00  0.00           H 
ATOM   1335  CG  LEU A 536      71.560  82.920  70.570  1.00  0.00           C 
ATOM   1336  HG  LEU A 536      71.660  83.950  70.980  1.00  0.00           H 
ATOM   1337  CD1 LEU A 536      70.400  82.360  71.430  1.00  0.00           C 
ATOM   1338 1HD1 LEU A 536      70.130  81.320  71.160  1.00  0.00           H 
ATOM   1339 2HD1 LEU A 536      70.830  82.470  72.450  1.00  0.00           H 
ATOM   1340 3HD1 LEU A 536      69.520  83.030  71.360  1.00  0.00           H 
ATOM   1341  CD2 LEU A 536      72.900  82.160  70.790  1.00  0.00           C 
ATOM   1342 1HD2 LEU A 536      73.290  82.430  71.800  1.00  0.00           H 
ATOM   1343 2HD2 LEU A 536      72.740  81.070  70.950  1.00  0.00           H 
ATOM   1344 3HD2 LEU A 536      73.720  82.270  70.050  1.00  0.00           H 
ATOM   1345  C   LEU A 536      71.910  83.810  66.710  1.00  0.00           C 
ATOM   1346  O   LEU A 536      72.560  82.910  66.200  1.00  0.00           O 
ATOM   1347  N   PHE A 537      71.130  84.610  66.020  1.00  0.00           N 
ATOM   1348  HN  PHE A 537      70.610  85.320  66.480  1.00  0.00           H 
ATOM   1349  CA  PHE A 537      70.910  84.530  64.580  1.00  0.00           C 
ATOM   1350  HA  PHE A 537      70.560  83.520  64.430  1.00  0.00           H 
ATOM   1351  CB  PHE A 537      69.910  85.600  64.140  1.00  0.00           C 
ATOM   1352  HB1 PHE A 537      69.010  85.490  64.780  1.00  0.00           H 
ATOM   1353  HB2 PHE A 537      70.260  86.620  64.400  1.00  0.00           H 
ATOM   1354  CG  PHE A 537      69.490  85.420  62.670  1.00  0.00           C 
ATOM   1355  CD1 PHE A 537      68.410  84.540  62.370  1.00  0.00           C 
ATOM   1356  HD1 PHE A 537      68.000  83.820  63.060  1.00  0.00           H 
ATOM   1357  CE1 PHE A 537      68.000  84.470  61.040  1.00  0.00           C 
ATOM   1358  HE1 PHE A 537      67.180  83.800  60.840  1.00  0.00           H 
ATOM   1359  CZ  PHE A 537      68.470  85.250  59.990  1.00  0.00           C 
ATOM   1360  HZ  PHE A 537      68.160  85.080  58.970  1.00  0.00           H 
ATOM   1361  CD2 PHE A 537      70.030  86.160  61.600  1.00  0.00           C 
ATOM   1362  HD2 PHE A 537      70.820  86.850  61.840  1.00  0.00           H 
ATOM   1363  CE2 PHE A 537      69.480  86.130  60.310  1.00  0.00           C 
ATOM   1364  HE2 PHE A 537      69.900  86.750  59.530  1.00  0.00           H 
ATOM   1365  C   PHE A 537      72.230  84.670  63.780  1.00  0.00           C 
ATOM   1366  O   PHE A 537      72.530  84.080  62.790  1.00  0.00           O 
ATOM   1367  N   LEU A 538      73.140  85.490  64.340  1.00  0.00           N 
ATOM   1368  HN  LEU A 538      72.930  85.900  65.230  1.00  0.00           H 
ATOM   1369  CA  LEU A 538      74.340  85.990  63.730  1.00  0.00           C 
ATOM   1370  HA  LEU A 538      74.430  85.690  62.700  1.00  0.00           H 
ATOM   1371  CB  LEU A 538      74.590  87.510  63.940  1.00  0.00           C 
ATOM   1372  HB1 LEU A 538      74.760  87.810  65.000  1.00  0.00           H 
ATOM   1373  HB2 LEU A 538      75.500  87.860  63.410  1.00  0.00           H 
ATOM   1374  CG  LEU A 538      73.430  88.430  63.470  1.00  0.00           C 
ATOM   1375  HG  LEU A 538      72.460  88.210  63.970  1.00  0.00           H 
ATOM   1376  CD1 LEU A 538      73.670  89.900  63.900  1.00  0.00           C 
ATOM   1377 1HD1 LEU A 538      73.340  90.000  64.960  1.00  0.00           H 
ATOM   1378 2HD1 LEU A 538      74.750  90.150  63.820  1.00  0.00           H 
ATOM   1379 3HD1 LEU A 538      73.220  90.690  63.260  1.00  0.00           H 
ATOM   1380  CD2 LEU A 538      73.270  88.380  61.920  1.00  0.00           C 
ATOM   1381 1HD2 LEU A 538      74.220  88.600  61.380  1.00  0.00           H 
ATOM   1382 2HD2 LEU A 538      72.980  87.330  61.680  1.00  0.00           H 
ATOM   1383 3HD2 LEU A 538      72.450  89.050  61.590  1.00  0.00           H 
ATOM   1384  C   LEU A 538      75.540  85.290  64.320  1.00  0.00           C 
ATOM   1385  O   LEU A 538      76.670  85.530  63.870  1.00  0.00           O 
ATOM   1386  N   THR A 539      75.350  84.420  65.300  1.00  0.00           N 
ATOM   1387  HN  THR A 539      74.400  84.210  65.500  1.00  0.00           H 
ATOM   1388  CA  THR A 539      76.340  83.590  65.960  1.00  0.00           C 
ATOM   1389  HA  THR A 539      75.890  83.130  66.830  1.00  0.00           H 
ATOM   1390  CB  THR A 539      76.940  82.420  65.160  1.00  0.00           C 
ATOM   1391  HB  THR A 539      77.710  81.800  65.680  1.00  0.00           H 
ATOM   1392  OG1 THR A 539      77.350  82.760  63.830  1.00  0.00           O 
ATOM   1393  HG1 THR A 539      77.900  83.550  63.840  1.00  0.00           H 
ATOM   1394  CG2 THR A 539      75.720  81.470  64.990  1.00  0.00           C 
ATOM   1395 1HG2 THR A 539      76.020  80.660  64.290  1.00  0.00           H 
ATOM   1396 2HG2 THR A 539      75.330  81.030  65.930  1.00  0.00           H 
ATOM   1397 3HG2 THR A 539      74.830  81.920  64.500  1.00  0.00           H 
ATOM   1398  C   THR A 539      77.410  84.370  66.650  1.00  0.00           C 
ATOM   1399  O   THR A 539      78.520  83.910  66.890  1.00  0.00           O 
ATOM   1400  N   ILE A 540      77.040  85.520  67.190  1.00  0.00           N 
ATOM   1401  HN  ILE A 540      76.090  85.790  67.030  1.00  0.00           H 
ATOM   1402  CA  ILE A 540      77.900  86.430  67.900  1.00  0.00           C 
ATOM   1403  HA  ILE A 540      78.920  86.130  67.700  1.00  0.00           H 
ATOM   1404  CB  ILE A 540      77.720  87.890  67.450  1.00  0.00           C 
ATOM   1405  HB  ILE A 540      78.580  88.410  67.920  1.00  0.00           H 
ATOM   1406  CG2 ILE A 540      77.940  87.930  65.920  1.00  0.00           C 
ATOM   1407 1HG2 ILE A 540      77.280  87.200  65.400  1.00  0.00           H 
ATOM   1408 2HG2 ILE A 540      77.810  88.930  65.450  1.00  0.00           H 
ATOM   1409 3HG2 ILE A 540      78.990  87.660  65.670  1.00  0.00           H 
ATOM   1410  CG1 ILE A 540      76.390  88.520  67.920  1.00  0.00           C 
ATOM   1411 1HG1 ILE A 540      75.590  87.760  67.810  1.00  0.00           H 
ATOM   1412 2HG1 ILE A 540      76.510  88.730  69.000  1.00  0.00           H 
ATOM   1413  CD  ILE A 540      75.980  89.880  67.360  1.00  0.00           C 
ATOM   1414  HD1 ILE A 540      75.960  89.900  66.250  1.00  0.00           H 
ATOM   1415  HD2 ILE A 540      75.160  90.390  67.910  1.00  0.00           H 
ATOM   1416  HD3 ILE A 540      76.830  90.550  67.620  1.00  0.00           H 
ATOM   1417  C   ILE A 540      77.770  86.370  69.380  1.00  0.00           C 
ATOM   1418  O   ILE A 540      78.380  87.100  70.160  1.00  0.00           O 
ATOM   1419  N   ILE A 541      77.040  85.360  69.850  1.00  0.00           N 
ATOM   1420  HN  ILE A 541      76.700  84.640  69.250  1.00  0.00           H 
ATOM   1421  CA  ILE A 541      77.060  84.910  71.190  1.00  0.00           C 
ATOM   1422  HA  ILE A 541      78.060  85.080  71.560  1.00  0.00           H 
ATOM   1423  CB  ILE A 541      76.060  85.570  72.060  1.00  0.00           C 
ATOM   1424  HB  ILE A 541      76.160  85.270  73.130  1.00  0.00           H 
ATOM   1425  CG2 ILE A 541      76.270  87.130  72.080  1.00  0.00           C 
ATOM   1426 1HG2 ILE A 541      75.450  87.520  72.730  1.00  0.00           H 
ATOM   1427 2HG2 ILE A 541      77.250  87.460  72.490  1.00  0.00           H 
ATOM   1428 3HG2 ILE A 541      76.110  87.590  71.080  1.00  0.00           H 
ATOM   1429  CG1 ILE A 541      74.550  85.270  71.730  1.00  0.00           C 
ATOM   1430 1HG1 ILE A 541      74.270  85.790  70.790  1.00  0.00           H 
ATOM   1431 2HG1 ILE A 541      74.560  84.200  71.440  1.00  0.00           H 
ATOM   1432  CD  ILE A 541      73.530  85.580  72.840  1.00  0.00           C 
ATOM   1433  HD1 ILE A 541      72.470  85.300  72.670  1.00  0.00           H 
ATOM   1434  HD2 ILE A 541      73.880  85.060  73.760  1.00  0.00           H 
ATOM   1435  HD3 ILE A 541      73.610  86.670  73.030  1.00  0.00           H 
ATOM   1436  C   ILE A 541      76.850  83.340  71.140  1.00  0.00           C 
ATOM   1437  O   ILE A 541      76.380  82.800  70.120  1.00  0.00           O 
ATOM   1438  N   ASP A 542      77.340  82.630  72.120  1.00  0.00           N 
ATOM   1439  HN  ASP A 542      78.010  83.030  72.750  1.00  0.00           H 
ATOM   1440  CA  ASP A 542      77.110  81.220  72.210  1.00  0.00           C 
ATOM   1441  HA  ASP A 542      77.380  80.860  71.230  1.00  0.00           H 
ATOM   1442  CB  ASP A 542      78.030  80.520  73.300  1.00  0.00           C 
ATOM   1443  HB1 ASP A 542      77.840  81.110  74.230  1.00  0.00           H 
ATOM   1444  HB2 ASP A 542      77.840  79.430  73.250  1.00  0.00           H 
ATOM   1445  CG  ASP A 542      79.530  80.650  73.140  1.00  0.00           C 
ATOM   1446  OD1 ASP A 542      79.980  80.970  72.060  1.00  0.00           O 
ATOM   1447  OD2 ASP A 542      80.300  80.260  74.040  1.00  0.00           O 
ATOM   1448  C   ASP A 542      75.690  80.800  72.570  1.00  0.00           C 
ATOM   1449  O   ASP A 542      75.010  81.560  73.210  1.00  0.00           O 
ATOM   1450  N   GLY A 543      75.280  79.640  72.120  1.00  0.00           N 
ATOM   1451  HN  GLY A 543      75.860  79.220  71.420  1.00  0.00           H 
ATOM   1452  CA  GLY A 543      74.230  78.890  72.610  1.00  0.00           C 
ATOM   1453  HA1 GLY A 543      73.340  79.100  72.040  1.00  0.00           H 
ATOM   1454  HA2 GLY A 543      74.510  77.860  72.430  1.00  0.00           H 
ATOM   1455  C   GLY A 543      73.950  78.920  74.090  1.00  0.00           C 
ATOM   1456  O   GLY A 543      74.810  78.560  74.900  1.00  0.00           O 
ATOM   1457  N   PRO A 544      72.750  79.280  74.610  1.00  0.00           N 
ATOM   1458  CD  PRO A 544      71.820  80.170  73.900  1.00  0.00           C 
ATOM   1459  HD1 PRO A 544      71.210  79.660  73.130  1.00  0.00           H 
ATOM   1460  HD2 PRO A 544      72.410  81.010  73.480  1.00  0.00           H 
ATOM   1461  CA  PRO A 544      72.390  79.250  76.030  1.00  0.00           C 
ATOM   1462  HA  PRO A 544      73.090  79.950  76.450  1.00  0.00           H 
ATOM   1463  CB  PRO A 544      70.920  79.710  76.100  1.00  0.00           C 
ATOM   1464  HB1 PRO A 544      70.170  78.890  76.030  1.00  0.00           H 
ATOM   1465  HB2 PRO A 544      70.680  80.190  77.070  1.00  0.00           H 
ATOM   1466  CG  PRO A 544      70.790  80.730  74.940  1.00  0.00           C 
ATOM   1467  HG1 PRO A 544      69.740  80.940  74.630  1.00  0.00           H 
ATOM   1468  HG2 PRO A 544      71.150  81.710  75.320  1.00  0.00           H 
ATOM   1469  C   PRO A 544      72.540  77.900  76.670  1.00  0.00           C 
ATOM   1470  O   PRO A 544      71.880  77.000  76.180  1.00  0.00           O 
ATOM   1471  N   ALA A 545      73.350  77.780  77.760  1.00  0.00           N 
ATOM   1472  HN  ALA A 545      74.000  78.510  77.960  1.00  0.00           H 
ATOM   1473  CA  ALA A 545      73.680  76.560  78.450  1.00  0.00           C 
ATOM   1474  HA  ALA A 545      72.740  76.030  78.420  1.00  0.00           H 
ATOM   1475  CB  ALA A 545      74.840  75.670  77.790  1.00  0.00           C 
ATOM   1476  HB1 ALA A 545      75.090  74.690  78.240  1.00  0.00           H 
ATOM   1477  HB2 ALA A 545      74.670  75.400  76.720  1.00  0.00           H 
ATOM   1478  HB3 ALA A 545      75.770  76.270  77.790  1.00  0.00           H 
ATOM   1479  C   ALA A 545      74.010  76.750  79.890  1.00  0.00           C 
ATOM   1480  O   ALA A 545      74.390  77.840  80.270  1.00  0.00           O 
ATOM   1481  N   ASN A 546      73.880  75.620  80.680  1.00  0.00           N 
ATOM   1482  HN  ASN A 546      73.760  74.730  80.250  1.00  0.00           H 
ATOM   1483  CA  ASN A 546      74.180  75.710  82.030  1.00  0.00           C 
ATOM   1484  HA  ASN A 546      74.950  76.440  82.240  1.00  0.00           H 
ATOM   1485  CB  ASN A 546      72.930  76.220  82.910  1.00  0.00           C 
ATOM   1486  HB1 ASN A 546      72.490  77.160  82.530  1.00  0.00           H 
ATOM   1487  HB2 ASN A 546      72.170  75.430  82.730  1.00  0.00           H 
ATOM   1488  CG  ASN A 546      73.140  76.170  84.410  1.00  0.00           C 
ATOM   1489  OD1 ASN A 546      73.810  75.310  84.970  1.00  0.00           O 
ATOM   1490  ND2 ASN A 546      72.410  77.110  85.020  1.00  0.00           N 
ATOM   1491 1HD2 ASN A 546      72.350  77.990  84.550  1.00  0.00           H 
ATOM   1492 2HD2 ASN A 546      72.600  77.120  86.000  1.00  0.00           H 
ATOM   1493  C   ASN A 546      74.780  74.350  82.370  1.00  0.00           C 
ATOM   1494  O   ASN A 546      75.920  74.310  82.820  1.00  0.00           O 
ATOM   1495  N   TYR A 547      74.040  73.270  82.140  1.00  0.00           N 
ATOM   1496  HN  TYR A 547      73.120  73.360  81.770  1.00  0.00           H 
ATOM   1497  CA  TYR A 547      74.640  71.910  82.340  1.00  0.00           C 
ATOM   1498  HA  TYR A 547      74.060  71.210  81.770  1.00  0.00           H 
ATOM   1499  CB  TYR A 547      76.070  71.720  81.750  1.00  0.00           C 
ATOM   1500  HB1 TYR A 547      76.800  72.290  82.360  1.00  0.00           H 
ATOM   1501  HB2 TYR A 547      76.460  70.720  82.040  1.00  0.00           H 
ATOM   1502  CG  TYR A 547      76.170  71.980  80.280  1.00  0.00           C 
ATOM   1503  CD1 TYR A 547      75.450  71.230  79.360  1.00  0.00           C 
ATOM   1504  HD1 TYR A 547      74.740  70.450  79.590  1.00  0.00           H 
ATOM   1505  CE1 TYR A 547      75.770  71.430  78.050  1.00  0.00           C 
ATOM   1506  HE1 TYR A 547      75.330  70.790  77.310  1.00  0.00           H 
ATOM   1507  CZ  TYR A 547      76.680  72.380  77.620  1.00  0.00           C 
ATOM   1508  OH  TYR A 547      77.080  72.480  76.330  1.00  0.00           O 
ATOM   1509  HH  TYR A 547      76.560  71.970  75.700  1.00  0.00           H 
ATOM   1510  CD2 TYR A 547      77.180  72.920  79.910  1.00  0.00           C 
ATOM   1511  HD2 TYR A 547      77.730  73.480  80.650  1.00  0.00           H 
ATOM   1512  CE2 TYR A 547      77.430  73.170  78.530  1.00  0.00           C 
ATOM   1513  HE2 TYR A 547      78.220  73.820  78.200  1.00  0.00           H 
ATOM   1514  C   TYR A 547      74.550  71.410  83.790  1.00  0.00           C 
ATOM   1515  O   TYR A 547      74.390  70.190  84.050  1.00  0.00           O 
ATOM   1516  N   ASN A 548      74.430  72.320  84.760  1.00  0.00           N 
ATOM   1517  HN  ASN A 548      74.670  73.270  84.590  1.00  0.00           H 
ATOM   1518  CA  ASN A 548      74.360  71.880  86.140  1.00  0.00           C 
ATOM   1519  HA  ASN A 548      74.830  70.930  86.340  1.00  0.00           H 
ATOM   1520  CB  ASN A 548      74.990  72.870  87.050  1.00  0.00           C 
ATOM   1521  HB1 ASN A 548      74.750  73.900  86.710  1.00  0.00           H 
ATOM   1522  HB2 ASN A 548      74.740  72.710  88.120  1.00  0.00           H 
ATOM   1523  CG  ASN A 548      76.490  72.720  86.970  1.00  0.00           C 
ATOM   1524  OD1 ASN A 548      77.020  71.660  86.760  1.00  0.00           O 
ATOM   1525  ND2 ASN A 548      77.100  73.820  87.420  1.00  0.00           N 
ATOM   1526 1HD2 ASN A 548      76.680  74.720  87.510  1.00  0.00           H 
ATOM   1527 2HD2 ASN A 548      78.090  73.790  87.560  1.00  0.00           H 
ATOM   1528  C   ASN A 548      72.870  71.950  86.510  1.00  0.00           C 
ATOM   1529  O   ASN A 548      72.520  71.800  87.690  1.00  0.00           O 
ATOM   1530  N   VAL A 549      72.000  72.230  85.500  1.00  0.00           N 
ATOM   1531  HN  VAL A 549      72.390  72.210  84.580  1.00  0.00           H 
ATOM   1532  CA  VAL A 549      70.560  72.350  85.530  1.00  0.00           C 
ATOM   1533  HA  VAL A 549      70.250  71.930  86.480  1.00  0.00           H 
ATOM   1534  CB  VAL A 549      70.270  73.850  85.490  1.00  0.00           C 
ATOM   1535  HB  VAL A 549      71.230  74.400  85.530  1.00  0.00           H 
ATOM   1536  CG1 VAL A 549      69.530  74.330  84.160  1.00  0.00           C 
ATOM   1537 1HG1 VAL A 549      69.380  75.430  84.250  1.00  0.00           H 
ATOM   1538 2HG1 VAL A 549      70.020  74.130  83.180  1.00  0.00           H 
ATOM   1539 3HG1 VAL A 549      68.550  73.820  84.090  1.00  0.00           H 
ATOM   1540  CG2 VAL A 549      69.520  74.190  86.850  1.00  0.00           C 
ATOM   1541 1HG2 VAL A 549      69.510  75.290  87.000  1.00  0.00           H 
ATOM   1542 2HG2 VAL A 549      68.460  73.930  86.630  1.00  0.00           H 
ATOM   1543 3HG2 VAL A 549      69.950  73.680  87.730  1.00  0.00           H 
ATOM   1544  C   VAL A 549      69.920  71.470  84.380  1.00  0.00           C 
ATOM   1545  O   VAL A 549      70.540  71.300  83.320  1.00  0.00           O 
ATOM   1546  N   ASP A 550      68.670  70.990  84.550  1.00  0.00           N 
ATOM   1547  HN  ASP A 550      68.180  71.220  85.380  1.00  0.00           H 
ATOM   1548  CA  ASP A 550      67.890  70.320  83.550  1.00  0.00           C 
ATOM   1549  HA  ASP A 550      68.580  69.910  82.820  1.00  0.00           H 
ATOM   1550  CB  ASP A 550      66.990  69.170  84.060  1.00  0.00           C 
ATOM   1551  HB1 ASP A 550      66.400  69.560  84.920  1.00  0.00           H 
ATOM   1552  HB2 ASP A 550      66.420  68.830  83.170  1.00  0.00           H 
ATOM   1553  CG  ASP A 550      67.840  67.960  84.490  1.00  0.00           C 
ATOM   1554  OD1 ASP A 550      68.950  67.780  83.960  1.00  0.00           O 
ATOM   1555  OD2 ASP A 550      67.320  67.200  85.370  1.00  0.00           O 
ATOM   1556  C   ASP A 550      67.060  71.380  82.820  1.00  0.00           C 
ATOM   1557  O   ASP A 550      66.010  71.760  83.290  1.00  0.00           O 
ATOM   1558  N   LEU A 551      67.630  71.810  81.700  1.00  0.00           N 
ATOM   1559  HN  LEU A 551      68.540  71.470  81.480  1.00  0.00           H 
ATOM   1560  CA  LEU A 551      66.930  72.720  80.750  1.00  0.00           C 
ATOM   1561  HA  LEU A 551      66.470  73.420  81.440  1.00  0.00           H 
ATOM   1562  CB  LEU A 551      67.890  73.260  79.690  1.00  0.00           C 
ATOM   1563  HB1 LEU A 551      68.340  72.500  79.010  1.00  0.00           H 
ATOM   1564  HB2 LEU A 551      67.370  73.980  79.020  1.00  0.00           H 
ATOM   1565  CG  LEU A 551      69.140  74.000  80.320  1.00  0.00           C 
ATOM   1566  HG  LEU A 551      69.690  73.420  81.090  1.00  0.00           H 
ATOM   1567  CD1 LEU A 551      70.170  74.380  79.240  1.00  0.00           C 
ATOM   1568 1HD1 LEU A 551      69.710  75.040  78.480  1.00  0.00           H 
ATOM   1569 2HD1 LEU A 551      71.060  74.900  79.660  1.00  0.00           H 
ATOM   1570 3HD1 LEU A 551      70.520  73.470  78.700  1.00  0.00           H 
ATOM   1571  CD2 LEU A 551      68.590  75.360  80.860  1.00  0.00           C 
ATOM   1572 1HD2 LEU A 551      69.360  76.030  81.300  1.00  0.00           H 
ATOM   1573 2HD2 LEU A 551      68.130  75.950  80.040  1.00  0.00           H 
ATOM   1574 3HD2 LEU A 551      67.800  75.250  81.640  1.00  0.00           H 
ATOM   1575  C   LEU A 551      65.610  72.040  80.100  1.00  0.00           C 
ATOM   1576  O   LEU A 551      65.640  70.800  79.910  1.00  0.00           O 
ATOM   1577  N   PRO A 552      64.470  72.760  79.920  1.00  0.00           N 
ATOM   1578  CD  PRO A 552      64.360  74.180  80.380  1.00  0.00           C 
ATOM   1579  HD1 PRO A 552      65.070  74.820  79.810  1.00  0.00           H 
ATOM   1580  HD2 PRO A 552      64.540  74.150  81.480  1.00  0.00           H 
ATOM   1581  CA  PRO A 552      63.260  72.360  79.230  1.00  0.00           C 
ATOM   1582  HA  PRO A 552      62.690  71.640  79.790  1.00  0.00           H 
ATOM   1583  CB  PRO A 552      62.440  73.610  79.030  1.00  0.00           C 
ATOM   1584  HB1 PRO A 552      62.740  74.040  78.050  1.00  0.00           H 
ATOM   1585  HB2 PRO A 552      61.360  73.360  78.950  1.00  0.00           H 
ATOM   1586  CG  PRO A 552      62.830  74.550  80.140  1.00  0.00           C 
ATOM   1587  HG1 PRO A 552      62.380  75.520  79.830  1.00  0.00           H 
ATOM   1588  HG2 PRO A 552      62.330  74.280  81.090  1.00  0.00           H 
ATOM   1589  C   PRO A 552      63.660  71.660  77.900  1.00  0.00           C 
ATOM   1590  O   PRO A 552      64.270  72.330  77.070  1.00  0.00           O 
ATOM   1591  N   PHE A 553      63.260  70.430  77.640  1.00  0.00           N 
ATOM   1592  HN  PHE A 553      62.830  69.940  78.390  1.00  0.00           H 
ATOM   1593  CA  PHE A 553      63.530  69.770  76.390  1.00  0.00           C 
ATOM   1594  HA  PHE A 553      64.580  69.510  76.370  1.00  0.00           H 
ATOM   1595  CB  PHE A 553      62.760  68.470  76.390  1.00  0.00           C 
ATOM   1596  HB1 PHE A 553      62.850  67.820  75.490  1.00  0.00           H 
ATOM   1597  HB2 PHE A 553      63.190  67.860  77.220  1.00  0.00           H 
ATOM   1598  CG  PHE A 553      61.220  68.550  76.480  1.00  0.00           C 
ATOM   1599  CD1 PHE A 553      60.530  68.770  77.670  1.00  0.00           C 
ATOM   1600  HD1 PHE A 553      61.100  68.870  78.580  1.00  0.00           H 
ATOM   1601  CE1 PHE A 553      59.130  68.720  77.670  1.00  0.00           C 
ATOM   1602  HE1 PHE A 553      58.600  68.940  78.590  1.00  0.00           H 
ATOM   1603  CZ  PHE A 553      58.390  68.370  76.510  1.00  0.00           C 
ATOM   1604  HZ  PHE A 553      57.310  68.400  76.540  1.00  0.00           H 
ATOM   1605  CD2 PHE A 553      60.510  68.300  75.290  1.00  0.00           C 
ATOM   1606  HD2 PHE A 553      61.010  67.920  74.410  1.00  0.00           H 
ATOM   1607  CE2 PHE A 553      59.100  68.200  75.320  1.00  0.00           C 
ATOM   1608  HE2 PHE A 553      58.550  67.830  74.460  1.00  0.00           H 
ATOM   1609  C   PHE A 553      63.200  70.530  75.060  1.00  0.00           C 
ATOM   1610  O   PHE A 553      63.900  70.360  74.060  1.00  0.00           O 
ATOM   1611  N   MET A 554      62.180  71.430  75.040  1.00  0.00           N 
ATOM   1612  HN  MET A 554      61.640  71.520  75.880  1.00  0.00           H 
ATOM   1613  CA  MET A 554      61.600  72.100  73.880  1.00  0.00           C 
ATOM   1614  HA  MET A 554      61.510  71.460  73.020  1.00  0.00           H 
ATOM   1615  CB  MET A 554      60.120  72.680  74.230  1.00  0.00           C 
ATOM   1616  HB1 MET A 554      59.610  71.910  74.850  1.00  0.00           H 
ATOM   1617  HB2 MET A 554      60.180  73.570  74.890  1.00  0.00           H 
ATOM   1618  CG  MET A 554      59.250  72.970  72.980  1.00  0.00           C 
ATOM   1619  HG1 MET A 554      58.290  73.440  73.280  1.00  0.00           H 
ATOM   1620  HG2 MET A 554      59.690  73.790  72.380  1.00  0.00           H 
ATOM   1621  SD  MET A 554      58.900  71.540  71.950  1.00  0.00           S 
ATOM   1622  CE  MET A 554      58.260  72.660  70.680  1.00  0.00           C 
ATOM   1623  HE1 MET A 554      57.160  72.710  70.780  1.00  0.00           H 
ATOM   1624  HE2 MET A 554      58.830  73.600  70.540  1.00  0.00           H 
ATOM   1625  HE3 MET A 554      58.330  72.120  69.710  1.00  0.00           H 
ATOM   1626  C   MET A 554      62.560  73.200  73.410  1.00  0.00           C 
ATOM   1627  O   MET A 554      62.510  73.550  72.230  1.00  0.00           O 
ATOM   1628  N   TYR A 555      63.460  73.730  74.340  1.00  0.00           N 
ATOM   1629  HN  TYR A 555      63.310  73.300  75.230  1.00  0.00           H 
ATOM   1630  CA  TYR A 555      64.560  74.560  73.970  1.00  0.00           C 
ATOM   1631  HA  TYR A 555      64.110  75.320  73.350  1.00  0.00           H 
ATOM   1632  CB  TYR A 555      65.160  75.280  75.100  1.00  0.00           C 
ATOM   1633  HB1 TYR A 555      64.600  76.100  75.610  1.00  0.00           H 
ATOM   1634  HB2 TYR A 555      65.290  74.580  75.950  1.00  0.00           H 
ATOM   1635  CG  TYR A 555      66.640  75.840  74.900  1.00  0.00           C 
ATOM   1636  CD1 TYR A 555      66.880  76.910  74.010  1.00  0.00           C 
ATOM   1637  HD1 TYR A 555      66.170  77.620  73.610  1.00  0.00           H 
ATOM   1638  CE1 TYR A 555      68.250  77.260  73.750  1.00  0.00           C 
ATOM   1639  HE1 TYR A 555      68.650  78.040  73.120  1.00  0.00           H 
ATOM   1640  CZ  TYR A 555      69.220  76.420  74.290  1.00  0.00           C 
ATOM   1641  OH  TYR A 555      70.570  76.660  73.970  1.00  0.00           O 
ATOM   1642  HH  TYR A 555      71.180  76.530  74.700  1.00  0.00           H 
ATOM   1643  CD2 TYR A 555      67.680  75.150  75.410  1.00  0.00           C 
ATOM   1644  HD2 TYR A 555      67.490  74.250  75.980  1.00  0.00           H 
ATOM   1645  CE2 TYR A 555      69.020  75.380  75.090  1.00  0.00           C 
ATOM   1646  HE2 TYR A 555      69.750  74.730  75.560  1.00  0.00           H 
ATOM   1647  C   TYR A 555      65.550  74.000  72.990  1.00  0.00           C 
ATOM   1648  O   TYR A 555      65.810  74.670  72.010  1.00  0.00           O 
ATOM   1649  N   SER A 556      66.040  72.780  73.240  1.00  0.00           N 
ATOM   1650  HN  SER A 556      65.800  72.330  74.100  1.00  0.00           H 
ATOM   1651  CA  SER A 556      66.890  72.030  72.360  1.00  0.00           C 
ATOM   1652  HA  SER A 556      67.770  72.620  72.140  1.00  0.00           H 
ATOM   1653  CB  SER A 556      67.380  70.700  73.070  1.00  0.00           C 
ATOM   1654  HB1 SER A 556      66.490  70.060  73.250  1.00  0.00           H 
ATOM   1655  HB2 SER A 556      67.980  70.120  72.340  1.00  0.00           H 
ATOM   1656  OG  SER A 556      68.160  70.910  74.250  1.00  0.00           O 
ATOM   1657  HG1 SER A 556      69.040  71.080  73.900  1.00  0.00           H 
ATOM   1658  C   SER A 556      66.350  71.700  70.960  1.00  0.00           C 
ATOM   1659  O   SER A 556      67.040  71.880  69.970  1.00  0.00           O 
ATOM   1660  N   ILE A 557      65.070  71.230  70.930  1.00  0.00           N 
ATOM   1661  HN  ILE A 557      64.600  70.970  71.770  1.00  0.00           H 
ATOM   1662  CA  ILE A 557      64.320  71.110  69.720  1.00  0.00           C 
ATOM   1663  HA  ILE A 557      64.900  70.490  69.050  1.00  0.00           H 
ATOM   1664  CB  ILE A 557      62.970  70.470  69.910  1.00  0.00           C 
ATOM   1665  HB  ILE A 557      62.440  71.130  70.620  1.00  0.00           H 
ATOM   1666  CG2 ILE A 557      62.200  70.270  68.590  1.00  0.00           C 
ATOM   1667 1HG2 ILE A 557      61.130  70.100  68.820  1.00  0.00           H 
ATOM   1668 2HG2 ILE A 557      62.190  71.120  67.880  1.00  0.00           H 
ATOM   1669 3HG2 ILE A 557      62.520  69.430  67.930  1.00  0.00           H 
ATOM   1670  CG1 ILE A 557      63.080  69.040  70.700  1.00  0.00           C 
ATOM   1671 1HG1 ILE A 557      63.580  68.300  70.040  1.00  0.00           H 
ATOM   1672 2HG1 ILE A 557      63.630  69.110  71.660  1.00  0.00           H 
ATOM   1673  CD  ILE A 557      61.680  68.530  71.130  1.00  0.00           C 
ATOM   1674  HD1 ILE A 557      61.060  68.310  70.240  1.00  0.00           H 
ATOM   1675  HD2 ILE A 557      61.770  67.620  71.760  1.00  0.00           H 
ATOM   1676  HD3 ILE A 557      61.170  69.360  71.670  1.00  0.00           H 
ATOM   1677  C   ILE A 557      64.130  72.470  68.870  1.00  0.00           C 
ATOM   1678  O   ILE A 557      64.260  72.540  67.640  1.00  0.00           O 
ATOM   1679  N   THR A 558      63.780  73.590  69.580  1.00  0.00           N 
ATOM   1680  HN  THR A 558      63.490  73.350  70.500  1.00  0.00           H 
ATOM   1681  CA  THR A 558      63.610  74.910  69.090  1.00  0.00           C 
ATOM   1682  HA  THR A 558      62.990  74.870  68.210  1.00  0.00           H 
ATOM   1683  CB  THR A 558      62.960  75.870  70.070  1.00  0.00           C 
ATOM   1684  HB  THR A 558      63.500  76.080  71.020  1.00  0.00           H 
ATOM   1685  OG1 THR A 558      61.690  75.340  70.440  1.00  0.00           O 
ATOM   1686  HG1 THR A 558      61.940  74.540  70.920  1.00  0.00           H 
ATOM   1687  CG2 THR A 558      62.640  77.230  69.430  1.00  0.00           C 
ATOM   1688 1HG2 THR A 558      61.900  77.890  69.940  1.00  0.00           H 
ATOM   1689 2HG2 THR A 558      63.520  77.880  69.240  1.00  0.00           H 
ATOM   1690 3HG2 THR A 558      62.300  77.080  68.380  1.00  0.00           H 
ATOM   1691  C   THR A 558      64.950  75.480  68.670  1.00  0.00           C 
ATOM   1692  O   THR A 558      65.020  76.060  67.570  1.00  0.00           O 
ATOM   1693  N   TYR A 559      65.990  75.260  69.420  1.00  0.00           N 
ATOM   1694  HN  TYR A 559      65.860  74.860  70.320  1.00  0.00           H 
ATOM   1695  CA  TYR A 559      67.340  75.690  69.050  1.00  0.00           C 
ATOM   1696  HA  TYR A 559      67.070  76.640  68.620  1.00  0.00           H 
ATOM   1697  CB  TYR A 559      68.240  75.730  70.290  1.00  0.00           C 
ATOM   1698  HB1 TYR A 559      67.790  76.100  71.230  1.00  0.00           H 
ATOM   1699  HB2 TYR A 559      68.630  74.710  70.520  1.00  0.00           H 
ATOM   1700  CG  TYR A 559      69.530  76.540  70.210  1.00  0.00           C 
ATOM   1701  CD1 TYR A 559      69.490  77.850  69.760  1.00  0.00           C 
ATOM   1702  HD1 TYR A 559      68.560  78.370  69.560  1.00  0.00           H 
ATOM   1703  CE1 TYR A 559      70.610  78.610  69.540  1.00  0.00           C 
ATOM   1704  HE1 TYR A 559      70.450  79.610  69.170  1.00  0.00           H 
ATOM   1705  CZ  TYR A 559      71.850  78.020  69.770  1.00  0.00           C 
ATOM   1706  OH  TYR A 559      73.010  78.780  69.440  1.00  0.00           O 
ATOM   1707  HH  TYR A 559      73.780  78.220  69.560  1.00  0.00           H 
ATOM   1708  CD2 TYR A 559      70.770  75.940  70.460  1.00  0.00           C 
ATOM   1709  HD2 TYR A 559      70.890  74.990  70.960  1.00  0.00           H 
ATOM   1710  CE2 TYR A 559      71.960  76.690  70.240  1.00  0.00           C 
ATOM   1711  HE2 TYR A 559      72.930  76.300  70.520  1.00  0.00           H 
ATOM   1712  C   TYR A 559      67.980  74.900  67.920  1.00  0.00           C 
ATOM   1713  O   TYR A 559      68.540  75.640  67.100  1.00  0.00           O 
ATOM   1714  N   ALA A 560      67.790  73.560  67.880  1.00  0.00           N 
ATOM   1715  HN  ALA A 560      67.350  73.010  68.590  1.00  0.00           H 
ATOM   1716  CA  ALA A 560      68.240  72.850  66.730  1.00  0.00           C 
ATOM   1717  HA  ALA A 560      69.300  72.990  66.570  1.00  0.00           H 
ATOM   1718  CB  ALA A 560      68.050  71.340  66.950  1.00  0.00           C 
ATOM   1719  HB1 ALA A 560      68.410  70.840  66.020  1.00  0.00           H 
ATOM   1720  HB2 ALA A 560      68.760  71.010  67.740  1.00  0.00           H 
ATOM   1721  HB3 ALA A 560      66.980  71.270  67.240  1.00  0.00           H 
ATOM   1722  C   ALA A 560      67.580  73.250  65.400  1.00  0.00           C 
ATOM   1723  O   ALA A 560      68.230  73.390  64.420  1.00  0.00           O 
ATOM   1724  N   ALA A 561      66.260  73.520  65.400  1.00  0.00           N 
ATOM   1725  HN  ALA A 561      65.860  73.500  66.310  1.00  0.00           H 
ATOM   1726  CA  ALA A 561      65.570  74.070  64.270  1.00  0.00           C 
ATOM   1727  HA  ALA A 561      65.620  73.440  63.390  1.00  0.00           H 
ATOM   1728  CB  ALA A 561      64.110  74.260  64.600  1.00  0.00           C 
ATOM   1729  HB1 ALA A 561      63.680  73.310  64.980  1.00  0.00           H 
ATOM   1730  HB2 ALA A 561      63.880  75.060  65.340  1.00  0.00           H 
ATOM   1731  HB3 ALA A 561      63.590  74.450  63.640  1.00  0.00           H 
ATOM   1732  C   ALA A 561      66.080  75.460  63.890  1.00  0.00           C 
ATOM   1733  O   ALA A 561      66.260  75.760  62.720  1.00  0.00           O 
ATOM   1734  N   PHE A 562      66.200  76.340  64.880  1.00  0.00           N 
ATOM   1735  HN  PHE A 562      66.080  76.170  65.850  1.00  0.00           H 
ATOM   1736  CA  PHE A 562      66.720  77.700  64.630  1.00  0.00           C 
ATOM   1737  HA  PHE A 562      66.090  78.030  63.810  1.00  0.00           H 
ATOM   1738  CB  PHE A 562      66.580  78.420  66.070  1.00  0.00           C 
ATOM   1739  HB1 PHE A 562      65.510  78.420  66.370  1.00  0.00           H 
ATOM   1740  HB2 PHE A 562      67.160  77.750  66.740  1.00  0.00           H 
ATOM   1741  CG  PHE A 562      67.020  79.840  66.150  1.00  0.00           C 
ATOM   1742  CD1 PHE A 562      66.280  80.910  65.480  1.00  0.00           C 
ATOM   1743  HD1 PHE A 562      65.310  80.770  65.040  1.00  0.00           H 
ATOM   1744  CE1 PHE A 562      66.850  82.180  65.500  1.00  0.00           C 
ATOM   1745  HE1 PHE A 562      66.300  83.030  65.120  1.00  0.00           H 
ATOM   1746  CZ  PHE A 562      68.060  82.430  66.140  1.00  0.00           C 
ATOM   1747  HZ  PHE A 562      68.410  83.450  66.170  1.00  0.00           H 
ATOM   1748  CD2 PHE A 562      68.300  80.100  66.720  1.00  0.00           C 
ATOM   1749  HD2 PHE A 562      68.870  79.270  67.100  1.00  0.00           H 
ATOM   1750  CE2 PHE A 562      68.760  81.350  66.650  1.00  0.00           C 
ATOM   1751  HE2 PHE A 562      69.740  81.540  67.070  1.00  0.00           H 
ATOM   1752  C   PHE A 562      68.080  77.750  64.020  1.00  0.00           C 
ATOM   1753  O   PHE A 562      68.310  78.560  63.110  1.00  0.00           O 
ATOM   1754  N   ALA A 563      69.000  76.940  64.480  1.00  0.00           N 
ATOM   1755  HN  ALA A 563      68.710  76.410  65.280  1.00  0.00           H 
ATOM   1756  CA  ALA A 563      70.440  76.960  64.080  1.00  0.00           C 
ATOM   1757  HA  ALA A 563      70.780  77.960  64.300  1.00  0.00           H 
ATOM   1758  CB  ALA A 563      71.200  75.930  65.000  1.00  0.00           C 
ATOM   1759  HB1 ALA A 563      72.290  75.900  64.780  1.00  0.00           H 
ATOM   1760  HB2 ALA A 563      71.060  76.360  66.020  1.00  0.00           H 
ATOM   1761  HB3 ALA A 563      70.730  74.930  65.010  1.00  0.00           H 
ATOM   1762  C   ALA A 563      70.590  76.780  62.540  1.00  0.00           C 
ATOM   1763  O   ALA A 563      71.220  77.510  61.850  1.00  0.00           O 
ATOM   1764  N   ILE A 564      69.910  75.730  62.060  1.00  0.00           N 
ATOM   1765  HN  ILE A 564      69.670  75.000  62.700  1.00  0.00           H 
ATOM   1766  CA  ILE A 564      69.650  75.410  60.730  1.00  0.00           C 
ATOM   1767  HA  ILE A 564      70.620  75.270  60.270  1.00  0.00           H 
ATOM   1768  CB  ILE A 564      68.830  74.080  60.600  1.00  0.00           C 
ATOM   1769  HB  ILE A 564      67.910  74.210  61.220  1.00  0.00           H 
ATOM   1770  CG2 ILE A 564      68.540  73.850  59.100  1.00  0.00           C 
ATOM   1771 1HG2 ILE A 564      69.420  73.820  58.430  1.00  0.00           H 
ATOM   1772 2HG2 ILE A 564      68.070  72.840  59.020  1.00  0.00           H 
ATOM   1773 3HG2 ILE A 564      67.810  74.630  58.780  1.00  0.00           H 
ATOM   1774  CG1 ILE A 564      69.490  72.870  61.270  1.00  0.00           C 
ATOM   1775 1HG1 ILE A 564      70.200  72.360  60.580  1.00  0.00           H 
ATOM   1776 2HG1 ILE A 564      69.930  73.250  62.220  1.00  0.00           H 
ATOM   1777  CD  ILE A 564      68.450  71.740  61.640  1.00  0.00           C 
ATOM   1778  HD1 ILE A 564      69.050  70.990  62.200  1.00  0.00           H 
ATOM   1779  HD2 ILE A 564      67.680  72.190  62.300  1.00  0.00           H 
ATOM   1780  HD3 ILE A 564      67.940  71.230  60.800  1.00  0.00           H 
ATOM   1781  C   ILE A 564      69.110  76.540  59.940  1.00  0.00           C 
ATOM   1782  O   ILE A 564      69.730  77.020  58.960  1.00  0.00           O 
ATOM   1783  N   ILE A 565      68.000  77.170  60.370  1.00  0.00           N 
ATOM   1784  HN  ILE A 565      67.520  76.850  61.180  1.00  0.00           H 
ATOM   1785  CA  ILE A 565      67.300  78.190  59.610  1.00  0.00           C 
ATOM   1786  HA  ILE A 565      67.120  77.750  58.640  1.00  0.00           H 
ATOM   1787  CB  ILE A 565      65.880  78.460  60.160  1.00  0.00           C 
ATOM   1788  HB  ILE A 565      66.010  78.790  61.210  1.00  0.00           H 
ATOM   1789  CG2 ILE A 565      65.150  79.630  59.520  1.00  0.00           C 
ATOM   1790 1HG2 ILE A 565      64.310  80.020  60.140  1.00  0.00           H 
ATOM   1791 2HG2 ILE A 565      65.790  80.530  59.350  1.00  0.00           H 
ATOM   1792 3HG2 ILE A 565      64.760  79.340  58.520  1.00  0.00           H 
ATOM   1793  CG1 ILE A 565      65.020  77.150  60.010  1.00  0.00           C 
ATOM   1794 1HG1 ILE A 565      64.860  77.000  58.920  1.00  0.00           H 
ATOM   1795 2HG1 ILE A 565      65.620  76.260  60.280  1.00  0.00           H 
ATOM   1796  CD  ILE A 565      63.600  77.040  60.670  1.00  0.00           C 
ATOM   1797  HD1 ILE A 565      63.720  76.920  61.770  1.00  0.00           H 
ATOM   1798  HD2 ILE A 565      63.080  77.990  60.410  1.00  0.00           H 
ATOM   1799  HD3 ILE A 565      62.940  76.240  60.270  1.00  0.00           H 
ATOM   1800  C   ILE A 565      68.150  79.500  59.510  1.00  0.00           C 
ATOM   1801  O   ILE A 565      68.260  80.000  58.420  1.00  0.00           O 
ATOM   1802  N   ALA A 566      68.780  80.030  60.580  1.00  0.00           N 
ATOM   1803  HN  ALA A 566      68.700  79.580  61.470  1.00  0.00           H 
ATOM   1804  CA  ALA A 566      69.650  81.110  60.530  1.00  0.00           C 
ATOM   1805  HA  ALA A 566      69.050  81.940  60.200  1.00  0.00           H 
ATOM   1806  CB  ALA A 566      69.970  81.550  61.940  1.00  0.00           C 
ATOM   1807  HB1 ALA A 566      70.620  82.450  61.920  1.00  0.00           H 
ATOM   1808  HB2 ALA A 566      69.050  81.760  62.530  1.00  0.00           H 
ATOM   1809  HB3 ALA A 566      70.460  80.670  62.410  1.00  0.00           H 
ATOM   1810  C   ALA A 566      70.910  80.960  59.770  1.00  0.00           C 
ATOM   1811  O   ALA A 566      71.400  81.760  58.950  1.00  0.00           O 
ATOM   1812  N   THR A 567      71.530  79.780  59.880  1.00  0.00           N 
ATOM   1813  HN  THR A 567      71.120  79.100  60.490  1.00  0.00           H 
ATOM   1814  CA  THR A 567      72.750  79.490  59.050  1.00  0.00           C 
ATOM   1815  HA  THR A 567      73.410  80.340  59.130  1.00  0.00           H 
ATOM   1816  CB  THR A 567      73.540  78.250  59.500  1.00  0.00           C 
ATOM   1817  HB  THR A 567      72.940  77.370  59.190  1.00  0.00           H 
ATOM   1818  OG1 THR A 567      73.700  78.200  60.970  1.00  0.00           O 
ATOM   1819  HG1 THR A 567      72.770  78.070  61.180  1.00  0.00           H 
ATOM   1820  CG2 THR A 567      75.010  78.290  58.960  1.00  0.00           C 
ATOM   1821 1HG2 THR A 567      75.360  77.240  58.840  1.00  0.00           H 
ATOM   1822 2HG2 THR A 567      75.090  78.770  57.960  1.00  0.00           H 
ATOM   1823 3HG2 THR A 567      75.710  78.780  59.680  1.00  0.00           H 
ATOM   1824  C   THR A 567      72.390  79.400  57.570  1.00  0.00           C 
ATOM   1825  O   THR A 567      73.210  79.800  56.750  1.00  0.00           O 
ATOM   1826  N   LEU A 568      71.210  78.750  57.250  1.00  0.00           N 
ATOM   1827  HN  LEU A 568      70.640  78.450  58.010  1.00  0.00           H 
ATOM   1828  CA  LEU A 568      70.550  78.700  55.980  1.00  0.00           C 
ATOM   1829  HA  LEU A 568      71.280  78.140  55.410  1.00  0.00           H 
ATOM   1830  CB  LEU A 568      69.200  77.980  56.030  1.00  0.00           C 
ATOM   1831  HB1 LEU A 568      68.740  78.100  57.040  1.00  0.00           H 
ATOM   1832  HB2 LEU A 568      68.570  78.480  55.270  1.00  0.00           H 
ATOM   1833  CG  LEU A 568      69.080  76.440  55.780  1.00  0.00           C 
ATOM   1834  HG  LEU A 568      69.800  76.020  56.520  1.00  0.00           H 
ATOM   1835  CD1 LEU A 568      69.560  76.210  54.320  1.00  0.00           C 
ATOM   1836 1HD1 LEU A 568      69.190  76.990  53.630  1.00  0.00           H 
ATOM   1837 2HD1 LEU A 568      70.670  76.280  54.310  1.00  0.00           H 
ATOM   1838 3HD1 LEU A 568      69.280  75.170  54.050  1.00  0.00           H 
ATOM   1839  CD2 LEU A 568      67.680  75.970  56.000  1.00  0.00           C 
ATOM   1840 1HD2 LEU A 568      67.730  74.870  55.860  1.00  0.00           H 
ATOM   1841 2HD2 LEU A 568      67.380  76.240  57.040  1.00  0.00           H 
ATOM   1842 3HD2 LEU A 568      66.970  76.420  55.280  1.00  0.00           H 
ATOM   1843  C   LEU A 568      70.410  80.040  55.270  1.00  0.00           C 
ATOM   1844  O   LEU A 568      70.830  80.260  54.150  1.00  0.00           O 
ATOM   1845  N   LEU A 569      69.800  81.020  55.950  1.00  0.00           N 
ATOM   1846  HN  LEU A 569      69.530  80.770  56.880  1.00  0.00           H 
ATOM   1847  CA  LEU A 569      69.640  82.390  55.560  1.00  0.00           C 
ATOM   1848  HA  LEU A 569      69.220  82.320  54.570  1.00  0.00           H 
ATOM   1849  CB  LEU A 569      68.560  83.110  56.400  1.00  0.00           C 
ATOM   1850  HB1 LEU A 569      68.990  83.200  57.420  1.00  0.00           H 
ATOM   1851  HB2 LEU A 569      68.430  84.160  56.060  1.00  0.00           H 
ATOM   1852  CG  LEU A 569      67.130  82.450  56.480  1.00  0.00           C 
ATOM   1853  HG  LEU A 569      67.110  81.340  56.580  1.00  0.00           H 
ATOM   1854  CD1 LEU A 569      66.350  82.920  57.690  1.00  0.00           C 
ATOM   1855 1HD1 LEU A 569      65.470  82.240  57.710  1.00  0.00           H 
ATOM   1856 2HD1 LEU A 569      66.870  82.820  58.660  1.00  0.00           H 
ATOM   1857 3HD1 LEU A 569      65.950  83.960  57.630  1.00  0.00           H 
ATOM   1858  CD2 LEU A 569      66.530  82.790  55.080  1.00  0.00           C 
ATOM   1859 1HD2 LEU A 569      66.350  83.890  55.110  1.00  0.00           H 
ATOM   1860 2HD2 LEU A 569      67.080  82.350  54.220  1.00  0.00           H 
ATOM   1861 3HD2 LEU A 569      65.550  82.280  55.000  1.00  0.00           H 
ATOM   1862  C   LEU A 569      70.930  83.100  55.330  1.00  0.00           C 
ATOM   1863  O   LEU A 569      71.030  83.790  54.280  1.00  0.00           O 
ATOM   1864  N   MET A 570      71.880  83.040  56.220  1.00  0.00           N 
ATOM   1865  HN  MET A 570      71.680  82.600  57.090  1.00  0.00           H 
ATOM   1866  CA  MET A 570      73.140  83.580  55.910  1.00  0.00           C 
ATOM   1867  HA  MET A 570      72.860  84.590  55.640  1.00  0.00           H 
ATOM   1868  CB  MET A 570      74.090  83.710  57.180  1.00  0.00           C 
ATOM   1869  HB1 MET A 570      74.410  82.730  57.580  1.00  0.00           H 
ATOM   1870  HB2 MET A 570      75.040  84.220  56.890  1.00  0.00           H 
ATOM   1871  CG  MET A 570      73.410  84.400  58.310  1.00  0.00           C 
ATOM   1872  HG1 MET A 570      72.890  85.300  57.920  1.00  0.00           H 
ATOM   1873  HG2 MET A 570      72.640  83.760  58.780  1.00  0.00           H 
ATOM   1874  SD  MET A 570      74.410  84.800  59.790  1.00  0.00           S 
ATOM   1875  CE  MET A 570      74.440  83.110  60.550  1.00  0.00           C 
ATOM   1876  HE1 MET A 570      74.830  83.170  61.590  1.00  0.00           H 
ATOM   1877  HE2 MET A 570      73.430  82.690  60.750  1.00  0.00           H 
ATOM   1878  HE3 MET A 570      75.040  82.320  60.050  1.00  0.00           H 
ATOM   1879  C   MET A 570      73.870  83.170  54.680  1.00  0.00           C 
ATOM   1880  O   MET A 570      74.440  83.970  53.930  1.00  0.00           O 
ATOM   1881  N   LEU A 571      73.860  81.820  54.340  1.00  0.00           N 
ATOM   1882  HN  LEU A 571      73.530  81.110  54.960  1.00  0.00           H 
ATOM   1883  CA  LEU A 571      74.520  81.300  53.130  1.00  0.00           C 
ATOM   1884  HA  LEU A 571      75.410  81.870  52.900  1.00  0.00           H 
ATOM   1885  CB  LEU A 571      74.780  79.800  53.180  1.00  0.00           C 
ATOM   1886  HB1 LEU A 571      73.830  79.240  53.310  1.00  0.00           H 
ATOM   1887  HB2 LEU A 571      75.210  79.520  52.190  1.00  0.00           H 
ATOM   1888  CG  LEU A 571      75.760  79.350  54.320  1.00  0.00           C 
ATOM   1889  HG  LEU A 571      75.260  79.490  55.300  1.00  0.00           H 
ATOM   1890  CD1 LEU A 571      76.140  77.870  54.300  1.00  0.00           C 
ATOM   1891 1HD1 LEU A 571      75.190  77.290  54.250  1.00  0.00           H 
ATOM   1892 2HD1 LEU A 571      76.690  77.500  53.410  1.00  0.00           H 
ATOM   1893 3HD1 LEU A 571      76.590  77.500  55.250  1.00  0.00           H 
ATOM   1894  CD2 LEU A 571      77.020  80.220  54.320  1.00  0.00           C 
ATOM   1895 1HD2 LEU A 571      76.800  81.250  54.660  1.00  0.00           H 
ATOM   1896 2HD2 LEU A 571      77.710  79.800  55.090  1.00  0.00           H 
ATOM   1897 3HD2 LEU A 571      77.470  80.260  53.310  1.00  0.00           H 
ATOM   1898  C   LEU A 571      73.660  81.550  51.890  1.00  0.00           C 
ATOM   1899  O   LEU A 571      74.200  81.830  50.820  1.00  0.00           O 
ATOM   1900  N   ASN A 572      72.300  81.530  51.990  1.00  0.00           N 
ATOM   1901  HN  ASN A 572      71.870  81.230  52.840  1.00  0.00           H 
ATOM   1902  CA  ASN A 572      71.410  81.930  50.930  1.00  0.00           C 
ATOM   1903  HA  ASN A 572      71.730  81.340  50.080  1.00  0.00           H 
ATOM   1904  CB  ASN A 572      69.940  81.580  51.370  1.00  0.00           C 
ATOM   1905  HB1 ASN A 572      69.730  80.500  51.250  1.00  0.00           H 
ATOM   1906  HB2 ASN A 572      69.850  81.650  52.480  1.00  0.00           H 
ATOM   1907  CG  ASN A 572      68.750  82.400  50.790  1.00  0.00           C 
ATOM   1908  OD1 ASN A 572      68.240  83.290  51.510  1.00  0.00           O 
ATOM   1909  ND2 ASN A 572      68.110  81.850  49.690  1.00  0.00           N 
ATOM   1910 1HD2 ASN A 572      68.520  81.080  49.200  1.00  0.00           H 
ATOM   1911 2HD2 ASN A 572      67.260  82.260  49.370  1.00  0.00           H 
ATOM   1912  C   ASN A 572      71.570  83.340  50.400  1.00  0.00           C 
ATOM   1913  O   ASN A 572      71.710  83.560  49.190  1.00  0.00           O 
ATOM   1914  N   LEU A 573      71.570  84.360  51.300  1.00  0.00           N 
ATOM   1915  HN  LEU A 573      71.490  84.220  52.280  1.00  0.00           H 
ATOM   1916  CA  LEU A 573      71.860  85.740  50.940  1.00  0.00           C 
ATOM   1917  HA  LEU A 573      71.150  86.010  50.180  1.00  0.00           H 
ATOM   1918  CB  LEU A 573      71.730  86.770  52.130  1.00  0.00           C 
ATOM   1919  HB1 LEU A 573      70.670  86.710  52.460  1.00  0.00           H 
ATOM   1920  HB2 LEU A 573      72.500  86.510  52.880  1.00  0.00           H 
ATOM   1921  CG  LEU A 573      71.860  88.280  51.660  1.00  0.00           C 
ATOM   1922  HG  LEU A 573      72.790  88.340  51.050  1.00  0.00           H 
ATOM   1923  CD1 LEU A 573      70.720  88.700  50.680  1.00  0.00           C 
ATOM   1924 1HD1 LEU A 573      70.840  89.710  50.220  1.00  0.00           H 
ATOM   1925 2HD1 LEU A 573      70.660  88.150  49.720  1.00  0.00           H 
ATOM   1926 3HD1 LEU A 573      69.800  88.770  51.300  1.00  0.00           H 
ATOM   1927  CD2 LEU A 573      71.800  89.250  52.830  1.00  0.00           C 
ATOM   1928 1HD2 LEU A 573      71.580  90.290  52.520  1.00  0.00           H 
ATOM   1929 2HD2 LEU A 573      70.970  88.900  53.470  1.00  0.00           H 
ATOM   1930 3HD2 LEU A 573      72.640  89.230  53.550  1.00  0.00           H 
ATOM   1931  C   LEU A 573      73.250  86.000  50.300  1.00  0.00           C 
ATOM   1932  O   LEU A 573      73.400  86.730  49.290  1.00  0.00           O 
ATOM   1933  N   LEU A 574      74.290  85.350  50.880  1.00  0.00           N 
ATOM   1934  HN  LEU A 574      74.060  84.760  51.650  1.00  0.00           H 
ATOM   1935  CA  LEU A 574      75.640  85.270  50.420  1.00  0.00           C 
ATOM   1936  HA  LEU A 574      76.020  86.280  50.430  1.00  0.00           H 
ATOM   1937  CB  LEU A 574      76.470  84.340  51.410  1.00  0.00           C 
ATOM   1938  HB1 LEU A 574      76.110  84.650  52.410  1.00  0.00           H 
ATOM   1939  HB2 LEU A 574      76.360  83.240  51.270  1.00  0.00           H 
ATOM   1940  CG  LEU A 574      77.990  84.750  51.510  1.00  0.00           C 
ATOM   1941  HG  LEU A 574      78.110  85.850  51.610  1.00  0.00           H 
ATOM   1942  CD1 LEU A 574      78.870  84.320  50.300  1.00  0.00           C 
ATOM   1943 1HD1 LEU A 574      79.960  84.200  50.470  1.00  0.00           H 
ATOM   1944 2HD1 LEU A 574      78.630  83.300  49.920  1.00  0.00           H 
ATOM   1945 3HD1 LEU A 574      78.760  85.040  49.470  1.00  0.00           H 
ATOM   1946  CD2 LEU A 574      78.540  84.150  52.840  1.00  0.00           C 
ATOM   1947 1HD2 LEU A 574      79.560  84.550  53.030  1.00  0.00           H 
ATOM   1948 2HD2 LEU A 574      77.850  84.470  53.650  1.00  0.00           H 
ATOM   1949 3HD2 LEU A 574      78.520  83.040  52.750  1.00  0.00           H 
ATOM   1950  C   LEU A 574      75.740  84.900  48.940  1.00  0.00           C 
ATOM   1951  O   LEU A 574      76.250  85.680  48.150  1.00  0.00           O 
ATOM   1952  N   ILE A 575      75.090  83.720  48.600  1.00  0.00           N 
ATOM   1953  HN  ILE A 575      74.860  83.040  49.290  1.00  0.00           H 
ATOM   1954  CA  ILE A 575      74.900  83.200  47.280  1.00  0.00           C 
ATOM   1955  HA  ILE A 575      75.870  83.080  46.810  1.00  0.00           H 
ATOM   1956  CB  ILE A 575      74.200  81.900  47.270  1.00  0.00           C 
ATOM   1957  HB  ILE A 575      73.290  82.140  47.860  1.00  0.00           H 
ATOM   1958  CG2 ILE A 575      73.620  81.390  45.910  1.00  0.00           C 
ATOM   1959 1HG2 ILE A 575      73.330  80.320  45.940  1.00  0.00           H 
ATOM   1960 2HG2 ILE A 575      72.740  81.980  45.570  1.00  0.00           H 
ATOM   1961 3HG2 ILE A 575      74.340  81.430  45.070  1.00  0.00           H 
ATOM   1962  CG1 ILE A 575      75.060  80.810  47.940  1.00  0.00           C 
ATOM   1963 1HG1 ILE A 575      75.520  81.050  48.920  1.00  0.00           H 
ATOM   1964 2HG1 ILE A 575      74.330  79.980  48.040  1.00  0.00           H 
ATOM   1965  CD  ILE A 575      76.270  80.330  47.070  1.00  0.00           C 
ATOM   1966  HD1 ILE A 575      77.130  81.030  47.210  1.00  0.00           H 
ATOM   1967  HD2 ILE A 575      76.600  79.400  47.570  1.00  0.00           H 
ATOM   1968  HD3 ILE A 575      76.060  80.120  46.000  1.00  0.00           H 
ATOM   1969  C   ILE A 575      74.180  84.300  46.460  1.00  0.00           C 
ATOM   1970  O   ILE A 575      74.540  84.600  45.340  1.00  0.00           O 
ATOM   1971  N   ALA A 576      73.130  84.910  47.010  1.00  0.00           N 
ATOM   1972  HN  ALA A 576      72.800  84.540  47.870  1.00  0.00           H 
ATOM   1973  CA  ALA A 576      72.350  85.980  46.320  1.00  0.00           C 
ATOM   1974  HA  ALA A 576      72.000  85.640  45.360  1.00  0.00           H 
ATOM   1975  CB  ALA A 576      71.100  86.340  47.150  1.00  0.00           C 
ATOM   1976  HB1 ALA A 576      70.460  87.090  46.650  1.00  0.00           H 
ATOM   1977  HB2 ALA A 576      70.460  85.480  47.460  1.00  0.00           H 
ATOM   1978  HB3 ALA A 576      71.470  86.660  48.150  1.00  0.00           H 
ATOM   1979  C   ALA A 576      73.130  87.310  46.010  1.00  0.00           C 
ATOM   1980  O   ALA A 576      73.080  87.840  44.890  1.00  0.00           O 
ATOM   1981  N   MET A 577      73.990  87.750  46.940  1.00  0.00           N 
ATOM   1982  HN  MET A 577      74.000  87.220  47.780  1.00  0.00           H 
ATOM   1983  CA  MET A 577      74.880  88.830  46.750  1.00  0.00           C 
ATOM   1984  HA  MET A 577      74.300  89.660  46.380  1.00  0.00           H 
ATOM   1985  CB  MET A 577      75.470  89.240  48.150  1.00  0.00           C 
ATOM   1986  HB1 MET A 577      75.620  88.230  48.590  1.00  0.00           H 
ATOM   1987  HB2 MET A 577      76.420  89.810  48.100  1.00  0.00           H 
ATOM   1988  CG  MET A 577      74.440  90.030  49.030  1.00  0.00           C 
ATOM   1989  HG1 MET A 577      73.930  90.800  48.420  1.00  0.00           H 
ATOM   1990  HG2 MET A 577      73.620  89.370  49.390  1.00  0.00           H 
ATOM   1991  SD  MET A 577      74.970  90.910  50.500  1.00  0.00           S 
ATOM   1992  CE  MET A 577      75.740  89.570  51.430  1.00  0.00           C 
ATOM   1993  HE1 MET A 577      76.590  89.080  50.920  1.00  0.00           H 
ATOM   1994  HE2 MET A 577      76.050  90.000  52.410  1.00  0.00           H 
ATOM   1995  HE3 MET A 577      74.970  88.780  51.530  1.00  0.00           H 
ATOM   1996  C   MET A 577      76.000  88.540  45.740  1.00  0.00           C 
ATOM   1997  O   MET A 577      76.400  89.380  44.920  1.00  0.00           O 
ATOM   1998  N   MET A 578      76.470  87.230  45.740  1.00  0.00           N 
ATOM   1999  HN  MET A 578      76.090  86.560  46.370  1.00  0.00           H 
ATOM   2000  CA  MET A 578      77.490  86.720  44.820  1.00  0.00           C 
ATOM   2001  HA  MET A 578      78.320  87.410  44.890  1.00  0.00           H 
ATOM   2002  CB  MET A 578      77.760  85.250  45.150  1.00  0.00           C 
ATOM   2003  HB1 MET A 578      77.930  85.350  46.240  1.00  0.00           H 
ATOM   2004  HB2 MET A 578      76.980  84.480  44.940  1.00  0.00           H 
ATOM   2005  CG  MET A 578      79.130  84.800  44.680  1.00  0.00           C 
ATOM   2006  HG1 MET A 578      78.940  84.930  43.590  1.00  0.00           H 
ATOM   2007  HG2 MET A 578      79.990  85.450  44.970  1.00  0.00           H 
ATOM   2008  SD  MET A 578      79.380  83.020  45.000  1.00  0.00           S 
ATOM   2009  CE  MET A 578      79.490  83.250  46.790  1.00  0.00           C 
ATOM   2010  HE1 MET A 578      80.040  84.170  47.080  1.00  0.00           H 
ATOM   2011  HE2 MET A 578      78.480  83.160  47.240  1.00  0.00           H 
ATOM   2012  HE3 MET A 578      80.060  82.420  47.250  1.00  0.00           H 
ATOM   2013  C   MET A 578      76.910  86.890  43.410  1.00  0.00           C 
ATOM   2014  O   MET A 578      77.450  87.510  42.540  1.00  0.00           O 
ATOM   2015  N   GLY A 579      75.680  86.370  43.100  1.00  0.00           N 
ATOM   2016  HN  GLY A 579      75.220  85.740  43.720  1.00  0.00           H 
ATOM   2017  CA  GLY A 579      75.090  86.370  41.670  1.00  0.00           C 
ATOM   2018  HA1 GLY A 579      75.820  85.840  41.070  1.00  0.00           H 
ATOM   2019  HA2 GLY A 579      74.120  85.910  41.790  1.00  0.00           H 
ATOM   2020  C   GLY A 579      74.860  87.740  41.080  1.00  0.00           C 
ATOM   2021  O   GLY A 579      75.240  87.920  39.930  1.00  0.00           O 
ATOM   2022  N   ASP A 580      74.440  88.730  41.900  1.00  0.00           N 
ATOM   2023  HN  ASP A 580      74.170  88.430  42.810  1.00  0.00           H 
ATOM   2024  CA  ASP A 580      74.460  90.100  41.530  1.00  0.00           C 
ATOM   2025  HA  ASP A 580      73.930  90.240  40.600  1.00  0.00           H 
ATOM   2026  CB  ASP A 580      73.440  90.940  42.450  1.00  0.00           C 
ATOM   2027  HB1 ASP A 580      72.470  90.400  42.390  1.00  0.00           H 
ATOM   2028  HB2 ASP A 580      73.740  90.830  43.510  1.00  0.00           H 
ATOM   2029  CG  ASP A 580      73.280  92.320  42.060  1.00  0.00           C 
ATOM   2030  OD1 ASP A 580      72.850  92.540  40.880  1.00  0.00           O 
ATOM   2031  OD2 ASP A 580      73.710  93.270  42.790  1.00  0.00           O 
ATOM   2032  C   ASP A 580      75.850  90.770  41.220  1.00  0.00           C 
ATOM   2033  O   ASP A 580      75.960  91.720  40.440  1.00  0.00           O 
ATOM   2034  N   THR A 581      76.940  90.280  41.850  1.00  0.00           N 
ATOM   2035  HN  THR A 581      76.680  89.570  42.490  1.00  0.00           H 
ATOM   2036  CA  THR A 581      78.310  90.910  41.780  1.00  0.00           C 
ATOM   2037  HA  THR A 581      78.290  91.810  41.190  1.00  0.00           H 
ATOM   2038  CB  THR A 581      78.970  91.250  43.110  1.00  0.00           C 
ATOM   2039  HB  THR A 581      79.380  90.310  43.530  1.00  0.00           H 
ATOM   2040  OG1 THR A 581      77.960  91.660  43.970  1.00  0.00           O 
ATOM   2041  HG1 THR A 581      77.500  90.840  44.190  1.00  0.00           H 
ATOM   2042  CG2 THR A 581      80.040  92.330  42.910  1.00  0.00           C 
ATOM   2043 1HG2 THR A 581      79.690  93.180  42.290  1.00  0.00           H 
ATOM   2044 2HG2 THR A 581      80.360  92.730  43.900  1.00  0.00           H 
ATOM   2045 3HG2 THR A 581      80.910  91.860  42.400  1.00  0.00           H 
ATOM   2046  C   THR A 581      79.230  90.090  40.830  1.00  0.00           C 
ATOM   2047  O   THR A 581      80.170  90.630  40.260  1.00  0.00           O 
ATOM   2048  N   HSD A 582      78.910  88.800  40.490  1.00  0.00           N 
ATOM   2049  HN  HSD A 582      78.300  88.280  41.090  1.00  0.00           H 
ATOM   2050  CA  HSD A 582      79.800  88.020  39.660  1.00  0.00           C 
ATOM   2051  HA  HSD A 582      80.700  88.560  39.390  1.00  0.00           H 
ATOM   2052  CB  HSD A 582      80.250  86.720  40.360  1.00  0.00           C 
ATOM   2053  HB1 HSD A 582      79.390  86.130  40.760  1.00  0.00           H 
ATOM   2054  HB2 HSD A 582      80.740  85.910  39.780  1.00  0.00           H 
ATOM   2055  ND1 HSD A 582      82.430  86.470  41.590  1.00  0.00           N 
ATOM   2056  HD1 HSD A 582      82.670  85.610  41.150  1.00  0.00           H 
ATOM   2057  CG  HSD A 582      81.200  87.030  41.530  1.00  0.00           C 
ATOM   2058  CE1 HSD A 582      83.020  86.900  42.680  1.00  0.00           C 
ATOM   2059  HE1 HSD A 582      84.060  86.630  42.880  1.00  0.00           H 
ATOM   2060  NE2 HSD A 582      82.220  87.760  43.330  1.00  0.00           N 
ATOM   2061  CD2 HSD A 582      81.070  87.780  42.640  1.00  0.00           C 
ATOM   2062  HD2 HSD A 582      80.170  88.320  42.930  1.00  0.00           H 
ATOM   2063  C   HSD A 582      79.230  87.550  38.350  1.00  0.00           C 
ATOM   2064  O   HSD A 582      79.980  87.340  37.400  1.00  0.00           O 
ATOM   2065  N   TRP A 583      77.930  87.470  38.250  1.00  0.00           N 
ATOM   2066  HN  TRP A 583      77.330  87.690  39.010  1.00  0.00           H 
ATOM   2067  CA  TRP A 583      77.280  87.060  36.990  1.00  0.00           C 
ATOM   2068  HA  TRP A 583      77.970  86.870  36.190  1.00  0.00           H 
ATOM   2069  CB  TRP A 583      76.300  85.910  37.210  1.00  0.00           C 
ATOM   2070  HB1 TRP A 583      76.800  85.080  37.760  1.00  0.00           H 
ATOM   2071  HB2 TRP A 583      75.500  86.250  37.910  1.00  0.00           H 
ATOM   2072  CG  TRP A 583      75.730  85.330  35.940  1.00  0.00           C 
ATOM   2073  CD1 TRP A 583      76.650  84.890  34.980  1.00  0.00           C 
ATOM   2074  HD1 TRP A 583      77.710  84.710  34.990  1.00  0.00           H 
ATOM   2075  NE1 TRP A 583      75.910  84.600  33.850  1.00  0.00           N 
ATOM   2076  HE1 TRP A 583      76.290  84.100  33.110  1.00  0.00           H 
ATOM   2077  CE2 TRP A 583      74.540  84.820  34.050  1.00  0.00           C 
ATOM   2078  CD2 TRP A 583      74.420  85.300  35.370  1.00  0.00           C 
ATOM   2079  CE3 TRP A 583      73.180  85.610  35.910  1.00  0.00           C 
ATOM   2080  HE3 TRP A 583      73.130  86.050  36.890  1.00  0.00           H 
ATOM   2081  CZ3 TRP A 583      72.040  85.430  35.120  1.00  0.00           C 
ATOM   2082  HZ3 TRP A 583      71.030  85.620  35.450  1.00  0.00           H 
ATOM   2083  CZ2 TRP A 583      73.430  84.630  33.240  1.00  0.00           C 
ATOM   2084  HZ2 TRP A 583      73.440  84.200  32.250  1.00  0.00           H 
ATOM   2085  CH2 TRP A 583      72.170  84.920  33.810  1.00  0.00           C 
ATOM   2086  HH2 TRP A 583      71.270  84.620  33.300  1.00  0.00           H 
ATOM   2087  C   TRP A 583      76.550  88.310  36.420  1.00  0.00           C 
ATOM   2088  O   TRP A 583      75.950  88.280  35.360  1.00  0.00           O 
ATOM   2089  N   ARG A 584      76.610  89.430  37.120  1.00  0.00           N 
ATOM   2090  HN  ARG A 584      77.200  89.480  37.920  1.00  0.00           H 
ATOM   2091  CA  ARG A 584      75.860  90.580  36.830  1.00  0.00           C 
ATOM   2092  HA  ARG A 584      75.490  90.590  35.820  1.00  0.00           H 
ATOM   2093  CB  ARG A 584      74.530  90.710  37.640  1.00  0.00           C 
ATOM   2094  HB1 ARG A 584      73.870  89.830  37.460  1.00  0.00           H 
ATOM   2095  HB2 ARG A 584      74.890  90.660  38.690  1.00  0.00           H 
ATOM   2096  CG  ARG A 584      73.730  92.020  37.510  1.00  0.00           C 
ATOM   2097  HG1 ARG A 584      72.740  91.820  37.960  1.00  0.00           H 
ATOM   2098  HG2 ARG A 584      74.170  92.910  38.000  1.00  0.00           H 
ATOM   2099  CD  ARG A 584      73.380  92.440  36.090  1.00  0.00           C 
ATOM   2100  HD1 ARG A 584      72.840  93.400  35.960  1.00  0.00           H 
ATOM   2101  HD2 ARG A 584      74.330  92.540  35.520  1.00  0.00           H 
ATOM   2102  NE  ARG A 584      72.510  91.310  35.590  1.00  0.00           N 
ATOM   2103  HE  ARG A 584      71.980  90.770  36.240  1.00  0.00           H 
ATOM   2104  CZ  ARG A 584      72.410  90.860  34.270  1.00  0.00           C 
ATOM   2105  NH1 ARG A 584      71.450  89.990  34.020  1.00  0.00           N 
ATOM   2106 1HH1 ARG A 584      70.790  89.720  34.720  1.00  0.00           H 
ATOM   2107 2HH1 ARG A 584      71.250  89.930  33.040  1.00  0.00           H 
ATOM   2108  NH2 ARG A 584      73.130  91.330  33.310  1.00  0.00           N 
ATOM   2109 1HH2 ARG A 584      73.760  92.100  33.450  1.00  0.00           H 
ATOM   2110 2HH2 ARG A 584      73.000  90.980  32.380  1.00  0.00           H 
ATOM   2111  C   ARG A 584      76.730  91.830  36.830  1.00  0.00           C 
ATOM   2112  O   ARG A 584      77.510  91.990  35.880  1.00  0.00           O 
ATOM   2113  N   VAL A 585      76.680  92.630  37.880  1.00  0.00           N 
ATOM   2114  HN  VAL A 585      76.150  92.420  38.700  1.00  0.00           H 
ATOM   2115  CA  VAL A 585      77.610  93.850  37.950  1.00  0.00           C 
ATOM   2116  HA  VAL A 585      77.800  94.150  36.930  1.00  0.00           H 
ATOM   2117  CB  VAL A 585      76.980  95.110  38.490  1.00  0.00           C 
ATOM   2118  HB  VAL A 585      76.330  95.540  37.700  1.00  0.00           H 
ATOM   2119  CG1 VAL A 585      76.040  94.810  39.660  1.00  0.00           C 
ATOM   2120 1HG1 VAL A 585      75.560  95.730  40.040  1.00  0.00           H 
ATOM   2121 2HG1 VAL A 585      75.200  94.110  39.480  1.00  0.00           H 
ATOM   2122 3HG1 VAL A 585      76.740  94.420  40.430  1.00  0.00           H 
ATOM   2123  CG2 VAL A 585      77.930  96.250  38.890  1.00  0.00           C 
ATOM   2124 1HG2 VAL A 585      78.630  96.420  38.040  1.00  0.00           H 
ATOM   2125 2HG2 VAL A 585      77.370  97.170  39.150  1.00  0.00           H 
ATOM   2126 3HG2 VAL A 585      78.420  95.940  39.840  1.00  0.00           H 
ATOM   2127  C   VAL A 585      78.960  93.580  38.610  1.00  0.00           C 
ATOM   2128  O   VAL A 585      79.160  93.500  39.790  1.00  0.00           O 
ATOM   2129  N   ALA A 586      80.040  93.650  37.760  1.00  0.00           N 
ATOM   2130  HN  ALA A 586      79.810  93.780  36.800  1.00  0.00           H 
ATOM   2131  CA  ALA A 586      81.380  93.360  38.090  1.00  0.00           C 
ATOM   2132  HA  ALA A 586      81.460  93.430  39.160  1.00  0.00           H 
ATOM   2133  CB  ALA A 586      81.730  91.980  37.490  1.00  0.00           C 
ATOM   2134  HB1 ALA A 586      82.830  91.870  37.540  1.00  0.00           H 
ATOM   2135  HB2 ALA A 586      81.300  91.150  38.100  1.00  0.00           H 
ATOM   2136  HB3 ALA A 586      81.360  91.890  36.450  1.00  0.00           H 
ATOM   2137  C   ALA A 586      82.370  94.440  37.550  1.00  0.00           C 
ATOM   2138  O   ALA A 586      82.930  95.250  38.320  1.00  0.00           O 
ATOM   2139  N   HSD A 587      82.530  94.610  36.270  1.00  0.00           N 
ATOM   2140  HN  HSD A 587      81.940  94.060  35.670  1.00  0.00           H 
ATOM   2141  CA  HSD A 587      83.230  95.720  35.670  1.00  0.00           C 
ATOM   2142  HA  HSD A 587      84.170  95.870  36.170  1.00  0.00           H 
ATOM   2143  CB  HSD A 587      83.460  95.350  34.220  1.00  0.00           C 
ATOM   2144  HB1 HSD A 587      83.910  94.340  34.120  1.00  0.00           H 
ATOM   2145  HB2 HSD A 587      82.510  95.390  33.650  1.00  0.00           H 
ATOM   2146  ND1 HSD A 587      85.790  96.240  33.860  1.00  0.00           N 
ATOM   2147  HD1 HSD A 587      86.230  95.780  34.630  1.00  0.00           H 
ATOM   2148  CG  HSD A 587      84.440  96.190  33.540  1.00  0.00           C 
ATOM   2149  CE1 HSD A 587      86.370  97.200  33.120  1.00  0.00           C 
ATOM   2150  HE1 HSD A 587      87.370  97.600  33.270  1.00  0.00           H 
ATOM   2151  NE2 HSD A 587      85.510  97.690  32.210  1.00  0.00           N 
ATOM   2152  CD2 HSD A 587      84.320  97.060  32.510  1.00  0.00           C 
ATOM   2153  HD2 HSD A 587      83.480  97.230  31.850  1.00  0.00           H 
ATOM   2154  C   HSD A 587      82.440  97.070  35.690  1.00  0.00           C 
ATOM   2155  O   HSD A 587      83.030  98.110  35.550  1.00  0.00           O 
ATOM   2156  N   GLU A 588      81.090  97.090  35.850  1.00  0.00           N 
ATOM   2157  HN  GLU A 588      80.680  96.180  35.840  1.00  0.00           H 
ATOM   2158  CA  GLU A 588      80.220  98.260  35.900  1.00  0.00           C 
ATOM   2159  HA  GLU A 588      80.560  98.840  35.060  1.00  0.00           H 
ATOM   2160  CB  GLU A 588      78.710  98.040  35.570  1.00  0.00           C 
ATOM   2161  HB1 GLU A 588      78.660  97.860  34.480  1.00  0.00           H 
ATOM   2162  HB2 GLU A 588      78.380  97.100  36.060  1.00  0.00           H 
ATOM   2163  CG  GLU A 588      77.660  99.070  36.180  1.00  0.00           C 
ATOM   2164  HG1 GLU A 588      77.450  99.030  37.270  1.00  0.00           H 
ATOM   2165  HG2 GLU A 588      77.840 100.120  35.850  1.00  0.00           H 
ATOM   2166  CD  GLU A 588      76.270  98.670  35.500  1.00  0.00           C 
ATOM   2167  OE1 GLU A 588      75.930  97.560  35.080  1.00  0.00           O 
ATOM   2168  OE2 GLU A 588      75.530  99.660  35.490  1.00  0.00           O 
ATOM   2169  C   GLU A 588      80.420  99.040  37.180  1.00  0.00           C 
ATOM   2170  O   GLU A 588      80.250 100.220  37.340  1.00  0.00           O 
ATOM   2171  N   ARG A 589      81.060  98.410  38.220  1.00  0.00           N 
ATOM   2172  HN  ARG A 589      81.350  97.460  38.150  1.00  0.00           H 
ATOM   2173  CA  ARG A 589      81.520  99.170  39.390  1.00  0.00           C 
ATOM   2174  HA  ARG A 589      80.660  99.700  39.760  1.00  0.00           H 
ATOM   2175  CB  ARG A 589      81.840  98.250  40.660  1.00  0.00           C 
ATOM   2176  HB1 ARG A 589      81.990  98.880  41.560  1.00  0.00           H 
ATOM   2177  HB2 ARG A 589      80.910  97.680  40.890  1.00  0.00           H 
ATOM   2178  CG  ARG A 589      83.030  97.310  40.490  1.00  0.00           C 
ATOM   2179  HG1 ARG A 589      82.700  96.270  40.680  1.00  0.00           H 
ATOM   2180  HG2 ARG A 589      83.510  97.430  39.500  1.00  0.00           H 
ATOM   2181  CD  ARG A 589      84.190  97.640  41.490  1.00  0.00           C 
ATOM   2182  HD1 ARG A 589      84.390  98.730  41.370  1.00  0.00           H 
ATOM   2183  HD2 ARG A 589      83.910  97.320  42.520  1.00  0.00           H 
ATOM   2184  NE  ARG A 589      85.340  96.830  41.050  1.00  0.00           N 
ATOM   2185  HE  ARG A 589      86.080  97.220  40.510  1.00  0.00           H 
ATOM   2186  CZ  ARG A 589      85.480  95.530  41.180  1.00  0.00           C 
ATOM   2187  NH1 ARG A 589      84.640  94.820  41.960  1.00  0.00           N 
ATOM   2188 1HH1 ARG A 589      84.050  95.460  42.460  1.00  0.00           H 
ATOM   2189 2HH1 ARG A 589      85.070  93.980  42.290  1.00  0.00           H 
ATOM   2190  NH2 ARG A 589      86.550  94.930  40.580  1.00  0.00           N 
ATOM   2191 1HH2 ARG A 589      87.350  95.510  40.390  1.00  0.00           H 
ATOM   2192 2HH2 ARG A 589      86.720  93.950  40.580  1.00  0.00           H 
ATOM   2193  C   ARG A 589      82.670 100.150  39.170  1.00  0.00           C 
ATOM   2194  O   ARG A 589      82.780 101.130  39.860  1.00  0.00           O 
ATOM   2195  N   MET B 454     111.710  88.180  71.510  1.00  0.00           N 
ATOM   2196  HN  MET B 454     111.760  88.560  72.430  1.00  0.00           H 
ATOM   2197  CA  MET B 454     111.440  86.740  71.390  1.00  0.00           C 
ATOM   2198  HA  MET B 454     112.140  86.420  70.630  1.00  0.00           H 
ATOM   2199  CB  MET B 454     111.660  86.000  72.770  1.00  0.00           C 
ATOM   2200  HB1 MET B 454     111.100  86.550  73.560  1.00  0.00           H 
ATOM   2201  HB2 MET B 454     111.100  85.050  72.670  1.00  0.00           H 
ATOM   2202  CG  MET B 454     113.100  85.720  73.270  1.00  0.00           C 
ATOM   2203  HG1 MET B 454     113.630  85.150  72.480  1.00  0.00           H 
ATOM   2204  HG2 MET B 454     113.690  86.660  73.310  1.00  0.00           H 
ATOM   2205  SD  MET B 454     113.070  84.880  74.850  1.00  0.00           S 
ATOM   2206  CE  MET B 454     114.840  84.580  75.130  1.00  0.00           C 
ATOM   2207  HE1 MET B 454     115.520  85.450  75.210  1.00  0.00           H 
ATOM   2208  HE2 MET B 454     114.990  84.030  76.080  1.00  0.00           H 
ATOM   2209  HE3 MET B 454     115.230  83.950  74.300  1.00  0.00           H 
ATOM   2210  C   MET B 454     110.100  86.360  70.720  1.00  0.00           C 
ATOM   2211  O   MET B 454     110.050  85.500  69.760  1.00  0.00           O 
ATOM   2212  N   SER B 455     108.900  87.050  71.050  1.00  0.00           N 
ATOM   2213  HN  SER B 455     108.970  87.680  71.820  1.00  0.00           H 
ATOM   2214  CA  SER B 455     107.620  86.810  70.480  1.00  0.00           C 
ATOM   2215  HA  SER B 455     107.340  85.770  70.540  1.00  0.00           H 
ATOM   2216  CB  SER B 455     106.470  87.650  71.170  1.00  0.00           C 
ATOM   2217  HB1 SER B 455     106.880  88.680  71.060  1.00  0.00           H 
ATOM   2218  HB2 SER B 455     105.540  87.390  70.620  1.00  0.00           H 
ATOM   2219  OG  SER B 455     106.310  87.330  72.560  1.00  0.00           O 
ATOM   2220  HG1 SER B 455     107.170  87.240  72.980  1.00  0.00           H 
ATOM   2221  C   SER B 455     107.650  87.140  69.060  1.00  0.00           C 
ATOM   2222  O   SER B 455     107.030  86.390  68.280  1.00  0.00           O 
ATOM   2223  N   PHE B 456     108.290  88.240  68.660  1.00  0.00           N 
ATOM   2224  HN  PHE B 456     108.690  88.830  69.350  1.00  0.00           H 
ATOM   2225  CA  PHE B 456     108.550  88.570  67.250  1.00  0.00           C 
ATOM   2226  HA  PHE B 456     107.610  88.470  66.740  1.00  0.00           H 
ATOM   2227  CB  PHE B 456     109.140  90.000  67.020  1.00  0.00           C 
ATOM   2228  HB1 PHE B 456     110.140  90.050  67.510  1.00  0.00           H 
ATOM   2229  HB2 PHE B 456     109.260  90.150  65.930  1.00  0.00           H 
ATOM   2230  CG  PHE B 456     108.200  91.090  67.510  1.00  0.00           C 
ATOM   2231  CD1 PHE B 456     106.990  91.460  66.940  1.00  0.00           C 
ATOM   2232  HD1 PHE B 456     106.670  90.800  66.150  1.00  0.00           H 
ATOM   2233  CE1 PHE B 456     106.330  92.680  67.140  1.00  0.00           C 
ATOM   2234  HE1 PHE B 456     105.360  92.770  66.680  1.00  0.00           H 
ATOM   2235  CZ  PHE B 456     106.930  93.560  68.110  1.00  0.00           C 
ATOM   2236  HZ  PHE B 456     106.430  94.500  68.300  1.00  0.00           H 
ATOM   2237  CD2 PHE B 456     108.740  92.060  68.490  1.00  0.00           C 
ATOM   2238  HD2 PHE B 456     109.670  91.710  68.920  1.00  0.00           H 
ATOM   2239  CE2 PHE B 456     108.120  93.230  68.790  1.00  0.00           C 
ATOM   2240  HE2 PHE B 456     108.640  93.960  69.400  1.00  0.00           H 
ATOM   2241  C   PHE B 456     109.350  87.490  66.630  1.00  0.00           C 
ATOM   2242  O   PHE B 456     109.050  86.920  65.620  1.00  0.00           O 
ATOM   2243  N   ALA B 457     110.470  87.060  67.250  1.00  0.00           N 
ATOM   2244  HN  ALA B 457     110.830  87.530  68.050  1.00  0.00           H 
ATOM   2245  CA  ALA B 457     111.290  86.080  66.650  1.00  0.00           C 
ATOM   2246  HA  ALA B 457     111.500  86.390  65.640  1.00  0.00           H 
ATOM   2247  CB  ALA B 457     112.640  86.020  67.440  1.00  0.00           C 
ATOM   2248  HB1 ALA B 457     113.390  85.360  66.950  1.00  0.00           H 
ATOM   2249  HB2 ALA B 457     113.060  87.050  67.510  1.00  0.00           H 
ATOM   2250  HB3 ALA B 457     112.480  85.740  68.500  1.00  0.00           H 
ATOM   2251  C   ALA B 457     110.650  84.720  66.410  1.00  0.00           C 
ATOM   2252  O   ALA B 457     110.830  83.970  65.410  1.00  0.00           O 
ATOM   2253  N   LEU B 458     109.840  84.260  67.320  1.00  0.00           N 
ATOM   2254  HN  LEU B 458     109.770  84.800  68.160  1.00  0.00           H 
ATOM   2255  CA  LEU B 458     108.870  83.110  67.240  1.00  0.00           C 
ATOM   2256  HA  LEU B 458     109.360  82.220  66.880  1.00  0.00           H 
ATOM   2257  CB  LEU B 458     108.200  82.810  68.620  1.00  0.00           C 
ATOM   2258  HB1 LEU B 458     107.900  83.620  69.320  1.00  0.00           H 
ATOM   2259  HB2 LEU B 458     107.220  82.350  68.370  1.00  0.00           H 
ATOM   2260  CG  LEU B 458     108.970  81.740  69.420  1.00  0.00           C 
ATOM   2261  HG  LEU B 458     108.430  81.420  70.340  1.00  0.00           H 
ATOM   2262  CD1 LEU B 458     109.220  80.420  68.720  1.00  0.00           C 
ATOM   2263 1HD1 LEU B 458     109.700  79.700  69.420  1.00  0.00           H 
ATOM   2264 2HD1 LEU B 458     108.310  79.950  68.290  1.00  0.00           H 
ATOM   2265 3HD1 LEU B 458     110.020  80.460  67.950  1.00  0.00           H 
ATOM   2266  CD2 LEU B 458     110.260  82.370  70.020  1.00  0.00           C 
ATOM   2267 1HD2 LEU B 458     110.070  83.210  70.720  1.00  0.00           H 
ATOM   2268 2HD2 LEU B 458     110.900  81.570  70.450  1.00  0.00           H 
ATOM   2269 3HD2 LEU B 458     110.870  82.680  69.150  1.00  0.00           H 
ATOM   2270  C   LEU B 458     107.800  83.210  66.230  1.00  0.00           C 
ATOM   2271  O   LEU B 458     107.590  82.250  65.500  1.00  0.00           O 
ATOM   2272  N   VAL B 459     107.280  84.420  65.980  1.00  0.00           N 
ATOM   2273  HN  VAL B 459     107.470  85.230  66.530  1.00  0.00           H 
ATOM   2274  CA  VAL B 459     106.390  84.490  64.870  1.00  0.00           C 
ATOM   2275  HA  VAL B 459     105.690  83.660  64.840  1.00  0.00           H 
ATOM   2276  CB  VAL B 459     105.500  85.720  64.950  1.00  0.00           C 
ATOM   2277  HB  VAL B 459     106.090  86.610  65.240  1.00  0.00           H 
ATOM   2278  CG1 VAL B 459     104.720  86.010  63.710  1.00  0.00           C 
ATOM   2279 1HG1 VAL B 459     103.860  86.700  63.820  1.00  0.00           H 
ATOM   2280 2HG1 VAL B 459     105.310  86.380  62.840  1.00  0.00           H 
ATOM   2281 3HG1 VAL B 459     104.150  85.120  63.370  1.00  0.00           H 
ATOM   2282  CG2 VAL B 459     104.450  85.460  66.120  1.00  0.00           C 
ATOM   2283 1HG2 VAL B 459     103.870  84.510  66.160  1.00  0.00           H 
ATOM   2284 2HG2 VAL B 459     104.900  85.440  67.140  1.00  0.00           H 
ATOM   2285 3HG2 VAL B 459     103.850  86.390  66.140  1.00  0.00           H 
ATOM   2286  C   VAL B 459     107.130  84.520  63.510  1.00  0.00           C 
ATOM   2287  O   VAL B 459     106.840  83.830  62.530  1.00  0.00           O 
ATOM   2288  N   LEU B 460     108.130  85.370  63.400  1.00  0.00           N 
ATOM   2289  HN  LEU B 460     108.460  85.930  64.150  1.00  0.00           H 
ATOM   2290  CA  LEU B 460     108.790  85.700  62.100  1.00  0.00           C 
ATOM   2291  HA  LEU B 460     108.110  85.810  61.270  1.00  0.00           H 
ATOM   2292  CB  LEU B 460     109.640  86.920  62.200  1.00  0.00           C 
ATOM   2293  HB1 LEU B 460     110.160  87.100  63.170  1.00  0.00           H 
ATOM   2294  HB2 LEU B 460     110.360  86.860  61.360  1.00  0.00           H 
ATOM   2295  CG  LEU B 460     108.840  88.140  61.770  1.00  0.00           C 
ATOM   2296  HG  LEU B 460     108.170  87.890  60.920  1.00  0.00           H 
ATOM   2297  CD1 LEU B 460     107.850  88.750  62.830  1.00  0.00           C 
ATOM   2298 1HD1 LEU B 460     107.300  89.680  62.580  1.00  0.00           H 
ATOM   2299 2HD1 LEU B 460     107.170  87.950  63.170  1.00  0.00           H 
ATOM   2300 3HD1 LEU B 460     108.460  89.100  63.690  1.00  0.00           H 
ATOM   2301  CD2 LEU B 460     109.700  89.330  61.210  1.00  0.00           C 
ATOM   2302 1HD2 LEU B 460     109.040  90.050  60.680  1.00  0.00           H 
ATOM   2303 2HD2 LEU B 460     110.160  89.840  62.090  1.00  0.00           H 
ATOM   2304 3HD2 LEU B 460     110.430  89.030  60.430  1.00  0.00           H 
ATOM   2305  C   LEU B 460     109.670  84.530  61.750  1.00  0.00           C 
ATOM   2306  O   LEU B 460     109.750  84.180  60.590  1.00  0.00           O 
ATOM   2307  N   GLY B 461     110.380  83.860  62.710  1.00  0.00           N 
ATOM   2308  HN  GLY B 461     110.430  84.240  63.630  1.00  0.00           H 
ATOM   2309  CA  GLY B 461     111.160  82.660  62.450  1.00  0.00           C 
ATOM   2310  HA1 GLY B 461     111.980  82.930  61.790  1.00  0.00           H 
ATOM   2311  HA2 GLY B 461     111.680  82.320  63.330  1.00  0.00           H 
ATOM   2312  C   GLY B 461     110.440  81.520  61.930  1.00  0.00           C 
ATOM   2313  O   GLY B 461     110.860  80.970  60.890  1.00  0.00           O 
ATOM   2314  N   TRP B 462     109.330  81.180  62.630  1.00  0.00           N 
ATOM   2315  HN  TRP B 462     109.060  81.650  63.470  1.00  0.00           H 
ATOM   2316  CA  TRP B 462     108.440  80.110  62.130  1.00  0.00           C 
ATOM   2317  HA  TRP B 462     109.030  79.230  61.920  1.00  0.00           H 
ATOM   2318  CB  TRP B 462     107.220  79.850  63.150  1.00  0.00           C 
ATOM   2319  HB1 TRP B 462     107.000  80.830  63.630  1.00  0.00           H 
ATOM   2320  HB2 TRP B 462     106.330  79.500  62.590  1.00  0.00           H 
ATOM   2321  CG  TRP B 462     107.660  78.800  64.060  1.00  0.00           C 
ATOM   2322  CD1 TRP B 462     108.120  78.970  65.380  1.00  0.00           C 
ATOM   2323  HD1 TRP B 462     108.080  79.920  65.880  1.00  0.00           H 
ATOM   2324  NE1 TRP B 462     108.400  77.720  65.940  1.00  0.00           N 
ATOM   2325  HE1 TRP B 462     109.020  77.560  66.670  1.00  0.00           H 
ATOM   2326  CE2 TRP B 462     108.320  76.760  65.000  1.00  0.00           C 
ATOM   2327  CD2 TRP B 462     107.950  77.410  63.760  1.00  0.00           C 
ATOM   2328  CE3 TRP B 462     107.950  76.710  62.600  1.00  0.00           C 
ATOM   2329  HE3 TRP B 462     107.750  77.240  61.680  1.00  0.00           H 
ATOM   2330  CZ3 TRP B 462     108.320  75.350  62.620  1.00  0.00           C 
ATOM   2331  HZ3 TRP B 462     108.150  74.810  61.700  1.00  0.00           H 
ATOM   2332  CZ2 TRP B 462     108.560  75.360  65.070  1.00  0.00           C 
ATOM   2333  HZ2 TRP B 462     108.680  74.790  65.980  1.00  0.00           H 
ATOM   2334  CH2 TRP B 462     108.460  74.680  63.890  1.00  0.00           C 
ATOM   2335  HH2 TRP B 462     108.520  73.600  63.920  1.00  0.00           H 
ATOM   2336  C   TRP B 462     107.810  80.380  60.740  1.00  0.00           C 
ATOM   2337  O   TRP B 462     107.910  79.610  59.790  1.00  0.00           O 
ATOM   2338  N   CYS B 463     107.300  81.650  60.560  1.00  0.00           N 
ATOM   2339  HN  CYS B 463     107.410  82.350  61.270  1.00  0.00           H 
ATOM   2340  CA  CYS B 463     106.560  82.140  59.390  1.00  0.00           C 
ATOM   2341  HA  CYS B 463     105.800  81.400  59.210  1.00  0.00           H 
ATOM   2342  CB  CYS B 463     105.870  83.500  59.630  1.00  0.00           C 
ATOM   2343  HB1 CYS B 463     106.500  84.150  60.270  1.00  0.00           H 
ATOM   2344  HB2 CYS B 463     105.600  83.950  58.650  1.00  0.00           H 
ATOM   2345  SG  CYS B 463     104.360  83.280  60.610  1.00  0.00           S 
ATOM   2346  HG1 CYS B 463     104.680  83.610  61.850  1.00  0.00           H 
ATOM   2347  C   CYS B 463     107.440  82.200  58.190  1.00  0.00           C 
ATOM   2348  O   CYS B 463     107.000  82.260  57.040  1.00  0.00           O 
ATOM   2349  N   ASN B 464     108.740  82.220  58.360  1.00  0.00           N 
ATOM   2350  HN  ASN B 464     109.190  82.070  59.230  1.00  0.00           H 
ATOM   2351  CA  ASN B 464     109.630  82.080  57.190  1.00  0.00           C 
ATOM   2352  HA  ASN B 464     109.350  82.670  56.330  1.00  0.00           H 
ATOM   2353  CB  ASN B 464     111.060  82.510  57.660  1.00  0.00           C 
ATOM   2354  HB1 ASN B 464     111.120  82.250  58.740  1.00  0.00           H 
ATOM   2355  HB2 ASN B 464     111.860  82.160  56.980  1.00  0.00           H 
ATOM   2356  CG  ASN B 464     111.270  84.070  57.660  1.00  0.00           C 
ATOM   2357  OD1 ASN B 464     110.550  84.730  56.940  1.00  0.00           O 
ATOM   2358  ND2 ASN B 464     112.240  84.540  58.420  1.00  0.00           N 
ATOM   2359 1HD2 ASN B 464     112.730  83.910  59.020  1.00  0.00           H 
ATOM   2360 2HD2 ASN B 464     112.460  85.510  58.350  1.00  0.00           H 
ATOM   2361  C   ASN B 464     109.730  80.630  56.680  1.00  0.00           C 
ATOM   2362  O   ASN B 464     109.870  80.450  55.440  1.00  0.00           O 
ATOM   2363  N   VAL B 465     109.450  79.600  57.530  1.00  0.00           N 
ATOM   2364  HN  VAL B 465     109.200  79.820  58.470  1.00  0.00           H 
ATOM   2365  CA  VAL B 465     109.360  78.190  57.160  1.00  0.00           C 
ATOM   2366  HA  VAL B 465     110.240  77.860  56.630  1.00  0.00           H 
ATOM   2367  CB  VAL B 465     109.030  77.210  58.290  1.00  0.00           C 
ATOM   2368  HB  VAL B 465     108.010  77.420  58.680  1.00  0.00           H 
ATOM   2369  CG1 VAL B 465     108.940  75.740  57.900  1.00  0.00           C 
ATOM   2370 1HG1 VAL B 465     108.870  75.070  58.790  1.00  0.00           H 
ATOM   2371 2HG1 VAL B 465     108.010  75.590  57.310  1.00  0.00           H 
ATOM   2372 3HG1 VAL B 465     109.850  75.450  57.340  1.00  0.00           H 
ATOM   2373  CG2 VAL B 465     110.050  77.440  59.390  1.00  0.00           C 
ATOM   2374 1HG2 VAL B 465     109.830  76.740  60.230  1.00  0.00           H 
ATOM   2375 2HG2 VAL B 465     111.070  77.250  58.990  1.00  0.00           H 
ATOM   2376 3HG2 VAL B 465     109.870  78.420  59.880  1.00  0.00           H 
ATOM   2377  C   VAL B 465     108.270  78.020  56.080  1.00  0.00           C 
ATOM   2378  O   VAL B 465     108.250  77.110  55.250  1.00  0.00           O 
ATOM   2379  N   MET B 466     107.310  79.030  55.940  1.00  0.00           N 
ATOM   2380  HN  MET B 466     107.420  79.840  56.510  1.00  0.00           H 
ATOM   2381  CA  MET B 466     106.280  79.100  54.900  1.00  0.00           C 
ATOM   2382  HA  MET B 466     105.820  78.130  54.800  1.00  0.00           H 
ATOM   2383  CB  MET B 466     105.190  80.170  55.200  1.00  0.00           C 
ATOM   2384  HB1 MET B 466     105.690  81.140  54.980  1.00  0.00           H 
ATOM   2385  HB2 MET B 466     104.410  80.020  54.420  1.00  0.00           H 
ATOM   2386  CG  MET B 466     104.400  80.130  56.590  1.00  0.00           C 
ATOM   2387  HG1 MET B 466     103.720  79.270  56.750  1.00  0.00           H 
ATOM   2388  HG2 MET B 466     105.210  79.950  57.330  1.00  0.00           H 
ATOM   2389  SD  MET B 466     103.640  81.720  57.030  1.00  0.00           S 
ATOM   2390  CE  MET B 466     102.110  81.410  56.120  1.00  0.00           C 
ATOM   2391  HE1 MET B 466     101.440  82.270  56.330  1.00  0.00           H 
ATOM   2392  HE2 MET B 466     102.090  81.260  55.020  1.00  0.00           H 
ATOM   2393  HE3 MET B 466     101.600  80.480  56.460  1.00  0.00           H 
ATOM   2394  C   MET B 466     106.870  79.360  53.540  1.00  0.00           C 
ATOM   2395  O   MET B 466     106.400  78.850  52.520  1.00  0.00           O 
ATOM   2396  N   TYR B 467     107.930  80.130  53.490  1.00  0.00           N 
ATOM   2397  HN  TYR B 467     108.290  80.530  54.330  1.00  0.00           H 
ATOM   2398  CA  TYR B 467     108.610  80.420  52.240  1.00  0.00           C 
ATOM   2399  HA  TYR B 467     107.850  80.820  51.580  1.00  0.00           H 
ATOM   2400  CB  TYR B 467     109.690  81.550  52.400  1.00  0.00           C 
ATOM   2401  HB1 TYR B 467     109.290  82.480  52.850  1.00  0.00           H 
ATOM   2402  HB2 TYR B 467     110.510  81.280  53.100  1.00  0.00           H 
ATOM   2403  CG  TYR B 467     110.210  81.960  51.080  1.00  0.00           C 
ATOM   2404  CD1 TYR B 467     109.650  83.060  50.340  1.00  0.00           C 
ATOM   2405  HD1 TYR B 467     108.680  83.460  50.590  1.00  0.00           H 
ATOM   2406  CE1 TYR B 467     110.290  83.510  49.190  1.00  0.00           C 
ATOM   2407  HE1 TYR B 467     109.880  84.250  48.530  1.00  0.00           H 
ATOM   2408  CZ  TYR B 467     111.520  83.030  48.780  1.00  0.00           C 
ATOM   2409  OH  TYR B 467     112.120  83.390  47.600  1.00  0.00           O 
ATOM   2410  HH  TYR B 467     113.050  83.140  47.610  1.00  0.00           H 
ATOM   2411  CD2 TYR B 467     111.460  81.540  50.670  1.00  0.00           C 
ATOM   2412  HD2 TYR B 467     111.750  80.600  51.130  1.00  0.00           H 
ATOM   2413  CE2 TYR B 467     112.120  81.960  49.510  1.00  0.00           C 
ATOM   2414  HE2 TYR B 467     113.040  81.500  49.190  1.00  0.00           H 
ATOM   2415  C   TYR B 467     109.210  79.290  51.500  1.00  0.00           C 
ATOM   2416  O   TYR B 467     109.110  79.110  50.260  1.00  0.00           O 
ATOM   2417  N   PHE B 468     109.780  78.340  52.350  1.00  0.00           N 
ATOM   2418  HN  PHE B 468     109.710  78.530  53.330  1.00  0.00           H 
ATOM   2419  CA  PHE B 468     110.370  77.040  52.060  1.00  0.00           C 
ATOM   2420  HA  PHE B 468     111.080  77.280  51.280  1.00  0.00           H 
ATOM   2421  CB  PHE B 468     111.310  76.600  53.220  1.00  0.00           C 
ATOM   2422  HB1 PHE B 468     110.890  76.530  54.240  1.00  0.00           H 
ATOM   2423  HB2 PHE B 468     111.650  75.570  52.980  1.00  0.00           H 
ATOM   2424  CG  PHE B 468     112.590  77.430  53.270  1.00  0.00           C 
ATOM   2425  CD1 PHE B 468     113.600  77.340  52.310  1.00  0.00           C 
ATOM   2426  HD1 PHE B 468     113.520  76.650  51.490  1.00  0.00           H 
ATOM   2427  CE1 PHE B 468     114.760  78.130  52.360  1.00  0.00           C 
ATOM   2428  HE1 PHE B 468     115.580  77.980  51.670  1.00  0.00           H 
ATOM   2429  CZ  PHE B 468     114.960  79.030  53.430  1.00  0.00           C 
ATOM   2430  HZ  PHE B 468     115.870  79.620  53.470  1.00  0.00           H 
ATOM   2431  CD2 PHE B 468     112.780  78.390  54.320  1.00  0.00           C 
ATOM   2432  HD2 PHE B 468     112.060  78.460  55.120  1.00  0.00           H 
ATOM   2433  CE2 PHE B 468     113.950  79.110  54.420  1.00  0.00           C 
ATOM   2434  HE2 PHE B 468     114.070  79.710  55.310  1.00  0.00           H 
ATOM   2435  C   PHE B 468     109.500  76.010  51.450  1.00  0.00           C 
ATOM   2436  O   PHE B 468     110.050  75.070  50.810  1.00  0.00           O 
ATOM   2437  N   ALA B 469     108.180  76.210  51.580  1.00  0.00           N 
ATOM   2438  HN  ALA B 469     107.870  77.040  52.050  1.00  0.00           H 
ATOM   2439  CA  ALA B 469     107.150  75.310  50.940  1.00  0.00           C 
ATOM   2440  HA  ALA B 469     107.150  74.350  51.430  1.00  0.00           H 
ATOM   2441  CB  ALA B 469     105.740  75.930  51.360  1.00  0.00           C 
ATOM   2442  HB1 ALA B 469     105.710  76.240  52.430  1.00  0.00           H 
ATOM   2443  HB2 ALA B 469     105.530  76.870  50.800  1.00  0.00           H 
ATOM   2444  HB3 ALA B 469     104.770  75.400  51.200  1.00  0.00           H 
ATOM   2445  C   ALA B 469     107.320  75.110  49.460  1.00  0.00           C 
ATOM   2446  O   ALA B 469     107.060  74.030  48.840  1.00  0.00           O 
ATOM   2447  N   ARG B 470     107.670  76.150  48.680  1.00  0.00           N 
ATOM   2448  HN  ARG B 470     107.910  77.010  49.130  1.00  0.00           H 
ATOM   2449  CA  ARG B 470     107.770  76.040  47.170  1.00  0.00           C 
ATOM   2450  HA  ARG B 470     106.770  76.010  46.750  1.00  0.00           H 
ATOM   2451  CB  ARG B 470     108.280  77.430  46.590  1.00  0.00           C 
ATOM   2452  HB1 ARG B 470     108.000  77.440  45.520  1.00  0.00           H 
ATOM   2453  HB2 ARG B 470     107.620  78.140  47.130  1.00  0.00           H 
ATOM   2454  CG  ARG B 470     109.730  77.650  46.920  1.00  0.00           C 
ATOM   2455  HG1 ARG B 470     109.870  77.570  48.020  1.00  0.00           H 
ATOM   2456  HG2 ARG B 470     110.460  76.940  46.470  1.00  0.00           H 
ATOM   2457  CD  ARG B 470     110.310  79.020  46.430  1.00  0.00           C 
ATOM   2458  HD1 ARG B 470     111.420  78.990  46.500  1.00  0.00           H 
ATOM   2459  HD2 ARG B 470     110.030  79.200  45.370  1.00  0.00           H 
ATOM   2460  NE  ARG B 470     109.650  80.070  47.320  1.00  0.00           N 
ATOM   2461  HE  ARG B 470     109.690  80.020  48.320  1.00  0.00           H 
ATOM   2462  CZ  ARG B 470     108.980  81.140  46.900  1.00  0.00           C 
ATOM   2463  NH1 ARG B 470     109.120  81.580  45.620  1.00  0.00           N 
ATOM   2464 1HH1 ARG B 470     109.800  81.100  45.060  1.00  0.00           H 
ATOM   2465 2HH1 ARG B 470     108.470  82.310  45.380  1.00  0.00           H 
ATOM   2466  NH2 ARG B 470     108.080  81.670  47.690  1.00  0.00           N 
ATOM   2467 1HH2 ARG B 470     107.820  81.140  48.500  1.00  0.00           H 
ATOM   2468 2HH2 ARG B 470     107.470  82.330  47.250  1.00  0.00           H 
ATOM   2469  C   ARG B 470     108.430  74.860  46.500  1.00  0.00           C 
ATOM   2470  O   ARG B 470     108.070  74.440  45.420  1.00  0.00           O 
ATOM   2471  N   GLY B 471     109.380  74.110  47.120  1.00  0.00           N 
ATOM   2472  HN  GLY B 471     109.590  74.290  48.080  1.00  0.00           H 
ATOM   2473  CA  GLY B 471     110.310  73.100  46.540  1.00  0.00           C 
ATOM   2474  HA1 GLY B 471     110.740  73.530  45.650  1.00  0.00           H 
ATOM   2475  HA2 GLY B 471     111.040  72.790  47.270  1.00  0.00           H 
ATOM   2476  C   GLY B 471     109.570  71.870  46.090  1.00  0.00           C 
ATOM   2477  O   GLY B 471     109.990  71.060  45.280  1.00  0.00           O 
ATOM   2478  N   PHE B 472     108.420  71.580  46.700  1.00  0.00           N 
ATOM   2479  HN  PHE B 472     108.090  72.270  47.340  1.00  0.00           H 
ATOM   2480  CA  PHE B 472     107.660  70.410  46.380  1.00  0.00           C 
ATOM   2481  HA  PHE B 472     108.200  69.720  45.750  1.00  0.00           H 
ATOM   2482  CB  PHE B 472     107.380  69.640  47.740  1.00  0.00           C 
ATOM   2483  HB1 PHE B 472     108.380  69.460  48.200  1.00  0.00           H 
ATOM   2484  HB2 PHE B 472     106.790  70.270  48.440  1.00  0.00           H 
ATOM   2485  CG  PHE B 472     106.700  68.370  47.480  1.00  0.00           C 
ATOM   2486  CD1 PHE B 472     107.440  67.310  46.970  1.00  0.00           C 
ATOM   2487  HD1 PHE B 472     108.500  67.460  46.830  1.00  0.00           H 
ATOM   2488  CE1 PHE B 472     106.920  65.990  46.940  1.00  0.00           C 
ATOM   2489  HE1 PHE B 472     107.610  65.190  46.710  1.00  0.00           H 
ATOM   2490  CZ  PHE B 472     105.600  65.750  47.290  1.00  0.00           C 
ATOM   2491  HZ  PHE B 472     105.090  64.800  47.230  1.00  0.00           H 
ATOM   2492  CD2 PHE B 472     105.370  68.140  47.820  1.00  0.00           C 
ATOM   2493  HD2 PHE B 472     104.710  68.860  48.270  1.00  0.00           H 
ATOM   2494  CE2 PHE B 472     104.870  66.860  47.780  1.00  0.00           C 
ATOM   2495  HE2 PHE B 472     103.860  66.770  48.150  1.00  0.00           H 
ATOM   2496  C   PHE B 472     106.380  70.640  45.530  1.00  0.00           C 
ATOM   2497  O   PHE B 472     105.740  69.760  45.040  1.00  0.00           O 
ATOM   2498  N   GLN B 473     106.140  71.950  45.330  1.00  0.00           N 
ATOM   2499  HN  GLN B 473     106.890  72.610  45.300  1.00  0.00           H 
ATOM   2500  CA  GLN B 473     104.820  72.430  44.820  1.00  0.00           C 
ATOM   2501  HA  GLN B 473     105.020  73.480  44.680  1.00  0.00           H 
ATOM   2502  CB  GLN B 473     104.410  71.950  43.420  1.00  0.00           C 
ATOM   2503  HB1 GLN B 473     105.310  71.830  42.770  1.00  0.00           H 
ATOM   2504  HB2 GLN B 473     103.980  70.930  43.380  1.00  0.00           H 
ATOM   2505  CG  GLN B 473     103.430  72.970  42.760  1.00  0.00           C 
ATOM   2506  HG1 GLN B 473     102.570  73.250  43.410  1.00  0.00           H 
ATOM   2507  HG2 GLN B 473     103.960  73.900  42.470  1.00  0.00           H 
ATOM   2508  CD  GLN B 473     102.760  72.560  41.430  1.00  0.00           C 
ATOM   2509  OE1 GLN B 473     102.300  71.410  41.290  1.00  0.00           O 
ATOM   2510  NE2 GLN B 473     102.640  73.530  40.520  1.00  0.00           N 
ATOM   2511 1HE2 GLN B 473     102.930  74.490  40.560  1.00  0.00           H 
ATOM   2512 2HE2 GLN B 473     102.260  73.210  39.650  1.00  0.00           H 
ATOM   2513  C   GLN B 473     103.690  72.370  45.840  1.00  0.00           C 
ATOM   2514  O   GLN B 473     102.620  71.920  45.530  1.00  0.00           O 
ATOM   2515  N   MET B 474     104.060  72.750  47.120  1.00  0.00           N 
ATOM   2516  HN  MET B 474     105.010  72.970  47.330  1.00  0.00           H 
ATOM   2517  CA  MET B 474     103.210  72.960  48.270  1.00  0.00           C 
ATOM   2518  HA  MET B 474     102.720  72.010  48.440  1.00  0.00           H 
ATOM   2519  CB  MET B 474     103.980  73.230  49.610  1.00  0.00           C 
ATOM   2520  HB1 MET B 474     104.580  74.160  49.590  1.00  0.00           H 
ATOM   2521  HB2 MET B 474     103.250  73.380  50.430  1.00  0.00           H 
ATOM   2522  CG  MET B 474     104.800  72.030  50.150  1.00  0.00           C 
ATOM   2523  HG1 MET B 474     105.390  71.610  49.310  1.00  0.00           H 
ATOM   2524  HG2 MET B 474     105.570  72.470  50.810  1.00  0.00           H 
ATOM   2525  SD  MET B 474     103.830  70.650  50.920  1.00  0.00           S 
ATOM   2526  CE  MET B 474     105.240  69.680  51.480  1.00  0.00           C 
ATOM   2527  HE1 MET B 474     104.960  68.780  52.070  1.00  0.00           H 
ATOM   2528  HE2 MET B 474     105.980  69.470  50.680  1.00  0.00           H 
ATOM   2529  HE3 MET B 474     105.810  70.270  52.240  1.00  0.00           H 
ATOM   2530  C   MET B 474     102.190  74.100  48.150  1.00  0.00           C 
ATOM   2531  O   MET B 474     101.770  74.480  47.070  1.00  0.00           O 
ATOM   2532  N   LEU B 475     101.890  74.840  49.250  1.00  0.00           N 
ATOM   2533  HN  LEU B 475     102.240  74.530  50.130  1.00  0.00           H 
ATOM   2534  CA  LEU B 475     100.990  76.010  49.320  1.00  0.00           C 
ATOM   2535  HA  LEU B 475     100.320  75.970  48.470  1.00  0.00           H 
ATOM   2536  CB  LEU B 475     100.110  76.010  50.670  1.00  0.00           C 
ATOM   2537  HB1 LEU B 475     100.020  74.910  50.820  1.00  0.00           H 
ATOM   2538  HB2 LEU B 475     100.620  76.460  51.540  1.00  0.00           H 
ATOM   2539  CG  LEU B 475      98.680  76.580  50.660  1.00  0.00           C 
ATOM   2540  HG  LEU B 475      98.210  76.420  51.650  1.00  0.00           H 
ATOM   2541  CD1 LEU B 475      97.710  75.860  49.690  1.00  0.00           C 
ATOM   2542 1HD1 LEU B 475      98.110  75.830  48.650  1.00  0.00           H 
ATOM   2543 2HD1 LEU B 475      97.510  74.790  49.930  1.00  0.00           H 
ATOM   2544 3HD1 LEU B 475      96.750  76.410  49.580  1.00  0.00           H 
ATOM   2545  CD2 LEU B 475      98.610  78.100  50.500  1.00  0.00           C 
ATOM   2546 1HD2 LEU B 475      98.940  78.670  51.390  1.00  0.00           H 
ATOM   2547 2HD2 LEU B 475      99.160  78.530  49.640  1.00  0.00           H 
ATOM   2548 3HD2 LEU B 475      97.520  78.280  50.340  1.00  0.00           H 
ATOM   2549  C   LEU B 475     101.880  77.200  49.150  1.00  0.00           C 
ATOM   2550  O   LEU B 475     101.600  78.270  49.660  1.00  0.00           O 
ATOM   2551  N   GLY B 476     103.050  76.980  48.540  1.00  0.00           N 
ATOM   2552  HN  GLY B 476     103.270  76.030  48.340  1.00  0.00           H 
ATOM   2553  CA  GLY B 476     103.960  78.000  48.020  1.00  0.00           C 
ATOM   2554  HA1 GLY B 476     104.000  78.720  48.830  1.00  0.00           H 
ATOM   2555  HA2 GLY B 476     104.860  77.440  47.840  1.00  0.00           H 
ATOM   2556  C   GLY B 476     103.580  78.590  46.650  1.00  0.00           C 
ATOM   2557  O   GLY B 476     103.860  79.790  46.490  1.00  0.00           O 
ATOM   2558  N   PRO B 477     102.960  77.860  45.800  1.00  0.00           N 
ATOM   2559  CD  PRO B 477     103.450  76.600  45.280  1.00  0.00           C 
ATOM   2560  HD1 PRO B 477     103.800  76.000  46.150  1.00  0.00           H 
ATOM   2561  HD2 PRO B 477     104.310  76.900  44.640  1.00  0.00           H 
ATOM   2562  CA  PRO B 477     102.100  78.420  44.780  1.00  0.00           C 
ATOM   2563  HA  PRO B 477     102.700  79.100  44.190  1.00  0.00           H 
ATOM   2564  CB  PRO B 477     101.720  77.270  43.810  1.00  0.00           C 
ATOM   2565  HB1 PRO B 477     100.630  77.180  43.620  1.00  0.00           H 
ATOM   2566  HB2 PRO B 477     102.200  77.520  42.840  1.00  0.00           H 
ATOM   2567  CG  PRO B 477     102.350  76.020  44.470  1.00  0.00           C 
ATOM   2568  HG1 PRO B 477     101.600  75.490  45.100  1.00  0.00           H 
ATOM   2569  HG2 PRO B 477     102.660  75.320  43.670  1.00  0.00           H 
ATOM   2570  C   PRO B 477     100.860  79.160  45.180  1.00  0.00           C 
ATOM   2571  O   PRO B 477     100.330  80.010  44.470  1.00  0.00           O 
ATOM   2572  N   PHE B 478     100.330  78.800  46.280  1.00  0.00           N 
ATOM   2573  HN  PHE B 478     100.740  78.120  46.890  1.00  0.00           H 
ATOM   2574  CA  PHE B 478      99.210  79.490  46.790  1.00  0.00           C 
ATOM   2575  HA  PHE B 478      98.730  80.050  46.000  1.00  0.00           H 
ATOM   2576  CB  PHE B 478      98.230  78.370  47.290  1.00  0.00           C 
ATOM   2577  HB1 PHE B 478      98.840  77.580  47.780  1.00  0.00           H 
ATOM   2578  HB2 PHE B 478      97.430  78.700  47.980  1.00  0.00           H 
ATOM   2579  CG  PHE B 478      97.550  77.740  46.120  1.00  0.00           C 
ATOM   2580  CD1 PHE B 478      96.170  78.010  45.820  1.00  0.00           C 
ATOM   2581  HD1 PHE B 478      95.500  78.600  46.430  1.00  0.00           H 
ATOM   2582  CE1 PHE B 478      95.520  77.310  44.800  1.00  0.00           C 
ATOM   2583  HE1 PHE B 478      94.490  77.470  44.520  1.00  0.00           H 
ATOM   2584  CZ  PHE B 478      96.260  76.540  43.890  1.00  0.00           C 
ATOM   2585  HZ  PHE B 478      95.920  76.080  42.970  1.00  0.00           H 
ATOM   2586  CD2 PHE B 478      98.220  76.850  45.300  1.00  0.00           C 
ATOM   2587  HD2 PHE B 478      99.270  76.620  45.450  1.00  0.00           H 
ATOM   2588  CE2 PHE B 478      97.580  76.240  44.230  1.00  0.00           C 
ATOM   2589  HE2 PHE B 478      98.180  75.700  43.510  1.00  0.00           H 
ATOM   2590  C   PHE B 478      99.510  80.500  47.870  1.00  0.00           C 
ATOM   2591  O   PHE B 478      98.610  81.310  48.230  1.00  0.00           O 
ATOM   2592  N   THR B 479     100.840  80.680  48.240  1.00  0.00           N 
ATOM   2593  HN  THR B 479     101.570  80.020  48.100  1.00  0.00           H 
ATOM   2594  CA  THR B 479     101.320  81.800  49.000  1.00  0.00           C 
ATOM   2595  HA  THR B 479     100.570  81.960  49.760  1.00  0.00           H 
ATOM   2596  CB  THR B 479     102.710  81.560  49.700  1.00  0.00           C 
ATOM   2597  HB  THR B 479     102.910  80.470  49.690  1.00  0.00           H 
ATOM   2598  OG1 THR B 479     102.640  81.980  51.110  1.00  0.00           O 
ATOM   2599  HG1 THR B 479     102.200  81.260  51.580  1.00  0.00           H 
ATOM   2600  CG2 THR B 479     103.920  82.320  49.010  1.00  0.00           C 
ATOM   2601 1HG2 THR B 479     104.870  81.950  49.450  1.00  0.00           H 
ATOM   2602 2HG2 THR B 479     104.070  82.140  47.920  1.00  0.00           H 
ATOM   2603 3HG2 THR B 479     103.840  83.380  49.330  1.00  0.00           H 
ATOM   2604  C   THR B 479     101.390  83.000  48.030  1.00  0.00           C 
ATOM   2605  O   THR B 479     101.360  84.180  48.400  1.00  0.00           O 
ATOM   2606  N   ILE B 480     101.410  82.630  46.760  1.00  0.00           N 
ATOM   2607  HN  ILE B 480     101.540  81.740  46.340  1.00  0.00           H 
ATOM   2608  CA  ILE B 480     101.160  83.690  45.790  1.00  0.00           C 
ATOM   2609  HA  ILE B 480     101.960  84.400  45.900  1.00  0.00           H 
ATOM   2610  CB  ILE B 480     101.220  83.120  44.340  1.00  0.00           C 
ATOM   2611  HB  ILE B 480     100.350  82.470  44.080  1.00  0.00           H 
ATOM   2612  CG2 ILE B 480     101.190  84.380  43.460  1.00  0.00           C 
ATOM   2613 1HG2 ILE B 480     102.060  85.020  43.720  1.00  0.00           H 
ATOM   2614 2HG2 ILE B 480     101.290  84.080  42.400  1.00  0.00           H 
ATOM   2615 3HG2 ILE B 480     100.220  84.920  43.460  1.00  0.00           H 
ATOM   2616  CG1 ILE B 480     102.490  82.300  44.130  1.00  0.00           C 
ATOM   2617 1HG1 ILE B 480     103.290  83.030  44.400  1.00  0.00           H 
ATOM   2618 2HG1 ILE B 480     102.680  81.470  44.840  1.00  0.00           H 
ATOM   2619  CD  ILE B 480     102.540  81.770  42.770  1.00  0.00           C 
ATOM   2620  HD1 ILE B 480     102.780  82.530  42.000  1.00  0.00           H 
ATOM   2621  HD2 ILE B 480     103.250  80.920  42.640  1.00  0.00           H 
ATOM   2622  HD3 ILE B 480     101.640  81.200  42.460  1.00  0.00           H 
ATOM   2623  C   ILE B 480      99.780  84.300  45.920  1.00  0.00           C 
ATOM   2624  O   ILE B 480      99.580  85.490  45.680  1.00  0.00           O 
ATOM   2625  N   MET B 481      98.770  83.470  46.350  1.00  0.00           N 
ATOM   2626  HN  MET B 481      98.880  82.490  46.470  1.00  0.00           H 
ATOM   2627  CA  MET B 481      97.440  84.020  46.630  1.00  0.00           C 
ATOM   2628  HA  MET B 481      97.200  84.670  45.800  1.00  0.00           H 
ATOM   2629  CB  MET B 481      96.300  83.000  46.640  1.00  0.00           C 
ATOM   2630  HB1 MET B 481      96.610  82.010  47.030  1.00  0.00           H 
ATOM   2631  HB2 MET B 481      95.380  83.330  47.180  1.00  0.00           H 
ATOM   2632  CG  MET B 481      95.820  82.640  45.220  1.00  0.00           C 
ATOM   2633  HG1 MET B 481      95.290  83.540  44.830  1.00  0.00           H 
ATOM   2634  HG2 MET B 481      96.700  82.420  44.580  1.00  0.00           H 
ATOM   2635  SD  MET B 481      94.750  81.220  45.000  1.00  0.00           S 
ATOM   2636  CE  MET B 481      93.370  81.820  46.000  1.00  0.00           C 
ATOM   2637  HE1 MET B 481      93.520  81.760  47.100  1.00  0.00           H 
ATOM   2638  HE2 MET B 481      93.100  82.850  45.700  1.00  0.00           H 
ATOM   2639  HE3 MET B 481      92.450  81.220  45.850  1.00  0.00           H 
ATOM   2640  C   MET B 481      97.520  84.980  47.780  1.00  0.00           C 
ATOM   2641  O   MET B 481      97.110  86.100  47.570  1.00  0.00           O 
ATOM   2642  N   ILE B 482      98.230  84.790  48.930  1.00  0.00           N 
ATOM   2643  HN  ILE B 482      98.750  83.950  49.050  1.00  0.00           H 
ATOM   2644  CA  ILE B 482      98.340  85.720  50.050  1.00  0.00           C 
ATOM   2645  HA  ILE B 482      97.390  86.180  50.260  1.00  0.00           H 
ATOM   2646  CB  ILE B 482      98.620  85.070  51.420  1.00  0.00           C 
ATOM   2647  HB  ILE B 482      97.920  84.210  51.460  1.00  0.00           H 
ATOM   2648  CG2 ILE B 482     100.090  84.520  51.610  1.00  0.00           C 
ATOM   2649 1HG2 ILE B 482     100.800  85.280  52.000  1.00  0.00           H 
ATOM   2650 2HG2 ILE B 482     100.010  83.650  52.300  1.00  0.00           H 
ATOM   2651 3HG2 ILE B 482     100.540  84.190  50.650  1.00  0.00           H 
ATOM   2652  CG1 ILE B 482      98.310  86.030  52.560  1.00  0.00           C 
ATOM   2653 1HG1 ILE B 482      99.060  86.840  52.610  1.00  0.00           H 
ATOM   2654 2HG1 ILE B 482      97.330  86.520  52.380  1.00  0.00           H 
ATOM   2655  CD  ILE B 482      98.190  85.330  53.870  1.00  0.00           C 
ATOM   2656  HD1 ILE B 482      97.490  84.470  53.860  1.00  0.00           H 
ATOM   2657  HD2 ILE B 482      99.130  84.890  54.260  1.00  0.00           H 
ATOM   2658  HD3 ILE B 482      97.820  86.030  54.650  1.00  0.00           H 
ATOM   2659  C   ILE B 482      99.360  86.870  49.900  1.00  0.00           C 
ATOM   2660  O   ILE B 482      99.230  87.970  50.470  1.00  0.00           O 
ATOM   2661  N   GLN B 483     100.330  86.760  48.970  1.00  0.00           N 
ATOM   2662  HN  GLN B 483     100.420  85.900  48.470  1.00  0.00           H 
ATOM   2663  CA  GLN B 483     101.180  87.870  48.560  1.00  0.00           C 
ATOM   2664  HA  GLN B 483     101.380  88.610  49.320  1.00  0.00           H 
ATOM   2665  CB  GLN B 483     102.660  87.420  48.170  1.00  0.00           C 
ATOM   2666  HB1 GLN B 483     102.520  86.670  47.370  1.00  0.00           H 
ATOM   2667  HB2 GLN B 483     103.190  88.270  47.690  1.00  0.00           H 
ATOM   2668  CG  GLN B 483     103.610  86.880  49.310  1.00  0.00           C 
ATOM   2669  HG1 GLN B 483     103.450  85.780  49.350  1.00  0.00           H 
ATOM   2670  HG2 GLN B 483     104.700  87.070  49.180  1.00  0.00           H 
ATOM   2671  CD  GLN B 483     103.290  87.560  50.680  1.00  0.00           C 
ATOM   2672  OE1 GLN B 483     103.810  88.630  50.990  1.00  0.00           O 
ATOM   2673  NE2 GLN B 483     102.510  86.880  51.560  1.00  0.00           N 
ATOM   2674 1HE2 GLN B 483     102.020  86.060  51.260  1.00  0.00           H 
ATOM   2675 2HE2 GLN B 483     102.530  87.130  52.530  1.00  0.00           H 
ATOM   2676  C   GLN B 483     100.500  88.700  47.450  1.00  0.00           C 
ATOM   2677  O   GLN B 483     100.770  89.870  47.300  1.00  0.00           O 
ATOM   2678  N   LYS B 484      99.600  88.120  46.670  1.00  0.00           N 
ATOM   2679  HN  LYS B 484      99.370  87.150  46.710  1.00  0.00           H 
ATOM   2680  CA  LYS B 484      98.770  88.900  45.690  1.00  0.00           C 
ATOM   2681  HA  LYS B 484      99.460  89.500  45.120  1.00  0.00           H 
ATOM   2682  CB  LYS B 484      98.050  87.930  44.740  1.00  0.00           C 
ATOM   2683  HB1 LYS B 484      98.790  87.300  44.200  1.00  0.00           H 
ATOM   2684  HB2 LYS B 484      97.360  87.200  45.210  1.00  0.00           H 
ATOM   2685  CG  LYS B 484      97.200  88.600  43.650  1.00  0.00           C 
ATOM   2686  HG1 LYS B 484      97.240  89.710  43.710  1.00  0.00           H 
ATOM   2687  HG2 LYS B 484      97.740  88.510  42.680  1.00  0.00           H 
ATOM   2688  CD  LYS B 484      95.760  87.970  43.450  1.00  0.00           C 
ATOM   2689  HD1 LYS B 484      95.880  86.960  42.990  1.00  0.00           H 
ATOM   2690  HD2 LYS B 484      95.220  87.810  44.410  1.00  0.00           H 
ATOM   2691  CE  LYS B 484      94.950  89.050  42.730  1.00  0.00           C 
ATOM   2692  HE1 LYS B 484      95.160  90.060  43.150  1.00  0.00           H 
ATOM   2693  HE2 LYS B 484      95.260  89.180  41.670  1.00  0.00           H 
ATOM   2694  NZ  LYS B 484      93.520  88.650  42.730  1.00  0.00           N 
ATOM   2695  HZ1 LYS B 484      93.150  88.440  43.680  1.00  0.00           H 
ATOM   2696  HZ2 LYS B 484      93.080  89.450  42.230  1.00  0.00           H 
ATOM   2697  HZ3 LYS B 484      93.290  87.840  42.130  1.00  0.00           H 
ATOM   2698  C   LYS B 484      97.690  89.610  46.420  1.00  0.00           C 
ATOM   2699  O   LYS B 484      97.240  90.700  46.170  1.00  0.00           O 
ATOM   2700  N   MET B 485      97.290  88.970  47.590  1.00  0.00           N 
ATOM   2701  HN  MET B 485      97.420  88.030  47.890  1.00  0.00           H 
ATOM   2702  CA  MET B 485      96.500  89.650  48.540  1.00  0.00           C 
ATOM   2703  HA  MET B 485      95.640  90.080  48.040  1.00  0.00           H 
ATOM   2704  CB  MET B 485      95.870  88.660  49.570  1.00  0.00           C 
ATOM   2705  HB1 MET B 485      96.620  87.940  49.950  1.00  0.00           H 
ATOM   2706  HB2 MET B 485      95.360  89.190  50.410  1.00  0.00           H 
ATOM   2707  CG  MET B 485      94.650  87.830  48.970  1.00  0.00           C 
ATOM   2708  HG1 MET B 485      93.910  88.610  48.690  1.00  0.00           H 
ATOM   2709  HG2 MET B 485      94.920  87.300  48.030  1.00  0.00           H 
ATOM   2710  SD  MET B 485      93.960  86.730  50.210  1.00  0.00           S 
ATOM   2711  CE  MET B 485      92.680  85.930  49.290  1.00  0.00           C 
ATOM   2712  HE1 MET B 485      92.070  85.340  50.010  1.00  0.00           H 
ATOM   2713  HE2 MET B 485      92.090  86.710  48.760  1.00  0.00           H 
ATOM   2714  HE3 MET B 485      93.070  85.200  48.540  1.00  0.00           H 
ATOM   2715  C   MET B 485      97.100  90.950  49.130  1.00  0.00           C 
ATOM   2716  O   MET B 485      96.430  91.710  49.750  1.00  0.00           O 
ATOM   2717  N   ILE B 486      98.330  91.370  48.870  1.00  0.00           N 
ATOM   2718  HN  ILE B 486      99.000  90.900  48.300  1.00  0.00           H 
ATOM   2719  CA  ILE B 486      98.770  92.740  49.190  1.00  0.00           C 
ATOM   2720  HA  ILE B 486      98.260  93.080  50.080  1.00  0.00           H 
ATOM   2721  CB  ILE B 486     100.330  92.770  49.470  1.00  0.00           C 
ATOM   2722  HB  ILE B 486     101.050  92.660  48.630  1.00  0.00           H 
ATOM   2723  CG2 ILE B 486     100.700  94.200  50.120  1.00  0.00           C 
ATOM   2724 1HG2 ILE B 486      99.950  94.420  50.910  1.00  0.00           H 
ATOM   2725 2HG2 ILE B 486     101.730  94.190  50.540  1.00  0.00           H 
ATOM   2726 3HG2 ILE B 486     100.550  94.980  49.340  1.00  0.00           H 
ATOM   2727  CG1 ILE B 486     100.870  91.650  50.450  1.00  0.00           C 
ATOM   2728 1HG1 ILE B 486     100.880  90.710  49.850  1.00  0.00           H 
ATOM   2729 2HG1 ILE B 486     101.940  91.870  50.640  1.00  0.00           H 
ATOM   2730  CD  ILE B 486      99.890  91.400  51.630  1.00  0.00           C 
ATOM   2731  HD1 ILE B 486      98.870  91.090  51.310  1.00  0.00           H 
ATOM   2732  HD2 ILE B 486     100.270  90.610  52.320  1.00  0.00           H 
ATOM   2733  HD3 ILE B 486      99.810  92.360  52.180  1.00  0.00           H 
ATOM   2734  C   ILE B 486      98.410  93.670  47.940  1.00  0.00           C 
ATOM   2735  O   ILE B 486      98.880  94.820  47.820  1.00  0.00           O 
ATOM   2736  N   PHE B 487      97.460  93.230  47.100  1.00  0.00           N 
ATOM   2737  HN  PHE B 487      97.180  92.280  47.020  1.00  0.00           H 
ATOM   2738  CA  PHE B 487      96.770  94.140  46.260  1.00  0.00           C 
ATOM   2739  HA  PHE B 487      97.490  94.720  45.700  1.00  0.00           H 
ATOM   2740  CB  PHE B 487      95.900  93.410  45.200  1.00  0.00           C 
ATOM   2741  HB1 PHE B 487      95.540  94.140  44.440  1.00  0.00           H 
ATOM   2742  HB2 PHE B 487      96.490  92.660  44.630  1.00  0.00           H 
ATOM   2743  CG  PHE B 487      94.710  92.660  45.720  1.00  0.00           C 
ATOM   2744  CD1 PHE B 487      94.390  92.350  47.050  1.00  0.00           C 
ATOM   2745  HD1 PHE B 487      95.100  92.480  47.860  1.00  0.00           H 
ATOM   2746  CE1 PHE B 487      93.110  91.940  47.350  1.00  0.00           C 
ATOM   2747  HE1 PHE B 487      92.830  91.650  48.350  1.00  0.00           H 
ATOM   2748  CZ  PHE B 487      92.160  91.670  46.320  1.00  0.00           C 
ATOM   2749  HZ  PHE B 487      91.260  91.140  46.570  1.00  0.00           H 
ATOM   2750  CD2 PHE B 487      93.760  92.450  44.700  1.00  0.00           C 
ATOM   2751  HD2 PHE B 487      94.060  92.720  43.700  1.00  0.00           H 
ATOM   2752  CE2 PHE B 487      92.540  91.920  44.970  1.00  0.00           C 
ATOM   2753  HE2 PHE B 487      91.820  91.700  44.190  1.00  0.00           H 
ATOM   2754  C   PHE B 487      96.010  95.250  46.920  1.00  0.00           C 
ATOM   2755  O   PHE B 487      95.910  95.230  48.120  1.00  0.00           O 
ATOM   2756  N   GLY B 488      95.480  96.260  46.230  1.00  0.00           N 
ATOM   2757  HN  GLY B 488      95.520  96.290  45.230  1.00  0.00           H 
ATOM   2758  CA  GLY B 488      94.730  97.380  46.750  1.00  0.00           C 
ATOM   2759  HA1 GLY B 488      95.430  98.030  47.250  1.00  0.00           H 
ATOM   2760  HA2 GLY B 488      94.240  97.880  45.930  1.00  0.00           H 
ATOM   2761  C   GLY B 488      93.820  97.060  47.890  1.00  0.00           C 
ATOM   2762  O   GLY B 488      93.980  97.610  48.980  1.00  0.00           O 
ATOM   2763  N   ASP B 489      92.830  96.150  47.670  1.00  0.00           N 
ATOM   2764  HN  ASP B 489      92.640  95.700  46.800  1.00  0.00           H 
ATOM   2765  CA  ASP B 489      91.750  95.950  48.580  1.00  0.00           C 
ATOM   2766  HA  ASP B 489      91.180  96.860  48.640  1.00  0.00           H 
ATOM   2767  CB  ASP B 489      90.770  94.910  47.990  1.00  0.00           C 
ATOM   2768  HB1 ASP B 489      91.350  94.030  47.650  1.00  0.00           H 
ATOM   2769  HB2 ASP B 489      90.070  94.620  48.800  1.00  0.00           H 
ATOM   2770  CG  ASP B 489      90.030  95.580  46.910  1.00  0.00           C 
ATOM   2771  OD1 ASP B 489      89.690  96.770  46.950  1.00  0.00           O 
ATOM   2772  OD2 ASP B 489      89.690  94.850  45.900  1.00  0.00           O 
ATOM   2773  C   ASP B 489      92.120  95.600  50.000  1.00  0.00           C 
ATOM   2774  O   ASP B 489      91.480  95.990  50.950  1.00  0.00           O 
ATOM   2775  N   LEU B 490      93.240  94.890  50.080  1.00  0.00           N 
ATOM   2776  HN  LEU B 490      93.860  94.860  49.300  1.00  0.00           H 
ATOM   2777  CA  LEU B 490      93.420  94.190  51.350  1.00  0.00           C 
ATOM   2778  HA  LEU B 490      92.470  93.880  51.760  1.00  0.00           H 
ATOM   2779  CB  LEU B 490      94.350  93.000  51.100  1.00  0.00           C 
ATOM   2780  HB1 LEU B 490      94.150  92.550  50.110  1.00  0.00           H 
ATOM   2781  HB2 LEU B 490      95.410  93.340  51.160  1.00  0.00           H 
ATOM   2782  CG  LEU B 490      94.150  91.870  52.210  1.00  0.00           C 
ATOM   2783  HG  LEU B 490      93.920  92.400  53.160  1.00  0.00           H 
ATOM   2784  CD1 LEU B 490      93.010  90.880  51.870  1.00  0.00           C 
ATOM   2785 1HD1 LEU B 490      92.120  91.460  51.540  1.00  0.00           H 
ATOM   2786 2HD1 LEU B 490      93.340  90.110  51.140  1.00  0.00           H 
ATOM   2787 3HD1 LEU B 490      92.610  90.300  52.720  1.00  0.00           H 
ATOM   2788  CD2 LEU B 490      95.360  91.040  52.600  1.00  0.00           C 
ATOM   2789 1HD2 LEU B 490      95.980  91.770  53.160  1.00  0.00           H 
ATOM   2790 2HD2 LEU B 490      94.960  90.280  53.300  1.00  0.00           H 
ATOM   2791 3HD2 LEU B 490      95.860  90.490  51.780  1.00  0.00           H 
ATOM   2792  C   LEU B 490      94.210  95.120  52.320  1.00  0.00           C 
ATOM   2793  O   LEU B 490      94.320  94.930  53.540  1.00  0.00           O 
ATOM   2794  N   MET B 491      94.840  96.250  51.830  1.00  0.00           N 
ATOM   2795  HN  MET B 491      94.830  96.370  50.840  1.00  0.00           H 
ATOM   2796  CA  MET B 491      95.520  97.350  52.530  1.00  0.00           C 
ATOM   2797  HA  MET B 491      95.730  97.010  53.530  1.00  0.00           H 
ATOM   2798  CB  MET B 491      97.040  97.450  51.930  1.00  0.00           C 
ATOM   2799  HB1 MET B 491      97.340  96.380  51.880  1.00  0.00           H 
ATOM   2800  HB2 MET B 491      96.970  97.780  50.870  1.00  0.00           H 
ATOM   2801  CG  MET B 491      98.050  98.250  52.680  1.00  0.00           C 
ATOM   2802  HG1 MET B 491      98.810  98.620  51.950  1.00  0.00           H 
ATOM   2803  HG2 MET B 491      97.610  99.210  53.030  1.00  0.00           H 
ATOM   2804  SD  MET B 491      98.700  97.430  54.120  1.00  0.00           S 
ATOM   2805  CE  MET B 491      99.390  98.880  54.880  1.00  0.00           C 
ATOM   2806  HE1 MET B 491      99.610  98.580  55.930  1.00  0.00           H 
ATOM   2807  HE2 MET B 491     100.300  99.320  54.410  1.00  0.00           H 
ATOM   2808  HE3 MET B 491      98.570  99.610  55.050  1.00  0.00           H 
ATOM   2809  C   MET B 491      94.760  98.700  52.540  1.00  0.00           C 
ATOM   2810  O   MET B 491      95.090  99.600  53.250  1.00  0.00           O 
ATOM   2811  N   ARG B 492      93.730  98.790  51.730  1.00  0.00           N 
ATOM   2812  HN  ARG B 492      93.580  98.040  51.090  1.00  0.00           H 
ATOM   2813  CA  ARG B 492      92.900 100.020  51.670  1.00  0.00           C 
ATOM   2814  HA  ARG B 492      93.410 100.720  52.310  1.00  0.00           H 
ATOM   2815  CB  ARG B 492      92.700 100.450  50.190  1.00  0.00           C 
ATOM   2816  HB1 ARG B 492      92.240 101.460  50.080  1.00  0.00           H 
ATOM   2817  HB2 ARG B 492      93.730 100.590  49.800  1.00  0.00           H 
ATOM   2818  CG  ARG B 492      91.740  99.600  49.320  1.00  0.00           C 
ATOM   2819  HG1 ARG B 492      91.860  98.540  49.620  1.00  0.00           H 
ATOM   2820  HG2 ARG B 492      90.660  99.850  49.450  1.00  0.00           H 
ATOM   2821  CD  ARG B 492      92.120  99.820  47.800  1.00  0.00           C 
ATOM   2822  HD1 ARG B 492      92.330 100.880  47.550  1.00  0.00           H 
ATOM   2823  HD2 ARG B 492      93.140  99.530  47.460  1.00  0.00           H 
ATOM   2824  NE  ARG B 492      91.140  99.260  46.900  1.00  0.00           N 
ATOM   2825  HE  ARG B 492      90.550  98.500  47.180  1.00  0.00           H 
ATOM   2826  CZ  ARG B 492      91.220  99.230  45.600  1.00  0.00           C 
ATOM   2827  NH1 ARG B 492      90.360  98.420  44.980  1.00  0.00           N 
ATOM   2828 1HH1 ARG B 492      89.900  97.750  45.550  1.00  0.00           H 
ATOM   2829 2HH1 ARG B 492      90.840  97.850  44.320  1.00  0.00           H 
ATOM   2830  NH2 ARG B 492      91.950 100.010  44.820  1.00  0.00           N 
ATOM   2831 1HH2 ARG B 492      92.010 100.900  45.270  1.00  0.00           H 
ATOM   2832 2HH2 ARG B 492      91.670  99.980  43.860  1.00  0.00           H 
ATOM   2833  C   ARG B 492      91.620  99.760  52.350  1.00  0.00           C 
ATOM   2834  O   ARG B 492      90.860 100.600  52.630  1.00  0.00           O 
ATOM   2835  N   PHE B 493      91.320  98.470  52.630  1.00  0.00           N 
ATOM   2836  HN  PHE B 493      91.810  97.790  52.100  1.00  0.00           H 
ATOM   2837  CA  PHE B 493      90.110  98.140  53.430  1.00  0.00           C 
ATOM   2838  HA  PHE B 493      89.320  98.680  52.920  1.00  0.00           H 
ATOM   2839  CB  PHE B 493      89.850  96.600  53.380  1.00  0.00           C 
ATOM   2840  HB1 PHE B 493      89.630  96.420  52.310  1.00  0.00           H 
ATOM   2841  HB2 PHE B 493      90.740  96.010  53.700  1.00  0.00           H 
ATOM   2842  CG  PHE B 493      88.650  96.030  54.200  1.00  0.00           C 
ATOM   2843  CD1 PHE B 493      87.270  96.090  53.850  1.00  0.00           C 
ATOM   2844  HD1 PHE B 493      87.030  96.450  52.860  1.00  0.00           H 
ATOM   2845  CE1 PHE B 493      86.210  95.660  54.670  1.00  0.00           C 
ATOM   2846  HE1 PHE B 493      85.210  95.810  54.300  1.00  0.00           H 
ATOM   2847  CZ  PHE B 493      86.550  94.890  55.800  1.00  0.00           C 
ATOM   2848  HZ  PHE B 493      85.890  94.300  56.410  1.00  0.00           H 
ATOM   2849  CD2 PHE B 493      88.980  95.300  55.380  1.00  0.00           C 
ATOM   2850  HD2 PHE B 493      89.980  95.290  55.780  1.00  0.00           H 
ATOM   2851  CE2 PHE B 493      87.930  94.750  56.160  1.00  0.00           C 
ATOM   2852  HE2 PHE B 493      88.150  94.200  57.060  1.00  0.00           H 
ATOM   2853  C   PHE B 493      90.120  98.610  54.790  1.00  0.00           C 
ATOM   2854  O   PHE B 493      89.100  99.060  55.350  1.00  0.00           O 
ATOM   2855  N   CYS B 494      91.320  98.570  55.320  1.00  0.00           N 
ATOM   2856  HN  CYS B 494      91.980  98.100  54.740  1.00  0.00           H 
ATOM   2857  CA  CYS B 494      91.720  98.770  56.710  1.00  0.00           C 
ATOM   2858  HA  CYS B 494      91.160  98.020  57.250  1.00  0.00           H 
ATOM   2859  CB  CYS B 494      93.200  98.400  56.880  1.00  0.00           C 
ATOM   2860  HB1 CYS B 494      93.840  99.180  56.410  1.00  0.00           H 
ATOM   2861  HB2 CYS B 494      93.540  98.370  57.940  1.00  0.00           H 
ATOM   2862  SG  CYS B 494      93.550  96.780  56.040  1.00  0.00           S 
ATOM   2863  HG1 CYS B 494      94.240  96.240  57.030  1.00  0.00           H 
ATOM   2864  C   CYS B 494      91.490 100.190  57.130  1.00  0.00           C 
ATOM   2865  O   CYS B 494      91.200 100.450  58.290  1.00  0.00           O 
ATOM   2866  N   TRP B 495      91.490 101.140  56.150  1.00  0.00           N 
ATOM   2867  HN  TRP B 495      91.830 100.890  55.250  1.00  0.00           H 
ATOM   2868  CA  TRP B 495      90.970 102.450  56.400  1.00  0.00           C 
ATOM   2869  HA  TRP B 495      91.500 102.930  57.210  1.00  0.00           H 
ATOM   2870  CB  TRP B 495      91.170 103.230  55.130  1.00  0.00           C 
ATOM   2871  HB1 TRP B 495      92.260 103.190  54.900  1.00  0.00           H 
ATOM   2872  HB2 TRP B 495      90.820 102.700  54.220  1.00  0.00           H 
ATOM   2873  CG  TRP B 495      90.820 104.710  55.190  1.00  0.00           C 
ATOM   2874  CD1 TRP B 495      89.700 105.310  54.660  1.00  0.00           C 
ATOM   2875  HD1 TRP B 495      88.990 104.840  54.000  1.00  0.00           H 
ATOM   2876  NE1 TRP B 495      89.640 106.650  55.160  1.00  0.00           N 
ATOM   2877  HE1 TRP B 495      88.820 107.130  55.390  1.00  0.00           H 
ATOM   2878  CE2 TRP B 495      90.790 106.910  55.760  1.00  0.00           C 
ATOM   2879  CD2 TRP B 495      91.590 105.720  55.800  1.00  0.00           C 
ATOM   2880  CE3 TRP B 495      92.800 105.720  56.580  1.00  0.00           C 
ATOM   2881  HE3 TRP B 495      93.370 104.810  56.740  1.00  0.00           H 
ATOM   2882  CZ3 TRP B 495      93.270 106.920  57.120  1.00  0.00           C 
ATOM   2883  HZ3 TRP B 495      94.200 106.950  57.670  1.00  0.00           H 
ATOM   2884  CZ2 TRP B 495      91.290 108.120  56.240  1.00  0.00           C 
ATOM   2885  HZ2 TRP B 495      90.700 109.020  56.140  1.00  0.00           H 
ATOM   2886  CH2 TRP B 495      92.540 108.110  56.880  1.00  0.00           C 
ATOM   2887  HH2 TRP B 495      92.990 109.020  57.240  1.00  0.00           H 
ATOM   2888  C   TRP B 495      89.460 102.510  56.750  1.00  0.00           C 
ATOM   2889  O   TRP B 495      89.020 103.250  57.660  1.00  0.00           O 
ATOM   2890  N   LEU B 496      88.580 101.730  56.060  1.00  0.00           N 
ATOM   2891  HN  LEU B 496      88.850 101.080  55.350  1.00  0.00           H 
ATOM   2892  CA  LEU B 496      87.200 101.530  56.390  1.00  0.00           C 
ATOM   2893  HA  LEU B 496      86.840 102.500  56.680  1.00  0.00           H 
ATOM   2894  CB  LEU B 496      86.420 101.040  55.210  1.00  0.00           C 
ATOM   2895  HB1 LEU B 496      86.920 100.260  54.600  1.00  0.00           H 
ATOM   2896  HB2 LEU B 496      85.530 100.440  55.500  1.00  0.00           H 
ATOM   2897  CG  LEU B 496      85.880 102.160  54.230  1.00  0.00           C 
ATOM   2898  HG  LEU B 496      85.080 102.740  54.730  1.00  0.00           H 
ATOM   2899  CD1 LEU B 496      86.920 103.080  53.610  1.00  0.00           C 
ATOM   2900 1HD1 LEU B 496      87.230 103.680  54.490  1.00  0.00           H 
ATOM   2901 2HD1 LEU B 496      87.680 102.460  53.100  1.00  0.00           H 
ATOM   2902 3HD1 LEU B 496      86.390 103.750  52.900  1.00  0.00           H 
ATOM   2903  CD2 LEU B 496      85.020 101.460  53.050  1.00  0.00           C 
ATOM   2904 1HD2 LEU B 496      85.560 100.570  52.680  1.00  0.00           H 
ATOM   2905 2HD2 LEU B 496      83.990 101.150  53.330  1.00  0.00           H 
ATOM   2906 3HD2 LEU B 496      84.930 102.200  52.220  1.00  0.00           H 
ATOM   2907  C   LEU B 496      86.940 100.780  57.660  1.00  0.00           C 
ATOM   2908  O   LEU B 496      86.140 101.210  58.480  1.00  0.00           O 
ATOM   2909  N   MET B 497      87.620  99.670  57.830  1.00  0.00           N 
ATOM   2910  HN  MET B 497      88.170  99.360  57.060  1.00  0.00           H 
ATOM   2911  CA  MET B 497      87.490  98.840  59.020  1.00  0.00           C 
ATOM   2912  HA  MET B 497      86.460  98.570  59.200  1.00  0.00           H 
ATOM   2913  CB  MET B 497      88.230  97.510  58.670  1.00  0.00           C 
ATOM   2914  HB1 MET B 497      87.570  96.900  58.030  1.00  0.00           H 
ATOM   2915  HB2 MET B 497      89.110  97.750  58.030  1.00  0.00           H 
ATOM   2916  CG  MET B 497      88.800  96.710  59.810  1.00  0.00           C 
ATOM   2917  HG1 MET B 497      88.220  96.940  60.730  1.00  0.00           H 
ATOM   2918  HG2 MET B 497      88.620  95.620  59.670  1.00  0.00           H 
ATOM   2919  SD  MET B 497      90.600  96.920  60.200  1.00  0.00           S 
ATOM   2920  CE  MET B 497      90.890  95.830  61.560  1.00  0.00           C 
ATOM   2921  HE1 MET B 497      91.810  96.020  62.160  1.00  0.00           H 
ATOM   2922  HE2 MET B 497      89.970  95.840  62.180  1.00  0.00           H 
ATOM   2923  HE3 MET B 497      91.020  94.820  61.110  1.00  0.00           H 
ATOM   2924  C   MET B 497      87.900  99.510  60.250  1.00  0.00           C 
ATOM   2925  O   MET B 497      87.180  99.420  61.260  1.00  0.00           O 
ATOM   2926  N   ALA B 498      89.000 100.290  60.200  1.00  0.00           N 
ATOM   2927  HN  ALA B 498      89.540 100.330  59.360  1.00  0.00           H 
ATOM   2928  CA  ALA B 498      89.490 100.950  61.340  1.00  0.00           C 
ATOM   2929  HA  ALA B 498      89.330 100.270  62.160  1.00  0.00           H 
ATOM   2930  CB  ALA B 498      90.980 101.430  61.130  1.00  0.00           C 
ATOM   2931  HB1 ALA B 498      91.290 101.760  62.140  1.00  0.00           H 
ATOM   2932  HB2 ALA B 498      91.610 100.570  60.820  1.00  0.00           H 
ATOM   2933  HB3 ALA B 498      91.100 102.330  60.480  1.00  0.00           H 
ATOM   2934  C   ALA B 498      88.630 102.150  61.740  1.00  0.00           C 
ATOM   2935  O   ALA B 498      88.410 102.360  62.920  1.00  0.00           O 
ATOM   2936  N   VAL B 499      88.090 102.980  60.810  1.00  0.00           N 
ATOM   2937  HN  VAL B 499      88.410 102.890  59.870  1.00  0.00           H 
ATOM   2938  CA  VAL B 499      87.170 103.990  61.040  1.00  0.00           C 
ATOM   2939  HA  VAL B 499      87.570 104.640  61.800  1.00  0.00           H 
ATOM   2940  CB  VAL B 499      86.910 104.800  59.730  1.00  0.00           C 
ATOM   2941  HB  VAL B 499      86.930 104.000  58.950  1.00  0.00           H 
ATOM   2942  CG1 VAL B 499      85.590 105.590  59.790  1.00  0.00           C 
ATOM   2943 1HG1 VAL B 499      85.520 106.320  58.960  1.00  0.00           H 
ATOM   2944 2HG1 VAL B 499      84.760 104.860  59.640  1.00  0.00           H 
ATOM   2945 3HG1 VAL B 499      85.570 106.120  60.760  1.00  0.00           H 
ATOM   2946  CG2 VAL B 499      88.010 105.820  59.350  1.00  0.00           C 
ATOM   2947 1HG2 VAL B 499      87.790 106.460  58.470  1.00  0.00           H 
ATOM   2948 2HG2 VAL B 499      88.160 106.470  60.240  1.00  0.00           H 
ATOM   2949 3HG2 VAL B 499      89.010 105.350  59.240  1.00  0.00           H 
ATOM   2950  C   VAL B 499      85.840 103.490  61.650  1.00  0.00           C 
ATOM   2951  O   VAL B 499      85.380 103.920  62.720  1.00  0.00           O 
ATOM   2952  N   VAL B 500      85.330 102.380  61.090  1.00  0.00           N 
ATOM   2953  HN  VAL B 500      85.660 101.910  60.280  1.00  0.00           H 
ATOM   2954  CA  VAL B 500      84.190 101.700  61.730  1.00  0.00           C 
ATOM   2955  HA  VAL B 500      83.480 102.490  61.920  1.00  0.00           H 
ATOM   2956  CB  VAL B 500      83.670 100.480  60.860  1.00  0.00           C 
ATOM   2957  HB  VAL B 500      84.570 100.010  60.410  1.00  0.00           H 
ATOM   2958  CG1 VAL B 500      82.900  99.420  61.590  1.00  0.00           C 
ATOM   2959 1HG1 VAL B 500      82.530  98.620  60.910  1.00  0.00           H 
ATOM   2960 2HG1 VAL B 500      83.490  98.830  62.320  1.00  0.00           H 
ATOM   2961 3HG1 VAL B 500      81.960  99.800  62.040  1.00  0.00           H 
ATOM   2962  CG2 VAL B 500      82.880 101.170  59.740  1.00  0.00           C 
ATOM   2963 1HG2 VAL B 500      82.180 101.920  60.170  1.00  0.00           H 
ATOM   2964 2HG2 VAL B 500      83.530 101.650  58.970  1.00  0.00           H 
ATOM   2965 3HG2 VAL B 500      82.280 100.460  59.130  1.00  0.00           H 
ATOM   2966  C   VAL B 500      84.520 101.200  63.170  1.00  0.00           C 
ATOM   2967  O   VAL B 500      83.730 101.420  64.130  1.00  0.00           O 
ATOM   2968  N   ILE B 501      85.680 100.560  63.350  1.00  0.00           N 
ATOM   2969  HN  ILE B 501      86.350 100.390  62.640  1.00  0.00           H 
ATOM   2970  CA  ILE B 501      86.180 100.230  64.720  1.00  0.00           C 
ATOM   2971  HA  ILE B 501      85.330  99.800  65.220  1.00  0.00           H 
ATOM   2972  CB  ILE B 501      87.440  99.290  64.710  1.00  0.00           C 
ATOM   2973  HB  ILE B 501      88.160  99.730  63.980  1.00  0.00           H 
ATOM   2974  CG2 ILE B 501      88.040  99.250  66.120  1.00  0.00           C 
ATOM   2975 1HG2 ILE B 501      88.880  98.520  66.160  1.00  0.00           H 
ATOM   2976 2HG2 ILE B 501      88.370 100.250  66.470  1.00  0.00           H 
ATOM   2977 3HG2 ILE B 501      87.290  98.980  66.890  1.00  0.00           H 
ATOM   2978  CG1 ILE B 501      86.980  97.870  64.170  1.00  0.00           C 
ATOM   2979 1HG1 ILE B 501      86.450  97.350  64.990  1.00  0.00           H 
ATOM   2980 2HG1 ILE B 501      86.280  97.920  63.310  1.00  0.00           H 
ATOM   2981  CD  ILE B 501      88.180  97.010  63.760  1.00  0.00           C 
ATOM   2982  HD1 ILE B 501      88.990  97.060  64.510  1.00  0.00           H 
ATOM   2983  HD2 ILE B 501      87.850  95.960  63.610  1.00  0.00           H 
ATOM   2984  HD3 ILE B 501      88.680  97.430  62.860  1.00  0.00           H 
ATOM   2985  C   ILE B 501      86.360 101.390  65.610  1.00  0.00           C 
ATOM   2986  O   ILE B 501      85.910 101.420  66.730  1.00  0.00           O 
ATOM   2987  N   LEU B 502      86.950 102.490  65.220  1.00  0.00           N 
ATOM   2988  HN  LEU B 502      87.520 102.590  64.410  1.00  0.00           H 
ATOM   2989  CA  LEU B 502      87.100 103.700  65.980  1.00  0.00           C 
ATOM   2990  HA  LEU B 502      87.520 103.330  66.900  1.00  0.00           H 
ATOM   2991  CB  LEU B 502      88.050 104.610  65.370  1.00  0.00           C 
ATOM   2992  HB1 LEU B 502      87.770 104.860  64.330  1.00  0.00           H 
ATOM   2993  HB2 LEU B 502      88.090 105.630  65.820  1.00  0.00           H 
ATOM   2994  CG  LEU B 502      89.560 104.150  65.460  1.00  0.00           C 
ATOM   2995  HG  LEU B 502      89.650 103.060  65.280  1.00  0.00           H 
ATOM   2996  CD1 LEU B 502      90.450 104.690  64.350  1.00  0.00           C 
ATOM   2997 1HD1 LEU B 502      91.440 104.180  64.310  1.00  0.00           H 
ATOM   2998 2HD1 LEU B 502      90.010 104.760  63.330  1.00  0.00           H 
ATOM   2999 3HD1 LEU B 502      90.750 105.720  64.630  1.00  0.00           H 
ATOM   3000  CD2 LEU B 502      90.030 104.550  66.880  1.00  0.00           C 
ATOM   3001 1HD2 LEU B 502      89.570 104.010  67.740  1.00  0.00           H 
ATOM   3002 2HD2 LEU B 502      91.130 104.380  66.950  1.00  0.00           H 
ATOM   3003 3HD2 LEU B 502      89.720 105.610  67.030  1.00  0.00           H 
ATOM   3004  C   LEU B 502      85.850 104.320  66.340  1.00  0.00           C 
ATOM   3005  O   LEU B 502      85.660 104.770  67.460  1.00  0.00           O 
ATOM   3006  N   GLY B 503      84.950 104.430  65.400  1.00  0.00           N 
ATOM   3007  HN  GLY B 503      85.020 104.150  64.450  1.00  0.00           H 
ATOM   3008  CA  GLY B 503      83.630 104.960  65.650  1.00  0.00           C 
ATOM   3009  HA1 GLY B 503      83.620 105.990  65.980  1.00  0.00           H 
ATOM   3010  HA2 GLY B 503      83.040 104.810  64.760  1.00  0.00           H 
ATOM   3011  C   GLY B 503      82.820 104.250  66.770  1.00  0.00           C 
ATOM   3012  O   GLY B 503      82.370 104.820  67.740  1.00  0.00           O 
ATOM   3013  N   PHE B 504      82.580 102.930  66.580  1.00  0.00           N 
ATOM   3014  HN  PHE B 504      82.970 102.550  65.740  1.00  0.00           H 
ATOM   3015  CA  PHE B 504      81.870 101.960  67.450  1.00  0.00           C 
ATOM   3016  HA  PHE B 504      80.990 102.550  67.670  1.00  0.00           H 
ATOM   3017  CB  PHE B 504      81.580 100.640  66.660  1.00  0.00           C 
ATOM   3018  HB1 PHE B 504      82.420 100.390  65.980  1.00  0.00           H 
ATOM   3019  HB2 PHE B 504      81.260  99.740  67.230  1.00  0.00           H 
ATOM   3020  CG  PHE B 504      80.380 100.970  65.820  1.00  0.00           C 
ATOM   3021  CD1 PHE B 504      79.080 100.780  66.450  1.00  0.00           C 
ATOM   3022  HD1 PHE B 504      79.100 100.560  67.510  1.00  0.00           H 
ATOM   3023  CE1 PHE B 504      77.880 100.940  65.660  1.00  0.00           C 
ATOM   3024  HE1 PHE B 504      76.910 100.740  66.080  1.00  0.00           H 
ATOM   3025  CZ  PHE B 504      77.970 101.200  64.300  1.00  0.00           C 
ATOM   3026  HZ  PHE B 504      77.090 101.130  63.670  1.00  0.00           H 
ATOM   3027  CD2 PHE B 504      80.380 101.300  64.470  1.00  0.00           C 
ATOM   3028  HD2 PHE B 504      81.320 101.480  63.980  1.00  0.00           H 
ATOM   3029  CE2 PHE B 504      79.180 101.430  63.740  1.00  0.00           C 
ATOM   3030  HE2 PHE B 504      79.360 101.670  62.700  1.00  0.00           H 
ATOM   3031  C   PHE B 504      82.640 101.730  68.800  1.00  0.00           C 
ATOM   3032  O   PHE B 504      81.900 101.720  69.770  1.00  0.00           O 
ATOM   3033  N   ALA B 505      83.950 101.590  68.850  1.00  0.00           N 
ATOM   3034  HN  ALA B 505      84.500 101.600  68.020  1.00  0.00           H 
ATOM   3035  CA  ALA B 505      84.740 101.540  70.110  1.00  0.00           C 
ATOM   3036  HA  ALA B 505      84.390 100.750  70.760  1.00  0.00           H 
ATOM   3037  CB  ALA B 505      86.240 101.340  69.830  1.00  0.00           C 
ATOM   3038  HB1 ALA B 505      86.880 101.230  70.730  1.00  0.00           H 
ATOM   3039  HB2 ALA B 505      86.350 100.390  69.270  1.00  0.00           H 
ATOM   3040  HB3 ALA B 505      86.670 102.070  69.120  1.00  0.00           H 
ATOM   3041  C   ALA B 505      84.580 102.830  70.930  1.00  0.00           C 
ATOM   3042  O   ALA B 505      84.470 102.770  72.190  1.00  0.00           O 
ATOM   3043  N   SER B 506      84.570 104.020  70.290  1.00  0.00           N 
ATOM   3044  HN  SER B 506      84.770 104.060  69.310  1.00  0.00           H 
ATOM   3045  CA  SER B 506      84.410 105.250  70.930  1.00  0.00           C 
ATOM   3046  HA  SER B 506      85.210 105.250  71.660  1.00  0.00           H 
ATOM   3047  CB  SER B 506      84.680 106.440  69.960  1.00  0.00           C 
ATOM   3048  HB1 SER B 506      84.050 106.310  69.050  1.00  0.00           H 
ATOM   3049  HB2 SER B 506      84.520 107.440  70.420  1.00  0.00           H 
ATOM   3050  OG  SER B 506      86.080 106.380  69.540  1.00  0.00           O 
ATOM   3051  HG1 SER B 506      86.030 106.050  68.640  1.00  0.00           H 
ATOM   3052  C   SER B 506      83.060 105.410  71.580  1.00  0.00           C 
ATOM   3053  O   SER B 506      82.970 105.890  72.690  1.00  0.00           O 
ATOM   3054  N   ALA B 507      81.970 105.060  70.810  1.00  0.00           N 
ATOM   3055  HN  ALA B 507      82.180 104.850  69.860  1.00  0.00           H 
ATOM   3056  CA  ALA B 507      80.590 104.950  71.340  1.00  0.00           C 
ATOM   3057  HA  ALA B 507      80.440 105.900  71.820  1.00  0.00           H 
ATOM   3058  CB  ALA B 507      79.590 104.750  70.050  1.00  0.00           C 
ATOM   3059  HB1 ALA B 507      78.510 104.660  70.300  1.00  0.00           H 
ATOM   3060  HB2 ALA B 507      79.640 105.600  69.330  1.00  0.00           H 
ATOM   3061  HB3 ALA B 507      79.960 103.870  69.490  1.00  0.00           H 
ATOM   3062  C   ALA B 507      80.410 103.980  72.410  1.00  0.00           C 
ATOM   3063  O   ALA B 507      79.940 104.280  73.480  1.00  0.00           O 
ATOM   3064  N   PHE B 508      80.950 102.730  72.290  1.00  0.00           N 
ATOM   3065  HN  PHE B 508      81.270 102.450  71.390  1.00  0.00           H 
ATOM   3066  CA  PHE B 508      80.990 101.650  73.300  1.00  0.00           C 
ATOM   3067  HA  PHE B 508      80.000 101.450  73.670  1.00  0.00           H 
ATOM   3068  CB  PHE B 508      81.700 100.350  72.720  1.00  0.00           C 
ATOM   3069  HB1 PHE B 508      82.540 100.610  72.040  1.00  0.00           H 
ATOM   3070  HB2 PHE B 508      81.920  99.650  73.550  1.00  0.00           H 
ATOM   3071  CG  PHE B 508      80.920  99.490  71.790  1.00  0.00           C 
ATOM   3072  CD1 PHE B 508      79.500  99.460  71.820  1.00  0.00           C 
ATOM   3073  HD1 PHE B 508      78.980 100.050  72.550  1.00  0.00           H 
ATOM   3074  CE1 PHE B 508      78.830  98.760  70.790  1.00  0.00           C 
ATOM   3075  HE1 PHE B 508      77.760  98.730  70.680  1.00  0.00           H 
ATOM   3076  CZ  PHE B 508      79.490  98.050  69.810  1.00  0.00           C 
ATOM   3077  HZ  PHE B 508      78.950  97.490  69.060  1.00  0.00           H 
ATOM   3078  CD2 PHE B 508      81.550  98.820  70.730  1.00  0.00           C 
ATOM   3079  HD2 PHE B 508      82.610  98.910  70.530  1.00  0.00           H 
ATOM   3080  CE2 PHE B 508      80.840  98.100  69.760  1.00  0.00           C 
ATOM   3081  HE2 PHE B 508      81.420  97.580  69.010  1.00  0.00           H 
ATOM   3082  C   PHE B 508      81.620 102.130  74.520  1.00  0.00           C 
ATOM   3083  O   PHE B 508      81.060 101.940  75.610  1.00  0.00           O 
ATOM   3084  N   TYR B 509      82.820 102.820  74.400  1.00  0.00           N 
ATOM   3085  HN  TYR B 509      83.220 103.010  73.510  1.00  0.00           H 
ATOM   3086  CA  TYR B 509      83.580 103.280  75.550  1.00  0.00           C 
ATOM   3087  HA  TYR B 509      84.010 102.500  76.170  1.00  0.00           H 
ATOM   3088  CB  TYR B 509      84.740 104.150  75.060  1.00  0.00           C 
ATOM   3089  HB1 TYR B 509      85.440 103.580  74.410  1.00  0.00           H 
ATOM   3090  HB2 TYR B 509      84.460 104.980  74.380  1.00  0.00           H 
ATOM   3091  CG  TYR B 509      85.590 104.710  76.130  1.00  0.00           C 
ATOM   3092  CD1 TYR B 509      86.350 103.850  77.060  1.00  0.00           C 
ATOM   3093  HD1 TYR B 509      86.170 102.790  76.930  1.00  0.00           H 
ATOM   3094  CE1 TYR B 509      87.090 104.460  78.140  1.00  0.00           C 
ATOM   3095  HE1 TYR B 509      87.560 103.790  78.840  1.00  0.00           H 
ATOM   3096  CZ  TYR B 509      87.100 105.820  78.250  1.00  0.00           C 
ATOM   3097  OH  TYR B 509      87.860 106.400  79.290  1.00  0.00           O 
ATOM   3098  HH  TYR B 509      88.090 105.740  79.940  1.00  0.00           H 
ATOM   3099  CD2 TYR B 509      85.470 106.070  76.480  1.00  0.00           C 
ATOM   3100  HD2 TYR B 509      84.920 106.760  75.850  1.00  0.00           H 
ATOM   3101  CE2 TYR B 509      86.270 106.570  77.460  1.00  0.00           C 
ATOM   3102  HE2 TYR B 509      86.420 107.640  77.520  1.00  0.00           H 
ATOM   3103  C   TYR B 509      82.740 104.250  76.350  1.00  0.00           C 
ATOM   3104  O   TYR B 509      82.530 104.100  77.570  1.00  0.00           O 
ATOM   3105  N   ILE B 510      82.150 105.290  75.740  1.00  0.00           N 
ATOM   3106  HN  ILE B 510      82.380 105.420  74.780  1.00  0.00           H 
ATOM   3107  CA  ILE B 510      81.330 106.250  76.450  1.00  0.00           C 
ATOM   3108  HA  ILE B 510      81.890 106.750  77.220  1.00  0.00           H 
ATOM   3109  CB  ILE B 510      80.880 107.480  75.570  1.00  0.00           C 
ATOM   3110  HB  ILE B 510      80.280 108.090  76.290  1.00  0.00           H 
ATOM   3111  CG2 ILE B 510      82.160 108.370  75.270  1.00  0.00           C 
ATOM   3112 1HG2 ILE B 510      81.840 109.320  74.790  1.00  0.00           H 
ATOM   3113 2HG2 ILE B 510      82.790 108.500  76.180  1.00  0.00           H 
ATOM   3114 3HG2 ILE B 510      82.690 107.870  74.430  1.00  0.00           H 
ATOM   3115  CG1 ILE B 510      80.060 107.200  74.280  1.00  0.00           C 
ATOM   3116 1HG1 ILE B 510      80.820 106.760  73.600  1.00  0.00           H 
ATOM   3117 2HG1 ILE B 510      79.330 106.380  74.470  1.00  0.00           H 
ATOM   3118  CD  ILE B 510      79.580 108.450  73.570  1.00  0.00           C 
ATOM   3119  HD1 ILE B 510      79.030 108.090  72.670  1.00  0.00           H 
ATOM   3120  HD2 ILE B 510      78.930 109.130  74.170  1.00  0.00           H 
ATOM   3121  HD3 ILE B 510      80.480 109.010  73.230  1.00  0.00           H 
ATOM   3122  C   ILE B 510      80.040 105.620  77.110  1.00  0.00           C 
ATOM   3123  O   ILE B 510      79.650 106.040  78.230  1.00  0.00           O 
ATOM   3124  N   ILE B 511      79.460 104.560  76.390  1.00  0.00           N 
ATOM   3125  HN  ILE B 511      79.790 104.460  75.460  1.00  0.00           H 
ATOM   3126  CA  ILE B 511      78.260 103.810  76.870  1.00  0.00           C 
ATOM   3127  HA  ILE B 511      77.550 104.570  77.150  1.00  0.00           H 
ATOM   3128  CB  ILE B 511      77.660 102.920  75.800  1.00  0.00           C 
ATOM   3129  HB  ILE B 511      78.400 102.360  75.190  1.00  0.00           H 
ATOM   3130  CG2 ILE B 511      76.720 101.890  76.440  1.00  0.00           C 
ATOM   3131 1HG2 ILE B 511      76.020 102.350  77.180  1.00  0.00           H 
ATOM   3132 2HG2 ILE B 511      76.080 101.330  75.720  1.00  0.00           H 
ATOM   3133 3HG2 ILE B 511      77.180 101.090  77.050  1.00  0.00           H 
ATOM   3134  CG1 ILE B 511      77.000 103.830  74.790  1.00  0.00           C 
ATOM   3135 1HG1 ILE B 511      76.120 104.300  75.270  1.00  0.00           H 
ATOM   3136 2HG1 ILE B 511      77.710 104.620  74.460  1.00  0.00           H 
ATOM   3137  CD  ILE B 511      76.440 103.130  73.520  1.00  0.00           C 
ATOM   3138  HD1 ILE B 511      75.680 102.330  73.670  1.00  0.00           H 
ATOM   3139  HD2 ILE B 511      75.970 103.820  72.790  1.00  0.00           H 
ATOM   3140  HD3 ILE B 511      77.310 102.770  72.920  1.00  0.00           H 
ATOM   3141  C   ILE B 511      78.590 103.050  78.210  1.00  0.00           C 
ATOM   3142  O   ILE B 511      77.720 102.900  79.100  1.00  0.00           O 
ATOM   3143  N   PHE B 512      79.820 102.530  78.330  1.00  0.00           N 
ATOM   3144  HN  PHE B 512      80.400 102.470  77.520  1.00  0.00           H 
ATOM   3145  CA  PHE B 512      80.200 101.840  79.630  1.00  0.00           C 
ATOM   3146  HA  PHE B 512      79.310 101.690  80.220  1.00  0.00           H 
ATOM   3147  CB  PHE B 512      80.780 100.460  79.250  1.00  0.00           C 
ATOM   3148  HB1 PHE B 512      81.500 100.550  78.410  1.00  0.00           H 
ATOM   3149  HB2 PHE B 512      81.260  99.890  80.070  1.00  0.00           H 
ATOM   3150  CG  PHE B 512      79.660  99.470  78.820  1.00  0.00           C 
ATOM   3151  CD1 PHE B 512      78.790  98.900  79.800  1.00  0.00           C 
ATOM   3152  HD1 PHE B 512      79.030  99.020  80.850  1.00  0.00           H 
ATOM   3153  CE1 PHE B 512      77.680  98.180  79.390  1.00  0.00           C 
ATOM   3154  HE1 PHE B 512      76.990  97.830  80.140  1.00  0.00           H 
ATOM   3155  CZ  PHE B 512      77.390  98.000  78.040  1.00  0.00           C 
ATOM   3156  HZ  PHE B 512      76.510  97.490  77.680  1.00  0.00           H 
ATOM   3157  CD2 PHE B 512      79.310  99.280  77.450  1.00  0.00           C 
ATOM   3158  HD2 PHE B 512      79.910  99.800  76.720  1.00  0.00           H 
ATOM   3159  CE2 PHE B 512      78.240  98.500  77.070  1.00  0.00           C 
ATOM   3160  HE2 PHE B 512      77.990  98.270  76.040  1.00  0.00           H 
ATOM   3161  C   PHE B 512      81.080 102.620  80.550  1.00  0.00           C 
ATOM   3162  O   PHE B 512      81.370 102.170  81.660  1.00  0.00           O 
ATOM   3163  N   GLN B 513      81.420 103.900  80.180  1.00  0.00           N 
ATOM   3164  HN  GLN B 513      81.380 104.190  79.230  1.00  0.00           H 
ATOM   3165  CA  GLN B 513      82.260 104.710  81.040  1.00  0.00           C 
ATOM   3166  HA  GLN B 513      83.160 104.160  81.260  1.00  0.00           H 
ATOM   3167  CB  GLN B 513      82.640 105.880  80.210  1.00  0.00           C 
ATOM   3168  HB1 GLN B 513      83.240 105.700  79.290  1.00  0.00           H 
ATOM   3169  HB2 GLN B 513      81.630 106.240  79.910  1.00  0.00           H 
ATOM   3170  CG  GLN B 513      83.390 107.020  81.060  1.00  0.00           C 
ATOM   3171  HG1 GLN B 513      82.710 107.390  81.850  1.00  0.00           H 
ATOM   3172  HG2 GLN B 513      84.330 106.650  81.520  1.00  0.00           H 
ATOM   3173  CD  GLN B 513      83.600 108.250  80.180  1.00  0.00           C 
ATOM   3174  OE1 GLN B 513      82.690 108.680  79.520  1.00  0.00           O 
ATOM   3175  NE2 GLN B 513      84.730 108.960  80.360  1.00  0.00           N 
ATOM   3176 1HE2 GLN B 513      85.530 108.470  80.690  1.00  0.00           H 
ATOM   3177 2HE2 GLN B 513      84.710 109.910  80.050  1.00  0.00           H 
ATOM   3178  C   GLN B 513      81.670 105.090  82.360  1.00  0.00           C 
ATOM   3179  O   GLN B 513      82.440 105.350  83.270  1.00  0.00           O 
ATOM   3180  N   THR B 514      80.400 105.200  82.450  1.00  0.00           N 
ATOM   3181  HN  THR B 514      79.880 105.070  81.610  1.00  0.00           H 
ATOM   3182  CA  THR B 514      79.580 105.420  83.650  1.00  0.00           C 
ATOM   3183  HA  THR B 514      80.260 105.960  84.300  1.00  0.00           H 
ATOM   3184  CB  THR B 514      78.360 106.160  83.380  1.00  0.00           C 
ATOM   3185  HB  THR B 514      77.680 106.170  84.260  1.00  0.00           H 
ATOM   3186  OG1 THR B 514      77.560 105.580  82.330  1.00  0.00           O 
ATOM   3187  HG1 THR B 514      77.470 104.660  82.590  1.00  0.00           H 
ATOM   3188  CG2 THR B 514      78.630 107.620  83.020  1.00  0.00           C 
ATOM   3189 1HG2 THR B 514      77.750 107.930  82.410  1.00  0.00           H 
ATOM   3190 2HG2 THR B 514      78.760 108.270  83.910  1.00  0.00           H 
ATOM   3191 3HG2 THR B 514      79.530 107.710  82.380  1.00  0.00           H 
ATOM   3192  C   THR B 514      79.320 104.160  84.490  1.00  0.00           C 
ATOM   3193  O   THR B 514      78.940 104.310  85.650  1.00  0.00           O 
ATOM   3194  N   GLU B 515      79.480 102.970  83.950  1.00  0.00           N 
ATOM   3195  HN  GLU B 515      80.010 102.870  83.110  1.00  0.00           H 
ATOM   3196  CA  GLU B 515      79.050 101.800  84.690  1.00  0.00           C 
ATOM   3197  HA  GLU B 515      78.280 101.980  85.420  1.00  0.00           H 
ATOM   3198  CB  GLU B 515      78.520 100.780  83.630  1.00  0.00           C 
ATOM   3199  HB1 GLU B 515      79.440 100.440  83.110  1.00  0.00           H 
ATOM   3200  HB2 GLU B 515      77.930  99.920  84.010  1.00  0.00           H 
ATOM   3201  CG  GLU B 515      77.530 101.410  82.640  1.00  0.00           C 
ATOM   3202  HG1 GLU B 515      78.110 102.070  81.970  1.00  0.00           H 
ATOM   3203  HG2 GLU B 515      77.120 100.550  82.070  1.00  0.00           H 
ATOM   3204  CD  GLU B 515      76.440 102.120  83.330  1.00  0.00           C 
ATOM   3205  OE1 GLU B 515      75.570 101.570  84.040  1.00  0.00           O 
ATOM   3206  OE2 GLU B 515      76.360 103.360  83.150  1.00  0.00           O 
ATOM   3207  C   GLU B 515      80.240 101.010  85.340  1.00  0.00           C 
ATOM   3208  O   GLU B 515      81.390 101.450  85.240  1.00  0.00           O 
ATOM   3209  N   ASP B 516      79.880  99.960  86.110  1.00  0.00           N 
ATOM   3210  HN  ASP B 516      78.950  99.670  86.310  1.00  0.00           H 
ATOM   3211  CA  ASP B 516      80.870  99.250  86.890  1.00  0.00           C 
ATOM   3212  HA  ASP B 516      81.570  99.970  87.290  1.00  0.00           H 
ATOM   3213  CB  ASP B 516      80.090  98.610  88.060  1.00  0.00           C 
ATOM   3214  HB1 ASP B 516      79.390  99.310  88.550  1.00  0.00           H 
ATOM   3215  HB2 ASP B 516      79.390  97.950  87.510  1.00  0.00           H 
ATOM   3216  CG  ASP B 516      80.850  97.790  89.140  1.00  0.00           C 
ATOM   3217  OD1 ASP B 516      81.940  97.210  88.930  1.00  0.00           O 
ATOM   3218  OD2 ASP B 516      80.070  97.520  90.150  1.00  0.00           O 
ATOM   3219  C   ASP B 516      81.500  98.140  86.020  1.00  0.00           C 
ATOM   3220  O   ASP B 516      80.820  97.230  85.540  1.00  0.00           O 
ATOM   3221  N   PRO B 517      82.830  98.290  85.840  1.00  0.00           N 
ATOM   3222  CD  PRO B 517      83.760  99.420  86.330  1.00  0.00           C 
ATOM   3223  HD1 PRO B 517      83.560  99.770  87.360  1.00  0.00           H 
ATOM   3224  HD2 PRO B 517      83.690 100.280  85.630  1.00  0.00           H 
ATOM   3225  CA  PRO B 517      83.600  97.390  85.010  1.00  0.00           C 
ATOM   3226  HA  PRO B 517      83.300  97.240  83.980  1.00  0.00           H 
ATOM   3227  CB  PRO B 517      85.040  97.980  85.010  1.00  0.00           C 
ATOM   3228  HB1 PRO B 517      85.810  97.190  85.110  1.00  0.00           H 
ATOM   3229  HB2 PRO B 517      85.340  98.600  84.130  1.00  0.00           H 
ATOM   3230  CG  PRO B 517      85.130  98.820  86.280  1.00  0.00           C 
ATOM   3231  HG1 PRO B 517      85.210  98.140  87.160  1.00  0.00           H 
ATOM   3232  HG2 PRO B 517      85.760  99.730  86.170  1.00  0.00           H 
ATOM   3233  C   PRO B 517      83.570  95.910  85.480  1.00  0.00           C 
ATOM   3234  O   PRO B 517      83.790  94.970  84.700  1.00  0.00           O 
ATOM   3235  N   GLU B 518      83.470  95.560  86.740  1.00  0.00           N 
ATOM   3236  HN  GLU B 518      83.460  96.260  87.450  1.00  0.00           H 
ATOM   3237  CA  GLU B 518      83.550  94.170  87.240  1.00  0.00           C 
ATOM   3238  HA  GLU B 518      84.410  93.750  86.730  1.00  0.00           H 
ATOM   3239  CB  GLU B 518      83.730  93.920  88.760  1.00  0.00           C 
ATOM   3240  HB1 GLU B 518      83.300  94.720  89.390  1.00  0.00           H 
ATOM   3241  HB2 GLU B 518      83.410  92.890  89.040  1.00  0.00           H 
ATOM   3242  CG  GLU B 518      85.260  93.960  89.110  1.00  0.00           C 
ATOM   3243  HG1 GLU B 518      85.490  93.580  90.130  1.00  0.00           H 
ATOM   3244  HG2 GLU B 518      85.830  93.290  88.430  1.00  0.00           H 
ATOM   3245  CD  GLU B 518      85.780  95.430  89.070  1.00  0.00           C 
ATOM   3246  OE1 GLU B 518      86.540  95.810  88.170  1.00  0.00           O 
ATOM   3247  OE2 GLU B 518      85.510  96.130  90.120  1.00  0.00           O 
ATOM   3248  C   GLU B 518      82.430  93.340  86.770  1.00  0.00           C 
ATOM   3249  O   GLU B 518      82.510  92.130  86.590  1.00  0.00           O 
ATOM   3250  N   GLU B 519      81.390  94.040  86.460  1.00  0.00           N 
ATOM   3251  HN  GLU B 519      81.390  95.020  86.620  1.00  0.00           H 
ATOM   3252  CA  GLU B 519      80.190  93.500  85.870  1.00  0.00           C 
ATOM   3253  HA  GLU B 519      80.100  92.500  86.270  1.00  0.00           H 
ATOM   3254  CB  GLU B 519      78.910  94.330  86.240  1.00  0.00           C 
ATOM   3255  HB1 GLU B 519      79.060  95.350  85.830  1.00  0.00           H 
ATOM   3256  HB2 GLU B 519      77.990  94.020  85.700  1.00  0.00           H 
ATOM   3257  CG  GLU B 519      78.610  94.530  87.740  1.00  0.00           C 
ATOM   3258  HG1 GLU B 519      79.460  95.090  88.170  1.00  0.00           H 
ATOM   3259  HG2 GLU B 519      77.620  95.020  87.880  1.00  0.00           H 
ATOM   3260  CD  GLU B 519      78.390  93.180  88.430  1.00  0.00           C 
ATOM   3261  OE1 GLU B 519      77.710  92.240  87.860  1.00  0.00           O 
ATOM   3262  OE2 GLU B 519      78.740  93.170  89.690  1.00  0.00           O 
ATOM   3263  C   GLU B 519      80.130  93.380  84.400  1.00  0.00           C 
ATOM   3264  O   GLU B 519      79.620  92.400  83.890  1.00  0.00           O 
ATOM   3265  N   LEU B 520      80.790  94.250  83.730  1.00  0.00           N 
ATOM   3266  HN  LEU B 520      81.360  94.960  84.130  1.00  0.00           H 
ATOM   3267  CA  LEU B 520      80.940  94.040  82.310  1.00  0.00           C 
ATOM   3268  HA  LEU B 520      81.030  93.010  82.000  1.00  0.00           H 
ATOM   3269  CB  LEU B 520      79.750  94.610  81.470  1.00  0.00           C 
ATOM   3270  HB1 LEU B 520      78.780  94.330  81.920  1.00  0.00           H 
ATOM   3271  HB2 LEU B 520      79.770  95.710  81.660  1.00  0.00           H 
ATOM   3272  CG  LEU B 520      79.820  94.460  79.900  1.00  0.00           C 
ATOM   3273  HG  LEU B 520      80.320  93.480  79.740  1.00  0.00           H 
ATOM   3274  CD1 LEU B 520      78.420  94.120  79.290  1.00  0.00           C 
ATOM   3275 1HD1 LEU B 520      78.130  93.270  79.950  1.00  0.00           H 
ATOM   3276 2HD1 LEU B 520      77.610  94.870  79.410  1.00  0.00           H 
ATOM   3277 3HD1 LEU B 520      78.450  93.690  78.270  1.00  0.00           H 
ATOM   3278  CD2 LEU B 520      80.580  95.480  79.010  1.00  0.00           C 
ATOM   3279 1HD2 LEU B 520      81.600  95.660  79.400  1.00  0.00           H 
ATOM   3280 2HD2 LEU B 520      80.640  95.060  77.980  1.00  0.00           H 
ATOM   3281 3HD2 LEU B 520      80.030  96.440  78.980  1.00  0.00           H 
ATOM   3282  C   LEU B 520      82.240  94.660  82.020  1.00  0.00           C 
ATOM   3283  O   LEU B 520      82.360  95.850  82.030  1.00  0.00           O 
ATOM   3284  N   GLY B 521      83.290  93.870  81.720  1.00  0.00           N 
ATOM   3285  HN  GLY B 521      83.250  92.880  81.640  1.00  0.00           H 
ATOM   3286  CA  GLY B 521      84.620  94.480  81.640  1.00  0.00           C 
ATOM   3287  HA1 GLY B 521      84.710  95.250  82.400  1.00  0.00           H 
ATOM   3288  HA2 GLY B 521      85.260  93.630  81.790  1.00  0.00           H 
ATOM   3289  C   GLY B 521      85.130  95.120  80.330  1.00  0.00           C 
ATOM   3290  O   GLY B 521      86.240  95.570  80.250  1.00  0.00           O 
ATOM   3291  N   HSD B 522      84.420  94.870  79.200  1.00  0.00           N 
ATOM   3292  HN  HSD B 522      83.520  94.430  79.240  1.00  0.00           H 
ATOM   3293  CA  HSD B 522      85.070  94.810  77.870  1.00  0.00           C 
ATOM   3294  HA  HSD B 522      85.940  94.180  77.950  1.00  0.00           H 
ATOM   3295  CB  HSD B 522      84.170  94.250  76.730  1.00  0.00           C 
ATOM   3296  HB1 HSD B 522      83.310  94.920  76.490  1.00  0.00           H 
ATOM   3297  HB2 HSD B 522      84.810  94.290  75.820  1.00  0.00           H 
ATOM   3298  ND1 HSD B 522      83.980  91.650  76.370  1.00  0.00           N 
ATOM   3299  HD1 HSD B 522      84.600  91.470  75.600  1.00  0.00           H 
ATOM   3300  CG  HSD B 522      83.650  92.860  76.970  1.00  0.00           C 
ATOM   3301  CE1 HSD B 522      83.180  90.710  76.840  1.00  0.00           C 
ATOM   3302  HE1 HSD B 522      83.180  89.690  76.450  1.00  0.00           H 
ATOM   3303  NE2 HSD B 522      82.390  91.140  77.840  1.00  0.00           N 
ATOM   3304  CD2 HSD B 522      82.730  92.490  77.940  1.00  0.00           C 
ATOM   3305  HD2 HSD B 522      82.280  93.040  78.760  1.00  0.00           H 
ATOM   3306  C   HSD B 522      85.580  96.190  77.400  1.00  0.00           C 
ATOM   3307  O   HSD B 522      86.450  96.380  76.590  1.00  0.00           O 
ATOM   3308  N   PHE B 523      85.110  97.300  77.980  1.00  0.00           N 
ATOM   3309  HN  PHE B 523      84.470  97.150  78.730  1.00  0.00           H 
ATOM   3310  CA  PHE B 523      85.400  98.610  77.470  1.00  0.00           C 
ATOM   3311  HA  PHE B 523      86.170  98.740  76.720  1.00  0.00           H 
ATOM   3312  CB  PHE B 523      84.170  99.280  76.850  1.00  0.00           C 
ATOM   3313  HB1 PHE B 523      83.300  99.420  77.530  1.00  0.00           H 
ATOM   3314  HB2 PHE B 523      84.400 100.280  76.420  1.00  0.00           H 
ATOM   3315  CG  PHE B 523      83.510  98.440  75.790  1.00  0.00           C 
ATOM   3316  CD1 PHE B 523      84.170  98.300  74.530  1.00  0.00           C 
ATOM   3317  HD1 PHE B 523      85.090  98.790  74.240  1.00  0.00           H 
ATOM   3318  CE1 PHE B 523      83.430  97.580  73.500  1.00  0.00           C 
ATOM   3319  HE1 PHE B 523      83.870  97.480  72.520  1.00  0.00           H 
ATOM   3320  CZ  PHE B 523      82.200  96.950  73.810  1.00  0.00           C 
ATOM   3321  HZ  PHE B 523      81.680  96.350  73.080  1.00  0.00           H 
ATOM   3322  CD2 PHE B 523      82.290  97.830  76.080  1.00  0.00           C 
ATOM   3323  HD2 PHE B 523      81.830  98.110  77.020  1.00  0.00           H 
ATOM   3324  CE2 PHE B 523      81.640  97.010  75.090  1.00  0.00           C 
ATOM   3325  HE2 PHE B 523      80.710  96.540  75.380  1.00  0.00           H 
ATOM   3326  C   PHE B 523      85.910  99.350  78.740  1.00  0.00           C 
ATOM   3327  O   PHE B 523      85.590 100.550  78.820  1.00  0.00           O 
ATOM   3328  N   TYR B 524      86.600  98.710  79.710  1.00  0.00           N 
ATOM   3329  HN  TYR B 524      86.770  97.730  79.620  1.00  0.00           H 
ATOM   3330  CA  TYR B 524      87.040  99.520  80.840  1.00  0.00           C 
ATOM   3331  HA  TYR B 524      86.150  99.990  81.230  1.00  0.00           H 
ATOM   3332  CB  TYR B 524      87.670  98.580  81.910  1.00  0.00           C 
ATOM   3333  HB1 TYR B 524      87.710  99.140  82.870  1.00  0.00           H 
ATOM   3334  HB2 TYR B 524      86.980  97.730  82.090  1.00  0.00           H 
ATOM   3335  CG  TYR B 524      89.010  97.890  81.600  1.00  0.00           C 
ATOM   3336  CD1 TYR B 524      89.150  96.580  81.310  1.00  0.00           C 
ATOM   3337  HD1 TYR B 524      88.250  95.990  81.230  1.00  0.00           H 
ATOM   3338  CE1 TYR B 524      90.400  95.950  81.230  1.00  0.00           C 
ATOM   3339  HE1 TYR B 524      90.570  94.930  80.930  1.00  0.00           H 
ATOM   3340  CZ  TYR B 524      91.550  96.720  81.400  1.00  0.00           C 
ATOM   3341  OH  TYR B 524      92.760  96.210  81.170  1.00  0.00           O 
ATOM   3342  HH  TYR B 524      93.470  96.850  81.260  1.00  0.00           H 
ATOM   3343  CD2 TYR B 524      90.180  98.670  81.800  1.00  0.00           C 
ATOM   3344  HD2 TYR B 524      90.060  99.700  82.090  1.00  0.00           H 
ATOM   3345  CE2 TYR B 524      91.380  98.080  81.640  1.00  0.00           C 
ATOM   3346  HE2 TYR B 524      92.300  98.640  81.700  1.00  0.00           H 
ATOM   3347  C   TYR B 524      87.960 100.710  80.560  1.00  0.00           C 
ATOM   3348  O   TYR B 524      87.840 101.790  81.180  1.00  0.00           O 
ATOM   3349  N   ASP B 525      88.960 100.540  79.680  1.00  0.00           N 
ATOM   3350  HN  ASP B 525      89.090  99.700  79.160  1.00  0.00           H 
ATOM   3351  CA  ASP B 525      89.760 101.700  79.270  1.00  0.00           C 
ATOM   3352  HA  ASP B 525      89.250 102.580  79.620  1.00  0.00           H 
ATOM   3353  CB  ASP B 525      91.200 101.570  79.940  1.00  0.00           C 
ATOM   3354  HB1 ASP B 525      91.570 102.620  79.960  1.00  0.00           H 
ATOM   3355  HB2 ASP B 525      91.070 101.410  81.030  1.00  0.00           H 
ATOM   3356  CG  ASP B 525      92.250 100.690  79.410  1.00  0.00           C 
ATOM   3357  OD1 ASP B 525      92.040  99.730  78.570  1.00  0.00           O 
ATOM   3358  OD2 ASP B 525      93.340 100.810  79.960  1.00  0.00           O 
ATOM   3359  C   ASP B 525      89.710 101.810  77.720  1.00  0.00           C 
ATOM   3360  O   ASP B 525      89.380 100.840  77.030  1.00  0.00           O 
ATOM   3361  N   TYR B 526      90.070 103.040  77.240  1.00  0.00           N 
ATOM   3362  HN  TYR B 526      90.190 103.850  77.810  1.00  0.00           H 
ATOM   3363  CA  TYR B 526      90.010 103.260  75.810  1.00  0.00           C 
ATOM   3364  HA  TYR B 526      88.990 103.070  75.510  1.00  0.00           H 
ATOM   3365  CB  TYR B 526      90.330 104.760  75.480  1.00  0.00           C 
ATOM   3366  HB1 TYR B 526      89.680 105.360  76.150  1.00  0.00           H 
ATOM   3367  HB2 TYR B 526      91.390 105.090  75.600  1.00  0.00           H 
ATOM   3368  CG  TYR B 526      90.000 105.180  74.040  1.00  0.00           C 
ATOM   3369  CD1 TYR B 526      88.620 105.240  73.630  1.00  0.00           C 
ATOM   3370  HD1 TYR B 526      87.950 105.110  74.470  1.00  0.00           H 
ATOM   3371  CE1 TYR B 526      88.300 105.720  72.360  1.00  0.00           C 
ATOM   3372  HE1 TYR B 526      87.270 105.750  72.020  1.00  0.00           H 
ATOM   3373  CZ  TYR B 526      89.310 106.030  71.400  1.00  0.00           C 
ATOM   3374  OH  TYR B 526      88.950 106.300  70.060  1.00  0.00           O 
ATOM   3375  HH  TYR B 526      87.990 106.230  70.000  1.00  0.00           H 
ATOM   3376  CD2 TYR B 526      90.960 105.500  73.080  1.00  0.00           C 
ATOM   3377  HD2 TYR B 526      92.000 105.480  73.380  1.00  0.00           H 
ATOM   3378  CE2 TYR B 526      90.630 105.960  71.780  1.00  0.00           C 
ATOM   3379  HE2 TYR B 526      91.470 106.190  71.140  1.00  0.00           H 
ATOM   3380  C   TYR B 526      90.890 102.300  74.970  1.00  0.00           C 
ATOM   3381  O   TYR B 526      90.260 101.900  74.000  1.00  0.00           O 
ATOM   3382  N   PRO B 527      92.170 101.850  75.360  1.00  0.00           N 
ATOM   3383  CD  PRO B 527      93.120 102.610  76.180  1.00  0.00           C 
ATOM   3384  HD1 PRO B 527      92.890 102.450  77.260  1.00  0.00           H 
ATOM   3385  HD2 PRO B 527      93.030 103.690  75.920  1.00  0.00           H 
ATOM   3386  CA  PRO B 527      92.840 100.870  74.610  1.00  0.00           C 
ATOM   3387  HA  PRO B 527      92.960 101.190  73.590  1.00  0.00           H 
ATOM   3388  CB  PRO B 527      94.060 100.590  75.420  1.00  0.00           C 
ATOM   3389  HB1 PRO B 527      93.780  99.880  76.230  1.00  0.00           H 
ATOM   3390  HB2 PRO B 527      94.890 100.160  74.820  1.00  0.00           H 
ATOM   3391  CG  PRO B 527      94.500 101.960  75.990  1.00  0.00           C 
ATOM   3392  HG1 PRO B 527      95.050 101.850  76.950  1.00  0.00           H 
ATOM   3393  HG2 PRO B 527      95.160 102.460  75.260  1.00  0.00           H 
ATOM   3394  C   PRO B 527      92.160  99.500  74.500  1.00  0.00           C 
ATOM   3395  O   PRO B 527      92.120  98.890  73.460  1.00  0.00           O 
ATOM   3396  N   MET B 528      91.610  98.920  75.650  1.00  0.00           N 
ATOM   3397  HN  MET B 528      91.550  99.510  76.450  1.00  0.00           H 
ATOM   3398  CA  MET B 528      90.910  97.590  75.640  1.00  0.00           C 
ATOM   3399  HA  MET B 528      91.560  96.910  75.120  1.00  0.00           H 
ATOM   3400  CB  MET B 528      90.640  97.120  77.050  1.00  0.00           C 
ATOM   3401  HB1 MET B 528      91.540  97.320  77.670  1.00  0.00           H 
ATOM   3402  HB2 MET B 528      89.930  97.850  77.500  1.00  0.00           H 
ATOM   3403  CG  MET B 528      90.180  95.680  77.240  1.00  0.00           C 
ATOM   3404  HG1 MET B 528      89.980  95.500  78.320  1.00  0.00           H 
ATOM   3405  HG2 MET B 528      89.280  95.430  76.650  1.00  0.00           H 
ATOM   3406  SD  MET B 528      91.350  94.450  76.690  1.00  0.00           S 
ATOM   3407  CE  MET B 528      92.230  94.390  78.280  1.00  0.00           C 
ATOM   3408  HE1 MET B 528      91.510  94.160  79.100  1.00  0.00           H 
ATOM   3409  HE2 MET B 528      92.950  93.550  78.270  1.00  0.00           H 
ATOM   3410  HE3 MET B 528      92.730  95.370  78.420  1.00  0.00           H 
ATOM   3411  C   MET B 528      89.650  97.740  74.900  1.00  0.00           C 
ATOM   3412  O   MET B 528      89.240  96.840  74.210  1.00  0.00           O 
ATOM   3413  N   ALA B 529      88.980  98.980  74.970  1.00  0.00           N 
ATOM   3414  HN  ALA B 529      89.290  99.680  75.610  1.00  0.00           H 
ATOM   3415  CA  ALA B 529      87.780  99.290  74.160  1.00  0.00           C 
ATOM   3416  HA  ALA B 529      87.030  98.610  74.520  1.00  0.00           H 
ATOM   3417  CB  ALA B 529      87.190 100.730  74.470  1.00  0.00           C 
ATOM   3418  HB1 ALA B 529      86.230 100.840  73.930  1.00  0.00           H 
ATOM   3419  HB2 ALA B 529      87.010 100.910  75.550  1.00  0.00           H 
ATOM   3420  HB3 ALA B 529      87.930 101.440  74.030  1.00  0.00           H 
ATOM   3421  C   ALA B 529      88.010  99.130  72.640  1.00  0.00           C 
ATOM   3422  O   ALA B 529      87.130  98.580  71.940  1.00  0.00           O 
ATOM   3423  N   LEU B 530      89.100  99.690  72.080  1.00  0.00           N 
ATOM   3424  HN  LEU B 530      89.720 100.300  72.580  1.00  0.00           H 
ATOM   3425  CA  LEU B 530      89.480  99.460  70.720  1.00  0.00           C 
ATOM   3426  HA  LEU B 530      88.650  99.690  70.070  1.00  0.00           H 
ATOM   3427  CB  LEU B 530      90.660 100.170  70.200  1.00  0.00           C 
ATOM   3428  HB1 LEU B 530      91.380 100.230  71.040  1.00  0.00           H 
ATOM   3429  HB2 LEU B 530      91.140  99.780  69.280  1.00  0.00           H 
ATOM   3430  CG  LEU B 530      90.410 101.660  69.880  1.00  0.00           C 
ATOM   3431  HG  LEU B 530      89.770 101.650  68.970  1.00  0.00           H 
ATOM   3432  CD1 LEU B 530      89.900 102.560  71.030  1.00  0.00           C 
ATOM   3433 1HD1 LEU B 530      90.660 102.640  71.830  1.00  0.00           H 
ATOM   3434 2HD1 LEU B 530      89.660 103.550  70.580  1.00  0.00           H 
ATOM   3435 3HD1 LEU B 530      88.950 102.140  71.430  1.00  0.00           H 
ATOM   3436  CD2 LEU B 530      91.720 102.320  69.400  1.00  0.00           C 
ATOM   3437 1HD2 LEU B 530      92.510 102.160  70.160  1.00  0.00           H 
ATOM   3438 2HD2 LEU B 530      92.100 101.870  68.460  1.00  0.00           H 
ATOM   3439 3HD2 LEU B 530      91.620 103.420  69.320  1.00  0.00           H 
ATOM   3440  C   LEU B 530      89.810  98.000  70.540  1.00  0.00           C 
ATOM   3441  O   LEU B 530      89.420  97.440  69.530  1.00  0.00           O 
ATOM   3442  N   PHE B 531      90.530  97.260  71.470  1.00  0.00           N 
ATOM   3443  HN  PHE B 531      90.770  97.750  72.310  1.00  0.00           H 
ATOM   3444  CA  PHE B 531      90.920  95.920  71.320  1.00  0.00           C 
ATOM   3445  HA  PHE B 531      91.480  95.980  70.400  1.00  0.00           H 
ATOM   3446  CB  PHE B 531      91.940  95.430  72.390  1.00  0.00           C 
ATOM   3447  HB1 PHE B 531      92.750  96.190  72.400  1.00  0.00           H 
ATOM   3448  HB2 PHE B 531      91.500  95.530  73.410  1.00  0.00           H 
ATOM   3449  CG  PHE B 531      92.330  94.000  72.230  1.00  0.00           C 
ATOM   3450  CD1 PHE B 531      93.100  93.650  71.140  1.00  0.00           C 
ATOM   3451  HD1 PHE B 531      93.260  94.470  70.450  1.00  0.00           H 
ATOM   3452  CE1 PHE B 531      93.640  92.330  71.020  1.00  0.00           C 
ATOM   3453  HE1 PHE B 531      94.160  92.030  70.130  1.00  0.00           H 
ATOM   3454  CZ  PHE B 531      93.420  91.450  72.030  1.00  0.00           C 
ATOM   3455  HZ  PHE B 531      93.850  90.460  71.970  1.00  0.00           H 
ATOM   3456  CD2 PHE B 531      92.070  93.060  73.230  1.00  0.00           C 
ATOM   3457  HD2 PHE B 531      91.530  93.290  74.130  1.00  0.00           H 
ATOM   3458  CE2 PHE B 531      92.590  91.770  73.070  1.00  0.00           C 
ATOM   3459  HE2 PHE B 531      92.440  91.120  73.920  1.00  0.00           H 
ATOM   3460  C   PHE B 531      89.750  94.900  71.120  1.00  0.00           C 
ATOM   3461  O   PHE B 531      89.680  94.130  70.170  1.00  0.00           O 
ATOM   3462  N   SER B 532      88.870  94.920  72.150  1.00  0.00           N 
ATOM   3463  HN  SER B 532      89.040  95.510  72.930  1.00  0.00           H 
ATOM   3464  CA  SER B 532      87.700  94.140  72.200  1.00  0.00           C 
ATOM   3465  HA  SER B 532      87.990  93.210  71.730  1.00  0.00           H 
ATOM   3466  CB  SER B 532      87.180  93.970  73.700  1.00  0.00           C 
ATOM   3467  HB1 SER B 532      87.160  94.950  74.220  1.00  0.00           H 
ATOM   3468  HB2 SER B 532      86.140  93.580  73.730  1.00  0.00           H 
ATOM   3469  OG  SER B 532      88.170  93.140  74.310  1.00  0.00           O 
ATOM   3470  HG1 SER B 532      88.520  92.450  73.740  1.00  0.00           H 
ATOM   3471  C   SER B 532      86.540  94.590  71.310  1.00  0.00           C 
ATOM   3472  O   SER B 532      85.550  93.890  71.010  1.00  0.00           O 
ATOM   3473  N   THR B 533      86.480  95.830  70.790  1.00  0.00           N 
ATOM   3474  HN  THR B 533      87.060  96.550  71.160  1.00  0.00           H 
ATOM   3475  CA  THR B 533      85.720  96.120  69.530  1.00  0.00           C 
ATOM   3476  HA  THR B 533      84.770  95.620  69.670  1.00  0.00           H 
ATOM   3477  CB  THR B 533      85.680  97.660  69.270  1.00  0.00           C 
ATOM   3478  HB  THR B 533      86.720  98.050  69.210  1.00  0.00           H 
ATOM   3479  OG1 THR B 533      85.050  98.330  70.300  1.00  0.00           O 
ATOM   3480  HG1 THR B 533      85.760  98.290  70.940  1.00  0.00           H 
ATOM   3481  CG2 THR B 533      84.910  97.910  68.030  1.00  0.00           C 
ATOM   3482 1HG2 THR B 533      84.670  98.990  67.930  1.00  0.00           H 
ATOM   3483 2HG2 THR B 533      85.320  97.530  67.070  1.00  0.00           H 
ATOM   3484 3HG2 THR B 533      83.920  97.420  68.150  1.00  0.00           H 
ATOM   3485  C   THR B 533      86.350  95.480  68.280  1.00  0.00           C 
ATOM   3486  O   THR B 533      85.580  94.870  67.480  1.00  0.00           O 
ATOM   3487  N   PHE B 534      87.700  95.580  68.150  1.00  0.00           N 
ATOM   3488  HN  PHE B 534      88.380  95.870  68.820  1.00  0.00           H 
ATOM   3489  CA  PHE B 534      88.370  94.820  67.100  1.00  0.00           C 
ATOM   3490  HA  PHE B 534      87.960  95.210  66.180  1.00  0.00           H 
ATOM   3491  CB  PHE B 534      89.920  95.280  67.090  1.00  0.00           C 
ATOM   3492  HB1 PHE B 534      89.940  96.330  66.720  1.00  0.00           H 
ATOM   3493  HB2 PHE B 534      90.290  95.340  68.130  1.00  0.00           H 
ATOM   3494  CG  PHE B 534      90.760  94.250  66.410  1.00  0.00           C 
ATOM   3495  CD1 PHE B 534      91.300  94.550  65.140  1.00  0.00           C 
ATOM   3496  HD1 PHE B 534      91.030  95.530  64.780  1.00  0.00           H 
ATOM   3497  CE1 PHE B 534      92.130  93.690  64.380  1.00  0.00           C 
ATOM   3498  HE1 PHE B 534      92.500  94.020  63.420  1.00  0.00           H 
ATOM   3499  CZ  PHE B 534      92.560  92.550  65.040  1.00  0.00           C 
ATOM   3500  HZ  PHE B 534      93.090  91.800  64.470  1.00  0.00           H 
ATOM   3501  CD2 PHE B 534      91.300  93.140  67.050  1.00  0.00           C 
ATOM   3502  HD2 PHE B 534      91.030  93.000  68.090  1.00  0.00           H 
ATOM   3503  CE2 PHE B 534      92.130  92.280  66.370  1.00  0.00           C 
ATOM   3504  HE2 PHE B 534      92.510  91.440  66.930  1.00  0.00           H 
ATOM   3505  C   PHE B 534      88.100  93.230  67.150  1.00  0.00           C 
ATOM   3506  O   PHE B 534      87.760  92.650  66.150  1.00  0.00           O 
ATOM   3507  N   GLU B 535      88.170  92.640  68.400  1.00  0.00           N 
ATOM   3508  HN  GLU B 535      88.420  93.310  69.090  1.00  0.00           H 
ATOM   3509  CA  GLU B 535      87.790  91.260  68.600  1.00  0.00           C 
ATOM   3510  HA  GLU B 535      88.480  90.740  67.950  1.00  0.00           H 
ATOM   3511  CB  GLU B 535      88.170  90.750  70.020  1.00  0.00           C 
ATOM   3512  HB1 GLU B 535      87.660  91.450  70.710  1.00  0.00           H 
ATOM   3513  HB2 GLU B 535      87.770  89.720  70.150  1.00  0.00           H 
ATOM   3514  CG  GLU B 535      89.690  90.550  70.380  1.00  0.00           C 
ATOM   3515  HG1 GLU B 535      90.180  89.680  69.890  1.00  0.00           H 
ATOM   3516  HG2 GLU B 535      90.310  91.410  70.060  1.00  0.00           H 
ATOM   3517  CD  GLU B 535      89.760  90.330  71.890  1.00  0.00           C 
ATOM   3518  OE1 GLU B 535      88.910  90.870  72.660  1.00  0.00           O 
ATOM   3519  OE2 GLU B 535      90.520  89.390  72.200  1.00  0.00           O 
ATOM   3520  C   GLU B 535      86.330  90.880  68.210  1.00  0.00           C 
ATOM   3521  O   GLU B 535      86.110  89.910  67.480  1.00  0.00           O 
ATOM   3522  N   LEU B 536      85.370  91.770  68.590  1.00  0.00           N 
ATOM   3523  HN  LEU B 536      85.540  92.380  69.360  1.00  0.00           H 
ATOM   3524  CA  LEU B 536      83.990  91.670  68.170  1.00  0.00           C 
ATOM   3525  HA  LEU B 536      83.560  90.700  68.360  1.00  0.00           H 
ATOM   3526  CB  LEU B 536      83.010  92.640  69.010  1.00  0.00           C 
ATOM   3527  HB1 LEU B 536      83.520  93.630  69.000  1.00  0.00           H 
ATOM   3528  HB2 LEU B 536      82.020  92.630  68.500  1.00  0.00           H 
ATOM   3529  CG  LEU B 536      82.890  92.210  70.490  1.00  0.00           C 
ATOM   3530  HG  LEU B 536      83.920  91.880  70.750  1.00  0.00           H 
ATOM   3531  CD1 LEU B 536      82.410  93.360  71.330  1.00  0.00           C 
ATOM   3532 1HD1 LEU B 536      82.560  93.080  72.400  1.00  0.00           H 
ATOM   3533 2HD1 LEU B 536      83.100  94.230  71.290  1.00  0.00           H 
ATOM   3534 3HD1 LEU B 536      81.370  93.710  71.140  1.00  0.00           H 
ATOM   3535  CD2 LEU B 536      82.010  90.980  70.550  1.00  0.00           C 
ATOM   3536 1HD2 LEU B 536      80.980  91.270  70.230  1.00  0.00           H 
ATOM   3537 2HD2 LEU B 536      82.420  90.140  69.950  1.00  0.00           H 
ATOM   3538 3HD2 LEU B 536      81.880  90.650  71.600  1.00  0.00           H 
ATOM   3539  C   LEU B 536      83.690  91.880  66.700  1.00  0.00           C 
ATOM   3540  O   LEU B 536      82.740  91.280  66.220  1.00  0.00           O 
ATOM   3541  N   PHE B 537      84.410  92.700  65.990  1.00  0.00           N 
ATOM   3542  HN  PHE B 537      85.020  93.260  66.540  1.00  0.00           H 
ATOM   3543  CA  PHE B 537      84.280  92.910  64.580  1.00  0.00           C 
ATOM   3544  HA  PHE B 537      83.240  93.070  64.320  1.00  0.00           H 
ATOM   3545  CB  PHE B 537      85.210  94.090  64.060  1.00  0.00           C 
ATOM   3546  HB1 PHE B 537      84.970  94.970  64.700  1.00  0.00           H 
ATOM   3547  HB2 PHE B 537      86.270  93.880  64.330  1.00  0.00           H 
ATOM   3548  CG  PHE B 537      85.160  94.460  62.610  1.00  0.00           C 
ATOM   3549  CD1 PHE B 537      84.670  95.780  62.310  1.00  0.00           C 
ATOM   3550  HD1 PHE B 537      84.230  96.340  63.120  1.00  0.00           H 
ATOM   3551  CE1 PHE B 537      84.610  96.210  60.980  1.00  0.00           C 
ATOM   3552  HE1 PHE B 537      84.200  97.170  60.700  1.00  0.00           H 
ATOM   3553  CZ  PHE B 537      85.100  95.370  59.930  1.00  0.00           C 
ATOM   3554  HZ  PHE B 537      85.110  95.740  58.920  1.00  0.00           H 
ATOM   3555  CD2 PHE B 537      85.620  93.710  61.510  1.00  0.00           C 
ATOM   3556  HD2 PHE B 537      86.010  92.720  61.670  1.00  0.00           H 
ATOM   3557  CE2 PHE B 537      85.630  94.120  60.240  1.00  0.00           C 
ATOM   3558  HE2 PHE B 537      85.970  93.480  59.440  1.00  0.00           H 
ATOM   3559  C   PHE B 537      84.600  91.570  63.860  1.00  0.00           C 
ATOM   3560  O   PHE B 537      83.850  91.170  62.970  1.00  0.00           O 
ATOM   3561  N   LEU B 538      85.620  90.800  64.290  1.00  0.00           N 
ATOM   3562  HN  LEU B 538      86.100  91.100  65.110  1.00  0.00           H 
ATOM   3563  CA  LEU B 538      86.040  89.500  63.820  1.00  0.00           C 
ATOM   3564  HA  LEU B 538      85.990  89.530  62.740  1.00  0.00           H 
ATOM   3565  CB  LEU B 538      87.560  89.330  64.230  1.00  0.00           C 
ATOM   3566  HB1 LEU B 538      87.630  89.330  65.340  1.00  0.00           H 
ATOM   3567  HB2 LEU B 538      87.890  88.340  63.850  1.00  0.00           H 
ATOM   3568  CG  LEU B 538      88.530  90.330  63.570  1.00  0.00           C 
ATOM   3569  HG  LEU B 538      88.280  91.340  63.950  1.00  0.00           H 
ATOM   3570  CD1 LEU B 538      90.090  90.060  63.880  1.00  0.00           C 
ATOM   3571 1HD1 LEU B 538      90.710  90.830  63.380  1.00  0.00           H 
ATOM   3572 2HD1 LEU B 538      90.310  90.020  64.970  1.00  0.00           H 
ATOM   3573 3HD1 LEU B 538      90.370  89.080  63.440  1.00  0.00           H 
ATOM   3574  CD2 LEU B 538      88.340  90.410  62.030  1.00  0.00           C 
ATOM   3575 1HD2 LEU B 538      88.370  89.320  61.810  1.00  0.00           H 
ATOM   3576 2HD2 LEU B 538      87.360  90.680  61.580  1.00  0.00           H 
ATOM   3577 3HD2 LEU B 538      89.170  90.910  61.500  1.00  0.00           H 
ATOM   3578  C   LEU B 538      85.200  88.310  64.240  1.00  0.00           C 
ATOM   3579  O   LEU B 538      85.320  87.280  63.690  1.00  0.00           O 
ATOM   3580  N   THR B 539      84.380  88.520  65.330  1.00  0.00           N 
ATOM   3581  HN  THR B 539      84.390  89.430  65.740  1.00  0.00           H 
ATOM   3582  CA  THR B 539      83.580  87.530  66.030  1.00  0.00           C 
ATOM   3583  HA  THR B 539      83.180  88.150  66.820  1.00  0.00           H 
ATOM   3584  CB  THR B 539      82.360  87.050  65.240  1.00  0.00           C 
ATOM   3585  HB  THR B 539      81.800  86.260  65.780  1.00  0.00           H 
ATOM   3586  OG1 THR B 539      82.710  86.590  63.960  1.00  0.00           O 
ATOM   3587  HG1 THR B 539      83.650  86.400  64.070  1.00  0.00           H 
ATOM   3588  CG2 THR B 539      81.380  88.200  65.000  1.00  0.00           C 
ATOM   3589 1HG2 THR B 539      80.550  87.950  64.310  1.00  0.00           H 
ATOM   3590 2HG2 THR B 539      80.910  88.580  65.930  1.00  0.00           H 
ATOM   3591 3HG2 THR B 539      81.820  89.070  64.460  1.00  0.00           H 
ATOM   3592  C   THR B 539      84.320  86.430  66.750  1.00  0.00           C 
ATOM   3593  O   THR B 539      84.050  85.250  66.610  1.00  0.00           O 
ATOM   3594  N   ILE B 540      85.430  86.810  67.370  1.00  0.00           N 
ATOM   3595  HN  ILE B 540      85.800  87.730  67.230  1.00  0.00           H 
ATOM   3596  CA  ILE B 540      86.320  85.830  68.020  1.00  0.00           C 
ATOM   3597  HA  ILE B 540      85.910  84.840  67.900  1.00  0.00           H 
ATOM   3598  CB  ILE B 540      87.740  85.930  67.520  1.00  0.00           C 
ATOM   3599  HB  ILE B 540      88.250  85.000  67.870  1.00  0.00           H 
ATOM   3600  CG2 ILE B 540      87.710  85.680  65.950  1.00  0.00           C 
ATOM   3601 1HG2 ILE B 540      87.290  86.540  65.380  1.00  0.00           H 
ATOM   3602 2HG2 ILE B 540      88.700  85.400  65.540  1.00  0.00           H 
ATOM   3603 3HG2 ILE B 540      87.030  84.810  65.780  1.00  0.00           H 
ATOM   3604  CG1 ILE B 540      88.510  87.180  67.950  1.00  0.00           C 
ATOM   3605 1HG1 ILE B 540      87.870  88.080  67.840  1.00  0.00           H 
ATOM   3606 2HG1 ILE B 540      88.710  87.030  69.030  1.00  0.00           H 
ATOM   3607  CD  ILE B 540      89.830  87.430  67.220  1.00  0.00           C 
ATOM   3608  HD1 ILE B 540      89.570  87.690  66.170  1.00  0.00           H 
ATOM   3609  HD2 ILE B 540      90.390  88.260  67.700  1.00  0.00           H 
ATOM   3610  HD3 ILE B 540      90.460  86.510  67.240  1.00  0.00           H 
ATOM   3611  C   ILE B 540      86.250  86.010  69.550  1.00  0.00           C 
ATOM   3612  O   ILE B 540      86.920  85.340  70.350  1.00  0.00           O 
ATOM   3613  N   ILE B 541      85.310  86.900  70.030  1.00  0.00           N 
ATOM   3614  HN  ILE B 541      84.920  87.600  69.430  1.00  0.00           H 
ATOM   3615  CA  ILE B 541      84.700  86.940  71.380  1.00  0.00           C 
ATOM   3616  HA  ILE B 541      84.910  85.980  71.830  1.00  0.00           H 
ATOM   3617  CB  ILE B 541      85.230  87.910  72.410  1.00  0.00           C 
ATOM   3618  HB  ILE B 541      84.750  87.730  73.390  1.00  0.00           H 
ATOM   3619  CG2 ILE B 541      86.760  87.720  72.520  1.00  0.00           C 
ATOM   3620 1HG2 ILE B 541      87.230  88.420  73.250  1.00  0.00           H 
ATOM   3621 2HG2 ILE B 541      87.010  86.650  72.710  1.00  0.00           H 
ATOM   3622 3HG2 ILE B 541      87.260  87.950  71.550  1.00  0.00           H 
ATOM   3623  CG1 ILE B 541      84.910  89.410  72.060  1.00  0.00           C 
ATOM   3624 1HG1 ILE B 541      85.430  89.740  71.140  1.00  0.00           H 
ATOM   3625 2HG1 ILE B 541      83.810  89.590  72.040  1.00  0.00           H 
ATOM   3626  CD  ILE B 541      85.240  90.420  73.180  1.00  0.00           C 
ATOM   3627  HD1 ILE B 541      84.690  90.230  74.130  1.00  0.00           H 
ATOM   3628  HD2 ILE B 541      86.330  90.340  73.380  1.00  0.00           H 
ATOM   3629  HD3 ILE B 541      85.070  91.480  72.910  1.00  0.00           H 
ATOM   3630  C   ILE B 541      83.210  87.120  71.260  1.00  0.00           C 
ATOM   3631  O   ILE B 541      82.730  87.930  70.470  1.00  0.00           O 
ATOM   3632  N   ASP B 542      82.530  86.530  72.240  1.00  0.00           N 
ATOM   3633  HN  ASP B 542      83.000  85.930  72.880  1.00  0.00           H 
ATOM   3634  CA  ASP B 542      81.130  86.640  72.410  1.00  0.00           C 
ATOM   3635  HA  ASP B 542      80.580  86.410  71.510  1.00  0.00           H 
ATOM   3636  CB  ASP B 542      80.600  85.780  73.580  1.00  0.00           C 
ATOM   3637  HB1 ASP B 542      81.200  85.980  74.490  1.00  0.00           H 
ATOM   3638  HB2 ASP B 542      79.560  86.080  73.830  1.00  0.00           H 
ATOM   3639  CG  ASP B 542      80.710  84.270  73.280  1.00  0.00           C 
ATOM   3640  OD1 ASP B 542      80.690  83.860  72.080  1.00  0.00           O 
ATOM   3641  OD2 ASP B 542      80.750  83.430  74.170  1.00  0.00           O 
ATOM   3642  C   ASP B 542      80.790  88.080  72.640  1.00  0.00           C 
ATOM   3643  O   ASP B 542      81.570  88.880  73.180  1.00  0.00           O 
ATOM   3644  N   GLY B 543      79.560  88.450  72.190  1.00  0.00           N 
ATOM   3645  HN  GLY B 543      79.090  87.800  71.600  1.00  0.00           H 
ATOM   3646  CA  GLY B 543      78.890  89.620  72.590  1.00  0.00           C 
ATOM   3647  HA1 GLY B 543      79.310  90.380  71.940  1.00  0.00           H 
ATOM   3648  HA2 GLY B 543      77.860  89.540  72.280  1.00  0.00           H 
ATOM   3649  C   GLY B 543      78.750  89.980  74.080  1.00  0.00           C 
ATOM   3650  O   GLY B 543      78.180  89.180  74.880  1.00  0.00           O 
ATOM   3651  N   PRO B 544      79.230  91.160  74.530  1.00  0.00           N 
ATOM   3652  CD  PRO B 544      80.120  92.060  73.680  1.00  0.00           C 
ATOM   3653  HD1 PRO B 544      79.430  92.530  72.940  1.00  0.00           H 
ATOM   3654  HD2 PRO B 544      80.950  91.530  73.160  1.00  0.00           H 
ATOM   3655  CA  PRO B 544      79.070  91.630  75.910  1.00  0.00           C 
ATOM   3656  HA  PRO B 544      79.670  90.960  76.510  1.00  0.00           H 
ATOM   3657  CB  PRO B 544      79.760  92.950  75.920  1.00  0.00           C 
ATOM   3658  HB1 PRO B 544      78.940  93.620  75.570  1.00  0.00           H 
ATOM   3659  HB2 PRO B 544      80.200  93.060  76.930  1.00  0.00           H 
ATOM   3660  CG  PRO B 544      80.730  92.990  74.690  1.00  0.00           C 
ATOM   3661  HG1 PRO B 544      81.040  94.030  74.440  1.00  0.00           H 
ATOM   3662  HG2 PRO B 544      81.730  92.540  74.870  1.00  0.00           H 
ATOM   3663  C   PRO B 544      77.700  91.550  76.570  1.00  0.00           C 
ATOM   3664  O   PRO B 544      76.850  92.280  76.190  1.00  0.00           O 
ATOM   3665  N   ALA B 545      77.470  90.730  77.570  1.00  0.00           N 
ATOM   3666  HN  ALA B 545      78.260  90.220  77.900  1.00  0.00           H 
ATOM   3667  CA  ALA B 545      76.200  90.480  78.170  1.00  0.00           C 
ATOM   3668  HA  ALA B 545      75.740  91.450  78.280  1.00  0.00           H 
ATOM   3669  CB  ALA B 545      75.310  89.660  77.220  1.00  0.00           C 
ATOM   3670  HB1 ALA B 545      74.390  89.370  77.770  1.00  0.00           H 
ATOM   3671  HB2 ALA B 545      75.140  90.240  76.290  1.00  0.00           H 
ATOM   3672  HB3 ALA B 545      75.870  88.720  77.000  1.00  0.00           H 
ATOM   3673  C   ALA B 545      76.360  89.960  79.580  1.00  0.00           C 
ATOM   3674  O   ALA B 545      77.430  89.540  80.020  1.00  0.00           O 
ATOM   3675  N   ASN B 546      75.310  90.090  80.370  1.00  0.00           N 
ATOM   3676  HN  ASN B 546      74.440  90.370  79.980  1.00  0.00           H 
ATOM   3677  CA  ASN B 546      75.420  89.710  81.720  1.00  0.00           C 
ATOM   3678  HA  ASN B 546      76.150  88.920  81.800  1.00  0.00           H 
ATOM   3679  CB  ASN B 546      75.760  90.830  82.670  1.00  0.00           C 
ATOM   3680  HB1 ASN B 546      76.670  91.240  82.180  1.00  0.00           H 
ATOM   3681  HB2 ASN B 546      74.910  91.550  82.650  1.00  0.00           H 
ATOM   3682  CG  ASN B 546      76.120  90.490  84.120  1.00  0.00           C 
ATOM   3683  OD1 ASN B 546      75.570  89.460  84.610  1.00  0.00           O 
ATOM   3684  ND2 ASN B 546      76.870  91.330  84.830  1.00  0.00           N 
ATOM   3685 1HD2 ASN B 546      77.360  92.070  84.360  1.00  0.00           H 
ATOM   3686 2HD2 ASN B 546      77.160  91.120  85.760  1.00  0.00           H 
ATOM   3687  C   ASN B 546      74.070  89.070  82.070  1.00  0.00           C 
ATOM   3688  O   ASN B 546      73.970  87.960  82.540  1.00  0.00           O 
ATOM   3689  N   TYR B 547      72.980  89.790  81.830  1.00  0.00           N 
ATOM   3690  HN  TYR B 547      73.090  90.590  81.250  1.00  0.00           H 
ATOM   3691  CA  TYR B 547      71.580  89.500  82.140  1.00  0.00           C 
ATOM   3692  HA  TYR B 547      71.060  90.240  81.550  1.00  0.00           H 
ATOM   3693  CB  TYR B 547      71.050  88.080  81.690  1.00  0.00           C 
ATOM   3694  HB1 TYR B 547      71.480  87.240  82.290  1.00  0.00           H 
ATOM   3695  HB2 TYR B 547      69.950  88.120  81.810  1.00  0.00           H 
ATOM   3696  CG  TYR B 547      71.460  87.860  80.280  1.00  0.00           C 
ATOM   3697  CD1 TYR B 547      70.870  88.550  79.170  1.00  0.00           C 
ATOM   3698  HD1 TYR B 547      70.110  89.310  79.300  1.00  0.00           H 
ATOM   3699  CE1 TYR B 547      71.290  88.300  77.890  1.00  0.00           C 
ATOM   3700  HE1 TYR B 547      70.750  88.740  77.060  1.00  0.00           H 
ATOM   3701  CZ  TYR B 547      72.320  87.400  77.560  1.00  0.00           C 
ATOM   3702  OH  TYR B 547      72.620  87.110  76.230  1.00  0.00           O 
ATOM   3703  HH  TYR B 547      71.990  87.500  75.620  1.00  0.00           H 
ATOM   3704  CD2 TYR B 547      72.460  86.940  80.020  1.00  0.00           C 
ATOM   3705  HD2 TYR B 547      72.920  86.350  80.790  1.00  0.00           H 
ATOM   3706  CE2 TYR B 547      72.860  86.760  78.690  1.00  0.00           C 
ATOM   3707  HE2 TYR B 547      73.610  86.010  78.500  1.00  0.00           H 
ATOM   3708  C   TYR B 547      71.170  89.700  83.590  1.00  0.00           C 
ATOM   3709  O   TYR B 547      70.030  90.030  83.880  1.00  0.00           O 
ATOM   3710  N   ASN B 548      72.040  89.440  84.530  1.00  0.00           N 
ATOM   3711  HN  ASN B 548      72.910  88.970  84.390  1.00  0.00           H 
ATOM   3712  CA  ASN B 548      71.790  89.740  85.970  1.00  0.00           C 
ATOM   3713  HA  ASN B 548      70.870  89.260  86.260  1.00  0.00           H 
ATOM   3714  CB  ASN B 548      72.980  89.150  86.750  1.00  0.00           C 
ATOM   3715  HB1 ASN B 548      73.900  89.580  86.290  1.00  0.00           H 
ATOM   3716  HB2 ASN B 548      72.900  89.410  87.830  1.00  0.00           H 
ATOM   3717  CG  ASN B 548      73.020  87.670  86.550  1.00  0.00           C 
ATOM   3718  OD1 ASN B 548      72.060  86.970  86.210  1.00  0.00           O 
ATOM   3719  ND2 ASN B 548      74.230  87.120  86.920  1.00  0.00           N 
ATOM   3720 1HD2 ASN B 548      75.000  87.670  87.230  1.00  0.00           H 
ATOM   3721 2HD2 ASN B 548      74.340  86.140  86.730  1.00  0.00           H 
ATOM   3722  C   ASN B 548      71.620  91.180  86.370  1.00  0.00           C 
ATOM   3723  O   ASN B 548      71.080  91.500  87.450  1.00  0.00           O 
ATOM   3724  N   VAL B 549      72.070  92.050  85.470  1.00  0.00           N 
ATOM   3725  HN  VAL B 549      72.370  91.630  84.610  1.00  0.00           H 
ATOM   3726  CA  VAL B 549      72.270  93.470  85.610  1.00  0.00           C 
ATOM   3727  HA  VAL B 549      71.850  93.740  86.570  1.00  0.00           H 
ATOM   3728  CB  VAL B 549      73.770  93.830  85.650  1.00  0.00           C 
ATOM   3729  HB  VAL B 549      74.330  92.890  85.870  1.00  0.00           H 
ATOM   3730  CG1 VAL B 549      74.330  94.330  84.280  1.00  0.00           C 
ATOM   3731 1HG1 VAL B 549      75.390  94.620  84.420  1.00  0.00           H 
ATOM   3732 2HG1 VAL B 549      74.360  93.490  83.550  1.00  0.00           H 
ATOM   3733 3HG1 VAL B 549      73.740  95.190  83.910  1.00  0.00           H 
ATOM   3734  CG2 VAL B 549      74.170  94.790  86.740  1.00  0.00           C 
ATOM   3735 1HG2 VAL B 549      75.270  94.910  86.740  1.00  0.00           H 
ATOM   3736 2HG2 VAL B 549      73.670  95.780  86.660  1.00  0.00           H 
ATOM   3737 3HG2 VAL B 549      73.810  94.420  87.720  1.00  0.00           H 
ATOM   3738  C   VAL B 549      71.530  94.060  84.370  1.00  0.00           C 
ATOM   3739  O   VAL B 549      71.520  93.430  83.280  1.00  0.00           O 
ATOM   3740  N   ASP B 550      70.950  95.220  84.520  1.00  0.00           N 
ATOM   3741  HN  ASP B 550      71.140  95.700  85.370  1.00  0.00           H 
ATOM   3742  CA  ASP B 550      70.330  96.020  83.500  1.00  0.00           C 
ATOM   3743  HA  ASP B 550      69.830  95.380  82.790  1.00  0.00           H 
ATOM   3744  CB  ASP B 550      69.220  97.020  83.970  1.00  0.00           C 
ATOM   3745  HB1 ASP B 550      69.670  97.660  84.760  1.00  0.00           H 
ATOM   3746  HB2 ASP B 550      69.010  97.700  83.120  1.00  0.00           H 
ATOM   3747  CG  ASP B 550      67.960  96.520  84.550  1.00  0.00           C 
ATOM   3748  OD1 ASP B 550      67.780  95.240  84.360  1.00  0.00           O 
ATOM   3749  OD2 ASP B 550      67.130  97.270  85.140  1.00  0.00           O 
ATOM   3750  C   ASP B 550      71.400  96.820  82.800  1.00  0.00           C 
ATOM   3751  O   ASP B 550      71.870  97.760  83.410  1.00  0.00           O 
ATOM   3752  N   LEU B 551      71.750  96.480  81.530  1.00  0.00           N 
ATOM   3753  HN  LEU B 551      71.330  95.730  81.030  1.00  0.00           H 
ATOM   3754  CA  LEU B 551      72.690  97.160  80.750  1.00  0.00           C 
ATOM   3755  HA  LEU B 551      73.580  97.330  81.340  1.00  0.00           H 
ATOM   3756  CB  LEU B 551      73.290  96.250  79.540  1.00  0.00           C 
ATOM   3757  HB1 LEU B 551      72.400  96.100  78.890  1.00  0.00           H 
ATOM   3758  HB2 LEU B 551      74.130  96.730  78.990  1.00  0.00           H 
ATOM   3759  CG  LEU B 551      73.750  94.850  79.950  1.00  0.00           C 
ATOM   3760  HG  LEU B 551      72.910  94.380  80.500  1.00  0.00           H 
ATOM   3761  CD1 LEU B 551      74.060  94.060  78.680  1.00  0.00           C 
ATOM   3762 1HD1 LEU B 551      74.230  93.010  79.010  1.00  0.00           H 
ATOM   3763 2HD1 LEU B 551      73.190  94.060  77.990  1.00  0.00           H 
ATOM   3764 3HD1 LEU B 551      74.890  94.550  78.120  1.00  0.00           H 
ATOM   3765  CD2 LEU B 551      75.000  95.040  80.780  1.00  0.00           C 
ATOM   3766 1HD2 LEU B 551      75.580  94.090  80.800  1.00  0.00           H 
ATOM   3767 2HD2 LEU B 551      75.610  95.860  80.360  1.00  0.00           H 
ATOM   3768 3HD2 LEU B 551      74.830  95.280  81.850  1.00  0.00           H 
ATOM   3769  C   LEU B 551      72.090  98.430  80.180  1.00  0.00           C 
ATOM   3770  O   LEU B 551      70.950  98.320  79.730  1.00  0.00           O 
ATOM   3771  N   PRO B 552      72.640  99.650  80.080  1.00  0.00           N 
ATOM   3772  CD  PRO B 552      73.990 100.020  80.590  1.00  0.00           C 
ATOM   3773  HD1 PRO B 552      74.800  99.480  80.060  1.00  0.00           H 
ATOM   3774  HD2 PRO B 552      74.080  99.820  81.680  1.00  0.00           H 
ATOM   3775  CA  PRO B 552      72.020 100.720  79.250  1.00  0.00           C 
ATOM   3776  HA  PRO B 552      71.180 101.190  79.740  1.00  0.00           H 
ATOM   3777  CB  PRO B 552      73.150 101.810  79.110  1.00  0.00           C 
ATOM   3778  HB1 PRO B 552      73.710 101.690  78.160  1.00  0.00           H 
ATOM   3779  HB2 PRO B 552      72.630 102.790  79.140  1.00  0.00           H 
ATOM   3780  CG  PRO B 552      74.100 101.570  80.330  1.00  0.00           C 
ATOM   3781  HG1 PRO B 552      75.100 101.940  80.000  1.00  0.00           H 
ATOM   3782  HG2 PRO B 552      73.820 102.220  81.180  1.00  0.00           H 
ATOM   3783  C   PRO B 552      71.550 100.370  77.870  1.00  0.00           C 
ATOM   3784  O   PRO B 552      72.250  99.680  77.160  1.00  0.00           O 
ATOM   3785  N   PHE B 553      70.410 100.900  77.470  1.00  0.00           N 
ATOM   3786  HN  PHE B 553      69.770 101.360  78.090  1.00  0.00           H 
ATOM   3787  CA  PHE B 553      69.690 100.460  76.230  1.00  0.00           C 
ATOM   3788  HA  PHE B 553      69.620  99.380  76.300  1.00  0.00           H 
ATOM   3789  CB  PHE B 553      68.250 101.100  76.200  1.00  0.00           C 
ATOM   3790  HB1 PHE B 553      67.760 100.620  75.320  1.00  0.00           H 
ATOM   3791  HB2 PHE B 553      67.710 100.760  77.110  1.00  0.00           H 
ATOM   3792  CG  PHE B 553      68.330 102.640  76.070  1.00  0.00           C 
ATOM   3793  CD1 PHE B 553      68.670 103.450  77.140  1.00  0.00           C 
ATOM   3794  HD1 PHE B 553      68.970 103.030  78.090  1.00  0.00           H 
ATOM   3795  CE1 PHE B 553      68.690 104.840  77.010  1.00  0.00           C 
ATOM   3796  HE1 PHE B 553      68.840 105.380  77.930  1.00  0.00           H 
ATOM   3797  CZ  PHE B 553      68.250 105.440  75.850  1.00  0.00           C 
ATOM   3798  HZ  PHE B 553      67.880 106.450  75.950  1.00  0.00           H 
ATOM   3799  CD2 PHE B 553      68.010 103.190  74.880  1.00  0.00           C 
ATOM   3800  HD2 PHE B 553      67.790 102.470  74.110  1.00  0.00           H 
ATOM   3801  CE2 PHE B 553      67.980 104.610  74.730  1.00  0.00           C 
ATOM   3802  HE2 PHE B 553      67.660 105.100  73.830  1.00  0.00           H 
ATOM   3803  C   PHE B 553      70.320 100.790  74.920  1.00  0.00           C 
ATOM   3804  O   PHE B 553      70.180 100.000  74.010  1.00  0.00           O 
ATOM   3805  N   MET B 554      71.070 101.930  74.960  1.00  0.00           N 
ATOM   3806  HN  MET B 554      71.250 102.420  75.810  1.00  0.00           H 
ATOM   3807  CA  MET B 554      71.910 102.330  73.830  1.00  0.00           C 
ATOM   3808  HA  MET B 554      71.220 102.450  73.000  1.00  0.00           H 
ATOM   3809  CB  MET B 554      72.680 103.690  74.070  1.00  0.00           C 
ATOM   3810  HB1 MET B 554      71.890 104.220  74.640  1.00  0.00           H 
ATOM   3811  HB2 MET B 554      73.560 103.610  74.740  1.00  0.00           H 
ATOM   3812  CG  MET B 554      72.940 104.550  72.820  1.00  0.00           C 
ATOM   3813  HG1 MET B 554      73.470 105.480  73.120  1.00  0.00           H 
ATOM   3814  HG2 MET B 554      73.700 103.970  72.250  1.00  0.00           H 
ATOM   3815  SD  MET B 554      71.520 105.030  71.790  1.00  0.00           S 
ATOM   3816  CE  MET B 554      72.530 105.710  70.510  1.00  0.00           C 
ATOM   3817  HE1 MET B 554      72.040 105.810  69.520  1.00  0.00           H 
ATOM   3818  HE2 MET B 554      72.940 106.720  70.710  1.00  0.00           H 
ATOM   3819  HE3 MET B 554      73.450 105.100  70.390  1.00  0.00           H 
ATOM   3820  C   MET B 554      72.960 101.320  73.380  1.00  0.00           C 
ATOM   3821  O   MET B 554      73.230 101.200  72.160  1.00  0.00           O 
ATOM   3822  N   TYR B 555      73.350 100.410  74.310  1.00  0.00           N 
ATOM   3823  HN  TYR B 555      72.910 100.420  75.200  1.00  0.00           H 
ATOM   3824  CA  TYR B 555      74.300  99.300  74.030  1.00  0.00           C 
ATOM   3825  HA  TYR B 555      75.220  99.690  73.620  1.00  0.00           H 
ATOM   3826  CB  TYR B 555      74.590  98.460  75.360  1.00  0.00           C 
ATOM   3827  HB1 TYR B 555      75.210  99.080  76.050  1.00  0.00           H 
ATOM   3828  HB2 TYR B 555      73.570  98.280  75.750  1.00  0.00           H 
ATOM   3829  CG  TYR B 555      75.330  97.110  75.090  1.00  0.00           C 
ATOM   3830  CD1 TYR B 555      76.500  97.140  74.400  1.00  0.00           C 
ATOM   3831  HD1 TYR B 555      76.960  98.050  74.030  1.00  0.00           H 
ATOM   3832  CE1 TYR B 555      77.090  95.960  73.860  1.00  0.00           C 
ATOM   3833  HE1 TYR B 555      77.990  96.020  73.270  1.00  0.00           H 
ATOM   3834  CZ  TYR B 555      76.420  94.720  74.010  1.00  0.00           C 
ATOM   3835  OH  TYR B 555      76.880  93.490  73.420  1.00  0.00           O 
ATOM   3836  HH  TYR B 555      76.460  92.770  73.900  1.00  0.00           H 
ATOM   3837  CD2 TYR B 555      74.690  95.870  75.330  1.00  0.00           C 
ATOM   3838  HD2 TYR B 555      73.690  95.880  75.750  1.00  0.00           H 
ATOM   3839  CE2 TYR B 555      75.220  94.680  74.750  1.00  0.00           C 
ATOM   3840  HE2 TYR B 555      74.740  93.720  74.880  1.00  0.00           H 
ATOM   3841  C   TYR B 555      73.730  98.380  73.030  1.00  0.00           C 
ATOM   3842  O   TYR B 555      74.340  98.070  72.010  1.00  0.00           O 
ATOM   3843  N   SER B 556      72.530  97.890  73.240  1.00  0.00           N 
ATOM   3844  HN  SER B 556      71.960  98.020  74.050  1.00  0.00           H 
ATOM   3845  CA  SER B 556      71.850  96.980  72.310  1.00  0.00           C 
ATOM   3846  HA  SER B 556      72.570  96.200  72.100  1.00  0.00           H 
ATOM   3847  CB  SER B 556      70.560  96.430  72.990  1.00  0.00           C 
ATOM   3848  HB1 SER B 556      69.650  97.050  72.860  1.00  0.00           H 
ATOM   3849  HB2 SER B 556      70.330  95.510  72.410  1.00  0.00           H 
ATOM   3850  OG  SER B 556      70.800  96.080  74.390  1.00  0.00           O 
ATOM   3851  HG1 SER B 556      71.260  95.240  74.380  1.00  0.00           H 
ATOM   3852  C   SER B 556      71.620  97.630  70.960  1.00  0.00           C 
ATOM   3853  O   SER B 556      71.740  96.990  69.930  1.00  0.00           O 
ATOM   3854  N   ILE B 557      71.260  98.900  70.950  1.00  0.00           N 
ATOM   3855  HN  ILE B 557      71.210  99.420  71.800  1.00  0.00           H 
ATOM   3856  CA  ILE B 557      71.070  99.650  69.730  1.00  0.00           C 
ATOM   3857  HA  ILE B 557      70.340  99.080  69.170  1.00  0.00           H 
ATOM   3858  CB  ILE B 557      70.460 101.020  70.010  1.00  0.00           C 
ATOM   3859  HB  ILE B 557      71.030 101.640  70.730  1.00  0.00           H 
ATOM   3860  CG2 ILE B 557      70.580 101.830  68.660  1.00  0.00           C 
ATOM   3861 1HG2 ILE B 557      70.190 101.290  67.770  1.00  0.00           H 
ATOM   3862 2HG2 ILE B 557      70.150 102.850  68.720  1.00  0.00           H 
ATOM   3863 3HG2 ILE B 557      71.680 101.970  68.560  1.00  0.00           H 
ATOM   3864  CG1 ILE B 557      69.000 100.840  70.470  1.00  0.00           C 
ATOM   3865 1HG1 ILE B 557      68.480 100.250  69.680  1.00  0.00           H 
ATOM   3866 2HG1 ILE B 557      69.000 100.240  71.400  1.00  0.00           H 
ATOM   3867  CD  ILE B 557      68.240 102.130  70.710  1.00  0.00           C 
ATOM   3868  HD1 ILE B 557      67.270 101.840  71.180  1.00  0.00           H 
ATOM   3869  HD2 ILE B 557      68.830 102.840  71.320  1.00  0.00           H 
ATOM   3870  HD3 ILE B 557      68.000 102.500  69.690  1.00  0.00           H 
ATOM   3871  C   ILE B 557      72.310  99.680  68.900  1.00  0.00           C 
ATOM   3872  O   ILE B 557      72.340  99.280  67.700  1.00  0.00           O 
ATOM   3873  N   THR B 558      73.400 100.090  69.550  1.00  0.00           N 
ATOM   3874  HN  THR B 558      73.300 100.530  70.440  1.00  0.00           H 
ATOM   3875  CA  THR B 558      74.760 100.280  69.010  1.00  0.00           C 
ATOM   3876  HA  THR B 558      74.700 101.010  68.220  1.00  0.00           H 
ATOM   3877  CB  THR B 558      75.640 100.910  70.040  1.00  0.00           C 
ATOM   3878  HB  THR B 558      75.760 100.210  70.890  1.00  0.00           H 
ATOM   3879  OG1 THR B 558      75.090 102.130  70.430  1.00  0.00           O 
ATOM   3880  HG1 THR B 558      74.600 101.980  71.240  1.00  0.00           H 
ATOM   3881  CG2 THR B 558      77.040 101.320  69.510  1.00  0.00           C 
ATOM   3882 1HG2 THR B 558      77.630 101.610  70.400  1.00  0.00           H 
ATOM   3883 2HG2 THR B 558      77.560 100.440  69.060  1.00  0.00           H 
ATOM   3884 3HG2 THR B 558      76.980 102.130  68.750  1.00  0.00           H 
ATOM   3885  C   THR B 558      75.390  99.010  68.550  1.00  0.00           C 
ATOM   3886  O   THR B 558      75.680  98.900  67.370  1.00  0.00           O 
ATOM   3887  N   TYR B 559      75.340  97.930  69.390  1.00  0.00           N 
ATOM   3888  HN  TYR B 559      74.820  98.090  70.230  1.00  0.00           H 
ATOM   3889  CA  TYR B 559      75.840  96.580  69.040  1.00  0.00           C 
ATOM   3890  HA  TYR B 559      76.870  96.750  68.750  1.00  0.00           H 
ATOM   3891  CB  TYR B 559      75.890  95.590  70.350  1.00  0.00           C 
ATOM   3892  HB1 TYR B 559      76.550  96.150  71.050  1.00  0.00           H 
ATOM   3893  HB2 TYR B 559      74.850  95.580  70.740  1.00  0.00           H 
ATOM   3894  CG  TYR B 559      76.530  94.230  70.130  1.00  0.00           C 
ATOM   3895  CD1 TYR B 559      77.900  94.200  69.750  1.00  0.00           C 
ATOM   3896  HD1 TYR B 559      78.360  95.180  69.730  1.00  0.00           H 
ATOM   3897  CE1 TYR B 559      78.580  93.030  69.620  1.00  0.00           C 
ATOM   3898  HE1 TYR B 559      79.640  93.080  69.450  1.00  0.00           H 
ATOM   3899  CZ  TYR B 559      77.860  91.840  69.660  1.00  0.00           C 
ATOM   3900  OH  TYR B 559      78.570  90.630  69.460  1.00  0.00           O 
ATOM   3901  HH  TYR B 559      78.030  89.900  69.760  1.00  0.00           H 
ATOM   3902  CD2 TYR B 559      75.810  93.010  70.150  1.00  0.00           C 
ATOM   3903  HD2 TYR B 559      74.760  92.910  70.390  1.00  0.00           H 
ATOM   3904  CE2 TYR B 559      76.490  91.810  69.950  1.00  0.00           C 
ATOM   3905  HE2 TYR B 559      76.050  90.840  70.110  1.00  0.00           H 
ATOM   3906  C   TYR B 559      75.120  95.830  67.910  1.00  0.00           C 
ATOM   3907  O   TYR B 559      75.710  95.300  67.000  1.00  0.00           O 
ATOM   3908  N   ALA B 560      73.790  96.010  67.920  1.00  0.00           N 
ATOM   3909  HN  ALA B 560      73.420  96.610  68.620  1.00  0.00           H 
ATOM   3910  CA  ALA B 560      72.870  95.540  66.840  1.00  0.00           C 
ATOM   3911  HA  ALA B 560      73.100  94.500  66.680  1.00  0.00           H 
ATOM   3912  CB  ALA B 560      71.380  95.690  67.240  1.00  0.00           C 
ATOM   3913  HB1 ALA B 560      70.660  95.350  66.470  1.00  0.00           H 
ATOM   3914  HB2 ALA B 560      71.120  95.020  68.090  1.00  0.00           H 
ATOM   3915  HB3 ALA B 560      71.080  96.730  67.500  1.00  0.00           H 
ATOM   3916  C   ALA B 560      73.280  96.130  65.450  1.00  0.00           C 
ATOM   3917  O   ALA B 560      73.450  95.340  64.490  1.00  0.00           O 
ATOM   3918  N   ALA B 561      73.510  97.450  65.430  1.00  0.00           N 
ATOM   3919  HN  ALA B 561      73.390  98.060  66.210  1.00  0.00           H 
ATOM   3920  CA  ALA B 561      73.920  98.190  64.270  1.00  0.00           C 
ATOM   3921  HA  ALA B 561      73.190  97.910  63.530  1.00  0.00           H 
ATOM   3922  CB  ALA B 561      73.960  99.750  64.620  1.00  0.00           C 
ATOM   3923  HB1 ALA B 561      74.090 100.360  63.700  1.00  0.00           H 
ATOM   3924  HB2 ALA B 561      72.980 100.010  65.080  1.00  0.00           H 
ATOM   3925  HB3 ALA B 561      74.740  99.990  65.380  1.00  0.00           H 
ATOM   3926  C   ALA B 561      75.350  97.710  63.760  1.00  0.00           C 
ATOM   3927  O   ALA B 561      75.580  97.500  62.570  1.00  0.00           O 
ATOM   3928  N   PHE B 562      76.250  97.620  64.740  1.00  0.00           N 
ATOM   3929  HN  PHE B 562      75.990  97.920  65.650  1.00  0.00           H 
ATOM   3930  CA  PHE B 562      77.630  97.210  64.670  1.00  0.00           C 
ATOM   3931  HA  PHE B 562      78.180  97.880  64.030  1.00  0.00           H 
ATOM   3932  CB  PHE B 562      78.320  97.260  66.070  1.00  0.00           C 
ATOM   3933  HB1 PHE B 562      78.140  98.280  66.480  1.00  0.00           H 
ATOM   3934  HB2 PHE B 562      77.830  96.500  66.720  1.00  0.00           H 
ATOM   3935  CG  PHE B 562      79.780  97.010  66.010  1.00  0.00           C 
ATOM   3936  CD1 PHE B 562      80.590  97.780  65.140  1.00  0.00           C 
ATOM   3937  HD1 PHE B 562      80.250  98.540  64.440  1.00  0.00           H 
ATOM   3938  CE1 PHE B 562      81.980  97.450  65.060  1.00  0.00           C 
ATOM   3939  HE1 PHE B 562      82.670  97.850  64.340  1.00  0.00           H 
ATOM   3940  CZ  PHE B 562      82.460  96.410  65.890  1.00  0.00           C 
ATOM   3941  HZ  PHE B 562      83.510  96.180  65.870  1.00  0.00           H 
ATOM   3942  CD2 PHE B 562      80.310  95.990  66.820  1.00  0.00           C 
ATOM   3943  HD2 PHE B 562      79.580  95.550  67.490  1.00  0.00           H 
ATOM   3944  CE2 PHE B 562      81.620  95.740  66.840  1.00  0.00           C 
ATOM   3945  HE2 PHE B 562      82.060  95.040  67.540  1.00  0.00           H 
ATOM   3946  C   PHE B 562      77.750  95.840  64.110  1.00  0.00           C 
ATOM   3947  O   PHE B 562      78.610  95.690  63.220  1.00  0.00           O 
ATOM   3948  N   ALA B 563      76.890  94.900  64.570  1.00  0.00           N 
ATOM   3949  HN  ALA B 563      76.180  95.240  65.190  1.00  0.00           H 
ATOM   3950  CA  ALA B 563      77.080  93.540  64.160  1.00  0.00           C 
ATOM   3951  HA  ALA B 563      78.130  93.310  64.250  1.00  0.00           H 
ATOM   3952  CB  ALA B 563      76.210  92.570  65.100  1.00  0.00           C 
ATOM   3953  HB1 ALA B 563      76.320  91.510  64.790  1.00  0.00           H 
ATOM   3954  HB2 ALA B 563      76.470  92.600  66.180  1.00  0.00           H 
ATOM   3955  HB3 ALA B 563      75.120  92.760  65.050  1.00  0.00           H 
ATOM   3956  C   ALA B 563      76.730  93.350  62.680  1.00  0.00           C 
ATOM   3957  O   ALA B 563      77.450  92.660  61.980  1.00  0.00           O 
ATOM   3958  N   ILE B 564      75.670  94.100  62.210  1.00  0.00           N 
ATOM   3959  HN  ILE B 564      75.070  94.550  62.860  1.00  0.00           H 
ATOM   3960  CA  ILE B 564      75.340  94.150  60.780  1.00  0.00           C 
ATOM   3961  HA  ILE B 564      75.170  93.140  60.440  1.00  0.00           H 
ATOM   3962  CB  ILE B 564      74.050  94.950  60.440  1.00  0.00           C 
ATOM   3963  HB  ILE B 564      74.340  95.950  60.840  1.00  0.00           H 
ATOM   3964  CG2 ILE B 564      73.780  95.110  58.960  1.00  0.00           C 
ATOM   3965 1HG2 ILE B 564      72.750  95.520  58.940  1.00  0.00           H 
ATOM   3966 2HG2 ILE B 564      74.460  95.810  58.420  1.00  0.00           H 
ATOM   3967 3HG2 ILE B 564      73.670  94.180  58.360  1.00  0.00           H 
ATOM   3968  CG1 ILE B 564      72.890  94.390  61.320  1.00  0.00           C 
ATOM   3969 1HG1 ILE B 564      72.530  93.530  60.720  1.00  0.00           H 
ATOM   3970 2HG1 ILE B 564      73.170  93.920  62.290  1.00  0.00           H 
ATOM   3971  CD  ILE B 564      71.680  95.300  61.510  1.00  0.00           C 
ATOM   3972  HD1 ILE B 564      71.790  96.150  62.220  1.00  0.00           H 
ATOM   3973  HD2 ILE B 564      71.280  95.690  60.550  1.00  0.00           H 
ATOM   3974  HD3 ILE B 564      70.890  94.580  61.800  1.00  0.00           H 
ATOM   3975  C   ILE B 564      76.520  94.700  60.000  1.00  0.00           C 
ATOM   3976  O   ILE B 564      76.890  94.050  58.980  1.00  0.00           O 
ATOM   3977  N   ILE B 565      77.120  95.860  60.370  1.00  0.00           N 
ATOM   3978  HN  ILE B 565      76.750  96.200  61.230  1.00  0.00           H 
ATOM   3979  CA  ILE B 565      78.070  96.650  59.630  1.00  0.00           C 
ATOM   3980  HA  ILE B 565      77.700  96.710  58.620  1.00  0.00           H 
ATOM   3981  CB  ILE B 565      78.180  98.100  60.200  1.00  0.00           C 
ATOM   3982  HB  ILE B 565      78.200  98.000  61.310  1.00  0.00           H 
ATOM   3983  CG2 ILE B 565      79.550  98.760  59.650  1.00  0.00           C 
ATOM   3984 1HG2 ILE B 565      79.530  99.790  60.070  1.00  0.00           H 
ATOM   3985 2HG2 ILE B 565      80.390  98.230  60.150  1.00  0.00           H 
ATOM   3986 3HG2 ILE B 565      79.820  98.670  58.580  1.00  0.00           H 
ATOM   3987  CG1 ILE B 565      76.970  98.980  59.760  1.00  0.00           C 
ATOM   3988 1HG1 ILE B 565      77.000  99.150  58.660  1.00  0.00           H 
ATOM   3989 2HG1 ILE B 565      76.090  98.300  59.800  1.00  0.00           H 
ATOM   3990  CD  ILE B 565      76.700 100.210  60.560  1.00  0.00           C 
ATOM   3991  HD1 ILE B 565      75.910 100.910  60.210  1.00  0.00           H 
ATOM   3992  HD2 ILE B 565      76.300  99.950  61.560  1.00  0.00           H 
ATOM   3993  HD3 ILE B 565      77.640 100.780  60.740  1.00  0.00           H 
ATOM   3994  C   ILE B 565      79.420  95.920  59.460  1.00  0.00           C 
ATOM   3995  O   ILE B 565      80.010  95.840  58.400  1.00  0.00           O 
ATOM   3996  N   ALA B 566      79.860  95.290  60.540  1.00  0.00           N 
ATOM   3997  HN  ALA B 566      79.400  95.370  61.420  1.00  0.00           H 
ATOM   3998  CA  ALA B 566      81.090  94.510  60.520  1.00  0.00           C 
ATOM   3999  HA  ALA B 566      81.920  95.060  60.090  1.00  0.00           H 
ATOM   4000  CB  ALA B 566      81.460  94.160  62.010  1.00  0.00           C 
ATOM   4001  HB1 ALA B 566      82.410  93.580  61.960  1.00  0.00           H 
ATOM   4002  HB2 ALA B 566      81.500  95.060  62.660  1.00  0.00           H 
ATOM   4003  HB3 ALA B 566      80.660  93.520  62.450  1.00  0.00           H 
ATOM   4004  C   ALA B 566      80.950  93.310  59.670  1.00  0.00           C 
ATOM   4005  O   ALA B 566      81.740  93.000  58.800  1.00  0.00           O 
ATOM   4006  N   THR B 567      79.740  92.620  59.800  1.00  0.00           N 
ATOM   4007  HN  THR B 567      79.010  92.950  60.400  1.00  0.00           H 
ATOM   4008  CA  THR B 567      79.430  91.390  59.010  1.00  0.00           C 
ATOM   4009  HA  THR B 567      80.300  90.780  59.180  1.00  0.00           H 
ATOM   4010  CB  THR B 567      78.250  90.520  59.490  1.00  0.00           C 
ATOM   4011  HB  THR B 567      77.280  91.050  59.380  1.00  0.00           H 
ATOM   4012  OG1 THR B 567      78.390  90.220  60.890  1.00  0.00           O 
ATOM   4013  HG1 THR B 567      78.140  91.020  61.360  1.00  0.00           H 
ATOM   4014  CG2 THR B 567      78.240  89.180  58.730  1.00  0.00           C 
ATOM   4015 1HG2 THR B 567      77.400  88.610  59.170  1.00  0.00           H 
ATOM   4016 2HG2 THR B 567      78.100  89.300  57.630  1.00  0.00           H 
ATOM   4017 3HG2 THR B 567      79.180  88.630  58.960  1.00  0.00           H 
ATOM   4018  C   THR B 567      79.310  91.640  57.490  1.00  0.00           C 
ATOM   4019  O   THR B 567      79.850  90.870  56.700  1.00  0.00           O 
ATOM   4020  N   LEU B 568      78.630  92.780  57.060  1.00  0.00           N 
ATOM   4021  HN  LEU B 568      78.070  93.310  57.690  1.00  0.00           H 
ATOM   4022  CA  LEU B 568      78.560  93.340  55.750  1.00  0.00           C 
ATOM   4023  HA  LEU B 568      78.180  92.660  55.000  1.00  0.00           H 
ATOM   4024  CB  LEU B 568      77.770  94.670  55.700  1.00  0.00           C 
ATOM   4025  HB1 LEU B 568      78.170  95.380  56.460  1.00  0.00           H 
ATOM   4026  HB2 LEU B 568      78.010  95.200  54.750  1.00  0.00           H 
ATOM   4027  CG  LEU B 568      76.210  94.640  55.700  1.00  0.00           C 
ATOM   4028  HG  LEU B 568      76.010  93.930  56.530  1.00  0.00           H 
ATOM   4029  CD1 LEU B 568      75.680  94.120  54.440  1.00  0.00           C 
ATOM   4030 1HD1 LEU B 568      76.150  94.700  53.610  1.00  0.00           H 
ATOM   4031 2HD1 LEU B 568      76.040  93.070  54.360  1.00  0.00           H 
ATOM   4032 3HD1 LEU B 568      74.570  94.160  54.440  1.00  0.00           H 
ATOM   4033  CD2 LEU B 568      75.730  96.070  55.890  1.00  0.00           C 
ATOM   4034 1HD2 LEU B 568      76.120  96.670  56.740  1.00  0.00           H 
ATOM   4035 2HD2 LEU B 568      75.930  96.710  55.000  1.00  0.00           H 
ATOM   4036 3HD2 LEU B 568      74.620  96.070  55.950  1.00  0.00           H 
ATOM   4037  C   LEU B 568      79.930  93.620  55.270  1.00  0.00           C 
ATOM   4038  O   LEU B 568      80.280  93.270  54.150  1.00  0.00           O 
ATOM   4039  N   LEU B 569      80.810  94.240  56.130  1.00  0.00           N 
ATOM   4040  HN  LEU B 569      80.530  94.600  57.020  1.00  0.00           H 
ATOM   4041  CA  LEU B 569      82.180  94.550  55.760  1.00  0.00           C 
ATOM   4042  HA  LEU B 569      82.150  95.070  54.820  1.00  0.00           H 
ATOM   4043  CB  LEU B 569      82.920  95.470  56.800  1.00  0.00           C 
ATOM   4044  HB1 LEU B 569      82.670  95.020  57.790  1.00  0.00           H 
ATOM   4045  HB2 LEU B 569      84.010  95.530  56.610  1.00  0.00           H 
ATOM   4046  CG  LEU B 569      82.480  96.890  56.830  1.00  0.00           C 
ATOM   4047  HG  LEU B 569      81.380  97.030  56.940  1.00  0.00           H 
ATOM   4048  CD1 LEU B 569      83.200  97.670  57.940  1.00  0.00           C 
ATOM   4049 1HD1 LEU B 569      82.830  98.720  57.900  1.00  0.00           H 
ATOM   4050 2HD1 LEU B 569      82.880  97.300  58.940  1.00  0.00           H 
ATOM   4051 3HD1 LEU B 569      84.310  97.660  58.000  1.00  0.00           H 
ATOM   4052  CD2 LEU B 569      82.820  97.480  55.460  1.00  0.00           C 
ATOM   4053 1HD2 LEU B 569      82.830  98.590  55.560  1.00  0.00           H 
ATOM   4054 2HD2 LEU B 569      83.890  97.280  55.230  1.00  0.00           H 
ATOM   4055 3HD2 LEU B 569      82.120  97.100  54.690  1.00  0.00           H 
ATOM   4056  C   LEU B 569      82.990  93.320  55.390  1.00  0.00           C 
ATOM   4057  O   LEU B 569      83.680  93.170  54.380  1.00  0.00           O 
ATOM   4058  N   MET B 570      82.940  92.350  56.260  1.00  0.00           N 
ATOM   4059  HN  MET B 570      82.410  92.520  57.080  1.00  0.00           H 
ATOM   4060  CA  MET B 570      83.500  91.040  55.950  1.00  0.00           C 
ATOM   4061  HA  MET B 570      84.550  91.170  55.720  1.00  0.00           H 
ATOM   4062  CB  MET B 570      83.410  90.150  57.240  1.00  0.00           C 
ATOM   4063  HB1 MET B 570      82.380  90.100  57.650  1.00  0.00           H 
ATOM   4064  HB2 MET B 570      83.710  89.110  57.000  1.00  0.00           H 
ATOM   4065  CG  MET B 570      84.360  90.660  58.340  1.00  0.00           C 
ATOM   4066  HG1 MET B 570      85.130  91.300  57.870  1.00  0.00           H 
ATOM   4067  HG2 MET B 570      83.720  91.390  58.880  1.00  0.00           H 
ATOM   4068  SD  MET B 570      84.990  89.400  59.540  1.00  0.00           S 
ATOM   4069  CE  MET B 570      83.390  89.010  60.220  1.00  0.00           C 
ATOM   4070  HE1 MET B 570      82.690  89.870  60.210  1.00  0.00           H 
ATOM   4071  HE2 MET B 570      82.920  88.160  59.680  1.00  0.00           H 
ATOM   4072  HE3 MET B 570      83.470  88.610  61.250  1.00  0.00           H 
ATOM   4073  C   MET B 570      82.990  90.330  54.730  1.00  0.00           C 
ATOM   4074  O   MET B 570      83.830  89.910  53.920  1.00  0.00           O 
ATOM   4075  N   LEU B 571      81.660  90.130  54.500  1.00  0.00           N 
ATOM   4076  HN  LEU B 571      80.950  90.380  55.150  1.00  0.00           H 
ATOM   4077  CA  LEU B 571      81.150  89.550  53.320  1.00  0.00           C 
ATOM   4078  HA  LEU B 571      81.600  88.570  53.270  1.00  0.00           H 
ATOM   4079  CB  LEU B 571      79.630  89.390  53.240  1.00  0.00           C 
ATOM   4080  HB1 LEU B 571      79.040  90.300  53.490  1.00  0.00           H 
ATOM   4081  HB2 LEU B 571      79.380  88.840  52.310  1.00  0.00           H 
ATOM   4082  CG  LEU B 571      79.030  88.380  54.320  1.00  0.00           C 
ATOM   4083  HG  LEU B 571      79.160  88.860  55.320  1.00  0.00           H 
ATOM   4084  CD1 LEU B 571      77.520  88.110  54.150  1.00  0.00           C 
ATOM   4085 1HD1 LEU B 571      77.210  87.440  54.980  1.00  0.00           H 
ATOM   4086 2HD1 LEU B 571      77.020  89.100  54.150  1.00  0.00           H 
ATOM   4087 3HD1 LEU B 571      77.270  87.460  53.280  1.00  0.00           H 
ATOM   4088  CD2 LEU B 571      79.840  87.050  54.390  1.00  0.00           C 
ATOM   4089 1HD2 LEU B 571      79.290  86.250  54.940  1.00  0.00           H 
ATOM   4090 2HD2 LEU B 571      80.150  86.550  53.450  1.00  0.00           H 
ATOM   4091 3HD2 LEU B 571      80.740  87.320  54.990  1.00  0.00           H 
ATOM   4092  C   LEU B 571      81.550  90.390  52.080  1.00  0.00           C 
ATOM   4093  O   LEU B 571      82.010  89.870  51.100  1.00  0.00           O 
ATOM   4094  N   ASN B 572      81.440  91.710  52.100  1.00  0.00           N 
ATOM   4095  HN  ASN B 572      81.120  92.080  52.970  1.00  0.00           H 
ATOM   4096  CA  ASN B 572      81.900  92.690  51.190  1.00  0.00           C 
ATOM   4097  HA  ASN B 572      81.130  92.690  50.430  1.00  0.00           H 
ATOM   4098  CB  ASN B 572      81.760  94.120  51.770  1.00  0.00           C 
ATOM   4099  HB1 ASN B 572      80.710  94.250  52.110  1.00  0.00           H 
ATOM   4100  HB2 ASN B 572      82.520  94.120  52.580  1.00  0.00           H 
ATOM   4101  CG  ASN B 572      82.140  95.310  50.830  1.00  0.00           C 
ATOM   4102  OD1 ASN B 572      83.070  96.050  51.130  1.00  0.00           O 
ATOM   4103  ND2 ASN B 572      81.340  95.530  49.780  1.00  0.00           N 
ATOM   4104 1HD2 ASN B 572      80.540  94.950  49.600  1.00  0.00           H 
ATOM   4105 2HD2 ASN B 572      81.530  96.340  49.230  1.00  0.00           H 
ATOM   4106  C   ASN B 572      83.270  92.390  50.570  1.00  0.00           C 
ATOM   4107  O   ASN B 572      83.430  92.130  49.340  1.00  0.00           O 
ATOM   4108  N   LEU B 573      84.300  92.290  51.420  1.00  0.00           N 
ATOM   4109  HN  LEU B 573      84.020  92.450  52.360  1.00  0.00           H 
ATOM   4110  CA  LEU B 573      85.670  92.020  51.050  1.00  0.00           C 
ATOM   4111  HA  LEU B 573      86.080  92.700  50.320  1.00  0.00           H 
ATOM   4112  CB  LEU B 573      86.580  92.040  52.330  1.00  0.00           C 
ATOM   4113  HB1 LEU B 573      86.330  93.010  52.820  1.00  0.00           H 
ATOM   4114  HB2 LEU B 573      86.280  91.190  52.980  1.00  0.00           H 
ATOM   4115  CG  LEU B 573      88.110  91.980  52.060  1.00  0.00           C 
ATOM   4116  HG  LEU B 573      88.440  91.160  51.390  1.00  0.00           H 
ATOM   4117  CD1 LEU B 573      88.530  93.270  51.410  1.00  0.00           C 
ATOM   4118 1HD1 LEU B 573      88.150  94.150  51.980  1.00  0.00           H 
ATOM   4119 2HD1 LEU B 573      89.620  93.350  51.220  1.00  0.00           H 
ATOM   4120 3HD1 LEU B 573      88.100  93.410  50.400  1.00  0.00           H 
ATOM   4121  CD2 LEU B 573      88.730  91.820  53.460  1.00  0.00           C 
ATOM   4122 1HD2 LEU B 573      89.810  91.580  53.490  1.00  0.00           H 
ATOM   4123 2HD2 LEU B 573      88.420  92.720  54.030  1.00  0.00           H 
ATOM   4124 3HD2 LEU B 573      88.220  90.980  53.980  1.00  0.00           H 
ATOM   4125  C   LEU B 573      85.840  90.640  50.450  1.00  0.00           C 
ATOM   4126  O   LEU B 573      86.650  90.430  49.570  1.00  0.00           O 
ATOM   4127  N   LEU B 574      85.120  89.640  51.030  1.00  0.00           N 
ATOM   4128  HN  LEU B 574      84.450  89.870  51.730  1.00  0.00           H 
ATOM   4129  CA  LEU B 574      85.080  88.250  50.530  1.00  0.00           C 
ATOM   4130  HA  LEU B 574      86.030  87.770  50.710  1.00  0.00           H 
ATOM   4131  CB  LEU B 574      84.010  87.440  51.310  1.00  0.00           C 
ATOM   4132  HB1 LEU B 574      83.890  87.850  52.330  1.00  0.00           H 
ATOM   4133  HB2 LEU B 574      83.010  87.460  50.830  1.00  0.00           H 
ATOM   4134  CG  LEU B 574      84.310  85.960  51.480  1.00  0.00           C 
ATOM   4135  HG  LEU B 574      85.350  85.900  51.870  1.00  0.00           H 
ATOM   4136  CD1 LEU B 574      84.100  85.120  50.220  1.00  0.00           C 
ATOM   4137 1HD1 LEU B 574      83.250  85.580  49.670  1.00  0.00           H 
ATOM   4138 2HD1 LEU B 574      85.000  85.250  49.580  1.00  0.00           H 
ATOM   4139 3HD1 LEU B 574      83.850  84.050  50.350  1.00  0.00           H 
ATOM   4140  CD2 LEU B 574      83.280  85.380  52.490  1.00  0.00           C 
ATOM   4141 1HD2 LEU B 574      83.550  84.310  52.650  1.00  0.00           H 
ATOM   4142 2HD2 LEU B 574      83.210  85.870  53.480  1.00  0.00           H 
ATOM   4143 3HD2 LEU B 574      82.260  85.470  52.060  1.00  0.00           H 
ATOM   4144  C   LEU B 574      84.830  88.130  49.050  1.00  0.00           C 
ATOM   4145  O   LEU B 574      85.460  87.460  48.260  1.00  0.00           O 
ATOM   4146  N   ILE B 575      83.760  88.840  48.660  1.00  0.00           N 
ATOM   4147  HN  ILE B 575      83.200  89.270  49.370  1.00  0.00           H 
ATOM   4148  CA  ILE B 575      83.190  88.890  47.320  1.00  0.00           C 
ATOM   4149  HA  ILE B 575      83.070  87.880  46.950  1.00  0.00           H 
ATOM   4150  CB  ILE B 575      81.730  89.350  47.400  1.00  0.00           C 
ATOM   4151  HB  ILE B 575      81.700  90.270  48.030  1.00  0.00           H 
ATOM   4152  CG2 ILE B 575      81.120  89.680  46.060  1.00  0.00           C 
ATOM   4153 1HG2 ILE B 575      80.010  89.770  46.110  1.00  0.00           H 
ATOM   4154 2HG2 ILE B 575      81.540  90.590  45.590  1.00  0.00           H 
ATOM   4155 3HG2 ILE B 575      81.290  88.880  45.300  1.00  0.00           H 
ATOM   4156  CG1 ILE B 575      80.840  88.350  48.170  1.00  0.00           C 
ATOM   4157 1HG1 ILE B 575      81.280  87.990  49.130  1.00  0.00           H 
ATOM   4158 2HG1 ILE B 575      79.870  88.850  48.380  1.00  0.00           H 
ATOM   4159  CD  ILE B 575      80.570  87.110  47.440  1.00  0.00           C 
ATOM   4160  HD1 ILE B 575      80.000  86.460  48.140  1.00  0.00           H 
ATOM   4161  HD2 ILE B 575      79.960  87.220  46.520  1.00  0.00           H 
ATOM   4162  HD3 ILE B 575      81.510  86.580  47.180  1.00  0.00           H 
ATOM   4163  C   ILE B 575      84.090  89.720  46.370  1.00  0.00           C 
ATOM   4164  O   ILE B 575      84.240  89.510  45.160  1.00  0.00           O 
ATOM   4165  N   ALA B 576      84.780  90.790  46.910  1.00  0.00           N 
ATOM   4166  HN  ALA B 576      84.630  91.030  47.870  1.00  0.00           H 
ATOM   4167  CA  ALA B 576      85.800  91.450  46.290  1.00  0.00           C 
ATOM   4168  HA  ALA B 576      85.450  91.770  45.320  1.00  0.00           H 
ATOM   4169  CB  ALA B 576      86.230  92.700  47.060  1.00  0.00           C 
ATOM   4170  HB1 ALA B 576      87.010  93.340  46.580  1.00  0.00           H 
ATOM   4171  HB2 ALA B 576      85.380  93.400  47.140  1.00  0.00           H 
ATOM   4172  HB3 ALA B 576      86.420  92.430  48.120  1.00  0.00           H 
ATOM   4173  C   ALA B 576      87.040  90.590  45.920  1.00  0.00           C 
ATOM   4174  O   ALA B 576      87.530  90.590  44.740  1.00  0.00           O 
ATOM   4175  N   MET B 577      87.510  89.730  46.840  1.00  0.00           N 
ATOM   4176  HN  MET B 577      86.990  89.610  47.680  1.00  0.00           H 
ATOM   4177  CA  MET B 577      88.650  88.860  46.760  1.00  0.00           C 
ATOM   4178  HA  MET B 577      89.510  89.460  46.520  1.00  0.00           H 
ATOM   4179  CB  MET B 577      88.980  88.220  48.190  1.00  0.00           C 
ATOM   4180  HB1 MET B 577      88.100  87.830  48.750  1.00  0.00           H 
ATOM   4181  HB2 MET B 577      89.720  87.400  48.090  1.00  0.00           H 
ATOM   4182  CG  MET B 577      89.750  89.290  49.090  1.00  0.00           C 
ATOM   4183  HG1 MET B 577      90.670  89.560  48.530  1.00  0.00           H 
ATOM   4184  HG2 MET B 577      89.190  90.250  49.170  1.00  0.00           H 
ATOM   4185  SD  MET B 577      90.330  88.630  50.670  1.00  0.00           S 
ATOM   4186  CE  MET B 577      88.780  88.160  51.500  1.00  0.00           C 
ATOM   4187  HE1 MET B 577      88.230  87.400  50.900  1.00  0.00           H 
ATOM   4188  HE2 MET B 577      89.090  87.570  52.390  1.00  0.00           H 
ATOM   4189  HE3 MET B 577      88.070  88.960  51.790  1.00  0.00           H 
ATOM   4190  C   MET B 577      88.460  87.740  45.720  1.00  0.00           C 
ATOM   4191  O   MET B 577      89.260  87.570  44.810  1.00  0.00           O 
ATOM   4192  N   MET B 578      87.230  87.070  45.790  1.00  0.00           N 
ATOM   4193  HN  MET B 578      86.690  87.230  46.610  1.00  0.00           H 
ATOM   4194  CA  MET B 578      86.740  86.130  44.880  1.00  0.00           C 
ATOM   4195  HA  MET B 578      87.310  85.220  44.820  1.00  0.00           H 
ATOM   4196  CB  MET B 578      85.340  85.670  45.350  1.00  0.00           C 
ATOM   4197  HB1 MET B 578      85.470  85.310  46.390  1.00  0.00           H 
ATOM   4198  HB2 MET B 578      84.610  86.490  45.520  1.00  0.00           H 
ATOM   4199  CG  MET B 578      84.720  84.520  44.510  1.00  0.00           C 
ATOM   4200  HG1 MET B 578      84.910  84.720  43.430  1.00  0.00           H 
ATOM   4201  HG2 MET B 578      85.150  83.510  44.670  1.00  0.00           H 
ATOM   4202  SD  MET B 578      82.940  84.370  44.690  1.00  0.00           S 
ATOM   4203  CE  MET B 578      82.940  84.390  46.500  1.00  0.00           C 
ATOM   4204  HE1 MET B 578      81.990  84.030  46.960  1.00  0.00           H 
ATOM   4205  HE2 MET B 578      83.820  83.830  46.890  1.00  0.00           H 
ATOM   4206  HE3 MET B 578      83.130  85.400  46.910  1.00  0.00           H 
ATOM   4207  C   MET B 578      86.630  86.790  43.520  1.00  0.00           C 
ATOM   4208  O   MET B 578      87.040  86.190  42.550  1.00  0.00           O 
ATOM   4209  N   GLY B 579      86.060  88.030  43.400  1.00  0.00           N 
ATOM   4210  HN  GLY B 579      85.810  88.560  44.210  1.00  0.00           H 
ATOM   4211  CA  GLY B 579      85.810  88.660  42.140  1.00  0.00           C 
ATOM   4212  HA1 GLY B 579      85.110  88.070  41.560  1.00  0.00           H 
ATOM   4213  HA2 GLY B 579      85.410  89.620  42.420  1.00  0.00           H 
ATOM   4214  C   GLY B 579      87.090  88.920  41.340  1.00  0.00           C 
ATOM   4215  O   GLY B 579      87.050  88.680  40.090  1.00  0.00           O 
ATOM   4216  N   ASP B 580      88.170  89.200  42.010  1.00  0.00           N 
ATOM   4217  HN  ASP B 580      88.060  89.280  43.000  1.00  0.00           H 
ATOM   4218  CA  ASP B 580      89.490  89.470  41.420  1.00  0.00           C 
ATOM   4219  HA  ASP B 580      89.390  89.950  40.460  1.00  0.00           H 
ATOM   4220  CB  ASP B 580      90.320  90.370  42.330  1.00  0.00           C 
ATOM   4221  HB1 ASP B 580      89.540  91.120  42.580  1.00  0.00           H 
ATOM   4222  HB2 ASP B 580      90.740  89.970  43.280  1.00  0.00           H 
ATOM   4223  CG  ASP B 580      91.390  91.140  41.550  1.00  0.00           C 
ATOM   4224  OD1 ASP B 580      90.990  91.830  40.620  1.00  0.00           O 
ATOM   4225  OD2 ASP B 580      92.630  90.970  41.870  1.00  0.00           O 
ATOM   4226  C   ASP B 580      90.250  88.200  41.210  1.00  0.00           C 
ATOM   4227  O   ASP B 580      91.450  88.240  40.790  1.00  0.00           O 
ATOM   4228  N   THR B 581      89.720  87.110  41.710  1.00  0.00           N 
ATOM   4229  HN  THR B 581      88.840  87.180  42.170  1.00  0.00           H 
ATOM   4230  CA  THR B 581      90.380  85.900  41.570  1.00  0.00           C 
ATOM   4231  HA  THR B 581      91.310  85.930  41.020  1.00  0.00           H 
ATOM   4232  CB  THR B 581      90.830  85.370  42.950  1.00  0.00           C 
ATOM   4233  HB  THR B 581      90.000  85.020  43.600  1.00  0.00           H 
ATOM   4234  OG1 THR B 581      91.450  86.430  43.610  1.00  0.00           O 
ATOM   4235  HG1 THR B 581      90.790  87.030  43.960  1.00  0.00           H 
ATOM   4236  CG2 THR B 581      91.840  84.290  42.720  1.00  0.00           C 
ATOM   4237 1HG2 THR B 581      92.250  83.940  43.690  1.00  0.00           H 
ATOM   4238 2HG2 THR B 581      91.510  83.340  42.250  1.00  0.00           H 
ATOM   4239 3HG2 THR B 581      92.750  84.670  42.210  1.00  0.00           H 
ATOM   4240  C   THR B 581      89.600  84.910  40.790  1.00  0.00           C 
ATOM   4241  O   THR B 581      89.870  83.730  40.650  1.00  0.00           O 
ATOM   4242  N   HSD B 582      88.450  85.360  40.140  1.00  0.00           N 
ATOM   4243  HN  HSD B 582      88.210  86.330  40.200  1.00  0.00           H 
ATOM   4244  CA  HSD B 582      87.650  84.350  39.390  1.00  0.00           C 
ATOM   4245  HA  HSD B 582      88.310  83.530  39.180  1.00  0.00           H 
ATOM   4246  CB  HSD B 582      86.410  83.720  40.170  1.00  0.00           C 
ATOM   4247  HB1 HSD B 582      85.740  84.510  40.570  1.00  0.00           H 
ATOM   4248  HB2 HSD B 582      85.810  83.060  39.510  1.00  0.00           H 
ATOM   4249  ND1 HSD B 582      86.400  81.420  41.500  1.00  0.00           N 
ATOM   4250  HD1 HSD B 582      85.690  81.020  40.920  1.00  0.00           H 
ATOM   4251  CG  HSD B 582      86.830  82.730  41.340  1.00  0.00           C 
ATOM   4252  CE1 HSD B 582      86.990  80.970  42.660  1.00  0.00           C 
ATOM   4253  HE1 HSD B 582      86.930  79.970  43.090  1.00  0.00           H 
ATOM   4254  NE2 HSD B 582      87.660  81.870  43.310  1.00  0.00           N 
ATOM   4255  CD2 HSD B 582      87.540  83.020  42.450  1.00  0.00           C 
ATOM   4256  HD2 HSD B 582      87.940  83.930  42.870  1.00  0.00           H 
ATOM   4257  C   HSD B 582      87.050  84.990  38.160  1.00  0.00           C 
ATOM   4258  O   HSD B 582      86.560  84.290  37.250  1.00  0.00           O 
ATOM   4259  N   TRP B 583      87.130  86.350  37.960  1.00  0.00           N 
ATOM   4260  HN  TRP B 583      87.140  86.950  38.760  1.00  0.00           H 
ATOM   4261  CA  TRP B 583      86.970  86.940  36.630  1.00  0.00           C 
ATOM   4262  HA  TRP B 583      86.770  86.110  35.970  1.00  0.00           H 
ATOM   4263  CB  TRP B 583      85.740  87.900  36.600  1.00  0.00           C 
ATOM   4264  HB1 TRP B 583      84.920  87.260  36.990  1.00  0.00           H 
ATOM   4265  HB2 TRP B 583      85.960  88.770  37.260  1.00  0.00           H 
ATOM   4266  CG  TRP B 583      85.340  88.390  35.280  1.00  0.00           C 
ATOM   4267  CD1 TRP B 583      84.730  87.630  34.320  1.00  0.00           C 
ATOM   4268  HD1 TRP B 583      84.590  86.560  34.310  1.00  0.00           H 
ATOM   4269  NE1 TRP B 583      84.370  88.470  33.330  1.00  0.00           N 
ATOM   4270  HE1 TRP B 583      83.800  88.290  32.550  1.00  0.00           H 
ATOM   4271  CE2 TRP B 583      84.820  89.700  33.530  1.00  0.00           C 
ATOM   4272  CD2 TRP B 583      85.470  89.710  34.740  1.00  0.00           C 
ATOM   4273  CE3 TRP B 583      86.090  90.870  35.210  1.00  0.00           C 
ATOM   4274  HE3 TRP B 583      86.500  90.980  36.200  1.00  0.00           H 
ATOM   4275  CZ3 TRP B 583      85.830  92.030  34.480  1.00  0.00           C 
ATOM   4276  HZ3 TRP B 583      86.310  92.970  34.710  1.00  0.00           H 
ATOM   4277  CZ2 TRP B 583      84.730  90.840  32.750  1.00  0.00           C 
ATOM   4278  HZ2 TRP B 583      84.410  90.820  31.720  1.00  0.00           H 
ATOM   4279  CH2 TRP B 583      85.220  92.050  33.280  1.00  0.00           C 
ATOM   4280  HH2 TRP B 583      85.150  92.940  32.670  1.00  0.00           H 
ATOM   4281  C   TRP B 583      88.250  87.690  36.280  1.00  0.00           C 
ATOM   4282  O   TRP B 583      88.350  88.340  35.250  1.00  0.00           O 
ATOM   4283  N   ARG B 584      89.260  87.510  37.070  1.00  0.00           N 
ATOM   4284  HN  ARG B 584      89.110  87.090  37.960  1.00  0.00           H 
ATOM   4285  CA  ARG B 584      90.560  88.090  36.930  1.00  0.00           C 
ATOM   4286  HA  ARG B 584      90.810  88.040  35.880  1.00  0.00           H 
ATOM   4287  CB  ARG B 584      90.640  89.480  37.630  1.00  0.00           C 
ATOM   4288  HB1 ARG B 584      89.650  89.890  37.340  1.00  0.00           H 
ATOM   4289  HB2 ARG B 584      90.630  89.450  38.740  1.00  0.00           H 
ATOM   4290  CG  ARG B 584      91.830  90.430  37.310  1.00  0.00           C 
ATOM   4291  HG1 ARG B 584      91.640  91.370  37.870  1.00  0.00           H 
ATOM   4292  HG2 ARG B 584      92.760  89.960  37.700  1.00  0.00           H 
ATOM   4293  CD  ARG B 584      92.100  90.710  35.830  1.00  0.00           C 
ATOM   4294  HD1 ARG B 584      93.050  91.260  35.660  1.00  0.00           H 
ATOM   4295  HD2 ARG B 584      92.170  89.800  35.190  1.00  0.00           H 
ATOM   4296  NE  ARG B 584      91.000  91.620  35.350  1.00  0.00           N 
ATOM   4297  HE  ARG B 584      90.430  92.150  35.970  1.00  0.00           H 
ATOM   4298  CZ  ARG B 584      90.600  91.770  34.080  1.00  0.00           C 
ATOM   4299  NH1 ARG B 584      89.480  92.460  33.850  1.00  0.00           N 
ATOM   4300 1HH1 ARG B 584      88.980  92.840  34.630  1.00  0.00           H 
ATOM   4301 2HH1 ARG B 584      89.000  92.410  32.970  1.00  0.00           H 
ATOM   4302  NH2 ARG B 584      91.160  91.230  33.030  1.00  0.00           N 
ATOM   4303 1HH2 ARG B 584      92.120  90.950  33.070  1.00  0.00           H 
ATOM   4304 2HH2 ARG B 584      90.750  91.260  32.120  1.00  0.00           H 
ATOM   4305  C   ARG B 584      91.560  87.020  37.500  1.00  0.00           C 
ATOM   4306  O   ARG B 584      91.200  86.090  38.190  1.00  0.00           O 
ATOM   4307  N   VAL B 585      92.880  87.060  37.130  1.00  0.00           N 
ATOM   4308  HN  VAL B 585      93.110  87.580  36.310  1.00  0.00           H 
ATOM   4309  CA  VAL B 585      94.000  86.190  37.580  1.00  0.00           C 
ATOM   4310  HA  VAL B 585      94.440  85.900  36.640  1.00  0.00           H 
ATOM   4311  CB  VAL B 585      95.200  86.930  38.100  1.00  0.00           C 
ATOM   4312  HB  VAL B 585      95.830  87.410  37.320  1.00  0.00           H 
ATOM   4313  CG1 VAL B 585      94.630  87.980  39.010  1.00  0.00           C 
ATOM   4314 1HG1 VAL B 585      94.040  87.480  39.800  1.00  0.00           H 
ATOM   4315 2HG1 VAL B 585      95.470  88.460  39.560  1.00  0.00           H 
ATOM   4316 3HG1 VAL B 585      94.090  88.740  38.400  1.00  0.00           H 
ATOM   4317  CG2 VAL B 585      96.230  86.100  38.870  1.00  0.00           C 
ATOM   4318 1HG2 VAL B 585      95.770  85.800  39.830  1.00  0.00           H 
ATOM   4319 2HG2 VAL B 585      96.720  85.210  38.410  1.00  0.00           H 
ATOM   4320 3HG2 VAL B 585      97.060  86.790  39.130  1.00  0.00           H 
ATOM   4321  C   VAL B 585      93.700  84.940  38.390  1.00  0.00           C 
ATOM   4322  O   VAL B 585      93.480  84.850  39.600  1.00  0.00           O 
ATOM   4323  N   ALA B 586      93.790  83.780  37.600  1.00  0.00           N 
ATOM   4324  HN  ALA B 586      93.980  83.840  36.620  1.00  0.00           H 
ATOM   4325  CA  ALA B 586      93.610  82.460  38.110  1.00  0.00           C 
ATOM   4326  HA  ALA B 586      93.910  82.460  39.150  1.00  0.00           H 
ATOM   4327  CB  ALA B 586      92.110  82.100  37.990  1.00  0.00           C 
ATOM   4328  HB1 ALA B 586      91.820  81.170  38.520  1.00  0.00           H 
ATOM   4329  HB2 ALA B 586      91.590  82.980  38.420  1.00  0.00           H 
ATOM   4330  HB3 ALA B 586      91.820  82.070  36.920  1.00  0.00           H 
ATOM   4331  C   ALA B 586      94.490  81.310  37.440  1.00  0.00           C 
ATOM   4332  O   ALA B 586      94.960  80.410  38.100  1.00  0.00           O 
ATOM   4333  N   HSD B 587      94.820  81.550  36.220  1.00  0.00           N 
ATOM   4334  HN  HSD B 587      94.430  82.340  35.740  1.00  0.00           H 
ATOM   4335  CA  HSD B 587      95.870  80.750  35.660  1.00  0.00           C 
ATOM   4336  HA  HSD B 587      96.050  79.840  36.210  1.00  0.00           H 
ATOM   4337  CB  HSD B 587      95.480  80.330  34.220  1.00  0.00           C 
ATOM   4338  HB1 HSD B 587      94.550  79.720  34.270  1.00  0.00           H 
ATOM   4339  HB2 HSD B 587      95.280  81.240  33.610  1.00  0.00           H 
ATOM   4340  ND1 HSD B 587      96.940  78.300  33.860  1.00  0.00           N 
ATOM   4341  HD1 HSD B 587      96.640  77.780  34.660  1.00  0.00           H 
ATOM   4342  CG  HSD B 587      96.500  79.570  33.510  1.00  0.00           C 
ATOM   4343  CE1 HSD B 587      97.980  78.060  33.020  1.00  0.00           C 
ATOM   4344  HE1 HSD B 587      98.470  77.090  33.120  1.00  0.00           H 
ATOM   4345  NE2 HSD B 587      98.160  78.970  32.050  1.00  0.00           N 
ATOM   4346  CD2 HSD B 587      97.230  79.910  32.380  1.00  0.00           C 
ATOM   4347  HD2 HSD B 587      96.970  80.670  31.650  1.00  0.00           H 
ATOM   4348  C   HSD B 587      97.140  81.620  35.530  1.00  0.00           C 
ATOM   4349  O   HSD B 587      98.190  81.150  35.230  1.00  0.00           O 
ATOM   4350  N   GLU B 588      97.110  82.950  35.790  1.00  0.00           N 
ATOM   4351  HN  GLU B 588      96.260  83.460  35.890  1.00  0.00           H 
ATOM   4352  CA  GLU B 588      98.410  83.640  35.910  1.00  0.00           C 
ATOM   4353  HA  GLU B 588      99.190  83.350  35.230  1.00  0.00           H 
ATOM   4354  CB  GLU B 588      98.120  85.210  35.580  1.00  0.00           C 
ATOM   4355  HB1 GLU B 588      97.970  85.320  34.490  1.00  0.00           H 
ATOM   4356  HB2 GLU B 588      97.090  85.420  35.930  1.00  0.00           H 
ATOM   4357  CG  GLU B 588      99.130  86.250  36.150  1.00  0.00           C 
ATOM   4358  HG1 GLU B 588      99.120  86.310  37.260  1.00  0.00           H 
ATOM   4359  HG2 GLU B 588     100.160  85.870  35.980  1.00  0.00           H 
ATOM   4360  CD  GLU B 588      99.070  87.640  35.510  1.00  0.00           C 
ATOM   4361  OE1 GLU B 588      97.960  88.060  35.030  1.00  0.00           O 
ATOM   4362  OE2 GLU B 588     100.030  88.460  35.520  1.00  0.00           O 
ATOM   4363  C   GLU B 588      99.150  83.370  37.160  1.00  0.00           C 
ATOM   4364  O   GLU B 588     100.320  83.690  37.370  1.00  0.00           O 
ATOM   4365  N   ARG B 589      98.530  82.720  38.170  1.00  0.00           N 
ATOM   4366  HN  ARG B 589      97.590  82.440  38.000  1.00  0.00           H 
ATOM   4367  CA  ARG B 589      99.200  82.430  39.440  1.00  0.00           C 
ATOM   4368  HA  ARG B 589      99.790  83.270  39.770  1.00  0.00           H 
ATOM   4369  CB  ARG B 589      98.130  82.210  40.510  1.00  0.00           C 
ATOM   4370  HB1 ARG B 589      98.730  82.140  41.440  1.00  0.00           H 
ATOM   4371  HB2 ARG B 589      97.470  83.110  40.570  1.00  0.00           H 
ATOM   4372  CG  ARG B 589      97.190  80.950  40.340  1.00  0.00           C 
ATOM   4373  HG1 ARG B 589      96.120  81.190  40.530  1.00  0.00           H 
ATOM   4374  HG2 ARG B 589      97.140  80.690  39.260  1.00  0.00           H 
ATOM   4375  CD  ARG B 589      97.560  79.640  41.120  1.00  0.00           C 
ATOM   4376  HD1 ARG B 589      98.590  79.280  40.940  1.00  0.00           H 
ATOM   4377  HD2 ARG B 589      97.510  79.910  42.200  1.00  0.00           H 
ATOM   4378  NE  ARG B 589      96.640  78.550  40.580  1.00  0.00           N 
ATOM   4379  HE  ARG B 589      97.000  78.080  39.770  1.00  0.00           H 
ATOM   4380  CZ  ARG B 589      95.370  78.340  40.930  1.00  0.00           C 
ATOM   4381  NH1 ARG B 589      94.860  78.890  42.020  1.00  0.00           N 
ATOM   4382 1HH1 ARG B 589      95.550  79.270  42.630  1.00  0.00           H 
ATOM   4383 2HH1 ARG B 589      93.920  78.820  42.340  1.00  0.00           H 
ATOM   4384  NH2 ARG B 589      94.620  77.500  40.300  1.00  0.00           N 
ATOM   4385 1HH2 ARG B 589      95.060  76.780  39.770  1.00  0.00           H 
ATOM   4386 2HH2 ARG B 589      93.700  77.430  40.690  1.00  0.00           H 
ATOM   4387  C   ARG B 589     100.150  81.260  39.330  1.00  0.00           C 
ATOM   4388  O   ARG B 589     101.180  81.190  40.040  1.00  0.00           O 
ATOM   4389  N   MET C 454      88.220  51.970  71.620  1.00  0.00           N 
ATOM   4390  HN  MET C 454      88.670  51.880  72.510  1.00  0.00           H 
ATOM   4391  CA  MET C 454      86.820  52.250  71.580  1.00  0.00           C 
ATOM   4392  HA  MET C 454      86.400  51.410  71.050  1.00  0.00           H 
ATOM   4393  CB  MET C 454      86.190  52.260  72.980  1.00  0.00           C 
ATOM   4394  HB1 MET C 454      86.880  52.760  73.690  1.00  0.00           H 
ATOM   4395  HB2 MET C 454      85.230  52.820  72.960  1.00  0.00           H 
ATOM   4396  CG  MET C 454      86.030  50.880  73.590  1.00  0.00           C 
ATOM   4397  HG1 MET C 454      85.510  50.260  72.820  1.00  0.00           H 
ATOM   4398  HG2 MET C 454      86.990  50.380  73.830  1.00  0.00           H 
ATOM   4399  SD  MET C 454      85.030  50.870  75.130  1.00  0.00           S 
ATOM   4400  CE  MET C 454      84.220  49.210  75.060  1.00  0.00           C 
ATOM   4401  HE1 MET C 454      84.990  48.400  75.060  1.00  0.00           H 
ATOM   4402  HE2 MET C 454      83.470  49.120  75.870  1.00  0.00           H 
ATOM   4403  HE3 MET C 454      83.590  49.000  74.170  1.00  0.00           H 
ATOM   4404  C   MET C 454      86.440  53.580  70.890  1.00  0.00           C 
ATOM   4405  O   MET C 454      85.630  53.600  69.980  1.00  0.00           O 
ATOM   4406  N   SER C 455      87.140  54.700  71.190  1.00  0.00           N 
ATOM   4407  HN  SER C 455      87.810  54.720  71.920  1.00  0.00           H 
ATOM   4408  CA  SER C 455      86.850  55.990  70.560  1.00  0.00           C 
ATOM   4409  HA  SER C 455      85.810  56.260  70.650  1.00  0.00           H 
ATOM   4410  CB  SER C 455      87.590  57.230  71.240  1.00  0.00           C 
ATOM   4411  HB1 SER C 455      88.660  56.960  71.090  1.00  0.00           H 
ATOM   4412  HB2 SER C 455      87.260  58.110  70.650  1.00  0.00           H 
ATOM   4413  OG  SER C 455      87.230  57.310  72.620  1.00  0.00           O 
ATOM   4414  HG1 SER C 455      87.630  56.530  73.020  1.00  0.00           H 
ATOM   4415  C   SER C 455      87.170  56.080  69.040  1.00  0.00           C 
ATOM   4416  O   SER C 455      86.440  56.580  68.200  1.00  0.00           O 
ATOM   4417  N   PHE C 456      88.310  55.580  68.590  1.00  0.00           N 
ATOM   4418  HN  PHE C 456      89.040  55.330  69.210  1.00  0.00           H 
ATOM   4419  CA  PHE C 456      88.600  55.420  67.200  1.00  0.00           C 
ATOM   4420  HA  PHE C 456      88.470  56.370  66.700  1.00  0.00           H 
ATOM   4421  CB  PHE C 456      90.060  54.900  67.020  1.00  0.00           C 
ATOM   4422  HB1 PHE C 456      90.200  53.930  67.550  1.00  0.00           H 
ATOM   4423  HB2 PHE C 456      90.350  54.680  65.970  1.00  0.00           H 
ATOM   4424  CG  PHE C 456      91.130  55.900  67.510  1.00  0.00           C 
ATOM   4425  CD1 PHE C 456      91.330  57.170  66.960  1.00  0.00           C 
ATOM   4426  HD1 PHE C 456      90.640  57.600  66.260  1.00  0.00           H 
ATOM   4427  CE1 PHE C 456      92.530  57.860  67.340  1.00  0.00           C 
ATOM   4428  HE1 PHE C 456      92.720  58.750  66.760  1.00  0.00           H 
ATOM   4429  CZ  PHE C 456      93.320  57.450  68.380  1.00  0.00           C 
ATOM   4430  HZ  PHE C 456      94.160  58.050  68.700  1.00  0.00           H 
ATOM   4431  CD2 PHE C 456      92.040  55.420  68.510  1.00  0.00           C 
ATOM   4432  HD2 PHE C 456      91.780  54.530  69.060  1.00  0.00           H 
ATOM   4433  CE2 PHE C 456      93.010  56.200  69.040  1.00  0.00           C 
ATOM   4434  HE2 PHE C 456      93.630  55.920  69.880  1.00  0.00           H 
ATOM   4435  C   PHE C 456      87.600  54.470  66.450  1.00  0.00           C 
ATOM   4436  O   PHE C 456      87.190  54.700  65.350  1.00  0.00           O 
ATOM   4437  N   ALA C 457      87.220  53.350  67.140  1.00  0.00           N 
ATOM   4438  HN  ALA C 457      87.610  53.110  68.030  1.00  0.00           H 
ATOM   4439  CA  ALA C 457      86.200  52.470  66.660  1.00  0.00           C 
ATOM   4440  HA  ALA C 457      86.420  52.110  65.660  1.00  0.00           H 
ATOM   4441  CB  ALA C 457      86.080  51.260  67.540  1.00  0.00           C 
ATOM   4442  HB1 ALA C 457      85.280  50.540  67.270  1.00  0.00           H 
ATOM   4443  HB2 ALA C 457      87.050  50.720  67.450  1.00  0.00           H 
ATOM   4444  HB3 ALA C 457      85.920  51.490  68.610  1.00  0.00           H 
ATOM   4445  C   ALA C 457      84.820  53.120  66.540  1.00  0.00           C 
ATOM   4446  O   ALA C 457      84.190  52.940  65.510  1.00  0.00           O 
ATOM   4447  N   LEU C 458      84.350  53.880  67.540  1.00  0.00           N 
ATOM   4448  HN  LEU C 458      84.710  53.830  68.470  1.00  0.00           H 
ATOM   4449  CA  LEU C 458      83.160  54.680  67.320  1.00  0.00           C 
ATOM   4450  HA  LEU C 458      82.270  54.120  67.080  1.00  0.00           H 
ATOM   4451  CB  LEU C 458      82.910  55.660  68.480  1.00  0.00           C 
ATOM   4452  HB1 LEU C 458      83.830  55.660  69.100  1.00  0.00           H 
ATOM   4453  HB2 LEU C 458      82.600  56.700  68.230  1.00  0.00           H 
ATOM   4454  CG  LEU C 458      81.800  55.180  69.470  1.00  0.00           C 
ATOM   4455  HG  LEU C 458      81.670  55.960  70.260  1.00  0.00           H 
ATOM   4456  CD1 LEU C 458      80.430  54.770  68.950  1.00  0.00           C 
ATOM   4457 1HD1 LEU C 458      80.010  55.510  68.240  1.00  0.00           H 
ATOM   4458 2HD1 LEU C 458      80.380  53.800  68.410  1.00  0.00           H 
ATOM   4459 3HD1 LEU C 458      79.660  54.620  69.740  1.00  0.00           H 
ATOM   4460  CD2 LEU C 458      82.340  54.060  70.360  1.00  0.00           C 
ATOM   4461 1HD2 LEU C 458      82.470  53.060  69.900  1.00  0.00           H 
ATOM   4462 2HD2 LEU C 458      83.240  54.400  70.920  1.00  0.00           H 
ATOM   4463 3HD2 LEU C 458      81.570  53.870  71.130  1.00  0.00           H 
ATOM   4464  C   LEU C 458      83.280  55.630  66.150  1.00  0.00           C 
ATOM   4465  O   LEU C 458      82.330  55.560  65.310  1.00  0.00           O 
ATOM   4466  N   VAL C 459      84.300  56.430  65.990  1.00  0.00           N 
ATOM   4467  HN  VAL C 459      85.000  56.470  66.690  1.00  0.00           H 
ATOM   4468  CA  VAL C 459      84.500  57.370  64.900  1.00  0.00           C 
ATOM   4469  HA  VAL C 459      83.500  57.750  64.760  1.00  0.00           H 
ATOM   4470  CB  VAL C 459      85.500  58.430  65.190  1.00  0.00           C 
ATOM   4471  HB  VAL C 459      86.420  57.920  65.550  1.00  0.00           H 
ATOM   4472  CG1 VAL C 459      85.860  59.180  63.930  1.00  0.00           C 
ATOM   4473 1HG1 VAL C 459      86.530  60.060  64.060  1.00  0.00           H 
ATOM   4474 2HG1 VAL C 459      86.500  58.650  63.190  1.00  0.00           H 
ATOM   4475 3HG1 VAL C 459      84.890  59.450  63.460  1.00  0.00           H 
ATOM   4476  CG2 VAL C 459      85.070  59.400  66.270  1.00  0.00           C 
ATOM   4477 1HG2 VAL C 459      84.310  60.150  65.950  1.00  0.00           H 
ATOM   4478 2HG2 VAL C 459      84.710  58.790  67.130  1.00  0.00           H 
ATOM   4479 3HG2 VAL C 459      86.010  59.960  66.460  1.00  0.00           H 
ATOM   4480  C   VAL C 459      84.580  56.620  63.580  1.00  0.00           C 
ATOM   4481  O   VAL C 459      83.820  56.930  62.670  1.00  0.00           O 
ATOM   4482  N   LEU C 460      85.580  55.670  63.400  1.00  0.00           N 
ATOM   4483  HN  LEU C 460      86.270  55.440  64.080  1.00  0.00           H 
ATOM   4484  CA  LEU C 460      85.680  54.940  62.130  1.00  0.00           C 
ATOM   4485  HA  LEU C 460      85.610  55.660  61.320  1.00  0.00           H 
ATOM   4486  CB  LEU C 460      86.980  54.090  62.120  1.00  0.00           C 
ATOM   4487  HB1 LEU C 460      87.190  53.750  63.160  1.00  0.00           H 
ATOM   4488  HB2 LEU C 460      86.860  53.310  61.330  1.00  0.00           H 
ATOM   4489  CG  LEU C 460      88.270  54.920  61.780  1.00  0.00           C 
ATOM   4490  HG  LEU C 460      88.100  55.300  60.750  1.00  0.00           H 
ATOM   4491  CD1 LEU C 460      88.510  56.250  62.570  1.00  0.00           C 
ATOM   4492 1HD1 LEU C 460      89.430  56.730  62.180  1.00  0.00           H 
ATOM   4493 2HD1 LEU C 460      87.630  56.930  62.480  1.00  0.00           H 
ATOM   4494 3HD1 LEU C 460      88.610  56.170  63.670  1.00  0.00           H 
ATOM   4495  CD2 LEU C 460      89.500  54.000  61.730  1.00  0.00           C 
ATOM   4496 1HD2 LEU C 460      90.170  54.480  60.980  1.00  0.00           H 
ATOM   4497 2HD2 LEU C 460      89.990  53.840  62.710  1.00  0.00           H 
ATOM   4498 3HD2 LEU C 460      89.150  53.030  61.320  1.00  0.00           H 
ATOM   4499  C   LEU C 460      84.440  54.040  61.820  1.00  0.00           C 
ATOM   4500  O   LEU C 460      83.940  54.050  60.660  1.00  0.00           O 
ATOM   4501  N   GLY C 461      83.870  53.340  62.840  1.00  0.00           N 
ATOM   4502  HN  GLY C 461      84.190  53.520  63.770  1.00  0.00           H 
ATOM   4503  CA  GLY C 461      82.700  52.500  62.710  1.00  0.00           C 
ATOM   4504  HA1 GLY C 461      82.950  51.630  62.120  1.00  0.00           H 
ATOM   4505  HA2 GLY C 461      82.470  52.220  63.730  1.00  0.00           H 
ATOM   4506  C   GLY C 461      81.510  53.180  62.150  1.00  0.00           C 
ATOM   4507  O   GLY C 461      80.840  52.790  61.200  1.00  0.00           O 
ATOM   4508  N   TRP C 462      81.200  54.360  62.730  1.00  0.00           N 
ATOM   4509  HN  TRP C 462      81.760  54.610  63.520  1.00  0.00           H 
ATOM   4510  CA  TRP C 462      80.230  55.250  62.100  1.00  0.00           C 
ATOM   4511  HA  TRP C 462      79.340  54.690  61.860  1.00  0.00           H 
ATOM   4512  CB  TRP C 462      79.830  56.390  63.160  1.00  0.00           C 
ATOM   4513  HB1 TRP C 462      80.770  56.910  63.450  1.00  0.00           H 
ATOM   4514  HB2 TRP C 462      79.380  57.280  62.670  1.00  0.00           H 
ATOM   4515  CG  TRP C 462      78.790  55.970  64.160  1.00  0.00           C 
ATOM   4516  CD1 TRP C 462      79.000  55.730  65.480  1.00  0.00           C 
ATOM   4517  HD1 TRP C 462      79.950  55.810  66.000  1.00  0.00           H 
ATOM   4518  NE1 TRP C 462      77.800  55.540  66.050  1.00  0.00           N 
ATOM   4519  HE1 TRP C 462      77.610  54.940  66.790  1.00  0.00           H 
ATOM   4520  CE2 TRP C 462      76.820  55.620  65.120  1.00  0.00           C 
ATOM   4521  CD2 TRP C 462      77.400  55.840  63.850  1.00  0.00           C 
ATOM   4522  CE3 TRP C 462      76.620  56.040  62.680  1.00  0.00           C 
ATOM   4523  HE3 TRP C 462      77.130  56.240  61.750  1.00  0.00           H 
ATOM   4524  CZ3 TRP C 462      75.240  55.860  62.790  1.00  0.00           C 
ATOM   4525  HZ3 TRP C 462      74.660  55.970  61.890  1.00  0.00           H 
ATOM   4526  CZ2 TRP C 462      75.410  55.410  65.190  1.00  0.00           C 
ATOM   4527  HZ2 TRP C 462      75.010  55.070  66.130  1.00  0.00           H 
ATOM   4528  CH2 TRP C 462      74.670  55.470  64.010  1.00  0.00           C 
ATOM   4529  HH2 TRP C 462      73.620  55.290  64.190  1.00  0.00           H 
ATOM   4530  C   TRP C 462      80.560  55.840  60.780  1.00  0.00           C 
ATOM   4531  O   TRP C 462      79.800  55.870  59.840  1.00  0.00           O 
ATOM   4532  N   CYS C 463      81.770  56.480  60.650  1.00  0.00           N 
ATOM   4533  HN  CYS C 463      82.340  56.520  61.460  1.00  0.00           H 
ATOM   4534  CA  CYS C 463      82.100  57.140  59.410  1.00  0.00           C 
ATOM   4535  HA  CYS C 463      81.340  57.870  59.200  1.00  0.00           H 
ATOM   4536  CB  CYS C 463      83.500  57.970  59.500  1.00  0.00           C 
ATOM   4537  HB1 CYS C 463      84.280  57.220  59.760  1.00  0.00           H 
ATOM   4538  HB2 CYS C 463      83.760  58.510  58.570  1.00  0.00           H 
ATOM   4539  SG  CYS C 463      83.510  59.400  60.700  1.00  0.00           S 
ATOM   4540  HG1 CYS C 463      83.610  58.590  61.750  1.00  0.00           H 
ATOM   4541  C   CYS C 463      82.150  56.300  58.140  1.00  0.00           C 
ATOM   4542  O   CYS C 463      82.130  56.730  57.020  1.00  0.00           O 
ATOM   4543  N   ASN C 464      82.270  54.960  58.260  1.00  0.00           N 
ATOM   4544  HN  ASN C 464      82.310  54.670  59.210  1.00  0.00           H 
ATOM   4545  CA  ASN C 464      82.030  54.000  57.230  1.00  0.00           C 
ATOM   4546  HA  ASN C 464      82.690  54.180  56.390  1.00  0.00           H 
ATOM   4547  CB  ASN C 464      82.420  52.590  57.770  1.00  0.00           C 
ATOM   4548  HB1 ASN C 464      82.000  52.520  58.790  1.00  0.00           H 
ATOM   4549  HB2 ASN C 464      82.030  51.760  57.130  1.00  0.00           H 
ATOM   4550  CG  ASN C 464      83.900  52.240  57.890  1.00  0.00           C 
ATOM   4551  OD1 ASN C 464      84.610  52.850  57.120  1.00  0.00           O 
ATOM   4552  ND2 ASN C 464      84.270  51.300  58.740  1.00  0.00           N 
ATOM   4553 1HD2 ASN C 464      83.530  50.790  59.180  1.00  0.00           H 
ATOM   4554 2HD2 ASN C 464      85.180  50.910  58.630  1.00  0.00           H 
ATOM   4555  C   ASN C 464      80.630  54.040  56.610  1.00  0.00           C 
ATOM   4556  O   ASN C 464      80.450  53.700  55.410  1.00  0.00           O 
ATOM   4557  N   VAL C 465      79.540  54.550  57.370  1.00  0.00           N 
ATOM   4558  HN  VAL C 465      79.620  54.720  58.350  1.00  0.00           H 
ATOM   4559  CA  VAL C 465      78.160  54.590  56.890  1.00  0.00           C 
ATOM   4560  HA  VAL C 465      78.040  53.670  56.340  1.00  0.00           H 
ATOM   4561  CB  VAL C 465      77.160  54.820  58.010  1.00  0.00           C 
ATOM   4562  HB  VAL C 465      77.410  55.790  58.500  1.00  0.00           H 
ATOM   4563  CG1 VAL C 465      75.660  54.990  57.560  1.00  0.00           C 
ATOM   4564 1HG1 VAL C 465      75.100  54.930  58.520  1.00  0.00           H 
ATOM   4565 2HG1 VAL C 465      75.520  55.950  57.020  1.00  0.00           H 
ATOM   4566 3HG1 VAL C 465      75.340  54.170  56.890  1.00  0.00           H 
ATOM   4567  CG2 VAL C 465      77.270  53.650  59.010  1.00  0.00           C 
ATOM   4568 1HG2 VAL C 465      76.490  53.740  59.800  1.00  0.00           H 
ATOM   4569 2HG2 VAL C 465      77.020  52.750  58.410  1.00  0.00           H 
ATOM   4570 3HG2 VAL C 465      78.290  53.550  59.440  1.00  0.00           H 
ATOM   4571  C   VAL C 465      78.080  55.670  55.840  1.00  0.00           C 
ATOM   4572  O   VAL C 465      77.140  55.700  55.000  1.00  0.00           O 
ATOM   4573  N   MET C 466      79.030  56.640  55.840  1.00  0.00           N 
ATOM   4574  HN  MET C 466      79.730  56.620  56.560  1.00  0.00           H 
ATOM   4575  CA  MET C 466      79.270  57.670  54.830  1.00  0.00           C 
ATOM   4576  HA  MET C 466      78.360  58.240  54.710  1.00  0.00           H 
ATOM   4577  CB  MET C 466      80.440  58.630  55.080  1.00  0.00           C 
ATOM   4578  HB1 MET C 466      81.410  58.120  54.930  1.00  0.00           H 
ATOM   4579  HB2 MET C 466      80.320  59.450  54.340  1.00  0.00           H 
ATOM   4580  CG  MET C 466      80.250  59.260  56.480  1.00  0.00           C 
ATOM   4581  HG1 MET C 466      79.290  59.810  56.580  1.00  0.00           H 
ATOM   4582  HG2 MET C 466      80.080  58.480  57.250  1.00  0.00           H 
ATOM   4583  SD  MET C 466      81.640  60.250  57.070  1.00  0.00           S 
ATOM   4584  CE  MET C 466      81.560  61.750  56.090  1.00  0.00           C 
ATOM   4585  HE1 MET C 466      82.260  61.580  55.240  1.00  0.00           H 
ATOM   4586  HE2 MET C 466      80.500  62.020  55.870  1.00  0.00           H 
ATOM   4587  HE3 MET C 466      82.040  62.590  56.640  1.00  0.00           H 
ATOM   4588  C   MET C 466      79.480  57.000  53.450  1.00  0.00           C 
ATOM   4589  O   MET C 466      78.940  57.440  52.460  1.00  0.00           O 
ATOM   4590  N   TYR C 467      80.200  55.860  53.450  1.00  0.00           N 
ATOM   4591  HN  TYR C 467      80.580  55.550  54.320  1.00  0.00           H 
ATOM   4592  CA  TYR C 467      80.490  55.180  52.220  1.00  0.00           C 
ATOM   4593  HA  TYR C 467      80.890  55.980  51.620  1.00  0.00           H 
ATOM   4594  CB  TYR C 467      81.650  54.180  52.310  1.00  0.00           C 
ATOM   4595  HB1 TYR C 467      82.550  54.780  52.560  1.00  0.00           H 
ATOM   4596  HB2 TYR C 467      81.450  53.490  53.160  1.00  0.00           H 
ATOM   4597  CG  TYR C 467      81.880  53.450  51.140  1.00  0.00           C 
ATOM   4598  CD1 TYR C 467      82.770  53.910  50.240  1.00  0.00           C 
ATOM   4599  HD1 TYR C 467      83.170  54.910  50.290  1.00  0.00           H 
ATOM   4600  CE1 TYR C 467      83.290  53.110  49.200  1.00  0.00           C 
ATOM   4601  HE1 TYR C 467      84.010  53.610  48.560  1.00  0.00           H 
ATOM   4602  CZ  TYR C 467      82.810  51.880  48.950  1.00  0.00           C 
ATOM   4603  OH  TYR C 467      83.160  51.280  47.680  1.00  0.00           O 
ATOM   4604  HH  TYR C 467      83.210  50.360  47.940  1.00  0.00           H 
ATOM   4605  CD2 TYR C 467      81.440  52.110  51.010  1.00  0.00           C 
ATOM   4606  HD2 TYR C 467      80.810  51.690  51.780  1.00  0.00           H 
ATOM   4607  CE2 TYR C 467      81.810  51.360  49.820  1.00  0.00           C 
ATOM   4608  HE2 TYR C 467      81.390  50.370  49.780  1.00  0.00           H 
ATOM   4609  C   TYR C 467      79.240  54.650  51.450  1.00  0.00           C 
ATOM   4610  O   TYR C 467      79.100  54.720  50.170  1.00  0.00           O 
ATOM   4611  N   PHE C 468      78.210  54.230  52.300  1.00  0.00           N 
ATOM   4612  HN  PHE C 468      78.450  54.170  53.270  1.00  0.00           H 
ATOM   4613  CA  PHE C 468      76.970  53.480  51.990  1.00  0.00           C 
ATOM   4614  HA  PHE C 468      77.170  52.820  51.160  1.00  0.00           H 
ATOM   4615  CB  PHE C 468      76.360  52.620  53.180  1.00  0.00           C 
ATOM   4616  HB1 PHE C 468      76.470  53.250  54.090  1.00  0.00           H 
ATOM   4617  HB2 PHE C 468      75.300  52.380  52.940  1.00  0.00           H 
ATOM   4618  CG  PHE C 468      77.210  51.370  53.240  1.00  0.00           C 
ATOM   4619  CD1 PHE C 468      77.090  50.320  52.300  1.00  0.00           C 
ATOM   4620  HD1 PHE C 468      76.370  50.340  51.490  1.00  0.00           H 
ATOM   4621  CE1 PHE C 468      77.960  49.210  52.240  1.00  0.00           C 
ATOM   4622  HE1 PHE C 468      77.800  48.460  51.480  1.00  0.00           H 
ATOM   4623  CZ  PHE C 468      79.090  49.140  53.160  1.00  0.00           C 
ATOM   4624  HZ  PHE C 468      79.800  48.330  53.210  1.00  0.00           H 
ATOM   4625  CD2 PHE C 468      78.320  51.270  54.090  1.00  0.00           C 
ATOM   4626  HD2 PHE C 468      78.590  52.190  54.590  1.00  0.00           H 
ATOM   4627  CE2 PHE C 468      79.200  50.130  54.070  1.00  0.00           C 
ATOM   4628  HE2 PHE C 468      80.000  50.160  54.800  1.00  0.00           H 
ATOM   4629  C   PHE C 468      76.000  54.480  51.290  1.00  0.00           C 
ATOM   4630  O   PHE C 468      74.930  54.110  50.740  1.00  0.00           O 
ATOM   4631  N   ALA C 469      76.320  55.750  51.350  1.00  0.00           N 
ATOM   4632  HN  ALA C 469      77.130  56.030  51.870  1.00  0.00           H 
ATOM   4633  CA  ALA C 469      75.530  56.850  50.890  1.00  0.00           C 
ATOM   4634  HA  ALA C 469      74.560  56.870  51.360  1.00  0.00           H 
ATOM   4635  CB  ALA C 469      76.310  58.140  51.240  1.00  0.00           C 
ATOM   4636  HB1 ALA C 469      75.670  59.020  51.010  1.00  0.00           H 
ATOM   4637  HB2 ALA C 469      76.550  58.190  52.320  1.00  0.00           H 
ATOM   4638  HB3 ALA C 469      77.170  58.140  50.540  1.00  0.00           H 
ATOM   4639  C   ALA C 469      75.250  56.790  49.350  1.00  0.00           C 
ATOM   4640  O   ALA C 469      74.170  57.170  48.910  1.00  0.00           O 
ATOM   4641  N   ARG C 470      76.210  56.180  48.580  1.00  0.00           N 
ATOM   4642  HN  ARG C 470      76.880  55.620  49.070  1.00  0.00           H 
ATOM   4643  CA  ARG C 470      76.150  56.070  47.120  1.00  0.00           C 
ATOM   4644  HA  ARG C 470      76.180  57.100  46.780  1.00  0.00           H 
ATOM   4645  CB  ARG C 470      77.410  55.400  46.460  1.00  0.00           C 
ATOM   4646  HB1 ARG C 470      77.210  55.350  45.370  1.00  0.00           H 
ATOM   4647  HB2 ARG C 470      78.270  56.060  46.680  1.00  0.00           H 
ATOM   4648  CG  ARG C 470      77.740  53.970  46.970  1.00  0.00           C 
ATOM   4649  HG1 ARG C 470      77.620  53.920  48.070  1.00  0.00           H 
ATOM   4650  HG2 ARG C 470      76.970  53.310  46.510  1.00  0.00           H 
ATOM   4651  CD  ARG C 470      79.190  53.440  46.660  1.00  0.00           C 
ATOM   4652  HD1 ARG C 470      79.430  52.380  46.910  1.00  0.00           H 
ATOM   4653  HD2 ARG C 470      79.370  53.420  45.560  1.00  0.00           H 
ATOM   4654  NE  ARG C 470      79.950  54.330  47.540  1.00  0.00           N 
ATOM   4655  HE  ARG C 470      79.770  54.330  48.520  1.00  0.00           H 
ATOM   4656  CZ  ARG C 470      81.090  55.010  47.190  1.00  0.00           C 
ATOM   4657  NH1 ARG C 470      81.690  54.610  46.110  1.00  0.00           N 
ATOM   4658 1HH1 ARG C 470      81.280  53.830  45.640  1.00  0.00           H 
ATOM   4659 2HH1 ARG C 470      82.580  54.980  45.850  1.00  0.00           H 
ATOM   4660  NH2 ARG C 470      81.620  55.890  47.970  1.00  0.00           N 
ATOM   4661 1HH2 ARG C 470      81.270  55.930  48.910  1.00  0.00           H 
ATOM   4662 2HH2 ARG C 470      82.340  56.470  47.580  1.00  0.00           H 
ATOM   4663  C   ARG C 470      74.850  55.450  46.540  1.00  0.00           C 
ATOM   4664  O   ARG C 470      74.420  55.670  45.410  1.00  0.00           O 
ATOM   4665  N   GLY C 471      74.310  54.500  47.300  1.00  0.00           N 
ATOM   4666  HN  GLY C 471      74.580  54.420  48.260  1.00  0.00           H 
ATOM   4667  CA  GLY C 471      73.230  53.610  46.810  1.00  0.00           C 
ATOM   4668  HA1 GLY C 471      73.630  52.970  46.040  1.00  0.00           H 
ATOM   4669  HA2 GLY C 471      72.770  53.030  47.600  1.00  0.00           H 
ATOM   4670  C   GLY C 471      72.000  54.300  46.370  1.00  0.00           C 
ATOM   4671  O   GLY C 471      71.420  53.910  45.340  1.00  0.00           O 
ATOM   4672  N   PHE C 472      71.570  55.320  47.090  1.00  0.00           N 
ATOM   4673  HN  PHE C 472      72.240  55.600  47.770  1.00  0.00           H 
ATOM   4674  CA  PHE C 472      70.420  56.160  46.780  1.00  0.00           C 
ATOM   4675  HA  PHE C 472      69.770  55.580  46.130  1.00  0.00           H 
ATOM   4676  CB  PHE C 472      69.650  56.240  48.080  1.00  0.00           C 
ATOM   4677  HB1 PHE C 472      69.380  55.260  48.530  1.00  0.00           H 
ATOM   4678  HB2 PHE C 472      70.190  56.800  48.870  1.00  0.00           H 
ATOM   4679  CG  PHE C 472      68.330  56.970  47.920  1.00  0.00           C 
ATOM   4680  CD1 PHE C 472      67.170  56.240  47.510  1.00  0.00           C 
ATOM   4681  HD1 PHE C 472      67.320  55.170  47.430  1.00  0.00           H 
ATOM   4682  CE1 PHE C 472      65.960  56.810  47.090  1.00  0.00           C 
ATOM   4683  HE1 PHE C 472      65.110  56.220  46.790  1.00  0.00           H 
ATOM   4684  CZ  PHE C 472      65.860  58.200  47.260  1.00  0.00           C 
ATOM   4685  HZ  PHE C 472      64.880  58.630  47.100  1.00  0.00           H 
ATOM   4686  CD2 PHE C 472      68.160  58.370  47.960  1.00  0.00           C 
ATOM   4687  HD2 PHE C 472      69.090  58.910  48.080  1.00  0.00           H 
ATOM   4688  CE2 PHE C 472      66.890  58.980  47.770  1.00  0.00           C 
ATOM   4689  HE2 PHE C 472      66.830  60.030  47.550  1.00  0.00           H 
ATOM   4690  C   PHE C 472      70.710  57.460  46.000  1.00  0.00           C 
ATOM   4691  O   PHE C 472      69.880  58.340  45.800  1.00  0.00           O 
ATOM   4692  N   GLN C 473      72.030  57.530  45.630  1.00  0.00           N 
ATOM   4693  HN  GLN C 473      72.530  56.670  45.550  1.00  0.00           H 
ATOM   4694  CA  GLN C 473      72.580  58.750  45.020  1.00  0.00           C 
ATOM   4695  HA  GLN C 473      73.620  58.540  44.820  1.00  0.00           H 
ATOM   4696  CB  GLN C 473      71.950  59.030  43.600  1.00  0.00           C 
ATOM   4697  HB1 GLN C 473      71.880  58.030  43.130  1.00  0.00           H 
ATOM   4698  HB2 GLN C 473      70.880  59.260  43.770  1.00  0.00           H 
ATOM   4699  CG  GLN C 473      72.620  60.180  42.910  1.00  0.00           C 
ATOM   4700  HG1 GLN C 473      72.490  61.120  43.480  1.00  0.00           H 
ATOM   4701  HG2 GLN C 473      73.700  59.910  42.910  1.00  0.00           H 
ATOM   4702  CD  GLN C 473      72.060  60.430  41.470  1.00  0.00           C 
ATOM   4703  OE1 GLN C 473      71.150  59.740  40.960  1.00  0.00           O 
ATOM   4704  NE2 GLN C 473      72.820  61.330  40.740  1.00  0.00           N 
ATOM   4705 1HE2 GLN C 473      73.600  61.850  41.090  1.00  0.00           H 
ATOM   4706 2HE2 GLN C 473      72.650  61.430  39.760  1.00  0.00           H 
ATOM   4707  C   GLN C 473      72.660  59.880  46.110  1.00  0.00           C 
ATOM   4708  O   GLN C 473      72.390  61.050  45.810  1.00  0.00           O 
ATOM   4709  N   MET C 474      73.050  59.530  47.390  1.00  0.00           N 
ATOM   4710  HN  MET C 474      73.320  58.590  47.590  1.00  0.00           H 
ATOM   4711  CA  MET C 474      72.990  60.520  48.430  1.00  0.00           C 
ATOM   4712  HA  MET C 474      72.100  61.070  48.170  1.00  0.00           H 
ATOM   4713  CB  MET C 474      73.060  59.880  49.770  1.00  0.00           C 
ATOM   4714  HB1 MET C 474      74.060  59.410  49.930  1.00  0.00           H 
ATOM   4715  HB2 MET C 474      73.030  60.530  50.670  1.00  0.00           H 
ATOM   4716  CG  MET C 474      71.970  58.870  50.040  1.00  0.00           C 
ATOM   4717  HG1 MET C 474      71.770  58.120  49.250  1.00  0.00           H 
ATOM   4718  HG2 MET C 474      72.380  58.260  50.870  1.00  0.00           H 
ATOM   4719  SD  MET C 474      70.480  59.650  50.640  1.00  0.00           S 
ATOM   4720  CE  MET C 474      69.930  58.120  51.610  1.00  0.00           C 
ATOM   4721  HE1 MET C 474      70.340  57.980  52.630  1.00  0.00           H 
ATOM   4722  HE2 MET C 474      68.880  58.280  51.940  1.00  0.00           H 
ATOM   4723  HE3 MET C 474      69.940  57.170  51.040  1.00  0.00           H 
ATOM   4724  C   MET C 474      74.190  61.490  48.280  1.00  0.00           C 
ATOM   4725  O   MET C 474      74.500  62.030  47.200  1.00  0.00           O 
ATOM   4726  N   LEU C 475      74.920  61.810  49.370  1.00  0.00           N 
ATOM   4727  HN  LEU C 475      74.450  61.760  50.250  1.00  0.00           H 
ATOM   4728  CA  LEU C 475      76.160  62.610  49.290  1.00  0.00           C 
ATOM   4729  HA  LEU C 475      76.110  63.180  48.380  1.00  0.00           H 
ATOM   4730  CB  LEU C 475      76.180  63.400  50.690  1.00  0.00           C 
ATOM   4731  HB1 LEU C 475      75.150  63.380  51.110  1.00  0.00           H 
ATOM   4732  HB2 LEU C 475      76.770  62.900  51.480  1.00  0.00           H 
ATOM   4733  CG  LEU C 475      76.690  64.910  50.620  1.00  0.00           C 
ATOM   4734  HG  LEU C 475      76.410  65.240  51.640  1.00  0.00           H 
ATOM   4735  CD1 LEU C 475      75.960  65.780  49.620  1.00  0.00           C 
ATOM   4736 1HD1 LEU C 475      76.330  66.820  49.500  1.00  0.00           H 
ATOM   4737 2HD1 LEU C 475      75.920  65.390  48.580  1.00  0.00           H 
ATOM   4738 3HD1 LEU C 475      74.920  65.950  49.970  1.00  0.00           H 
ATOM   4739  CD2 LEU C 475      78.210  65.100  50.490  1.00  0.00           C 
ATOM   4740 1HD2 LEU C 475      78.600  64.370  49.750  1.00  0.00           H 
ATOM   4741 2HD2 LEU C 475      78.360  66.160  50.180  1.00  0.00           H 
ATOM   4742 3HD2 LEU C 475      78.800  64.950  51.420  1.00  0.00           H 
ATOM   4743  C   LEU C 475      77.290  61.680  49.120  1.00  0.00           C 
ATOM   4744  O   LEU C 475      78.430  61.980  49.380  1.00  0.00           O 
ATOM   4745  N   GLY C 476      77.050  60.550  48.430  1.00  0.00           N 
ATOM   4746  HN  GLY C 476      76.090  60.450  48.180  1.00  0.00           H 
ATOM   4747  CA  GLY C 476      77.950  59.560  47.920  1.00  0.00           C 
ATOM   4748  HA1 GLY C 476      78.760  59.300  48.590  1.00  0.00           H 
ATOM   4749  HA2 GLY C 476      77.350  58.750  47.530  1.00  0.00           H 
ATOM   4750  C   GLY C 476      78.670  60.040  46.670  1.00  0.00           C 
ATOM   4751  O   GLY C 476      79.870  59.770  46.540  1.00  0.00           O 
ATOM   4752  N   PRO C 477      77.980  60.700  45.750  1.00  0.00           N 
ATOM   4753  CD  PRO C 477      76.680  60.230  45.340  1.00  0.00           C 
ATOM   4754  HD1 PRO C 477      75.890  60.460  46.080  1.00  0.00           H 
ATOM   4755  HD2 PRO C 477      76.580  59.120  45.300  1.00  0.00           H 
ATOM   4756  CA  PRO C 477      78.560  61.470  44.690  1.00  0.00           C 
ATOM   4757  HA  PRO C 477      79.330  60.900  44.200  1.00  0.00           H 
ATOM   4758  CB  PRO C 477      77.400  61.880  43.850  1.00  0.00           C 
ATOM   4759  HB1 PRO C 477      76.930  62.770  44.310  1.00  0.00           H 
ATOM   4760  HB2 PRO C 477      77.680  62.080  42.790  1.00  0.00           H 
ATOM   4761  CG  PRO C 477      76.320  60.830  43.960  1.00  0.00           C 
ATOM   4762  HG1 PRO C 477      75.340  61.340  44.010  1.00  0.00           H 
ATOM   4763  HG2 PRO C 477      76.540  60.020  43.230  1.00  0.00           H 
ATOM   4764  C   PRO C 477      79.270  62.660  45.220  1.00  0.00           C 
ATOM   4765  O   PRO C 477      80.240  63.030  44.590  1.00  0.00           O 
ATOM   4766  N   PHE C 478      78.900  63.320  46.310  1.00  0.00           N 
ATOM   4767  HN  PHE C 478      78.150  63.170  46.940  1.00  0.00           H 
ATOM   4768  CA  PHE C 478      79.660  64.470  46.820  1.00  0.00           C 
ATOM   4769  HA  PHE C 478      80.180  64.850  45.950  1.00  0.00           H 
ATOM   4770  CB  PHE C 478      78.680  65.580  47.320  1.00  0.00           C 
ATOM   4771  HB1 PHE C 478      77.950  64.910  47.820  1.00  0.00           H 
ATOM   4772  HB2 PHE C 478      79.070  66.260  48.110  1.00  0.00           H 
ATOM   4773  CG  PHE C 478      78.060  66.290  46.210  1.00  0.00           C 
ATOM   4774  CD1 PHE C 478      78.680  67.510  45.890  1.00  0.00           C 
ATOM   4775  HD1 PHE C 478      79.430  67.980  46.520  1.00  0.00           H 
ATOM   4776  CE1 PHE C 478      78.260  68.140  44.780  1.00  0.00           C 
ATOM   4777  HE1 PHE C 478      78.500  69.190  44.700  1.00  0.00           H 
ATOM   4778  CZ  PHE C 478      77.200  67.640  43.980  1.00  0.00           C 
ATOM   4779  HZ  PHE C 478      76.810  68.160  43.120  1.00  0.00           H 
ATOM   4780  CD2 PHE C 478      76.980  65.840  45.480  1.00  0.00           C 
ATOM   4781  HD2 PHE C 478      76.600  64.910  45.890  1.00  0.00           H 
ATOM   4782  CE2 PHE C 478      76.640  66.400  44.290  1.00  0.00           C 
ATOM   4783  HE2 PHE C 478      75.890  65.900  43.690  1.00  0.00           H 
ATOM   4784  C   PHE C 478      80.690  64.050  47.880  1.00  0.00           C 
ATOM   4785  O   PHE C 478      81.490  64.910  48.340  1.00  0.00           O 
ATOM   4786  N   THR C 479      80.780  62.710  48.150  1.00  0.00           N 
ATOM   4787  HN  THR C 479      80.080  62.170  47.700  1.00  0.00           H 
ATOM   4788  CA  THR C 479      81.880  62.130  48.830  1.00  0.00           C 
ATOM   4789  HA  THR C 479      82.200  62.730  49.670  1.00  0.00           H 
ATOM   4790  CB  THR C 479      81.470  60.800  49.540  1.00  0.00           C 
ATOM   4791  HB  THR C 479      80.570  60.400  49.020  1.00  0.00           H 
ATOM   4792  OG1 THR C 479      81.170  60.980  50.920  1.00  0.00           O 
ATOM   4793  HG1 THR C 479      80.300  61.380  50.940  1.00  0.00           H 
ATOM   4794  CG2 THR C 479      82.540  59.680  49.530  1.00  0.00           C 
ATOM   4795 1HG2 THR C 479      82.690  59.300  48.500  1.00  0.00           H 
ATOM   4796 2HG2 THR C 479      83.450  60.130  49.990  1.00  0.00           H 
ATOM   4797 3HG2 THR C 479      82.210  58.940  50.290  1.00  0.00           H 
ATOM   4798  C   THR C 479      83.050  62.050  47.910  1.00  0.00           C 
ATOM   4799  O   THR C 479      84.230  62.040  48.320  1.00  0.00           O 
ATOM   4800  N   ILE C 480      82.860  62.010  46.610  1.00  0.00           N 
ATOM   4801  HN  ILE C 480      81.930  61.780  46.330  1.00  0.00           H 
ATOM   4802  CA  ILE C 480      83.860  62.270  45.600  1.00  0.00           C 
ATOM   4803  HA  ILE C 480      84.680  61.590  45.760  1.00  0.00           H 
ATOM   4804  CB  ILE C 480      83.420  62.180  44.130  1.00  0.00           C 
ATOM   4805  HB  ILE C 480      82.850  63.060  43.770  1.00  0.00           H 
ATOM   4806  CG2 ILE C 480      84.750  62.130  43.240  1.00  0.00           C 
ATOM   4807 1HG2 ILE C 480      84.500  61.900  42.180  1.00  0.00           H 
ATOM   4808 2HG2 ILE C 480      85.190  63.140  43.360  1.00  0.00           H 
ATOM   4809 3HG2 ILE C 480      85.480  61.410  43.670  1.00  0.00           H 
ATOM   4810  CG1 ILE C 480      82.540  60.910  44.030  1.00  0.00           C 
ATOM   4811 1HG1 ILE C 480      83.220  60.060  44.250  1.00  0.00           H 
ATOM   4812 2HG1 ILE C 480      81.740  60.960  44.800  1.00  0.00           H 
ATOM   4813  CD  ILE C 480      81.990  60.810  42.560  1.00  0.00           C 
ATOM   4814  HD1 ILE C 480      81.460  61.770  42.400  1.00  0.00           H 
ATOM   4815  HD2 ILE C 480      82.700  60.720  41.710  1.00  0.00           H 
ATOM   4816  HD3 ILE C 480      81.200  60.030  42.530  1.00  0.00           H 
ATOM   4817  C   ILE C 480      84.500  63.620  45.800  1.00  0.00           C 
ATOM   4818  O   ILE C 480      85.720  63.740  45.770  1.00  0.00           O 
ATOM   4819  N   MET C 481      83.730  64.690  46.100  1.00  0.00           N 
ATOM   4820  HN  MET C 481      82.730  64.730  46.110  1.00  0.00           H 
ATOM   4821  CA  MET C 481      84.290  65.990  46.390  1.00  0.00           C 
ATOM   4822  HA  MET C 481      84.940  66.260  45.570  1.00  0.00           H 
ATOM   4823  CB  MET C 481      83.250  67.060  46.360  1.00  0.00           C 
ATOM   4824  HB1 MET C 481      82.310  66.570  46.700  1.00  0.00           H 
ATOM   4825  HB2 MET C 481      83.490  67.860  47.090  1.00  0.00           H 
ATOM   4826  CG  MET C 481      82.970  67.790  45.010  1.00  0.00           C 
ATOM   4827  HG1 MET C 481      83.870  68.430  44.910  1.00  0.00           H 
ATOM   4828  HG2 MET C 481      82.960  67.080  44.160  1.00  0.00           H 
ATOM   4829  SD  MET C 481      81.640  69.070  44.960  1.00  0.00           S 
ATOM   4830  CE  MET C 481      82.010  69.940  46.510  1.00  0.00           C 
ATOM   4831  HE1 MET C 481      81.400  70.860  46.650  1.00  0.00           H 
ATOM   4832  HE2 MET C 481      81.730  69.300  47.370  1.00  0.00           H 
ATOM   4833  HE3 MET C 481      83.090  70.160  46.610  1.00  0.00           H 
ATOM   4834  C   MET C 481      85.150  66.020  47.600  1.00  0.00           C 
ATOM   4835  O   MET C 481      86.280  66.430  47.460  1.00  0.00           O 
ATOM   4836  N   ILE C 482      84.800  65.510  48.740  1.00  0.00           N 
ATOM   4837  HN  ILE C 482      83.950  65.000  48.850  1.00  0.00           H 
ATOM   4838  CA  ILE C 482      85.730  65.370  49.930  1.00  0.00           C 
ATOM   4839  HA  ILE C 482      86.030  66.380  50.190  1.00  0.00           H 
ATOM   4840  CB  ILE C 482      85.030  65.060  51.240  1.00  0.00           C 
ATOM   4841  HB  ILE C 482      84.190  65.780  51.280  1.00  0.00           H 
ATOM   4842  CG2 ILE C 482      84.370  63.670  51.310  1.00  0.00           C 
ATOM   4843 1HG2 ILE C 482      85.210  63.010  51.610  1.00  0.00           H 
ATOM   4844 2HG2 ILE C 482      83.590  63.570  52.100  1.00  0.00           H 
ATOM   4845 3HG2 ILE C 482      83.950  63.350  50.330  1.00  0.00           H 
ATOM   4846  CG1 ILE C 482      85.980  65.400  52.440  1.00  0.00           C 
ATOM   4847 1HG1 ILE C 482      86.650  64.530  52.610  1.00  0.00           H 
ATOM   4848 2HG1 ILE C 482      86.550  66.350  52.390  1.00  0.00           H 
ATOM   4849  CD  ILE C 482      85.090  65.630  53.660  1.00  0.00           C 
ATOM   4850  HD1 ILE C 482      84.480  64.710  53.810  1.00  0.00           H 
ATOM   4851  HD2 ILE C 482      85.750  65.720  54.550  1.00  0.00           H 
ATOM   4852  HD3 ILE C 482      84.430  66.520  53.570  1.00  0.00           H 
ATOM   4853  C   ILE C 482      86.950  64.500  49.730  1.00  0.00           C 
ATOM   4854  O   ILE C 482      88.060  64.910  50.120  1.00  0.00           O 
ATOM   4855  N   GLN C 483      86.880  63.400  48.980  1.00  0.00           N 
ATOM   4856  HN  GLN C 483      86.030  62.990  48.650  1.00  0.00           H 
ATOM   4857  CA  GLN C 483      88.070  62.660  48.520  1.00  0.00           C 
ATOM   4858  HA  GLN C 483      88.710  62.570  49.390  1.00  0.00           H 
ATOM   4859  CB  GLN C 483      87.730  61.180  48.190  1.00  0.00           C 
ATOM   4860  HB1 GLN C 483      87.000  61.170  47.360  1.00  0.00           H 
ATOM   4861  HB2 GLN C 483      88.620  60.630  47.820  1.00  0.00           H 
ATOM   4862  CG  GLN C 483      86.970  60.520  49.400  1.00  0.00           C 
ATOM   4863  HG1 GLN C 483      85.990  61.010  49.610  1.00  0.00           H 
ATOM   4864  HG2 GLN C 483      86.740  59.460  49.170  1.00  0.00           H 
ATOM   4865  CD  GLN C 483      87.800  60.610  50.600  1.00  0.00           C 
ATOM   4866  OE1 GLN C 483      88.880  60.030  50.580  1.00  0.00           O 
ATOM   4867  NE2 GLN C 483      87.360  61.180  51.710  1.00  0.00           N 
ATOM   4868 1HE2 GLN C 483      86.450  61.600  51.730  1.00  0.00           H 
ATOM   4869 2HE2 GLN C 483      87.980  61.050  52.490  1.00  0.00           H 
ATOM   4870  C   GLN C 483      88.990  63.330  47.450  1.00  0.00           C 
ATOM   4871  O   GLN C 483      90.180  63.170  47.470  1.00  0.00           O 
ATOM   4872  N   LYS C 484      88.430  64.130  46.520  1.00  0.00           N 
ATOM   4873  HN  LYS C 484      87.440  64.230  46.440  1.00  0.00           H 
ATOM   4874  CA  LYS C 484      89.080  64.900  45.560  1.00  0.00           C 
ATOM   4875  HA  LYS C 484      90.020  64.450  45.260  1.00  0.00           H 
ATOM   4876  CB  LYS C 484      88.230  64.960  44.270  1.00  0.00           C 
ATOM   4877  HB1 LYS C 484      88.400  63.970  43.800  1.00  0.00           H 
ATOM   4878  HB2 LYS C 484      87.150  65.030  44.530  1.00  0.00           H 
ATOM   4879  CG  LYS C 484      88.540  66.090  43.240  1.00  0.00           C 
ATOM   4880  HG1 LYS C 484      89.610  66.330  43.050  1.00  0.00           H 
ATOM   4881  HG2 LYS C 484      88.160  65.850  42.230  1.00  0.00           H 
ATOM   4882  CD  LYS C 484      87.680  67.370  43.590  1.00  0.00           C 
ATOM   4883  HD1 LYS C 484      86.620  67.260  43.270  1.00  0.00           H 
ATOM   4884  HD2 LYS C 484      87.690  67.520  44.690  1.00  0.00           H 
ATOM   4885  CE  LYS C 484      88.130  68.620  42.890  1.00  0.00           C 
ATOM   4886  HE1 LYS C 484      88.170  68.420  41.800  1.00  0.00           H 
ATOM   4887  HE2 LYS C 484      87.350  69.370  43.150  1.00  0.00           H 
ATOM   4888  NZ  LYS C 484      89.430  69.080  43.440  1.00  0.00           N 
ATOM   4889  HZ1 LYS C 484      89.500  68.780  44.430  1.00  0.00           H 
ATOM   4890  HZ2 LYS C 484      90.160  68.820  42.750  1.00  0.00           H 
ATOM   4891  HZ3 LYS C 484      89.350  70.110  43.510  1.00  0.00           H 
ATOM   4892  C   LYS C 484      89.460  66.270  46.160  1.00  0.00           C 
ATOM   4893  O   LYS C 484      90.140  67.030  45.620  1.00  0.00           O 
ATOM   4894  N   MET C 485      89.230  66.440  47.470  1.00  0.00           N 
ATOM   4895  HN  MET C 485      88.480  65.880  47.800  1.00  0.00           H 
ATOM   4896  CA  MET C 485      89.890  67.500  48.300  1.00  0.00           C 
ATOM   4897  HA  MET C 485      90.190  68.310  47.650  1.00  0.00           H 
ATOM   4898  CB  MET C 485      89.030  68.130  49.460  1.00  0.00           C 
ATOM   4899  HB1 MET C 485      88.560  67.240  49.920  1.00  0.00           H 
ATOM   4900  HB2 MET C 485      89.750  68.570  50.180  1.00  0.00           H 
ATOM   4901  CG  MET C 485      87.960  69.200  49.030  1.00  0.00           C 
ATOM   4902  HG1 MET C 485      88.550  69.990  48.520  1.00  0.00           H 
ATOM   4903  HG2 MET C 485      87.240  68.690  48.360  1.00  0.00           H 
ATOM   4904  SD  MET C 485      87.110  69.740  50.470  1.00  0.00           S 
ATOM   4905  CE  MET C 485      85.860  70.710  49.620  1.00  0.00           C 
ATOM   4906  HE1 MET C 485      86.330  71.620  49.180  1.00  0.00           H 
ATOM   4907  HE2 MET C 485      85.390  70.140  48.790  1.00  0.00           H 
ATOM   4908  HE3 MET C 485      85.080  71.010  50.350  1.00  0.00           H 
ATOM   4909  C   MET C 485      91.160  66.840  48.830  1.00  0.00           C 
ATOM   4910  O   MET C 485      91.950  67.450  49.520  1.00  0.00           O 
ATOM   4911  N   ILE C 486      91.470  65.570  48.520  1.00  0.00           N 
ATOM   4912  HN  ILE C 486      90.750  65.030  48.090  1.00  0.00           H 
ATOM   4913  CA  ILE C 486      92.780  64.970  48.690  1.00  0.00           C 
ATOM   4914  HA  ILE C 486      93.410  65.580  49.320  1.00  0.00           H 
ATOM   4915  CB  ILE C 486      92.780  63.530  49.420  1.00  0.00           C 
ATOM   4916  HB  ILE C 486      92.630  62.770  48.620  1.00  0.00           H 
ATOM   4917  CG2 ILE C 486      94.130  63.060  50.080  1.00  0.00           C 
ATOM   4918 1HG2 ILE C 486      94.750  62.730  49.220  1.00  0.00           H 
ATOM   4919 2HG2 ILE C 486      94.560  63.870  50.700  1.00  0.00           H 
ATOM   4920 3HG2 ILE C 486      94.060  62.110  50.650  1.00  0.00           H 
ATOM   4921  CG1 ILE C 486      91.600  63.370  50.380  1.00  0.00           C 
ATOM   4922 1HG1 ILE C 486      90.590  63.530  49.950  1.00  0.00           H 
ATOM   4923 2HG1 ILE C 486      91.590  62.310  50.700  1.00  0.00           H 
ATOM   4924  CD  ILE C 486      91.560  64.270  51.660  1.00  0.00           C 
ATOM   4925  HD1 ILE C 486      90.790  64.020  52.420  1.00  0.00           H 
ATOM   4926  HD2 ILE C 486      92.510  64.230  52.230  1.00  0.00           H 
ATOM   4927  HD3 ILE C 486      91.480  65.360  51.440  1.00  0.00           H 
ATOM   4928  C   ILE C 486      93.610  65.060  47.470  1.00  0.00           C 
ATOM   4929  O   ILE C 486      94.570  64.340  47.260  1.00  0.00           O 
ATOM   4930  N   PHE C 487      93.300  66.130  46.650  1.00  0.00           N 
ATOM   4931  HN  PHE C 487      92.380  66.520  46.710  1.00  0.00           H 
ATOM   4932  CA  PHE C 487      94.360  66.860  45.970  1.00  0.00           C 
ATOM   4933  HA  PHE C 487      94.890  66.150  45.360  1.00  0.00           H 
ATOM   4934  CB  PHE C 487      93.790  67.970  45.000  1.00  0.00           C 
ATOM   4935  HB1 PHE C 487      94.590  68.350  44.320  1.00  0.00           H 
ATOM   4936  HB2 PHE C 487      93.020  67.460  44.380  1.00  0.00           H 
ATOM   4937  CG  PHE C 487      93.200  69.160  45.590  1.00  0.00           C 
ATOM   4938  CD1 PHE C 487      92.750  69.290  46.920  1.00  0.00           C 
ATOM   4939  HD1 PHE C 487      92.970  68.470  47.590  1.00  0.00           H 
ATOM   4940  CE1 PHE C 487      92.080  70.440  47.340  1.00  0.00           C 
ATOM   4941  HE1 PHE C 487      91.800  70.580  48.370  1.00  0.00           H 
ATOM   4942  CZ  PHE C 487      91.790  71.410  46.380  1.00  0.00           C 
ATOM   4943  HZ  PHE C 487      91.340  72.300  46.790  1.00  0.00           H 
ATOM   4944  CD2 PHE C 487      93.040  70.210  44.760  1.00  0.00           C 
ATOM   4945  HD2 PHE C 487      93.450  70.160  43.760  1.00  0.00           H 
ATOM   4946  CE2 PHE C 487      92.290  71.330  45.090  1.00  0.00           C 
ATOM   4947  HE2 PHE C 487      92.090  72.150  44.410  1.00  0.00           H 
ATOM   4948  C   PHE C 487      95.420  67.510  46.810  1.00  0.00           C 
ATOM   4949  O   PHE C 487      95.330  67.430  48.050  1.00  0.00           O 
ATOM   4950  N   GLY C 488      96.360  68.180  46.170  1.00  0.00           N 
ATOM   4951  HN  GLY C 488      96.340  68.210  45.170  1.00  0.00           H 
ATOM   4952  CA  GLY C 488      97.460  68.920  46.780  1.00  0.00           C 
ATOM   4953  HA1 GLY C 488      98.170  68.190  47.150  1.00  0.00           H 
ATOM   4954  HA2 GLY C 488      97.820  69.620  46.040  1.00  0.00           H 
ATOM   4955  C   GLY C 488      97.010  69.860  47.850  1.00  0.00           C 
ATOM   4956  O   GLY C 488      97.540  69.820  49.000  1.00  0.00           O 
ATOM   4957  N   ASP C 489      96.080  70.810  47.600  1.00  0.00           N 
ATOM   4958  HN  ASP C 489      95.570  71.000  46.760  1.00  0.00           H 
ATOM   4959  CA  ASP C 489      96.000  71.950  48.500  1.00  0.00           C 
ATOM   4960  HA  ASP C 489      96.980  72.380  48.640  1.00  0.00           H 
ATOM   4961  CB  ASP C 489      95.170  73.130  47.880  1.00  0.00           C 
ATOM   4962  HB1 ASP C 489      94.250  72.780  47.360  1.00  0.00           H 
ATOM   4963  HB2 ASP C 489      95.030  74.020  48.530  1.00  0.00           H 
ATOM   4964  CG  ASP C 489      95.990  73.700  46.780  1.00  0.00           C 
ATOM   4965  OD1 ASP C 489      97.110  74.140  47.100  1.00  0.00           O 
ATOM   4966  OD2 ASP C 489      95.610  73.690  45.600  1.00  0.00           O 
ATOM   4967  C   ASP C 489      95.530  71.670  49.920  1.00  0.00           C 
ATOM   4968  O   ASP C 489      96.110  72.200  50.890  1.00  0.00           O 
ATOM   4969  N   LEU C 490      94.600  70.730  50.060  1.00  0.00           N 
ATOM   4970  HN  LEU C 490      94.220  70.230  49.290  1.00  0.00           H 
ATOM   4971  CA  LEU C 490      94.280  70.180  51.400  1.00  0.00           C 
ATOM   4972  HA  LEU C 490      94.120  71.100  51.950  1.00  0.00           H 
ATOM   4973  CB  LEU C 490      93.050  69.340  51.400  1.00  0.00           C 
ATOM   4974  HB1 LEU C 490      92.500  69.480  50.440  1.00  0.00           H 
ATOM   4975  HB2 LEU C 490      93.300  68.260  51.450  1.00  0.00           H 
ATOM   4976  CG  LEU C 490      92.120  69.650  52.520  1.00  0.00           C 
ATOM   4977  HG  LEU C 490      92.690  69.770  53.470  1.00  0.00           H 
ATOM   4978  CD1 LEU C 490      91.310  70.890  52.330  1.00  0.00           C 
ATOM   4979 1HD1 LEU C 490      90.840  71.240  53.280  1.00  0.00           H 
ATOM   4980 2HD1 LEU C 490      91.940  71.720  51.930  1.00  0.00           H 
ATOM   4981 3HD1 LEU C 490      90.540  70.800  51.540  1.00  0.00           H 
ATOM   4982  CD2 LEU C 490      91.250  68.460  52.840  1.00  0.00           C 
ATOM   4983 1HD2 LEU C 490      91.870  67.550  52.980  1.00  0.00           H 
ATOM   4984 2HD2 LEU C 490      90.430  68.620  53.570  1.00  0.00           H 
ATOM   4985 3HD2 LEU C 490      90.770  68.260  51.860  1.00  0.00           H 
ATOM   4986  C   LEU C 490      95.400  69.530  52.190  1.00  0.00           C 
ATOM   4987  O   LEU C 490      95.470  69.650  53.390  1.00  0.00           O 
ATOM   4988  N   MET C 491      96.340  68.890  51.570  1.00  0.00           N 
ATOM   4989  HN  MET C 491      96.280  68.830  50.580  1.00  0.00           H 
ATOM   4990  CA  MET C 491      97.400  68.310  52.280  1.00  0.00           C 
ATOM   4991  HA  MET C 491      97.110  67.830  53.200  1.00  0.00           H 
ATOM   4992  CB  MET C 491      97.860  67.100  51.260  1.00  0.00           C 
ATOM   4993  HB1 MET C 491      96.910  66.560  51.040  1.00  0.00           H 
ATOM   4994  HB2 MET C 491      98.300  67.520  50.330  1.00  0.00           H 
ATOM   4995  CG  MET C 491      98.730  66.050  51.980  1.00  0.00           C 
ATOM   4996  HG1 MET C 491      98.860  65.270  51.200  1.00  0.00           H 
ATOM   4997  HG2 MET C 491      99.690  66.560  52.200  1.00  0.00           H 
ATOM   4998  SD  MET C 491      98.030  65.200  53.440  1.00  0.00           S
[truncated: 1,752,079 more chars]
