# Supplementary material for: Molecular pathway and structural mechanism of human oncochannel TRPV6 inhibition by the phytocannabinoid tetrahydrocannabivarin
Source: Nat Commun. 2023 Aug 2;14:4630. doi: 10.1038/s41467-023-40362-2 (PMC10397291; doi:10.1038/s41467-023-40362-2)
Supplement: Supplementary file 5 — Supplementary Data 2 [file 41467_2023_40362_MOESM5_ESM.zip › Supplementary Data 2/fwd_run3.pdb]

t=0
MODEL 1                                                                        
CRYST1   67.440   67.390   59.650  90.00  90.00  90.00 P 1           1
ATOM      1  N   MET A 454      75.710 111.710  71.670  1.00  0.00           N 
ATOM      2  HN  MET A 454      75.380 111.830  72.600  1.00  0.00           H 
ATOM      3  CA  MET A 454      77.200 111.530  71.460  1.00  0.00           C 
ATOM      4  HA  MET A 454      77.480 112.350  70.820  1.00  0.00           H 
ATOM      5  CB  MET A 454      77.940 111.520  72.830  1.00  0.00           C 
ATOM      6  HB1 MET A 454      77.560 110.680  73.450  1.00  0.00           H 
ATOM      7  HB2 MET A 454      79.010 111.250  72.670  1.00  0.00           H 
ATOM      8  CG  MET A 454      77.910 112.870  73.600  1.00  0.00           C 
ATOM      9  HG1 MET A 454      78.740 113.520  73.240  1.00  0.00           H 
ATOM     10  HG2 MET A 454      76.900 113.330  73.580  1.00  0.00           H 
ATOM     11  SD  MET A 454      78.460 112.530  75.310  1.00  0.00           S 
ATOM     12  CE  MET A 454      79.170 114.180  75.470  1.00  0.00           C 
ATOM     13  HE1 MET A 454      79.360 114.370  76.550  1.00  0.00           H 
ATOM     14  HE2 MET A 454      80.120 114.350  74.930  1.00  0.00           H 
ATOM     15  HE3 MET A 454      78.540 115.040  75.170  1.00  0.00           H 
ATOM     16  C   MET A 454      77.480 110.200  70.750  1.00  0.00           C 
ATOM     17  O   MET A 454      78.140 110.210  69.730  1.00  0.00           O 
ATOM     18  N   SER A 455      76.810 109.110  71.160  1.00  0.00           N 
ATOM     19  HN  SER A 455      76.140 109.140  71.900  1.00  0.00           H 
ATOM     20  CA  SER A 455      76.880 107.770  70.560  1.00  0.00           C 
ATOM     21  HA  SER A 455      77.950 107.640  70.470  1.00  0.00           H 
ATOM     22  CB  SER A 455      76.260 106.650  71.520  1.00  0.00           C 
ATOM     23  HB1 SER A 455      75.160 106.830  71.480  1.00  0.00           H 
ATOM     24  HB2 SER A 455      76.510 105.620  71.170  1.00  0.00           H 
ATOM     25  OG  SER A 455      76.710 106.780  72.820  1.00  0.00           O 
ATOM     26  HG1 SER A 455      76.310 107.570  73.190  1.00  0.00           H 
ATOM     27  C   SER A 455      76.470 107.640  69.180  1.00  0.00           C 
ATOM     28  O   SER A 455      77.070 106.970  68.340  1.00  0.00           O 
ATOM     29  N   PHE A 456      75.450 108.390  68.840  1.00  0.00           N 
ATOM     30  HN  PHE A 456      75.130 109.080  69.490  1.00  0.00           H 
ATOM     31  CA  PHE A 456      75.090 108.550  67.490  1.00  0.00           C 
ATOM     32  HA  PHE A 456      75.200 107.680  66.870  1.00  0.00           H 
ATOM     33  CB  PHE A 456      73.770 109.360  67.210  1.00  0.00           C 
ATOM     34  HB1 PHE A 456      73.740 110.130  68.010  1.00  0.00           H 
ATOM     35  HB2 PHE A 456      73.740 109.800  66.190  1.00  0.00           H 
ATOM     36  CG  PHE A 456      72.610 108.440  67.350  1.00  0.00           C 
ATOM     37  CD1 PHE A 456      72.470 107.380  66.410  1.00  0.00           C 
ATOM     38  HD1 PHE A 456      73.280 107.220  65.720  1.00  0.00           H 
ATOM     39  CE1 PHE A 456      71.350 106.630  66.380  1.00  0.00           C 
ATOM     40  HE1 PHE A 456      71.300 105.870  65.610  1.00  0.00           H 
ATOM     41  CZ  PHE A 456      70.280 106.880  67.240  1.00  0.00           C 
ATOM     42  HZ  PHE A 456      69.480 106.160  67.320  1.00  0.00           H 
ATOM     43  CD2 PHE A 456      71.510 108.750  68.150  1.00  0.00           C 
ATOM     44  HD2 PHE A 456      71.590 109.630  68.770  1.00  0.00           H 
ATOM     45  CE2 PHE A 456      70.370 107.950  68.200  1.00  0.00           C 
ATOM     46  HE2 PHE A 456      69.510 108.190  68.800  1.00  0.00           H 
ATOM     47  C   PHE A 456      76.180 109.370  66.700  1.00  0.00           C 
ATOM     48  O   PHE A 456      76.740 108.940  65.670  1.00  0.00           O 
ATOM     49  N   ALA A 457      76.600 110.540  67.230  1.00  0.00           N 
ATOM     50  HN  ALA A 457      76.250 110.760  68.140  1.00  0.00           H 
ATOM     51  CA  ALA A 457      77.650 111.360  66.640  1.00  0.00           C 
ATOM     52  HA  ALA A 457      77.360 111.690  65.650  1.00  0.00           H 
ATOM     53  CB  ALA A 457      77.930 112.560  67.410  1.00  0.00           C 
ATOM     54  HB1 ALA A 457      78.450 113.270  66.730  1.00  0.00           H 
ATOM     55  HB2 ALA A 457      77.030 113.200  67.480  1.00  0.00           H 
ATOM     56  HB3 ALA A 457      78.360 112.500  68.430  1.00  0.00           H 
ATOM     57  C   ALA A 457      79.010 110.640  66.420  1.00  0.00           C 
ATOM     58  O   ALA A 457      79.710 110.820  65.390  1.00  0.00           O 
ATOM     59  N   LEU A 458      79.420 109.850  67.410  1.00  0.00           N 
ATOM     60  HN  LEU A 458      78.910 109.710  68.260  1.00  0.00           H 
ATOM     61  CA  LEU A 458      80.610 109.080  67.270  1.00  0.00           C 
ATOM     62  HA  LEU A 458      81.320 109.840  66.990  1.00  0.00           H 
ATOM     63  CB  LEU A 458      81.020 108.210  68.560  1.00  0.00           C 
ATOM     64  HB1 LEU A 458      80.070 107.790  68.950  1.00  0.00           H 
ATOM     65  HB2 LEU A 458      81.640 107.350  68.230  1.00  0.00           H 
ATOM     66  CG  LEU A 458      81.880 108.990  69.570  1.00  0.00           C 
ATOM     67  HG  LEU A 458      82.050 108.230  70.360  1.00  0.00           H 
ATOM     68  CD1 LEU A 458      83.290 109.360  69.110  1.00  0.00           C 
ATOM     69 1HD1 LEU A 458      83.370 110.380  68.670  1.00  0.00           H 
ATOM     70 2HD1 LEU A 458      83.980 109.250  69.970  1.00  0.00           H 
ATOM     71 3HD1 LEU A 458      83.620 108.600  68.370  1.00  0.00           H 
ATOM     72  CD2 LEU A 458      81.260 110.200  70.310  1.00  0.00           C 
ATOM     73 1HD2 LEU A 458      80.310 109.870  70.780  1.00  0.00           H 
ATOM     74 2HD2 LEU A 458      81.990 110.590  71.060  1.00  0.00           H 
ATOM     75 3HD2 LEU A 458      81.070 110.980  69.550  1.00  0.00           H 
ATOM     76  C   LEU A 458      80.640 108.060  66.110  1.00  0.00           C 
ATOM     77  O   LEU A 458      81.620 108.070  65.310  1.00  0.00           O 
ATOM     78  N   VAL A 459      79.540 107.290  65.970  1.00  0.00           N 
ATOM     79  HN  VAL A 459      78.800 107.290  66.640  1.00  0.00           H 
ATOM     80  CA  VAL A 459      79.410 106.420  64.820  1.00  0.00           C 
ATOM     81  HA  VAL A 459      80.300 105.800  64.760  1.00  0.00           H 
ATOM     82  CB  VAL A 459      78.220 105.440  65.120  1.00  0.00           C 
ATOM     83  HB  VAL A 459      77.350 106.100  65.340  1.00  0.00           H 
ATOM     84  CG1 VAL A 459      77.870 104.650  63.870  1.00  0.00           C 
ATOM     85 1HG1 VAL A 459      78.850 104.260  63.510  1.00  0.00           H 
ATOM     86 2HG1 VAL A 459      77.170 103.840  64.180  1.00  0.00           H 
ATOM     87 3HG1 VAL A 459      77.440 105.300  63.080  1.00  0.00           H 
ATOM     88  CG2 VAL A 459      78.580 104.480  66.270  1.00  0.00           C 
ATOM     89 1HG2 VAL A 459      79.480 103.900  65.990  1.00  0.00           H 
ATOM     90 2HG2 VAL A 459      78.800 105.040  67.210  1.00  0.00           H 
ATOM     91 3HG2 VAL A 459      77.670 103.910  66.560  1.00  0.00           H 
ATOM     92  C   VAL A 459      79.280 107.180  63.500  1.00  0.00           C 
ATOM     93  O   VAL A 459      79.960 106.920  62.530  1.00  0.00           O 
ATOM     94  N   LEU A 460      78.330 108.150  63.500  1.00  0.00           N 
ATOM     95  HN  LEU A 460      77.650 108.280  64.220  1.00  0.00           H 
ATOM     96  CA  LEU A 460      78.190 108.990  62.320  1.00  0.00           C 
ATOM     97  HA  LEU A 460      78.030 108.290  61.520  1.00  0.00           H 
ATOM     98  CB  LEU A 460      76.830 109.780  62.430  1.00  0.00           C 
ATOM     99  HB1 LEU A 460      76.680 110.330  63.380  1.00  0.00           H 
ATOM    100  HB2 LEU A 460      76.880 110.550  61.640  1.00  0.00           H 
ATOM    101  CG  LEU A 460      75.550 108.910  62.080  1.00  0.00           C 
ATOM    102  HG  LEU A 460      75.780 108.380  61.130  1.00  0.00           H 
ATOM    103  CD1 LEU A 460      75.160 107.750  63.030  1.00  0.00           C 
ATOM    104 1HD1 LEU A 460      74.330 107.170  62.560  1.00  0.00           H 
ATOM    105 2HD1 LEU A 460      76.040 107.120  63.270  1.00  0.00           H 
ATOM    106 3HD1 LEU A 460      74.840 108.210  63.990  1.00  0.00           H 
ATOM    107  CD2 LEU A 460      74.360 109.820  61.840  1.00  0.00           C 
ATOM    108 1HD2 LEU A 460      74.660 110.540  61.040  1.00  0.00           H 
ATOM    109 2HD2 LEU A 460      73.460 109.250  61.540  1.00  0.00           H 
ATOM    110 3HD2 LEU A 460      74.040 110.380  62.740  1.00  0.00           H 
ATOM    111  C   LEU A 460      79.310 109.840  61.860  1.00  0.00           C 
ATOM    112  O   LEU A 460      79.590 109.910  60.700  1.00  0.00           O 
ATOM    113  N   GLY A 461      80.070 110.420  62.770  1.00  0.00           N 
ATOM    114  HN  GLY A 461      79.730 110.420  63.710  1.00  0.00           H 
ATOM    115  CA  GLY A 461      81.230 111.150  62.430  1.00  0.00           C 
ATOM    116  HA1 GLY A 461      80.950 111.880  61.680  1.00  0.00           H 
ATOM    117  HA2 GLY A 461      81.510 111.750  63.290  1.00  0.00           H 
ATOM    118  C   GLY A 461      82.420 110.440  61.950  1.00  0.00           C 
ATOM    119  O   GLY A 461      82.970 110.960  60.990  1.00  0.00           O 
ATOM    120  N   TRP A 462      82.860 109.330  62.600  1.00  0.00           N 
ATOM    121  HN  TRP A 462      82.470 109.100  63.490  1.00  0.00           H 
ATOM    122  CA  TRP A 462      83.800 108.330  62.000  1.00  0.00           C 
ATOM    123  HA  TRP A 462      84.690 108.880  61.740  1.00  0.00           H 
ATOM    124  CB  TRP A 462      84.060 107.240  63.060  1.00  0.00           C 
ATOM    125  HB1 TRP A 462      83.150 107.020  63.650  1.00  0.00           H 
ATOM    126  HB2 TRP A 462      84.400 106.340  62.500  1.00  0.00           H 
ATOM    127  CG  TRP A 462      85.050 107.730  64.040  1.00  0.00           C 
ATOM    128  CD1 TRP A 462      84.930 108.220  65.360  1.00  0.00           C 
ATOM    129  HD1 TRP A 462      83.980 108.440  65.820  1.00  0.00           H 
ATOM    130  NE1 TRP A 462      86.110 108.630  65.810  1.00  0.00           N 
ATOM    131  HE1 TRP A 462      86.300 109.210  66.570  1.00  0.00           H 
ATOM    132  CE2 TRP A 462      87.020 108.500  64.900  1.00  0.00           C 
ATOM    133  CD2 TRP A 462      86.450 107.970  63.700  1.00  0.00           C 
ATOM    134  CE3 TRP A 462      87.280 107.850  62.550  1.00  0.00           C 
ATOM    135  HE3 TRP A 462      86.880 107.420  61.650  1.00  0.00           H 
ATOM    136  CZ3 TRP A 462      88.630 108.260  62.640  1.00  0.00           C 
ATOM    137  HZ3 TRP A 462      89.130 108.180  61.690  1.00  0.00           H 
ATOM    138  CZ2 TRP A 462      88.340 108.920  64.950  1.00  0.00           C 
ATOM    139  HZ2 TRP A 462      88.830 109.360  65.800  1.00  0.00           H 
ATOM    140  CH2 TRP A 462      89.170 108.820  63.820  1.00  0.00           C 
ATOM    141  HH2 TRP A 462      90.210 109.100  63.860  1.00  0.00           H 
ATOM    142  C   TRP A 462      83.240 107.720  60.720  1.00  0.00           C 
ATOM    143  O   TRP A 462      83.950 107.740  59.710  1.00  0.00           O 
ATOM    144  N   CYS A 463      81.980 107.290  60.630  1.00  0.00           N 
ATOM    145  HN  CYS A 463      81.370 107.400  61.410  1.00  0.00           H 
ATOM    146  CA  CYS A 463      81.570 106.500  59.490  1.00  0.00           C 
ATOM    147  HA  CYS A 463      82.320 105.780  59.210  1.00  0.00           H 
ATOM    148  CB  CYS A 463      80.220 105.780  59.680  1.00  0.00           C 
ATOM    149  HB1 CYS A 463      79.400 106.530  59.740  1.00  0.00           H 
ATOM    150  HB2 CYS A 463      80.110 105.240  58.710  1.00  0.00           H 
ATOM    151  SG  CYS A 463      80.320 104.380  60.860  1.00  0.00           S 
ATOM    152  HG1 CYS A 463      80.410 105.240  61.870  1.00  0.00           H 
ATOM    153  C   CYS A 463      81.450 107.420  58.230  1.00  0.00           C 
ATOM    154  O   CYS A 463      81.230 106.960  57.130  1.00  0.00           O 
ATOM    155  N   ASN A 464      81.710 108.750  58.310  1.00  0.00           N 
ATOM    156  HN  ASN A 464      81.880 109.230  59.170  1.00  0.00           H 
ATOM    157  CA  ASN A 464      81.790 109.640  57.170  1.00  0.00           C 
ATOM    158  HA  ASN A 464      81.210 109.280  56.330  1.00  0.00           H 
ATOM    159  CB  ASN A 464      81.310 111.020  57.530  1.00  0.00           C 
ATOM    160  HB1 ASN A 464      81.840 111.410  58.420  1.00  0.00           H 
ATOM    161  HB2 ASN A 464      81.620 111.690  56.700  1.00  0.00           H 
ATOM    162  CG  ASN A 464      79.810 111.090  57.750  1.00  0.00           C 
ATOM    163  OD1 ASN A 464      79.000 110.410  57.100  1.00  0.00           O 
ATOM    164  ND2 ASN A 464      79.340 112.070  58.500  1.00  0.00           N 
ATOM    165 1HD2 ASN A 464      80.010 112.710  58.880  1.00  0.00           H 
ATOM    166 2HD2 ASN A 464      78.360 112.040  58.670  1.00  0.00           H 
ATOM    167  C   ASN A 464      83.320 109.740  56.630  1.00  0.00           C 
ATOM    168  O   ASN A 464      83.490 110.100  55.500  1.00  0.00           O 
ATOM    169  N   VAL A 465      84.320 109.260  57.340  1.00  0.00           N 
ATOM    170  HN  VAL A 465      84.070 108.960  58.260  1.00  0.00           H 
ATOM    171  CA  VAL A 465      85.770 109.130  56.920  1.00  0.00           C 
ATOM    172  HA  VAL A 465      86.020 110.110  56.530  1.00  0.00           H 
ATOM    173  CB  VAL A 465      86.600 108.760  58.100  1.00  0.00           C 
ATOM    174  HB  VAL A 465      86.260 107.740  58.390  1.00  0.00           H 
ATOM    175  CG1 VAL A 465      88.110 108.660  57.550  1.00  0.00           C 
ATOM    176 1HG1 VAL A 465      88.150 107.790  56.870  1.00  0.00           H 
ATOM    177 2HG1 VAL A 465      88.510 109.600  57.110  1.00  0.00           H 
ATOM    178 3HG1 VAL A 465      88.620 108.340  58.490  1.00  0.00           H 
ATOM    179  CG2 VAL A 465      86.540 109.790  59.210  1.00  0.00           C 
ATOM    180 1HG2 VAL A 465      85.610 109.580  59.780  1.00  0.00           H 
ATOM    181 2HG2 VAL A 465      87.290 109.800  60.030  1.00  0.00           H 
ATOM    182 3HG2 VAL A 465      86.610 110.820  58.800  1.00  0.00           H 
ATOM    183  C   VAL A 465      85.840 108.120  55.750  1.00  0.00           C 
ATOM    184  O   VAL A 465      86.700 108.120  54.880  1.00  0.00           O 
ATOM    185  N   MET A 466      84.920 107.160  55.830  1.00  0.00           N 
ATOM    186  HN  MET A 466      84.420 107.110  56.690  1.00  0.00           H 
ATOM    187  CA  MET A 466      84.660 106.120  54.830  1.00  0.00           C 
ATOM    188  HA  MET A 466      85.590 105.570  54.780  1.00  0.00           H 
ATOM    189  CB  MET A 466      83.500 105.170  55.260  1.00  0.00           C 
ATOM    190  HB1 MET A 466      82.550 105.720  55.430  1.00  0.00           H 
ATOM    191  HB2 MET A 466      83.260 104.510  54.400  1.00  0.00           H 
ATOM    192  CG  MET A 466      83.680 104.400  56.610  1.00  0.00           C 
ATOM    193  HG1 MET A 466      84.630 103.830  56.570  1.00  0.00           H 
ATOM    194  HG2 MET A 466      83.830 105.270  57.290  1.00  0.00           H 
ATOM    195  SD  MET A 466      82.280 103.360  57.190  1.00  0.00           S 
ATOM    196  CE  MET A 466      82.340 102.200  55.820  1.00  0.00           C 
ATOM    197  HE1 MET A 466      81.720 101.290  55.970  1.00  0.00           H 
ATOM    198  HE2 MET A 466      81.860 102.610  54.900  1.00  0.00           H 
ATOM    199  HE3 MET A 466      83.380 101.920  55.570  1.00  0.00           H 
ATOM    200  C   MET A 466      84.380 106.650  53.410  1.00  0.00           C 
ATOM    201  O   MET A 466      84.790 106.160  52.380  1.00  0.00           O 
ATOM    202  N   TYR A 467      83.610 107.740  53.330  1.00  0.00           N 
ATOM    203  HN  TYR A 467      83.410 108.190  54.200  1.00  0.00           H 
ATOM    204  CA  TYR A 467      83.330 108.440  52.150  1.00  0.00           C 
ATOM    205  HA  TYR A 467      82.930 107.740  51.430  1.00  0.00           H 
ATOM    206  CB  TYR A 467      82.220 109.510  52.390  1.00  0.00           C 
ATOM    207  HB1 TYR A 467      81.430 108.870  52.830  1.00  0.00           H 
ATOM    208  HB2 TYR A 467      82.450 110.220  53.210  1.00  0.00           H 
ATOM    209  CG  TYR A 467      81.770 110.290  51.260  1.00  0.00           C 
ATOM    210  CD1 TYR A 467      80.970 109.850  50.210  1.00  0.00           C 
ATOM    211  HD1 TYR A 467      80.320 109.010  50.380  1.00  0.00           H 
ATOM    212  CE1 TYR A 467      80.590 110.700  49.150  1.00  0.00           C 
ATOM    213  HE1 TYR A 467      79.920 110.330  48.390  1.00  0.00           H 
ATOM    214  CZ  TYR A 467      81.230 111.920  49.080  1.00  0.00           C 
ATOM    215  OH  TYR A 467      81.100 112.640  47.880  1.00  0.00           O 
ATOM    216  HH  TYR A 467      81.190 113.590  47.960  1.00  0.00           H 
ATOM    217  CD2 TYR A 467      82.210 111.630  51.240  1.00  0.00           C 
ATOM    218  HD2 TYR A 467      82.770 112.100  52.040  1.00  0.00           H 
ATOM    219  CE2 TYR A 467      81.980 112.380  50.110  1.00  0.00           C 
ATOM    220  HE2 TYR A 467      82.330 113.390  49.980  1.00  0.00           H 
ATOM    221  C   TYR A 467      84.590 109.050  51.410  1.00  0.00           C 
ATOM    222  O   TYR A 467      84.680 109.150  50.170  1.00  0.00           O 
ATOM    223  N   PHE A 468      85.510 109.500  52.250  1.00  0.00           N 
ATOM    224  HN  PHE A 468      85.470 109.210  53.200  1.00  0.00           H 
ATOM    225  CA  PHE A 468      86.720 110.270  51.790  1.00  0.00           C 
ATOM    226  HA  PHE A 468      86.380 111.040  51.120  1.00  0.00           H 
ATOM    227  CB  PHE A 468      87.450 111.040  53.030  1.00  0.00           C 
ATOM    228  HB1 PHE A 468      87.540 110.390  53.920  1.00  0.00           H 
ATOM    229  HB2 PHE A 468      88.490 111.350  52.780  1.00  0.00           H 
ATOM    230  CG  PHE A 468      86.680 112.340  53.350  1.00  0.00           C 
ATOM    231  CD1 PHE A 468      86.770 113.440  52.520  1.00  0.00           C 
ATOM    232  HD1 PHE A 468      87.490 113.460  51.710  1.00  0.00           H 
ATOM    233  CE1 PHE A 468      86.010 114.580  52.820  1.00  0.00           C 
ATOM    234  HE1 PHE A 468      86.240 115.480  52.270  1.00  0.00           H 
ATOM    235  CZ  PHE A 468      85.080 114.580  53.830  1.00  0.00           C 
ATOM    236  HZ  PHE A 468      84.540 115.480  54.110  1.00  0.00           H 
ATOM    237  CD2 PHE A 468      85.660 112.280  54.310  1.00  0.00           C 
ATOM    238  HD2 PHE A 468      85.470 111.330  54.790  1.00  0.00           H 
ATOM    239  CE2 PHE A 468      84.950 113.420  54.600  1.00  0.00           C 
ATOM    240  HE2 PHE A 468      84.480 113.440  55.570  1.00  0.00           H 
ATOM    241  C   PHE A 468      87.830 109.440  51.160  1.00  0.00           C 
ATOM    242  O   PHE A 468      88.850 109.920  50.730  1.00  0.00           O 
ATOM    243  N   ALA A 469      87.540 108.180  51.050  1.00  0.00           N 
ATOM    244  HN  ALA A 469      86.740 107.750  51.470  1.00  0.00           H 
ATOM    245  CA  ALA A 469      88.390 107.100  50.470  1.00  0.00           C 
ATOM    246  HA  ALA A 469      89.450 107.260  50.560  1.00  0.00           H 
ATOM    247  CB  ALA A 469      87.860 105.780  51.210  1.00  0.00           C 
ATOM    248  HB1 ALA A 469      86.770 105.590  51.070  1.00  0.00           H 
ATOM    249  HB2 ALA A 469      88.400 104.850  50.930  1.00  0.00           H 
ATOM    250  HB3 ALA A 469      87.920 105.980  52.300  1.00  0.00           H 
ATOM    251  C   ALA A 469      88.320 107.030  48.950  1.00  0.00           C 
ATOM    252  O   ALA A 469      89.050 106.240  48.310  1.00  0.00           O 
ATOM    253  N   ARG A 470      87.510 107.860  48.270  1.00  0.00           N 
ATOM    254  HN  ARG A 470      86.950 108.540  48.740  1.00  0.00           H 
ATOM    255  CA  ARG A 470      87.600 107.960  46.810  1.00  0.00           C 
ATOM    256  HA  ARG A 470      87.660 106.970  46.380  1.00  0.00           H 
ATOM    257  CB  ARG A 470      86.260 108.590  46.320  1.00  0.00           C 
ATOM    258  HB1 ARG A 470      86.210 108.720  45.220  1.00  0.00           H 
ATOM    259  HB2 ARG A 470      85.390 107.980  46.650  1.00  0.00           H 
ATOM    260  CG  ARG A 470      86.000 110.050  46.900  1.00  0.00           C 
ATOM    261  HG1 ARG A 470      86.220 110.020  47.990  1.00  0.00           H 
ATOM    262  HG2 ARG A 470      86.600 110.820  46.370  1.00  0.00           H 
ATOM    263  CD  ARG A 470      84.540 110.510  46.790  1.00  0.00           C 
ATOM    264  HD1 ARG A 470      84.440 111.530  47.220  1.00  0.00           H 
ATOM    265  HD2 ARG A 470      84.270 110.360  45.720  1.00  0.00           H 
ATOM    266  NE  ARG A 470      83.750 109.600  47.620  1.00  0.00           N 
ATOM    267  HE  ARG A 470      84.150 109.350  48.500  1.00  0.00           H 
ATOM    268  CZ  ARG A 470      82.710 108.850  47.170  1.00  0.00           C 
ATOM    269  NH1 ARG A 470      81.980 109.320  46.170  1.00  0.00           N 
ATOM    270 1HH1 ARG A 470      82.290 110.250  45.960  1.00  0.00           H 
ATOM    271 2HH1 ARG A 470      81.170 108.770  45.980  1.00  0.00           H 
ATOM    272  NH2 ARG A 470      82.430 107.740  47.780  1.00  0.00           N 
ATOM    273 1HH2 ARG A 470      82.580 107.680  48.770  1.00  0.00           H 
ATOM    274 2HH2 ARG A 470      81.620 107.310  47.370  1.00  0.00           H 
ATOM    275  C   ARG A 470      88.880 108.690  46.280  1.00  0.00           C 
ATOM    276  O   ARG A 470      89.360 108.320  45.160  1.00  0.00           O 
ATOM    277  N   GLY A 471      89.500 109.640  47.060  1.00  0.00           N 
ATOM    278  HN  GLY A 471      89.190 109.840  47.990  1.00  0.00           H 
ATOM    279  CA  GLY A 471      90.660 110.450  46.510  1.00  0.00           C 
ATOM    280  HA1 GLY A 471      90.340 110.900  45.580  1.00  0.00           H 
ATOM    281  HA2 GLY A 471      90.970 111.210  47.210  1.00  0.00           H 
ATOM    282  C   GLY A 471      91.900 109.650  46.140  1.00  0.00           C 
ATOM    283  O   GLY A 471      92.720 109.960  45.250  1.00  0.00           O 
ATOM    284  N   PHE A 472      92.200 108.550  46.850  1.00  0.00           N 
ATOM    285  HN  PHE A 472      91.700 108.330  47.680  1.00  0.00           H 
ATOM    286  CA  PHE A 472      93.440 107.850  46.630  1.00  0.00           C 
ATOM    287  HA  PHE A 472      94.160 108.520  46.200  1.00  0.00           H 
ATOM    288  CB  PHE A 472      94.060 107.500  47.980  1.00  0.00           C 
ATOM    289  HB1 PHE A 472      94.200 108.490  48.470  1.00  0.00           H 
ATOM    290  HB2 PHE A 472      93.350 106.840  48.530  1.00  0.00           H 
ATOM    291  CG  PHE A 472      95.440 106.840  47.890  1.00  0.00           C 
ATOM    292  CD1 PHE A 472      96.560 107.660  48.000  1.00  0.00           C 
ATOM    293  HD1 PHE A 472      96.390 108.720  48.110  1.00  0.00           H 
ATOM    294  CE1 PHE A 472      97.830 107.070  48.030  1.00  0.00           C 
ATOM    295  HE1 PHE A 472      98.700 107.660  48.300  1.00  0.00           H 
ATOM    296  CZ  PHE A 472      98.000 105.740  47.880  1.00  0.00           C 
ATOM    297  HZ  PHE A 472      99.020 105.400  47.950  1.00  0.00           H 
ATOM    298  CD2 PHE A 472      95.650 105.440  47.670  1.00  0.00           C 
ATOM    299  HD2 PHE A 472      94.800 104.790  47.550  1.00  0.00           H 
ATOM    300  CE2 PHE A 472      96.900 104.880  47.730  1.00  0.00           C 
ATOM    301  HE2 PHE A 472      96.970 103.820  47.530  1.00  0.00           H 
ATOM    302  C   PHE A 472      93.170 106.670  45.700  1.00  0.00           C 
ATOM    303  O   PHE A 472      94.050 106.160  45.010  1.00  0.00           O 
ATOM    304  N   GLN A 473      91.870 106.310  45.610  1.00  0.00           N 
ATOM    305  HN  GLN A 473      91.130 106.840  46.000  1.00  0.00           H 
ATOM    306  CA  GLN A 473      91.330 105.160  44.980  1.00  0.00           C 
ATOM    307  HA  GLN A 473      90.260 105.310  44.940  1.00  0.00           H 
ATOM    308  CB  GLN A 473      91.700 104.780  43.460  1.00  0.00           C 
ATOM    309  HB1 GLN A 473      91.550 105.720  42.890  1.00  0.00           H 
ATOM    310  HB2 GLN A 473      92.790 104.600  43.380  1.00  0.00           H 
ATOM    311  CG  GLN A 473      90.890 103.660  42.730  1.00  0.00           C 
ATOM    312  HG1 GLN A 473      90.760 102.770  43.390  1.00  0.00           H 
ATOM    313  HG2 GLN A 473      89.800 103.870  42.630  1.00  0.00           H 
ATOM    314  CD  GLN A 473      91.460 103.400  41.330  1.00  0.00           C 
ATOM    315  OE1 GLN A 473      92.400 104.080  40.870  1.00  0.00           O 
ATOM    316  NE2 GLN A 473      90.910 102.360  40.620  1.00  0.00           N 
ATOM    317 1HE2 GLN A 473      90.070 101.910  40.940  1.00  0.00           H 
ATOM    318 2HE2 GLN A 473      91.520 102.050  39.890  1.00  0.00           H 
ATOM    319  C   GLN A 473      91.430 103.970  45.980  1.00  0.00           C 
ATOM    320  O   GLN A 473      92.000 102.900  45.790  1.00  0.00           O 
ATOM    321  N   MET A 474      90.810 104.270  47.200  1.00  0.00           N 
ATOM    322  HN  MET A 474      90.480 105.180  47.460  1.00  0.00           H 
ATOM    323  CA  MET A 474      90.820 103.370  48.340  1.00  0.00           C 
ATOM    324  HA  MET A 474      91.730 102.790  48.240  1.00  0.00           H 
ATOM    325  CB  MET A 474      91.020 103.980  49.760  1.00  0.00           C 
ATOM    326  HB1 MET A 474      90.190 104.700  49.890  1.00  0.00           H 
ATOM    327  HB2 MET A 474      90.850 103.150  50.480  1.00  0.00           H 
ATOM    328  CG  MET A 474      92.350 104.700  50.010  1.00  0.00           C 
ATOM    329  HG1 MET A 474      93.000 104.580  49.120  1.00  0.00           H 
ATOM    330  HG2 MET A 474      92.220 105.800  50.120  1.00  0.00           H 
ATOM    331  SD  MET A 474      93.280 103.960  51.390  1.00  0.00           S 
ATOM    332  CE  MET A 474      94.710 104.990  51.280  1.00  0.00           C 
ATOM    333  HE1 MET A 474      95.170 104.810  50.290  1.00  0.00           H 
ATOM    334  HE2 MET A 474      94.420 106.050  51.400  1.00  0.00           H 
ATOM    335  HE3 MET A 474      95.450 104.900  52.110  1.00  0.00           H 
ATOM    336  C   MET A 474      89.740 102.300  48.160  1.00  0.00           C 
ATOM    337  O   MET A 474      89.410 101.970  47.030  1.00  0.00           O 
ATOM    338  N   LEU A 475      89.040 101.890  49.240  1.00  0.00           N 
ATOM    339  HN  LEU A 475      89.280 102.240  50.140  1.00  0.00           H 
ATOM    340  CA  LEU A 475      87.920 100.970  49.280  1.00  0.00           C 
ATOM    341  HA  LEU A 475      87.970 100.240  48.480  1.00  0.00           H 
ATOM    342  CB  LEU A 475      87.940 100.340  50.690  1.00  0.00           C 
ATOM    343  HB1 LEU A 475      88.910 100.350  51.230  1.00  0.00           H 
ATOM    344  HB2 LEU A 475      87.220 100.860  51.350  1.00  0.00           H 
ATOM    345  CG  LEU A 475      87.430  98.850  50.700  1.00  0.00           C 
ATOM    346  HG  LEU A 475      87.770  98.410  51.660  1.00  0.00           H 
ATOM    347  CD1 LEU A 475      88.230  97.910  49.710  1.00  0.00           C 
ATOM    348 1HD1 LEU A 475      87.720  97.970  48.720  1.00  0.00           H 
ATOM    349 2HD1 LEU A 475      89.280  98.260  49.630  1.00  0.00           H 
ATOM    350 3HD1 LEU A 475      88.190  96.840  50.020  1.00  0.00           H 
ATOM    351  CD2 LEU A 475      85.860  98.650  50.870  1.00  0.00           C 
ATOM    352 1HD2 LEU A 475      85.670  98.740  51.960  1.00  0.00           H 
ATOM    353 2HD2 LEU A 475      85.230  99.460  50.450  1.00  0.00           H 
ATOM    354 3HD2 LEU A 475      85.500  97.650  50.540  1.00  0.00           H 
ATOM    355  C   LEU A 475      86.660 101.800  49.070  1.00  0.00           C 
ATOM    356  O   LEU A 475      85.530 101.420  49.340  1.00  0.00           O 
ATOM    357  N   GLY A 476      86.830 103.050  48.480  1.00  0.00           N 
ATOM    358  HN  GLY A 476      87.750 103.390  48.320  1.00  0.00           H 
ATOM    359  CA  GLY A 476      85.730 103.960  48.110  1.00  0.00           C 
ATOM    360  HA1 GLY A 476      84.960 103.960  48.870  1.00  0.00           H 
ATOM    361  HA2 GLY A 476      86.240 104.910  48.010  1.00  0.00           H 
ATOM    362  C   GLY A 476      85.040 103.580  46.830  1.00  0.00           C 
ATOM    363  O   GLY A 476      83.840 103.580  46.710  1.00  0.00           O 
ATOM    364  N   PRO A 477      85.780 103.010  45.820  1.00  0.00           N 
ATOM    365  CD  PRO A 477      87.130 103.570  45.400  1.00  0.00           C 
ATOM    366  HD1 PRO A 477      87.810 103.710  46.260  1.00  0.00           H 
ATOM    367  HD2 PRO A 477      86.970 104.550  44.890  1.00  0.00           H 
ATOM    368  CA  PRO A 477      85.140 102.410  44.660  1.00  0.00           C 
ATOM    369  HA  PRO A 477      84.420 103.100  44.250  1.00  0.00           H 
ATOM    370  CB  PRO A 477      86.330 102.080  43.690  1.00  0.00           C 
ATOM    371  HB1 PRO A 477      86.280 101.000  43.430  1.00  0.00           H 
ATOM    372  HB2 PRO A 477      86.330 102.690  42.760  1.00  0.00           H 
ATOM    373  CG  PRO A 477      87.610 102.450  44.500  1.00  0.00           C 
ATOM    374  HG1 PRO A 477      88.040 101.600  45.060  1.00  0.00           H 
ATOM    375  HG2 PRO A 477      88.380 102.680  43.730  1.00  0.00           H 
ATOM    376  C   PRO A 477      84.380 101.190  45.230  1.00  0.00           C 
ATOM    377  O   PRO A 477      83.430 100.710  44.640  1.00  0.00           O 
ATOM    378  N   PHE A 478      84.800 100.590  46.380  1.00  0.00           N 
ATOM    379  HN  PHE A 478      85.430 101.060  46.980  1.00  0.00           H 
ATOM    380  CA  PHE A 478      84.140  99.390  46.920  1.00  0.00           C 
ATOM    381  HA  PHE A 478      83.490  98.920  46.190  1.00  0.00           H 
ATOM    382  CB  PHE A 478      85.180  98.380  47.380  1.00  0.00           C 
ATOM    383  HB1 PHE A 478      85.910  98.880  48.050  1.00  0.00           H 
ATOM    384  HB2 PHE A 478      84.710  97.580  47.990  1.00  0.00           H 
ATOM    385  CG  PHE A 478      85.870  97.760  46.170  1.00  0.00           C 
ATOM    386  CD1 PHE A 478      85.850  96.330  46.020  1.00  0.00           C 
ATOM    387  HD1 PHE A 478      85.450  95.620  46.730  1.00  0.00           H 
ATOM    388  CE1 PHE A 478      86.390  95.710  44.880  1.00  0.00           C 
ATOM    389  HE1 PHE A 478      86.450  94.630  44.910  1.00  0.00           H 
ATOM    390  CZ  PHE A 478      87.140  96.500  43.960  1.00  0.00           C 
ATOM    391  HZ  PHE A 478      87.660  96.090  43.110  1.00  0.00           H 
ATOM    392  CD2 PHE A 478      86.700  98.500  45.280  1.00  0.00           C 
ATOM    393  HD2 PHE A 478      86.830  99.570  45.290  1.00  0.00           H 
ATOM    394  CE2 PHE A 478      87.330  97.890  44.190  1.00  0.00           C 
ATOM    395  HE2 PHE A 478      87.970  98.450  43.520  1.00  0.00           H 
ATOM    396  C   PHE A 478      83.190  99.630  48.060  1.00  0.00           C 
ATOM    397  O   PHE A 478      82.330  98.840  48.460  1.00  0.00           O 
ATOM    398  N   THR A 479      83.150 100.920  48.380  1.00  0.00           N 
ATOM    399  HN  THR A 479      83.930 101.520  48.190  1.00  0.00           H 
ATOM    400  CA  THR A 479      81.970 101.520  49.000  1.00  0.00           C 
ATOM    401  HA  THR A 479      81.550 100.780  49.660  1.00  0.00           H 
ATOM    402  CB  THR A 479      82.190 102.880  49.720  1.00  0.00           C 
ATOM    403  HB  THR A 479      83.290 103.000  49.810  1.00  0.00           H 
ATOM    404  OG1 THR A 479      81.740 102.860  51.080  1.00  0.00           O 
ATOM    405  HG1 THR A 479      82.290 102.220  51.540  1.00  0.00           H 
ATOM    406  CG2 THR A 479      81.540 104.060  49.070  1.00  0.00           C 
ATOM    407 1HG2 THR A 479      81.730 105.070  49.500  1.00  0.00           H 
ATOM    408 2HG2 THR A 479      81.880 104.150  48.020  1.00  0.00           H 
ATOM    409 3HG2 THR A 479      80.430 103.950  49.040  1.00  0.00           H 
ATOM    410  C   THR A 479      80.730 101.630  48.110  1.00  0.00           C 
ATOM    411  O   THR A 479      79.570 101.640  48.490  1.00  0.00           O 
ATOM    412  N   ILE A 480      80.980 101.610  46.790  1.00  0.00           N 
ATOM    413  HN  ILE A 480      81.950 101.520  46.590  1.00  0.00           H 
ATOM    414  CA  ILE A 480      79.950 101.440  45.790  1.00  0.00           C 
ATOM    415  HA  ILE A 480      79.320 102.300  45.990  1.00  0.00           H 
ATOM    416  CB  ILE A 480      80.400 101.520  44.350  1.00  0.00           C 
ATOM    417  HB  ILE A 480      81.050 100.650  44.090  1.00  0.00           H 
ATOM    418  CG2 ILE A 480      79.190 101.420  43.280  1.00  0.00           C 
ATOM    419 1HG2 ILE A 480      78.430 102.210  43.430  1.00  0.00           H 
ATOM    420 2HG2 ILE A 480      79.470 101.380  42.210  1.00  0.00           H 
ATOM    421 3HG2 ILE A 480      78.710 100.430  43.470  1.00  0.00           H 
ATOM    422  CG1 ILE A 480      81.320 102.790  44.040  1.00  0.00           C 
ATOM    423 1HG1 ILE A 480      80.610 103.620  44.240  1.00  0.00           H 
ATOM    424 2HG1 ILE A 480      82.120 102.810  44.810  1.00  0.00           H 
ATOM    425  CD  ILE A 480      81.900 102.780  42.650  1.00  0.00           C 
ATOM    426  HD1 ILE A 480      82.670 103.560  42.460  1.00  0.00           H 
ATOM    427  HD2 ILE A 480      82.450 101.830  42.470  1.00  0.00           H 
ATOM    428  HD3 ILE A 480      81.090 102.870  41.900  1.00  0.00           H 
ATOM    429  C   ILE A 480      79.260 100.100  45.920  1.00  0.00           C 
ATOM    430  O   ILE A 480      78.030 100.030  45.850  1.00  0.00           O 
ATOM    431  N   MET A 481      80.010  99.010  46.310  1.00  0.00           N 
ATOM    432  HN  MET A 481      81.000  98.980  46.370  1.00  0.00           H 
ATOM    433  CA  MET A 481      79.400  97.730  46.620  1.00  0.00           C 
ATOM    434  HA  MET A 481      78.720  97.540  45.810  1.00  0.00           H 
ATOM    435  CB  MET A 481      80.470  96.590  46.460  1.00  0.00           C 
ATOM    436  HB1 MET A 481      81.270  96.760  47.210  1.00  0.00           H 
ATOM    437  HB2 MET A 481      79.930  95.660  46.730  1.00  0.00           H 
ATOM    438  CG  MET A 481      80.900  96.320  45.030  1.00  0.00           C 
ATOM    439  HG1 MET A 481      80.140  95.620  44.630  1.00  0.00           H 
ATOM    440  HG2 MET A 481      80.940  97.170  44.320  1.00  0.00           H 
ATOM    441  SD  MET A 481      82.470  95.490  44.880  1.00  0.00           S 
ATOM    442  CE  MET A 481      82.060  93.970  45.740  1.00  0.00           C 
ATOM    443  HE1 MET A 481      82.890  93.240  45.640  1.00  0.00           H 
ATOM    444  HE2 MET A 481      81.940  94.170  46.830  1.00  0.00           H 
ATOM    445  HE3 MET A 481      81.130  93.430  45.440  1.00  0.00           H 
ATOM    446  C   MET A 481      78.600  97.650  47.900  1.00  0.00           C 
ATOM    447  O   MET A 481      77.570  97.020  47.900  1.00  0.00           O 
ATOM    448  N   ILE A 482      79.020  98.430  48.960  1.00  0.00           N 
ATOM    449  HN  ILE A 482      79.850  98.990  48.980  1.00  0.00           H 
ATOM    450  CA  ILE A 482      78.170  98.620  50.100  1.00  0.00           C 
ATOM    451  HA  ILE A 482      77.830  97.610  50.290  1.00  0.00           H 
ATOM    452  CB  ILE A 482      79.030  98.900  51.360  1.00  0.00           C 
ATOM    453  HB  ILE A 482      80.040  98.450  51.300  1.00  0.00           H 
ATOM    454  CG2 ILE A 482      79.170 100.390  51.720  1.00  0.00           C 
ATOM    455 1HG2 ILE A 482      79.450 101.040  50.870  1.00  0.00           H 
ATOM    456 2HG2 ILE A 482      78.200 100.820  52.060  1.00  0.00           H 
ATOM    457 3HG2 ILE A 482      79.870 100.560  52.570  1.00  0.00           H 
ATOM    458  CG1 ILE A 482      78.510  98.070  52.610  1.00  0.00           C 
ATOM    459 1HG1 ILE A 482      77.490  98.460  52.810  1.00  0.00           H 
ATOM    460 2HG1 ILE A 482      78.300  97.060  52.200  1.00  0.00           H 
ATOM    461  CD  ILE A 482      79.410  98.130  53.810  1.00  0.00           C 
ATOM    462  HD1 ILE A 482      78.800  97.670  54.610  1.00  0.00           H 
ATOM    463  HD2 ILE A 482      80.240  97.400  53.710  1.00  0.00           H 
ATOM    464  HD3 ILE A 482      79.690  99.150  54.150  1.00  0.00           H 
ATOM    465  C   ILE A 482      76.870  99.470  49.850  1.00  0.00           C 
ATOM    466  O   ILE A 482      75.770  99.160  50.280  1.00  0.00           O 
ATOM    467  N   GLN A 483      76.920 100.450  48.880  1.00  0.00           N 
ATOM    468  HN  GLN A 483      77.800 100.540  48.420  1.00  0.00           H 
ATOM    469  CA  GLN A 483      75.760 101.290  48.490  1.00  0.00           C 
ATOM    470  HA  GLN A 483      75.360 101.390  49.490  1.00  0.00           H 
ATOM    471  CB  GLN A 483      76.150 102.640  47.950  1.00  0.00           C 
ATOM    472  HB1 GLN A 483      76.790 102.570  47.050  1.00  0.00           H 
ATOM    473  HB2 GLN A 483      75.190 103.170  47.760  1.00  0.00           H 
ATOM    474  CG  GLN A 483      76.800 103.560  48.950  1.00  0.00           C 
ATOM    475  HG1 GLN A 483      77.780 103.110  49.210  1.00  0.00           H 
ATOM    476  HG2 GLN A 483      76.930 104.620  48.630  1.00  0.00           H 
ATOM    477  CD  GLN A 483      76.090 103.640  50.310  1.00  0.00           C 
ATOM    478  OE1 GLN A 483      75.060 104.230  50.510  1.00  0.00           O 
ATOM    479  NE2 GLN A 483      76.670 103.010  51.400  1.00  0.00           N 
ATOM    480 1HE2 GLN A 483      77.430 102.390  51.190  1.00  0.00           H 
ATOM    481 2HE2 GLN A 483      76.090 102.910  52.210  1.00  0.00           H 
ATOM    482  C   GLN A 483      74.890 100.520  47.560  1.00  0.00           C 
ATOM    483  O   GLN A 483      73.700 100.720  47.420  1.00  0.00           O 
ATOM    484  N   LYS A 484      75.460  99.570  46.810  1.00  0.00           N 
ATOM    485  HN  LYS A 484      76.450  99.510  46.750  1.00  0.00           H 
ATOM    486  CA  LYS A 484      74.890  98.660  45.870  1.00  0.00           C 
ATOM    487  HA  LYS A 484      73.930  99.030  45.550  1.00  0.00           H 
ATOM    488  CB  LYS A 484      75.630  98.480  44.490  1.00  0.00           C 
ATOM    489  HB1 LYS A 484      75.560  99.470  43.990  1.00  0.00           H 
ATOM    490  HB2 LYS A 484      76.640  98.270  44.900  1.00  0.00           H 
ATOM    491  CG  LYS A 484      75.170  97.430  43.480  1.00  0.00           C 
ATOM    492  HG1 LYS A 484      74.140  97.120  43.760  1.00  0.00           H 
ATOM    493  HG2 LYS A 484      75.230  97.890  42.470  1.00  0.00           H 
ATOM    494  CD  LYS A 484      76.220  96.240  43.580  1.00  0.00           C 
ATOM    495  HD1 LYS A 484      77.140  96.520  43.030  1.00  0.00           H 
ATOM    496  HD2 LYS A 484      76.550  96.110  44.630  1.00  0.00           H 
ATOM    497  CE  LYS A 484      75.730  94.880  43.060  1.00  0.00           C 
ATOM    498  HE1 LYS A 484      75.130  95.060  42.140  1.00  0.00           H 
ATOM    499  HE2 LYS A 484      76.540  94.140  42.920  1.00  0.00           H 
ATOM    500  NZ  LYS A 484      74.860  94.230  44.060  1.00  0.00           N 
ATOM    501  HZ1 LYS A 484      75.440  93.640  44.680  1.00  0.00           H 
ATOM    502  HZ2 LYS A 484      74.330  94.920  44.630  1.00  0.00           H 
ATOM    503  HZ3 LYS A 484      74.230  93.670  43.450  1.00  0.00           H 
ATOM    504  C   LYS A 484      74.620  97.330  46.600  1.00  0.00           C 
ATOM    505  O   LYS A 484      74.190  96.290  46.020  1.00  0.00           O 
ATOM    506  N   MET A 485      74.850  97.390  47.990  1.00  0.00           N 
ATOM    507  HN  MET A 485      75.390  98.180  48.270  1.00  0.00           H 
ATOM    508  CA  MET A 485      74.290  96.460  48.970  1.00  0.00           C 
ATOM    509  HA  MET A 485      73.970  95.580  48.430  1.00  0.00           H 
ATOM    510  CB  MET A 485      75.360  95.810  49.910  1.00  0.00           C 
ATOM    511  HB1 MET A 485      76.090  96.520  50.350  1.00  0.00           H 
ATOM    512  HB2 MET A 485      74.850  95.480  50.840  1.00  0.00           H 
ATOM    513  CG  MET A 485      76.210  94.680  49.300  1.00  0.00           C 
ATOM    514  HG1 MET A 485      75.660  93.720  49.380  1.00  0.00           H 
ATOM    515  HG2 MET A 485      76.370  95.050  48.260  1.00  0.00           H 
ATOM    516  SD  MET A 485      77.800  94.430  50.050  1.00  0.00           S 
ATOM    517  CE  MET A 485      78.340  93.130  48.800  1.00  0.00           C 
ATOM    518  HE1 MET A 485      77.750  92.190  48.780  1.00  0.00           H 
ATOM    519  HE2 MET A 485      78.390  93.530  47.760  1.00  0.00           H 
ATOM    520  HE3 MET A 485      79.370  92.790  49.050  1.00  0.00           H 
ATOM    521  C   MET A 485      73.070  97.140  49.700  1.00  0.00           C 
ATOM    522  O   MET A 485      72.670  96.700  50.760  1.00  0.00           O 
ATOM    523  N   ILE A 486      72.590  98.280  49.150  1.00  0.00           N 
ATOM    524  HN  ILE A 486      73.150  98.670  48.420  1.00  0.00           H 
ATOM    525  CA  ILE A 486      71.330  98.890  49.520  1.00  0.00           C 
ATOM    526  HA  ILE A 486      70.840  98.360  50.320  1.00  0.00           H 
ATOM    527  CB  ILE A 486      71.500 100.380  49.940  1.00  0.00           C 
ATOM    528  HB  ILE A 486      71.990 100.970  49.130  1.00  0.00           H 
ATOM    529  CG2 ILE A 486      70.200 101.120  50.290  1.00  0.00           C 
ATOM    530 1HG2 ILE A 486      70.270 101.940  51.030  1.00  0.00           H 
ATOM    531 2HG2 ILE A 486      69.710 101.390  49.330  1.00  0.00           H 
ATOM    532 3HG2 ILE A 486      69.440 100.430  50.710  1.00  0.00           H 
ATOM    533  CG1 ILE A 486      72.560 100.700  51.030  1.00  0.00           C 
ATOM    534 1HG1 ILE A 486      73.600 100.330  50.900  1.00  0.00           H 
ATOM    535 2HG1 ILE A 486      72.590 101.810  51.110  1.00  0.00           H 
ATOM    536  CD  ILE A 486      72.140 100.130  52.400  1.00  0.00           C 
ATOM    537  HD1 ILE A 486      72.090  99.020  52.300  1.00  0.00           H 
ATOM    538  HD2 ILE A 486      72.970 100.390  53.090  1.00  0.00           H 
ATOM    539  HD3 ILE A 486      71.220 100.620  52.800  1.00  0.00           H 
ATOM    540  C   ILE A 486      70.390  98.580  48.330  1.00  0.00           C 
ATOM    541  O   ILE A 486      69.300  99.120  48.170  1.00  0.00           O 
ATOM    542  N   PHE A 487      70.760  97.630  47.460  1.00  0.00           N 
ATOM    543  HN  PHE A 487      71.680  97.240  47.500  1.00  0.00           H 
ATOM    544  CA  PHE A 487      69.880  97.030  46.460  1.00  0.00           C 
ATOM    545  HA  PHE A 487      69.340  97.870  46.050  1.00  0.00           H 
ATOM    546  CB  PHE A 487      70.800  96.360  45.410  1.00  0.00           C 
ATOM    547  HB1 PHE A 487      70.290  96.410  44.420  1.00  0.00           H 
ATOM    548  HB2 PHE A 487      71.750  96.930  45.370  1.00  0.00           H 
ATOM    549  CG  PHE A 487      71.270  94.870  45.720  1.00  0.00           C 
ATOM    550  CD1 PHE A 487      71.880  94.500  46.950  1.00  0.00           C 
ATOM    551  HD1 PHE A 487      72.050  95.250  47.710  1.00  0.00           H 
ATOM    552  CE1 PHE A 487      72.120  93.120  47.280  1.00  0.00           C 
ATOM    553  HE1 PHE A 487      72.500  92.990  48.280  1.00  0.00           H 
ATOM    554  CZ  PHE A 487      71.760  92.170  46.370  1.00  0.00           C 
ATOM    555  HZ  PHE A 487      71.860  91.110  46.570  1.00  0.00           H 
ATOM    556  CD2 PHE A 487      70.810  93.820  44.900  1.00  0.00           C 
ATOM    557  HD2 PHE A 487      70.390  94.040  43.930  1.00  0.00           H 
ATOM    558  CE2 PHE A 487      71.160  92.500  45.210  1.00  0.00           C 
ATOM    559  HE2 PHE A 487      70.810  91.660  44.630  1.00  0.00           H 
ATOM    560  C   PHE A 487      68.820  96.080  46.990  1.00  0.00           C 
ATOM    561  O   PHE A 487      68.940  95.500  48.050  1.00  0.00           O 
ATOM    562  N   GLY A 488      67.880  95.730  46.170  1.00  0.00           N 
ATOM    563  HN  GLY A 488      67.670  96.490  45.550  1.00  0.00           H 
ATOM    564  CA  GLY A 488      66.890  94.610  46.200  1.00  0.00           C 
ATOM    565  HA1 GLY A 488      65.900  95.030  46.110  1.00  0.00           H 
ATOM    566  HA2 GLY A 488      67.110  93.880  45.430  1.00  0.00           H 
ATOM    567  C   GLY A 488      66.780  93.890  47.560  1.00  0.00           C 
ATOM    568  O   GLY A 488      66.100  94.320  48.480  1.00  0.00           O 
ATOM    569  N   ASP A 489      67.550  92.780  47.590  1.00  0.00           N 
ATOM    570  HN  ASP A 489      68.040  92.690  46.730  1.00  0.00           H 
ATOM    571  CA  ASP A 489      67.660  91.810  48.520  1.00  0.00           C 
ATOM    572  HA  ASP A 489      66.690  91.360  48.700  1.00  0.00           H 
ATOM    573  CB  ASP A 489      68.710  90.830  48.070  1.00  0.00           C 
ATOM    574  HB1 ASP A 489      69.660  91.330  47.770  1.00  0.00           H 
ATOM    575  HB2 ASP A 489      68.880  90.000  48.780  1.00  0.00           H 
ATOM    576  CG  ASP A 489      68.070  90.000  46.890  1.00  0.00           C 
ATOM    577  OD1 ASP A 489      66.890  89.670  47.040  1.00  0.00           O 
ATOM    578  OD2 ASP A 489      68.700  89.770  45.820  1.00  0.00           O 
ATOM    579  C   ASP A 489      68.120  92.380  49.830  1.00  0.00           C 
ATOM    580  O   ASP A 489      67.600  92.040  50.880  1.00  0.00           O 
ATOM    581  N   LEU A 490      69.040  93.340  49.840  1.00  0.00           N 
ATOM    582  HN  LEU A 490      69.560  93.600  49.030  1.00  0.00           H 
ATOM    583  CA  LEU A 490      69.360  94.210  50.960  1.00  0.00           C 
ATOM    584  HA  LEU A 490      69.150  93.610  51.830  1.00  0.00           H 
ATOM    585  CB  LEU A 490      70.870  94.450  51.190  1.00  0.00           C 
ATOM    586  HB1 LEU A 490      71.330  94.700  50.210  1.00  0.00           H 
ATOM    587  HB2 LEU A 490      70.940  95.410  51.740  1.00  0.00           H 
ATOM    588  CG  LEU A 490      71.610  93.380  51.970  1.00  0.00           C 
ATOM    589  HG  LEU A 490      70.900  92.620  52.360  1.00  0.00           H 
ATOM    590  CD1 LEU A 490      72.620  92.580  51.100  1.00  0.00           C 
ATOM    591 1HD1 LEU A 490      73.070  91.740  51.680  1.00  0.00           H 
ATOM    592 2HD1 LEU A 490      72.090  92.090  50.250  1.00  0.00           H 
ATOM    593 3HD1 LEU A 490      73.430  93.230  50.710  1.00  0.00           H 
ATOM    594  CD2 LEU A 490      72.280  94.060  53.190  1.00  0.00           C 
ATOM    595 1HD2 LEU A 490      72.660  93.320  53.930  1.00  0.00           H 
ATOM    596 2HD2 LEU A 490      73.020  94.770  52.760  1.00  0.00           H 
ATOM    597 3HD2 LEU A 490      71.520  94.690  53.690  1.00  0.00           H 
ATOM    598  C   LEU A 490      68.430  95.460  51.190  1.00  0.00           C 
ATOM    599  O   LEU A 490      68.840  96.570  51.500  1.00  0.00           O 
ATOM    600  N   MET A 491      67.160  95.170  51.160  1.00  0.00           N 
ATOM    601  HN  MET A 491      66.820  94.450  50.570  1.00  0.00           H 
ATOM    602  CA  MET A 491      66.170  95.850  51.970  1.00  0.00           C 
ATOM    603  HA  MET A 491      66.630  96.040  52.930  1.00  0.00           H 
ATOM    604  CB  MET A 491      65.690  97.230  51.360  1.00  0.00           C 
ATOM    605  HB1 MET A 491      66.670  97.710  51.160  1.00  0.00           H 
ATOM    606  HB2 MET A 491      65.270  97.050  50.350  1.00  0.00           H 
ATOM    607  CG  MET A 491      64.920  98.230  52.200  1.00  0.00           C 
ATOM    608  HG1 MET A 491      64.770  98.950  51.370  1.00  0.00           H 
ATOM    609  HG2 MET A 491      64.000  97.670  52.460  1.00  0.00           H 
ATOM    610  SD  MET A 491      65.750  99.090  53.590  1.00  0.00           S 
ATOM    611  CE  MET A 491      64.290 100.080  53.850  1.00  0.00           C 
ATOM    612  HE1 MET A 491      63.300  99.590  53.980  1.00  0.00           H 
ATOM    613  HE2 MET A 491      64.380 100.600  54.830  1.00  0.00           H 
ATOM    614  HE3 MET A 491      64.210 100.800  53.010  1.00  0.00           H 
ATOM    615  C   MET A 491      65.020  94.920  52.210  1.00  0.00           C 
ATOM    616  O   MET A 491      64.260  95.010  53.210  1.00  0.00           O 
ATOM    617  N   ARG A 492      64.850  93.890  51.310  1.00  0.00           N 
ATOM    618  HN  ARG A 492      65.350  93.860  50.450  1.00  0.00           H 
ATOM    619  CA  ARG A 492      63.770  92.930  51.390  1.00  0.00           C 
ATOM    620  HA  ARG A 492      62.920  93.310  51.930  1.00  0.00           H 
ATOM    621  CB  ARG A 492      63.190  92.650  49.990  1.00  0.00           C 
ATOM    622  HB1 ARG A 492      62.230  92.090  50.060  1.00  0.00           H 
ATOM    623  HB2 ARG A 492      62.900  93.650  49.610  1.00  0.00           H 
ATOM    624  CG  ARG A 492      64.130  91.890  49.020  1.00  0.00           C 
ATOM    625  HG1 ARG A 492      65.120  92.350  49.230  1.00  0.00           H 
ATOM    626  HG2 ARG A 492      64.330  90.820  49.250  1.00  0.00           H 
ATOM    627  CD  ARG A 492      63.870  92.010  47.490  1.00  0.00           C 
ATOM    628  HD1 ARG A 492      62.860  91.610  47.240  1.00  0.00           H 
ATOM    629  HD2 ARG A 492      63.790  93.060  47.150  1.00  0.00           H 
ATOM    630  NE  ARG A 492      64.780  91.210  46.640  1.00  0.00           N 
ATOM    631  HE  ARG A 492      65.560  90.710  47.000  1.00  0.00           H 
ATOM    632  CZ  ARG A 492      64.810  91.360  45.320  1.00  0.00           C 
ATOM    633  NH1 ARG A 492      65.890  90.880  44.730  1.00  0.00           N 
ATOM    634 1HH1 ARG A 492      66.580  90.370  45.240  1.00  0.00           H 
ATOM    635 2HH1 ARG A 492      65.970  90.790  43.740  1.00  0.00           H 
ATOM    636  NH2 ARG A 492      63.800  91.770  44.570  1.00  0.00           N 
ATOM    637 1HH2 ARG A 492      62.900  91.850  45.000  1.00  0.00           H 
ATOM    638 2HH2 ARG A 492      63.920  91.830  43.580  1.00  0.00           H 
ATOM    639  C   ARG A 492      64.120  91.560  52.140  1.00  0.00           C 
ATOM    640  O   ARG A 492      63.210  90.830  52.600  1.00  0.00           O 
ATOM    641  N   PHE A 493      65.400  91.220  52.330  1.00  0.00           N 
ATOM    642  HN  PHE A 493      66.190  91.660  51.910  1.00  0.00           H 
ATOM    643  CA  PHE A 493      65.820  90.150  53.240  1.00  0.00           C 
ATOM    644  HA  PHE A 493      65.200  89.330  52.900  1.00  0.00           H 
ATOM    645  CB  PHE A 493      67.320  89.820  52.920  1.00  0.00           C 
ATOM    646  HB1 PHE A 493      67.330  89.460  51.870  1.00  0.00           H 
ATOM    647  HB2 PHE A 493      67.990  90.710  52.990  1.00  0.00           H 
ATOM    648  CG  PHE A 493      67.930  88.710  53.710  1.00  0.00           C 
ATOM    649  CD1 PHE A 493      68.080  87.350  53.290  1.00  0.00           C 
ATOM    650  HD1 PHE A 493      67.760  87.080  52.290  1.00  0.00           H 
ATOM    651  CE1 PHE A 493      68.610  86.390  54.150  1.00  0.00           C 
ATOM    652  HE1 PHE A 493      68.630  85.360  53.840  1.00  0.00           H 
ATOM    653  CZ  PHE A 493      68.960  86.740  55.410  1.00  0.00           C 
ATOM    654  HZ  PHE A 493      69.310  86.040  56.160  1.00  0.00           H 
ATOM    655  CD2 PHE A 493      68.420  89.050  54.960  1.00  0.00           C 
ATOM    656  HD2 PHE A 493      68.290  90.080  55.270  1.00  0.00           H 
ATOM    657  CE2 PHE A 493      68.930  88.110  55.820  1.00  0.00           C 
ATOM    658  HE2 PHE A 493      69.100  88.220  56.880  1.00  0.00           H 
ATOM    659  C   PHE A 493      65.470  90.280  54.700  1.00  0.00           C 
ATOM    660  O   PHE A 493      65.130  89.340  55.380  1.00  0.00           O 
ATOM    661  N   CYS A 494      65.550  91.560  55.190  1.00  0.00           N 
ATOM    662  HN  CYS A 494      65.910  92.390  54.760  1.00  0.00           H 
ATOM    663  CA  CYS A 494      65.190  91.930  56.520  1.00  0.00           C 
ATOM    664  HA  CYS A 494      65.740  91.390  57.270  1.00  0.00           H 
ATOM    665  CB  CYS A 494      65.420  93.460  56.740  1.00  0.00           C 
ATOM    666  HB1 CYS A 494      66.440  93.500  56.310  1.00  0.00           H 
ATOM    667  HB2 CYS A 494      64.670  94.060  56.170  1.00  0.00           H 
ATOM    668  SG  CYS A 494      65.500  94.040  58.470  1.00  0.00           S 
ATOM    669  HG1 CYS A 494      66.510  94.880  58.280  1.00  0.00           H 
ATOM    670  C   CYS A 494      63.780  91.540  56.870  1.00  0.00           C 
ATOM    671  O   CYS A 494      63.470  91.080  57.990  1.00  0.00           O 
ATOM    672  N   TRP A 495      62.800  91.530  55.870  1.00  0.00           N 
ATOM    673  HN  TRP A 495      63.010  91.810  54.940  1.00  0.00           H 
ATOM    674  CA  TRP A 495      61.550  90.830  56.150  1.00  0.00           C 
ATOM    675  HA  TRP A 495      61.120  91.380  56.980  1.00  0.00           H 
ATOM    676  CB  TRP A 495      60.580  90.930  54.900  1.00  0.00           C 
ATOM    677  HB1 TRP A 495      60.630  91.920  54.400  1.00  0.00           H 
ATOM    678  HB2 TRP A 495      61.130  90.340  54.130  1.00  0.00           H 
ATOM    679  CG  TRP A 495      59.180  90.580  54.980  1.00  0.00           C 
ATOM    680  CD1 TRP A 495      58.490  89.610  54.380  1.00  0.00           C 
ATOM    681  HD1 TRP A 495      58.950  88.820  53.810  1.00  0.00           H 
ATOM    682  NE1 TRP A 495      57.180  89.780  54.610  1.00  0.00           N 
ATOM    683  HE1 TRP A 495      56.470  89.110  54.640  1.00  0.00           H 
ATOM    684  CE2 TRP A 495      56.940  90.970  55.300  1.00  0.00           C 
ATOM    685  CD2 TRP A 495      58.210  91.480  55.610  1.00  0.00           C 
ATOM    686  CE3 TRP A 495      58.290  92.800  56.130  1.00  0.00           C 
ATOM    687  HE3 TRP A 495      59.260  93.260  56.180  1.00  0.00           H 
ATOM    688  CZ3 TRP A 495      57.150  93.480  56.410  1.00  0.00           C 
ATOM    689  HZ3 TRP A 495      57.330  94.480  56.790  1.00  0.00           H 
ATOM    690  CZ2 TRP A 495      55.730  91.640  55.570  1.00  0.00           C 
ATOM    691  HZ2 TRP A 495      54.800  91.110  55.430  1.00  0.00           H 
ATOM    692  CH2 TRP A 495      55.890  92.970  56.090  1.00  0.00           C 
ATOM    693  HH2 TRP A 495      55.000  93.580  56.150  1.00  0.00           H 
ATOM    694  C   TRP A 495      61.630  89.380  56.630  1.00  0.00           C 
ATOM    695  O   TRP A 495      60.940  89.020  57.530  1.00  0.00           O 
ATOM    696  N   LEU A 496      62.340  88.500  55.940  1.00  0.00           N 
ATOM    697  HN  LEU A 496      62.920  88.830  55.200  1.00  0.00           H 
ATOM    698  CA  LEU A 496      62.420  87.080  56.250  1.00  0.00           C 
ATOM    699  HA  LEU A 496      61.430  86.700  56.440  1.00  0.00           H 
ATOM    700  CB  LEU A 496      62.900  86.290  55.030  1.00  0.00           C 
ATOM    701  HB1 LEU A 496      63.710  86.850  54.510  1.00  0.00           H 
ATOM    702  HB2 LEU A 496      63.440  85.390  55.390  1.00  0.00           H 
ATOM    703  CG  LEU A 496      61.800  85.730  54.080  1.00  0.00           C 
ATOM    704  HG  LEU A 496      61.170  85.170  54.800  1.00  0.00           H 
ATOM    705  CD1 LEU A 496      60.990  86.890  53.400  1.00  0.00           C 
ATOM    706 1HD1 LEU A 496      60.530  86.680  52.410  1.00  0.00           H 
ATOM    707 2HD1 LEU A 496      60.220  87.120  54.170  1.00  0.00           H 
ATOM    708 3HD1 LEU A 496      61.630  87.790  53.310  1.00  0.00           H 
ATOM    709  CD2 LEU A 496      62.350  84.810  52.950  1.00  0.00           C 
ATOM    710 1HD2 LEU A 496      62.890  83.920  53.320  1.00  0.00           H 
ATOM    711 2HD2 LEU A 496      61.490  84.480  52.330  1.00  0.00           H 
ATOM    712 3HD2 LEU A 496      62.930  85.380  52.190  1.00  0.00           H 
ATOM    713  C   LEU A 496      63.230  86.830  57.510  1.00  0.00           C 
ATOM    714  O   LEU A 496      62.860  86.000  58.290  1.00  0.00           O 
ATOM    715  N   MET A 497      64.360  87.550  57.710  1.00  0.00           N 
ATOM    716  HN  MET A 497      64.800  88.050  56.960  1.00  0.00           H 
ATOM    717  CA  MET A 497      65.130  87.450  58.890  1.00  0.00           C 
ATOM    718  HA  MET A 497      65.240  86.380  58.920  1.00  0.00           H 
ATOM    719  CB  MET A 497      66.580  88.030  58.710  1.00  0.00           C 
ATOM    720  HB1 MET A 497      67.210  87.230  58.270  1.00  0.00           H 
ATOM    721  HB2 MET A 497      66.650  88.980  58.130  1.00  0.00           H 
ATOM    722  CG  MET A 497      67.320  88.340  60.090  1.00  0.00           C 
ATOM    723  HG1 MET A 497      66.800  89.180  60.590  1.00  0.00           H 
ATOM    724  HG2 MET A 497      67.310  87.550  60.880  1.00  0.00           H 
ATOM    725  SD  MET A 497      69.010  88.830  59.740  1.00  0.00           S 
ATOM    726  CE  MET A 497      69.530  89.320  61.400  1.00  0.00           C 
ATOM    727  HE1 MET A 497      70.640  89.400  61.430  1.00  0.00           H 
ATOM    728  HE2 MET A 497      69.120  90.290  61.770  1.00  0.00           H 
ATOM    729  HE3 MET A 497      69.340  88.450  62.060  1.00  0.00           H 
ATOM    730  C   MET A 497      64.410  87.950  60.100  1.00  0.00           C 
ATOM    731  O   MET A 497      64.430  87.390  61.170  1.00  0.00           O 
ATOM    732  N   ALA A 498      63.690  89.120  60.050  1.00  0.00           N 
ATOM    733  HN  ALA A 498      63.610  89.640  59.200  1.00  0.00           H 
ATOM    734  CA  ALA A 498      63.030  89.750  61.240  1.00  0.00           C 
ATOM    735  HA  ALA A 498      63.760  89.750  62.030  1.00  0.00           H 
ATOM    736  CB  ALA A 498      62.610  91.160  60.940  1.00  0.00           C 
ATOM    737  HB1 ALA A 498      62.270  91.630  61.890  1.00  0.00           H 
ATOM    738  HB2 ALA A 498      63.510  91.760  60.670  1.00  0.00           H 
ATOM    739  HB3 ALA A 498      61.920  91.270  60.080  1.00  0.00           H 
ATOM    740  C   ALA A 498      61.950  88.870  61.740  1.00  0.00           C 
ATOM    741  O   ALA A 498      61.900  88.570  62.950  1.00  0.00           O 
ATOM    742  N   VAL A 499      61.090  88.320  60.850  1.00  0.00           N 
ATOM    743  HN  VAL A 499      61.040  88.520  59.870  1.00  0.00           H 
ATOM    744  CA  VAL A 499      60.010  87.320  61.060  1.00  0.00           C 
ATOM    745  HA  VAL A 499      59.220  87.580  61.750  1.00  0.00           H 
ATOM    746  CB  VAL A 499      59.340  87.090  59.760  1.00  0.00           C 
ATOM    747  HB  VAL A 499      60.000  87.080  58.870  1.00  0.00           H 
ATOM    748  CG1 VAL A 499      58.690  85.710  59.650  1.00  0.00           C 
ATOM    749 1HG1 VAL A 499      58.110  85.820  58.710  1.00  0.00           H 
ATOM    750 2HG1 VAL A 499      59.400  84.870  59.490  1.00  0.00           H 
ATOM    751 3HG1 VAL A 499      57.880  85.480  60.380  1.00  0.00           H 
ATOM    752  CG2 VAL A 499      58.370  88.210  59.510  1.00  0.00           C 
ATOM    753 1HG2 VAL A 499      57.530  87.830  58.880  1.00  0.00           H 
ATOM    754 2HG2 VAL A 499      58.030  88.600  60.490  1.00  0.00           H 
ATOM    755 3HG2 VAL A 499      58.780  89.140  59.060  1.00  0.00           H 
ATOM    756  C   VAL A 499      60.490  86.020  61.680  1.00  0.00           C 
ATOM    757  O   VAL A 499      59.940  85.510  62.640  1.00  0.00           O 
ATOM    758  N   VAL A 500      61.630  85.440  61.180  1.00  0.00           N 
ATOM    759  HN  VAL A 500      62.180  85.860  60.470  1.00  0.00           H 
ATOM    760  CA  VAL A 500      62.350  84.300  61.760  1.00  0.00           C 
ATOM    761  HA  VAL A 500      61.630  83.500  61.840  1.00  0.00           H 
ATOM    762  CB  VAL A 500      63.600  83.700  60.980  1.00  0.00           C 
ATOM    763  HB  VAL A 500      64.230  84.490  60.520  1.00  0.00           H 
ATOM    764  CG1 VAL A 500      64.590  82.770  61.830  1.00  0.00           C 
ATOM    765 1HG1 VAL A 500      65.380  82.230  61.260  1.00  0.00           H 
ATOM    766 2HG1 VAL A 500      65.130  83.280  62.650  1.00  0.00           H 
ATOM    767 3HG1 VAL A 500      63.970  81.970  62.290  1.00  0.00           H 
ATOM    768  CG2 VAL A 500      63.000  82.860  59.890  1.00  0.00           C 
ATOM    769 1HG2 VAL A 500      62.410  83.460  59.160  1.00  0.00           H 
ATOM    770 2HG2 VAL A 500      63.770  82.390  59.240  1.00  0.00           H 
ATOM    771 3HG2 VAL A 500      62.410  81.990  60.230  1.00  0.00           H 
ATOM    772  C   VAL A 500      62.730  84.660  63.200  1.00  0.00           C 
ATOM    773  O   VAL A 500      62.350  83.980  64.120  1.00  0.00           O 
ATOM    774  N   ILE A 501      63.370  85.830  63.530  1.00  0.00           N 
ATOM    775  HN  ILE A 501      63.660  86.460  62.810  1.00  0.00           H 
ATOM    776  CA  ILE A 501      63.720  86.190  64.850  1.00  0.00           C 
ATOM    777  HA  ILE A 501      64.290  85.410  65.320  1.00  0.00           H 
ATOM    778  CB  ILE A 501      64.700  87.400  64.800  1.00  0.00           C 
ATOM    779  HB  ILE A 501      64.210  88.190  64.190  1.00  0.00           H 
ATOM    780  CG2 ILE A 501      64.760  87.960  66.300  1.00  0.00           C 
ATOM    781 1HG2 ILE A 501      63.740  88.280  66.620  1.00  0.00           H 
ATOM    782 2HG2 ILE A 501      65.050  87.150  67.010  1.00  0.00           H 
ATOM    783 3HG2 ILE A 501      65.400  88.870  66.330  1.00  0.00           H 
ATOM    784  CG1 ILE A 501      66.060  86.930  64.130  1.00  0.00           C 
ATOM    785 1HG1 ILE A 501      66.610  86.200  64.770  1.00  0.00           H 
ATOM    786 2HG1 ILE A 501      65.820  86.440  63.160  1.00  0.00           H 
ATOM    787  CD  ILE A 501      66.890  88.150  63.880  1.00  0.00           C 
ATOM    788  HD1 ILE A 501      67.850  87.730  63.510  1.00  0.00           H 
ATOM    789  HD2 ILE A 501      66.390  88.680  63.040  1.00  0.00           H 
ATOM    790  HD3 ILE A 501      67.050  88.760  64.790  1.00  0.00           H 
ATOM    791  C   ILE A 501      62.500  86.300  65.810  1.00  0.00           C 
ATOM    792  O   ILE A 501      62.470  85.760  66.890  1.00  0.00           O 
ATOM    793  N   LEU A 502      61.380  86.970  65.430  1.00  0.00           N 
ATOM    794  HN  LEU A 502      61.300  87.420  64.550  1.00  0.00           H 
ATOM    795  CA  LEU A 502      60.200  87.120  66.160  1.00  0.00           C 
ATOM    796  HA  LEU A 502      60.300  87.570  67.140  1.00  0.00           H 
ATOM    797  CB  LEU A 502      59.060  87.930  65.330  1.00  0.00           C 
ATOM    798  HB1 LEU A 502      59.150  87.470  64.320  1.00  0.00           H 
ATOM    799  HB2 LEU A 502      58.030  87.800  65.710  1.00  0.00           H 
ATOM    800  CG  LEU A 502      59.280  89.430  65.520  1.00  0.00           C 
ATOM    801  HG  LEU A 502      60.360  89.640  65.670  1.00  0.00           H 
ATOM    802  CD1 LEU A 502      58.990  90.040  64.240  1.00  0.00           C 
ATOM    803 1HD1 LEU A 502      59.180  91.130  64.140  1.00  0.00           H 
ATOM    804 2HD1 LEU A 502      59.610  89.660  63.400  1.00  0.00           H 
ATOM    805 3HD1 LEU A 502      57.950  89.780  63.950  1.00  0.00           H 
ATOM    806  CD2 LEU A 502      58.350  89.950  66.610  1.00  0.00           C 
ATOM    807 1HD2 LEU A 502      57.290  89.780  66.330  1.00  0.00           H 
ATOM    808 2HD2 LEU A 502      58.550  89.360  67.530  1.00  0.00           H 
ATOM    809 3HD2 LEU A 502      58.480  91.030  66.840  1.00  0.00           H 
ATOM    810  C   LEU A 502      59.600  85.870  66.620  1.00  0.00           C 
ATOM    811  O   LEU A 502      59.170  85.700  67.730  1.00  0.00           O 
ATOM    812  N   GLY A 503      59.680  84.800  65.790  1.00  0.00           N 
ATOM    813  HN  GLY A 503      60.120  84.890  64.900  1.00  0.00           H 
ATOM    814  CA  GLY A 503      59.040  83.580  66.200  1.00  0.00           C 
ATOM    815  HA1 GLY A 503      58.140  83.790  66.760  1.00  0.00           H 
ATOM    816  HA2 GLY A 503      58.830  82.910  65.380  1.00  0.00           H 
ATOM    817  C   GLY A 503      59.820  82.730  67.160  1.00  0.00           C 
ATOM    818  O   GLY A 503      59.280  82.300  68.200  1.00  0.00           O 
ATOM    819  N   PHE A 504      61.090  82.480  66.860  1.00  0.00           N 
ATOM    820  HN  PHE A 504      61.490  82.910  66.050  1.00  0.00           H 
ATOM    821  CA  PHE A 504      62.000  81.930  67.820  1.00  0.00           C 
ATOM    822  HA  PHE A 504      61.720  80.950  68.170  1.00  0.00           H 
ATOM    823  CB  PHE A 504      63.310  81.740  66.960  1.00  0.00           C 
ATOM    824  HB1 PHE A 504      63.580  82.600  66.310  1.00  0.00           H 
ATOM    825  HB2 PHE A 504      64.160  81.640  67.670  1.00  0.00           H 
ATOM    826  CG  PHE A 504      63.100  80.530  66.140  1.00  0.00           C 
ATOM    827  CD1 PHE A 504      63.180  79.250  66.600  1.00  0.00           C 
ATOM    828  HD1 PHE A 504      63.250  78.990  67.650  1.00  0.00           H 
ATOM    829  CE1 PHE A 504      63.100  78.080  65.740  1.00  0.00           C 
ATOM    830  HE1 PHE A 504      62.990  77.070  66.120  1.00  0.00           H 
ATOM    831  CZ  PHE A 504      62.850  78.330  64.370  1.00  0.00           C 
ATOM    832  HZ  PHE A 504      62.670  77.450  63.770  1.00  0.00           H 
ATOM    833  CD2 PHE A 504      62.850  80.700  64.730  1.00  0.00           C 
ATOM    834  HD2 PHE A 504      62.730  81.670  64.270  1.00  0.00           H 
ATOM    835  CE2 PHE A 504      62.790  79.620  63.850  1.00  0.00           C 
ATOM    836  HE2 PHE A 504      62.610  79.790  62.800  1.00  0.00           H 
ATOM    837  C   PHE A 504      62.190  82.780  69.130  1.00  0.00           C 
ATOM    838  O   PHE A 504      62.390  82.230  70.210  1.00  0.00           O 
ATOM    839  N   ALA A 505      62.200  84.150  69.090  1.00  0.00           N 
ATOM    840  HN  ALA A 505      62.130  84.580  68.190  1.00  0.00           H 
ATOM    841  CA  ALA A 505      62.360  85.060  70.220  1.00  0.00           C 
ATOM    842  HA  ALA A 505      63.280  84.790  70.730  1.00  0.00           H 
ATOM    843  CB  ALA A 505      62.480  86.490  69.680  1.00  0.00           C 
ATOM    844  HB1 ALA A 505      62.640  87.160  70.550  1.00  0.00           H 
ATOM    845  HB2 ALA A 505      63.260  86.700  68.920  1.00  0.00           H 
ATOM    846  HB3 ALA A 505      61.570  86.770  69.100  1.00  0.00           H 
ATOM    847  C   ALA A 505      61.220  84.950  71.210  1.00  0.00           C 
ATOM    848  O   ALA A 505      61.340  84.770  72.380  1.00  0.00           O 
ATOM    849  N   SER A 506      60.000  84.940  70.650  1.00  0.00           N 
ATOM    850  HN  SER A 506      60.020  85.210  69.690  1.00  0.00           H 
ATOM    851  CA  SER A 506      58.760  84.640  71.220  1.00  0.00           C 
ATOM    852  HA  SER A 506      58.820  85.230  72.120  1.00  0.00           H 
ATOM    853  CB  SER A 506      57.570  84.900  70.280  1.00  0.00           C 
ATOM    854  HB1 SER A 506      57.600  84.310  69.340  1.00  0.00           H 
ATOM    855  HB2 SER A 506      56.680  84.810  70.940  1.00  0.00           H 
ATOM    856  OG  SER A 506      57.610  86.320  69.810  1.00  0.00           O 
ATOM    857  HG1 SER A 506      58.360  86.320  69.220  1.00  0.00           H 
ATOM    858  C   SER A 506      58.770  83.160  71.700  1.00  0.00           C 
ATOM    859  O   SER A 506      58.400  82.910  72.840  1.00  0.00           O 
ATOM    860  N   ALA A 507      59.140  82.170  70.910  1.00  0.00           N 
ATOM    861  HN  ALA A 507      59.290  82.290  69.930  1.00  0.00           H 
ATOM    862  CA  ALA A 507      59.170  80.770  71.430  1.00  0.00           C 
ATOM    863  HA  ALA A 507      58.200  80.540  71.840  1.00  0.00           H 
ATOM    864  CB  ALA A 507      59.310  79.800  70.250  1.00  0.00           C 
ATOM    865  HB1 ALA A 507      59.620  78.780  70.580  1.00  0.00           H 
ATOM    866  HB2 ALA A 507      58.410  79.720  69.610  1.00  0.00           H 
ATOM    867  HB3 ALA A 507      60.200  80.160  69.690  1.00  0.00           H 
ATOM    868  C   ALA A 507      60.150  80.540  72.510  1.00  0.00           C 
ATOM    869  O   ALA A 507      59.950  79.840  73.480  1.00  0.00           O 
ATOM    870  N   PHE A 508      61.360  81.140  72.410  1.00  0.00           N 
ATOM    871  HN  PHE A 508      61.590  81.520  71.520  1.00  0.00           H 
ATOM    872  CA  PHE A 508      62.400  81.120  73.530  1.00  0.00           C 
ATOM    873  HA  PHE A 508      62.460  80.090  73.850  1.00  0.00           H 
ATOM    874  CB  PHE A 508      63.750  81.710  73.020  1.00  0.00           C 
ATOM    875  HB1 PHE A 508      63.600  82.700  72.530  1.00  0.00           H 
ATOM    876  HB2 PHE A 508      64.380  81.800  73.930  1.00  0.00           H 
ATOM    877  CG  PHE A 508      64.520  80.840  72.050  1.00  0.00           C 
ATOM    878  CD1 PHE A 508      64.560  79.440  72.190  1.00  0.00           C 
ATOM    879  HD1 PHE A 508      64.160  79.080  73.120  1.00  0.00           H 
ATOM    880  CE1 PHE A 508      65.140  78.620  71.210  1.00  0.00           C 
ATOM    881  HE1 PHE A 508      65.100  77.560  71.440  1.00  0.00           H 
ATOM    882  CZ  PHE A 508      65.830  79.160  70.160  1.00  0.00           C 
ATOM    883  HZ  PHE A 508      66.400  78.520  69.510  1.00  0.00           H 
ATOM    884  CD2 PHE A 508      65.210  81.400  70.980  1.00  0.00           C 
ATOM    885  HD2 PHE A 508      65.220  82.480  70.920  1.00  0.00           H 
ATOM    886  CE2 PHE A 508      65.930  80.610  70.050  1.00  0.00           C 
ATOM    887  HE2 PHE A 508      66.370  81.040  69.160  1.00  0.00           H 
ATOM    888  C   PHE A 508      61.940  81.860  74.690  1.00  0.00           C 
ATOM    889  O   PHE A 508      62.020  81.410  75.790  1.00  0.00           O 
ATOM    890  N   TYR A 509      61.260  83.040  74.580  1.00  0.00           N 
ATOM    891  HN  TYR A 509      61.350  83.500  73.700  1.00  0.00           H 
ATOM    892  CA  TYR A 509      60.600  83.660  75.740  1.00  0.00           C 
ATOM    893  HA  TYR A 509      61.340  83.860  76.490  1.00  0.00           H 
ATOM    894  CB  TYR A 509      60.130  85.090  75.380  1.00  0.00           C 
ATOM    895  HB1 TYR A 509      61.080  85.570  75.070  1.00  0.00           H 
ATOM    896  HB2 TYR A 509      59.440  85.030  74.510  1.00  0.00           H 
ATOM    897  CG  TYR A 509      59.370  85.790  76.420  1.00  0.00           C 
ATOM    898  CD1 TYR A 509      60.090  86.610  77.220  1.00  0.00           C 
ATOM    899  HD1 TYR A 509      61.150  86.800  77.180  1.00  0.00           H 
ATOM    900  CE1 TYR A 509      59.520  87.020  78.410  1.00  0.00           C 
ATOM    901  HE1 TYR A 509      60.060  87.590  79.150  1.00  0.00           H 
ATOM    902  CZ  TYR A 509      58.100  87.060  78.540  1.00  0.00           C 
ATOM    903  OH  TYR A 509      57.650  87.600  79.670  1.00  0.00           O 
ATOM    904  HH  TYR A 509      58.230  87.340  80.380  1.00  0.00           H 
ATOM    905  CD2 TYR A 509      57.970  85.910  76.500  1.00  0.00           C 
ATOM    906  HD2 TYR A 509      57.430  85.410  75.710  1.00  0.00           H 
ATOM    907  CE2 TYR A 509      57.270  86.440  77.580  1.00  0.00           C 
ATOM    908  HE2 TYR A 509      56.220  86.680  77.680  1.00  0.00           H 
ATOM    909  C   TYR A 509      59.560  82.910  76.490  1.00  0.00           C 
ATOM    910  O   TYR A 509      59.670  82.770  77.680  1.00  0.00           O 
ATOM    911  N   ILE A 510      58.580  82.230  75.830  1.00  0.00           N 
ATOM    912  HN  ILE A 510      58.620  82.250  74.830  1.00  0.00           H 
ATOM    913  CA  ILE A 510      57.630  81.370  76.440  1.00  0.00           C 
ATOM    914  HA  ILE A 510      57.310  81.890  77.330  1.00  0.00           H 
ATOM    915  CB  ILE A 510      56.340  81.200  75.600  1.00  0.00           C 
ATOM    916  HB  ILE A 510      55.650  80.550  76.180  1.00  0.00           H 
ATOM    917  CG2 ILE A 510      55.660  82.540  75.320  1.00  0.00           C 
ATOM    918 1HG2 ILE A 510      54.610  82.240  75.100  1.00  0.00           H 
ATOM    919 2HG2 ILE A 510      55.660  83.230  76.190  1.00  0.00           H 
ATOM    920 3HG2 ILE A 510      56.160  83.060  74.480  1.00  0.00           H 
ATOM    921  CG1 ILE A 510      56.600  80.320  74.300  1.00  0.00           C 
ATOM    922 1HG1 ILE A 510      57.470  80.780  73.790  1.00  0.00           H 
ATOM    923 2HG1 ILE A 510      56.850  79.280  74.600  1.00  0.00           H 
ATOM    924  CD  ILE A 510      55.450  80.260  73.270  1.00  0.00           C 
ATOM    925  HD1 ILE A 510      55.650  81.060  72.530  1.00  0.00           H 
ATOM    926  HD2 ILE A 510      55.440  79.250  72.800  1.00  0.00           H 
ATOM    927  HD3 ILE A 510      54.450  80.510  73.680  1.00  0.00           H 
ATOM    928  C   ILE A 510      58.120  80.090  77.110  1.00  0.00           C 
ATOM    929  O   ILE A 510      57.790  79.920  78.280  1.00  0.00           O 
ATOM    930  N   ILE A 511      59.120  79.460  76.440  1.00  0.00           N 
ATOM    931  HN  ILE A 511      59.310  79.770  75.510  1.00  0.00           H 
ATOM    932  CA  ILE A 511      59.960  78.370  76.970  1.00  0.00           C 
ATOM    933  HA  ILE A 511      59.390  77.480  77.190  1.00  0.00           H 
ATOM    934  CB  ILE A 511      60.890  77.870  75.850  1.00  0.00           C 
ATOM    935  HB  ILE A 511      61.410  78.680  75.300  1.00  0.00           H 
ATOM    936  CG2 ILE A 511      61.940  76.950  76.490  1.00  0.00           C 
ATOM    937 1HG2 ILE A 511      62.730  76.620  75.780  1.00  0.00           H 
ATOM    938 2HG2 ILE A 511      62.480  77.370  77.370  1.00  0.00           H 
ATOM    939 3HG2 ILE A 511      61.400  76.030  76.800  1.00  0.00           H 
ATOM    940  CG1 ILE A 511      60.110  77.090  74.730  1.00  0.00           C 
ATOM    941 1HG1 ILE A 511      59.850  76.090  75.150  1.00  0.00           H 
ATOM    942 2HG1 ILE A 511      59.220  77.650  74.370  1.00  0.00           H 
ATOM    943  CD  ILE A 511      60.880  76.930  73.410  1.00  0.00           C 
ATOM    944  HD1 ILE A 511      61.440  77.860  73.180  1.00  0.00           H 
ATOM    945  HD2 ILE A 511      61.570  76.080  73.600  1.00  0.00           H 
ATOM    946  HD3 ILE A 511      60.150  76.670  72.610  1.00  0.00           H 
ATOM    947  C   ILE A 511      60.700  78.840  78.140  1.00  0.00           C 
ATOM    948  O   ILE A 511      60.610  78.240  79.220  1.00  0.00           O 
ATOM    949  N   PHE A 512      61.340  79.980  78.260  1.00  0.00           N 
ATOM    950  HN  PHE A 512      61.420  80.610  77.490  1.00  0.00           H 
ATOM    951  CA  PHE A 512      62.070  80.450  79.470  1.00  0.00           C 
ATOM    952  HA  PHE A 512      62.370  79.670  80.150  1.00  0.00           H 
ATOM    953  CB  PHE A 512      63.330  81.180  79.070  1.00  0.00           C 
ATOM    954  HB1 PHE A 512      63.140  81.930  78.270  1.00  0.00           H 
ATOM    955  HB2 PHE A 512      63.750  81.820  79.870  1.00  0.00           H 
ATOM    956  CG  PHE A 512      64.320  80.050  78.630  1.00  0.00           C 
ATOM    957  CD1 PHE A 512      64.940  79.330  79.670  1.00  0.00           C 
ATOM    958  HD1 PHE A 512      64.840  79.770  80.650  1.00  0.00           H 
ATOM    959  CE1 PHE A 512      65.810  78.200  79.490  1.00  0.00           C 
ATOM    960  HE1 PHE A 512      66.330  77.710  80.300  1.00  0.00           H 
ATOM    961  CZ  PHE A 512      65.910  77.750  78.190  1.00  0.00           C 
ATOM    962  HZ  PHE A 512      66.600  76.950  77.980  1.00  0.00           H 
ATOM    963  CD2 PHE A 512      64.390  79.550  77.310  1.00  0.00           C 
ATOM    964  HD2 PHE A 512      63.900  79.980  76.450  1.00  0.00           H 
ATOM    965  CE2 PHE A 512      65.210  78.430  77.150  1.00  0.00           C 
ATOM    966  HE2 PHE A 512      65.490  78.100  76.160  1.00  0.00           H 
ATOM    967  C   PHE A 512      61.250  81.260  80.440  1.00  0.00           C 
ATOM    968  O   PHE A 512      61.770  81.570  81.480  1.00  0.00           O 
ATOM    969  N   GLN A 513      59.930  81.540  80.190  1.00  0.00           N 
ATOM    970  HN  GLN A 513      59.520  81.310  79.310  1.00  0.00           H 
ATOM    971  CA  GLN A 513      59.120  82.320  81.120  1.00  0.00           C 
ATOM    972  HA  GLN A 513      59.580  83.300  81.150  1.00  0.00           H 
ATOM    973  CB  GLN A 513      57.710  82.410  80.410  1.00  0.00           C 
ATOM    974  HB1 GLN A 513      57.890  82.590  79.330  1.00  0.00           H 
ATOM    975  HB2 GLN A 513      57.110  81.490  80.600  1.00  0.00           H 
ATOM    976  CG  GLN A 513      56.850  83.620  80.910  1.00  0.00           C 
ATOM    977  HG1 GLN A 513      56.510  83.540  81.960  1.00  0.00           H 
ATOM    978  HG2 GLN A 513      57.320  84.600  80.690  1.00  0.00           H 
ATOM    979  CD  GLN A 513      55.520  83.660  80.060  1.00  0.00           C 
ATOM    980  OE1 GLN A 513      55.330  82.790  79.210  1.00  0.00           O 
ATOM    981  NE2 GLN A 513      54.830  84.820  80.140  1.00  0.00           N 
ATOM    982 1HE2 GLN A 513      55.050  85.410  80.910  1.00  0.00           H 
ATOM    983 2HE2 GLN A 513      54.100  85.090  79.510  1.00  0.00           H 
ATOM    984  C   GLN A 513      58.970  81.720  82.520  1.00  0.00           C 
ATOM    985  O   GLN A 513      58.960  82.390  83.550  1.00  0.00           O 
ATOM    986  N   THR A 514      58.950  80.410  82.530  1.00  0.00           N 
ATOM    987  HN  THR A 514      59.070  79.840  81.720  1.00  0.00           H 
ATOM    988  CA  THR A 514      58.680  79.580  83.720  1.00  0.00           C 
ATOM    989  HA  THR A 514      57.940  80.130  84.290  1.00  0.00           H 
ATOM    990  CB  THR A 514      57.930  78.240  83.330  1.00  0.00           C 
ATOM    991  HB  THR A 514      57.820  77.420  84.070  1.00  0.00           H 
ATOM    992  OG1 THR A 514      58.510  77.730  82.100  1.00  0.00           O 
ATOM    993  HG1 THR A 514      59.300  77.220  82.290  1.00  0.00           H 
ATOM    994  CG2 THR A 514      56.500  78.650  82.960  1.00  0.00           C 
ATOM    995 1HG2 THR A 514      56.100  77.810  82.350  1.00  0.00           H 
ATOM    996 2HG2 THR A 514      55.830  78.720  83.840  1.00  0.00           H 
ATOM    997 3HG2 THR A 514      56.360  79.610  82.430  1.00  0.00           H 
ATOM    998  C   THR A 514      59.970  79.280  84.470  1.00  0.00           C 
ATOM    999  O   THR A 514      59.910  78.750  85.580  1.00  0.00           O 
ATOM   1000  N   GLU A 515      61.120  79.540  83.950  1.00  0.00           N 
ATOM   1001  HN  GLU A 515      61.240  80.120  83.150  1.00  0.00           H 
ATOM   1002  CA  GLU A 515      62.400  79.020  84.380  1.00  0.00           C 
ATOM   1003  HA  GLU A 515      62.250  78.310  85.180  1.00  0.00           H 
ATOM   1004  CB  GLU A 515      63.150  78.590  83.080  1.00  0.00           C 
ATOM   1005  HB1 GLU A 515      63.400  79.480  82.470  1.00  0.00           H 
ATOM   1006  HB2 GLU A 515      64.040  78.080  83.500  1.00  0.00           H 
ATOM   1007  CG  GLU A 515      62.310  77.580  82.310  1.00  0.00           C 
ATOM   1008  HG1 GLU A 515      61.510  78.160  81.800  1.00  0.00           H 
ATOM   1009  HG2 GLU A 515      63.030  77.120  81.600  1.00  0.00           H 
ATOM   1010  CD  GLU A 515      61.670  76.410  83.030  1.00  0.00           C 
ATOM   1011  OE1 GLU A 515      62.130  75.840  84.040  1.00  0.00           O 
ATOM   1012  OE2 GLU A 515      60.440  76.120  82.630  1.00  0.00           O 
ATOM   1013  C   GLU A 515      63.160  80.120  85.010  1.00  0.00           C 
ATOM   1014  O   GLU A 515      62.980  81.310  84.670  1.00  0.00           O 
ATOM   1015  N   ASP A 516      64.010  79.760  86.020  1.00  0.00           N 
ATOM   1016  HN  ASP A 516      63.990  78.810  86.330  1.00  0.00           H 
ATOM   1017  CA  ASP A 516      64.790  80.730  86.760  1.00  0.00           C 
ATOM   1018  HA  ASP A 516      64.160  81.410  87.320  1.00  0.00           H 
ATOM   1019  CB  ASP A 516      65.550  80.030  87.950  1.00  0.00           C 
ATOM   1020  HB1 ASP A 516      64.870  79.350  88.510  1.00  0.00           H 
ATOM   1021  HB2 ASP A 516      66.420  79.470  87.540  1.00  0.00           H 
ATOM   1022  CG  ASP A 516      66.270  80.980  88.920  1.00  0.00           C 
ATOM   1023  OD1 ASP A 516      65.720  82.040  89.230  1.00  0.00           O 
ATOM   1024  OD2 ASP A 516      67.110  80.430  89.740  1.00  0.00           O 
ATOM   1025  C   ASP A 516      65.780  81.640  85.900  1.00  0.00           C 
ATOM   1026  O   ASP A 516      66.670  80.990  85.320  1.00  0.00           O 
ATOM   1027  N   PRO A 517      65.690  83.000  85.860  1.00  0.00           N 
ATOM   1028  CD  PRO A 517      64.550  83.800  86.200  1.00  0.00           C 
ATOM   1029  HD1 PRO A 517      64.430  83.760  87.300  1.00  0.00           H 
ATOM   1030  HD2 PRO A 517      63.750  83.490  85.500  1.00  0.00           H 
ATOM   1031  CA  PRO A 517      66.560  83.800  84.940  1.00  0.00           C 
ATOM   1032  HA  PRO A 517      66.730  83.330  83.980  1.00  0.00           H 
ATOM   1033  CB  PRO A 517      65.820  85.180  84.820  1.00  0.00           C 
ATOM   1034  HB1 PRO A 517      66.520  86.030  84.940  1.00  0.00           H 
ATOM   1035  HB2 PRO A 517      65.250  85.130  83.870  1.00  0.00           H 
ATOM   1036  CG  PRO A 517      64.850  85.250  85.910  1.00  0.00           C 
ATOM   1037  HG1 PRO A 517      65.250  85.690  86.850  1.00  0.00           H 
ATOM   1038  HG2 PRO A 517      63.980  85.920  85.720  1.00  0.00           H 
ATOM   1039  C   PRO A 517      67.890  83.790  85.630  1.00  0.00           C 
ATOM   1040  O   PRO A 517      68.880  84.090  85.020  1.00  0.00           O 
ATOM   1041  N   GLU A 518      67.990  83.520  86.930  1.00  0.00           N 
ATOM   1042  HN  GLU A 518      67.170  83.260  87.430  1.00  0.00           H 
ATOM   1043  CA  GLU A 518      69.310  83.550  87.610  1.00  0.00           C 
ATOM   1044  HA  GLU A 518      69.830  84.400  87.200  1.00  0.00           H 
ATOM   1045  CB  GLU A 518      69.210  83.700  89.120  1.00  0.00           C 
ATOM   1046  HB1 GLU A 518      68.370  83.060  89.470  1.00  0.00           H 
ATOM   1047  HB2 GLU A 518      70.190  83.300  89.470  1.00  0.00           H 
ATOM   1048  CG  GLU A 518      69.040  85.140  89.770  1.00  0.00           C 
ATOM   1049  HG1 GLU A 518      69.410  85.010  90.810  1.00  0.00           H 
ATOM   1050  HG2 GLU A 518      69.720  85.830  89.220  1.00  0.00           H 
ATOM   1051  CD  GLU A 518      67.610  85.650  89.780  1.00  0.00           C 
ATOM   1052  OE1 GLU A 518      67.190  86.370  88.900  1.00  0.00           O 
ATOM   1053  OE2 GLU A 518      66.950  85.500  90.910  1.00  0.00           O 
ATOM   1054  C   GLU A 518      70.140  82.330  87.080  1.00  0.00           C 
ATOM   1055  O   GLU A 518      71.390  82.480  87.030  1.00  0.00           O 
ATOM   1056  N   GLU A 519      69.590  81.110  86.800  1.00  0.00           N 
ATOM   1057  HN  GLU A 519      68.660  81.100  87.150  1.00  0.00           H 
ATOM   1058  CA  GLU A 519      70.290  80.020  86.180  1.00  0.00           C 
ATOM   1059  HA  GLU A 519      71.270  79.970  86.630  1.00  0.00           H 
ATOM   1060  CB  GLU A 519      69.550  78.750  86.670  1.00  0.00           C 
ATOM   1061  HB1 GLU A 519      68.450  78.880  86.590  1.00  0.00           H 
ATOM   1062  HB2 GLU A 519      69.790  77.890  86.000  1.00  0.00           H 
ATOM   1063  CG  GLU A 519      69.770  78.270  88.050  1.00  0.00           C 
ATOM   1064  HG1 GLU A 519      69.180  78.870  88.780  1.00  0.00           H 
ATOM   1065  HG2 GLU A 519      69.380  77.240  88.160  1.00  0.00           H 
ATOM   1066  CD  GLU A 519      71.210  78.140  88.460  1.00  0.00           C 
ATOM   1067  OE1 GLU A 519      72.040  77.420  87.880  1.00  0.00           O 
ATOM   1068  OE2 GLU A 519      71.550  78.790  89.520  1.00  0.00           O 
ATOM   1069  C   GLU A 519      70.390  80.110  84.650  1.00  0.00           C 
ATOM   1070  O   GLU A 519      71.470  79.960  84.120  1.00  0.00           O 
ATOM   1071  N   LEU A 520      69.260  80.390  83.870  1.00  0.00           N 
ATOM   1072  HN  LEU A 520      68.450  80.670  84.380  1.00  0.00           H 
ATOM   1073  CA  LEU A 520      69.450  80.640  82.470  1.00  0.00           C 
ATOM   1074  HA  LEU A 520      70.500  80.780  82.290  1.00  0.00           H 
ATOM   1075  CB  LEU A 520      68.970  79.540  81.490  1.00  0.00           C 
ATOM   1076  HB1 LEU A 520      69.290  78.530  81.840  1.00  0.00           H 
ATOM   1077  HB2 LEU A 520      67.860  79.450  81.520  1.00  0.00           H 
ATOM   1078  CG  LEU A 520      69.490  79.650  80.010  1.00  0.00           C 
ATOM   1079  HG  LEU A 520      70.460  80.180  80.110  1.00  0.00           H 
ATOM   1080  CD1 LEU A 520      69.940  78.280  79.360  1.00  0.00           C 
ATOM   1081 1HD1 LEU A 520      69.090  77.580  79.270  1.00  0.00           H 
ATOM   1082 2HD1 LEU A 520      70.460  78.380  78.380  1.00  0.00           H 
ATOM   1083 3HD1 LEU A 520      70.700  77.710  79.940  1.00  0.00           H 
ATOM   1084  CD2 LEU A 520      68.620  80.490  79.030  1.00  0.00           C 
ATOM   1085 1HD2 LEU A 520      69.120  80.540  78.040  1.00  0.00           H 
ATOM   1086 2HD2 LEU A 520      67.630  79.990  79.010  1.00  0.00           H 
ATOM   1087 3HD2 LEU A 520      68.400  81.530  79.370  1.00  0.00           H 
ATOM   1088  C   LEU A 520      68.830  81.940  82.180  1.00  0.00           C 
ATOM   1089  O   LEU A 520      67.580  82.050  82.070  1.00  0.00           O 
ATOM   1090  N   GLY A 521      69.650  82.940  81.920  1.00  0.00           N 
ATOM   1091  HN  GLY A 521      70.570  82.570  81.780  1.00  0.00           H 
ATOM   1092  CA  GLY A 521      69.320  84.380  81.900  1.00  0.00           C 
ATOM   1093  HA1 GLY A 521      68.510  84.510  82.600  1.00  0.00           H 
ATOM   1094  HA2 GLY A 521      70.140  84.900  82.370  1.00  0.00           H 
ATOM   1095  C   GLY A 521      68.870  85.080  80.590  1.00  0.00           C 
ATOM   1096  O   GLY A 521      68.380  86.170  80.590  1.00  0.00           O 
ATOM   1097  N   HSD A 522      69.120  84.450  79.440  1.00  0.00           N 
ATOM   1098  HN  HSD A 522      69.540  83.550  79.550  1.00  0.00           H 
ATOM   1099  CA  HSD A 522      68.980  85.010  78.120  1.00  0.00           C 
ATOM   1100  HA  HSD A 522      69.530  85.940  78.120  1.00  0.00           H 
ATOM   1101  CB  HSD A 522      69.610  83.970  77.070  1.00  0.00           C 
ATOM   1102  HB1 HSD A 522      69.050  83.020  77.190  1.00  0.00           H 
ATOM   1103  HB2 HSD A 522      69.420  84.280  76.020  1.00  0.00           H 
ATOM   1104  ND1 HSD A 522      72.070  83.820  76.650  1.00  0.00           N 
ATOM   1105  HD1 HSD A 522      72.120  84.650  76.090  1.00  0.00           H 
ATOM   1106  CG  HSD A 522      70.960  83.580  77.420  1.00  0.00           C 
ATOM   1107  CE1 HSD A 522      73.120  83.100  77.170  1.00  0.00           C 
ATOM   1108  HE1 HSD A 522      74.000  82.910  76.560  1.00  0.00           H 
ATOM   1109  NE2 HSD A 522      72.810  82.430  78.290  1.00  0.00           N 
ATOM   1110  CD2 HSD A 522      71.450  82.750  78.400  1.00  0.00           C 
ATOM   1111  HD2 HSD A 522      70.810  82.320  79.170  1.00  0.00           H 
ATOM   1112  C   HSD A 522      67.640  85.480  77.580  1.00  0.00           C 
ATOM   1113  O   HSD A 522      67.610  86.300  76.700  1.00  0.00           O 
ATOM   1114  N   PHE A 523      66.480  85.120  78.210  1.00  0.00           N 
ATOM   1115  HN  PHE A 523      66.550  84.580  79.050  1.00  0.00           H 
ATOM   1116  CA  PHE A 523      65.160  85.360  77.670  1.00  0.00           C 
ATOM   1117  HA  PHE A 523      65.210  86.150  76.940  1.00  0.00           H 
ATOM   1118  CB  PHE A 523      64.610  84.120  76.860  1.00  0.00           C 
ATOM   1119  HB1 PHE A 523      64.340  83.320  77.590  1.00  0.00           H 
ATOM   1120  HB2 PHE A 523      63.700  84.330  76.250  1.00  0.00           H 
ATOM   1121  CG  PHE A 523      65.600  83.490  75.920  1.00  0.00           C 
ATOM   1122  CD1 PHE A 523      65.810  84.100  74.740  1.00  0.00           C 
ATOM   1123  HD1 PHE A 523      65.380  85.050  74.460  1.00  0.00           H 
ATOM   1124  CE1 PHE A 523      66.740  83.590  73.850  1.00  0.00           C 
ATOM   1125  HE1 PHE A 523      66.890  84.190  72.960  1.00  0.00           H 
ATOM   1126  CZ  PHE A 523      67.430  82.330  74.220  1.00  0.00           C 
ATOM   1127  HZ  PHE A 523      68.080  81.870  73.490  1.00  0.00           H 
ATOM   1128  CD2 PHE A 523      66.270  82.320  76.280  1.00  0.00           C 
ATOM   1129  HD2 PHE A 523      66.060  81.820  77.220  1.00  0.00           H 
ATOM   1130  CE2 PHE A 523      67.140  81.710  75.420  1.00  0.00           C 
ATOM   1131  HE2 PHE A 523      67.580  80.750  75.660  1.00  0.00           H 
ATOM   1132  C   PHE A 523      64.180  85.790  78.760  1.00  0.00           C 
ATOM   1133  O   PHE A 523      63.010  85.420  78.810  1.00  0.00           O 
ATOM   1134  N   TYR A 524      64.670  86.610  79.750  1.00  0.00           N 
ATOM   1135  HN  TYR A 524      65.600  86.950  79.640  1.00  0.00           H 
ATOM   1136  CA  TYR A 524      64.110  87.100  81.030  1.00  0.00           C 
ATOM   1137  HA  TYR A 524      63.600  86.260  81.490  1.00  0.00           H 
ATOM   1138  CB  TYR A 524      65.220  87.490  81.990  1.00  0.00           C 
ATOM   1139  HB1 TYR A 524      64.850  87.480  83.040  1.00  0.00           H 
ATOM   1140  HB2 TYR A 524      66.000  86.710  81.890  1.00  0.00           H 
ATOM   1141  CG  TYR A 524      65.780  88.900  81.720  1.00  0.00           C 
ATOM   1142  CD1 TYR A 524      67.130  89.020  81.400  1.00  0.00           C 
ATOM   1143  HD1 TYR A 524      67.900  88.270  81.330  1.00  0.00           H 
ATOM   1144  CE1 TYR A 524      67.690  90.270  81.090  1.00  0.00           C 
ATOM   1145  HE1 TYR A 524      68.700  90.390  80.720  1.00  0.00           H 
ATOM   1146  CZ  TYR A 524      66.960  91.430  81.210  1.00  0.00           C 
ATOM   1147  OH  TYR A 524      67.610  92.660  81.010  1.00  0.00           O 
ATOM   1148  HH  TYR A 524      66.900  93.310  81.020  1.00  0.00           H 
ATOM   1149  CD2 TYR A 524      65.100  90.110  82.000  1.00  0.00           C 
ATOM   1150  HD2 TYR A 524      64.160  89.990  82.520  1.00  0.00           H 
ATOM   1151  CE2 TYR A 524      65.710  91.360  81.710  1.00  0.00           C 
ATOM   1152  HE2 TYR A 524      65.140  92.260  81.920  1.00  0.00           H 
ATOM   1153  C   TYR A 524      62.970  88.070  80.750  1.00  0.00           C 
ATOM   1154  O   TYR A 524      62.010  88.160  81.440  1.00  0.00           O 
ATOM   1155  N   ASP A 525      63.100  88.860  79.670  1.00  0.00           N 
ATOM   1156  HN  ASP A 525      63.900  88.660  79.120  1.00  0.00           H 
ATOM   1157  CA  ASP A 525      62.150  89.840  79.290  1.00  0.00           C 
ATOM   1158  HA  ASP A 525      61.220  89.520  79.730  1.00  0.00           H 
ATOM   1159  CB  ASP A 525      62.430  91.270  79.850  1.00  0.00           C 
ATOM   1160  HB1 ASP A 525      61.480  91.850  79.770  1.00  0.00           H 
ATOM   1161  HB2 ASP A 525      62.710  91.210  80.920  1.00  0.00           H 
ATOM   1162  CG  ASP A 525      63.370  92.170  79.080  1.00  0.00           C 
ATOM   1163  OD1 ASP A 525      63.970  91.740  78.030  1.00  0.00           O 
ATOM   1164  OD2 ASP A 525      63.520  93.340  79.630  1.00  0.00           O 
ATOM   1165  C   ASP A 525      62.030  89.710  77.740  1.00  0.00           C 
ATOM   1166  O   ASP A 525      62.780  89.080  77.130  1.00  0.00           O 
ATOM   1167  N   TYR A 526      60.870  90.250  77.200  1.00  0.00           N 
ATOM   1168  HN  TYR A 526      60.140  90.610  77.770  1.00  0.00           H 
ATOM   1169  CA  TYR A 526      60.620  90.120  75.820  1.00  0.00           C 
ATOM   1170  HA  TYR A 526      60.840  89.090  75.580  1.00  0.00           H 
ATOM   1171  CB  TYR A 526      59.180  90.540  75.480  1.00  0.00           C 
ATOM   1172  HB1 TYR A 526      58.450  90.080  76.170  1.00  0.00           H 
ATOM   1173  HB2 TYR A 526      58.980  91.610  75.700  1.00  0.00           H 
ATOM   1174  CG  TYR A 526      58.790  90.230  74.080  1.00  0.00           C 
ATOM   1175  CD1 TYR A 526      58.540  88.890  73.740  1.00  0.00           C 
ATOM   1176  HD1 TYR A 526      58.810  88.100  74.420  1.00  0.00           H 
ATOM   1177  CE1 TYR A 526      58.180  88.530  72.450  1.00  0.00           C 
ATOM   1178  HE1 TYR A 526      58.190  87.500  72.120  1.00  0.00           H 
ATOM   1179  CZ  TYR A 526      57.950  89.550  71.540  1.00  0.00           C 
ATOM   1180  OH  TYR A 526      57.690  89.320  70.180  1.00  0.00           O 
ATOM   1181  HH  TYR A 526      57.580  88.370  70.090  1.00  0.00           H 
ATOM   1182  CD2 TYR A 526      58.430  91.290  73.260  1.00  0.00           C 
ATOM   1183  HD2 TYR A 526      58.690  92.300  73.550  1.00  0.00           H 
ATOM   1184  CE2 TYR A 526      58.170  90.910  71.880  1.00  0.00           C 
ATOM   1185  HE2 TYR A 526      57.990  91.710  71.170  1.00  0.00           H 
ATOM   1186  C   TYR A 526      61.670  90.930  74.980  1.00  0.00           C 
ATOM   1187  O   TYR A 526      62.140  90.420  73.910  1.00  0.00           O 
ATOM   1188  N   PRO A 527      62.090  92.210  75.370  1.00  0.00           N 
ATOM   1189  CD  PRO A 527      61.340  93.110  76.200  1.00  0.00           C 
ATOM   1190  HD1 PRO A 527      61.650  92.870  77.240  1.00  0.00           H 
ATOM   1191  HD2 PRO A 527      60.250  93.000  76.040  1.00  0.00           H 
ATOM   1192  CA  PRO A 527      63.000  92.940  74.440  1.00  0.00           C 
ATOM   1193  HA  PRO A 527      62.570  92.740  73.470  1.00  0.00           H 
ATOM   1194  CB  PRO A 527      62.970  94.350  74.970  1.00  0.00           C 
ATOM   1195  HB1 PRO A 527      63.830  94.510  75.650  1.00  0.00           H 
ATOM   1196  HB2 PRO A 527      63.080  95.090  74.150  1.00  0.00           H 
ATOM   1197  CG  PRO A 527      61.730  94.530  75.780  1.00  0.00           C 
ATOM   1198  HG1 PRO A 527      61.990  95.030  76.740  1.00  0.00           H 
ATOM   1199  HG2 PRO A 527      60.950  95.260  75.450  1.00  0.00           H 
ATOM   1200  C   PRO A 527      64.370  92.320  74.360  1.00  0.00           C 
ATOM   1201  O   PRO A 527      65.130  92.570  73.380  1.00  0.00           O 
ATOM   1202  N   MET A 528      64.810  91.720  75.490  1.00  0.00           N 
ATOM   1203  HN  MET A 528      64.290  91.730  76.340  1.00  0.00           H 
ATOM   1204  CA  MET A 528      66.100  91.030  75.630  1.00  0.00           C 
ATOM   1205  HA  MET A 528      66.870  91.610  75.140  1.00  0.00           H 
ATOM   1206  CB  MET A 528      66.460  90.750  77.050  1.00  0.00           C 
ATOM   1207  HB1 MET A 528      66.420  91.740  77.540  1.00  0.00           H 
ATOM   1208  HB2 MET A 528      65.620  90.160  77.480  1.00  0.00           H 
ATOM   1209  CG  MET A 528      67.820  90.120  77.310  1.00  0.00           C 
ATOM   1210  HG1 MET A 528      68.020  89.940  78.390  1.00  0.00           H 
ATOM   1211  HG2 MET A 528      67.910  89.160  76.770  1.00  0.00           H 
ATOM   1212  SD  MET A 528      69.250  91.180  76.740  1.00  0.00           S 
ATOM   1213  CE  MET A 528      69.730  91.910  78.310  1.00  0.00           C 
ATOM   1214  HE1 MET A 528      70.620  92.570  78.200  1.00  0.00           H 
ATOM   1215  HE2 MET A 528      68.850  92.380  78.800  1.00  0.00           H 
ATOM   1216  HE3 MET A 528      70.090  91.110  78.990  1.00  0.00           H 
ATOM   1217  C   MET A 528      66.150  89.720  74.920  1.00  0.00           C 
ATOM   1218  O   MET A 528      67.110  89.250  74.340  1.00  0.00           O 
ATOM   1219  N   ALA A 529      64.910  89.100  74.980  1.00  0.00           N 
ATOM   1220  HN  ALA A 529      64.170  89.360  75.600  1.00  0.00           H 
ATOM   1221  CA  ALA A 529      64.700  87.880  74.240  1.00  0.00           C 
ATOM   1222  HA  ALA A 529      65.480  87.170  74.490  1.00  0.00           H 
ATOM   1223  CB  ALA A 529      63.410  87.230  74.680  1.00  0.00           C 
ATOM   1224  HB1 ALA A 529      63.310  86.200  74.270  1.00  0.00           H 
ATOM   1225  HB2 ALA A 529      63.410  87.030  75.770  1.00  0.00           H 
ATOM   1226  HB3 ALA A 529      62.560  87.830  74.310  1.00  0.00           H 
ATOM   1227  C   ALA A 529      64.810  88.050  72.760  1.00  0.00           C 
ATOM   1228  O   ALA A 529      65.300  87.170  72.060  1.00  0.00           O 
ATOM   1229  N   LEU A 530      64.290  89.170  72.230  1.00  0.00           N 
ATOM   1230  HN  LEU A 530      63.670  89.680  72.820  1.00  0.00           H 
ATOM   1231  CA  LEU A 530      64.550  89.520  70.870  1.00  0.00           C 
ATOM   1232  HA  LEU A 530      64.300  88.710  70.190  1.00  0.00           H 
ATOM   1233  CB  LEU A 530      63.670  90.710  70.420  1.00  0.00           C 
ATOM   1234  HB1 LEU A 530      63.500  91.360  71.300  1.00  0.00           H 
ATOM   1235  HB2 LEU A 530      64.320  91.240  69.690  1.00  0.00           H 
ATOM   1236  CG  LEU A 530      62.350  90.450  69.650  1.00  0.00           C 
ATOM   1237  HG  LEU A 530      62.540  89.860  68.730  1.00  0.00           H 
ATOM   1238  CD1 LEU A 530      61.320  89.680  70.430  1.00  0.00           C 
ATOM   1239 1HD1 LEU A 530      60.570  89.300  69.710  1.00  0.00           H 
ATOM   1240 2HD1 LEU A 530      61.730  88.870  71.070  1.00  0.00           H 
ATOM   1241 3HD1 LEU A 530      60.920  90.340  71.230  1.00  0.00           H 
ATOM   1242  CD2 LEU A 530      61.800  91.810  69.150  1.00  0.00           C 
ATOM   1243 1HD2 LEU A 530      61.360  92.370  70.010  1.00  0.00           H 
ATOM   1244 2HD2 LEU A 530      62.510  92.300  68.460  1.00  0.00           H 
ATOM   1245 3HD2 LEU A 530      61.000  91.630  68.400  1.00  0.00           H 
ATOM   1246  C   LEU A 530      66.000  89.810  70.530  1.00  0.00           C 
ATOM   1247  O   LEU A 530      66.520  89.310  69.570  1.00  0.00           O 
ATOM   1248  N   PHE A 531      66.670  90.610  71.360  1.00  0.00           N 
ATOM   1249  HN  PHE A 531      66.180  91.050  72.110  1.00  0.00           H 
ATOM   1250  CA  PHE A 531      68.040  90.930  71.160  1.00  0.00           C 
ATOM   1251  HA  PHE A 531      68.100  91.440  70.210  1.00  0.00           H 
ATOM   1252  CB  PHE A 531      68.410  91.940  72.300  1.00  0.00           C 
ATOM   1253  HB1 PHE A 531      67.660  92.760  72.320  1.00  0.00           H 
ATOM   1254  HB2 PHE A 531      68.220  91.410  73.260  1.00  0.00           H 
ATOM   1255  CG  PHE A 531      69.690  92.470  72.300  1.00  0.00           C 
ATOM   1256  CD1 PHE A 531      70.080  93.300  71.150  1.00  0.00           C 
ATOM   1257  HD1 PHE A 531      69.360  93.520  70.370  1.00  0.00           H 
ATOM   1258  CE1 PHE A 531      71.360  93.820  71.160  1.00  0.00           C 
ATOM   1259  HE1 PHE A 531      71.500  94.630  70.450  1.00  0.00           H 
ATOM   1260  CZ  PHE A 531      72.290  93.620  72.150  1.00  0.00           C 
ATOM   1261  HZ  PHE A 531      73.290  94.020  72.110  1.00  0.00           H 
ATOM   1262  CD2 PHE A 531      70.710  92.210  73.290  1.00  0.00           C 
ATOM   1263  HD2 PHE A 531      70.480  91.520  74.090  1.00  0.00           H 
ATOM   1264  CE2 PHE A 531      71.930  92.820  73.210  1.00  0.00           C 
ATOM   1265  HE2 PHE A 531      72.740  92.640  73.900  1.00  0.00           H 
ATOM   1266  C   PHE A 531      69.000  89.720  71.210  1.00  0.00           C 
ATOM   1267  O   PHE A 531      69.910  89.560  70.330  1.00  0.00           O 
ATOM   1268  N   SER A 532      68.860  88.830  72.210  1.00  0.00           N 
ATOM   1269  HN  SER A 532      68.240  88.950  72.980  1.00  0.00           H 
ATOM   1270  CA  SER A 532      69.780  87.620  72.220  1.00  0.00           C 
ATOM   1271  HA  SER A 532      70.770  87.930  71.930  1.00  0.00           H 
ATOM   1272  CB  SER A 532      69.930  87.090  73.640  1.00  0.00           C 
ATOM   1273  HB1 SER A 532      69.000  86.830  74.190  1.00  0.00           H 
ATOM   1274  HB2 SER A 532      70.600  86.210  73.610  1.00  0.00           H 
ATOM   1275  OG  SER A 532      70.690  88.100  74.340  1.00  0.00           O 
ATOM   1276  HG1 SER A 532      71.490  88.190  73.820  1.00  0.00           H 
ATOM   1277  C   SER A 532      69.290  86.550  71.300  1.00  0.00           C 
ATOM   1278  O   SER A 532      70.150  85.840  70.800  1.00  0.00           O 
ATOM   1279  N   THR A 533      68.030  86.500  70.810  1.00  0.00           N 
ATOM   1280  HN  THR A 533      67.330  87.070  71.220  1.00  0.00           H 
ATOM   1281  CA  THR A 533      67.690  85.720  69.610  1.00  0.00           C 
ATOM   1282  HA  THR A 533      68.050  84.710  69.720  1.00  0.00           H 
ATOM   1283  CB  THR A 533      66.210  85.490  69.490  1.00  0.00           C 
ATOM   1284  HB  THR A 533      65.670  86.410  69.200  1.00  0.00           H 
ATOM   1285  OG1 THR A 533      65.700  84.840  70.690  1.00  0.00           O 
ATOM   1286  HG1 THR A 533      65.720  85.530  71.360  1.00  0.00           H 
ATOM   1287  CG2 THR A 533      66.000  84.510  68.270  1.00  0.00           C 
ATOM   1288 1HG2 THR A 533      64.960  84.250  67.990  1.00  0.00           H 
ATOM   1289 2HG2 THR A 533      66.490  84.800  67.320  1.00  0.00           H 
ATOM   1290 3HG2 THR A 533      66.500  83.550  68.500  1.00  0.00           H 
ATOM   1291  C   THR A 533      68.320  86.310  68.320  1.00  0.00           C 
ATOM   1292  O   THR A 533      68.750  85.530  67.450  1.00  0.00           O 
ATOM   1293  N   PHE A 534      68.420  87.660  68.220  1.00  0.00           N 
ATOM   1294  HN  PHE A 534      68.220  88.250  69.000  1.00  0.00           H 
ATOM   1295  CA  PHE A 534      69.110  88.460  67.140  1.00  0.00           C 
ATOM   1296  HA  PHE A 534      68.830  88.040  66.180  1.00  0.00           H 
ATOM   1297  CB  PHE A 534      68.680  89.950  67.220  1.00  0.00           C 
ATOM   1298  HB1 PHE A 534      67.620  90.010  66.880  1.00  0.00           H 
ATOM   1299  HB2 PHE A 534      68.700  90.330  68.260  1.00  0.00           H 
ATOM   1300  CG  PHE A 534      69.590  90.870  66.430  1.00  0.00           C 
ATOM   1301  CD1 PHE A 534      69.140  91.450  65.210  1.00  0.00           C 
ATOM   1302  HD1 PHE A 534      68.130  91.240  64.880  1.00  0.00           H 
ATOM   1303  CE1 PHE A 534      69.900  92.220  64.410  1.00  0.00           C 
ATOM   1304  HE1 PHE A 534      69.640  92.680  63.470  1.00  0.00           H 
ATOM   1305  CZ  PHE A 534      71.100  92.680  64.960  1.00  0.00           C 
ATOM   1306  HZ  PHE A 534      71.760  93.250  64.320  1.00  0.00           H 
ATOM   1307  CD2 PHE A 534      70.800  91.370  66.930  1.00  0.00           C 
ATOM   1308  HD2 PHE A 534      71.270  90.900  67.780  1.00  0.00           H 
ATOM   1309  CE2 PHE A 534      71.580  92.260  66.230  1.00  0.00           C 
ATOM   1310  HE2 PHE A 534      72.560  92.660  66.450  1.00  0.00           H 
ATOM   1311  C   PHE A 534      70.640  88.140  67.230  1.00  0.00           C 
ATOM   1312  O   PHE A 534      71.280  87.850  66.200  1.00  0.00           O 
ATOM   1313  N   GLU A 535      71.220  88.130  68.420  1.00  0.00           N 
ATOM   1314  HN  GLU A 535      70.710  88.350  69.250  1.00  0.00           H 
ATOM   1315  CA  GLU A 535      72.600  87.700  68.590  1.00  0.00           C 
ATOM   1316  HA  GLU A 535      73.220  88.300  67.940  1.00  0.00           H 
ATOM   1317  CB  GLU A 535      73.190  87.860  70.040  1.00  0.00           C 
ATOM   1318  HB1 GLU A 535      72.580  87.210  70.700  1.00  0.00           H 
ATOM   1319  HB2 GLU A 535      74.240  87.500  70.070  1.00  0.00           H 
ATOM   1320  CG  GLU A 535      73.190  89.280  70.490  1.00  0.00           C 
ATOM   1321  HG1 GLU A 535      73.800  90.020  69.920  1.00  0.00           H 
ATOM   1322  HG2 GLU A 535      72.140  89.620  70.360  1.00  0.00           H 
ATOM   1323  CD  GLU A 535      73.600  89.330  72.000  1.00  0.00           C 
ATOM   1324  OE1 GLU A 535      72.890  88.720  72.870  1.00  0.00           O 
ATOM   1325  OE2 GLU A 535      74.490  90.180  72.210  1.00  0.00           O 
ATOM   1326  C   GLU A 535      72.830  86.260  68.120  1.00  0.00           C 
ATOM   1327  O   GLU A 535      73.760  85.880  67.410  1.00  0.00           O 
ATOM   1328  N   LEU A 536      72.000  85.340  68.560  1.00  0.00           N 
ATOM   1329  HN  LEU A 536      71.230  85.570  69.160  1.00  0.00           H 
ATOM   1330  CA  LEU A 536      72.080  84.000  68.150  1.00  0.00           C 
ATOM   1331  HA  LEU A 536      73.090  83.650  68.310  1.00  0.00           H 
ATOM   1332  CB  LEU A 536      71.170  83.030  69.010  1.00  0.00           C 
ATOM   1333  HB1 LEU A 536      70.190  83.550  69.110  1.00  0.00           H 
ATOM   1334  HB2 LEU A 536      71.170  82.020  68.550  1.00  0.00           H 
ATOM   1335  CG  LEU A 536      71.630  82.780  70.440  1.00  0.00           C 
ATOM   1336  HG  LEU A 536      71.750  83.800  70.860  1.00  0.00           H 
ATOM   1337  CD1 LEU A 536      70.570  82.010  71.310  1.00  0.00           C 
ATOM   1338 1HD1 LEU A 536      70.650  80.910  71.190  1.00  0.00           H 
ATOM   1339 2HD1 LEU A 536      70.780  82.290  72.360  1.00  0.00           H 
ATOM   1340 3HD1 LEU A 536      69.570  82.290  70.920  1.00  0.00           H 
ATOM   1341  CD2 LEU A 536      72.920  81.990  70.500  1.00  0.00           C 
ATOM   1342 1HD2 LEU A 536      73.130  81.730  71.560  1.00  0.00           H 
ATOM   1343 2HD2 LEU A 536      72.770  81.040  69.950  1.00  0.00           H 
ATOM   1344 3HD2 LEU A 536      73.760  82.590  70.100  1.00  0.00           H 
ATOM   1345  C   LEU A 536      71.890  83.650  66.690  1.00  0.00           C 
ATOM   1346  O   LEU A 536      72.470  82.700  66.150  1.00  0.00           O 
ATOM   1347  N   PHE A 537      71.110  84.480  65.980  1.00  0.00           N 
ATOM   1348  HN  PHE A 537      70.540  85.140  66.470  1.00  0.00           H 
ATOM   1349  CA  PHE A 537      70.980  84.430  64.520  1.00  0.00           C 
ATOM   1350  HA  PHE A 537      70.710  83.420  64.260  1.00  0.00           H 
ATOM   1351  CB  PHE A 537      70.000  85.550  64.140  1.00  0.00           C 
ATOM   1352  HB1 PHE A 537      69.160  85.560  64.870  1.00  0.00           H 
ATOM   1353  HB2 PHE A 537      70.550  86.510  64.180  1.00  0.00           H 
ATOM   1354  CG  PHE A 537      69.530  85.160  62.760  1.00  0.00           C 
ATOM   1355  CD1 PHE A 537      68.370  84.400  62.540  1.00  0.00           C 
ATOM   1356  HD1 PHE A 537      67.730  84.120  63.360  1.00  0.00           H 
ATOM   1357  CE1 PHE A 537      67.960  84.020  61.210  1.00  0.00           C 
ATOM   1358  HE1 PHE A 537      66.970  83.610  61.090  1.00  0.00           H 
ATOM   1359  CZ  PHE A 537      68.820  84.420  60.180  1.00  0.00           C 
ATOM   1360  HZ  PHE A 537      68.640  84.200  59.140  1.00  0.00           H 
ATOM   1361  CD2 PHE A 537      70.300  85.630  61.680  1.00  0.00           C 
ATOM   1362  HD2 PHE A 537      71.120  86.330  61.690  1.00  0.00           H 
ATOM   1363  CE2 PHE A 537      69.930  85.230  60.380  1.00  0.00           C 
ATOM   1364  HE2 PHE A 537      70.470  85.530  59.500  1.00  0.00           H 
ATOM   1365  C   PHE A 537      72.380  84.610  63.870  1.00  0.00           C 
ATOM   1366  O   PHE A 537      72.560  83.850  62.940  1.00  0.00           O 
ATOM   1367  N   LEU A 538      73.160  85.650  64.340  1.00  0.00           N 
ATOM   1368  HN  LEU A 538      72.850  86.120  65.160  1.00  0.00           H 
ATOM   1369  CA  LEU A 538      74.470  85.860  63.760  1.00  0.00           C 
ATOM   1370  HA  LEU A 538      74.370  85.660  62.700  1.00  0.00           H 
ATOM   1371  CB  LEU A 538      74.870  87.370  63.940  1.00  0.00           C 
ATOM   1372  HB1 LEU A 538      74.970  87.550  65.030  1.00  0.00           H 
ATOM   1373  HB2 LEU A 538      75.870  87.580  63.490  1.00  0.00           H 
ATOM   1374  CG  LEU A 538      73.770  88.350  63.420  1.00  0.00           C 
ATOM   1375  HG  LEU A 538      72.810  88.030  63.890  1.00  0.00           H 
ATOM   1376  CD1 LEU A 538      73.910  89.710  64.100  1.00  0.00           C 
ATOM   1377 1HD1 LEU A 538      73.060  90.360  63.820  1.00  0.00           H 
ATOM   1378 2HD1 LEU A 538      73.930  89.460  65.180  1.00  0.00           H 
ATOM   1379 3HD1 LEU A 538      74.860  90.250  63.870  1.00  0.00           H 
ATOM   1380  CD2 LEU A 538      73.680  88.280  61.850  1.00  0.00           C 
ATOM   1381 1HD2 LEU A 538      73.120  89.170  61.490  1.00  0.00           H 
ATOM   1382 2HD2 LEU A 538      74.680  88.590  61.490  1.00  0.00           H 
ATOM   1383 3HD2 LEU A 538      73.280  87.350  61.390  1.00  0.00           H 
ATOM   1384  C   LEU A 538      75.600  84.980  64.290  1.00  0.00           C 
ATOM   1385  O   LEU A 538      76.660  85.070  63.700  1.00  0.00           O 
ATOM   1386  N   THR A 539      75.360  84.130  65.280  1.00  0.00           N 
ATOM   1387  HN  THR A 539      74.420  84.120  65.620  1.00  0.00           H 
ATOM   1388  CA  THR A 539      76.440  83.370  65.980  1.00  0.00           C 
ATOM   1389  HA  THR A 539      75.940  82.910  66.820  1.00  0.00           H 
ATOM   1390  CB  THR A 539      77.100  82.270  65.230  1.00  0.00           C 
ATOM   1391  HB  THR A 539      77.790  81.790  65.950  1.00  0.00           H 
ATOM   1392  OG1 THR A 539      77.760  82.650  64.060  1.00  0.00           O 
ATOM   1393  HG1 THR A 539      78.280  83.390  64.380  1.00  0.00           H 
ATOM   1394  CG2 THR A 539      76.050  81.250  64.890  1.00  0.00           C 
ATOM   1395 1HG2 THR A 539      76.510  80.450  64.270  1.00  0.00           H 
ATOM   1396 2HG2 THR A 539      75.740  80.710  65.810  1.00  0.00           H 
ATOM   1397 3HG2 THR A 539      75.150  81.640  64.370  1.00  0.00           H 
ATOM   1398  C   THR A 539      77.420  84.300  66.660  1.00  0.00           C 
ATOM   1399  O   THR A 539      78.640  84.060  66.720  1.00  0.00           O 
ATOM   1400  N   ILE A 540      76.940  85.420  67.130  1.00  0.00           N 
ATOM   1401  HN  ILE A 540      75.980  85.700  67.190  1.00  0.00           H 
ATOM   1402  CA  ILE A 540      77.780  86.410  67.790  1.00  0.00           C 
ATOM   1403  HA  ILE A 540      78.830  86.300  67.560  1.00  0.00           H 
ATOM   1404  CB  ILE A 540      77.480  87.890  67.260  1.00  0.00           C 
ATOM   1405  HB  ILE A 540      78.290  88.440  67.780  1.00  0.00           H 
ATOM   1406  CG2 ILE A 540      77.960  87.860  65.740  1.00  0.00           C 
ATOM   1407 1HG2 ILE A 540      77.290  87.120  65.260  1.00  0.00           H 
ATOM   1408 2HG2 ILE A 540      77.870  88.870  65.290  1.00  0.00           H 
ATOM   1409 3HG2 ILE A 540      79.030  87.570  65.740  1.00  0.00           H 
ATOM   1410  CG1 ILE A 540      76.090  88.400  67.550  1.00  0.00           C 
ATOM   1411 1HG1 ILE A 540      75.340  87.690  67.130  1.00  0.00           H 
ATOM   1412 2HG1 ILE A 540      75.990  88.270  68.650  1.00  0.00           H 
ATOM   1413  CD  ILE A 540      75.900  89.880  67.200  1.00  0.00           C 
ATOM   1414  HD1 ILE A 540      75.930  90.060  66.100  1.00  0.00           H 
ATOM   1415  HD2 ILE A 540      74.950  90.260  67.630  1.00  0.00           H 
ATOM   1416  HD3 ILE A 540      76.680  90.560  67.610  1.00  0.00           H 
ATOM   1417  C   ILE A 540      77.780  86.210  69.320  1.00  0.00           C 
ATOM   1418  O   ILE A 540      78.430  87.010  70.040  1.00  0.00           O 
ATOM   1419  N   ILE A 541      77.080  85.240  69.860  1.00  0.00           N 
ATOM   1420  HN  ILE A 541      76.430  84.700  69.330  1.00  0.00           H 
ATOM   1421  CA  ILE A 541      77.230  84.810  71.230  1.00  0.00           C 
ATOM   1422  HA  ILE A 541      78.220  84.860  71.650  1.00  0.00           H 
ATOM   1423  CB  ILE A 541      76.240  85.370  72.260  1.00  0.00           C 
ATOM   1424  HB  ILE A 541      76.450  84.890  73.240  1.00  0.00           H 
ATOM   1425  CG2 ILE A 541      76.520  86.930  72.460  1.00  0.00           C 
ATOM   1426 1HG2 ILE A 541      75.890  87.310  73.300  1.00  0.00           H 
ATOM   1427 2HG2 ILE A 541      77.590  87.100  72.720  1.00  0.00           H 
ATOM   1428 3HG2 ILE A 541      76.170  87.570  71.620  1.00  0.00           H 
ATOM   1429  CG1 ILE A 541      74.730  85.040  71.880  1.00  0.00           C 
ATOM   1430 1HG1 ILE A 541      74.500  85.680  71.000  1.00  0.00           H 
ATOM   1431 2HG1 ILE A 541      74.610  83.970  71.610  1.00  0.00           H 
ATOM   1432  CD  ILE A 541      73.690  85.270  72.970  1.00  0.00           C 
ATOM   1433  HD1 ILE A 541      72.730  84.740  72.790  1.00  0.00           H 
ATOM   1434  HD2 ILE A 541      74.010  84.990  74.000  1.00  0.00           H 
ATOM   1435  HD3 ILE A 541      73.470  86.360  72.890  1.00  0.00           H 
ATOM   1436  C   ILE A 541      76.980  83.320  71.110  1.00  0.00           C 
ATOM   1437  O   ILE A 541      76.280  82.890  70.160  1.00  0.00           O 
ATOM   1438  N   ASP A 542      77.460  82.500  72.070  1.00  0.00           N 
ATOM   1439  HN  ASP A 542      78.090  82.870  72.750  1.00  0.00           H 
ATOM   1440  CA  ASP A 542      77.230  81.060  72.190  1.00  0.00           C 
ATOM   1441  HA  ASP A 542      77.470  80.730  71.190  1.00  0.00           H 
ATOM   1442  CB  ASP A 542      78.260  80.440  73.170  1.00  0.00           C 
ATOM   1443  HB1 ASP A 542      77.940  80.720  74.200  1.00  0.00           H 
ATOM   1444  HB2 ASP A 542      78.360  79.330  73.130  1.00  0.00           H 
ATOM   1445  CG  ASP A 542      79.710  80.960  72.970  1.00  0.00           C 
ATOM   1446  OD1 ASP A 542      80.120  81.170  71.840  1.00  0.00           O 
ATOM   1447  OD2 ASP A 542      80.500  80.950  73.930  1.00  0.00           O 
ATOM   1448  C   ASP A 542      75.920  80.640  72.600  1.00  0.00           C 
ATOM   1449  O   ASP A 542      75.190  81.390  73.190  1.00  0.00           O 
ATOM   1450  N   GLY A 543      75.520  79.420  72.200  1.00  0.00           N 
ATOM   1451  HN  GLY A 543      76.120  78.910  71.580  1.00  0.00           H 
ATOM   1452  CA  GLY A 543      74.290  78.800  72.670  1.00  0.00           C 
ATOM   1453  HA1 GLY A 543      73.440  79.260  72.190  1.00  0.00           H 
ATOM   1454  HA2 GLY A 543      74.440  77.780  72.350  1.00  0.00           H 
ATOM   1455  C   GLY A 543      74.120  78.860  74.180  1.00  0.00           C 
ATOM   1456  O   GLY A 543      74.970  78.410  74.970  1.00  0.00           O 
ATOM   1457  N   PRO A 544      72.910  79.350  74.590  1.00  0.00           N 
ATOM   1458  CD  PRO A 544      71.920  80.180  73.860  1.00  0.00           C 
ATOM   1459  HD1 PRO A 544      71.370  79.450  73.230  1.00  0.00           H 
ATOM   1460  HD2 PRO A 544      72.560  80.930  73.350  1.00  0.00           H 
ATOM   1461  CA  PRO A 544      72.550  79.340  76.060  1.00  0.00           C 
ATOM   1462  HA  PRO A 544      73.270  79.880  76.670  1.00  0.00           H 
ATOM   1463  CB  PRO A 544      71.160  79.850  76.110  1.00  0.00           C 
ATOM   1464  HB1 PRO A 544      70.320  79.120  76.050  1.00  0.00           H 
ATOM   1465  HB2 PRO A 544      71.020  80.610  76.910  1.00  0.00           H 
ATOM   1466  CG  PRO A 544      71.060  80.860  74.930  1.00  0.00           C 
ATOM   1467  HG1 PRO A 544      70.040  81.160  74.610  1.00  0.00           H 
ATOM   1468  HG2 PRO A 544      71.520  81.840  75.170  1.00  0.00           H 
ATOM   1469  C   PRO A 544      72.760  77.970  76.720  1.00  0.00           C 
ATOM   1470  O   PRO A 544      72.010  77.040  76.410  1.00  0.00           O 
ATOM   1471  N   ALA A 545      73.670  77.840  77.740  1.00  0.00           N 
ATOM   1472  HN  ALA A 545      74.220  78.580  78.130  1.00  0.00           H 
ATOM   1473  CA  ALA A 545      73.860  76.570  78.460  1.00  0.00           C 
ATOM   1474  HA  ALA A 545      72.940  76.030  78.630  1.00  0.00           H 
ATOM   1475  CB  ALA A 545      75.090  75.840  78.000  1.00  0.00           C 
ATOM   1476  HB1 ALA A 545      75.370  74.980  78.640  1.00  0.00           H 
ATOM   1477  HB2 ALA A 545      74.950  75.500  76.950  1.00  0.00           H 
ATOM   1478  HB3 ALA A 545      75.900  76.610  77.960  1.00  0.00           H 
ATOM   1479  C   ALA A 545      74.280  76.800  79.900  1.00  0.00           C 
ATOM   1480  O   ALA A 545      74.980  77.760  80.210  1.00  0.00           O 
ATOM   1481  N   ASN A 546      73.860  75.890  80.750  1.00  0.00           N 
ATOM   1482  HN  ASN A 546      73.250  75.310  80.200  1.00  0.00           H 
ATOM   1483  CA  ASN A 546      74.270  75.810  82.090  1.00  0.00           C 
ATOM   1484  HA  ASN A 546      74.950  76.600  82.350  1.00  0.00           H 
ATOM   1485  CB  ASN A 546      72.880  76.000  82.930  1.00  0.00           C 
ATOM   1486  HB1 ASN A 546      72.500  77.000  82.630  1.00  0.00           H 
ATOM   1487  HB2 ASN A 546      72.250  75.150  82.600  1.00  0.00           H 
ATOM   1488  CG  ASN A 546      73.130  75.990  84.410  1.00  0.00           C 
ATOM   1489  OD1 ASN A 546      73.710  75.120  85.020  1.00  0.00           O 
ATOM   1490  ND2 ASN A 546      72.380  77.000  85.070  1.00  0.00           N 
ATOM   1491 1HD2 ASN A 546      71.980  77.810  84.640  1.00  0.00           H 
ATOM   1492 2HD2 ASN A 546      72.110  76.840  86.020  1.00  0.00           H 
ATOM   1493  C   ASN A 546      74.940  74.510  82.360  1.00  0.00           C 
ATOM   1494  O   ASN A 546      76.000  74.480  82.920  1.00  0.00           O 
ATOM   1495  N   TYR A 547      74.300  73.420  81.870  1.00  0.00           N 
ATOM   1496  HN  TYR A 547      73.530  73.540  81.250  1.00  0.00           H 
ATOM   1497  CA  TYR A 547      74.720  72.010  81.980  1.00  0.00           C 
ATOM   1498  HA  TYR A 547      73.970  71.530  81.370  1.00  0.00           H 
ATOM   1499  CB  TYR A 547      76.110  71.690  81.580  1.00  0.00           C 
ATOM   1500  HB1 TYR A 547      76.730  72.430  82.120  1.00  0.00           H 
ATOM   1501  HB2 TYR A 547      76.620  70.740  81.850  1.00  0.00           H 
ATOM   1502  CG  TYR A 547      76.350  71.940  80.090  1.00  0.00           C 
ATOM   1503  CD1 TYR A 547      75.610  71.240  79.070  1.00  0.00           C 
ATOM   1504  HD1 TYR A 547      74.810  70.560  79.320  1.00  0.00           H 
ATOM   1505  CE1 TYR A 547      75.940  71.540  77.740  1.00  0.00           C 
ATOM   1506  HE1 TYR A 547      75.370  71.110  76.930  1.00  0.00           H 
ATOM   1507  CZ  TYR A 547      76.870  72.490  77.390  1.00  0.00           C 
ATOM   1508  OH  TYR A 547      77.260  72.740  76.050  1.00  0.00           O 
ATOM   1509  HH  TYR A 547      76.820  72.000  75.610  1.00  0.00           H 
ATOM   1510  CD2 TYR A 547      77.380  72.790  79.790  1.00  0.00           C 
ATOM   1511  HD2 TYR A 547      77.990  73.280  80.530  1.00  0.00           H 
ATOM   1512  CE2 TYR A 547      77.580  73.150  78.400  1.00  0.00           C 
ATOM   1513  HE2 TYR A 547      78.470  73.710  78.130  1.00  0.00           H 
ATOM   1514  C   TYR A 547      74.510  71.450  83.300  1.00  0.00           C 
ATOM   1515  O   TYR A 547      74.300  70.230  83.490  1.00  0.00           O 
ATOM   1516  N   ASN A 548      74.480  72.230  84.340  1.00  0.00           N 
ATOM   1517  HN  ASN A 548      74.760  73.190  84.290  1.00  0.00           H 
ATOM   1518  CA  ASN A 548      74.240  71.790  85.780  1.00  0.00           C 
ATOM   1519  HA  ASN A 548      74.480  70.740  85.890  1.00  0.00           H 
ATOM   1520  CB  ASN A 548      75.080  72.590  86.840  1.00  0.00           C 
ATOM   1521  HB1 ASN A 548      74.590  73.580  86.940  1.00  0.00           H 
ATOM   1522  HB2 ASN A 548      75.150  72.180  87.870  1.00  0.00           H 
ATOM   1523  CG  ASN A 548      76.490  72.810  86.360  1.00  0.00           C 
ATOM   1524  OD1 ASN A 548      77.210  71.870  86.130  1.00  0.00           O 
ATOM   1525  ND2 ASN A 548      76.850  74.150  86.070  1.00  0.00           N 
ATOM   1526 1HD2 ASN A 548      76.140  74.860  86.040  1.00  0.00           H 
ATOM   1527 2HD2 ASN A 548      77.790  74.240  85.740  1.00  0.00           H 
ATOM   1528  C   ASN A 548      72.730  71.960  86.240  1.00  0.00           C 
ATOM   1529  O   ASN A 548      72.390  72.160  87.380  1.00  0.00           O 
ATOM   1530  N   VAL A 549      71.890  72.180  85.230  1.00  0.00           N 
ATOM   1531  HN  VAL A 549      72.200  72.130  84.280  1.00  0.00           H 
ATOM   1532  CA  VAL A 549      70.520  72.460  85.290  1.00  0.00           C 
ATOM   1533  HA  VAL A 549      70.080  71.940  86.130  1.00  0.00           H 
ATOM   1534  CB  VAL A 549      70.260  73.960  85.560  1.00  0.00           C 
ATOM   1535  HB  VAL A 549      71.190  74.470  85.890  1.00  0.00           H 
ATOM   1536  CG1 VAL A 549      69.630  74.640  84.280  1.00  0.00           C 
ATOM   1537 1HG1 VAL A 549      69.550  75.730  84.500  1.00  0.00           H 
ATOM   1538 2HG1 VAL A 549      70.270  74.510  83.380  1.00  0.00           H 
ATOM   1539 3HG1 VAL A 549      68.630  74.210  84.060  1.00  0.00           H 
ATOM   1540  CG2 VAL A 549      69.300  74.030  86.760  1.00  0.00           C 
ATOM   1541 1HG2 VAL A 549      69.160  75.100  87.020  1.00  0.00           H 
ATOM   1542 2HG2 VAL A 549      68.270  73.660  86.550  1.00  0.00           H 
ATOM   1543 3HG2 VAL A 549      69.770  73.570  87.650  1.00  0.00           H 
ATOM   1544  C   VAL A 549      69.840  71.860  84.100  1.00  0.00           C 
ATOM   1545  O   VAL A 549      70.360  71.930  82.990  1.00  0.00           O 
ATOM   1546  N   ASP A 550      68.650  71.210  84.330  1.00  0.00           N 
ATOM   1547  HN  ASP A 550      68.210  71.310  85.220  1.00  0.00           H 
ATOM   1548  CA  ASP A 550      67.860  70.520  83.320  1.00  0.00           C 
ATOM   1549  HA  ASP A 550      68.430  69.940  82.610  1.00  0.00           H 
ATOM   1550  CB  ASP A 550      66.950  69.440  84.030  1.00  0.00           C 
ATOM   1551  HB1 ASP A 550      66.490  69.970  84.900  1.00  0.00           H 
ATOM   1552  HB2 ASP A 550      66.170  69.170  83.290  1.00  0.00           H 
ATOM   1553  CG  ASP A 550      67.700  68.160  84.430  1.00  0.00           C 
ATOM   1554  OD1 ASP A 550      68.770  67.810  83.790  1.00  0.00           O 
ATOM   1555  OD2 ASP A 550      67.110  67.430  85.250  1.00  0.00           O 
ATOM   1556  C   ASP A 550      67.060  71.630  82.600  1.00  0.00           C 
ATOM   1557  O   ASP A 550      66.050  72.120  83.020  1.00  0.00           O 
ATOM   1558  N   LEU A 551      67.430  71.920  81.380  1.00  0.00           N 
ATOM   1559  HN  LEU A 551      68.300  71.590  81.010  1.00  0.00           H 
ATOM   1560  CA  LEU A 551      66.730  72.740  80.510  1.00  0.00           C 
ATOM   1561  HA  LEU A 551      66.440  73.580  81.120  1.00  0.00           H 
ATOM   1562  CB  LEU A 551      67.590  73.220  79.350  1.00  0.00           C 
ATOM   1563  HB1 LEU A 551      67.890  72.350  78.720  1.00  0.00           H 
ATOM   1564  HB2 LEU A 551      66.930  73.820  78.690  1.00  0.00           H 
ATOM   1565  CG  LEU A 551      68.830  73.950  79.900  1.00  0.00           C 
ATOM   1566  HG  LEU A 551      69.500  73.310  80.510  1.00  0.00           H 
ATOM   1567  CD1 LEU A 551      69.680  74.470  78.670  1.00  0.00           C 
ATOM   1568 1HD1 LEU A 551      68.970  75.160  78.170  1.00  0.00           H 
ATOM   1569 2HD1 LEU A 551      70.530  75.090  79.040  1.00  0.00           H 
ATOM   1570 3HD1 LEU A 551      70.060  73.700  77.960  1.00  0.00           H 
ATOM   1571  CD2 LEU A 551      68.460  75.170  80.780  1.00  0.00           C 
ATOM   1572 1HD2 LEU A 551      69.420  75.690  80.990  1.00  0.00           H 
ATOM   1573 2HD2 LEU A 551      67.770  75.820  80.190  1.00  0.00           H 
ATOM   1574 3HD2 LEU A 551      68.100  74.860  81.790  1.00  0.00           H 
ATOM   1575  C   LEU A 551      65.490  72.070  79.990  1.00  0.00           C 
ATOM   1576  O   LEU A 551      65.510  70.830  79.930  1.00  0.00           O 
ATOM   1577  N   PRO A 552      64.410  72.780  79.660  1.00  0.00           N 
ATOM   1578  CD  PRO A 552      64.100  74.120  80.090  1.00  0.00           C 
ATOM   1579  HD1 PRO A 552      64.750  74.870  79.590  1.00  0.00           H 
ATOM   1580  HD2 PRO A 552      64.230  74.350  81.170  1.00  0.00           H 
ATOM   1581  CA  PRO A 552      63.300  72.350  78.830  1.00  0.00           C 
ATOM   1582  HA  PRO A 552      62.710  71.680  79.430  1.00  0.00           H 
ATOM   1583  CB  PRO A 552      62.530  73.660  78.540  1.00  0.00           C 
ATOM   1584  HB1 PRO A 552      62.900  74.260  77.690  1.00  0.00           H 
ATOM   1585  HB2 PRO A 552      61.490  73.490  78.180  1.00  0.00           H 
ATOM   1586  CG  PRO A 552      62.640  74.390  79.830  1.00  0.00           C 
ATOM   1587  HG1 PRO A 552      62.440  75.480  79.780  1.00  0.00           H 
ATOM   1588  HG2 PRO A 552      62.050  73.870  80.620  1.00  0.00           H 
ATOM   1589  C   PRO A 552      63.780  71.700  77.500  1.00  0.00           C 
ATOM   1590  O   PRO A 552      64.550  72.300  76.720  1.00  0.00           O 
ATOM   1591  N   PHE A 553      63.310  70.430  77.200  1.00  0.00           N 
ATOM   1592  HN  PHE A 553      62.650  70.020  77.820  1.00  0.00           H 
ATOM   1593  CA  PHE A 553      63.530  69.650  76.030  1.00  0.00           C 
ATOM   1594  HA  PHE A 553      64.550  69.390  75.780  1.00  0.00           H 
ATOM   1595  CB  PHE A 553      62.850  68.270  76.170  1.00  0.00           C 
ATOM   1596  HB1 PHE A 553      63.110  67.550  75.370  1.00  0.00           H 
ATOM   1597  HB2 PHE A 553      63.170  67.840  77.150  1.00  0.00           H 
ATOM   1598  CG  PHE A 553      61.260  68.420  76.230  1.00  0.00           C 
ATOM   1599  CD1 PHE A 553      60.520  68.440  77.430  1.00  0.00           C 
ATOM   1600  HD1 PHE A 553      61.020  68.370  78.390  1.00  0.00           H 
ATOM   1601  CE1 PHE A 553      59.130  68.450  77.450  1.00  0.00           C 
ATOM   1602  HE1 PHE A 553      58.570  68.320  78.360  1.00  0.00           H 
ATOM   1603  CZ  PHE A 553      58.470  68.450  76.230  1.00  0.00           C 
ATOM   1604  HZ  PHE A 553      57.390  68.360  76.200  1.00  0.00           H 
ATOM   1605  CD2 PHE A 553      60.510  68.180  74.990  1.00  0.00           C 
ATOM   1606  HD2 PHE A 553      60.990  67.990  74.040  1.00  0.00           H 
ATOM   1607  CE2 PHE A 553      59.120  68.210  75.040  1.00  0.00           C 
ATOM   1608  HE2 PHE A 553      58.640  68.080  74.080  1.00  0.00           H 
ATOM   1609  C   PHE A 553      63.090  70.370  74.790  1.00  0.00           C 
ATOM   1610  O   PHE A 553      63.630  70.270  73.680  1.00  0.00           O 
ATOM   1611  N   MET A 554      62.010  71.230  74.990  1.00  0.00           N 
ATOM   1612  HN  MET A 554      61.580  71.130  75.890  1.00  0.00           H 
ATOM   1613  CA  MET A 554      61.510  72.070  73.900  1.00  0.00           C 
ATOM   1614  HA  MET A 554      61.360  71.410  73.060  1.00  0.00           H 
ATOM   1615  CB  MET A 554      60.100  72.730  74.110  1.00  0.00           C 
ATOM   1616  HB1 MET A 554      59.400  72.000  74.560  1.00  0.00           H 
ATOM   1617  HB2 MET A 554      60.250  73.580  74.810  1.00  0.00           H 
ATOM   1618  CG  MET A 554      59.480  73.270  72.750  1.00  0.00           C 
ATOM   1619  HG1 MET A 554      58.500  73.730  73.010  1.00  0.00           H 
ATOM   1620  HG2 MET A 554      60.200  74.050  72.430  1.00  0.00           H 
ATOM   1621  SD  MET A 554      59.240  71.880  71.500  1.00  0.00           S 
ATOM   1622  CE  MET A 554      58.580  72.940  70.170  1.00  0.00           C 
ATOM   1623  HE1 MET A 554      57.490  73.130  70.230  1.00  0.00           H 
ATOM   1624  HE2 MET A 554      59.060  73.940  70.250  1.00  0.00           H 
ATOM   1625  HE3 MET A 554      58.900  72.550  69.180  1.00  0.00           H 
ATOM   1626  C   MET A 554      62.570  73.040  73.360  1.00  0.00           C 
ATOM   1627  O   MET A 554      62.720  73.080  72.170  1.00  0.00           O 
ATOM   1628  N   TYR A 555      63.360  73.680  74.250  1.00  0.00           N 
ATOM   1629  HN  TYR A 555      63.250  73.550  75.230  1.00  0.00           H 
ATOM   1630  CA  TYR A 555      64.570  74.430  73.830  1.00  0.00           C 
ATOM   1631  HA  TYR A 555      64.150  75.140  73.140  1.00  0.00           H 
ATOM   1632  CB  TYR A 555      65.180  75.230  75.080  1.00  0.00           C 
ATOM   1633  HB1 TYR A 555      64.600  76.090  75.470  1.00  0.00           H 
ATOM   1634  HB2 TYR A 555      65.260  74.520  75.940  1.00  0.00           H 
ATOM   1635  CG  TYR A 555      66.590  75.700  74.800  1.00  0.00           C 
ATOM   1636  CD1 TYR A 555      66.880  76.880  74.010  1.00  0.00           C 
ATOM   1637  HD1 TYR A 555      66.150  77.470  73.480  1.00  0.00           H 
ATOM   1638  CE1 TYR A 555      68.160  77.240  73.680  1.00  0.00           C 
ATOM   1639  HE1 TYR A 555      68.380  78.000  72.950  1.00  0.00           H 
ATOM   1640  CZ  TYR A 555      69.230  76.500  74.220  1.00  0.00           C 
ATOM   1641  OH  TYR A 555      70.450  76.990  73.860  1.00  0.00           O 
ATOM   1642  HH  TYR A 555      71.010  76.430  74.400  1.00  0.00           H 
ATOM   1643  CD2 TYR A 555      67.720  75.020  75.330  1.00  0.00           C 
ATOM   1644  HD2 TYR A 555      67.560  74.130  75.910  1.00  0.00           H 
ATOM   1645  CE2 TYR A 555      69.020  75.470  75.050  1.00  0.00           C 
ATOM   1646  HE2 TYR A 555      69.940  75.000  75.360  1.00  0.00           H 
ATOM   1647  C   TYR A 555      65.610  73.760  72.930  1.00  0.00           C 
ATOM   1648  O   TYR A 555      66.050  74.350  71.910  1.00  0.00           O 
ATOM   1649  N   SER A 556      65.970  72.520  73.220  1.00  0.00           N 
ATOM   1650  HN  SER A 556      65.550  72.090  74.010  1.00  0.00           H 
ATOM   1651  CA  SER A 556      66.850  71.750  72.390  1.00  0.00           C 
ATOM   1652  HA  SER A 556      67.800  72.260  72.400  1.00  0.00           H 
ATOM   1653  CB  SER A 556      67.260  70.510  73.110  1.00  0.00           C 
ATOM   1654  HB1 SER A 556      66.450  69.750  73.110  1.00  0.00           H 
ATOM   1655  HB2 SER A 556      68.150  70.070  72.610  1.00  0.00           H 
ATOM   1656  OG  SER A 556      67.570  70.780  74.500  1.00  0.00           O 
ATOM   1657  HG1 SER A 556      68.520  70.760  74.610  1.00  0.00           H 
ATOM   1658  C   SER A 556      66.330  71.490  71.050  1.00  0.00           C 
ATOM   1659  O   SER A 556      67.120  71.600  70.080  1.00  0.00           O 
ATOM   1660  N   ILE A 557      65.070  71.140  70.890  1.00  0.00           N 
ATOM   1661  HN  ILE A 557      64.490  70.960  71.680  1.00  0.00           H 
ATOM   1662  CA  ILE A 557      64.440  71.000  69.580  1.00  0.00           C 
ATOM   1663  HA  ILE A 557      65.010  70.340  68.940  1.00  0.00           H 
ATOM   1664  CB  ILE A 557      63.060  70.450  69.670  1.00  0.00           C 
ATOM   1665  HB  ILE A 557      62.520  71.270  70.190  1.00  0.00           H 
ATOM   1666  CG2 ILE A 557      62.520  70.250  68.260  1.00  0.00           C 
ATOM   1667 1HG2 ILE A 557      61.650  69.560  68.320  1.00  0.00           H 
ATOM   1668 2HG2 ILE A 557      62.110  71.150  67.760  1.00  0.00           H 
ATOM   1669 3HG2 ILE A 557      63.320  69.870  67.580  1.00  0.00           H 
ATOM   1670  CG1 ILE A 557      62.970  69.220  70.490  1.00  0.00           C 
ATOM   1671 1HG1 ILE A 557      63.250  68.310  69.910  1.00  0.00           H 
ATOM   1672 2HG1 ILE A 557      63.680  69.190  71.350  1.00  0.00           H 
ATOM   1673  CD  ILE A 557      61.590  68.860  71.140  1.00  0.00           C 
ATOM   1674  HD1 ILE A 557      60.820  68.700  70.360  1.00  0.00           H 
ATOM   1675  HD2 ILE A 557      61.730  67.920  71.720  1.00  0.00           H 
ATOM   1676  HD3 ILE A 557      61.330  69.680  71.850  1.00  0.00           H 
ATOM   1677  C   ILE A 557      64.340  72.390  68.850  1.00  0.00           C 
ATOM   1678  O   ILE A 557      64.620  72.600  67.650  1.00  0.00           O 
ATOM   1679  N   THR A 558      64.000  73.440  69.640  1.00  0.00           N 
ATOM   1680  HN  THR A 558      63.760  73.280  70.590  1.00  0.00           H 
ATOM   1681  CA  THR A 558      63.710  74.750  69.110  1.00  0.00           C 
ATOM   1682  HA  THR A 558      62.980  74.740  68.320  1.00  0.00           H 
ATOM   1683  CB  THR A 558      62.970  75.580  70.120  1.00  0.00           C 
ATOM   1684  HB  THR A 558      63.500  75.790  71.070  1.00  0.00           H 
ATOM   1685  OG1 THR A 558      61.840  74.880  70.470  1.00  0.00           O 
ATOM   1686  HG1 THR A 558      62.180  74.160  71.010  1.00  0.00           H 
ATOM   1687  CG2 THR A 558      62.470  76.900  69.500  1.00  0.00           C 
ATOM   1688 1HG2 THR A 558      61.630  77.140  70.180  1.00  0.00           H 
ATOM   1689 2HG2 THR A 558      63.300  77.630  69.630  1.00  0.00           H 
ATOM   1690 3HG2 THR A 558      62.070  76.860  68.470  1.00  0.00           H 
ATOM   1691  C   THR A 558      64.890  75.510  68.640  1.00  0.00           C 
ATOM   1692  O   THR A 558      64.880  76.000  67.490  1.00  0.00           O 
ATOM   1693  N   TYR A 559      66.040  75.440  69.460  1.00  0.00           N 
ATOM   1694  HN  TYR A 559      66.000  74.890  70.290  1.00  0.00           H 
ATOM   1695  CA  TYR A 559      67.290  75.960  69.060  1.00  0.00           C 
ATOM   1696  HA  TYR A 559      67.060  76.940  68.670  1.00  0.00           H 
ATOM   1697  CB  TYR A 559      68.190  76.120  70.380  1.00  0.00           C 
ATOM   1698  HB1 TYR A 559      67.600  76.740  71.090  1.00  0.00           H 
ATOM   1699  HB2 TYR A 559      68.330  75.090  70.770  1.00  0.00           H 
ATOM   1700  CG  TYR A 559      69.500  76.880  70.100  1.00  0.00           C 
ATOM   1701  CD1 TYR A 559      69.520  78.180  69.630  1.00  0.00           C 
ATOM   1702  HD1 TYR A 559      68.610  78.710  69.390  1.00  0.00           H 
ATOM   1703  CE1 TYR A 559      70.780  78.870  69.430  1.00  0.00           C 
ATOM   1704  HE1 TYR A 559      70.880  79.870  69.040  1.00  0.00           H 
ATOM   1705  CZ  TYR A 559      72.000  78.110  69.700  1.00  0.00           C 
ATOM   1706  OH  TYR A 559      73.260  78.690  69.610  1.00  0.00           O 
ATOM   1707  HH  TYR A 559      73.930  78.060  69.910  1.00  0.00           H 
ATOM   1708  CD2 TYR A 559      70.690  76.190  70.390  1.00  0.00           C 
ATOM   1709  HD2 TYR A 559      70.660  75.180  70.770  1.00  0.00           H 
ATOM   1710  CE2 TYR A 559      71.920  76.890  70.210  1.00  0.00           C 
ATOM   1711  HE2 TYR A 559      72.860  76.430  70.500  1.00  0.00           H 
ATOM   1712  C   TYR A 559      68.000  75.340  67.910  1.00  0.00           C 
ATOM   1713  O   TYR A 559      68.570  76.010  67.040  1.00  0.00           O 
ATOM   1714  N   ALA A 560      67.940  73.960  67.850  1.00  0.00           N 
ATOM   1715  HN  ALA A 560      67.650  73.460  68.660  1.00  0.00           H 
ATOM   1716  CA  ALA A 560      68.310  73.180  66.680  1.00  0.00           C 
ATOM   1717  HA  ALA A 560      69.360  73.290  66.470  1.00  0.00           H 
ATOM   1718  CB  ALA A 560      68.040  71.670  67.010  1.00  0.00           C 
ATOM   1719  HB1 ALA A 560      68.060  71.090  66.060  1.00  0.00           H 
ATOM   1720  HB2 ALA A 560      68.680  71.260  67.820  1.00  0.00           H 
ATOM   1721  HB3 ALA A 560      66.950  71.720  67.220  1.00  0.00           H 
ATOM   1722  C   ALA A 560      67.630  73.650  65.450  1.00  0.00           C 
ATOM   1723  O   ALA A 560      68.250  73.950  64.450  1.00  0.00           O 
ATOM   1724  N   ALA A 561      66.280  73.880  65.510  1.00  0.00           N 
ATOM   1725  HN  ALA A 561      65.840  73.670  66.380  1.00  0.00           H 
ATOM   1726  CA  ALA A 561      65.510  74.420  64.360  1.00  0.00           C 
ATOM   1727  HA  ALA A 561      65.720  73.830  63.480  1.00  0.00           H 
ATOM   1728  CB  ALA A 561      64.090  74.280  64.620  1.00  0.00           C 
ATOM   1729  HB1 ALA A 561      63.580  74.290  63.630  1.00  0.00           H 
ATOM   1730  HB2 ALA A 561      63.760  73.310  65.060  1.00  0.00           H 
ATOM   1731  HB3 ALA A 561      63.710  75.150  65.190  1.00  0.00           H 
ATOM   1732  C   ALA A 561      65.830  75.790  63.970  1.00  0.00           C 
ATOM   1733  O   ALA A 561      65.970  76.110  62.750  1.00  0.00           O 
ATOM   1734  N   PHE A 562      66.110  76.640  64.980  1.00  0.00           N 
ATOM   1735  HN  PHE A 562      65.980  76.360  65.930  1.00  0.00           H 
ATOM   1736  CA  PHE A 562      66.620  77.950  64.760  1.00  0.00           C 
ATOM   1737  HA  PHE A 562      65.930  78.580  64.220  1.00  0.00           H 
ATOM   1738  CB  PHE A 562      66.750  78.640  66.150  1.00  0.00           C 
ATOM   1739  HB1 PHE A 562      65.750  78.570  66.630  1.00  0.00           H 
ATOM   1740  HB2 PHE A 562      67.500  78.090  66.750  1.00  0.00           H 
ATOM   1741  CG  PHE A 562      67.230  80.070  66.080  1.00  0.00           C 
ATOM   1742  CD1 PHE A 562      66.420  81.000  65.380  1.00  0.00           C 
ATOM   1743  HD1 PHE A 562      65.540  80.760  64.800  1.00  0.00           H 
ATOM   1744  CE1 PHE A 562      66.740  82.380  65.380  1.00  0.00           C 
ATOM   1745  HE1 PHE A 562      66.020  83.030  64.910  1.00  0.00           H 
ATOM   1746  CZ  PHE A 562      67.980  82.810  65.950  1.00  0.00           C 
ATOM   1747  HZ  PHE A 562      68.310  83.840  66.000  1.00  0.00           H 
ATOM   1748  CD2 PHE A 562      68.400  80.470  66.660  1.00  0.00           C 
ATOM   1749  HD2 PHE A 562      69.070  79.750  67.100  1.00  0.00           H 
ATOM   1750  CE2 PHE A 562      68.800  81.770  66.490  1.00  0.00           C 
ATOM   1751  HE2 PHE A 562      69.750  82.130  66.850  1.00  0.00           H 
ATOM   1752  C   PHE A 562      67.930  78.080  64.170  1.00  0.00           C 
ATOM   1753  O   PHE A 562      68.100  78.960  63.300  1.00  0.00           O 
ATOM   1754  N   ALA A 563      68.970  77.310  64.630  1.00  0.00           N 
ATOM   1755  HN  ALA A 563      68.920  76.770  65.470  1.00  0.00           H 
ATOM   1756  CA  ALA A 563      70.240  77.240  64.010  1.00  0.00           C 
ATOM   1757  HA  ALA A 563      70.660  78.230  64.120  1.00  0.00           H 
ATOM   1758  CB  ALA A 563      71.190  76.270  64.690  1.00  0.00           C 
ATOM   1759  HB1 ALA A 563      72.110  76.080  64.090  1.00  0.00           H 
ATOM   1760  HB2 ALA A 563      71.490  76.840  65.590  1.00  0.00           H 
ATOM   1761  HB3 ALA A 563      70.620  75.360  64.980  1.00  0.00           H 
ATOM   1762  C   ALA A 563      70.200  76.870  62.560  1.00  0.00           C 
ATOM   1763  O   ALA A 563      70.780  77.600  61.770  1.00  0.00           O 
ATOM   1764  N   ILE A 564      69.360  75.840  62.180  1.00  0.00           N 
ATOM   1765  HN  ILE A 564      68.990  75.280  62.920  1.00  0.00           H 
ATOM   1766  CA  ILE A 564      69.190  75.340  60.850  1.00  0.00           C 
ATOM   1767  HA  ILE A 564      70.040  74.820  60.420  1.00  0.00           H 
ATOM   1768  CB  ILE A 564      68.060  74.280  60.860  1.00  0.00           C 
ATOM   1769  HB  ILE A 564      67.280  74.740  61.500  1.00  0.00           H 
ATOM   1770  CG2 ILE A 564      67.470  74.050  59.470  1.00  0.00           C 
ATOM   1771 1HG2 ILE A 564      66.460  73.610  59.560  1.00  0.00           H 
ATOM   1772 2HG2 ILE A 564      67.400  74.990  58.880  1.00  0.00           H 
ATOM   1773 3HG2 ILE A 564      68.100  73.370  58.860  1.00  0.00           H 
ATOM   1774  CG1 ILE A 564      68.560  73.040  61.590  1.00  0.00           C 
ATOM   1775 1HG1 ILE A 564      69.340  72.560  60.960  1.00  0.00           H 
ATOM   1776 2HG1 ILE A 564      69.100  73.340  62.510  1.00  0.00           H 
ATOM   1777  CD  ILE A 564      67.460  72.000  61.880  1.00  0.00           C 
ATOM   1778  HD1 ILE A 564      66.810  71.700  61.030  1.00  0.00           H 
ATOM   1779  HD2 ILE A 564      67.960  71.080  62.250  1.00  0.00           H 
ATOM   1780  HD3 ILE A 564      66.850  72.390  62.730  1.00  0.00           H 
ATOM   1781  C   ILE A 564      68.860  76.490  59.830  1.00  0.00           C 
ATOM   1782  O   ILE A 564      69.530  76.730  58.880  1.00  0.00           O 
ATOM   1783  N   ILE A 565      67.790  77.220  60.170  1.00  0.00           N 
ATOM   1784  HN  ILE A 565      67.350  76.900  61.010  1.00  0.00           H 
ATOM   1785  CA  ILE A 565      67.240  78.340  59.440  1.00  0.00           C 
ATOM   1786  HA  ILE A 565      67.180  78.140  58.380  1.00  0.00           H 
ATOM   1787  CB  ILE A 565      65.820  78.570  59.900  1.00  0.00           C 
ATOM   1788  HB  ILE A 565      65.870  78.640  61.010  1.00  0.00           H 
ATOM   1789  CG2 ILE A 565      65.320  79.770  59.100  1.00  0.00           C 
ATOM   1790 1HG2 ILE A 565      64.210  79.740  59.090  1.00  0.00           H 
ATOM   1791 2HG2 ILE A 565      65.770  80.720  59.460  1.00  0.00           H 
ATOM   1792 3HG2 ILE A 565      65.650  79.460  58.080  1.00  0.00           H 
ATOM   1793  CG1 ILE A 565      64.950  77.330  59.610  1.00  0.00           C 
ATOM   1794 1HG1 ILE A 565      64.650  77.320  58.540  1.00  0.00           H 
ATOM   1795 2HG1 ILE A 565      65.370  76.320  59.810  1.00  0.00           H 
ATOM   1796  CD  ILE A 565      63.620  77.370  60.370  1.00  0.00           C 
ATOM   1797  HD1 ILE A 565      63.800  77.370  61.470  1.00  0.00           H 
ATOM   1798  HD2 ILE A 565      63.150  78.360  60.160  1.00  0.00           H 
ATOM   1799  HD3 ILE A 565      62.990  76.550  59.970  1.00  0.00           H 
ATOM   1800  C   ILE A 565      68.220  79.590  59.430  1.00  0.00           C 
ATOM   1801  O   ILE A 565      68.520  80.200  58.420  1.00  0.00           O 
ATOM   1802  N   ALA A 566      68.870  79.930  60.630  1.00  0.00           N 
ATOM   1803  HN  ALA A 566      68.570  79.500  61.480  1.00  0.00           H 
ATOM   1804  CA  ALA A 566      69.910  80.940  60.690  1.00  0.00           C 
ATOM   1805  HA  ALA A 566      69.430  81.840  60.330  1.00  0.00           H 
ATOM   1806  CB  ALA A 566      70.320  81.210  62.120  1.00  0.00           C 
ATOM   1807  HB1 ALA A 566      70.880  82.170  62.080  1.00  0.00           H 
ATOM   1808  HB2 ALA A 566      69.400  81.480  62.690  1.00  0.00           H 
ATOM   1809  HB3 ALA A 566      70.880  80.340  62.510  1.00  0.00           H 
ATOM   1810  C   ALA A 566      71.080  80.730  59.810  1.00  0.00           C 
ATOM   1811  O   ALA A 566      71.500  81.550  58.980  1.00  0.00           O 
ATOM   1812  N   THR A 567      71.600  79.470  59.770  1.00  0.00           N 
ATOM   1813  HN  THR A 567      71.220  78.680  60.250  1.00  0.00           H 
ATOM   1814  CA  THR A 567      72.670  79.070  58.870  1.00  0.00           C 
ATOM   1815  HA  THR A 567      73.550  79.660  59.060  1.00  0.00           H 
ATOM   1816  CB  THR A 567      73.200  77.580  59.270  1.00  0.00           C 
ATOM   1817  HB  THR A 567      72.570  76.690  59.080  1.00  0.00           H 
ATOM   1818  OG1 THR A 567      73.520  77.590  60.660  1.00  0.00           O 
ATOM   1819  HG1 THR A 567      72.650  77.670  61.060  1.00  0.00           H 
ATOM   1820  CG2 THR A 567      74.540  77.460  58.560  1.00  0.00           C 
ATOM   1821 1HG2 THR A 567      74.990  76.510  58.910  1.00  0.00           H 
ATOM   1822 2HG2 THR A 567      74.550  77.650  57.460  1.00  0.00           H 
ATOM   1823 3HG2 THR A 567      75.250  78.220  58.950  1.00  0.00           H 
ATOM   1824  C   THR A 567      72.260  79.020  57.410  1.00  0.00           C 
ATOM   1825  O   THR A 567      72.890  79.630  56.520  1.00  0.00           O 
ATOM   1826  N   LEU A 568      71.200  78.350  57.070  1.00  0.00           N 
ATOM   1827  HN  LEU A 568      70.590  77.900  57.730  1.00  0.00           H 
ATOM   1828  CA  LEU A 568      70.730  78.390  55.690  1.00  0.00           C 
ATOM   1829  HA  LEU A 568      71.610  78.040  55.170  1.00  0.00           H 
ATOM   1830  CB  LEU A 568      69.450  77.540  55.480  1.00  0.00           C 
ATOM   1831  HB1 LEU A 568      68.630  77.750  56.190  1.00  0.00           H 
ATOM   1832  HB2 LEU A 568      69.130  77.730  54.430  1.00  0.00           H 
ATOM   1833  CG  LEU A 568      69.840  76.060  55.540  1.00  0.00           C 
ATOM   1834  HG  LEU A 568      70.250  75.900  56.560  1.00  0.00           H 
ATOM   1835  CD1 LEU A 568      70.870  75.730  54.400  1.00  0.00           C 
ATOM   1836 1HD1 LEU A 568      70.720  76.340  53.480  1.00  0.00           H 
ATOM   1837 2HD1 LEU A 568      71.930  75.810  54.730  1.00  0.00           H 
ATOM   1838 3HD1 LEU A 568      70.930  74.630  54.240  1.00  0.00           H 
ATOM   1839  CD2 LEU A 568      68.600  75.220  55.390  1.00  0.00           C 
ATOM   1840 1HD2 LEU A 568      68.830  74.160  55.610  1.00  0.00           H 
ATOM   1841 2HD2 LEU A 568      67.840  75.630  56.090  1.00  0.00           H 
ATOM   1842 3HD2 LEU A 568      68.100  75.180  54.400  1.00  0.00           H 
ATOM   1843  C   LEU A 568      70.390  79.720  55.100  1.00  0.00           C 
ATOM   1844  O   LEU A 568      70.720  80.030  53.970  1.00  0.00           O 
ATOM   1845  N   LEU A 569      69.680  80.560  55.770  1.00  0.00           N 
ATOM   1846  HN  LEU A 569      69.400  80.280  56.680  1.00  0.00           H 
ATOM   1847  CA  LEU A 569      69.350  81.950  55.360  1.00  0.00           C 
ATOM   1848  HA  LEU A 569      69.050  81.860  54.330  1.00  0.00           H 
ATOM   1849  CB  LEU A 569      68.410  82.730  56.310  1.00  0.00           C 
ATOM   1850  HB1 LEU A 569      68.840  82.690  57.330  1.00  0.00           H 
ATOM   1851  HB2 LEU A 569      68.480  83.830  56.160  1.00  0.00           H 
ATOM   1852  CG  LEU A 569      66.940  82.280  56.280  1.00  0.00           C 
ATOM   1853  HG  LEU A 569      66.920  81.170  56.200  1.00  0.00           H 
ATOM   1854  CD1 LEU A 569      66.240  82.690  57.600  1.00  0.00           C 
ATOM   1855 1HD1 LEU A 569      65.200  82.320  57.490  1.00  0.00           H 
ATOM   1856 2HD1 LEU A 569      66.860  82.320  58.440  1.00  0.00           H 
ATOM   1857 3HD1 LEU A 569      66.230  83.800  57.680  1.00  0.00           H 
ATOM   1858  CD2 LEU A 569      66.220  82.900  55.090  1.00  0.00           C 
ATOM   1859 1HD2 LEU A 569      65.190  82.520  54.920  1.00  0.00           H 
ATOM   1860 2HD2 LEU A 569      66.150  84.000  55.250  1.00  0.00           H 
ATOM   1861 3HD2 LEU A 569      66.770  82.630  54.170  1.00  0.00           H 
ATOM   1862  C   LEU A 569      70.620  82.850  55.260  1.00  0.00           C 
ATOM   1863  O   LEU A 569      70.600  83.660  54.360  1.00  0.00           O 
ATOM   1864  N   MET A 570      71.610  82.740  56.160  1.00  0.00           N 
ATOM   1865  HN  MET A 570      71.670  82.090  56.920  1.00  0.00           H 
ATOM   1866  CA  MET A 570      72.890  83.490  55.990  1.00  0.00           C 
ATOM   1867  HA  MET A 570      72.580  84.510  55.820  1.00  0.00           H 
ATOM   1868  CB  MET A 570      73.830  83.360  57.240  1.00  0.00           C 
ATOM   1869  HB1 MET A 570      73.810  82.330  57.660  1.00  0.00           H 
ATOM   1870  HB2 MET A 570      74.900  83.570  57.000  1.00  0.00           H 
ATOM   1871  CG  MET A 570      73.420  84.410  58.370  1.00  0.00           C 
ATOM   1872  HG1 MET A 570      73.260  85.400  57.890  1.00  0.00           H 
ATOM   1873  HG2 MET A 570      72.430  84.150  58.810  1.00  0.00           H 
ATOM   1874  SD  MET A 570      74.700  84.550  59.680  1.00  0.00           S 
ATOM   1875  CE  MET A 570      74.550  82.980  60.690  1.00  0.00           C 
ATOM   1876  HE1 MET A 570      73.580  82.880  61.230  1.00  0.00           H 
ATOM   1877  HE2 MET A 570      74.520  82.160  59.950  1.00  0.00           H 
ATOM   1878  HE3 MET A 570      75.440  82.710  61.300  1.00  0.00           H 
ATOM   1879  C   MET A 570      73.620  83.010  54.730  1.00  0.00           C 
ATOM   1880  O   MET A 570      73.960  83.850  53.910  1.00  0.00           O 
ATOM   1881  N   LEU A 571      73.680  81.660  54.520  1.00  0.00           N 
ATOM   1882  HN  LEU A 571      73.450  81.000  55.230  1.00  0.00           H 
ATOM   1883  CA  LEU A 571      74.180  81.210  53.240  1.00  0.00           C 
ATOM   1884  HA  LEU A 571      75.120  81.700  53.020  1.00  0.00           H 
ATOM   1885  CB  LEU A 571      74.600  79.730  53.350  1.00  0.00           C 
ATOM   1886  HB1 LEU A 571      73.710  79.130  53.630  1.00  0.00           H 
ATOM   1887  HB2 LEU A 571      74.920  79.410  52.330  1.00  0.00           H 
ATOM   1888  CG  LEU A 571      75.880  79.440  54.280  1.00  0.00           C 
ATOM   1889  HG  LEU A 571      75.570  79.870  55.260  1.00  0.00           H 
ATOM   1890  CD1 LEU A 571      76.090  77.940  54.310  1.00  0.00           C 
ATOM   1891 1HD1 LEU A 571      76.910  77.720  55.030  1.00  0.00           H 
ATOM   1892 2HD1 LEU A 571      75.150  77.430  54.610  1.00  0.00           H 
ATOM   1893 3HD1 LEU A 571      76.370  77.560  53.310  1.00  0.00           H 
ATOM   1894  CD2 LEU A 571      77.080  80.070  53.730  1.00  0.00           C 
ATOM   1895 1HD2 LEU A 571      77.120  81.180  53.650  1.00  0.00           H 
ATOM   1896 2HD2 LEU A 571      77.970  79.740  54.310  1.00  0.00           H 
ATOM   1897 3HD2 LEU A 571      77.330  79.670  52.730  1.00  0.00           H 
ATOM   1898  C   LEU A 571      73.400  81.520  51.950  1.00  0.00           C 
ATOM   1899  O   LEU A 571      74.050  81.760  50.930  1.00  0.00           O 
ATOM   1900  N   ASN A 572      72.110  81.600  52.030  1.00  0.00           N 
ATOM   1901  HN  ASN A 572      71.690  81.320  52.890  1.00  0.00           H 
ATOM   1902  CA  ASN A 572      71.180  81.810  50.950  1.00  0.00           C 
ATOM   1903  HA  ASN A 572      71.330  81.100  50.150  1.00  0.00           H 
ATOM   1904  CB  ASN A 572      69.770  81.620  51.540  1.00  0.00           C 
ATOM   1905  HB1 ASN A 572      69.580  80.530  51.670  1.00  0.00           H 
ATOM   1906  HB2 ASN A 572      69.700  82.090  52.550  1.00  0.00           H 
ATOM   1907  CG  ASN A 572      68.570  82.130  50.680  1.00  0.00           C 
ATOM   1908  OD1 ASN A 572      67.960  83.150  51.070  1.00  0.00           O 
ATOM   1909  ND2 ASN A 572      68.160  81.360  49.730  1.00  0.00           N 
ATOM   1910 1HD2 ASN A 572      68.420  80.400  49.800  1.00  0.00           H 
ATOM   1911 2HD2 ASN A 572      67.260  81.730  49.490  1.00  0.00           H 
ATOM   1912  C   ASN A 572      71.370  83.200  50.300  1.00  0.00           C 
ATOM   1913  O   ASN A 572      71.300  83.380  49.070  1.00  0.00           O 
ATOM   1914  N   LEU A 573      71.660  84.210  51.150  1.00  0.00           N 
ATOM   1915  HN  LEU A 573      71.820  84.050  52.120  1.00  0.00           H 
ATOM   1916  CA  LEU A 573      71.920  85.560  50.640  1.00  0.00           C 
ATOM   1917  HA  LEU A 573      71.190  85.880  49.910  1.00  0.00           H 
ATOM   1918  CB  LEU A 573      71.610  86.500  51.720  1.00  0.00           C 
ATOM   1919  HB1 LEU A 573      70.570  86.310  52.050  1.00  0.00           H 
ATOM   1920  HB2 LEU A 573      72.340  86.360  52.540  1.00  0.00           H 
ATOM   1921  CG  LEU A 573      71.540  88.040  51.440  1.00  0.00           C 
ATOM   1922  HG  LEU A 573      72.380  88.350  50.780  1.00  0.00           H 
ATOM   1923  CD1 LEU A 573      70.350  88.520  50.650  1.00  0.00           C 
ATOM   1924 1HD1 LEU A 573      69.400  88.090  51.050  1.00  0.00           H 
ATOM   1925 2HD1 LEU A 573      70.220  89.610  50.510  1.00  0.00           H 
ATOM   1926 3HD1 LEU A 573      70.390  88.120  49.610  1.00  0.00           H 
ATOM   1927  CD2 LEU A 573      71.590  88.820  52.760  1.00  0.00           C 
ATOM   1928 1HD2 LEU A 573      71.660  89.920  52.600  1.00  0.00           H 
ATOM   1929 2HD2 LEU A 573      70.750  88.550  53.440  1.00  0.00           H 
ATOM   1930 3HD2 LEU A 573      72.540  88.480  53.230  1.00  0.00           H 
ATOM   1931  C   LEU A 573      73.280  85.790  50.180  1.00  0.00           C 
ATOM   1932  O   LEU A 573      73.530  86.710  49.410  1.00  0.00           O 
ATOM   1933  N   LEU A 574      74.300  84.990  50.600  1.00  0.00           N 
ATOM   1934  HN  LEU A 574      74.200  84.170  51.160  1.00  0.00           H 
ATOM   1935  CA  LEU A 574      75.730  85.050  50.150  1.00  0.00           C 
ATOM   1936  HA  LEU A 574      76.150  86.020  50.380  1.00  0.00           H 
ATOM   1937  CB  LEU A 574      76.530  84.010  51.010  1.00  0.00           C 
ATOM   1938  HB1 LEU A 574      76.240  84.000  52.080  1.00  0.00           H 
ATOM   1939  HB2 LEU A 574      76.500  83.010  50.540  1.00  0.00           H 
ATOM   1940  CG  LEU A 574      78.060  84.290  51.190  1.00  0.00           C 
ATOM   1941  HG  LEU A 574      78.100  85.320  51.610  1.00  0.00           H 
ATOM   1942  CD1 LEU A 574      78.950  84.470  49.960  1.00  0.00           C 
ATOM   1943 1HD1 LEU A 574      79.980  84.610  50.350  1.00  0.00           H 
ATOM   1944 2HD1 LEU A 574      78.890  83.540  49.350  1.00  0.00           H 
ATOM   1945 3HD1 LEU A 574      78.570  85.340  49.380  1.00  0.00           H 
ATOM   1946  CD2 LEU A 574      78.680  83.270  52.170  1.00  0.00           C 
ATOM   1947 1HD2 LEU A 574      79.770  83.420  52.320  1.00  0.00           H 
ATOM   1948 2HD2 LEU A 574      78.150  83.290  53.150  1.00  0.00           H 
ATOM   1949 3HD2 LEU A 574      78.470  82.270  51.730  1.00  0.00           H 
ATOM   1950  C   LEU A 574      75.810  84.840  48.720  1.00  0.00           C 
ATOM   1951  O   LEU A 574      76.310  85.620  47.940  1.00  0.00           O 
ATOM   1952  N   ILE A 575      75.240  83.720  48.330  1.00  0.00           N 
ATOM   1953  HN  ILE A 575      74.750  83.100  48.950  1.00  0.00           H 
ATOM   1954  CA  ILE A 575      74.990  83.250  46.980  1.00  0.00           C 
ATOM   1955  HA  ILE A 575      75.960  83.180  46.510  1.00  0.00           H 
ATOM   1956  CB  ILE A 575      74.360  81.800  47.030  1.00  0.00           C 
ATOM   1957  HB  ILE A 575      73.380  81.720  47.540  1.00  0.00           H 
ATOM   1958  CG2 ILE A 575      74.010  81.370  45.540  1.00  0.00           C 
ATOM   1959 1HG2 ILE A 575      73.560  80.350  45.570  1.00  0.00           H 
ATOM   1960 2HG2 ILE A 575      73.290  82.040  45.040  1.00  0.00           H 
ATOM   1961 3HG2 ILE A 575      74.910  81.340  44.880  1.00  0.00           H 
ATOM   1962  CG1 ILE A 575      75.170  80.880  47.820  1.00  0.00           C 
ATOM   1963 1HG1 ILE A 575      75.060  81.120  48.900  1.00  0.00           H 
ATOM   1964 2HG1 ILE A 575      74.730  79.870  47.690  1.00  0.00           H 
ATOM   1965  CD  ILE A 575      76.650  80.850  47.570  1.00  0.00           C 
ATOM   1966  HD1 ILE A 575      77.110  81.750  48.020  1.00  0.00           H 
ATOM   1967  HD2 ILE A 575      77.120  79.960  48.040  1.00  0.00           H 
ATOM   1968  HD3 ILE A 575      76.800  81.010  46.480  1.00  0.00           H 
ATOM   1969  C   ILE A 575      74.160  84.320  46.170  1.00  0.00           C 
ATOM   1970  O   ILE A 575      74.470  84.530  45.020  1.00  0.00           O 
ATOM   1971  N   ALA A 576      73.140  84.990  46.770  1.00  0.00           N 
ATOM   1972  HN  ALA A 576      72.990  84.800  47.740  1.00  0.00           H 
ATOM   1973  CA  ALA A 576      72.430  86.130  46.170  1.00  0.00           C 
ATOM   1974  HA  ALA A 576      72.020  85.740  45.250  1.00  0.00           H 
ATOM   1975  CB  ALA A 576      71.210  86.590  47.040  1.00  0.00           C 
ATOM   1976  HB1 ALA A 576      70.500  87.280  46.540  1.00  0.00           H 
ATOM   1977  HB2 ALA A 576      70.730  85.680  47.470  1.00  0.00           H 
ATOM   1978  HB3 ALA A 576      71.500  87.180  47.940  1.00  0.00           H 
ATOM   1979  C   ALA A 576      73.290  87.290  45.800  1.00  0.00           C 
ATOM   1980  O   ALA A 576      73.250  87.750  44.630  1.00  0.00           O 
ATOM   1981  N   MET A 577      74.120  87.790  46.770  1.00  0.00           N 
ATOM   1982  HN  MET A 577      74.110  87.300  47.640  1.00  0.00           H 
ATOM   1983  CA  MET A 577      75.020  88.920  46.520  1.00  0.00           C 
ATOM   1984  HA  MET A 577      74.410  89.770  46.250  1.00  0.00           H 
ATOM   1985  CB  MET A 577      75.710  89.220  47.840  1.00  0.00           C 
ATOM   1986  HB1 MET A 577      76.200  88.290  48.200  1.00  0.00           H 
ATOM   1987  HB2 MET A 577      76.470  90.010  47.660  1.00  0.00           H 
ATOM   1988  CG  MET A 577      74.690  89.730  48.900  1.00  0.00           C 
ATOM   1989  HG1 MET A 577      74.030  90.530  48.520  1.00  0.00           H 
ATOM   1990  HG2 MET A 577      73.970  88.970  49.280  1.00  0.00           H 
ATOM   1991  SD  MET A 577      75.620  90.430  50.220  1.00  0.00           S 
ATOM   1992  CE  MET A 577      76.120  88.790  50.870  1.00  0.00           C 
ATOM   1993  HE1 MET A 577      76.710  88.890  51.810  1.00  0.00           H 
ATOM   1994  HE2 MET A 577      75.180  88.240  51.110  1.00  0.00           H 
ATOM   1995  HE3 MET A 577      76.700  88.230  50.110  1.00  0.00           H 
ATOM   1996  C   MET A 577      76.060  88.450  45.570  1.00  0.00           C 
ATOM   1997  O   MET A 577      76.460  89.270  44.710  1.00  0.00           O 
ATOM   1998  N   MET A 578      76.620  87.210  45.630  1.00  0.00           N 
ATOM   1999  HN  MET A 578      76.490  86.680  46.460  1.00  0.00           H 
ATOM   2000  CA  MET A 578      77.520  86.750  44.570  1.00  0.00           C 
ATOM   2001  HA  MET A 578      78.360  87.400  44.380  1.00  0.00           H 
ATOM   2002  CB  MET A 578      78.000  85.350  45.090  1.00  0.00           C 
ATOM   2003  HB1 MET A 578      78.400  85.440  46.120  1.00  0.00           H 
ATOM   2004  HB2 MET A 578      77.060  84.760  45.100  1.00  0.00           H 
ATOM   2005  CG  MET A 578      79.030  84.700  44.180  1.00  0.00           C 
ATOM   2006  HG1 MET A 578      78.900  84.850  43.090  1.00  0.00           H 
ATOM   2007  HG2 MET A 578      80.030  85.110  44.440  1.00  0.00           H 
ATOM   2008  SD  MET A 578      79.040  82.900  44.580  1.00  0.00           S 
ATOM   2009  CE  MET A 578      79.120  83.040  46.410  1.00  0.00           C 
ATOM   2010  HE1 MET A 578      79.570  82.180  46.940  1.00  0.00           H 
ATOM   2011  HE2 MET A 578      79.740  83.920  46.710  1.00  0.00           H 
ATOM   2012  HE3 MET A 578      78.110  83.110  46.870  1.00  0.00           H 
ATOM   2013  C   MET A 578      76.860  86.690  43.140  1.00  0.00           C 
ATOM   2014  O   MET A 578      77.510  87.110  42.160  1.00  0.00           O 
ATOM   2015  N   GLY A 579      75.640  86.180  43.020  1.00  0.00           N 
ATOM   2016  HN  GLY A 579      75.300  85.660  43.800  1.00  0.00           H 
ATOM   2017  CA  GLY A 579      74.730  86.340  41.890  1.00  0.00           C 
ATOM   2018  HA1 GLY A 579      74.950  85.590  41.140  1.00  0.00           H 
ATOM   2019  HA2 GLY A 579      73.740  86.100  42.260  1.00  0.00           H 
ATOM   2020  C   GLY A 579      74.730  87.730  41.190  1.00  0.00           C 
ATOM   2021  O   GLY A 579      75.200  87.890  40.080  1.00  0.00           O 
ATOM   2022  N   ASP A 580      74.380  88.780  41.960  1.00  0.00           N 
ATOM   2023  HN  ASP A 580      74.100  88.520  42.880  1.00  0.00           H 
ATOM   2024  CA  ASP A 580      74.370  90.150  41.560  1.00  0.00           C 
ATOM   2025  HA  ASP A 580      73.990  90.120  40.550  1.00  0.00           H 
ATOM   2026  CB  ASP A 580      73.520  91.000  42.550  1.00  0.00           C 
ATOM   2027  HB1 ASP A 580      72.610  90.550  43.010  1.00  0.00           H 
ATOM   2028  HB2 ASP A 580      74.040  91.250  43.500  1.00  0.00           H 
ATOM   2029  CG  ASP A 580      73.050  92.280  41.850  1.00  0.00           C 
ATOM   2030  OD1 ASP A 580      72.530  92.350  40.700  1.00  0.00           O 
ATOM   2031  OD2 ASP A 580      73.050  93.280  42.620  1.00  0.00           O 
ATOM   2032  C   ASP A 580      75.760  90.750  41.360  1.00  0.00           C 
ATOM   2033  O   ASP A 580      75.870  91.840  40.800  1.00  0.00           O 
ATOM   2034  N   THR A 581      76.850  90.050  41.850  1.00  0.00           N 
ATOM   2035  HN  THR A 581      76.800  89.220  42.400  1.00  0.00           H 
ATOM   2036  CA  THR A 581      78.210  90.620  41.730  1.00  0.00           C 
ATOM   2037  HA  THR A 581      78.080  91.640  41.390  1.00  0.00           H 
ATOM   2038  CB  THR A 581      78.920  90.780  43.070  1.00  0.00           C 
ATOM   2039  HB  THR A 581      79.250  89.780  43.420  1.00  0.00           H 
ATOM   2040  OG1 THR A 581      78.020  91.360  44.000  1.00  0.00           O 
ATOM   2041  HG1 THR A 581      77.380  90.680  44.220  1.00  0.00           H 
ATOM   2042  CG2 THR A 581      80.060  91.780  42.960  1.00  0.00           C 
ATOM   2043 1HG2 THR A 581      80.780  91.270  42.280  1.00  0.00           H 
ATOM   2044 2HG2 THR A 581      79.770  92.650  42.330  1.00  0.00           H 
ATOM   2045 3HG2 THR A 581      80.650  91.950  43.890  1.00  0.00           H 
ATOM   2046  C   THR A 581      79.100  89.890  40.710  1.00  0.00           C 
ATOM   2047  O   THR A 581      80.090  90.400  40.210  1.00  0.00           O 
ATOM   2048  N   HSD A 582      78.830  88.610  40.450  1.00  0.00           N 
ATOM   2049  HN  HSD A 582      78.090  88.150  40.930  1.00  0.00           H 
ATOM   2050  CA  HSD A 582      79.730  87.910  39.540  1.00  0.00           C 
ATOM   2051  HA  HSD A 582      80.610  88.470  39.250  1.00  0.00           H 
ATOM   2052  CB  HSD A 582      80.320  86.640  40.200  1.00  0.00           C 
ATOM   2053  HB1 HSD A 582      79.430  86.050  40.490  1.00  0.00           H 
ATOM   2054  HB2 HSD A 582      80.880  86.200  39.350  1.00  0.00           H 
ATOM   2055  ND1 HSD A 582      82.310  86.010  41.550  1.00  0.00           N 
ATOM   2056  HD1 HSD A 582      82.410  85.180  41.010  1.00  0.00           H 
ATOM   2057  CG  HSD A 582      81.390  86.910  41.160  1.00  0.00           C 
ATOM   2058  CE1 HSD A 582      83.050  86.500  42.550  1.00  0.00           C 
ATOM   2059  HE1 HSD A 582      83.940  86.010  42.950  1.00  0.00           H 
ATOM   2060  NE2 HSD A 582      82.590  87.670  42.880  1.00  0.00           N 
ATOM   2061  CD2 HSD A 582      81.540  87.930  41.990  1.00  0.00           C 
ATOM   2062  HD2 HSD A 582      80.950  88.820  42.140  1.00  0.00           H 
ATOM   2063  C   HSD A 582      79.070  87.530  38.220  1.00  0.00           C 
ATOM   2064  O   HSD A 582      79.700  87.340  37.180  1.00  0.00           O 
ATOM   2065  N   TRP A 583      77.760  87.370  38.230  1.00  0.00           N 
ATOM   2066  HN  TRP A 583      77.270  87.400  39.100  1.00  0.00           H 
ATOM   2067  CA  TRP A 583      76.920  87.100  37.020  1.00  0.00           C 
ATOM   2068  HA  TRP A 583      77.620  87.040  36.200  1.00  0.00           H 
ATOM   2069  CB  TRP A 583      76.250  85.710  37.170  1.00  0.00           C 
ATOM   2070  HB1 TRP A 583      76.960  84.940  37.530  1.00  0.00           H 
ATOM   2071  HB2 TRP A 583      75.380  85.900  37.840  1.00  0.00           H 
ATOM   2072  CG  TRP A 583      75.750  85.150  35.860  1.00  0.00           C 
ATOM   2073  CD1 TRP A 583      76.520  84.710  34.800  1.00  0.00           C 
ATOM   2074  HD1 TRP A 583      77.580  84.500  34.780  1.00  0.00           H 
ATOM   2075  NE1 TRP A 583      75.720  84.510  33.680  1.00  0.00           N 
ATOM   2076  HE1 TRP A 583      76.050  84.160  32.830  1.00  0.00           H 
ATOM   2077  CE2 TRP A 583      74.400  84.840  33.970  1.00  0.00           C 
ATOM   2078  CD2 TRP A 583      74.390  85.180  35.330  1.00  0.00           C 
ATOM   2079  CE3 TRP A 583      73.170  85.470  35.960  1.00  0.00           C 
ATOM   2080  HE3 TRP A 583      73.220  85.690  37.020  1.00  0.00           H 
ATOM   2081  CZ3 TRP A 583      71.970  85.450  35.200  1.00  0.00           C 
ATOM   2082  HZ3 TRP A 583      71.080  85.780  35.720  1.00  0.00           H 
ATOM   2083  CZ2 TRP A 583      73.210  84.750  33.200  1.00  0.00           C 
ATOM   2084  HZ2 TRP A 583      73.240  84.480  32.160  1.00  0.00           H 
ATOM   2085  CH2 TRP A 583      71.990  85.190  33.800  1.00  0.00           C 
ATOM   2086  HH2 TRP A 583      71.040  85.190  33.280  1.00  0.00           H 
ATOM   2087  C   TRP A 583      75.980  88.250  36.760  1.00  0.00           C 
ATOM   2088  O   TRP A 583      74.940  88.110  36.040  1.00  0.00           O 
ATOM   2089  N   ARG A 584      76.350  89.390  37.240  1.00  0.00           N 
ATOM   2090  HN  ARG A 584      77.020  89.310  37.970  1.00  0.00           H 
ATOM   2091  CA  ARG A 584      75.830  90.650  36.840  1.00  0.00           C 
ATOM   2092  HA  ARG A 584      75.550  90.520  35.810  1.00  0.00           H 
ATOM   2093  CB  ARG A 584      74.580  90.920  37.670  1.00  0.00           C 
ATOM   2094  HB1 ARG A 584      74.090  89.970  37.990  1.00  0.00           H 
ATOM   2095  HB2 ARG A 584      74.930  91.270  38.670  1.00  0.00           H 
ATOM   2096  CG  ARG A 584      73.800  92.190  37.270  1.00  0.00           C 
ATOM   2097  HG1 ARG A 584      72.790  92.350  37.710  1.00  0.00           H 
ATOM   2098  HG2 ARG A 584      74.410  93.070  37.580  1.00  0.00           H 
ATOM   2099  CD  ARG A 584      73.460  92.290  35.760  1.00  0.00           C 
ATOM   2100  HD1 ARG A 584      72.830  93.180  35.560  1.00  0.00           H 
ATOM   2101  HD2 ARG A 584      74.380  92.420  35.160  1.00  0.00           H 
ATOM   2102  NE  ARG A 584      72.630  91.120  35.400  1.00  0.00           N 
ATOM   2103  HE  ARG A 584      72.270  90.590  36.170  1.00  0.00           H 
ATOM   2104  CZ  ARG A 584      72.850  90.500  34.280  1.00  0.00           C 
ATOM   2105  NH1 ARG A 584      72.570  89.200  34.220  1.00  0.00           N 
ATOM   2106 1HH1 ARG A 584      72.910  88.680  35.010  1.00  0.00           H 
ATOM   2107 2HH1 ARG A 584      72.970  88.770  33.410  1.00  0.00           H 
ATOM   2108  NH2 ARG A 584      73.400  91.000  33.180  1.00  0.00           N 
ATOM   2109 1HH2 ARG A 584      73.710  91.950  33.170  1.00  0.00           H 
ATOM   2110 2HH2 ARG A 584      73.170  90.630  32.280  1.00  0.00           H 
ATOM   2111  C   ARG A 584      76.850  91.820  36.840  1.00  0.00           C 
ATOM   2112  O   ARG A 584      77.490  91.960  35.850  1.00  0.00           O 
ATOM   2113  N   VAL A 585      76.970  92.530  38.040  1.00  0.00           N 
ATOM   2114  HN  VAL A 585      76.370  92.480  38.830  1.00  0.00           H 
ATOM   2115  CA  VAL A 585      77.730  93.750  37.980  1.00  0.00           C 
ATOM   2116  HA  VAL A 585      77.990  93.900  36.940  1.00  0.00           H 
ATOM   2117  CB  VAL A 585      76.860  95.000  38.290  1.00  0.00           C 
ATOM   2118  HB  VAL A 585      76.300  95.100  37.330  1.00  0.00           H 
ATOM   2119  CG1 VAL A 585      76.030  94.760  39.520  1.00  0.00           C 
ATOM   2120 1HG1 VAL A 585      75.350  95.620  39.720  1.00  0.00           H 
ATOM   2121 2HG1 VAL A 585      75.350  93.880  39.500  1.00  0.00           H 
ATOM   2122 3HG1 VAL A 585      76.600  94.610  40.460  1.00  0.00           H 
ATOM   2123  CG2 VAL A 585      77.750  96.190  38.440  1.00  0.00           C 
ATOM   2124 1HG2 VAL A 585      78.150  96.240  39.480  1.00  0.00           H 
ATOM   2125 2HG2 VAL A 585      78.570  96.160  37.690  1.00  0.00           H 
ATOM   2126 3HG2 VAL A 585      77.070  97.070  38.450  1.00  0.00           H 
ATOM   2127  C   VAL A 585      79.090  93.650  38.680  1.00  0.00           C 
ATOM   2128  O   VAL A 585      79.220  93.840  39.920  1.00  0.00           O 
ATOM   2129  N   ALA A 586      80.180  93.480  37.900  1.00  0.00           N 
ATOM   2130  HN  ALA A 586      80.040  93.180  36.960  1.00  0.00           H 
ATOM   2131  CA  ALA A 586      81.560  93.450  38.350  1.00  0.00           C 
ATOM   2132  HA  ALA A 586      81.710  93.550  39.420  1.00  0.00           H 
ATOM   2133  CB  ALA A 586      82.190  92.040  38.040  1.00  0.00           C 
ATOM   2134  HB1 ALA A 586      82.310  91.890  36.950  1.00  0.00           H 
ATOM   2135  HB2 ALA A 586      83.230  92.070  38.420  1.00  0.00           H 
ATOM   2136  HB3 ALA A 586      81.600  91.180  38.430  1.00  0.00           H 
ATOM   2137  C   ALA A 586      82.370  94.520  37.730  1.00  0.00           C 
ATOM   2138  O   ALA A 586      83.210  95.170  38.380  1.00  0.00           O 
ATOM   2139  N   HSD A 587      82.270  94.590  36.390  1.00  0.00           N 
ATOM   2140  HN  HSD A 587      81.580  94.080  35.880  1.00  0.00           H 
ATOM   2141  CA  HSD A 587      83.050  95.600  35.720  1.00  0.00           C 
ATOM   2142  HA  HSD A 587      83.990  95.790  36.210  1.00  0.00           H 
ATOM   2143  CB  HSD A 587      83.380  95.240  34.320  1.00  0.00           C 
ATOM   2144  HB1 HSD A 587      83.930  94.280  34.400  1.00  0.00           H 
ATOM   2145  HB2 HSD A 587      82.440  94.920  33.820  1.00  0.00           H 
ATOM   2146  ND1 HSD A 587      85.450  96.540  33.900  1.00  0.00           N 
ATOM   2147  HD1 HSD A 587      85.940  96.210  34.710  1.00  0.00           H 
ATOM   2148  CG  HSD A 587      84.180  96.220  33.590  1.00  0.00           C 
ATOM   2149  CE1 HSD A 587      85.890  97.320  32.900  1.00  0.00           C 
ATOM   2150  HE1 HSD A 587      86.870  97.770  32.750  1.00  0.00           H 
ATOM   2151  NE2 HSD A 587      84.910  97.650  32.010  1.00  0.00           N 
ATOM   2152  CD2 HSD A 587      83.850  96.850  32.430  1.00  0.00           C 
ATOM   2153  HD2 HSD A 587      82.890  96.850  31.930  1.00  0.00           H 
ATOM   2154  C   HSD A 587      82.370  96.950  35.670  1.00  0.00           C 
ATOM   2155  O   HSD A 587      83.010  97.940  35.660  1.00  0.00           O 
ATOM   2156  N   GLU A 588      81.020  97.120  35.770  1.00  0.00           N 
ATOM   2157  HN  GLU A 588      80.440  96.320  35.890  1.00  0.00           H 
ATOM   2158  CA  GLU A 588      80.340  98.430  35.650  1.00  0.00           C 
ATOM   2159  HA  GLU A 588      80.740  98.950  34.800  1.00  0.00           H 
ATOM   2160  CB  GLU A 588      78.830  98.090  35.480  1.00  0.00           C 
ATOM   2161  HB1 GLU A 588      78.610  98.200  34.400  1.00  0.00           H 
ATOM   2162  HB2 GLU A 588      78.630  97.080  35.900  1.00  0.00           H 
ATOM   2163  CG  GLU A 588      77.700  99.020  36.120  1.00  0.00           C 
ATOM   2164  HG1 GLU A 588      77.860  99.250  37.200  1.00  0.00           H 
ATOM   2165  HG2 GLU A 588      77.760 100.020  35.650  1.00  0.00           H 
ATOM   2166  CD  GLU A 588      76.310  98.490  35.920  1.00  0.00           C 
ATOM   2167  OE1 GLU A 588      76.020  97.480  35.250  1.00  0.00           O 
ATOM   2168  OE2 GLU A 588      75.380  99.240  36.360  1.00  0.00           O 
ATOM   2169  C   GLU A 588      80.600  99.340  36.850  1.00  0.00           C 
ATOM   2170  O   GLU A 588      80.210 100.530  36.960  1.00  0.00           O 
ATOM   2171  N   ARG A 589      81.140  98.760  37.860  1.00  0.00           N 
ATOM   2172  HN  ARG A 589      81.350  97.800  37.700  1.00  0.00           H 
ATOM   2173  CA  ARG A 589      81.280  99.460  39.090  1.00  0.00           C 
ATOM   2174  HA  ARG A 589      80.410 100.060  39.320  1.00  0.00           H 
ATOM   2175  CB  ARG A 589      81.270  98.380  40.300  1.00  0.00           C 
ATOM   2176  HB1 ARG A 589      81.110  98.930  41.250  1.00  0.00           H 
ATOM   2177  HB2 ARG A 589      80.450  97.640  40.200  1.00  0.00           H 
ATOM   2178  CG  ARG A 589      82.570  97.560  40.450  1.00  0.00           C 
ATOM   2179  HG1 ARG A 589      82.350  96.510  40.750  1.00  0.00           H 
ATOM   2180  HG2 ARG A 589      83.120  97.550  39.490  1.00  0.00           H 
ATOM   2181  CD  ARG A 589      83.620  98.110  41.430  1.00  0.00           C 
ATOM   2182  HD1 ARG A 589      83.880  99.160  41.180  1.00  0.00           H 
ATOM   2183  HD2 ARG A 589      83.310  98.190  42.490  1.00  0.00           H 
ATOM   2184  NE  ARG A 589      84.860  97.320  41.310  1.00  0.00           N 
ATOM   2185  HE  ARG A 589      85.530  97.800  40.740  1.00  0.00           H 
ATOM   2186  CZ  ARG A 589      85.190  96.060  41.480  1.00  0.00           C 
ATOM   2187  NH1 ARG A 589      84.460  95.170  42.100  1.00  0.00           N 
ATOM   2188 1HH1 ARG A 589      83.530  95.430  42.360  1.00  0.00           H 
ATOM   2189 2HH1 ARG A 589      84.910  94.370  42.500  1.00  0.00           H 
ATOM   2190  NH2 ARG A 589      86.290  95.570  40.970  1.00  0.00           N 
ATOM   2191 1HH2 ARG A 589      86.920  96.160  40.460  1.00  0.00           H 
ATOM   2192 2HH2 ARG A 589      86.560  94.610  40.990  1.00  0.00           H 
ATOM   2193  C   ARG A 589      82.460 100.360  38.980  1.00  0.00           C 
ATOM   2194  O   ARG A 589      82.610 101.400  39.650  1.00  0.00           O 
ATOM   2195  N   MET B 454     111.660  88.250  71.820  1.00  0.00           N 
ATOM   2196  HN  MET B 454     111.740  88.640  72.730  1.00  0.00           H 
ATOM   2197  CA  MET B 454     111.410  86.790  71.580  1.00  0.00           C 
ATOM   2198  HA  MET B 454     112.160  86.430  70.880  1.00  0.00           H 
ATOM   2199  CB  MET B 454     111.420  86.010  72.860  1.00  0.00           C 
ATOM   2200  HB1 MET B 454     110.690  86.480  73.550  1.00  0.00           H 
ATOM   2201  HB2 MET B 454     111.070  85.010  72.510  1.00  0.00           H 
ATOM   2202  CG  MET B 454     112.810  85.700  73.540  1.00  0.00           C 
ATOM   2203  HG1 MET B 454     113.410  85.180  72.760  1.00  0.00           H 
ATOM   2204  HG2 MET B 454     113.350  86.650  73.710  1.00  0.00           H 
ATOM   2205  SD  MET B 454     112.430  84.770  75.050  1.00  0.00           S 
ATOM   2206  CE  MET B 454     114.230  84.480  75.340  1.00  0.00           C 
ATOM   2207  HE1 MET B 454     114.620  83.750  74.600  1.00  0.00           H 
ATOM   2208  HE2 MET B 454     114.860  85.390  75.260  1.00  0.00           H 
ATOM   2209  HE3 MET B 454     114.540  84.070  76.330  1.00  0.00           H 
ATOM   2210  C   MET B 454     110.100  86.490  70.800  1.00  0.00           C 
ATOM   2211  O   MET B 454     110.000  85.640  69.910  1.00  0.00           O 
ATOM   2212  N   SER B 455     109.000  87.110  71.240  1.00  0.00           N 
ATOM   2213  HN  SER B 455     108.990  87.780  71.980  1.00  0.00           H 
ATOM   2214  CA  SER B 455     107.690  86.940  70.510  1.00  0.00           C 
ATOM   2215  HA  SER B 455     107.420  85.900  70.620  1.00  0.00           H 
ATOM   2216  CB  SER B 455     106.420  87.570  71.170  1.00  0.00           C 
ATOM   2217  HB1 SER B 455     106.500  88.670  71.300  1.00  0.00           H 
ATOM   2218  HB2 SER B 455     105.550  87.240  70.560  1.00  0.00           H 
ATOM   2219  OG  SER B 455     106.340  87.070  72.530  1.00  0.00           O 
ATOM   2220  HG1 SER B 455     107.120  87.500  72.890  1.00  0.00           H 
ATOM   2221  C   SER B 455     107.650  87.270  69.020  1.00  0.00           C 
ATOM   2222  O   SER B 455     107.080  86.560  68.190  1.00  0.00           O 
ATOM   2223  N   PHE B 456     108.260  88.460  68.700  1.00  0.00           N 
ATOM   2224  HN  PHE B 456     108.580  89.080  69.410  1.00  0.00           H 
ATOM   2225  CA  PHE B 456     108.520  88.850  67.290  1.00  0.00           C 
ATOM   2226  HA  PHE B 456     107.600  88.900  66.730  1.00  0.00           H 
ATOM   2227  CB  PHE B 456     109.270  90.230  67.150  1.00  0.00           C 
ATOM   2228  HB1 PHE B 456     110.040  90.350  67.940  1.00  0.00           H 
ATOM   2229  HB2 PHE B 456     109.670  90.460  66.140  1.00  0.00           H 
ATOM   2230  CG  PHE B 456     108.170  91.360  67.340  1.00  0.00           C 
ATOM   2231  CD1 PHE B 456     107.310  91.670  66.240  1.00  0.00           C 
ATOM   2232  HD1 PHE B 456     107.250  90.930  65.460  1.00  0.00           H 
ATOM   2233  CE1 PHE B 456     106.430  92.820  66.320  1.00  0.00           C 
ATOM   2234  HE1 PHE B 456     105.670  93.070  65.600  1.00  0.00           H 
ATOM   2235  CZ  PHE B 456     106.500  93.650  67.450  1.00  0.00           C 
ATOM   2236  HZ  PHE B 456     105.820  94.490  67.460  1.00  0.00           H 
ATOM   2237  CD2 PHE B 456     108.190  92.240  68.460  1.00  0.00           C 
ATOM   2238  HD2 PHE B 456     109.060  92.030  69.060  1.00  0.00           H 
ATOM   2239  CE2 PHE B 456     107.470  93.380  68.450  1.00  0.00           C 
ATOM   2240  HE2 PHE B 456     107.520  94.100  69.260  1.00  0.00           H 
ATOM   2241  C   PHE B 456     109.380  87.740  66.560  1.00  0.00           C 
ATOM   2242  O   PHE B 456     109.020  87.280  65.460  1.00  0.00           O 
ATOM   2243  N   ALA B 457     110.420  87.310  67.230  1.00  0.00           N 
ATOM   2244  HN  ALA B 457     110.600  87.790  68.080  1.00  0.00           H 
ATOM   2245  CA  ALA B 457     111.470  86.370  66.750  1.00  0.00           C 
ATOM   2246  HA  ALA B 457     111.620  86.700  65.730  1.00  0.00           H 
ATOM   2247  CB  ALA B 457     112.720  86.440  67.590  1.00  0.00           C 
ATOM   2248  HB1 ALA B 457     113.540  85.760  67.260  1.00  0.00           H 
ATOM   2249  HB2 ALA B 457     112.980  87.500  67.800  1.00  0.00           H 
ATOM   2250  HB3 ALA B 457     112.460  85.990  68.570  1.00  0.00           H 
ATOM   2251  C   ALA B 457     110.810  84.950  66.530  1.00  0.00           C 
ATOM   2252  O   ALA B 457     111.030  84.310  65.480  1.00  0.00           O 
ATOM   2253  N   LEU B 458     110.000  84.510  67.470  1.00  0.00           N 
ATOM   2254  HN  LEU B 458     110.050  84.970  68.350  1.00  0.00           H 
ATOM   2255  CA  LEU B 458     109.200  83.270  67.340  1.00  0.00           C 
ATOM   2256  HA  LEU B 458     109.940  82.480  67.270  1.00  0.00           H 
ATOM   2257  CB  LEU B 458     108.210  82.950  68.570  1.00  0.00           C 
ATOM   2258  HB1 LEU B 458     107.910  83.870  69.120  1.00  0.00           H 
ATOM   2259  HB2 LEU B 458     107.350  82.320  68.260  1.00  0.00           H 
ATOM   2260  CG  LEU B 458     108.850  82.020  69.590  1.00  0.00           C 
ATOM   2261  HG  LEU B 458     108.080  81.780  70.350  1.00  0.00           H 
ATOM   2262  CD1 LEU B 458     109.100  80.590  69.030  1.00  0.00           C 
ATOM   2263 1HD1 LEU B 458     108.200  80.200  68.500  1.00  0.00           H 
ATOM   2264 2HD1 LEU B 458     110.010  80.700  68.410  1.00  0.00           H 
ATOM   2265 3HD1 LEU B 458     109.280  79.890  69.880  1.00  0.00           H 
ATOM   2266  CD2 LEU B 458     110.110  82.430  70.280  1.00  0.00           C 
ATOM   2267 1HD2 LEU B 458     110.560  81.690  70.980  1.00  0.00           H 
ATOM   2268 2HD2 LEU B 458     110.870  82.650  69.510  1.00  0.00           H 
ATOM   2269 3HD2 LEU B 458     109.890  83.390  70.790  1.00  0.00           H 
ATOM   2270  C   LEU B 458     108.320  83.280  66.070  1.00  0.00           C 
ATOM   2271  O   LEU B 458     108.370  82.370  65.260  1.00  0.00           O 
ATOM   2272  N   VAL B 459     107.580  84.420  65.930  1.00  0.00           N 
ATOM   2273  HN  VAL B 459     107.530  85.070  66.680  1.00  0.00           H 
ATOM   2274  CA  VAL B 459     106.590  84.540  64.810  1.00  0.00           C 
ATOM   2275  HA  VAL B 459     106.090  83.620  64.570  1.00  0.00           H 
ATOM   2276  CB  VAL B 459     105.570  85.640  65.070  1.00  0.00           C 
ATOM   2277  HB  VAL B 459     106.080  86.500  65.550  1.00  0.00           H 
ATOM   2278  CG1 VAL B 459     104.720  86.120  63.900  1.00  0.00           C 
ATOM   2279 1HG1 VAL B 459     103.870  86.690  64.350  1.00  0.00           H 
ATOM   2280 2HG1 VAL B 459     105.270  86.660  63.100  1.00  0.00           H 
ATOM   2281 3HG1 VAL B 459     104.270  85.200  63.470  1.00  0.00           H 
ATOM   2282  CG2 VAL B 459     104.560  85.070  66.110  1.00  0.00           C 
ATOM   2283 1HG2 VAL B 459     103.900  84.340  65.580  1.00  0.00           H 
ATOM   2284 2HG2 VAL B 459     105.070  84.450  66.880  1.00  0.00           H 
ATOM   2285 3HG2 VAL B 459     103.950  85.790  66.700  1.00  0.00           H 
ATOM   2286  C   VAL B 459     107.250  84.820  63.520  1.00  0.00           C 
ATOM   2287  O   VAL B 459     106.950  84.200  62.530  1.00  0.00           O 
ATOM   2288  N   LEU B 460     108.260  85.700  63.510  1.00  0.00           N 
ATOM   2289  HN  LEU B 460     108.540  86.250  64.290  1.00  0.00           H 
ATOM   2290  CA  LEU B 460     108.990  85.760  62.260  1.00  0.00           C 
ATOM   2291  HA  LEU B 460     108.290  85.820  61.440  1.00  0.00           H 
ATOM   2292  CB  LEU B 460     109.810  87.120  62.310  1.00  0.00           C 
ATOM   2293  HB1 LEU B 460     110.480  87.150  63.190  1.00  0.00           H 
ATOM   2294  HB2 LEU B 460     110.500  87.070  61.440  1.00  0.00           H 
ATOM   2295  CG  LEU B 460     109.030  88.470  62.020  1.00  0.00           C 
ATOM   2296  HG  LEU B 460     108.360  88.320  61.150  1.00  0.00           H 
ATOM   2297  CD1 LEU B 460     108.280  89.120  63.190  1.00  0.00           C 
ATOM   2298 1HD1 LEU B 460     109.070  89.400  63.930  1.00  0.00           H 
ATOM   2299 2HD1 LEU B 460     107.950  90.100  62.770  1.00  0.00           H 
ATOM   2300 3HD1 LEU B 460     107.440  88.510  63.570  1.00  0.00           H 
ATOM   2301  CD2 LEU B 460     110.010  89.510  61.420  1.00  0.00           C 
ATOM   2302 1HD2 LEU B 460     110.640  89.070  60.610  1.00  0.00           H 
ATOM   2303 2HD2 LEU B 460     109.350  90.330  61.060  1.00  0.00           H 
ATOM   2304 3HD2 LEU B 460     110.690  89.780  62.260  1.00  0.00           H 
ATOM   2305  C   LEU B 460     109.720  84.480  61.930  1.00  0.00           C 
ATOM   2306  O   LEU B 460     109.660  84.030  60.830  1.00  0.00           O 
ATOM   2307  N   GLY B 461     110.360  83.840  62.890  1.00  0.00           N 
ATOM   2308  HN  GLY B 461     110.280  84.110  63.850  1.00  0.00           H 
ATOM   2309  CA  GLY B 461     111.220  82.680  62.660  1.00  0.00           C 
ATOM   2310  HA1 GLY B 461     111.960  82.830  61.880  1.00  0.00           H 
ATOM   2311  HA2 GLY B 461     111.590  82.300  63.600  1.00  0.00           H 
ATOM   2312  C   GLY B 461     110.400  81.550  62.060  1.00  0.00           C 
ATOM   2313  O   GLY B 461     110.820  81.120  60.960  1.00  0.00           O 
ATOM   2314  N   TRP B 462     109.290  81.130  62.640  1.00  0.00           N 
ATOM   2315  HN  TRP B 462     108.890  81.560  63.450  1.00  0.00           H 
ATOM   2316  CA  TRP B 462     108.370  80.160  62.080  1.00  0.00           C 
ATOM   2317  HA  TRP B 462     108.950  79.290  61.810  1.00  0.00           H 
ATOM   2318  CB  TRP B 462     107.300  79.710  63.070  1.00  0.00           C 
ATOM   2319  HB1 TRP B 462     106.880  80.680  63.430  1.00  0.00           H 
ATOM   2320  HB2 TRP B 462     106.360  79.230  62.710  1.00  0.00           H 
ATOM   2321  CG  TRP B 462     107.740  78.740  64.140  1.00  0.00           C 
ATOM   2322  CD1 TRP B 462     108.080  78.900  65.440  1.00  0.00           C 
ATOM   2323  HD1 TRP B 462     108.010  79.790  66.050  1.00  0.00           H 
ATOM   2324  NE1 TRP B 462     108.410  77.710  66.000  1.00  0.00           N 
ATOM   2325  HE1 TRP B 462     108.540  77.470  66.940  1.00  0.00           H 
ATOM   2326  CE2 TRP B 462     108.430  76.740  65.050  1.00  0.00           C 
ATOM   2327  CD2 TRP B 462     107.910  77.330  63.880  1.00  0.00           C 
ATOM   2328  CE3 TRP B 462     107.750  76.540  62.720  1.00  0.00           C 
ATOM   2329  HE3 TRP B 462     107.330  76.920  61.800  1.00  0.00           H 
ATOM   2330  CZ3 TRP B 462     107.880  75.190  62.860  1.00  0.00           C 
ATOM   2331  HZ3 TRP B 462     107.580  74.530  62.060  1.00  0.00           H 
ATOM   2332  CZ2 TRP B 462     108.660  75.390  65.130  1.00  0.00           C 
ATOM   2333  HZ2 TRP B 462     108.990  74.900  66.030  1.00  0.00           H 
ATOM   2334  CH2 TRP B 462     108.370  74.560  63.980  1.00  0.00           C 
ATOM   2335  HH2 TRP B 462     108.390  73.490  64.080  1.00  0.00           H 
ATOM   2336  C   TRP B 462     107.780  80.580  60.730  1.00  0.00           C 
ATOM   2337  O   TRP B 462     107.830  79.760  59.800  1.00  0.00           O 
ATOM   2338  N   CYS B 463     107.310  81.900  60.590  1.00  0.00           N 
ATOM   2339  HN  CYS B 463     107.240  82.550  61.350  1.00  0.00           H 
ATOM   2340  CA  CYS B 463     106.660  82.400  59.400  1.00  0.00           C 
ATOM   2341  HA  CYS B 463     105.950  81.600  59.230  1.00  0.00           H 
ATOM   2342  CB  CYS B 463     106.010  83.770  59.600  1.00  0.00           C 
ATOM   2343  HB1 CYS B 463     106.720  84.440  60.120  1.00  0.00           H 
ATOM   2344  HB2 CYS B 463     105.750  84.280  58.650  1.00  0.00           H 
ATOM   2345  SG  CYS B 463     104.540  83.460  60.700  1.00  0.00           S 
ATOM   2346  HG1 CYS B 463     105.170  83.970  61.750  1.00  0.00           H 
ATOM   2347  C   CYS B 463     107.520  82.320  58.180  1.00  0.00           C 
ATOM   2348  O   CYS B 463     107.080  82.060  57.050  1.00  0.00           O 
ATOM   2349  N   ASN B 464     108.850  82.450  58.390  1.00  0.00           N 
ATOM   2350  HN  ASN B 464     109.160  82.470  59.340  1.00  0.00           H 
ATOM   2351  CA  ASN B 464     109.750  82.200  57.230  1.00  0.00           C 
ATOM   2352  HA  ASN B 464     109.410  82.810  56.400  1.00  0.00           H 
ATOM   2353  CB  ASN B 464     111.120  82.680  57.690  1.00  0.00           C 
ATOM   2354  HB1 ASN B 464     111.350  82.480  58.760  1.00  0.00           H 
ATOM   2355  HB2 ASN B 464     112.020  82.390  57.100  1.00  0.00           H 
ATOM   2356  CG  ASN B 464     111.120  84.260  57.750  1.00  0.00           C 
ATOM   2357  OD1 ASN B 464     110.430  84.970  56.990  1.00  0.00           O 
ATOM   2358  ND2 ASN B 464     111.760  84.870  58.750  1.00  0.00           N 
ATOM   2359 1HD2 ASN B 464     112.290  84.360  59.420  1.00  0.00           H 
ATOM   2360 2HD2 ASN B 464     111.400  85.770  58.990  1.00  0.00           H 
ATOM   2361  C   ASN B 464     109.730  80.690  56.720  1.00  0.00           C 
ATOM   2362  O   ASN B 464     110.180  80.460  55.580  1.00  0.00           O 
ATOM   2363  N   VAL B 465     109.210  79.680  57.410  1.00  0.00           N 
ATOM   2364  HN  VAL B 465     108.780  79.870  58.290  1.00  0.00           H 
ATOM   2365  CA  VAL B 465     109.120  78.360  56.940  1.00  0.00           C 
ATOM   2366  HA  VAL B 465     110.080  78.090  56.530  1.00  0.00           H 
ATOM   2367  CB  VAL B 465     108.860  77.340  58.060  1.00  0.00           C 
ATOM   2368  HB  VAL B 465     107.940  77.650  58.600  1.00  0.00           H 
ATOM   2369  CG1 VAL B 465     108.590  75.860  57.550  1.00  0.00           C 
ATOM   2370 1HG1 VAL B 465     108.720  75.220  58.450  1.00  0.00           H 
ATOM   2371 2HG1 VAL B 465     107.560  75.690  57.170  1.00  0.00           H 
ATOM   2372 3HG1 VAL B 465     109.230  75.550  56.700  1.00  0.00           H 
ATOM   2373  CG2 VAL B 465     109.960  77.370  59.190  1.00  0.00           C 
ATOM   2374 1HG2 VAL B 465     109.700  76.660  60.010  1.00  0.00           H 
ATOM   2375 2HG2 VAL B 465     110.980  77.010  58.940  1.00  0.00           H 
ATOM   2376 3HG2 VAL B 465     109.920  78.330  59.740  1.00  0.00           H 
ATOM   2377  C   VAL B 465     108.080  78.200  55.860  1.00  0.00           C 
ATOM   2378  O   VAL B 465     108.170  77.310  55.020  1.00  0.00           O 
ATOM   2379  N   MET B 466     107.170  79.170  55.770  1.00  0.00           N 
ATOM   2380  HN  MET B 466     107.110  79.930  56.420  1.00  0.00           H 
ATOM   2381  CA  MET B 466     106.140  79.100  54.790  1.00  0.00           C 
ATOM   2382  HA  MET B 466     105.740  78.100  54.700  1.00  0.00           H 
ATOM   2383  CB  MET B 466     104.980  80.080  55.040  1.00  0.00           C 
ATOM   2384  HB1 MET B 466     105.360  81.100  54.810  1.00  0.00           H 
ATOM   2385  HB2 MET B 466     104.270  79.890  54.200  1.00  0.00           H 
ATOM   2386  CG  MET B 466     104.390  79.910  56.430  1.00  0.00           C 
ATOM   2387  HG1 MET B 466     103.750  79.000  56.390  1.00  0.00           H 
ATOM   2388  HG2 MET B 466     105.170  79.640  57.170  1.00  0.00           H 
ATOM   2389  SD  MET B 466     103.360  81.300  57.010  1.00  0.00           S 
ATOM   2390  CE  MET B 466     101.900  81.520  55.910  1.00  0.00           C 
ATOM   2391  HE1 MET B 466     101.270  82.370  56.240  1.00  0.00           H 
ATOM   2392  HE2 MET B 466     102.350  81.720  54.910  1.00  0.00           H 
ATOM   2393  HE3 MET B 466     101.250  80.620  55.900  1.00  0.00           H 
ATOM   2394  C   MET B 466     106.690  79.520  53.430  1.00  0.00           C 
ATOM   2395  O   MET B 466     106.280  79.130  52.330  1.00  0.00           O 
ATOM   2396  N   TYR B 467     107.710  80.310  53.460  1.00  0.00           N 
ATOM   2397  HN  TYR B 467     108.160  80.400  54.340  1.00  0.00           H 
ATOM   2398  CA  TYR B 467     108.450  80.550  52.170  1.00  0.00           C 
ATOM   2399  HA  TYR B 467     107.690  80.950  51.510  1.00  0.00           H 
ATOM   2400  CB  TYR B 467     109.570  81.610  52.430  1.00  0.00           C 
ATOM   2401  HB1 TYR B 467     109.120  82.440  53.010  1.00  0.00           H 
ATOM   2402  HB2 TYR B 467     110.380  81.240  53.090  1.00  0.00           H 
ATOM   2403  CG  TYR B 467     110.270  82.210  51.210  1.00  0.00           C 
ATOM   2404  CD1 TYR B 467     109.550  82.990  50.290  1.00  0.00           C 
ATOM   2405  HD1 TYR B 467     108.530  83.190  50.590  1.00  0.00           H 
ATOM   2406  CE1 TYR B 467     110.110  83.600  49.210  1.00  0.00           C 
ATOM   2407  HE1 TYR B 467     109.640  84.190  48.440  1.00  0.00           H 
ATOM   2408  CZ  TYR B 467     111.470  83.390  48.910  1.00  0.00           C 
ATOM   2409  OH  TYR B 467     112.100  83.970  47.830  1.00  0.00           O 
ATOM   2410  HH  TYR B 467     113.010  83.680  47.920  1.00  0.00           H 
ATOM   2411  CD2 TYR B 467     111.690  82.120  50.930  1.00  0.00           C 
ATOM   2412  HD2 TYR B 467     112.330  81.570  51.610  1.00  0.00           H 
ATOM   2413  CE2 TYR B 467     112.270  82.700  49.840  1.00  0.00           C 
ATOM   2414  HE2 TYR B 467     113.340  82.630  49.690  1.00  0.00           H 
ATOM   2415  C   TYR B 467     109.100  79.300  51.540  1.00  0.00           C 
ATOM   2416  O   TYR B 467     109.060  79.180  50.300  1.00  0.00           O 
ATOM   2417  N   PHE B 468     109.700  78.420  52.350  1.00  0.00           N 
ATOM   2418  HN  PHE B 468     109.830  78.640  53.310  1.00  0.00           H 
ATOM   2419  CA  PHE B 468     110.220  77.140  51.880  1.00  0.00           C 
ATOM   2420  HA  PHE B 468     110.910  77.450  51.110  1.00  0.00           H 
ATOM   2421  CB  PHE B 468     111.010  76.400  53.020  1.00  0.00           C 
ATOM   2422  HB1 PHE B 468     110.410  76.420  53.950  1.00  0.00           H 
ATOM   2423  HB2 PHE B 468     111.410  75.380  52.840  1.00  0.00           H 
ATOM   2424  CG  PHE B 468     112.240  77.220  53.340  1.00  0.00           C 
ATOM   2425  CD1 PHE B 468     113.300  77.290  52.390  1.00  0.00           C 
ATOM   2426  HD1 PHE B 468     113.210  76.740  51.470  1.00  0.00           H 
ATOM   2427  CE1 PHE B 468     114.540  77.890  52.730  1.00  0.00           C 
ATOM   2428  HE1 PHE B 468     115.260  78.080  51.950  1.00  0.00           H 
ATOM   2429  CZ  PHE B 468     114.650  78.610  53.930  1.00  0.00           C 
ATOM   2430  HZ  PHE B 468     115.480  79.280  54.100  1.00  0.00           H 
ATOM   2431  CD2 PHE B 468     112.340  77.980  54.490  1.00  0.00           C 
ATOM   2432  HD2 PHE B 468     111.560  77.910  55.230  1.00  0.00           H 
ATOM   2433  CE2 PHE B 468     113.540  78.650  54.800  1.00  0.00           C 
ATOM   2434  HE2 PHE B 468     113.560  79.040  55.810  1.00  0.00           H 
ATOM   2435  C   PHE B 468     109.250  76.090  51.380  1.00  0.00           C 
ATOM   2436  O   PHE B 468     109.770  75.010  51.030  1.00  0.00           O 
ATOM   2437  N   ALA B 469     107.950  76.410  51.260  1.00  0.00           N 
ATOM   2438  HN  ALA B 469     107.640  77.340  51.420  1.00  0.00           H 
ATOM   2439  CA  ALA B 469     107.040  75.370  50.790  1.00  0.00           C 
ATOM   2440  HA  ALA B 469     107.200  74.470  51.360  1.00  0.00           H 
ATOM   2441  CB  ALA B 469     105.600  75.800  51.130  1.00  0.00           C 
ATOM   2442  HB1 ALA B 469     104.890  74.950  51.140  1.00  0.00           H 
ATOM   2443  HB2 ALA B 469     105.390  76.360  52.070  1.00  0.00           H 
ATOM   2444  HB3 ALA B 469     105.350  76.480  50.280  1.00  0.00           H 
ATOM   2445  C   ALA B 469     107.210  75.040  49.320  1.00  0.00           C 
ATOM   2446  O   ALA B 469     106.860  73.930  48.850  1.00  0.00           O 
ATOM   2447  N   ARG B 470     107.750  76.040  48.530  1.00  0.00           N 
ATOM   2448  HN  ARG B 470     108.220  76.770  49.020  1.00  0.00           H 
ATOM   2449  CA  ARG B 470     107.590  76.130  47.070  1.00  0.00           C 
ATOM   2450  HA  ARG B 470     106.550  75.970  46.810  1.00  0.00           H 
ATOM   2451  CB  ARG B 470     108.090  77.530  46.490  1.00  0.00           C 
ATOM   2452  HB1 ARG B 470     107.980  77.600  45.390  1.00  0.00           H 
ATOM   2453  HB2 ARG B 470     107.500  78.310  47.020  1.00  0.00           H 
ATOM   2454  CG  ARG B 470     109.630  77.790  46.840  1.00  0.00           C 
ATOM   2455  HG1 ARG B 470     109.950  77.690  47.900  1.00  0.00           H 
ATOM   2456  HG2 ARG B 470     110.260  77.060  46.280  1.00  0.00           H 
ATOM   2457  CD  ARG B 470     110.140  79.120  46.390  1.00  0.00           C 
ATOM   2458  HD1 ARG B 470     111.240  79.260  46.400  1.00  0.00           H 
ATOM   2459  HD2 ARG B 470     109.920  79.330  45.320  1.00  0.00           H 
ATOM   2460  NE  ARG B 470     109.610  80.100  47.410  1.00  0.00           N 
ATOM   2461  HE  ARG B 470     109.630  79.780  48.360  1.00  0.00           H 
ATOM   2462  CZ  ARG B 470     108.800  81.140  47.200  1.00  0.00           C 
ATOM   2463  NH1 ARG B 470     108.970  81.740  46.040  1.00  0.00           N 
ATOM   2464 1HH1 ARG B 470     109.930  81.700  45.760  1.00  0.00           H 
ATOM   2465 2HH1 ARG B 470     108.280  82.380  45.700  1.00  0.00           H 
ATOM   2466  NH2 ARG B 470     107.830  81.500  48.020  1.00  0.00           N 
ATOM   2467 1HH2 ARG B 470     107.830  80.970  48.870  1.00  0.00           H 
ATOM   2468 2HH2 ARG B 470     107.470  82.430  48.000  1.00  0.00           H 
ATOM   2469  C   ARG B 470     108.260  75.020  46.240  1.00  0.00           C 
ATOM   2470  O   ARG B 470     107.890  74.730  45.170  1.00  0.00           O 
ATOM   2471  N   GLY B 471     109.280  74.330  46.820  1.00  0.00           N 
ATOM   2472  HN  GLY B 471     109.640  74.560  47.720  1.00  0.00           H 
ATOM   2473  CA  GLY B 471     110.130  73.310  46.190  1.00  0.00           C 
ATOM   2474  HA1 GLY B 471     110.530  73.630  45.240  1.00  0.00           H 
ATOM   2475  HA2 GLY B 471     110.870  73.040  46.930  1.00  0.00           H 
ATOM   2476  C   GLY B 471     109.310  72.030  45.890  1.00  0.00           C 
ATOM   2477  O   GLY B 471     109.750  71.210  45.110  1.00  0.00           O 
ATOM   2478  N   PHE B 472     108.060  71.810  46.440  1.00  0.00           N 
ATOM   2479  HN  PHE B 472     107.730  72.460  47.120  1.00  0.00           H 
ATOM   2480  CA  PHE B 472     107.300  70.570  46.260  1.00  0.00           C 
ATOM   2481  HA  PHE B 472     107.750  70.030  45.440  1.00  0.00           H 
ATOM   2482  CB  PHE B 472     107.340  69.650  47.460  1.00  0.00           C 
ATOM   2483  HB1 PHE B 472     108.400  69.420  47.700  1.00  0.00           H 
ATOM   2484  HB2 PHE B 472     107.000  70.230  48.340  1.00  0.00           H 
ATOM   2485  CG  PHE B 472     106.560  68.350  47.360  1.00  0.00           C 
ATOM   2486  CD1 PHE B 472     107.210  67.150  46.910  1.00  0.00           C 
ATOM   2487  HD1 PHE B 472     108.220  67.220  46.540  1.00  0.00           H 
ATOM   2488  CE1 PHE B 472     106.610  65.890  46.940  1.00  0.00           C 
ATOM   2489  HE1 PHE B 472     107.080  64.990  46.570  1.00  0.00           H 
ATOM   2490  CZ  PHE B 472     105.290  65.820  47.330  1.00  0.00           C 
ATOM   2491  HZ  PHE B 472     104.870  64.840  47.470  1.00  0.00           H 
ATOM   2492  CD2 PHE B 472     105.230  68.180  47.740  1.00  0.00           C 
ATOM   2493  HD2 PHE B 472     104.700  69.060  48.070  1.00  0.00           H 
ATOM   2494  CE2 PHE B 472     104.620  66.940  47.750  1.00  0.00           C 
ATOM   2495  HE2 PHE B 472     103.570  66.800  47.940  1.00  0.00           H 
ATOM   2496  C   PHE B 472     105.970  70.820  45.650  1.00  0.00           C 
ATOM   2497  O   PHE B 472     104.990  70.080  45.700  1.00  0.00           O 
ATOM   2498  N   GLN B 473     105.810  72.020  45.150  1.00  0.00           N 
ATOM   2499  HN  GLN B 473     106.710  72.420  45.020  1.00  0.00           H 
ATOM   2500  CA  GLN B 473     104.600  72.720  44.660  1.00  0.00           C 
ATOM   2501  HA  GLN B 473     104.920  73.750  44.580  1.00  0.00           H 
ATOM   2502  CB  GLN B 473     104.160  72.190  43.260  1.00  0.00           C 
ATOM   2503  HB1 GLN B 473     105.110  72.060  42.690  1.00  0.00           H 
ATOM   2504  HB2 GLN B 473     103.680  71.190  43.350  1.00  0.00           H 
ATOM   2505  CG  GLN B 473     103.310  73.160  42.410  1.00  0.00           C 
ATOM   2506  HG1 GLN B 473     102.440  73.570  42.970  1.00  0.00           H 
ATOM   2507  HG2 GLN B 473     103.980  74.000  42.130  1.00  0.00           H 
ATOM   2508  CD  GLN B 473     102.710  72.540  41.170  1.00  0.00           C 
ATOM   2509  OE1 GLN B 473     102.180  71.390  41.200  1.00  0.00           O 
ATOM   2510  NE2 GLN B 473     102.610  73.430  40.110  1.00  0.00           N 
ATOM   2511 1HE2 GLN B 473     103.220  74.220  40.150  1.00  0.00           H 
ATOM   2512 2HE2 GLN B 473     101.900  73.310  39.420  1.00  0.00           H 
ATOM   2513  C   GLN B 473     103.580  72.620  45.750  1.00  0.00           C 
ATOM   2514  O   GLN B 473     102.480  72.150  45.560  1.00  0.00           O 
ATOM   2515  N   MET B 474     103.990  72.980  46.970  1.00  0.00           N 
ATOM   2516  HN  MET B 474     104.900  73.370  47.100  1.00  0.00           H 
ATOM   2517  CA  MET B 474     103.150  72.870  48.170  1.00  0.00           C 
ATOM   2518  HA  MET B 474     102.570  71.960  48.220  1.00  0.00           H 
ATOM   2519  CB  MET B 474     103.970  73.030  49.460  1.00  0.00           C 
ATOM   2520  HB1 MET B 474     104.590  73.950  49.410  1.00  0.00           H 
ATOM   2521  HB2 MET B 474     103.380  73.140  50.390  1.00  0.00           H 
ATOM   2522  CG  MET B 474     104.850  71.860  49.650  1.00  0.00           C 
ATOM   2523  HG1 MET B 474     105.370  71.550  48.720  1.00  0.00           H 
ATOM   2524  HG2 MET B 474     105.640  72.240  50.340  1.00  0.00           H 
ATOM   2525  SD  MET B 474     104.040  70.450  50.540  1.00  0.00           S 
ATOM   2526  CE  MET B 474     104.970  70.570  52.070  1.00  0.00           C 
ATOM   2527  HE1 MET B 474     104.830  69.730  52.780  1.00  0.00           H 
ATOM   2528  HE2 MET B 474     106.050  70.520  51.830  1.00  0.00           H 
ATOM   2529  HE3 MET B 474     104.850  71.500  52.660  1.00  0.00           H 
ATOM   2530  C   MET B 474     102.220  74.080  48.190  1.00  0.00           C 
ATOM   2531  O   MET B 474     101.780  74.550  47.150  1.00  0.00           O 
ATOM   2532  N   LEU B 475     101.970  74.750  49.360  1.00  0.00           N 
ATOM   2533  HN  LEU B 475     102.370  74.550  50.250  1.00  0.00           H 
ATOM   2534  CA  LEU B 475     101.080  75.930  49.440  1.00  0.00           C 
ATOM   2535  HA  LEU B 475     100.300  75.810  48.700  1.00  0.00           H 
ATOM   2536  CB  LEU B 475     100.210  75.960  50.780  1.00  0.00           C 
ATOM   2537  HB1 LEU B 475     100.210  74.890  51.070  1.00  0.00           H 
ATOM   2538  HB2 LEU B 475     100.690  76.590  51.550  1.00  0.00           H 
ATOM   2539  CG  LEU B 475      98.730  76.440  50.630  1.00  0.00           C 
ATOM   2540  HG  LEU B 475      98.220  76.380  51.620  1.00  0.00           H 
ATOM   2541  CD1 LEU B 475      97.770  75.700  49.680  1.00  0.00           C 
ATOM   2542 1HD1 LEU B 475      98.120  75.910  48.650  1.00  0.00           H 
ATOM   2543 2HD1 LEU B 475      97.720  74.600  49.860  1.00  0.00           H 
ATOM   2544 3HD1 LEU B 475      96.710  76.040  49.740  1.00  0.00           H 
ATOM   2545  CD2 LEU B 475      98.590  78.050  50.510  1.00  0.00           C 
ATOM   2546 1HD2 LEU B 475      97.520  78.330  50.370  1.00  0.00           H 
ATOM   2547 2HD2 LEU B 475      99.010  78.480  51.440  1.00  0.00           H 
ATOM   2548 3HD2 LEU B 475      99.200  78.360  49.630  1.00  0.00           H 
ATOM   2549  C   LEU B 475     101.960  77.180  49.180  1.00  0.00           C 
ATOM   2550  O   LEU B 475     101.470  78.310  49.240  1.00  0.00           O 
ATOM   2551  N   GLY B 476     103.240  77.010  48.760  1.00  0.00           N 
ATOM   2552  HN  GLY B 476     103.610  76.090  48.650  1.00  0.00           H 
ATOM   2553  CA  GLY B 476     104.010  78.090  48.170  1.00  0.00           C 
ATOM   2554  HA1 GLY B 476     104.210  78.840  48.930  1.00  0.00           H 
ATOM   2555  HA2 GLY B 476     104.910  77.570  47.870  1.00  0.00           H 
ATOM   2556  C   GLY B 476     103.470  78.790  46.880  1.00  0.00           C 
ATOM   2557  O   GLY B 476     103.240  79.990  47.020  1.00  0.00           O 
ATOM   2558  N   PRO B 477     103.260  78.120  45.720  1.00  0.00           N 
ATOM   2559  CD  PRO B 477     103.680  76.760  45.480  1.00  0.00           C 
ATOM   2560  HD1 PRO B 477     103.750  76.150  46.400  1.00  0.00           H 
ATOM   2561  HD2 PRO B 477     104.670  76.780  44.980  1.00  0.00           H 
ATOM   2562  CA  PRO B 477     102.350  78.610  44.640  1.00  0.00           C 
ATOM   2563  HA  PRO B 477     102.930  79.440  44.270  1.00  0.00           H 
ATOM   2564  CB  PRO B 477     102.170  77.350  43.750  1.00  0.00           C 
ATOM   2565  HB1 PRO B 477     101.220  77.250  43.180  1.00  0.00           H 
ATOM   2566  HB2 PRO B 477     102.890  77.600  42.940  1.00  0.00           H 
ATOM   2567  CG  PRO B 477     102.630  76.140  44.540  1.00  0.00           C 
ATOM   2568  HG1 PRO B 477     101.790  75.650  45.070  1.00  0.00           H 
ATOM   2569  HG2 PRO B 477     103.090  75.390  43.850  1.00  0.00           H 
ATOM   2570  C   PRO B 477     100.970  79.210  45.020  1.00  0.00           C 
ATOM   2571  O   PRO B 477     100.220  79.730  44.140  1.00  0.00           O 
ATOM   2572  N   PHE B 478     100.560  79.130  46.290  1.00  0.00           N 
ATOM   2573  HN  PHE B 478     100.980  78.540  46.970  1.00  0.00           H 
ATOM   2574  CA  PHE B 478      99.250  79.610  46.780  1.00  0.00           C 
ATOM   2575  HA  PHE B 478      98.760  80.110  45.960  1.00  0.00           H 
ATOM   2576  CB  PHE B 478      98.360  78.400  47.220  1.00  0.00           C 
ATOM   2577  HB1 PHE B 478      99.030  77.710  47.770  1.00  0.00           H 
ATOM   2578  HB2 PHE B 478      97.750  78.880  48.020  1.00  0.00           H 
ATOM   2579  CG  PHE B 478      97.630  77.670  46.040  1.00  0.00           C 
ATOM   2580  CD1 PHE B 478      96.340  78.170  45.700  1.00  0.00           C 
ATOM   2581  HD1 PHE B 478      95.880  78.850  46.400  1.00  0.00           H 
ATOM   2582  CE1 PHE B 478      95.660  77.680  44.630  1.00  0.00           C 
ATOM   2583  HE1 PHE B 478      94.680  78.080  44.390  1.00  0.00           H 
ATOM   2584  CZ  PHE B 478      96.180  76.650  43.890  1.00  0.00           C 
ATOM   2585  HZ  PHE B 478      95.610  76.230  43.080  1.00  0.00           H 
ATOM   2586  CD2 PHE B 478      98.200  76.760  45.170  1.00  0.00           C 
ATOM   2587  HD2 PHE B 478      99.240  76.480  45.240  1.00  0.00           H 
ATOM   2588  CE2 PHE B 478      97.480  76.280  44.080  1.00  0.00           C 
ATOM   2589  HE2 PHE B 478      97.820  75.610  43.300  1.00  0.00           H 
ATOM   2590  C   PHE B 478      99.510  80.730  47.860  1.00  0.00           C 
ATOM   2591  O   PHE B 478      98.650  81.460  48.350  1.00  0.00           O 
ATOM   2592  N   THR B 479     100.820  80.960  48.270  1.00  0.00           N 
ATOM   2593  HN  THR B 479     101.570  80.370  47.960  1.00  0.00           H 
ATOM   2594  CA  THR B 479     101.170  82.100  49.080  1.00  0.00           C 
ATOM   2595  HA  THR B 479     100.320  82.430  49.660  1.00  0.00           H 
ATOM   2596  CB  THR B 479     102.400  81.690  50.000  1.00  0.00           C 
ATOM   2597  HB  THR B 479     102.520  80.590  49.980  1.00  0.00           H 
ATOM   2598  OG1 THR B 479     102.320  82.090  51.300  1.00  0.00           O 
ATOM   2599  HG1 THR B 479     101.520  81.660  51.620  1.00  0.00           H 
ATOM   2600  CG2 THR B 479     103.870  82.290  49.650  1.00  0.00           C 
ATOM   2601 1HG2 THR B 479     104.640  81.750  50.250  1.00  0.00           H 
ATOM   2602 2HG2 THR B 479     104.120  82.210  48.570  1.00  0.00           H 
ATOM   2603 3HG2 THR B 479     103.920  83.350  49.960  1.00  0.00           H 
ATOM   2604  C   THR B 479     101.540  83.220  48.160  1.00  0.00           C 
ATOM   2605  O   THR B 479     101.520  84.340  48.540  1.00  0.00           O 
ATOM   2606  N   ILE B 480     101.670  82.950  46.820  1.00  0.00           N 
ATOM   2607  HN  ILE B 480     101.790  82.000  46.530  1.00  0.00           H 
ATOM   2608  CA  ILE B 480     101.370  83.840  45.750  1.00  0.00           C 
ATOM   2609  HA  ILE B 480     101.970  84.710  45.970  1.00  0.00           H 
ATOM   2610  CB  ILE B 480     101.520  83.290  44.320  1.00  0.00           C 
ATOM   2611  HB  ILE B 480     100.720  82.530  44.160  1.00  0.00           H 
ATOM   2612  CG2 ILE B 480     101.430  84.400  43.240  1.00  0.00           C 
ATOM   2613 1HG2 ILE B 480     100.540  85.040  43.390  1.00  0.00           H 
ATOM   2614 2HG2 ILE B 480     102.370  84.990  43.350  1.00  0.00           H 
ATOM   2615 3HG2 ILE B 480     101.380  84.130  42.160  1.00  0.00           H 
ATOM   2616  CG1 ILE B 480     102.800  82.460  44.130  1.00  0.00           C 
ATOM   2617 1HG1 ILE B 480     103.640  83.170  44.330  1.00  0.00           H 
ATOM   2618 2HG1 ILE B 480     102.800  81.590  44.810  1.00  0.00           H 
ATOM   2619  CD  ILE B 480     102.880  81.900  42.730  1.00  0.00           C 
ATOM   2620  HD1 ILE B 480     103.760  81.220  42.690  1.00  0.00           H 
ATOM   2621  HD2 ILE B 480     101.930  81.400  42.440  1.00  0.00           H 
ATOM   2622  HD3 ILE B 480     103.190  82.800  42.160  1.00  0.00           H 
ATOM   2623  C   ILE B 480      99.910  84.490  45.890  1.00  0.00           C 
ATOM   2624  O   ILE B 480      99.780  85.710  45.760  1.00  0.00           O 
ATOM   2625  N   MET B 481      98.850  83.740  46.170  1.00  0.00           N 
ATOM   2626  HN  MET B 481      98.880  82.740  46.150  1.00  0.00           H 
ATOM   2627  CA  MET B 481      97.570  84.280  46.510  1.00  0.00           C 
ATOM   2628  HA  MET B 481      97.360  85.070  45.800  1.00  0.00           H 
ATOM   2629  CB  MET B 481      96.360  83.240  46.500  1.00  0.00           C 
ATOM   2630  HB1 MET B 481      96.620  82.350  47.110  1.00  0.00           H 
ATOM   2631  HB2 MET B 481      95.550  83.780  47.040  1.00  0.00           H 
ATOM   2632  CG  MET B 481      96.020  82.870  45.050  1.00  0.00           C 
ATOM   2633  HG1 MET B 481      95.610  83.770  44.540  1.00  0.00           H 
ATOM   2634  HG2 MET B 481      96.890  82.630  44.410  1.00  0.00           H 
ATOM   2635  SD  MET B 481      95.010  81.350  44.870  1.00  0.00           S 
ATOM   2636  CE  MET B 481      93.710  81.650  46.080  1.00  0.00           C 
ATOM   2637  HE1 MET B 481      94.030  81.340  47.100  1.00  0.00           H 
ATOM   2638  HE2 MET B 481      93.300  82.680  46.110  1.00  0.00           H 
ATOM   2639  HE3 MET B 481      92.870  80.950  45.860  1.00  0.00           H 
ATOM   2640  C   MET B 481      97.610  85.140  47.760  1.00  0.00           C 
ATOM   2641  O   MET B 481      96.990  86.220  47.770  1.00  0.00           O 
ATOM   2642  N   ILE B 482      98.300  84.740  48.890  1.00  0.00           N 
ATOM   2643  HN  ILE B 482      98.580  83.790  49.020  1.00  0.00           H 
ATOM   2644  CA  ILE B 482      98.420  85.690  50.060  1.00  0.00           C 
ATOM   2645  HA  ILE B 482      97.500  86.200  50.290  1.00  0.00           H 
ATOM   2646  CB  ILE B 482      98.810  84.960  51.420  1.00  0.00           C 
ATOM   2647  HB  ILE B 482      98.380  83.930  51.380  1.00  0.00           H 
ATOM   2648  CG2 ILE B 482     100.260  84.670  51.640  1.00  0.00           C 
ATOM   2649 1HG2 ILE B 482     100.810  84.340  50.740  1.00  0.00           H 
ATOM   2650 2HG2 ILE B 482     100.730  85.610  52.000  1.00  0.00           H 
ATOM   2651 3HG2 ILE B 482     100.530  84.010  52.500  1.00  0.00           H 
ATOM   2652  CG1 ILE B 482      98.160  85.620  52.690  1.00  0.00           C 
ATOM   2653 1HG1 ILE B 482      98.800  86.400  53.140  1.00  0.00           H 
ATOM   2654 2HG1 ILE B 482      97.290  86.220  52.340  1.00  0.00           H 
ATOM   2655  CD  ILE B 482      97.730  84.660  53.770  1.00  0.00           C 
ATOM   2656  HD1 ILE B 482      96.850  84.040  53.470  1.00  0.00           H 
ATOM   2657  HD2 ILE B 482      98.600  84.010  53.980  1.00  0.00           H 
ATOM   2658  HD3 ILE B 482      97.560  85.200  54.730  1.00  0.00           H 
ATOM   2659  C   ILE B 482      99.350  86.900  49.800  1.00  0.00           C 
ATOM   2660  O   ILE B 482      99.040  88.000  50.320  1.00  0.00           O 
ATOM   2661  N   GLN B 483     100.400  86.770  48.940  1.00  0.00           N 
ATOM   2662  HN  GLN B 483     100.730  85.930  48.520  1.00  0.00           H 
ATOM   2663  CA  GLN B 483     101.150  87.980  48.540  1.00  0.00           C 
ATOM   2664  HA  GLN B 483     101.250  88.700  49.340  1.00  0.00           H 
ATOM   2665  CB  GLN B 483     102.620  87.750  48.220  1.00  0.00           C 
ATOM   2666  HB1 GLN B 483     102.660  87.060  47.350  1.00  0.00           H 
ATOM   2667  HB2 GLN B 483     103.080  88.700  47.880  1.00  0.00           H 
ATOM   2668  CG  GLN B 483     103.590  87.140  49.370  1.00  0.00           C 
ATOM   2669  HG1 GLN B 483     103.210  86.110  49.570  1.00  0.00           H 
ATOM   2670  HG2 GLN B 483     104.680  87.120  49.140  1.00  0.00           H 
ATOM   2671  CD  GLN B 483     103.440  87.910  50.660  1.00  0.00           C 
ATOM   2672  OE1 GLN B 483     103.910  89.040  50.760  1.00  0.00           O 
ATOM   2673  NE2 GLN B 483     102.820  87.370  51.710  1.00  0.00           N 
ATOM   2674 1HE2 GLN B 483     102.330  86.500  51.700  1.00  0.00           H 
ATOM   2675 2HE2 GLN B 483     102.910  87.870  52.570  1.00  0.00           H 
ATOM   2676  C   GLN B 483     100.480  88.780  47.480  1.00  0.00           C 
ATOM   2677  O   GLN B 483     100.610  90.010  47.450  1.00  0.00           O 
ATOM   2678  N   LYS B 484      99.640  88.200  46.620  1.00  0.00           N 
ATOM   2679  HN  LYS B 484      99.640  87.210  46.530  1.00  0.00           H 
ATOM   2680  CA  LYS B 484      98.630  88.920  45.830  1.00  0.00           C 
ATOM   2681  HA  LYS B 484      99.150  89.670  45.240  1.00  0.00           H 
ATOM   2682  CB  LYS B 484      97.830  87.990  44.840  1.00  0.00           C 
ATOM   2683  HB1 LYS B 484      98.590  87.510  44.200  1.00  0.00           H 
ATOM   2684  HB2 LYS B 484      97.440  87.200  45.520  1.00  0.00           H 
ATOM   2685  CG  LYS B 484      96.650  88.690  44.050  1.00  0.00           C 
ATOM   2686  HG1 LYS B 484      95.940  89.250  44.700  1.00  0.00           H 
ATOM   2687  HG2 LYS B 484      97.190  89.420  43.410  1.00  0.00           H 
ATOM   2688  CD  LYS B 484      95.920  87.800  43.050  1.00  0.00           C 
ATOM   2689  HD1 LYS B 484      96.260  88.140  42.050  1.00  0.00           H 
ATOM   2690  HD2 LYS B 484      96.350  86.780  43.180  1.00  0.00           H 
ATOM   2691  CE  LYS B 484      94.450  87.760  43.290  1.00  0.00           C 
ATOM   2692  HE1 LYS B 484      93.930  86.880  42.840  1.00  0.00           H 
ATOM   2693  HE2 LYS B 484      94.140  87.730  44.360  1.00  0.00           H 
ATOM   2694  NZ  LYS B 484      93.780  88.880  42.700  1.00  0.00           N 
ATOM   2695  HZ1 LYS B 484      93.180  89.420  43.350  1.00  0.00           H 
ATOM   2696  HZ2 LYS B 484      94.330  89.520  42.090  1.00  0.00           H 
ATOM   2697  HZ3 LYS B 484      93.020  88.440  42.140  1.00  0.00           H 
ATOM   2698  C   LYS B 484      97.660  89.750  46.700  1.00  0.00           C 
ATOM   2699  O   LYS B 484      97.110  90.770  46.390  1.00  0.00           O 
ATOM   2700  N   MET B 485      97.410  89.340  48.010  1.00  0.00           N 
ATOM   2701  HN  MET B 485      97.990  88.620  48.380  1.00  0.00           H 
ATOM   2702  CA  MET B 485      96.470  89.950  48.980  1.00  0.00           C 
ATOM   2703  HA  MET B 485      95.660  90.490  48.510  1.00  0.00           H 
ATOM   2704  CB  MET B 485      95.820  89.000  50.010  1.00  0.00           C 
ATOM   2705  HB1 MET B 485      96.580  88.600  50.710  1.00  0.00           H 
ATOM   2706  HB2 MET B 485      95.140  89.570  50.680  1.00  0.00           H 
ATOM   2707  CG  MET B 485      94.970  88.000  49.310  1.00  0.00           C 
ATOM   2708  HG1 MET B 485      94.050  88.480  48.920  1.00  0.00           H 
ATOM   2709  HG2 MET B 485      95.520  87.590  48.430  1.00  0.00           H 
ATOM   2710  SD  MET B 485      94.400  86.660  50.440  1.00  0.00           S 
ATOM   2711  CE  MET B 485      93.250  86.070  49.190  1.00  0.00           C 
ATOM   2712  HE1 MET B 485      93.510  86.350  48.150  1.00  0.00           H 
ATOM   2713  HE2 MET B 485      93.220  84.960  49.250  1.00  0.00           H 
ATOM   2714  HE3 MET B 485      92.220  86.480  49.300  1.00  0.00           H 
ATOM   2715  C   MET B 485      97.230  91.090  49.700  1.00  0.00           C 
ATOM   2716  O   MET B 485      97.000  91.370  50.840  1.00  0.00           O 
ATOM   2717  N   ILE B 486      98.140  91.820  48.970  1.00  0.00           N 
ATOM   2718  HN  ILE B 486      98.500  91.430  48.130  1.00  0.00           H 
ATOM   2719  CA  ILE B 486      98.720  93.090  49.390  1.00  0.00           C 
ATOM   2720  HA  ILE B 486      98.250  93.460  50.290  1.00  0.00           H 
ATOM   2721  CB  ILE B 486     100.220  92.960  49.590  1.00  0.00           C 
ATOM   2722  HB  ILE B 486     100.640  92.710  48.590  1.00  0.00           H 
ATOM   2723  CG2 ILE B 486     100.820  94.290  50.050  1.00  0.00           C 
ATOM   2724 1HG2 ILE B 486     101.920  94.190  50.130  1.00  0.00           H 
ATOM   2725 2HG2 ILE B 486     100.730  95.020  49.210  1.00  0.00           H 
ATOM   2726 3HG2 ILE B 486     100.320  94.620  50.990  1.00  0.00           H 
ATOM   2727  CG1 ILE B 486     100.530  91.800  50.570  1.00  0.00           C 
ATOM   2728 1HG1 ILE B 486      99.910  90.930  50.270  1.00  0.00           H 
ATOM   2729 2HG1 ILE B 486     101.610  91.630  50.390  1.00  0.00           H 
ATOM   2730  CD  ILE B 486     100.480  92.100  52.080  1.00  0.00           C 
ATOM   2731  HD1 ILE B 486     100.690  91.240  52.750  1.00  0.00           H 
ATOM   2732  HD2 ILE B 486     101.310  92.810  52.280  1.00  0.00           H 
ATOM   2733  HD3 ILE B 486      99.490  92.550  52.330  1.00  0.00           H 
ATOM   2734  C   ILE B 486      98.310  94.140  48.290  1.00  0.00           C 
ATOM   2735  O   ILE B 486      98.600  95.330  48.240  1.00  0.00           O 
ATOM   2736  N   PHE B 487      97.560  93.660  47.240  1.00  0.00           N 
ATOM   2737  HN  PHE B 487      97.320  92.690  47.270  1.00  0.00           H 
ATOM   2738  CA  PHE B 487      96.900  94.380  46.230  1.00  0.00           C 
ATOM   2739  HA  PHE B 487      97.630  94.890  45.620  1.00  0.00           H 
ATOM   2740  CB  PHE B 487      96.110  93.540  45.200  1.00  0.00           C 
ATOM   2741  HB1 PHE B 487      95.920  94.180  44.310  1.00  0.00           H 
ATOM   2742  HB2 PHE B 487      96.650  92.640  44.830  1.00  0.00           H 
ATOM   2743  CG  PHE B 487      94.730  93.000  45.520  1.00  0.00           C 
ATOM   2744  CD1 PHE B 487      94.530  92.390  46.800  1.00  0.00           C 
ATOM   2745  HD1 PHE B 487      95.340  92.340  47.510  1.00  0.00           H 
ATOM   2746  CE1 PHE B 487      93.330  91.830  47.060  1.00  0.00           C 
ATOM   2747  HE1 PHE B 487      93.270  91.370  48.030  1.00  0.00           H 
ATOM   2748  CZ  PHE B 487      92.220  91.870  46.210  1.00  0.00           C 
ATOM   2749  HZ  PHE B 487      91.290  91.440  46.550  1.00  0.00           H 
ATOM   2750  CD2 PHE B 487      93.710  93.050  44.630  1.00  0.00           C 
ATOM   2751  HD2 PHE B 487      93.750  93.440  43.620  1.00  0.00           H 
ATOM   2752  CE2 PHE B 487      92.500  92.390  44.960  1.00  0.00           C 
ATOM   2753  HE2 PHE B 487      91.790  92.410  44.150  1.00  0.00           H 
ATOM   2754  C   PHE B 487      95.920  95.430  46.770  1.00  0.00           C 
ATOM   2755  O   PHE B 487      95.440  95.330  47.920  1.00  0.00           O 
ATOM   2756  N   GLY B 488      95.530  96.410  45.910  1.00  0.00           N 
ATOM   2757  HN  GLY B 488      96.050  96.550  45.070  1.00  0.00           H 
ATOM   2758  CA  GLY B 488      94.210  96.980  45.970  1.00  0.00           C 
ATOM   2759  HA1 GLY B 488      94.210  97.990  45.580  1.00  0.00           H 
ATOM   2760  HA2 GLY B 488      93.540  96.400  45.350  1.00  0.00           H 
ATOM   2761  C   GLY B 488      93.530  97.000  47.260  1.00  0.00           C 
ATOM   2762  O   GLY B 488      93.830  97.690  48.210  1.00  0.00           O 
ATOM   2763  N   ASP B 489      92.380  96.180  47.370  1.00  0.00           N 
ATOM   2764  HN  ASP B 489      92.150  95.660  46.550  1.00  0.00           H 
ATOM   2765  CA  ASP B 489      91.460  96.000  48.520  1.00  0.00           C 
ATOM   2766  HA  ASP B 489      90.990  96.960  48.690  1.00  0.00           H 
ATOM   2767  CB  ASP B 489      90.400  95.030  48.030  1.00  0.00           C 
ATOM   2768  HB1 ASP B 489      90.850  94.070  47.710  1.00  0.00           H 
ATOM   2769  HB2 ASP B 489      89.600  95.000  48.800  1.00  0.00           H 
ATOM   2770  CG  ASP B 489      89.830  95.740  46.830  1.00  0.00           C 
ATOM   2771  OD1 ASP B 489      89.470  96.950  46.960  1.00  0.00           O 
ATOM   2772  OD2 ASP B 489      89.700  95.020  45.770  1.00  0.00           O 
ATOM   2773  C   ASP B 489      92.140  95.720  49.850  1.00  0.00           C 
ATOM   2774  O   ASP B 489      91.780  96.290  50.870  1.00  0.00           O 
ATOM   2775  N   LEU B 490      93.170  94.850  49.880  1.00  0.00           N 
ATOM   2776  HN  LEU B 490      93.660  94.650  49.040  1.00  0.00           H 
ATOM   2777  CA  LEU B 490      93.780  94.420  51.060  1.00  0.00           C 
ATOM   2778  HA  LEU B 490      93.200  94.680  51.940  1.00  0.00           H 
ATOM   2779  CB  LEU B 490      93.970  92.890  51.060  1.00  0.00           C 
ATOM   2780  HB1 LEU B 490      93.660  92.480  50.070  1.00  0.00           H 
ATOM   2781  HB2 LEU B 490      95.020  92.550  51.150  1.00  0.00           H 
ATOM   2782  CG  LEU B 490      93.120  92.190  52.140  1.00  0.00           C 
ATOM   2783  HG  LEU B 490      92.190  92.690  52.500  1.00  0.00           H 
ATOM   2784  CD1 LEU B 490      92.660  90.800  51.750  1.00  0.00           C 
ATOM   2785 1HD1 LEU B 490      92.030  90.300  52.520  1.00  0.00           H 
ATOM   2786 2HD1 LEU B 490      92.030  90.920  50.850  1.00  0.00           H 
ATOM   2787 3HD1 LEU B 490      93.590  90.260  51.480  1.00  0.00           H 
ATOM   2788  CD2 LEU B 490      94.060  91.930  53.330  1.00  0.00           C 
ATOM   2789 1HD2 LEU B 490      94.900  91.250  53.060  1.00  0.00           H 
ATOM   2790 2HD2 LEU B 490      94.420  92.940  53.620  1.00  0.00           H 
ATOM   2791 3HD2 LEU B 490      93.570  91.560  54.260  1.00  0.00           H 
ATOM   2792  C   LEU B 490      95.100  95.070  51.420  1.00  0.00           C 
ATOM   2793  O   LEU B 490      95.910  94.560  52.190  1.00  0.00           O 
ATOM   2794  N   MET B 491      95.310  96.270  50.870  1.00  0.00           N 
ATOM   2795  HN  MET B 491      94.770  96.550  50.080  1.00  0.00           H 
ATOM   2796  CA  MET B 491      95.940  97.290  51.610  1.00  0.00           C 
ATOM   2797  HA  MET B 491      96.360  96.920  52.530  1.00  0.00           H 
ATOM   2798  CB  MET B 491      97.180  97.920  50.830  1.00  0.00           C 
ATOM   2799  HB1 MET B 491      97.730  97.040  50.430  1.00  0.00           H 
ATOM   2800  HB2 MET B 491      96.740  98.520  50.000  1.00  0.00           H 
ATOM   2801  CG  MET B 491      98.240  98.770  51.710  1.00  0.00           C 
ATOM   2802  HG1 MET B 491      99.130  98.910  51.050  1.00  0.00           H 
ATOM   2803  HG2 MET B 491      97.860  99.790  51.930  1.00  0.00           H 
ATOM   2804  SD  MET B 491      98.780  97.980  53.250  1.00  0.00           S 
ATOM   2805  CE  MET B 491      99.520  99.410  54.030  1.00  0.00           C 
ATOM   2806  HE1 MET B 491     100.050  99.120  54.960  1.00  0.00           H 
ATOM   2807  HE2 MET B 491     100.300  99.860  53.370  1.00  0.00           H 
ATOM   2808  HE3 MET B 491      98.910 100.290  54.310  1.00  0.00           H 
ATOM   2809  C   MET B 491      94.960  98.350  51.980  1.00  0.00           C 
ATOM   2810  O   MET B 491      95.190  99.100  52.920  1.00  0.00           O 
ATOM   2811  N   ARG B 492      93.810  98.580  51.250  1.00  0.00           N 
ATOM   2812  HN  ARG B 492      93.570  98.030  50.450  1.00  0.00           H 
ATOM   2813  CA  ARG B 492      92.980  99.790  51.460  1.00  0.00           C 
ATOM   2814  HA  ARG B 492      93.520 100.570  51.980  1.00  0.00           H 
ATOM   2815  CB  ARG B 492      92.650 100.440  50.080  1.00  0.00           C 
ATOM   2816  HB1 ARG B 492      92.120 101.410  50.240  1.00  0.00           H 
ATOM   2817  HB2 ARG B 492      93.610 100.730  49.610  1.00  0.00           H 
ATOM   2818  CG  ARG B 492      91.810  99.630  49.040  1.00  0.00           C 
ATOM   2819  HG1 ARG B 492      91.910  98.530  49.110  1.00  0.00           H 
ATOM   2820  HG2 ARG B 492      90.750  99.870  49.270  1.00  0.00           H 
ATOM   2821  CD  ARG B 492      92.120 100.020  47.590  1.00  0.00           C 
ATOM   2822  HD1 ARG B 492      92.180 101.110  47.360  1.00  0.00           H 
ATOM   2823  HD2 ARG B 492      93.100  99.690  47.190  1.00  0.00           H 
ATOM   2824  NE  ARG B 492      91.040  99.340  46.790  1.00  0.00           N 
ATOM   2825  HE  ARG B 492      90.540  98.580  47.200  1.00  0.00           H 
ATOM   2826  CZ  ARG B 492      91.020  99.340  45.450  1.00  0.00           C 
ATOM   2827  NH1 ARG B 492      90.290  98.460  44.830  1.00  0.00           N 
ATOM   2828 1HH1 ARG B 492      89.820  97.860  45.470  1.00  0.00           H 
ATOM   2829 2HH1 ARG B 492      90.650  98.120  43.960  1.00  0.00           H 
ATOM   2830  NH2 ARG B 492      91.810 100.110  44.750  1.00  0.00           N 
ATOM   2831 1HH2 ARG B 492      91.870 101.050  45.100  1.00  0.00           H 
ATOM   2832 2HH2 ARG B 492      91.590 100.060  43.780  1.00  0.00           H 
ATOM   2833  C   ARG B 492      91.670  99.550  52.280  1.00  0.00           C 
ATOM   2834  O   ARG B 492      90.870 100.440  52.650  1.00  0.00           O 
ATOM   2835  N   PHE B 493      91.300  98.290  52.610  1.00  0.00           N 
ATOM   2836  HN  PHE B 493      91.670  97.500  52.140  1.00  0.00           H 
ATOM   2837  CA  PHE B 493      90.070  97.890  53.400  1.00  0.00           C 
ATOM   2838  HA  PHE B 493      89.280  98.570  53.100  1.00  0.00           H 
ATOM   2839  CB  PHE B 493      89.690  96.420  53.260  1.00  0.00           C 
ATOM   2840  HB1 PHE B 493      89.450  96.240  52.190  1.00  0.00           H 
ATOM   2841  HB2 PHE B 493      90.540  95.770  53.540  1.00  0.00           H 
ATOM   2842  CG  PHE B 493      88.490  95.980  54.100  1.00  0.00           C 
ATOM   2843  CD1 PHE B 493      87.210  96.030  53.560  1.00  0.00           C 
ATOM   2844  HD1 PHE B 493      87.060  96.300  52.520  1.00  0.00           H 
ATOM   2845  CE1 PHE B 493      86.160  95.360  54.270  1.00  0.00           C 
ATOM   2846  HE1 PHE B 493      85.260  95.110  53.720  1.00  0.00           H 
ATOM   2847  CZ  PHE B 493      86.340  94.900  55.560  1.00  0.00           C 
ATOM   2848  HZ  PHE B 493      85.580  94.370  56.120  1.00  0.00           H 
ATOM   2849  CD2 PHE B 493      88.670  95.490  55.450  1.00  0.00           C 
ATOM   2850  HD2 PHE B 493      89.720  95.490  55.720  1.00  0.00           H 
ATOM   2851  CE2 PHE B 493      87.560  94.900  56.150  1.00  0.00           C 
ATOM   2852  HE2 PHE B 493      87.610  94.660  57.200  1.00  0.00           H 
ATOM   2853  C   PHE B 493      90.190  98.410  54.860  1.00  0.00           C 
ATOM   2854  O   PHE B 493      89.190  98.780  55.430  1.00  0.00           O 
ATOM   2855  N   CYS B 494      91.480  98.510  55.340  1.00  0.00           N 
ATOM   2856  HN  CYS B 494      92.310  98.210  54.870  1.00  0.00           H 
ATOM   2857  CA  CYS B 494      91.930  98.990  56.620  1.00  0.00           C 
ATOM   2858  HA  CYS B 494      91.630  98.340  57.420  1.00  0.00           H 
ATOM   2859  CB  CYS B 494      93.490  98.970  56.550  1.00  0.00           C 
ATOM   2860  HB1 CYS B 494      93.790  97.920  56.330  1.00  0.00           H 
ATOM   2861  HB2 CYS B 494      93.840  99.660  55.760  1.00  0.00           H 
ATOM   2862  SG  CYS B 494      94.260  99.590  58.160  1.00  0.00           S 
ATOM   2863  HG1 CYS B 494      95.480  99.320  57.720  1.00  0.00           H 
ATOM   2864  C   CYS B 494      91.440 100.350  56.880  1.00  0.00           C 
ATOM   2865  O   CYS B 494      91.070 100.640  57.970  1.00  0.00           O 
ATOM   2866  N   TRP B 495      91.540 101.250  55.840  1.00  0.00           N 
ATOM   2867  HN  TRP B 495      91.840 101.080  54.900  1.00  0.00           H 
ATOM   2868  CA  TRP B 495      90.920 102.500  56.030  1.00  0.00           C 
ATOM   2869  HA  TRP B 495      91.400 102.860  56.930  1.00  0.00           H 
ATOM   2870  CB  TRP B 495      91.110 103.490  54.780  1.00  0.00           C 
ATOM   2871  HB1 TRP B 495      92.180 103.450  54.470  1.00  0.00           H 
ATOM   2872  HB2 TRP B 495      90.510 103.220  53.890  1.00  0.00           H 
ATOM   2873  CG  TRP B 495      90.790 104.930  54.880  1.00  0.00           C 
ATOM   2874  CD1 TRP B 495      89.610 105.490  54.590  1.00  0.00           C 
ATOM   2875  HD1 TRP B 495      88.770 105.010  54.110  1.00  0.00           H 
ATOM   2876  NE1 TRP B 495      89.580 106.850  54.920  1.00  0.00           N 
ATOM   2877  HE1 TRP B 495      88.930 107.540  54.670  1.00  0.00           H 
ATOM   2878  CE2 TRP B 495      90.820 107.200  55.390  1.00  0.00           C 
ATOM   2879  CD2 TRP B 495      91.600 105.970  55.420  1.00  0.00           C 
ATOM   2880  CE3 TRP B 495      92.890 105.990  55.930  1.00  0.00           C 
ATOM   2881  HE3 TRP B 495      93.480 105.080  55.920  1.00  0.00           H 
ATOM   2882  CZ3 TRP B 495      93.420 107.220  56.360  1.00  0.00           C 
ATOM   2883  HZ3 TRP B 495      94.450 107.200  56.690  1.00  0.00           H 
ATOM   2884  CZ2 TRP B 495      91.320 108.340  55.820  1.00  0.00           C 
ATOM   2885  HZ2 TRP B 495      90.740 109.240  55.930  1.00  0.00           H 
ATOM   2886  CH2 TRP B 495      92.620 108.390  56.350  1.00  0.00           C 
ATOM   2887  HH2 TRP B 495      93.070 109.330  56.640  1.00  0.00           H 
ATOM   2888  C   TRP B 495      89.390 102.500  56.460  1.00  0.00           C 
ATOM   2889  O   TRP B 495      88.950 103.360  57.260  1.00  0.00           O 
ATOM   2890  N   LEU B 496      88.560 101.590  55.800  1.00  0.00           N 
ATOM   2891  HN  LEU B 496      88.810 101.000  55.040  1.00  0.00           H 
ATOM   2892  CA  LEU B 496      87.190 101.490  56.220  1.00  0.00           C 
ATOM   2893  HA  LEU B 496      86.810 102.470  56.470  1.00  0.00           H 
ATOM   2894  CB  LEU B 496      86.300 100.960  55.100  1.00  0.00           C 
ATOM   2895  HB1 LEU B 496      86.810 100.190  54.470  1.00  0.00           H 
ATOM   2896  HB2 LEU B 496      85.440 100.430  55.570  1.00  0.00           H 
ATOM   2897  CG  LEU B 496      85.710 102.050  54.090  1.00  0.00           C 
ATOM   2898  HG  LEU B 496      85.150 102.850  54.620  1.00  0.00           H 
ATOM   2899  CD1 LEU B 496      86.860 102.800  53.390  1.00  0.00           C 
ATOM   2900 1HD1 LEU B 496      87.370 103.510  54.070  1.00  0.00           H 
ATOM   2901 2HD1 LEU B 496      87.590 102.070  52.980  1.00  0.00           H 
ATOM   2902 3HD1 LEU B 496      86.440 103.420  52.570  1.00  0.00           H 
ATOM   2903  CD2 LEU B 496      84.660 101.430  53.200  1.00  0.00           C 
ATOM   2904 1HD2 LEU B 496      83.940 100.890  53.850  1.00  0.00           H 
ATOM   2905 2HD2 LEU B 496      84.190 102.190  52.540  1.00  0.00           H 
ATOM   2906 3HD2 LEU B 496      85.120 100.670  52.530  1.00  0.00           H 
ATOM   2907  C   LEU B 496      86.960 100.810  57.580  1.00  0.00           C 
ATOM   2908  O   LEU B 496      86.180 101.250  58.450  1.00  0.00           O 
ATOM   2909  N   MET B 497      87.670  99.640  57.740  1.00  0.00           N 
ATOM   2910  HN  MET B 497      88.260  99.220  57.060  1.00  0.00           H 
ATOM   2911  CA  MET B 497      87.600  98.890  58.950  1.00  0.00           C 
ATOM   2912  HA  MET B 497      86.560  98.620  59.090  1.00  0.00           H 
ATOM   2913  CB  MET B 497      88.280  97.510  58.800  1.00  0.00           C 
ATOM   2914  HB1 MET B 497      87.780  96.900  58.010  1.00  0.00           H 
ATOM   2915  HB2 MET B 497      89.290  97.620  58.360  1.00  0.00           H 
ATOM   2916  CG  MET B 497      88.420  96.770  60.140  1.00  0.00           C 
ATOM   2917  HG1 MET B 497      89.170  97.270  60.800  1.00  0.00           H 
ATOM   2918  HG2 MET B 497      87.470  96.780  60.710  1.00  0.00           H 
ATOM   2919  SD  MET B 497      88.770  95.020  59.750  1.00  0.00           S 
ATOM   2920  CE  MET B 497      88.940  94.410  61.430  1.00  0.00           C 
ATOM   2921  HE1 MET B 497      89.740  94.960  61.970  1.00  0.00           H 
ATOM   2922  HE2 MET B 497      88.040  94.360  62.080  1.00  0.00           H 
ATOM   2923  HE3 MET B 497      89.330  93.370  61.330  1.00  0.00           H 
ATOM   2924  C   MET B 497      88.060  99.620  60.250  1.00  0.00           C 
ATOM   2925  O   MET B 497      87.330  99.600  61.250  1.00  0.00           O 
ATOM   2926  N   ALA B 498      89.220 100.270  60.290  1.00  0.00           N 
ATOM   2927  HN  ALA B 498      89.800 100.220  59.480  1.00  0.00           H 
ATOM   2928  CA  ALA B 498      89.760 101.060  61.420  1.00  0.00           C 
ATOM   2929  HA  ALA B 498      89.940 100.370  62.240  1.00  0.00           H 
ATOM   2930  CB  ALA B 498      91.100 101.670  61.100  1.00  0.00           C 
ATOM   2931  HB1 ALA B 498      91.580 101.960  62.060  1.00  0.00           H 
ATOM   2932  HB2 ALA B 498      91.740 100.880  60.660  1.00  0.00           H 
ATOM   2933  HB3 ALA B 498      90.990 102.550  60.440  1.00  0.00           H 
ATOM   2934  C   ALA B 498      88.700 102.120  61.870  1.00  0.00           C 
ATOM   2935  O   ALA B 498      88.420 102.270  63.080  1.00  0.00           O 
ATOM   2936  N   VAL B 499      88.200 102.870  60.900  1.00  0.00           N 
ATOM   2937  HN  VAL B 499      88.570 102.730  59.980  1.00  0.00           H 
ATOM   2938  CA  VAL B 499      87.180 103.890  61.060  1.00  0.00           C 
ATOM   2939  HA  VAL B 499      87.600 104.550  61.800  1.00  0.00           H 
ATOM   2940  CB  VAL B 499      87.050 104.650  59.670  1.00  0.00           C 
ATOM   2941  HB  VAL B 499      87.140 103.900  58.860  1.00  0.00           H 
ATOM   2942  CG1 VAL B 499      85.650 105.330  59.560  1.00  0.00           C 
ATOM   2943 1HG1 VAL B 499      85.530 105.890  58.610  1.00  0.00           H 
ATOM   2944 2HG1 VAL B 499      84.760 104.660  59.530  1.00  0.00           H 
ATOM   2945 3HG1 VAL B 499      85.490 106.000  60.430  1.00  0.00           H 
ATOM   2946  CG2 VAL B 499      88.160 105.700  59.630  1.00  0.00           C 
ATOM   2947 1HG2 VAL B 499      88.340 106.030  58.580  1.00  0.00           H 
ATOM   2948 2HG2 VAL B 499      88.010 106.530  60.350  1.00  0.00           H 
ATOM   2949 3HG2 VAL B 499      89.150 105.280  59.910  1.00  0.00           H 
ATOM   2950  C   VAL B 499      85.820 103.360  61.560  1.00  0.00           C 
ATOM   2951  O   VAL B 499      85.310 103.920  62.560  1.00  0.00           O 
ATOM   2952  N   VAL B 500      85.310 102.160  61.080  1.00  0.00           N 
ATOM   2953  HN  VAL B 500      85.700 101.720  60.270  1.00  0.00           H 
ATOM   2954  CA  VAL B 500      84.200 101.510  61.770  1.00  0.00           C 
ATOM   2955  HA  VAL B 500      83.360 102.180  61.820  1.00  0.00           H 
ATOM   2956  CB  VAL B 500      83.660 100.300  60.960  1.00  0.00           C 
ATOM   2957  HB  VAL B 500      84.480  99.570  60.780  1.00  0.00           H 
ATOM   2958  CG1 VAL B 500      82.480  99.600  61.560  1.00  0.00           C 
ATOM   2959 1HG1 VAL B 500      82.200  98.640  61.080  1.00  0.00           H 
ATOM   2960 2HG1 VAL B 500      82.560  99.330  62.630  1.00  0.00           H 
ATOM   2961 3HG1 VAL B 500      81.530 100.150  61.380  1.00  0.00           H 
ATOM   2962  CG2 VAL B 500      83.190 100.880  59.630  1.00  0.00           C 
ATOM   2963 1HG2 VAL B 500      83.950 101.260  58.920  1.00  0.00           H 
ATOM   2964 2HG2 VAL B 500      82.690 100.080  59.040  1.00  0.00           H 
ATOM   2965 3HG2 VAL B 500      82.410 101.660  59.730  1.00  0.00           H 
ATOM   2966  C   VAL B 500      84.510 101.090  63.190  1.00  0.00           C 
ATOM   2967  O   VAL B 500      83.720 101.400  64.110  1.00  0.00           O 
ATOM   2968  N   ILE B 501      85.680 100.460  63.520  1.00  0.00           N 
ATOM   2969  HN  ILE B 501      86.320 100.230  62.790  1.00  0.00           H 
ATOM   2970  CA  ILE B 501      86.060 100.000  64.860  1.00  0.00           C 
ATOM   2971  HA  ILE B 501      85.150  99.550  65.210  1.00  0.00           H 
ATOM   2972  CB  ILE B 501      87.330  99.180  64.900  1.00  0.00           C 
ATOM   2973  HB  ILE B 501      87.970  99.650  64.130  1.00  0.00           H 
ATOM   2974  CG2 ILE B 501      87.980  99.090  66.260  1.00  0.00           C 
ATOM   2975 1HG2 ILE B 501      88.260 100.070  66.690  1.00  0.00           H 
ATOM   2976 2HG2 ILE B 501      87.310  98.540  66.960  1.00  0.00           H 
ATOM   2977 3HG2 ILE B 501      88.910  98.480  66.240  1.00  0.00           H 
ATOM   2978  CG1 ILE B 501      87.070  97.780  64.230  1.00  0.00           C 
ATOM   2979 1HG1 ILE B 501      86.620  97.060  64.940  1.00  0.00           H 
ATOM   2980 2HG1 ILE B 501      86.320  97.890  63.410  1.00  0.00           H 
ATOM   2981  CD  ILE B 501      88.390  97.260  63.660  1.00  0.00           C 
ATOM   2982  HD1 ILE B 501      88.250  96.340  63.050  1.00  0.00           H 
ATOM   2983  HD2 ILE B 501      88.720  98.080  62.990  1.00  0.00           H 
ATOM   2984  HD3 ILE B 501      88.980  97.000  64.560  1.00  0.00           H 
ATOM   2985  C   ILE B 501      86.180 101.230  65.780  1.00  0.00           C 
ATOM   2986  O   ILE B 501      85.570 101.230  66.850  1.00  0.00           O 
ATOM   2987  N   LEU B 502      86.870 102.360  65.320  1.00  0.00           N 
ATOM   2988  HN  LEU B 502      87.240 102.400  64.390  1.00  0.00           H 
ATOM   2989  CA  LEU B 502      87.060 103.610  66.130  1.00  0.00           C 
ATOM   2990  HA  LEU B 502      87.470 103.240  67.060  1.00  0.00           H 
ATOM   2991  CB  LEU B 502      88.080 104.610  65.410  1.00  0.00           C 
ATOM   2992  HB1 LEU B 502      87.640 104.970  64.460  1.00  0.00           H 
ATOM   2993  HB2 LEU B 502      88.160 105.450  66.130  1.00  0.00           H 
ATOM   2994  CG  LEU B 502      89.580 104.160  65.310  1.00  0.00           C 
ATOM   2995  HG  LEU B 502      89.490 103.180  64.790  1.00  0.00           H 
ATOM   2996  CD1 LEU B 502      90.370 105.160  64.450  1.00  0.00           C 
ATOM   2997 1HD1 LEU B 502      91.350 104.750  64.140  1.00  0.00           H 
ATOM   2998 2HD1 LEU B 502      89.720 105.490  63.620  1.00  0.00           H 
ATOM   2999 3HD1 LEU B 502      90.550 106.050  65.100  1.00  0.00           H 
ATOM   3000  CD2 LEU B 502      90.360 104.040  66.630  1.00  0.00           C 
ATOM   3001 1HD2 LEU B 502      91.240 103.360  66.570  1.00  0.00           H 
ATOM   3002 2HD2 LEU B 502      90.700 105.050  66.960  1.00  0.00           H 
ATOM   3003 3HD2 LEU B 502      89.760 103.640  67.470  1.00  0.00           H 
ATOM   3004  C   LEU B 502      85.780 104.310  66.590  1.00  0.00           C 
ATOM   3005  O   LEU B 502      85.650 104.750  67.740  1.00  0.00           O 
ATOM   3006  N   GLY B 503      84.790 104.400  65.670  1.00  0.00           N 
ATOM   3007  HN  GLY B 503      84.920 104.120  64.720  1.00  0.00           H 
ATOM   3008  CA  GLY B 503      83.430 104.930  65.970  1.00  0.00           C 
ATOM   3009  HA1 GLY B 503      83.420 105.990  66.160  1.00  0.00           H 
ATOM   3010  HA2 GLY B 503      82.920 104.660  65.050  1.00  0.00           H 
ATOM   3011  C   GLY B 503      82.660 104.190  66.960  1.00  0.00           C 
ATOM   3012  O   GLY B 503      82.170 104.720  67.940  1.00  0.00           O 
ATOM   3013  N   PHE B 504      82.510 102.900  66.660  1.00  0.00           N 
ATOM   3014  HN  PHE B 504      83.020 102.410  65.960  1.00  0.00           H 
ATOM   3015  CA  PHE B 504      81.870 101.990  67.610  1.00  0.00           C 
ATOM   3016  HA  PHE B 504      80.930 102.450  67.880  1.00  0.00           H 
ATOM   3017  CB  PHE B 504      81.490 100.660  66.900  1.00  0.00           C 
ATOM   3018  HB1 PHE B 504      82.320 100.200  66.330  1.00  0.00           H 
ATOM   3019  HB2 PHE B 504      81.170  99.930  67.680  1.00  0.00           H 
ATOM   3020  CG  PHE B 504      80.280 100.970  66.000  1.00  0.00           C 
ATOM   3021  CD1 PHE B 504      79.040 100.970  66.600  1.00  0.00           C 
ATOM   3022  HD1 PHE B 504      78.870 100.880  67.660  1.00  0.00           H 
ATOM   3023  CE1 PHE B 504      77.890 101.000  65.790  1.00  0.00           C 
ATOM   3024  HE1 PHE B 504      76.900 101.030  66.220  1.00  0.00           H 
ATOM   3025  CZ  PHE B 504      78.020 101.170  64.450  1.00  0.00           C 
ATOM   3026  HZ  PHE B 504      77.180 101.280  63.780  1.00  0.00           H 
ATOM   3027  CD2 PHE B 504      80.400 101.130  64.580  1.00  0.00           C 
ATOM   3028  HD2 PHE B 504      81.360 101.220  64.090  1.00  0.00           H 
ATOM   3029  CE2 PHE B 504      79.280 101.270  63.810  1.00  0.00           C 
ATOM   3030  HE2 PHE B 504      79.400 101.490  62.760  1.00  0.00           H 
ATOM   3031  C   PHE B 504      82.630 101.820  68.970  1.00  0.00           C 
ATOM   3032  O   PHE B 504      82.020 101.910  70.030  1.00  0.00           O 
ATOM   3033  N   ALA B 505      83.960 101.640  69.030  1.00  0.00           N 
ATOM   3034  HN  ALA B 505      84.390 101.380  68.170  1.00  0.00           H 
ATOM   3035  CA  ALA B 505      84.660 101.560  70.280  1.00  0.00           C 
ATOM   3036  HA  ALA B 505      84.390 100.670  70.820  1.00  0.00           H 
ATOM   3037  CB  ALA B 505      86.180 101.400  69.960  1.00  0.00           C 
ATOM   3038  HB1 ALA B 505      86.700 101.230  70.930  1.00  0.00           H 
ATOM   3039  HB2 ALA B 505      86.350 100.470  69.380  1.00  0.00           H 
ATOM   3040  HB3 ALA B 505      86.720 102.310  69.620  1.00  0.00           H 
ATOM   3041  C   ALA B 505      84.530 102.810  71.150  1.00  0.00           C 
ATOM   3042  O   ALA B 505      84.300 102.810  72.340  1.00  0.00           O 
ATOM   3043  N   SER B 506      84.650 103.990  70.590  1.00  0.00           N 
ATOM   3044  HN  SER B 506      84.920 103.860  69.640  1.00  0.00           H 
ATOM   3045  CA  SER B 506      84.380 105.310  71.140  1.00  0.00           C 
ATOM   3046  HA  SER B 506      84.940 105.420  72.060  1.00  0.00           H 
ATOM   3047  CB  SER B 506      84.860 106.440  70.260  1.00  0.00           C 
ATOM   3048  HB1 SER B 506      84.160 106.600  69.410  1.00  0.00           H 
ATOM   3049  HB2 SER B 506      84.890 107.410  70.800  1.00  0.00           H 
ATOM   3050  OG  SER B 506      86.210 106.290  69.860  1.00  0.00           O 
ATOM   3051  HG1 SER B 506      86.210 105.670  69.120  1.00  0.00           H 
ATOM   3052  C   SER B 506      82.930 105.450  71.600  1.00  0.00           C 
ATOM   3053  O   SER B 506      82.680 105.850  72.730  1.00  0.00           O 
ATOM   3054  N   ALA B 507      81.930 105.020  70.760  1.00  0.00           N 
ATOM   3055  HN  ALA B 507      82.130 104.480  69.950  1.00  0.00           H 
ATOM   3056  CA  ALA B 507      80.620 105.020  71.280  1.00  0.00           C 
ATOM   3057  HA  ALA B 507      80.250 105.960  71.670  1.00  0.00           H 
ATOM   3058  CB  ALA B 507      79.650 104.700  70.130  1.00  0.00           C 
ATOM   3059  HB1 ALA B 507      78.610 104.640  70.500  1.00  0.00           H 
ATOM   3060  HB2 ALA B 507      79.750 105.310  69.210  1.00  0.00           H 
ATOM   3061  HB3 ALA B 507      79.880 103.660  69.830  1.00  0.00           H 
ATOM   3062  C   ALA B 507      80.410 103.970  72.430  1.00  0.00           C 
ATOM   3063  O   ALA B 507      79.940 104.310  73.530  1.00  0.00           O 
ATOM   3064  N   PHE B 508      80.870 102.740  72.340  1.00  0.00           N 
ATOM   3065  HN  PHE B 508      81.150 102.370  71.460  1.00  0.00           H 
ATOM   3066  CA  PHE B 508      80.860 101.730  73.420  1.00  0.00           C 
ATOM   3067  HA  PHE B 508      79.860 101.560  73.800  1.00  0.00           H 
ATOM   3068  CB  PHE B 508      81.460 100.350  72.900  1.00  0.00           C 
ATOM   3069  HB1 PHE B 508      82.530 100.430  72.600  1.00  0.00           H 
ATOM   3070  HB2 PHE B 508      81.490  99.730  73.820  1.00  0.00           H 
ATOM   3071  CG  PHE B 508      80.610  99.650  71.840  1.00  0.00           C 
ATOM   3072  CD1 PHE B 508      79.230  99.460  71.920  1.00  0.00           C 
ATOM   3073  HD1 PHE B 508      78.680 100.020  72.660  1.00  0.00           H 
ATOM   3074  CE1 PHE B 508      78.660  98.450  71.140  1.00  0.00           C 
ATOM   3075  HE1 PHE B 508      77.610  98.240  71.260  1.00  0.00           H 
ATOM   3076  CZ  PHE B 508      79.410  97.880  70.110  1.00  0.00           C 
ATOM   3077  HZ  PHE B 508      78.840  97.300  69.400  1.00  0.00           H 
ATOM   3078  CD2 PHE B 508      81.320  99.050  70.780  1.00  0.00           C 
ATOM   3079  HD2 PHE B 508      82.370  99.290  70.670  1.00  0.00           H 
ATOM   3080  CE2 PHE B 508      80.690  98.200  69.830  1.00  0.00           C 
ATOM   3081  HE2 PHE B 508      81.190  97.790  68.970  1.00  0.00           H 
ATOM   3082  C   PHE B 508      81.710 102.120  74.660  1.00  0.00           C 
ATOM   3083  O   PHE B 508      81.390 101.850  75.820  1.00  0.00           O 
ATOM   3084  N   TYR B 509      82.830 102.810  74.430  1.00  0.00           N 
ATOM   3085  HN  TYR B 509      83.160 103.020  73.510  1.00  0.00           H 
ATOM   3086  CA  TYR B 509      83.580 103.360  75.500  1.00  0.00           C 
ATOM   3087  HA  TYR B 509      83.750 102.640  76.290  1.00  0.00           H 
ATOM   3088  CB  TYR B 509      85.020 103.970  75.090  1.00  0.00           C 
ATOM   3089  HB1 TYR B 509      85.630 103.230  74.540  1.00  0.00           H 
ATOM   3090  HB2 TYR B 509      84.860 104.780  74.340  1.00  0.00           H 
ATOM   3091  CG  TYR B 509      85.720 104.590  76.280  1.00  0.00           C 
ATOM   3092  CD1 TYR B 509      86.070 103.800  77.400  1.00  0.00           C 
ATOM   3093  HD1 TYR B 509      85.910 102.730  77.380  1.00  0.00           H 
ATOM   3094  CE1 TYR B 509      86.640 104.380  78.500  1.00  0.00           C 
ATOM   3095  HE1 TYR B 509      86.880 103.750  79.350  1.00  0.00           H 
ATOM   3096  CZ  TYR B 509      86.920 105.770  78.630  1.00  0.00           C 
ATOM   3097  OH  TYR B 509      87.510 106.320  79.850  1.00  0.00           O 
ATOM   3098  HH  TYR B 509      87.300 105.770  80.610  1.00  0.00           H 
ATOM   3099  CD2 TYR B 509      86.040 105.940  76.290  1.00  0.00           C 
ATOM   3100  HD2 TYR B 509      85.940 106.520  75.390  1.00  0.00           H 
ATOM   3101  CE2 TYR B 509      86.670 106.530  77.430  1.00  0.00           C 
ATOM   3102  HE2 TYR B 509      86.860 107.590  77.320  1.00  0.00           H 
ATOM   3103  C   TYR B 509      82.820 104.380  76.320  1.00  0.00           C 
ATOM   3104  O   TYR B 509      82.600 104.270  77.510  1.00  0.00           O 
ATOM   3105  N   ILE B 510      82.340 105.450  75.570  1.00  0.00           N 
ATOM   3106  HN  ILE B 510      82.540 105.550  74.600  1.00  0.00           H 
ATOM   3107  CA  ILE B 510      81.600 106.490  76.240  1.00  0.00           C 
ATOM   3108  HA  ILE B 510      82.240 106.770  77.060  1.00  0.00           H 
ATOM   3109  CB  ILE B 510      81.270 107.730  75.470  1.00  0.00           C 
ATOM   3110  HB  ILE B 510      80.910 108.450  76.240  1.00  0.00           H 
ATOM   3111  CG2 ILE B 510      82.660 108.320  75.000  1.00  0.00           C 
ATOM   3112 1HG2 ILE B 510      83.110 107.780  74.140  1.00  0.00           H 
ATOM   3113 2HG2 ILE B 510      82.520 109.410  74.830  1.00  0.00           H 
ATOM   3114 3HG2 ILE B 510      83.460 108.410  75.770  1.00  0.00           H 
ATOM   3115  CG1 ILE B 510      80.320 107.530  74.290  1.00  0.00           C 
ATOM   3116 1HG1 ILE B 510      80.750 106.740  73.650  1.00  0.00           H 
ATOM   3117 2HG1 ILE B 510      79.300 107.250  74.640  1.00  0.00           H 
ATOM   3118  CD  ILE B 510      80.040 108.770  73.470  1.00  0.00           C 
ATOM   3119  HD1 ILE B 510      79.050 108.630  72.980  1.00  0.00           H 
ATOM   3120  HD2 ILE B 510      80.000 109.720  74.040  1.00  0.00           H 
ATOM   3121  HD3 ILE B 510      80.840 108.940  72.710  1.00  0.00           H 
ATOM   3122  C   ILE B 510      80.230 105.940  76.820  1.00  0.00           C 
ATOM   3123  O   ILE B 510      79.850 106.380  77.950  1.00  0.00           O 
ATOM   3124  N   ILE B 511      79.540 104.940  76.220  1.00  0.00           N 
ATOM   3125  HN  ILE B 511      79.820 104.760  75.280  1.00  0.00           H 
ATOM   3126  CA  ILE B 511      78.400 104.120  76.800  1.00  0.00           C 
ATOM   3127  HA  ILE B 511      77.640 104.840  77.060  1.00  0.00           H 
ATOM   3128  CB  ILE B 511      77.770 103.080  75.850  1.00  0.00           C 
ATOM   3129  HB  ILE B 511      78.510 102.520  75.240  1.00  0.00           H 
ATOM   3130  CG2 ILE B 511      76.770 102.150  76.570  1.00  0.00           C 
ATOM   3131 1HG2 ILE B 511      76.130 101.580  75.860  1.00  0.00           H 
ATOM   3132 2HG2 ILE B 511      77.180 101.340  77.210  1.00  0.00           H 
ATOM   3133 3HG2 ILE B 511      76.120 102.690  77.300  1.00  0.00           H 
ATOM   3134  CG1 ILE B 511      77.030 103.920  74.790  1.00  0.00           C 
ATOM   3135 1HG1 ILE B 511      76.000 104.170  75.110  1.00  0.00           H 
ATOM   3136 2HG1 ILE B 511      77.510 104.920  74.700  1.00  0.00           H 
ATOM   3137  CD  ILE B 511      76.800 103.250  73.420  1.00  0.00           C 
ATOM   3138  HD1 ILE B 511      77.650 103.300  72.700  1.00  0.00           H 
ATOM   3139  HD2 ILE B 511      76.480 102.190  73.400  1.00  0.00           H 
ATOM   3140  HD3 ILE B 511      75.960 103.770  72.910  1.00  0.00           H 
ATOM   3141  C   ILE B 511      78.840 103.450  78.050  1.00  0.00           C 
ATOM   3142  O   ILE B 511      78.070 103.510  78.990  1.00  0.00           O 
ATOM   3143  N   PHE B 512      79.950 102.810  78.100  1.00  0.00           N 
ATOM   3144  HN  PHE B 512      80.560 102.790  77.310  1.00  0.00           H 
ATOM   3145  CA  PHE B 512      80.220 101.900  79.190  1.00  0.00           C 
ATOM   3146  HA  PHE B 512      79.360 101.640  79.790  1.00  0.00           H 
ATOM   3147  CB  PHE B 512      80.770 100.550  78.710  1.00  0.00           C 
ATOM   3148  HB1 PHE B 512      81.610 100.690  77.990  1.00  0.00           H 
ATOM   3149  HB2 PHE B 512      81.330 100.100  79.560  1.00  0.00           H 
ATOM   3150  CG  PHE B 512      79.720  99.570  78.320  1.00  0.00           C 
ATOM   3151  CD1 PHE B 512      79.060  98.770  79.220  1.00  0.00           C 
ATOM   3152  HD1 PHE B 512      79.260  99.020  80.250  1.00  0.00           H 
ATOM   3153  CE1 PHE B 512      78.070  97.840  78.800  1.00  0.00           C 
ATOM   3154  HE1 PHE B 512      77.560  97.430  79.660  1.00  0.00           H 
ATOM   3155  CZ  PHE B 512      77.910  97.600  77.460  1.00  0.00           C 
ATOM   3156  HZ  PHE B 512      77.270  96.780  77.170  1.00  0.00           H 
ATOM   3157  CD2 PHE B 512      79.440  99.380  76.980  1.00  0.00           C 
ATOM   3158  HD2 PHE B 512      80.110  99.870  76.290  1.00  0.00           H 
ATOM   3159  CE2 PHE B 512      78.560  98.430  76.510  1.00  0.00           C 
ATOM   3160  HE2 PHE B 512      78.350  98.250  75.470  1.00  0.00           H 
ATOM   3161  C   PHE B 512      81.100 102.550  80.350  1.00  0.00           C 
ATOM   3162  O   PHE B 512      81.290 101.980  81.430  1.00  0.00           O 
ATOM   3163  N   GLN B 513      81.470 103.830  80.210  1.00  0.00           N 
ATOM   3164  HN  GLN B 513      81.130 104.300  79.400  1.00  0.00           H 
ATOM   3165  CA  GLN B 513      82.290 104.710  81.080  1.00  0.00           C 
ATOM   3166  HA  GLN B 513      83.140 104.140  81.420  1.00  0.00           H 
ATOM   3167  CB  GLN B 513      82.690 105.840  80.110  1.00  0.00           C 
ATOM   3168  HB1 GLN B 513      83.280 105.300  79.340  1.00  0.00           H 
ATOM   3169  HB2 GLN B 513      81.760 106.240  79.650  1.00  0.00           H 
ATOM   3170  CG  GLN B 513      83.580 106.990  80.590  1.00  0.00           C 
ATOM   3171  HG1 GLN B 513      83.200 107.470  81.510  1.00  0.00           H 
ATOM   3172  HG2 GLN B 513      84.610 106.580  80.710  1.00  0.00           H 
ATOM   3173  CD  GLN B 513      83.620 108.140  79.610  1.00  0.00           C 
ATOM   3174  OE1 GLN B 513      82.540 108.490  79.060  1.00  0.00           O 
ATOM   3175  NE2 GLN B 513      84.740 108.820  79.390  1.00  0.00           N 
ATOM   3176 1HE2 GLN B 513      85.690 108.530  79.520  1.00  0.00           H 
ATOM   3177 2HE2 GLN B 513      84.800 109.610  78.780  1.00  0.00           H 
ATOM   3178  C   GLN B 513      81.560 105.240  82.290  1.00  0.00           C 
ATOM   3179  O   GLN B 513      82.160 105.740  83.260  1.00  0.00           O 
ATOM   3180  N   THR B 514      80.180 105.110  82.310  1.00  0.00           N 
ATOM   3181  HN  THR B 514      79.690 104.930  81.460  1.00  0.00           H 
ATOM   3182  CA  THR B 514      79.440 105.440  83.480  1.00  0.00           C 
ATOM   3183  HA  THR B 514      80.010 106.060  84.150  1.00  0.00           H 
ATOM   3184  CB  THR B 514      78.240 106.320  83.050  1.00  0.00           C 
ATOM   3185  HB  THR B 514      77.510 106.470  83.870  1.00  0.00           H 
ATOM   3186  OG1 THR B 514      77.580 105.930  81.900  1.00  0.00           O 
ATOM   3187  HG1 THR B 514      77.140 105.160  82.270  1.00  0.00           H 
ATOM   3188  CG2 THR B 514      78.770 107.760  82.710  1.00  0.00           C 
ATOM   3189 1HG2 THR B 514      79.640 107.650  82.030  1.00  0.00           H 
ATOM   3190 2HG2 THR B 514      78.090 108.450  82.160  1.00  0.00           H 
ATOM   3191 3HG2 THR B 514      78.940 108.300  83.670  1.00  0.00           H 
ATOM   3192  C   THR B 514      79.170 104.230  84.370  1.00  0.00           C 
ATOM   3193  O   THR B 514      78.620 104.420  85.470  1.00  0.00           O 
ATOM   3194  N   GLU B 515      79.500 102.980  84.100  1.00  0.00           N 
ATOM   3195  HN  GLU B 515      80.040 102.870  83.270  1.00  0.00           H 
ATOM   3196  CA  GLU B 515      78.990 101.780  84.670  1.00  0.00           C 
ATOM   3197  HA  GLU B 515      78.190 102.020  85.360  1.00  0.00           H 
ATOM   3198  CB  GLU B 515      78.350 100.920  83.520  1.00  0.00           C 
ATOM   3199  HB1 GLU B 515      79.040 100.430  82.800  1.00  0.00           H 
ATOM   3200  HB2 GLU B 515      77.780 100.100  84.010  1.00  0.00           H 
ATOM   3201  CG  GLU B 515      77.430 101.730  82.530  1.00  0.00           C 
ATOM   3202  HG1 GLU B 515      78.050 102.360  81.850  1.00  0.00           H 
ATOM   3203  HG2 GLU B 515      76.960 101.020  81.810  1.00  0.00           H 
ATOM   3204  CD  GLU B 515      76.390 102.670  83.060  1.00  0.00           C 
ATOM   3205  OE1 GLU B 515      75.680 102.360  84.060  1.00  0.00           O 
ATOM   3206  OE2 GLU B 515      76.290 103.790  82.470  1.00  0.00           O 
ATOM   3207  C   GLU B 515      79.980 100.780  85.280  1.00  0.00           C 
ATOM   3208  O   GLU B 515      81.180 100.990  85.080  1.00  0.00           O 
ATOM   3209  N   ASP B 516      79.610  99.750  86.060  1.00  0.00           N 
ATOM   3210  HN  ASP B 516      78.680  99.610  86.400  1.00  0.00           H 
ATOM   3211  CA  ASP B 516      80.630  99.000  86.810  1.00  0.00           C 
ATOM   3212  HA  ASP B 516      81.270  99.780  87.190  1.00  0.00           H 
ATOM   3213  CB  ASP B 516      79.840  98.280  87.950  1.00  0.00           C 
ATOM   3214  HB1 ASP B 516      79.120  99.030  88.350  1.00  0.00           H 
ATOM   3215  HB2 ASP B 516      79.290  97.410  87.540  1.00  0.00           H 
ATOM   3216  CG  ASP B 516      80.730  97.820  89.160  1.00  0.00           C 
ATOM   3217  OD1 ASP B 516      81.970  97.830  89.120  1.00  0.00           O 
ATOM   3218  OD2 ASP B 516      80.130  97.300  90.090  1.00  0.00           O 
ATOM   3219  C   ASP B 516      81.520  98.030  86.050  1.00  0.00           C 
ATOM   3220  O   ASP B 516      81.030  96.960  85.590  1.00  0.00           O 
ATOM   3221  N   PRO B 517      82.900  98.200  85.990  1.00  0.00           N 
ATOM   3222  CD  PRO B 517      83.690  99.270  86.580  1.00  0.00           C 
ATOM   3223  HD1 PRO B 517      83.600  99.260  87.690  1.00  0.00           H 
ATOM   3224  HD2 PRO B 517      83.300 100.210  86.130  1.00  0.00           H 
ATOM   3225  CA  PRO B 517      83.740  97.370  85.010  1.00  0.00           C 
ATOM   3226  HA  PRO B 517      83.210  97.250  84.070  1.00  0.00           H 
ATOM   3227  CB  PRO B 517      85.010  98.340  84.800  1.00  0.00           C 
ATOM   3228  HB1 PRO B 517      85.870  97.810  84.340  1.00  0.00           H 
ATOM   3229  HB2 PRO B 517      84.640  99.140  84.130  1.00  0.00           H 
ATOM   3230  CG  PRO B 517      85.130  99.010  86.160  1.00  0.00           C 
ATOM   3231  HG1 PRO B 517      85.620  98.300  86.860  1.00  0.00           H 
ATOM   3232  HG2 PRO B 517      85.730  99.940  86.250  1.00  0.00           H 
ATOM   3233  C   PRO B 517      84.070  96.050  85.580  1.00  0.00           C 
ATOM   3234  O   PRO B 517      84.710  95.330  84.950  1.00  0.00           O 
ATOM   3235  N   GLU B 518      83.620  95.680  86.750  1.00  0.00           N 
ATOM   3236  HN  GLU B 518      83.040  96.330  87.230  1.00  0.00           H 
ATOM   3237  CA  GLU B 518      83.670  94.380  87.260  1.00  0.00           C 
ATOM   3238  HA  GLU B 518      84.520  93.870  86.830  1.00  0.00           H 
ATOM   3239  CB  GLU B 518      84.060  94.530  88.790  1.00  0.00           C 
ATOM   3240  HB1 GLU B 518      83.660  95.460  89.250  1.00  0.00           H 
ATOM   3241  HB2 GLU B 518      83.460  93.700  89.220  1.00  0.00           H 
ATOM   3242  CG  GLU B 518      85.620  94.400  89.080  1.00  0.00           C 
ATOM   3243  HG1 GLU B 518      85.760  93.940  90.080  1.00  0.00           H 
ATOM   3244  HG2 GLU B 518      86.070  93.840  88.230  1.00  0.00           H 
ATOM   3245  CD  GLU B 518      86.240  95.770  89.270  1.00  0.00           C 
ATOM   3246  OE1 GLU B 518      86.830  96.220  88.270  1.00  0.00           O 
ATOM   3247  OE2 GLU B 518      86.200  96.260  90.390  1.00  0.00           O 
ATOM   3248  C   GLU B 518      82.490  93.510  86.920  1.00  0.00           C 
ATOM   3249  O   GLU B 518      82.570  92.320  87.100  1.00  0.00           O 
ATOM   3250  N   GLU B 519      81.380  94.120  86.450  1.00  0.00           N 
ATOM   3251  HN  GLU B 519      81.460  95.090  86.230  1.00  0.00           H 
ATOM   3252  CA  GLU B 519      80.130  93.500  86.150  1.00  0.00           C 
ATOM   3253  HA  GLU B 519      80.010  92.580  86.700  1.00  0.00           H 
ATOM   3254  CB  GLU B 519      78.920  94.460  86.520  1.00  0.00           C 
ATOM   3255  HB1 GLU B 519      79.130  95.420  86.000  1.00  0.00           H 
ATOM   3256  HB2 GLU B 519      78.030  93.910  86.150  1.00  0.00           H 
ATOM   3257  CG  GLU B 519      78.610  94.750  88.000  1.00  0.00           C 
ATOM   3258  HG1 GLU B 519      79.330  95.460  88.460  1.00  0.00           H 
ATOM   3259  HG2 GLU B 519      77.650  95.260  88.250  1.00  0.00           H 
ATOM   3260  CD  GLU B 519      78.640  93.460  88.800  1.00  0.00           C 
ATOM   3261  OE1 GLU B 519      77.710  92.610  88.750  1.00  0.00           O 
ATOM   3262  OE2 GLU B 519      79.570  93.250  89.630  1.00  0.00           O 
ATOM   3263  C   GLU B 519      80.150  93.180  84.650  1.00  0.00           C 
ATOM   3264  O   GLU B 519      79.640  92.200  84.180  1.00  0.00           O 
ATOM   3265  N   LEU B 520      80.770  94.090  83.850  1.00  0.00           N 
ATOM   3266  HN  LEU B 520      81.100  94.990  84.110  1.00  0.00           H 
ATOM   3267  CA  LEU B 520      80.930  93.860  82.450  1.00  0.00           C 
ATOM   3268  HA  LEU B 520      81.060  92.800  82.260  1.00  0.00           H 
ATOM   3269  CB  LEU B 520      79.730  94.340  81.630  1.00  0.00           C 
ATOM   3270  HB1 LEU B 520      78.780  93.920  82.020  1.00  0.00           H 
ATOM   3271  HB2 LEU B 520      79.640  95.440  81.750  1.00  0.00           H 
ATOM   3272  CG  LEU B 520      79.740  94.070  80.090  1.00  0.00           C 
ATOM   3273  HG  LEU B 520      80.200  93.070  79.950  1.00  0.00           H 
ATOM   3274  CD1 LEU B 520      78.250  93.860  79.630  1.00  0.00           C 
ATOM   3275 1HD1 LEU B 520      77.570  94.720  79.790  1.00  0.00           H 
ATOM   3276 2HD1 LEU B 520      78.250  93.570  78.560  1.00  0.00           H 
ATOM   3277 3HD1 LEU B 520      77.730  93.040  80.170  1.00  0.00           H 
ATOM   3278  CD2 LEU B 520      80.470  95.280  79.420  1.00  0.00           C 
ATOM   3279 1HD2 LEU B 520      79.950  96.210  79.730  1.00  0.00           H 
ATOM   3280 2HD2 LEU B 520      81.510  95.380  79.810  1.00  0.00           H 
ATOM   3281 3HD2 LEU B 520      80.560  95.170  78.320  1.00  0.00           H 
ATOM   3282  C   LEU B 520      82.250  94.610  82.130  1.00  0.00           C 
ATOM   3283  O   LEU B 520      82.400  95.800  82.420  1.00  0.00           O 
ATOM   3284  N   GLY B 521      83.320  94.040  81.490  1.00  0.00           N 
ATOM   3285  HN  GLY B 521      83.100  93.140  81.130  1.00  0.00           H 
ATOM   3286  CA  GLY B 521      84.700  94.580  81.340  1.00  0.00           C 
ATOM   3287  HA1 GLY B 521      84.810  95.450  81.970  1.00  0.00           H 
ATOM   3288  HA2 GLY B 521      85.440  93.870  81.680  1.00  0.00           H 
ATOM   3289  C   GLY B 521      85.220  95.070  80.020  1.00  0.00           C 
ATOM   3290  O   GLY B 521      86.330  95.580  79.920  1.00  0.00           O 
ATOM   3291  N   HSD B 522      84.540  94.790  78.940  1.00  0.00           N 
ATOM   3292  HN  HSD B 522      83.630  94.390  78.940  1.00  0.00           H 
ATOM   3293  CA  HSD B 522      85.160  94.880  77.590  1.00  0.00           C 
ATOM   3294  HA  HSD B 522      86.100  94.350  77.510  1.00  0.00           H 
ATOM   3295  CB  HSD B 522      84.250  94.290  76.620  1.00  0.00           C 
ATOM   3296  HB1 HSD B 522      83.320  94.860  76.420  1.00  0.00           H 
ATOM   3297  HB2 HSD B 522      84.670  94.240  75.590  1.00  0.00           H 
ATOM   3298  ND1 HSD B 522      84.160  91.720  76.620  1.00  0.00           N 
ATOM   3299  HD1 HSD B 522      84.990  91.500  76.110  1.00  0.00           H 
ATOM   3300  CG  HSD B 522      83.700  92.950  77.020  1.00  0.00           C 
ATOM   3301  CE1 HSD B 522      83.330  90.770  77.160  1.00  0.00           C 
ATOM   3302  HE1 HSD B 522      83.490  89.730  76.870  1.00  0.00           H 
ATOM   3303  NE2 HSD B 522      82.330  91.350  77.870  1.00  0.00           N 
ATOM   3304  CD2 HSD B 522      82.620  92.730  77.810  1.00  0.00           C 
ATOM   3305  HD2 HSD B 522      81.920  93.410  78.280  1.00  0.00           H 
ATOM   3306  C   HSD B 522      85.570  96.240  77.100  1.00  0.00           C 
ATOM   3307  O   HSD B 522      86.210  96.470  76.040  1.00  0.00           O 
ATOM   3308  N   PHE B 523      85.250  97.310  77.870  1.00  0.00           N 
ATOM   3309  HN  PHE B 523      84.760  97.130  78.720  1.00  0.00           H 
ATOM   3310  CA  PHE B 523      85.410  98.700  77.550  1.00  0.00           C 
ATOM   3311  HA  PHE B 523      86.200  98.800  76.830  1.00  0.00           H 
ATOM   3312  CB  PHE B 523      84.080  99.420  77.020  1.00  0.00           C 
ATOM   3313  HB1 PHE B 523      83.380  99.630  77.850  1.00  0.00           H 
ATOM   3314  HB2 PHE B 523      84.360 100.400  76.580  1.00  0.00           H 
ATOM   3315  CG  PHE B 523      83.400  98.460  76.020  1.00  0.00           C 
ATOM   3316  CD1 PHE B 523      83.910  98.430  74.620  1.00  0.00           C 
ATOM   3317  HD1 PHE B 523      84.830  98.930  74.360  1.00  0.00           H 
ATOM   3318  CE1 PHE B 523      83.300  97.650  73.670  1.00  0.00           C 
ATOM   3319  HE1 PHE B 523      83.640  97.650  72.650  1.00  0.00           H 
ATOM   3320  CZ  PHE B 523      82.120  96.930  74.010  1.00  0.00           C 
ATOM   3321  HZ  PHE B 523      81.560  96.390  73.270  1.00  0.00           H 
ATOM   3322  CD2 PHE B 523      82.190  97.760  76.210  1.00  0.00           C 
ATOM   3323  HD2 PHE B 523      81.670  97.770  77.150  1.00  0.00           H 
ATOM   3324  CE2 PHE B 523      81.550  96.970  75.260  1.00  0.00           C 
ATOM   3325  HE2 PHE B 523      80.640  96.510  75.600  1.00  0.00           H 
ATOM   3326  C   PHE B 523      85.900  99.430  78.790  1.00  0.00           C 
ATOM   3327  O   PHE B 523      85.560 100.610  79.040  1.00  0.00           O 
ATOM   3328  N   TYR B 524      86.650  98.750  79.690  1.00  0.00           N 
ATOM   3329  HN  TYR B 524      86.750  97.760  79.640  1.00  0.00           H 
ATOM   3330  CA  TYR B 524      87.140  99.420  80.900  1.00  0.00           C 
ATOM   3331  HA  TYR B 524      86.250  99.780  81.390  1.00  0.00           H 
ATOM   3332  CB  TYR B 524      87.730  98.340  81.940  1.00  0.00           C 
ATOM   3333  HB1 TYR B 524      87.740  98.710  82.990  1.00  0.00           H 
ATOM   3334  HB2 TYR B 524      87.040  97.470  81.980  1.00  0.00           H 
ATOM   3335  CG  TYR B 524      89.170  97.860  81.650  1.00  0.00           C 
ATOM   3336  CD1 TYR B 524      89.260  96.570  81.210  1.00  0.00           C 
ATOM   3337  HD1 TYR B 524      88.380  96.040  80.870  1.00  0.00           H 
ATOM   3338  CE1 TYR B 524      90.500  95.940  80.890  1.00  0.00           C 
ATOM   3339  HE1 TYR B 524      90.530  94.950  80.460  1.00  0.00           H 
ATOM   3340  CZ  TYR B 524      91.680  96.660  81.190  1.00  0.00           C 
ATOM   3341  OH  TYR B 524      92.920  96.130  80.820  1.00  0.00           O 
ATOM   3342  HH  TYR B 524      93.530  96.850  80.640  1.00  0.00           H 
ATOM   3343  CD2 TYR B 524      90.360  98.580  81.870  1.00  0.00           C 
ATOM   3344  HD2 TYR B 524      90.370  99.610  82.190  1.00  0.00           H 
ATOM   3345  CE2 TYR B 524      91.620  98.000  81.590  1.00  0.00           C 
ATOM   3346  HE2 TYR B 524      92.440  98.650  81.840  1.00  0.00           H 
ATOM   3347  C   TYR B 524      88.100 100.580  80.630  1.00  0.00           C 
ATOM   3348  O   TYR B 524      88.090 101.600  81.330  1.00  0.00           O 
ATOM   3349  N   ASP B 525      89.000 100.560  79.610  1.00  0.00           N 
ATOM   3350  HN  ASP B 525      88.990  99.880  78.880  1.00  0.00           H 
ATOM   3351  CA  ASP B 525      89.800 101.710  79.210  1.00  0.00           C 
ATOM   3352  HA  ASP B 525      89.360 102.620  79.590  1.00  0.00           H 
ATOM   3353  CB  ASP B 525      91.250 101.610  79.840  1.00  0.00           C 
ATOM   3354  HB1 ASP B 525      91.800 102.580  79.840  1.00  0.00           H 
ATOM   3355  HB2 ASP B 525      91.000 101.330  80.890  1.00  0.00           H 
ATOM   3356  CG  ASP B 525      92.230 100.580  79.360  1.00  0.00           C 
ATOM   3357  OD1 ASP B 525      92.180 100.090  78.240  1.00  0.00           O 
ATOM   3358  OD2 ASP B 525      93.190 100.390  80.150  1.00  0.00           O 
ATOM   3359  C   ASP B 525      89.780 101.770  77.730  1.00  0.00           C 
ATOM   3360  O   ASP B 525      89.340 100.840  77.090  1.00  0.00           O 
ATOM   3361  N   TYR B 526      90.030 102.940  77.160  1.00  0.00           N 
ATOM   3362  HN  TYR B 526      90.310 103.680  77.770  1.00  0.00           H 
ATOM   3363  CA  TYR B 526      89.980 103.150  75.730  1.00  0.00           C 
ATOM   3364  HA  TYR B 526      88.960 102.850  75.550  1.00  0.00           H 
ATOM   3365  CB  TYR B 526      90.130 104.690  75.420  1.00  0.00           C 
ATOM   3366  HB1 TYR B 526      89.420 105.200  76.110  1.00  0.00           H 
ATOM   3367  HB2 TYR B 526      91.130 105.060  75.730  1.00  0.00           H 
ATOM   3368  CG  TYR B 526      89.930 105.030  74.010  1.00  0.00           C 
ATOM   3369  CD1 TYR B 526      88.650 105.010  73.500  1.00  0.00           C 
ATOM   3370  HD1 TYR B 526      87.810 104.730  74.110  1.00  0.00           H 
ATOM   3371  CE1 TYR B 526      88.370 105.560  72.240  1.00  0.00           C 
ATOM   3372  HE1 TYR B 526      87.350 105.450  71.920  1.00  0.00           H 
ATOM   3373  CZ  TYR B 526      89.460 105.910  71.390  1.00  0.00           C 
ATOM   3374  OH  TYR B 526      89.140 106.460  70.140  1.00  0.00           O 
ATOM   3375  HH  TYR B 526      88.190 106.390  70.040  1.00  0.00           H 
ATOM   3376  CD2 TYR B 526      91.000 105.430  73.210  1.00  0.00           C 
ATOM   3377  HD2 TYR B 526      92.020 105.440  73.570  1.00  0.00           H 
ATOM   3378  CE2 TYR B 526      90.770 105.920  71.890  1.00  0.00           C 
ATOM   3379  HE2 TYR B 526      91.560 106.070  71.160  1.00  0.00           H 
ATOM   3380  C   TYR B 526      90.940 102.280  74.790  1.00  0.00           C 
ATOM   3381  O   TYR B 526      90.400 101.750  73.830  1.00  0.00           O 
ATOM   3382  N   PRO B 527      92.160 102.020  75.130  1.00  0.00           N 
ATOM   3383  CD  PRO B 527      92.970 102.760  76.090  1.00  0.00           C 
ATOM   3384  HD1 PRO B 527      92.700 102.310  77.070  1.00  0.00           H 
ATOM   3385  HD2 PRO B 527      93.050 103.870  76.020  1.00  0.00           H 
ATOM   3386  CA  PRO B 527      92.930 100.920  74.520  1.00  0.00           C 
ATOM   3387  HA  PRO B 527      93.130 101.140  73.480  1.00  0.00           H 
ATOM   3388  CB  PRO B 527      94.280 100.970  75.280  1.00  0.00           C 
ATOM   3389  HB1 PRO B 527      94.150 100.350  76.200  1.00  0.00           H 
ATOM   3390  HB2 PRO B 527      95.170 100.600  74.730  1.00  0.00           H 
ATOM   3391  CG  PRO B 527      94.390 102.350  75.710  1.00  0.00           C 
ATOM   3392  HG1 PRO B 527      95.100 102.370  76.560  1.00  0.00           H 
ATOM   3393  HG2 PRO B 527      94.750 103.000  74.880  1.00  0.00           H 
ATOM   3394  C   PRO B 527      92.160  99.580  74.540  1.00  0.00           C 
ATOM   3395  O   PRO B 527      92.140  98.950  73.470  1.00  0.00           O 
ATOM   3396  N   MET B 528      91.590  99.140  75.740  1.00  0.00           N 
ATOM   3397  HN  MET B 528      91.880  99.550  76.600  1.00  0.00           H 
ATOM   3398  CA  MET B 528      90.760  97.960  75.740  1.00  0.00           C 
ATOM   3399  HA  MET B 528      91.320  97.140  75.310  1.00  0.00           H 
ATOM   3400  CB  MET B 528      90.390  97.600  77.220  1.00  0.00           C 
ATOM   3401  HB1 MET B 528      91.360  97.540  77.760  1.00  0.00           H 
ATOM   3402  HB2 MET B 528      89.880  98.510  77.610  1.00  0.00           H 
ATOM   3403  CG  MET B 528      89.870  96.190  77.430  1.00  0.00           C 
ATOM   3404  HG1 MET B 528      89.700  95.950  78.500  1.00  0.00           H 
ATOM   3405  HG2 MET B 528      88.870  96.120  76.960  1.00  0.00           H 
ATOM   3406  SD  MET B 528      90.670  94.800  76.590  1.00  0.00           S 
ATOM   3407  CE  MET B 528      92.100  94.430  77.690  1.00  0.00           C 
ATOM   3408  HE1 MET B 528      92.290  93.350  77.550  1.00  0.00           H 
ATOM   3409  HE2 MET B 528      92.990  95.000  77.350  1.00  0.00           H 
ATOM   3410  HE3 MET B 528      91.850  94.770  78.720  1.00  0.00           H 
ATOM   3411  C   MET B 528      89.440  98.020  74.810  1.00  0.00           C 
ATOM   3412  O   MET B 528      89.130  97.120  74.050  1.00  0.00           O 
ATOM   3413  N   ALA B 529      88.780  99.220  74.790  1.00  0.00           N 
ATOM   3414  HN  ALA B 529      89.090  99.970  75.370  1.00  0.00           H 
ATOM   3415  CA  ALA B 529      87.610  99.380  73.960  1.00  0.00           C 
ATOM   3416  HA  ALA B 529      86.900  98.610  74.230  1.00  0.00           H 
ATOM   3417  CB  ALA B 529      87.100 100.840  74.110  1.00  0.00           C 
ATOM   3418  HB1 ALA B 529      86.140 100.940  73.570  1.00  0.00           H 
ATOM   3419  HB2 ALA B 529      86.900 101.160  75.150  1.00  0.00           H 
ATOM   3420  HB3 ALA B 529      87.890 101.560  73.800  1.00  0.00           H 
ATOM   3421  C   ALA B 529      88.010  99.190  72.500  1.00  0.00           C 
ATOM   3422  O   ALA B 529      87.270  98.600  71.710  1.00  0.00           O 
ATOM   3423  N   LEU B 530      89.170  99.710  72.120  1.00  0.00           N 
ATOM   3424  HN  LEU B 530      89.890 100.120  72.680  1.00  0.00           H 
ATOM   3425  CA  LEU B 530      89.630  99.650  70.720  1.00  0.00           C 
ATOM   3426  HA  LEU B 530      88.840 100.040  70.100  1.00  0.00           H 
ATOM   3427  CB  LEU B 530      90.850 100.620  70.460  1.00  0.00           C 
ATOM   3428  HB1 LEU B 530      91.270 100.810  71.470  1.00  0.00           H 
ATOM   3429  HB2 LEU B 530      91.650 100.140  69.850  1.00  0.00           H 
ATOM   3430  CG  LEU B 530      90.470 101.880  69.700  1.00  0.00           C 
ATOM   3431  HG  LEU B 530      90.080 101.500  68.730  1.00  0.00           H 
ATOM   3432  CD1 LEU B 530      89.550 102.790  70.440  1.00  0.00           C 
ATOM   3433 1HD1 LEU B 530      89.120 103.460  69.660  1.00  0.00           H 
ATOM   3434 2HD1 LEU B 530      88.760 102.190  70.940  1.00  0.00           H 
ATOM   3435 3HD1 LEU B 530      90.030 103.270  71.320  1.00  0.00           H 
ATOM   3436  CD2 LEU B 530      91.730 102.710  69.410  1.00  0.00           C 
ATOM   3437 1HD2 LEU B 530      92.400 102.150  68.720  1.00  0.00           H 
ATOM   3438 2HD2 LEU B 530      91.550 103.710  68.960  1.00  0.00           H 
ATOM   3439 3HD2 LEU B 530      92.210 102.800  70.410  1.00  0.00           H 
ATOM   3440  C   LEU B 530      89.950  98.200  70.360  1.00  0.00           C 
ATOM   3441  O   LEU B 530      89.430  97.680  69.390  1.00  0.00           O 
ATOM   3442  N   PHE B 531      90.680  97.490  71.230  1.00  0.00           N 
ATOM   3443  HN  PHE B 531      91.080  97.840  72.070  1.00  0.00           H 
ATOM   3444  CA  PHE B 531      90.930  96.030  71.090  1.00  0.00           C 
ATOM   3445  HA  PHE B 531      91.380  95.880  70.120  1.00  0.00           H 
ATOM   3446  CB  PHE B 531      92.010  95.600  72.120  1.00  0.00           C 
ATOM   3447  HB1 PHE B 531      92.890  96.260  71.980  1.00  0.00           H 
ATOM   3448  HB2 PHE B 531      91.710  95.940  73.130  1.00  0.00           H 
ATOM   3449  CG  PHE B 531      92.410  94.110  72.070  1.00  0.00           C 
ATOM   3450  CD1 PHE B 531      93.070  93.650  70.930  1.00  0.00           C 
ATOM   3451  HD1 PHE B 531      93.020  94.310  70.080  1.00  0.00           H 
ATOM   3452  CE1 PHE B 531      93.670  92.410  70.950  1.00  0.00           C 
ATOM   3453  HE1 PHE B 531      94.160  92.190  70.010  1.00  0.00           H 
ATOM   3454  CZ  PHE B 531      93.440  91.520  71.990  1.00  0.00           C 
ATOM   3455  HZ  PHE B 531      94.000  90.600  71.910  1.00  0.00           H 
ATOM   3456  CD2 PHE B 531      92.340  93.290  73.240  1.00  0.00           C 
ATOM   3457  HD2 PHE B 531      91.730  93.670  74.050  1.00  0.00           H 
ATOM   3458  CE2 PHE B 531      92.780  91.950  73.150  1.00  0.00           C 
ATOM   3459  HE2 PHE B 531      92.570  91.220  73.910  1.00  0.00           H 
ATOM   3460  C   PHE B 531      89.740  95.030  71.110  1.00  0.00           C 
ATOM   3461  O   PHE B 531      89.680  94.260  70.170  1.00  0.00           O 
ATOM   3462  N   SER B 532      88.790  95.150  72.040  1.00  0.00           N 
ATOM   3463  HN  SER B 532      88.930  95.790  72.800  1.00  0.00           H 
ATOM   3464  CA  SER B 532      87.640  94.290  72.080  1.00  0.00           C 
ATOM   3465  HA  SER B 532      87.910  93.290  71.760  1.00  0.00           H 
ATOM   3466  CB  SER B 532      87.120  94.020  73.550  1.00  0.00           C 
ATOM   3467  HB1 SER B 532      86.740  94.940  74.050  1.00  0.00           H 
ATOM   3468  HB2 SER B 532      86.280  93.310  73.430  1.00  0.00           H 
ATOM   3469  OG  SER B 532      88.030  93.220  74.360  1.00  0.00           O 
ATOM   3470  HG1 SER B 532      88.320  92.490  73.810  1.00  0.00           H 
ATOM   3471  C   SER B 532      86.630  94.580  71.000  1.00  0.00           C 
ATOM   3472  O   SER B 532      86.060  93.680  70.410  1.00  0.00           O 
ATOM   3473  N   THR B 533      86.530  95.820  70.600  1.00  0.00           N 
ATOM   3474  HN  THR B 533      86.940  96.560  71.120  1.00  0.00           H 
ATOM   3475  CA  THR B 533      85.750  96.190  69.430  1.00  0.00           C 
ATOM   3476  HA  THR B 533      84.760  95.760  69.410  1.00  0.00           H 
ATOM   3477  CB  THR B 533      85.570  97.650  69.210  1.00  0.00           C 
ATOM   3478  HB  THR B 533      86.560  98.110  69.030  1.00  0.00           H 
ATOM   3479  OG1 THR B 533      85.020  98.200  70.420  1.00  0.00           O 
ATOM   3480  HG1 THR B 533      85.710  98.380  71.060  1.00  0.00           H 
ATOM   3481  CG2 THR B 533      84.710  98.110  68.030  1.00  0.00           C 
ATOM   3482 1HG2 THR B 533      84.550  99.210  68.050  1.00  0.00           H 
ATOM   3483 2HG2 THR B 533      85.120  97.960  67.010  1.00  0.00           H 
ATOM   3484 3HG2 THR B 533      83.740  97.570  68.150  1.00  0.00           H 
ATOM   3485  C   THR B 533      86.360  95.660  68.160  1.00  0.00           C 
ATOM   3486  O   THR B 533      85.610  95.240  67.280  1.00  0.00           O 
ATOM   3487  N   PHE B 534      87.710  95.560  68.090  1.00  0.00           N 
ATOM   3488  HN  PHE B 534      88.150  96.070  68.820  1.00  0.00           H 
ATOM   3489  CA  PHE B 534      88.490  94.790  67.080  1.00  0.00           C 
ATOM   3490  HA  PHE B 534      88.170  95.120  66.100  1.00  0.00           H 
ATOM   3491  CB  PHE B 534      90.050  95.160  67.160  1.00  0.00           C 
ATOM   3492  HB1 PHE B 534      90.130  96.150  66.650  1.00  0.00           H 
ATOM   3493  HB2 PHE B 534      90.440  95.060  68.190  1.00  0.00           H 
ATOM   3494  CG  PHE B 534      90.940  94.210  66.410  1.00  0.00           C 
ATOM   3495  CD1 PHE B 534      91.330  94.510  65.100  1.00  0.00           C 
ATOM   3496  HD1 PHE B 534      91.080  95.530  64.860  1.00  0.00           H 
ATOM   3497  CE1 PHE B 534      92.150  93.680  64.350  1.00  0.00           C 
ATOM   3498  HE1 PHE B 534      92.460  94.010  63.370  1.00  0.00           H 
ATOM   3499  CZ  PHE B 534      92.670  92.560  64.910  1.00  0.00           C 
ATOM   3500  HZ  PHE B 534      93.420  91.970  64.390  1.00  0.00           H 
ATOM   3501  CD2 PHE B 534      91.490  93.010  67.010  1.00  0.00           C 
ATOM   3502  HD2 PHE B 534      91.180  92.710  68.000  1.00  0.00           H 
ATOM   3503  CE2 PHE B 534      92.330  92.220  66.210  1.00  0.00           C 
ATOM   3504  HE2 PHE B 534      92.760  91.290  66.560  1.00  0.00           H 
ATOM   3505  C   PHE B 534      88.140  93.290  67.040  1.00  0.00           C 
ATOM   3506  O   PHE B 534      87.820  92.710  65.960  1.00  0.00           O 
ATOM   3507  N   GLU B 535      88.190  92.570  68.240  1.00  0.00           N 
ATOM   3508  HN  GLU B 535      88.610  92.900  69.080  1.00  0.00           H 
ATOM   3509  CA  GLU B 535      87.720  91.230  68.410  1.00  0.00           C 
ATOM   3510  HA  GLU B 535      88.240  90.660  67.650  1.00  0.00           H 
ATOM   3511  CB  GLU B 535      88.030  90.820  69.870  1.00  0.00           C 
ATOM   3512  HB1 GLU B 535      87.330  91.470  70.430  1.00  0.00           H 
ATOM   3513  HB2 GLU B 535      87.720  89.760  70.030  1.00  0.00           H 
ATOM   3514  CG  GLU B 535      89.440  91.050  70.410  1.00  0.00           C 
ATOM   3515  HG1 GLU B 535      90.160  90.450  69.810  1.00  0.00           H 
ATOM   3516  HG2 GLU B 535      89.850  92.080  70.360  1.00  0.00           H 
ATOM   3517  CD  GLU B 535      89.580  90.690  71.840  1.00  0.00           C 
ATOM   3518  OE1 GLU B 535      88.770  91.120  72.710  1.00  0.00           O 
ATOM   3519  OE2 GLU B 535      90.500  89.830  72.080  1.00  0.00           O 
ATOM   3520  C   GLU B 535      86.270  91.070  68.100  1.00  0.00           C 
ATOM   3521  O   GLU B 535      85.940  90.180  67.270  1.00  0.00           O 
ATOM   3522  N   LEU B 536      85.320  91.950  68.460  1.00  0.00           N 
ATOM   3523  HN  LEU B 536      85.580  92.680  69.080  1.00  0.00           H 
ATOM   3524  CA  LEU B 536      83.940  91.810  68.100  1.00  0.00           C 
ATOM   3525  HA  LEU B 536      83.660  90.810  68.400  1.00  0.00           H 
ATOM   3526  CB  LEU B 536      83.080  92.890  68.820  1.00  0.00           C 
ATOM   3527  HB1 LEU B 536      83.470  93.910  68.590  1.00  0.00           H 
ATOM   3528  HB2 LEU B 536      82.020  92.870  68.470  1.00  0.00           H 
ATOM   3529  CG  LEU B 536      83.040  92.810  70.370  1.00  0.00           C 
ATOM   3530  HG  LEU B 536      84.050  92.770  70.830  1.00  0.00           H 
ATOM   3531  CD1 LEU B 536      82.390  94.000  70.990  1.00  0.00           C 
ATOM   3532 1HD1 LEU B 536      81.290  93.990  70.840  1.00  0.00           H 
ATOM   3533 2HD1 LEU B 536      82.600  94.060  72.080  1.00  0.00           H 
ATOM   3534 3HD1 LEU B 536      82.770  94.960  70.590  1.00  0.00           H 
ATOM   3535  CD2 LEU B 536      82.340  91.530  70.640  1.00  0.00           C 
ATOM   3536 1HD2 LEU B 536      82.330  91.300  71.730  1.00  0.00           H 
ATOM   3537 2HD2 LEU B 536      81.320  91.490  70.190  1.00  0.00           H 
ATOM   3538 3HD2 LEU B 536      82.930  90.670  70.260  1.00  0.00           H 
ATOM   3539  C   LEU B 536      83.630  91.970  66.630  1.00  0.00           C 
ATOM   3540  O   LEU B 536      82.760  91.310  66.160  1.00  0.00           O 
ATOM   3541  N   PHE B 537      84.400  92.790  65.850  1.00  0.00           N 
ATOM   3542  HN  PHE B 537      85.080  93.330  66.330  1.00  0.00           H 
ATOM   3543  CA  PHE B 537      84.270  92.990  64.420  1.00  0.00           C 
ATOM   3544  HA  PHE B 537      83.320  93.470  64.230  1.00  0.00           H 
ATOM   3545  CB  PHE B 537      85.340  93.920  63.900  1.00  0.00           C 
ATOM   3546  HB1 PHE B 537      85.220  94.760  64.620  1.00  0.00           H 
ATOM   3547  HB2 PHE B 537      86.350  93.490  64.050  1.00  0.00           H 
ATOM   3548  CG  PHE B 537      85.100  94.580  62.570  1.00  0.00           C 
ATOM   3549  CD1 PHE B 537      84.460  95.810  62.430  1.00  0.00           C 
ATOM   3550  HD1 PHE B 537      84.110  96.320  63.320  1.00  0.00           H 
ATOM   3551  CE1 PHE B 537      84.410  96.390  61.140  1.00  0.00           C 
ATOM   3552  HE1 PHE B 537      83.870  97.320  61.050  1.00  0.00           H 
ATOM   3553  CZ  PHE B 537      84.840  95.740  59.990  1.00  0.00           C 
ATOM   3554  HZ  PHE B 537      84.600  96.090  59.000  1.00  0.00           H 
ATOM   3555  CD2 PHE B 537      85.600  93.960  61.380  1.00  0.00           C 
ATOM   3556  HD2 PHE B 537      86.090  93.000  61.430  1.00  0.00           H 
ATOM   3557  CE2 PHE B 537      85.470  94.550  60.110  1.00  0.00           C 
ATOM   3558  HE2 PHE B 537      85.800  93.940  59.280  1.00  0.00           H 
ATOM   3559  C   PHE B 537      84.420  91.650  63.710  1.00  0.00           C 
ATOM   3560  O   PHE B 537      83.750  91.340  62.720  1.00  0.00           O 
ATOM   3561  N   LEU B 538      85.390  90.800  64.250  1.00  0.00           N 
ATOM   3562  HN  LEU B 538      85.710  90.950  65.180  1.00  0.00           H 
ATOM   3563  CA  LEU B 538      85.910  89.590  63.680  1.00  0.00           C 
ATOM   3564  HA  LEU B 538      85.800  89.530  62.610  1.00  0.00           H 
ATOM   3565  CB  LEU B 538      87.340  89.420  64.030  1.00  0.00           C 
ATOM   3566  HB1 LEU B 538      87.470  89.500  65.130  1.00  0.00           H 
ATOM   3567  HB2 LEU B 538      87.760  88.430  63.740  1.00  0.00           H 
ATOM   3568  CG  LEU B 538      88.270  90.520  63.600  1.00  0.00           C 
ATOM   3569  HG  LEU B 538      87.820  91.500  63.850  1.00  0.00           H 
ATOM   3570  CD1 LEU B 538      89.570  90.390  64.390  1.00  0.00           C 
ATOM   3571 1HD1 LEU B 538      90.320  91.150  64.090  1.00  0.00           H 
ATOM   3572 2HD1 LEU B 538      89.370  90.470  65.480  1.00  0.00           H 
ATOM   3573 3HD1 LEU B 538      90.090  89.460  64.090  1.00  0.00           H 
ATOM   3574  CD2 LEU B 538      88.440  90.460  62.090  1.00  0.00           C 
ATOM   3575 1HD2 LEU B 538      88.840  91.420  61.690  1.00  0.00           H 
ATOM   3576 2HD2 LEU B 538      89.060  89.560  61.870  1.00  0.00           H 
ATOM   3577 3HD2 LEU B 538      87.500  90.310  61.510  1.00  0.00           H 
ATOM   3578  C   LEU B 538      85.250  88.450  64.230  1.00  0.00           C 
ATOM   3579  O   LEU B 538      85.610  87.390  63.830  1.00  0.00           O 
ATOM   3580  N   THR B 539      84.320  88.600  65.190  1.00  0.00           N 
ATOM   3581  HN  THR B 539      84.110  89.540  65.460  1.00  0.00           H 
ATOM   3582  CA  THR B 539      83.580  87.480  65.820  1.00  0.00           C 
ATOM   3583  HA  THR B 539      83.060  87.910  66.660  1.00  0.00           H 
ATOM   3584  CB  THR B 539      82.370  86.970  64.940  1.00  0.00           C 
ATOM   3585  HB  THR B 539      81.770  86.240  65.520  1.00  0.00           H 
ATOM   3586  OG1 THR B 539      82.730  86.490  63.610  1.00  0.00           O 
ATOM   3587  HG1 THR B 539      83.480  85.950  63.870  1.00  0.00           H 
ATOM   3588  CG2 THR B 539      81.420  88.210  64.670  1.00  0.00           C 
ATOM   3589 1HG2 THR B 539      80.560  87.920  64.020  1.00  0.00           H 
ATOM   3590 2HG2 THR B 539      81.000  88.870  65.460  1.00  0.00           H 
ATOM   3591 3HG2 THR B 539      81.960  88.930  64.010  1.00  0.00           H 
ATOM   3592  C   THR B 539      84.440  86.420  66.470  1.00  0.00           C 
ATOM   3593  O   THR B 539      84.160  85.240  66.300  1.00  0.00           O 
ATOM   3594  N   ILE B 540      85.500  86.840  67.180  1.00  0.00           N 
ATOM   3595  HN  ILE B 540      85.670  87.820  67.290  1.00  0.00           H 
ATOM   3596  CA  ILE B 540      86.480  85.960  67.760  1.00  0.00           C 
ATOM   3597  HA  ILE B 540      86.320  84.970  67.350  1.00  0.00           H 
ATOM   3598  CB  ILE B 540      87.900  86.200  67.440  1.00  0.00           C 
ATOM   3599  HB  ILE B 540      88.510  85.340  67.800  1.00  0.00           H 
ATOM   3600  CG2 ILE B 540      87.950  86.190  65.910  1.00  0.00           C 
ATOM   3601 1HG2 ILE B 540      88.990  86.130  65.520  1.00  0.00           H 
ATOM   3602 2HG2 ILE B 540      87.340  85.380  65.470  1.00  0.00           H 
ATOM   3603 3HG2 ILE B 540      87.590  87.220  65.710  1.00  0.00           H 
ATOM   3604  CG1 ILE B 540      88.520  87.470  68.100  1.00  0.00           C 
ATOM   3605 1HG1 ILE B 540      87.790  88.300  68.210  1.00  0.00           H 
ATOM   3606 2HG1 ILE B 540      88.790  87.270  69.160  1.00  0.00           H 
ATOM   3607  CD  ILE B 540      89.880  87.900  67.450  1.00  0.00           C 
ATOM   3608  HD1 ILE B 540      89.850  87.990  66.340  1.00  0.00           H 
ATOM   3609  HD2 ILE B 540      90.320  88.830  67.870  1.00  0.00           H 
ATOM   3610  HD3 ILE B 540      90.600  87.070  67.590  1.00  0.00           H 
ATOM   3611  C   ILE B 540      86.200  85.960  69.270  1.00  0.00           C 
ATOM   3612  O   ILE B 540      86.830  85.290  70.090  1.00  0.00           O 
ATOM   3613  N   ILE B 541      85.130  86.680  69.740  1.00  0.00           N 
ATOM   3614  HN  ILE B 541      84.510  87.160  69.120  1.00  0.00           H 
ATOM   3615  CA  ILE B 541      84.710  86.770  71.090  1.00  0.00           C 
ATOM   3616  HA  ILE B 541      84.920  85.860  71.640  1.00  0.00           H 
ATOM   3617  CB  ILE B 541      85.430  87.880  71.940  1.00  0.00           C 
ATOM   3618  HB  ILE B 541      85.030  87.830  72.980  1.00  0.00           H 
ATOM   3619  CG2 ILE B 541      86.950  87.600  72.050  1.00  0.00           C 
ATOM   3620 1HG2 ILE B 541      87.370  88.480  72.580  1.00  0.00           H 
ATOM   3621 2HG2 ILE B 541      86.980  86.630  72.590  1.00  0.00           H 
ATOM   3622 3HG2 ILE B 541      87.450  87.340  71.090  1.00  0.00           H 
ATOM   3623  CG1 ILE B 541      84.990  89.250  71.450  1.00  0.00           C 
ATOM   3624 1HG1 ILE B 541      85.480  89.410  70.460  1.00  0.00           H 
ATOM   3625 2HG1 ILE B 541      83.890  89.270  71.270  1.00  0.00           H 
ATOM   3626  CD  ILE B 541      85.350  90.280  72.520  1.00  0.00           C 
ATOM   3627  HD1 ILE B 541      84.980  91.270  72.190  1.00  0.00           H 
ATOM   3628  HD2 ILE B 541      84.700  89.970  73.370  1.00  0.00           H 
ATOM   3629  HD3 ILE B 541      86.390  90.400  72.890  1.00  0.00           H 
ATOM   3630  C   ILE B 541      83.160  86.920  71.120  1.00  0.00           C 
ATOM   3631  O   ILE B 541      82.650  87.510  70.170  1.00  0.00           O 
ATOM   3632  N   ASP B 542      82.440  86.470  72.110  1.00  0.00           N 
ATOM   3633  HN  ASP B 542      82.960  85.870  72.710  1.00  0.00           H 
ATOM   3634  CA  ASP B 542      81.050  86.800  72.430  1.00  0.00           C 
ATOM   3635  HA  ASP B 542      80.460  86.410  71.610  1.00  0.00           H 
ATOM   3636  CB  ASP B 542      80.550  86.200  73.800  1.00  0.00           C 
ATOM   3637  HB1 ASP B 542      81.220  86.590  74.590  1.00  0.00           H 
ATOM   3638  HB2 ASP B 542      79.510  86.480  74.070  1.00  0.00           H 
ATOM   3639  CG  ASP B 542      80.720  84.690  73.810  1.00  0.00           C 
ATOM   3640  OD1 ASP B 542      80.960  84.100  72.690  1.00  0.00           O 
ATOM   3641  OD2 ASP B 542      80.440  84.060  74.820  1.00  0.00           O 
ATOM   3642  C   ASP B 542      80.750  88.320  72.580  1.00  0.00           C 
ATOM   3643  O   ASP B 542      81.580  89.120  73.040  1.00  0.00           O 
ATOM   3644  N   GLY B 543      79.550  88.720  72.190  1.00  0.00           N 
ATOM   3645  HN  GLY B 543      78.810  88.150  71.830  1.00  0.00           H 
ATOM   3646  CA  GLY B 543      79.010  90.060  72.440  1.00  0.00           C 
ATOM   3647  HA1 GLY B 543      79.730  90.710  71.960  1.00  0.00           H 
ATOM   3648  HA2 GLY B 543      78.000  89.930  72.080  1.00  0.00           H 
ATOM   3649  C   GLY B 543      78.940  90.250  73.940  1.00  0.00           C 
ATOM   3650  O   GLY B 543      78.600  89.340  74.660  1.00  0.00           O 
ATOM   3651  N   PRO B 544      79.200  91.480  74.440  1.00  0.00           N 
ATOM   3652  CD  PRO B 544      80.080  92.360  73.720  1.00  0.00           C 
ATOM   3653  HD1 PRO B 544      79.600  93.080  73.020  1.00  0.00           H 
ATOM   3654  HD2 PRO B 544      80.880  91.810  73.190  1.00  0.00           H 
ATOM   3655  CA  PRO B 544      79.100  91.810  75.820  1.00  0.00           C 
ATOM   3656  HA  PRO B 544      79.810  91.170  76.320  1.00  0.00           H 
ATOM   3657  CB  PRO B 544      79.570  93.220  75.900  1.00  0.00           C 
ATOM   3658  HB1 PRO B 544      78.800  93.980  75.670  1.00  0.00           H 
ATOM   3659  HB2 PRO B 544      79.960  93.530  76.890  1.00  0.00           H 
ATOM   3660  CG  PRO B 544      80.600  93.290  74.830  1.00  0.00           C 
ATOM   3661  HG1 PRO B 544      80.810  94.290  74.390  1.00  0.00           H 
ATOM   3662  HG2 PRO B 544      81.540  92.870  75.250  1.00  0.00           H 
ATOM   3663  C   PRO B 544      77.710  91.560  76.490  1.00  0.00           C 
ATOM   3664  O   PRO B 544      76.700  92.100  76.150  1.00  0.00           O 
ATOM   3665  N   ALA B 545      77.690  90.900  77.690  1.00  0.00           N 
ATOM   3666  HN  ALA B 545      78.570  90.570  78.030  1.00  0.00           H 
ATOM   3667  CA  ALA B 545      76.450  90.460  78.230  1.00  0.00           C 
ATOM   3668  HA  ALA B 545      75.690  91.220  78.170  1.00  0.00           H 
ATOM   3669  CB  ALA B 545      75.980  89.120  77.520  1.00  0.00           C 
ATOM   3670  HB1 ALA B 545      76.810  88.380  77.540  1.00  0.00           H 
ATOM   3671  HB2 ALA B 545      75.090  88.640  77.980  1.00  0.00           H 
ATOM   3672  HB3 ALA B 545      75.850  89.340  76.440  1.00  0.00           H 
ATOM   3673  C   ALA B 545      76.710  90.090  79.650  1.00  0.00           C 
ATOM   3674  O   ALA B 545      77.790  89.630  80.050  1.00  0.00           O 
ATOM   3675  N   ASN B 546      75.570  90.130  80.400  1.00  0.00           N 
ATOM   3676  HN  ASN B 546      74.710  90.310  79.930  1.00  0.00           H 
ATOM   3677  CA  ASN B 546      75.590  89.740  81.820  1.00  0.00           C 
ATOM   3678  HA  ASN B 546      76.310  88.940  81.930  1.00  0.00           H 
ATOM   3679  CB  ASN B 546      76.100  90.930  82.730  1.00  0.00           C 
ATOM   3680  HB1 ASN B 546      77.160  91.030  82.410  1.00  0.00           H 
ATOM   3681  HB2 ASN B 546      75.480  91.810  82.440  1.00  0.00           H 
ATOM   3682  CG  ASN B 546      76.140  90.740  84.240  1.00  0.00           C 
ATOM   3683  OD1 ASN B 546      75.580  89.700  84.670  1.00  0.00           O 
ATOM   3684  ND2 ASN B 546      76.730  91.690  84.950  1.00  0.00           N 
ATOM   3685 1HD2 ASN B 546      77.420  92.320  84.590  1.00  0.00           H 
ATOM   3686 2HD2 ASN B 546      76.510  91.620  85.920  1.00  0.00           H 
ATOM   3687  C   ASN B 546      74.260  89.120  82.160  1.00  0.00           C 
ATOM   3688  O   ASN B 546      74.210  88.010  82.720  1.00  0.00           O 
ATOM   3689  N   TYR B 547      73.100  89.810  81.960  1.00  0.00           N 
ATOM   3690  HN  TYR B 547      73.230  90.700  81.530  1.00  0.00           H 
ATOM   3691  CA  TYR B 547      71.750  89.320  82.240  1.00  0.00           C 
ATOM   3692  HA  TYR B 547      71.040  89.990  81.780  1.00  0.00           H 
ATOM   3693  CB  TYR B 547      71.440  87.900  81.770  1.00  0.00           C 
ATOM   3694  HB1 TYR B 547      71.850  87.110  82.430  1.00  0.00           H 
ATOM   3695  HB2 TYR B 547      70.350  87.690  81.770  1.00  0.00           H 
ATOM   3696  CG  TYR B 547      71.730  87.600  80.330  1.00  0.00           C 
ATOM   3697  CD1 TYR B 547      70.980  88.250  79.320  1.00  0.00           C 
ATOM   3698  HD1 TYR B 547      70.190  88.960  79.510  1.00  0.00           H 
ATOM   3699  CE1 TYR B 547      71.230  87.930  77.960  1.00  0.00           C 
ATOM   3700  HE1 TYR B 547      70.680  88.410  77.170  1.00  0.00           H 
ATOM   3701  CZ  TYR B 547      72.250  87.040  77.590  1.00  0.00           C 
ATOM   3702  OH  TYR B 547      72.340  86.710  76.210  1.00  0.00           O 
ATOM   3703  HH  TYR B 547      72.140  87.420  75.600  1.00  0.00           H 
ATOM   3704  CD2 TYR B 547      72.660  86.640  79.890  1.00  0.00           C 
ATOM   3705  HD2 TYR B 547      73.170  86.070  80.650  1.00  0.00           H 
ATOM   3706  CE2 TYR B 547      72.950  86.430  78.590  1.00  0.00           C 
ATOM   3707  HE2 TYR B 547      73.730  85.720  78.350  1.00  0.00           H 
ATOM   3708  C   TYR B 547      71.210  89.540  83.720  1.00  0.00           C 
ATOM   3709  O   TYR B 547      70.050  89.690  83.930  1.00  0.00           O 
ATOM   3710  N   ASN B 548      72.070  89.550  84.760  1.00  0.00           N 
ATOM   3711  HN  ASN B 548      73.030  89.330  84.620  1.00  0.00           H 
ATOM   3712  CA  ASN B 548      71.810  89.820  86.160  1.00  0.00           C 
ATOM   3713  HA  ASN B 548      70.820  89.500  86.440  1.00  0.00           H 
ATOM   3714  CB  ASN B 548      72.940  89.110  86.930  1.00  0.00           C 
ATOM   3715  HB1 ASN B 548      73.860  89.280  86.340  1.00  0.00           H 
ATOM   3716  HB2 ASN B 548      73.130  89.340  88.000  1.00  0.00           H 
ATOM   3717  CG  ASN B 548      72.600  87.570  86.890  1.00  0.00           C 
ATOM   3718  OD1 ASN B 548      71.560  87.060  86.430  1.00  0.00           O 
ATOM   3719  ND2 ASN B 548      73.650  86.830  87.270  1.00  0.00           N 
ATOM   3720 1HD2 ASN B 548      74.500  87.280  87.560  1.00  0.00           H 
ATOM   3721 2HD2 ASN B 548      73.400  85.860  87.330  1.00  0.00           H 
ATOM   3722  C   ASN B 548      71.870  91.290  86.410  1.00  0.00           C 
ATOM   3723  O   ASN B 548      71.740  91.820  87.550  1.00  0.00           O 
ATOM   3724  N   VAL B 549      72.050  92.150  85.370  1.00  0.00           N 
ATOM   3725  HN  VAL B 549      72.030  91.910  84.400  1.00  0.00           H 
ATOM   3726  CA  VAL B 549      72.230  93.570  85.510  1.00  0.00           C 
ATOM   3727  HA  VAL B 549      71.540  93.940  86.260  1.00  0.00           H 
ATOM   3728  CB  VAL B 549      73.660  93.960  85.650  1.00  0.00           C 
ATOM   3729  HB  VAL B 549      74.260  93.050  85.410  1.00  0.00           H 
ATOM   3730  CG1 VAL B 549      74.220  95.020  84.690  1.00  0.00           C 
ATOM   3731 1HG1 VAL B 549      75.320  94.900  84.790  1.00  0.00           H 
ATOM   3732 2HG1 VAL B 549      73.980  94.920  83.610  1.00  0.00           H 
ATOM   3733 3HG1 VAL B 549      73.930  96.070  84.900  1.00  0.00           H 
ATOM   3734  CG2 VAL B 549      73.860  94.520  87.110  1.00  0.00           C 
ATOM   3735 1HG2 VAL B 549      74.960  94.580  87.270  1.00  0.00           H 
ATOM   3736 2HG2 VAL B 549      73.470  95.550  87.230  1.00  0.00           H 
ATOM   3737 3HG2 VAL B 549      73.450  93.860  87.900  1.00  0.00           H 
ATOM   3738  C   VAL B 549      71.580  94.070  84.230  1.00  0.00           C 
ATOM   3739  O   VAL B 549      71.640  93.420  83.230  1.00  0.00           O 
ATOM   3740  N   ASP B 550      71.020  95.320  84.330  1.00  0.00           N 
ATOM   3741  HN  ASP B 550      71.070  95.930  85.110  1.00  0.00           H 
ATOM   3742  CA  ASP B 550      70.420  95.970  83.230  1.00  0.00           C 
ATOM   3743  HA  ASP B 550      70.060  95.260  82.500  1.00  0.00           H 
ATOM   3744  CB  ASP B 550      69.230  96.960  83.560  1.00  0.00           C 
ATOM   3745  HB1 ASP B 550      69.530  97.860  84.140  1.00  0.00           H 
ATOM   3746  HB2 ASP B 550      68.870  97.220  82.540  1.00  0.00           H 
ATOM   3747  CG  ASP B 550      68.140  96.180  84.260  1.00  0.00           C 
ATOM   3748  OD1 ASP B 550      67.960  95.020  83.750  1.00  0.00           O 
ATOM   3749  OD2 ASP B 550      67.490  96.590  85.240  1.00  0.00           O 
ATOM   3750  C   ASP B 550      71.510  96.800  82.510  1.00  0.00           C 
ATOM   3751  O   ASP B 550      72.120  97.640  83.140  1.00  0.00           O 
ATOM   3752  N   LEU B 551      71.970  96.410  81.300  1.00  0.00           N 
ATOM   3753  HN  LEU B 551      71.470  95.710  80.800  1.00  0.00           H 
ATOM   3754  CA  LEU B 551      72.910  97.270  80.590  1.00  0.00           C 
ATOM   3755  HA  LEU B 551      73.700  97.530  81.280  1.00  0.00           H 
ATOM   3756  CB  LEU B 551      73.630  96.500  79.420  1.00  0.00           C 
ATOM   3757  HB1 LEU B 551      72.970  96.520  78.520  1.00  0.00           H 
ATOM   3758  HB2 LEU B 551      74.560  97.100  79.320  1.00  0.00           H 
ATOM   3759  CG  LEU B 551      74.050  95.070  79.760  1.00  0.00           C 
ATOM   3760  HG  LEU B 551      73.210  94.450  80.130  1.00  0.00           H 
ATOM   3761  CD1 LEU B 551      74.620  94.390  78.520  1.00  0.00           C 
ATOM   3762 1HD1 LEU B 551      75.610  94.850  78.340  1.00  0.00           H 
ATOM   3763 2HD1 LEU B 551      74.740  93.300  78.670  1.00  0.00           H 
ATOM   3764 3HD1 LEU B 551      73.890  94.450  77.680  1.00  0.00           H 
ATOM   3765  CD2 LEU B 551      75.060  95.020  80.880  1.00  0.00           C 
ATOM   3766 1HD2 LEU B 551      75.330  93.960  81.090  1.00  0.00           H 
ATOM   3767 2HD2 LEU B 551      75.970  95.560  80.530  1.00  0.00           H 
ATOM   3768 3HD2 LEU B 551      74.670  95.560  81.770  1.00  0.00           H 
ATOM   3769  C   LEU B 551      72.200  98.470  79.960  1.00  0.00           C 
ATOM   3770  O   LEU B 551      71.030  98.410  79.500  1.00  0.00           O 
ATOM   3771  N   PRO B 552      72.850  99.620  79.880  1.00  0.00           N 
ATOM   3772  CD  PRO B 552      74.220  99.860  80.440  1.00  0.00           C 
ATOM   3773  HD1 PRO B 552      75.010  99.360  79.840  1.00  0.00           H 
ATOM   3774  HD2 PRO B 552      74.190  99.570  81.510  1.00  0.00           H 
ATOM   3775  CA  PRO B 552      72.310 100.770  79.190  1.00  0.00           C 
ATOM   3776  HA  PRO B 552      71.500 101.170  79.790  1.00  0.00           H 
ATOM   3777  CB  PRO B 552      73.470 101.680  79.110  1.00  0.00           C 
ATOM   3778  HB1 PRO B 552      74.150 101.390  78.280  1.00  0.00           H 
ATOM   3779  HB2 PRO B 552      73.110 102.730  79.100  1.00  0.00           H 
ATOM   3780  CG  PRO B 552      74.160 101.370  80.430  1.00  0.00           C 
ATOM   3781  HG1 PRO B 552      75.180 101.790  80.510  1.00  0.00           H 
ATOM   3782  HG2 PRO B 552      73.520 101.840  81.210  1.00  0.00           H 
ATOM   3783  C   PRO B 552      71.680 100.520  77.860  1.00  0.00           C 
ATOM   3784  O   PRO B 552      72.400 100.040  76.960  1.00  0.00           O 
ATOM   3785  N   PHE B 553      70.370 100.840  77.580  1.00  0.00           N 
ATOM   3786  HN  PHE B 553      69.780 101.060  78.350  1.00  0.00           H 
ATOM   3787  CA  PHE B 553      69.670 100.530  76.360  1.00  0.00           C 
ATOM   3788  HA  PHE B 553      69.380  99.490  76.420  1.00  0.00           H 
ATOM   3789  CB  PHE B 553      68.250 101.150  76.380  1.00  0.00           C 
ATOM   3790  HB1 PHE B 553      67.690 100.640  75.570  1.00  0.00           H 
ATOM   3791  HB2 PHE B 553      67.580 100.870  77.230  1.00  0.00           H 
ATOM   3792  CG  PHE B 553      68.250 102.620  76.250  1.00  0.00           C 
ATOM   3793  CD1 PHE B 553      68.370 103.490  77.370  1.00  0.00           C 
ATOM   3794  HD1 PHE B 553      68.480 103.070  78.360  1.00  0.00           H 
ATOM   3795  CE1 PHE B 553      68.380 104.870  77.260  1.00  0.00           C 
ATOM   3796  HE1 PHE B 553      68.360 105.430  78.190  1.00  0.00           H 
ATOM   3797  CZ  PHE B 553      68.150 105.450  76.040  1.00  0.00           C 
ATOM   3798  HZ  PHE B 553      68.010 106.500  75.830  1.00  0.00           H 
ATOM   3799  CD2 PHE B 553      68.000 103.230  75.000  1.00  0.00           C 
ATOM   3800  HD2 PHE B 553      67.780 102.670  74.110  1.00  0.00           H 
ATOM   3801  CE2 PHE B 553      67.890 104.620  74.890  1.00  0.00           C 
ATOM   3802  HE2 PHE B 553      67.620 105.120  73.970  1.00  0.00           H 
ATOM   3803  C   PHE B 553      70.410 100.890  75.060  1.00  0.00           C 
ATOM   3804  O   PHE B 553      70.290 100.220  74.080  1.00  0.00           O 
ATOM   3805  N   MET B 554      71.180 102.060  75.040  1.00  0.00           N 
ATOM   3806  HN  MET B 554      71.490 102.460  75.900  1.00  0.00           H 
ATOM   3807  CA  MET B 554      71.890 102.540  73.830  1.00  0.00           C 
ATOM   3808  HA  MET B 554      71.190 102.600  73.010  1.00  0.00           H 
ATOM   3809  CB  MET B 554      72.540 103.890  74.200  1.00  0.00           C 
ATOM   3810  HB1 MET B 554      71.930 104.670  74.700  1.00  0.00           H 
ATOM   3811  HB2 MET B 554      73.400 103.730  74.890  1.00  0.00           H 
ATOM   3812  CG  MET B 554      72.920 104.660  72.890  1.00  0.00           C 
ATOM   3813  HG1 MET B 554      73.410 105.650  73.050  1.00  0.00           H 
ATOM   3814  HG2 MET B 554      73.570 104.070  72.220  1.00  0.00           H 
ATOM   3815  SD  MET B 554      71.450 105.130  71.840  1.00  0.00           S 
ATOM   3816  CE  MET B 554      72.430 105.620  70.430  1.00  0.00           C 
ATOM   3817  HE1 MET B 554      72.890 106.600  70.670  1.00  0.00           H 
ATOM   3818  HE2 MET B 554      73.270 104.900  70.290  1.00  0.00           H 
ATOM   3819  HE3 MET B 554      71.740 105.630  69.560  1.00  0.00           H 
ATOM   3820  C   MET B 554      72.920 101.530  73.360  1.00  0.00           C 
ATOM   3821  O   MET B 554      73.090 101.340  72.180  1.00  0.00           O 
ATOM   3822  N   TYR B 555      73.570 100.760  74.290  1.00  0.00           N 
ATOM   3823  HN  TYR B 555      73.380 100.800  75.270  1.00  0.00           H 
ATOM   3824  CA  TYR B 555      74.430  99.630  73.950  1.00  0.00           C 
ATOM   3825  HA  TYR B 555      75.310 100.010  73.440  1.00  0.00           H 
ATOM   3826  CB  TYR B 555      75.010  98.830  75.190  1.00  0.00           C 
ATOM   3827  HB1 TYR B 555      75.790  99.450  75.670  1.00  0.00           H 
ATOM   3828  HB2 TYR B 555      74.270  98.850  76.020  1.00  0.00           H 
ATOM   3829  CG  TYR B 555      75.470  97.400  74.870  1.00  0.00           C 
ATOM   3830  CD1 TYR B 555      76.590  97.170  74.030  1.00  0.00           C 
ATOM   3831  HD1 TYR B 555      77.140  97.950  73.540  1.00  0.00           H 
ATOM   3832  CE1 TYR B 555      77.050  95.910  73.640  1.00  0.00           C 
ATOM   3833  HE1 TYR B 555      77.740  95.790  72.820  1.00  0.00           H 
ATOM   3834  CZ  TYR B 555      76.420  94.800  74.120  1.00  0.00           C 
ATOM   3835  OH  TYR B 555      76.950  93.520  73.760  1.00  0.00           O 
ATOM   3836  HH  TYR B 555      76.630  92.910  74.430  1.00  0.00           H 
ATOM   3837  CD2 TYR B 555      74.850  96.280  75.320  1.00  0.00           C 
ATOM   3838  HD2 TYR B 555      74.050  96.400  76.040  1.00  0.00           H 
ATOM   3839  CE2 TYR B 555      75.340  94.940  75.020  1.00  0.00           C 
ATOM   3840  HE2 TYR B 555      74.820  94.050  75.350  1.00  0.00           H 
ATOM   3841  C   TYR B 555      73.780  98.650  72.940  1.00  0.00           C 
ATOM   3842  O   TYR B 555      74.390  98.240  71.940  1.00  0.00           O 
ATOM   3843  N   SER B 556      72.520  98.130  73.210  1.00  0.00           N 
ATOM   3844  HN  SER B 556      72.070  98.270  74.090  1.00  0.00           H 
ATOM   3845  CA  SER B 556      71.890  97.180  72.340  1.00  0.00           C 
ATOM   3846  HA  SER B 556      72.490  96.280  72.340  1.00  0.00           H 
ATOM   3847  CB  SER B 556      70.510  96.790  72.980  1.00  0.00           C 
ATOM   3848  HB1 SER B 556      69.820  97.660  73.030  1.00  0.00           H 
ATOM   3849  HB2 SER B 556      70.020  96.000  72.370  1.00  0.00           H 
ATOM   3850  OG  SER B 556      70.720  96.200  74.260  1.00  0.00           O 
ATOM   3851  HG1 SER B 556      70.810  95.250  74.170  1.00  0.00           H 
ATOM   3852  C   SER B 556      71.650  97.580  70.920  1.00  0.00           C 
ATOM   3853  O   SER B 556      71.800  96.780  69.970  1.00  0.00           O 
ATOM   3854  N   ILE B 557      71.220  98.830  70.720  1.00  0.00           N 
ATOM   3855  HN  ILE B 557      70.890  99.440  71.440  1.00  0.00           H 
ATOM   3856  CA  ILE B 557      71.150  99.470  69.490  1.00  0.00           C 
ATOM   3857  HA  ILE B 557      70.510  98.780  68.970  1.00  0.00           H 
ATOM   3858  CB  ILE B 557      70.570 100.900  69.600  1.00  0.00           C 
ATOM   3859  HB  ILE B 557      71.270 101.550  70.170  1.00  0.00           H 
ATOM   3860  CG2 ILE B 557      70.340 101.550  68.260  1.00  0.00           C 
ATOM   3861 1HG2 ILE B 557      69.990 102.600  68.290  1.00  0.00           H 
ATOM   3862 2HG2 ILE B 557      71.140 101.410  67.500  1.00  0.00           H 
ATOM   3863 3HG2 ILE B 557      69.470 100.980  67.870  1.00  0.00           H 
ATOM   3864  CG1 ILE B 557      69.310 100.910  70.470  1.00  0.00           C 
ATOM   3865 1HG1 ILE B 557      68.530 100.400  69.860  1.00  0.00           H 
ATOM   3866 2HG1 ILE B 557      69.250 100.370  71.440  1.00  0.00           H 
ATOM   3867  CD  ILE B 557      68.760 102.290  70.890  1.00  0.00           C 
ATOM   3868  HD1 ILE B 557      69.490 102.690  71.620  1.00  0.00           H 
ATOM   3869  HD2 ILE B 557      68.700 102.980  70.020  1.00  0.00           H 
ATOM   3870  HD3 ILE B 557      67.760 102.270  71.380  1.00  0.00           H 
ATOM   3871  C   ILE B 557      72.440  99.590  68.830  1.00  0.00           C 
ATOM   3872  O   ILE B 557      72.610  99.330  67.620  1.00  0.00           O 
ATOM   3873  N   THR B 558      73.380 100.120  69.620  1.00  0.00           N 
ATOM   3874  HN  THR B 558      73.080 100.330  70.550  1.00  0.00           H 
ATOM   3875  CA  THR B 558      74.790 100.280  69.250  1.00  0.00           C 
ATOM   3876  HA  THR B 558      74.740 100.940  68.400  1.00  0.00           H 
ATOM   3877  CB  THR B 558      75.680 101.050  70.240  1.00  0.00           C 
ATOM   3878  HB  THR B 558      75.900 100.470  71.160  1.00  0.00           H 
ATOM   3879  OG1 THR B 558      75.240 102.370  70.570  1.00  0.00           O 
ATOM   3880  HG1 THR B 558      74.360 102.190  70.900  1.00  0.00           H 
ATOM   3881  CG2 THR B 558      77.170 101.210  69.640  1.00  0.00           C 
ATOM   3882 1HG2 THR B 558      77.720 101.820  70.380  1.00  0.00           H 
ATOM   3883 2HG2 THR B 558      77.630 100.210  69.470  1.00  0.00           H 
ATOM   3884 3HG2 THR B 558      77.060 101.670  68.640  1.00  0.00           H 
ATOM   3885  C   THR B 558      75.490  99.040  68.730  1.00  0.00           C 
ATOM   3886  O   THR B 558      76.050  99.040  67.690  1.00  0.00           O 
ATOM   3887  N   TYR B 559      75.410  97.960  69.520  1.00  0.00           N 
ATOM   3888  HN  TYR B 559      74.910  97.990  70.380  1.00  0.00           H 
ATOM   3889  CA  TYR B 559      75.980  96.650  69.150  1.00  0.00           C 
ATOM   3890  HA  TYR B 559      77.000  96.800  68.820  1.00  0.00           H 
ATOM   3891  CB  TYR B 559      75.920  95.620  70.290  1.00  0.00           C 
ATOM   3892  HB1 TYR B 559      76.300  96.130  71.200  1.00  0.00           H 
ATOM   3893  HB2 TYR B 559      74.890  95.380  70.620  1.00  0.00           H 
ATOM   3894  CG  TYR B 559      76.590  94.310  70.030  1.00  0.00           C 
ATOM   3895  CD1 TYR B 559      77.970  94.270  69.690  1.00  0.00           C 
ATOM   3896  HD1 TYR B 559      78.510  95.210  69.710  1.00  0.00           H 
ATOM   3897  CE1 TYR B 559      78.630  93.090  69.430  1.00  0.00           C 
ATOM   3898  HE1 TYR B 559      79.690  93.110  69.210  1.00  0.00           H 
ATOM   3899  CZ  TYR B 559      78.010  91.840  69.540  1.00  0.00           C 
ATOM   3900  OH  TYR B 559      78.750  90.610  69.480  1.00  0.00           O 
ATOM   3901  HH  TYR B 559      78.150  89.860  69.470  1.00  0.00           H 
ATOM   3902  CD2 TYR B 559      75.980  93.060  70.160  1.00  0.00           C 
ATOM   3903  HD2 TYR B 559      74.930  93.050  70.410  1.00  0.00           H 
ATOM   3904  CE2 TYR B 559      76.670  91.830  69.990  1.00  0.00           C 
ATOM   3905  HE2 TYR B 559      76.090  90.940  70.190  1.00  0.00           H 
ATOM   3906  C   TYR B 559      75.290  96.050  67.890  1.00  0.00           C 
ATOM   3907  O   TYR B 559      75.980  95.670  66.930  1.00  0.00           O 
ATOM   3908  N   ALA B 560      73.980  96.130  67.820  1.00  0.00           N 
ATOM   3909  HN  ALA B 560      73.500  96.550  68.590  1.00  0.00           H 
ATOM   3910  CA  ALA B 560      73.200  95.630  66.760  1.00  0.00           C 
ATOM   3911  HA  ALA B 560      73.350  94.570  66.610  1.00  0.00           H 
ATOM   3912  CB  ALA B 560      71.750  95.870  67.250  1.00  0.00           C 
ATOM   3913  HB1 ALA B 560      71.040  95.300  66.610  1.00  0.00           H 
ATOM   3914  HB2 ALA B 560      71.620  95.450  68.270  1.00  0.00           H 
ATOM   3915  HB3 ALA B 560      71.570  96.970  67.260  1.00  0.00           H 
ATOM   3916  C   ALA B 560      73.600  96.310  65.440  1.00  0.00           C 
ATOM   3917  O   ALA B 560      73.950  95.640  64.480  1.00  0.00           O 
ATOM   3918  N   ALA B 561      73.810  97.640  65.460  1.00  0.00           N 
ATOM   3919  HN  ALA B 561      73.480  98.190  66.220  1.00  0.00           H 
ATOM   3920  CA  ALA B 561      74.300  98.360  64.310  1.00  0.00           C 
ATOM   3921  HA  ALA B 561      73.620  98.110  63.500  1.00  0.00           H 
ATOM   3922  CB  ALA B 561      74.300  99.860  64.500  1.00  0.00           C 
ATOM   3923  HB1 ALA B 561      74.710 100.530  63.710  1.00  0.00           H 
ATOM   3924  HB2 ALA B 561      73.240 100.160  64.680  1.00  0.00           H 
ATOM   3925  HB3 ALA B 561      74.880 100.140  65.400  1.00  0.00           H 
ATOM   3926  C   ALA B 561      75.660  98.020  63.880  1.00  0.00           C 
ATOM   3927  O   ALA B 561      75.990  98.150  62.740  1.00  0.00           O 
ATOM   3928  N   PHE B 562      76.510  97.730  64.840  1.00  0.00           N 
ATOM   3929  HN  PHE B 562      76.240  97.600  65.790  1.00  0.00           H 
ATOM   3930  CA  PHE B 562      77.930  97.350  64.700  1.00  0.00           C 
ATOM   3931  HA  PHE B 562      78.470  98.070  64.100  1.00  0.00           H 
ATOM   3932  CB  PHE B 562      78.580  97.100  66.060  1.00  0.00           C 
ATOM   3933  HB1 PHE B 562      78.560  98.090  66.570  1.00  0.00           H 
ATOM   3934  HB2 PHE B 562      78.140  96.380  66.780  1.00  0.00           H 
ATOM   3935  CG  PHE B 562      80.080  96.800  65.910  1.00  0.00           C 
ATOM   3936  CD1 PHE B 562      80.960  97.770  65.340  1.00  0.00           C 
ATOM   3937  HD1 PHE B 562      80.450  98.600  64.870  1.00  0.00           H 
ATOM   3938  CE1 PHE B 562      82.300  97.570  65.270  1.00  0.00           C 
ATOM   3939  HE1 PHE B 562      82.890  98.340  64.790  1.00  0.00           H 
ATOM   3940  CZ  PHE B 562      82.920  96.480  65.820  1.00  0.00           C 
ATOM   3941  HZ  PHE B 562      84.000  96.410  65.790  1.00  0.00           H 
ATOM   3942  CD2 PHE B 562      80.700  95.720  66.560  1.00  0.00           C 
ATOM   3943  HD2 PHE B 562      80.010  94.980  66.950  1.00  0.00           H 
ATOM   3944  CE2 PHE B 562      82.120  95.490  66.440  1.00  0.00           C 
ATOM   3945  HE2 PHE B 562      82.490  94.540  66.810  1.00  0.00           H 
ATOM   3946  C   PHE B 562      78.010  96.050  63.960  1.00  0.00           C 
ATOM   3947  O   PHE B 562      78.810  95.880  63.000  1.00  0.00           O 
ATOM   3948  N   ALA B 563      77.160  95.120  64.380  1.00  0.00           N 
ATOM   3949  HN  ALA B 563      76.500  95.330  65.100  1.00  0.00           H 
ATOM   3950  CA  ALA B 563      77.070  93.730  63.920  1.00  0.00           C 
ATOM   3951  HA  ALA B 563      78.050  93.290  64.020  1.00  0.00           H 
ATOM   3952  CB  ALA B 563      76.060  93.060  64.780  1.00  0.00           C 
ATOM   3953  HB1 ALA B 563      75.890  92.020  64.420  1.00  0.00           H 
ATOM   3954  HB2 ALA B 563      76.570  92.920  65.760  1.00  0.00           H 
ATOM   3955  HB3 ALA B 563      75.160  93.690  64.900  1.00  0.00           H 
ATOM   3956  C   ALA B 563      76.700  93.620  62.460  1.00  0.00           C 
ATOM   3957  O   ALA B 563      77.260  92.850  61.640  1.00  0.00           O 
ATOM   3958  N   ILE B 564      75.680  94.460  62.090  1.00  0.00           N 
ATOM   3959  HN  ILE B 564      75.170  94.900  62.820  1.00  0.00           H 
ATOM   3960  CA  ILE B 564      75.290  94.790  60.700  1.00  0.00           C 
ATOM   3961  HA  ILE B 564      74.820  93.920  60.250  1.00  0.00           H 
ATOM   3962  CB  ILE B 564      74.190  95.860  60.680  1.00  0.00           C 
ATOM   3963  HB  ILE B 564      74.640  96.700  61.250  1.00  0.00           H 
ATOM   3964  CG2 ILE B 564      73.930  96.360  59.270  1.00  0.00           C 
ATOM   3965 1HG2 ILE B 564      72.920  96.740  58.990  1.00  0.00           H 
ATOM   3966 2HG2 ILE B 564      74.680  97.130  58.960  1.00  0.00           H 
ATOM   3967 3HG2 ILE B 564      74.090  95.430  58.680  1.00  0.00           H 
ATOM   3968  CG1 ILE B 564      72.860  95.410  61.410  1.00  0.00           C 
ATOM   3969 1HG1 ILE B 564      72.330  94.680  60.760  1.00  0.00           H 
ATOM   3970 2HG1 ILE B 564      73.180  94.980  62.380  1.00  0.00           H 
ATOM   3971  CD  ILE B 564      71.790  96.530  61.640  1.00  0.00           C 
ATOM   3972  HD1 ILE B 564      71.400  96.880  60.660  1.00  0.00           H 
ATOM   3973  HD2 ILE B 564      70.980  96.080  62.250  1.00  0.00           H 
ATOM   3974  HD3 ILE B 564      72.310  97.340  62.200  1.00  0.00           H 
ATOM   3975  C   ILE B 564      76.520  95.230  59.870  1.00  0.00           C 
ATOM   3976  O   ILE B 564      76.860  94.580  58.880  1.00  0.00           O 
ATOM   3977  N   ILE B 565      77.260  96.250  60.310  1.00  0.00           N 
ATOM   3978  HN  ILE B 565      77.140  96.790  61.140  1.00  0.00           H 
ATOM   3979  CA  ILE B 565      78.300  96.830  59.530  1.00  0.00           C 
ATOM   3980  HA  ILE B 565      77.910  96.900  58.520  1.00  0.00           H 
ATOM   3981  CB  ILE B 565      78.490  98.290  60.010  1.00  0.00           C 
ATOM   3982  HB  ILE B 565      78.720  98.210  61.090  1.00  0.00           H 
ATOM   3983  CG2 ILE B 565      79.800  98.840  59.330  1.00  0.00           C 
ATOM   3984 1HG2 ILE B 565      80.060  99.840  59.740  1.00  0.00           H 
ATOM   3985 2HG2 ILE B 565      80.720  98.220  59.340  1.00  0.00           H 
ATOM   3986 3HG2 ILE B 565      79.460  99.070  58.300  1.00  0.00           H 
ATOM   3987  CG1 ILE B 565      77.300  99.220  59.610  1.00  0.00           C 
ATOM   3988 1HG1 ILE B 565      77.380  99.460  58.530  1.00  0.00           H 
ATOM   3989 2HG1 ILE B 565      76.350  98.650  59.690  1.00  0.00           H 
ATOM   3990  CD  ILE B 565      77.240 100.600  60.310  1.00  0.00           C 
ATOM   3991  HD1 ILE B 565      76.280 101.060  60.010  1.00  0.00           H 
ATOM   3992  HD2 ILE B 565      77.200 100.410  61.400  1.00  0.00           H 
ATOM   3993  HD3 ILE B 565      78.110 101.210  59.980  1.00  0.00           H 
ATOM   3994  C   ILE B 565      79.550  95.910  59.520  1.00  0.00           C 
ATOM   3995  O   ILE B 565      80.250  95.860  58.500  1.00  0.00           O 
ATOM   3996  N   ALA B 566      79.830  95.190  60.580  1.00  0.00           N 
ATOM   3997  HN  ALA B 566      79.400  95.480  61.430  1.00  0.00           H 
ATOM   3998  CA  ALA B 566      80.920  94.180  60.700  1.00  0.00           C 
ATOM   3999  HA  ALA B 566      81.830  94.630  60.340  1.00  0.00           H 
ATOM   4000  CB  ALA B 566      80.990  93.720  62.160  1.00  0.00           C 
ATOM   4001  HB1 ALA B 566      81.240  92.640  62.290  1.00  0.00           H 
ATOM   4002  HB2 ALA B 566      81.860  94.220  62.640  1.00  0.00           H 
ATOM   4003  HB3 ALA B 566      79.990  93.800  62.630  1.00  0.00           H 
ATOM   4004  C   ALA B 566      80.830  92.970  59.760  1.00  0.00           C 
ATOM   4005  O   ALA B 566      81.630  92.610  58.950  1.00  0.00           O 
ATOM   4006  N   THR B 567      79.600  92.380  59.800  1.00  0.00           N 
ATOM   4007  HN  THR B 567      78.880  92.730  60.390  1.00  0.00           H 
ATOM   4008  CA  THR B 567      79.320  91.290  58.900  1.00  0.00           C 
ATOM   4009  HA  THR B 567      80.160  90.620  58.990  1.00  0.00           H 
ATOM   4010  CB  THR B 567      78.020  90.570  59.240  1.00  0.00           C 
ATOM   4011  HB  THR B 567      77.170  91.250  59.000  1.00  0.00           H 
ATOM   4012  OG1 THR B 567      77.850  90.310  60.600  1.00  0.00           O 
ATOM   4013  HG1 THR B 567      77.670  91.160  61.000  1.00  0.00           H 
ATOM   4014  CG2 THR B 567      77.860  89.290  58.360  1.00  0.00           C 
ATOM   4015 1HG2 THR B 567      76.960  88.760  58.750  1.00  0.00           H 
ATOM   4016 2HG2 THR B 567      77.790  89.470  57.270  1.00  0.00           H 
ATOM   4017 3HG2 THR B 567      78.720  88.640  58.630  1.00  0.00           H 
ATOM   4018  C   THR B 567      79.240  91.700  57.510  1.00  0.00           C 
ATOM   4019  O   THR B 567      79.580  90.940  56.600  1.00  0.00           O 
ATOM   4020  N   LEU B 568      78.620  92.900  57.260  1.00  0.00           N 
ATOM   4021  HN  LEU B 568      78.250  93.420  58.030  1.00  0.00           H 
ATOM   4022  CA  LEU B 568      78.540  93.480  55.900  1.00  0.00           C 
ATOM   4023  HA  LEU B 568      78.190  92.630  55.320  1.00  0.00           H 
ATOM   4024  CB  LEU B 568      77.520  94.620  55.710  1.00  0.00           C 
ATOM   4025  HB1 LEU B 568      77.720  95.260  56.590  1.00  0.00           H 
ATOM   4026  HB2 LEU B 568      77.660  95.290  54.840  1.00  0.00           H 
ATOM   4027  CG  LEU B 568      76.060  94.230  55.620  1.00  0.00           C 
ATOM   4028  HG  LEU B 568      75.780  93.740  56.580  1.00  0.00           H 
ATOM   4029  CD1 LEU B 568      75.840  93.340  54.330  1.00  0.00           C 
ATOM   4030 1HD1 LEU B 568      74.810  93.280  53.920  1.00  0.00           H 
ATOM   4031 2HD1 LEU B 568      76.370  93.850  53.500  1.00  0.00           H 
ATOM   4032 3HD1 LEU B 568      76.320  92.340  54.390  1.00  0.00           H 
ATOM   4033  CD2 LEU B 568      75.110  95.470  55.630  1.00  0.00           C 
ATOM   4034 1HD2 LEU B 568      75.280  96.150  56.490  1.00  0.00           H 
ATOM   4035 2HD2 LEU B 568      75.190  96.000  54.660  1.00  0.00           H 
ATOM   4036 3HD2 LEU B 568      74.020  95.230  55.650  1.00  0.00           H 
ATOM   4037  C   LEU B 568      79.790  93.720  55.250  1.00  0.00           C 
ATOM   4038  O   LEU B 568      80.100  93.280  54.130  1.00  0.00           O 
ATOM   4039  N   LEU B 569      80.660  94.330  56.040  1.00  0.00           N 
ATOM   4040  HN  LEU B 569      80.570  94.690  56.960  1.00  0.00           H 
ATOM   4041  CA  LEU B 569      82.070  94.660  55.590  1.00  0.00           C 
ATOM   4042  HA  LEU B 569      81.960  95.170  54.650  1.00  0.00           H 
ATOM   4043  CB  LEU B 569      82.770  95.580  56.590  1.00  0.00           C 
ATOM   4044  HB1 LEU B 569      82.690  95.130  57.600  1.00  0.00           H 
ATOM   4045  HB2 LEU B 569      83.850  95.510  56.340  1.00  0.00           H 
ATOM   4046  CG  LEU B 569      82.310  97.020  56.460  1.00  0.00           C 
ATOM   4047  HG  LEU B 569      81.210  97.030  56.600  1.00  0.00           H 
ATOM   4048  CD1 LEU B 569      82.760  97.970  57.610  1.00  0.00           C 
ATOM   4049 1HD1 LEU B 569      82.280  98.950  57.420  1.00  0.00           H 
ATOM   4050 2HD1 LEU B 569      82.650  97.510  58.610  1.00  0.00           H 
ATOM   4051 3HD1 LEU B 569      83.820  98.230  57.400  1.00  0.00           H 
ATOM   4052  CD2 LEU B 569      82.760  97.730  55.120  1.00  0.00           C 
ATOM   4053 1HD2 LEU B 569      83.840  97.860  54.920  1.00  0.00           H 
ATOM   4054 2HD2 LEU B 569      82.310  97.150  54.280  1.00  0.00           H 
ATOM   4055 3HD2 LEU B 569      82.320  98.750  55.070  1.00  0.00           H 
ATOM   4056  C   LEU B 569      82.870  93.360  55.300  1.00  0.00           C 
ATOM   4057  O   LEU B 569      83.540  93.320  54.240  1.00  0.00           O 
ATOM   4058  N   MET B 570      82.760  92.350  56.160  1.00  0.00           N 
ATOM   4059  HN  MET B 570      82.160  92.520  56.940  1.00  0.00           H 
ATOM   4060  CA  MET B 570      83.420  91.050  55.920  1.00  0.00           C 
ATOM   4061  HA  MET B 570      84.470  91.270  55.770  1.00  0.00           H 
ATOM   4062  CB  MET B 570      83.290  90.150  57.200  1.00  0.00           C 
ATOM   4063  HB1 MET B 570      82.230  90.090  57.530  1.00  0.00           H 
ATOM   4064  HB2 MET B 570      83.480  89.080  56.980  1.00  0.00           H 
ATOM   4065  CG  MET B 570      84.190  90.710  58.360  1.00  0.00           C 
ATOM   4066  HG1 MET B 570      85.160  91.060  57.940  1.00  0.00           H 
ATOM   4067  HG2 MET B 570      83.800  91.640  58.830  1.00  0.00           H 
ATOM   4068  SD  MET B 570      84.590  89.480  59.630  1.00  0.00           S 
ATOM   4069  CE  MET B 570      82.910  89.410  60.280  1.00  0.00           C 
ATOM   4070  HE1 MET B 570      82.180  88.950  59.580  1.00  0.00           H 
ATOM   4071  HE2 MET B 570      82.900  88.750  61.180  1.00  0.00           H 
ATOM   4072  HE3 MET B 570      82.360  90.320  60.600  1.00  0.00           H 
ATOM   4073  C   MET B 570      83.030  90.190  54.670  1.00  0.00           C 
ATOM   4074  O   MET B 570      83.920  89.640  54.020  1.00  0.00           O 
ATOM   4075  N   LEU B 571      81.780  90.090  54.410  1.00  0.00           N 
ATOM   4076  HN  LEU B 571      81.140  90.530  55.030  1.00  0.00           H 
ATOM   4077  CA  LEU B 571      81.160  89.530  53.220  1.00  0.00           C 
ATOM   4078  HA  LEU B 571      81.730  88.640  53.010  1.00  0.00           H 
ATOM   4079  CB  LEU B 571      79.600  89.260  53.370  1.00  0.00           C 
ATOM   4080  HB1 LEU B 571      78.960  90.090  53.750  1.00  0.00           H 
ATOM   4081  HB2 LEU B 571      79.230  89.020  52.350  1.00  0.00           H 
ATOM   4082  CG  LEU B 571      79.130  88.050  54.230  1.00  0.00           C 
ATOM   4083  HG  LEU B 571      79.410  88.240  55.290  1.00  0.00           H 
ATOM   4084  CD1 LEU B 571      77.580  87.850  54.260  1.00  0.00           C 
ATOM   4085 1HD1 LEU B 571      77.260  86.960  54.830  1.00  0.00           H 
ATOM   4086 2HD1 LEU B 571      77.140  88.780  54.690  1.00  0.00           H 
ATOM   4087 3HD1 LEU B 571      77.180  87.740  53.230  1.00  0.00           H 
ATOM   4088  CD2 LEU B 571      79.720  86.750  53.770  1.00  0.00           C 
ATOM   4089 1HD2 LEU B 571      79.610  86.630  52.670  1.00  0.00           H 
ATOM   4090 2HD2 LEU B 571      80.730  86.740  54.220  1.00  0.00           H 
ATOM   4091 3HD2 LEU B 571      79.260  85.850  54.230  1.00  0.00           H 
ATOM   4092  C   LEU B 571      81.430  90.350  51.990  1.00  0.00           C 
ATOM   4093  O   LEU B 571      81.870  89.870  50.950  1.00  0.00           O 
ATOM   4094  N   ASN B 572      81.360  91.710  52.120  1.00  0.00           N 
ATOM   4095  HN  ASN B 572      81.020  92.100  52.970  1.00  0.00           H 
ATOM   4096  CA  ASN B 572      81.680  92.570  51.030  1.00  0.00           C 
ATOM   4097  HA  ASN B 572      80.950  92.280  50.280  1.00  0.00           H 
ATOM   4098  CB  ASN B 572      81.360  94.080  51.550  1.00  0.00           C 
ATOM   4099  HB1 ASN B 572      80.270  94.260  51.630  1.00  0.00           H 
ATOM   4100  HB2 ASN B 572      81.810  94.220  52.560  1.00  0.00           H 
ATOM   4101  CG  ASN B 572      82.110  95.200  50.830  1.00  0.00           C 
ATOM   4102  OD1 ASN B 572      83.310  95.440  51.090  1.00  0.00           O 
ATOM   4103  ND2 ASN B 572      81.370  96.050  50.120  1.00  0.00           N 
ATOM   4104 1HD2 ASN B 572      80.380  96.000  50.020  1.00  0.00           H 
ATOM   4105 2HD2 ASN B 572      81.850  96.850  49.770  1.00  0.00           H 
ATOM   4106  C   ASN B 572      83.030  92.390  50.400  1.00  0.00           C 
ATOM   4107  O   ASN B 572      83.140  92.360  49.180  1.00  0.00           O 
ATOM   4108  N   LEU B 573      84.010  92.310  51.320  1.00  0.00           N 
ATOM   4109  HN  LEU B 573      83.750  92.350  52.280  1.00  0.00           H 
ATOM   4110  CA  LEU B 573      85.420  92.110  51.030  1.00  0.00           C 
ATOM   4111  HA  LEU B 573      85.700  92.860  50.310  1.00  0.00           H 
ATOM   4112  CB  LEU B 573      86.300  92.160  52.280  1.00  0.00           C 
ATOM   4113  HB1 LEU B 573      86.240  93.180  52.710  1.00  0.00           H 
ATOM   4114  HB2 LEU B 573      86.040  91.440  53.080  1.00  0.00           H 
ATOM   4115  CG  LEU B 573      87.810  92.170  51.920  1.00  0.00           C 
ATOM   4116  HG  LEU B 573      88.060  91.180  51.470  1.00  0.00           H 
ATOM   4117  CD1 LEU B 573      88.170  93.270  50.880  1.00  0.00           C 
ATOM   4118 1HD1 LEU B 573      87.770  92.990  49.880  1.00  0.00           H 
ATOM   4119 2HD1 LEU B 573      87.820  94.240  51.290  1.00  0.00           H 
ATOM   4120 3HD1 LEU B 573      89.260  93.350  50.710  1.00  0.00           H 
ATOM   4121  CD2 LEU B 573      88.690  92.320  53.180  1.00  0.00           C 
ATOM   4122 1HD2 LEU B 573      89.790  92.490  53.110  1.00  0.00           H 
ATOM   4123 2HD2 LEU B 573      88.270  93.160  53.780  1.00  0.00           H 
ATOM   4124 3HD2 LEU B 573      88.440  91.420  53.780  1.00  0.00           H 
ATOM   4125  C   LEU B 573      85.540  90.670  50.460  1.00  0.00           C 
ATOM   4126  O   LEU B 573      86.400  90.500  49.610  1.00  0.00           O 
ATOM   4127  N   LEU B 574      84.780  89.680  50.870  1.00  0.00           N 
ATOM   4128  HN  LEU B 574      84.020  89.830  51.490  1.00  0.00           H 
ATOM   4129  CA  LEU B 574      84.870  88.320  50.440  1.00  0.00           C 
ATOM   4130  HA  LEU B 574      85.910  88.030  50.550  1.00  0.00           H 
ATOM   4131  CB  LEU B 574      84.090  87.370  51.310  1.00  0.00           C 
ATOM   4132  HB1 LEU B 574      84.340  87.810  52.300  1.00  0.00           H 
ATOM   4133  HB2 LEU B 574      83.020  87.550  51.090  1.00  0.00           H 
ATOM   4134  CG  LEU B 574      84.390  85.870  51.370  1.00  0.00           C 
ATOM   4135  HG  LEU B 574      85.350  85.730  51.920  1.00  0.00           H 
ATOM   4136  CD1 LEU B 574      84.320  85.180  50.050  1.00  0.00           C 
ATOM   4137 1HD1 LEU B 574      84.540  84.110  50.230  1.00  0.00           H 
ATOM   4138 2HD1 LEU B 574      83.350  85.260  49.520  1.00  0.00           H 
ATOM   4139 3HD1 LEU B 574      85.010  85.590  49.280  1.00  0.00           H 
ATOM   4140  CD2 LEU B 574      83.310  85.310  52.220  1.00  0.00           C 
ATOM   4141 1HD2 LEU B 574      83.410  84.210  52.150  1.00  0.00           H 
ATOM   4142 2HD2 LEU B 574      83.430  85.610  53.280  1.00  0.00           H 
ATOM   4143 3HD2 LEU B 574      82.280  85.520  51.850  1.00  0.00           H 
ATOM   4144  C   LEU B 574      84.600  88.220  48.950  1.00  0.00           C 
ATOM   4145  O   LEU B 574      85.430  87.720  48.190  1.00  0.00           O 
ATOM   4146  N   ILE B 575      83.460  88.780  48.550  1.00  0.00           N 
ATOM   4147  HN  ILE B 575      82.820  89.120  49.230  1.00  0.00           H 
ATOM   4148  CA  ILE B 575      83.020  88.990  47.120  1.00  0.00           C 
ATOM   4149  HA  ILE B 575      82.900  88.010  46.690  1.00  0.00           H 
ATOM   4150  CB  ILE B 575      81.700  89.740  47.120  1.00  0.00           C 
ATOM   4151  HB  ILE B 575      81.950  90.650  47.700  1.00  0.00           H 
ATOM   4152  CG2 ILE B 575      81.250  90.170  45.710  1.00  0.00           C 
ATOM   4153 1HG2 ILE B 575      80.180  90.470  45.740  1.00  0.00           H 
ATOM   4154 2HG2 ILE B 575      81.840  91.030  45.330  1.00  0.00           H 
ATOM   4155 3HG2 ILE B 575      81.270  89.250  45.090  1.00  0.00           H 
ATOM   4156  CG1 ILE B 575      80.670  88.930  47.900  1.00  0.00           C 
ATOM   4157 1HG1 ILE B 575      81.140  88.660  48.870  1.00  0.00           H 
ATOM   4158 2HG1 ILE B 575      79.880  89.700  48.030  1.00  0.00           H 
ATOM   4159  CD  ILE B 575      80.070  87.710  47.180  1.00  0.00           C 
ATOM   4160  HD1 ILE B 575      79.410  88.050  46.350  1.00  0.00           H 
ATOM   4161  HD2 ILE B 575      80.880  87.110  46.720  1.00  0.00           H 
ATOM   4162  HD3 ILE B 575      79.520  87.120  47.940  1.00  0.00           H 
ATOM   4163  C   ILE B 575      84.070  89.740  46.260  1.00  0.00           C 
ATOM   4164  O   ILE B 575      84.470  89.350  45.160  1.00  0.00           O 
ATOM   4165  N   ALA B 576      84.610  90.860  46.840  1.00  0.00           N 
ATOM   4166  HN  ALA B 576      84.260  91.190  47.720  1.00  0.00           H 
ATOM   4167  CA  ALA B 576      85.700  91.570  46.270  1.00  0.00           C 
ATOM   4168  HA  ALA B 576      85.370  92.170  45.440  1.00  0.00           H 
ATOM   4169  CB  ALA B 576      86.210  92.710  47.250  1.00  0.00           C 
ATOM   4170  HB1 ALA B 576      87.050  93.340  46.900  1.00  0.00           H 
ATOM   4171  HB2 ALA B 576      85.320  93.280  47.590  1.00  0.00           H 
ATOM   4172  HB3 ALA B 576      86.610  92.250  48.180  1.00  0.00           H 
ATOM   4173  C   ALA B 576      87.020  90.780  45.970  1.00  0.00           C 
ATOM   4174  O   ALA B 576      87.630  90.940  44.910  1.00  0.00           O 
ATOM   4175  N   MET B 577      87.500  90.030  46.970  1.00  0.00           N 
ATOM   4176  HN  MET B 577      86.950  89.910  47.800  1.00  0.00           H 
ATOM   4177  CA  MET B 577      88.680  89.190  46.840  1.00  0.00           C 
ATOM   4178  HA  MET B 577      89.530  89.800  46.550  1.00  0.00           H 
ATOM   4179  CB  MET B 577      89.190  88.580  48.130  1.00  0.00           C 
ATOM   4180  HB1 MET B 577      88.270  88.080  48.510  1.00  0.00           H 
ATOM   4181  HB2 MET B 577      89.980  87.810  48.010  1.00  0.00           H 
ATOM   4182  CG  MET B 577      89.590  89.550  49.170  1.00  0.00           C 
ATOM   4183  HG1 MET B 577      90.360  90.220  48.730  1.00  0.00           H 
ATOM   4184  HG2 MET B 577      88.740  90.210  49.440  1.00  0.00           H 
ATOM   4185  SD  MET B 577      90.290  88.750  50.670  1.00  0.00           S 
ATOM   4186  CE  MET B 577      88.790  87.910  51.170  1.00  0.00           C 
ATOM   4187  HE1 MET B 577      88.760  87.600  52.240  1.00  0.00           H 
ATOM   4188  HE2 MET B 577      87.920  88.610  51.160  1.00  0.00           H 
ATOM   4189  HE3 MET B 577      88.520  87.020  50.550  1.00  0.00           H 
ATOM   4190  C   MET B 577      88.440  88.050  45.840  1.00  0.00           C 
ATOM   4191  O   MET B 577      89.190  87.800  44.910  1.00  0.00           O 
ATOM   4192  N   MET B 578      87.210  87.460  45.990  1.00  0.00           N 
ATOM   4193  HN  MET B 578      86.520  87.720  46.670  1.00  0.00           H 
ATOM   4194  CA  MET B 578      86.650  86.460  45.070  1.00  0.00           C 
ATOM   4195  HA  MET B 578      87.250  85.570  45.120  1.00  0.00           H 
ATOM   4196  CB  MET B 578      85.310  85.970  45.480  1.00  0.00           C 
ATOM   4197  HB1 MET B 578      85.400  85.720  46.560  1.00  0.00           H 
ATOM   4198  HB2 MET B 578      84.650  86.830  45.260  1.00  0.00           H 
ATOM   4199  CG  MET B 578      84.790  84.700  44.830  1.00  0.00           C 
ATOM   4200  HG1 MET B 578      85.120  84.750  43.770  1.00  0.00           H 
ATOM   4201  HG2 MET B 578      85.210  83.740  45.190  1.00  0.00           H 
ATOM   4202  SD  MET B 578      83.000  84.380  45.080  1.00  0.00           S 
ATOM   4203  CE  MET B 578      82.750  84.720  46.840  1.00  0.00           C 
ATOM   4204  HE1 MET B 578      81.710  84.380  47.040  1.00  0.00           H 
ATOM   4205  HE2 MET B 578      83.310  83.930  47.400  1.00  0.00           H 
ATOM   4206  HE3 MET B 578      83.110  85.690  47.240  1.00  0.00           H 
ATOM   4207  C   MET B 578      86.730  86.880  43.650  1.00  0.00           C 
ATOM   4208  O   MET B 578      87.270  86.100  42.820  1.00  0.00           O 
ATOM   4209  N   GLY B 579      86.040  87.990  43.270  1.00  0.00           N 
ATOM   4210  HN  GLY B 579      85.530  88.470  43.970  1.00  0.00           H 
ATOM   4211  CA  GLY B 579      86.000  88.680  42.020  1.00  0.00           C 
ATOM   4212  HA1 GLY B 579      85.410  88.140  41.300  1.00  0.00           H 
ATOM   4213  HA2 GLY B 579      85.660  89.670  42.290  1.00  0.00           H 
ATOM   4214  C   GLY B 579      87.260  88.820  41.310  1.00  0.00           C 
ATOM   4215  O   GLY B 579      87.370  88.500  40.090  1.00  0.00           O 
ATOM   4216  N   ASP B 580      88.280  89.350  42.030  1.00  0.00           N 
ATOM   4217  HN  ASP B 580      88.140  89.680  42.960  1.00  0.00           H 
ATOM   4218  CA  ASP B 580      89.570  89.680  41.360  1.00  0.00           C 
ATOM   4219  HA  ASP B 580      89.330  90.160  40.420  1.00  0.00           H 
ATOM   4220  CB  ASP B 580      90.280  90.740  42.240  1.00  0.00           C 
ATOM   4221  HB1 ASP B 580      89.450  91.390  42.590  1.00  0.00           H 
ATOM   4222  HB2 ASP B 580      90.760  90.280  43.130  1.00  0.00           H 
ATOM   4223  CG  ASP B 580      91.280  91.510  41.500  1.00  0.00           C 
ATOM   4224  OD1 ASP B 580      90.900  92.000  40.370  1.00  0.00           O 
ATOM   4225  OD2 ASP B 580      92.470  91.640  41.910  1.00  0.00           O 
ATOM   4226  C   ASP B 580      90.440  88.370  41.320  1.00  0.00           C 
ATOM   4227  O   ASP B 580      91.620  88.380  41.060  1.00  0.00           O 
ATOM   4228  N   THR B 581      89.810  87.210  41.590  1.00  0.00           N 
ATOM   4229  HN  THR B 581      88.870  87.240  41.930  1.00  0.00           H 
ATOM   4230  CA  THR B 581      90.560  85.920  41.580  1.00  0.00           C 
ATOM   4231  HA  THR B 581      91.540  86.110  41.170  1.00  0.00           H 
ATOM   4232  CB  THR B 581      90.810  85.440  43.080  1.00  0.00           C 
ATOM   4233  HB  THR B 581      89.820  85.150  43.500  1.00  0.00           H 
ATOM   4234  OG1 THR B 581      91.380  86.480  43.840  1.00  0.00           O 
ATOM   4235  HG1 THR B 581      90.710  87.140  44.040  1.00  0.00           H 
ATOM   4236  CG2 THR B 581      91.720  84.230  43.160  1.00  0.00           C 
ATOM   4237 1HG2 THR B 581      92.670  84.510  42.650  1.00  0.00           H 
ATOM   4238 2HG2 THR B 581      91.860  84.070  44.250  1.00  0.00           H 
ATOM   4239 3HG2 THR B 581      91.330  83.240  42.850  1.00  0.00           H 
ATOM   4240  C   THR B 581      89.800  84.920  40.660  1.00  0.00           C 
ATOM   4241  O   THR B 581      90.230  83.800  40.350  1.00  0.00           O 
ATOM   4242  N   HSD B 582      88.530  85.220  40.340  1.00  0.00           N 
ATOM   4243  HN  HSD B 582      88.170  86.120  40.550  1.00  0.00           H 
ATOM   4244  CA  HSD B 582      87.740  84.300  39.470  1.00  0.00           C 
ATOM   4245  HA  HSD B 582      88.370  83.470  39.190  1.00  0.00           H 
ATOM   4246  CB  HSD B 582      86.500  83.640  40.230  1.00  0.00           C 
ATOM   4247  HB1 HSD B 582      85.800  84.380  40.680  1.00  0.00           H 
ATOM   4248  HB2 HSD B 582      85.890  83.090  39.480  1.00  0.00           H 
ATOM   4249  ND1 HSD B 582      86.590  81.330  41.320  1.00  0.00           N 
ATOM   4250  HD1 HSD B 582      86.090  80.890  40.580  1.00  0.00           H 
ATOM   4251  CG  HSD B 582      86.910  82.680  41.300  1.00  0.00           C 
ATOM   4252  CE1 HSD B 582      87.080  80.800  42.470  1.00  0.00           C 
ATOM   4253  HE1 HSD B 582      86.850  79.770  42.740  1.00  0.00           H 
ATOM   4254  NE2 HSD B 582      87.660  81.740  43.240  1.00  0.00           N 
ATOM   4255  CD2 HSD B 582      87.590  82.900  42.440  1.00  0.00           C 
ATOM   4256  HD2 HSD B 582      87.990  83.810  42.870  1.00  0.00           H 
ATOM   4257  C   HSD B 582      87.100  84.930  38.230  1.00  0.00           C 
ATOM   4258  O   HSD B 582      86.670  84.210  37.290  1.00  0.00           O 
ATOM   4259  N   TRP B 583      87.220  86.300  38.100  1.00  0.00           N 
ATOM   4260  HN  TRP B 583      87.420  86.930  38.850  1.00  0.00           H 
ATOM   4261  CA  TRP B 583      86.990  87.090  36.890  1.00  0.00           C 
ATOM   4262  HA  TRP B 583      86.640  86.480  36.070  1.00  0.00           H 
ATOM   4263  CB  TRP B 583      85.840  88.150  37.110  1.00  0.00           C 
ATOM   4264  HB1 TRP B 583      85.070  87.610  37.700  1.00  0.00           H 
ATOM   4265  HB2 TRP B 583      86.230  88.990  37.730  1.00  0.00           H 
ATOM   4266  CG  TRP B 583      85.280  88.560  35.820  1.00  0.00           C 
ATOM   4267  CD1 TRP B 583      84.560  87.720  34.980  1.00  0.00           C 
ATOM   4268  HD1 TRP B 583      84.150  86.750  35.200  1.00  0.00           H 
ATOM   4269  NE1 TRP B 583      84.170  88.460  33.900  1.00  0.00           N 
ATOM   4270  HE1 TRP B 583      83.770  88.030  33.120  1.00  0.00           H 
ATOM   4271  CE2 TRP B 583      84.690  89.680  33.960  1.00  0.00           C 
ATOM   4272  CD2 TRP B 583      85.390  89.850  35.200  1.00  0.00           C 
ATOM   4273  CE3 TRP B 583      85.870  91.070  35.630  1.00  0.00           C 
ATOM   4274  HE3 TRP B 583      86.360  91.220  36.580  1.00  0.00           H 
ATOM   4275  CZ3 TRP B 583      85.680  92.070  34.780  1.00  0.00           C 
ATOM   4276  HZ3 TRP B 583      85.910  93.040  35.190  1.00  0.00           H 
ATOM   4277  CZ2 TRP B 583      84.470  90.770  33.150  1.00  0.00           C 
ATOM   4278  HZ2 TRP B 583      83.870  90.560  32.280  1.00  0.00           H 
ATOM   4279  CH2 TRP B 583      85.080  91.980  33.530  1.00  0.00           C 
ATOM   4280  HH2 TRP B 583      85.000  92.840  32.880  1.00  0.00           H 
ATOM   4281  C   TRP B 583      88.320  87.720  36.400  1.00  0.00           C 
ATOM   4282  O   TRP B 583      88.360  88.550  35.510  1.00  0.00           O 
ATOM   4283  N   ARG B 584      89.470  87.320  37.030  1.00  0.00           N 
ATOM   4284  HN  ARG B 584      89.450  86.520  37.630  1.00  0.00           H 
ATOM   4285  CA  ARG B 584      90.760  87.940  36.790  1.00  0.00           C 
ATOM   4286  HA  ARG B 584      90.930  88.040  35.730  1.00  0.00           H 
ATOM   4287  CB  ARG B 584      90.940  89.260  37.630  1.00  0.00           C 
ATOM   4288  HB1 ARG B 584      89.960  89.760  37.510  1.00  0.00           H 
ATOM   4289  HB2 ARG B 584      90.980  89.050  38.720  1.00  0.00           H 
ATOM   4290  CG  ARG B 584      92.160  90.190  37.410  1.00  0.00           C 
ATOM   4291  HG1 ARG B 584      91.960  91.070  38.060  1.00  0.00           H 
ATOM   4292  HG2 ARG B 584      93.090  89.660  37.710  1.00  0.00           H 
ATOM   4293  CD  ARG B 584      92.280  90.660  35.900  1.00  0.00           C 
ATOM   4294  HD1 ARG B 584      93.210  91.270  35.850  1.00  0.00           H 
ATOM   4295  HD2 ARG B 584      92.310  89.760  35.250  1.00  0.00           H 
ATOM   4296  NE  ARG B 584      91.090  91.490  35.480  1.00  0.00           N 
ATOM   4297  HE  ARG B 584      90.430  91.860  36.140  1.00  0.00           H 
ATOM   4298  CZ  ARG B 584      90.880  91.770  34.190  1.00  0.00           C 
ATOM   4299  NH1 ARG B 584      89.780  92.420  33.840  1.00  0.00           N 
ATOM   4300 1HH1 ARG B 584      89.310  92.940  34.550  1.00  0.00           H 
ATOM   4301 2HH1 ARG B 584      89.970  92.800  32.930  1.00  0.00           H 
ATOM   4302  NH2 ARG B 584      91.630  91.300  33.220  1.00  0.00           N 
ATOM   4303 1HH2 ARG B 584      92.430  90.750  33.480  1.00  0.00           H 
ATOM   4304 2HH2 ARG B 584      91.540  91.550  32.260  1.00  0.00           H 
ATOM   4305  C   ARG B 584      91.610  86.810  37.360  1.00  0.00           C 
ATOM   4306  O   ARG B 584      91.080  85.970  37.980  1.00  0.00           O 
ATOM   4307  N   VAL B 585      92.940  86.820  37.190  1.00  0.00           N 
ATOM   4308  HN  VAL B 585      93.230  87.670  36.770  1.00  0.00           H 
ATOM   4309  CA  VAL B 585      93.980  85.920  37.700  1.00  0.00           C 
ATOM   4310  HA  VAL B 585      94.560  85.690  36.820  1.00  0.00           H 
ATOM   4311  CB  VAL B 585      95.090  86.690  38.470  1.00  0.00           C 
ATOM   4312  HB  VAL B 585      95.590  87.360  37.740  1.00  0.00           H 
ATOM   4313  CG1 VAL B 585      94.440  87.460  39.600  1.00  0.00           C 
ATOM   4314 1HG1 VAL B 585      94.300  86.680  40.380  1.00  0.00           H 
ATOM   4315 2HG1 VAL B 585      95.150  88.240  39.950  1.00  0.00           H 
ATOM   4316 3HG1 VAL B 585      93.420  87.880  39.530  1.00  0.00           H 
ATOM   4317  CG2 VAL B 585      96.300  85.800  38.790  1.00  0.00           C 
ATOM   4318 1HG2 VAL B 585      96.190  85.360  39.800  1.00  0.00           H 
ATOM   4319 2HG2 VAL B 585      96.490  84.990  38.050  1.00  0.00           H 
ATOM   4320 3HG2 VAL B 585      97.120  86.540  38.860  1.00  0.00           H 
ATOM   4321  C   VAL B 585      93.680  84.620  38.390  1.00  0.00           C 
ATOM   4322  O   VAL B 585      93.680  84.490  39.590  1.00  0.00           O 
ATOM   4323  N   ALA B 586      93.540  83.620  37.550  1.00  0.00           N 
ATOM   4324  HN  ALA B 586      93.540  83.710  36.560  1.00  0.00           H 
ATOM   4325  CA  ALA B 586      93.300  82.300  38.020  1.00  0.00           C 
ATOM   4326  HA  ALA B 586      93.320  82.240  39.100  1.00  0.00           H 
ATOM   4327  CB  ALA B 586      91.930  81.910  37.570  1.00  0.00           C 
ATOM   4328  HB1 ALA B 586      91.820  80.810  37.630  1.00  0.00           H 
ATOM   4329  HB2 ALA B 586      91.110  82.250  38.240  1.00  0.00           H 
ATOM   4330  HB3 ALA B 586      91.680  82.090  36.500  1.00  0.00           H 
ATOM   4331  C   ALA B 586      94.340  81.390  37.470  1.00  0.00           C 
ATOM   4332  O   ALA B 586      94.810  80.430  38.100  1.00  0.00           O 
ATOM   4333  N   HSD B 587      94.820  81.620  36.230  1.00  0.00           N 
ATOM   4334  HN  HSD B 587      94.440  82.290  35.600  1.00  0.00           H 
ATOM   4335  CA  HSD B 587      95.990  80.900  35.670  1.00  0.00           C 
ATOM   4336  HA  HSD B 587      96.140  79.970  36.210  1.00  0.00           H 
ATOM   4337  CB  HSD B 587      95.670  80.600  34.190  1.00  0.00           C 
ATOM   4338  HB1 HSD B 587      94.840  79.860  34.210  1.00  0.00           H 
ATOM   4339  HB2 HSD B 587      95.180  81.500  33.760  1.00  0.00           H 
ATOM   4340  ND1 HSD B 587      97.390  78.740  33.920  1.00  0.00           N 
ATOM   4341  HD1 HSD B 587      97.520  78.560  34.890  1.00  0.00           H 
ATOM   4342  CG  HSD B 587      96.670  79.780  33.360  1.00  0.00           C 
ATOM   4343  CE1 HSD B 587      98.050  78.120  32.900  1.00  0.00           C 
ATOM   4344  HE1 HSD B 587      98.410  77.120  33.140  1.00  0.00           H 
ATOM   4345  NE2 HSD B 587      97.910  78.760  31.750  1.00  0.00           N 
ATOM   4346  CD2 HSD B 587      97.060  79.790  32.040  1.00  0.00           C 
ATOM   4347  HD2 HSD B 587      96.600  80.390  31.260  1.00  0.00           H 
ATOM   4348  C   HSD B 587      97.320  81.590  35.680  1.00  0.00           C 
ATOM   4349  O   HSD B 587      98.390  80.930  35.620  1.00  0.00           O 
ATOM   4350  N   GLU B 588      97.280  82.930  35.890  1.00  0.00           N 
ATOM   4351  HN  GLU B 588      96.380  83.350  35.810  1.00  0.00           H 
ATOM   4352  CA  GLU B 588      98.490  83.750  35.930  1.00  0.00           C 
ATOM   4353  HA  GLU B 588      99.180  83.430  35.160  1.00  0.00           H 
ATOM   4354  CB  GLU B 588      98.090  85.290  35.720  1.00  0.00           C 
ATOM   4355  HB1 GLU B 588      98.190  85.450  34.630  1.00  0.00           H 
ATOM   4356  HB2 GLU B 588      97.030  85.510  35.970  1.00  0.00           H 
ATOM   4357  CG  GLU B 588      98.990  86.380  36.280  1.00  0.00           C 
ATOM   4358  HG1 GLU B 588      98.830  86.600  37.360  1.00  0.00           H 
ATOM   4359  HG2 GLU B 588     100.060  86.140  36.100  1.00  0.00           H 
ATOM   4360  CD  GLU B 588      98.820  87.750  35.590  1.00  0.00           C 
ATOM   4361  OE1 GLU B 588      98.080  87.920  34.530  1.00  0.00           O 
ATOM   4362  OE2 GLU B 588      99.590  88.650  35.970  1.00  0.00           O 
ATOM   4363  C   GLU B 588      99.280  83.510  37.180  1.00  0.00           C 
ATOM   4364  O   GLU B 588     100.490  83.680  37.130  1.00  0.00           O 
ATOM   4365  N   ARG B 589      98.680  83.030  38.280  1.00  0.00           N 
ATOM   4366  HN  ARG B 589      97.690  82.990  38.220  1.00  0.00           H 
ATOM   4367  CA  ARG B 589      99.350  82.510  39.470  1.00  0.00           C 
ATOM   4368  HA  ARG B 589      99.990  83.350  39.720  1.00  0.00           H 
ATOM   4369  CB  ARG B 589      98.420  82.210  40.610  1.00  0.00           C 
ATOM   4370  HB1 ARG B 589      99.030  82.100  41.530  1.00  0.00           H 
ATOM   4371  HB2 ARG B 589      97.780  83.100  40.800  1.00  0.00           H 
ATOM   4372  CG  ARG B 589      97.420  81.050  40.370  1.00  0.00           C 
ATOM   4373  HG1 ARG B 589      96.570  81.280  41.050  1.00  0.00           H 
ATOM   4374  HG2 ARG B 589      97.100  81.160  39.310  1.00  0.00           H 
ATOM   4375  CD  ARG B 589      97.860  79.550  40.740  1.00  0.00           C 
ATOM   4376  HD1 ARG B 589      98.780  79.310  40.170  1.00  0.00           H 
ATOM   4377  HD2 ARG B 589      98.020  79.300  41.810  1.00  0.00           H 
ATOM   4378  NE  ARG B 589      96.770  78.590  40.320  1.00  0.00           N 
ATOM   4379  HE  ARG B 589      96.950  77.900  39.620  1.00  0.00           H 
ATOM   4380  CZ  ARG B 589      95.540  78.580  40.840  1.00  0.00           C 
ATOM   4381  NH1 ARG B 589      95.240  79.160  42.000  1.00  0.00           N 
ATOM   4382 1HH1 ARG B 589      96.010  79.550  42.500  1.00  0.00           H 
ATOM   4383 2HH1 ARG B 589      94.390  78.950  42.480  1.00  0.00           H 
ATOM   4384  NH2 ARG B 589      94.630  77.750  40.330  1.00  0.00           N 
ATOM   4385 1HH2 ARG B 589      94.700  77.500  39.360  1.00  0.00           H 
ATOM   4386 2HH2 ARG B 589      93.720  77.630  40.720  1.00  0.00           H 
ATOM   4387  C   ARG B 589     100.250  81.310  39.210  1.00  0.00           C 
ATOM   4388  O   ARG B 589     101.120  80.980  40.000  1.00  0.00           O 
ATOM   4389  N   MET C 454      88.190  52.290  71.700  1.00  0.00           N 
ATOM   4390  HN  MET C 454      88.530  52.310  72.640  1.00  0.00           H 
ATOM   4391  CA  MET C 454      86.740  52.420  71.460  1.00  0.00           C 
ATOM   4392  HA  MET C 454      86.350  51.710  70.740  1.00  0.00           H 
ATOM   4393  CB  MET C 454      85.880  52.640  72.750  1.00  0.00           C 
ATOM   4394  HB1 MET C 454      86.240  53.400  73.470  1.00  0.00           H 
ATOM   4395  HB2 MET C 454      84.820  52.860  72.510  1.00  0.00           H 
ATOM   4396  CG  MET C 454      85.800  51.340  73.570  1.00  0.00           C 
ATOM   4397  HG1 MET C 454      85.460  50.580  72.840  1.00  0.00           H 
ATOM   4398  HG2 MET C 454      86.790  51.010  73.940  1.00  0.00           H 
ATOM   4399  SD  MET C 454      84.720  51.420  74.980  1.00  0.00           S 
ATOM   4400  CE  MET C 454      84.800  49.620  75.300  1.00  0.00           C 
ATOM   4401  HE1 MET C 454      84.360  49.050  74.460  1.00  0.00           H 
ATOM   4402  HE2 MET C 454      85.840  49.330  75.550  1.00  0.00           H 
ATOM   4403  HE3 MET C 454      84.070  49.450  76.130  1.00  0.00           H 
ATOM   4404  C   MET C 454      86.420  53.760  70.810  1.00  0.00           C 
ATOM   4405  O   MET C 454      85.610  53.830  69.920  1.00  0.00           O 
ATOM   4406  N   SER C 455      87.110  54.840  71.270  1.00  0.00           N 
ATOM   4407  HN  SER C 455      87.780  54.790  72.010  1.00  0.00           H 
ATOM   4408  CA  SER C 455      86.890  56.180  70.710  1.00  0.00           C 
ATOM   4409  HA  SER C 455      85.890  56.500  70.950  1.00  0.00           H 
ATOM   4410  CB  SER C 455      87.710  57.250  71.330  1.00  0.00           C 
ATOM   4411  HB1 SER C 455      88.810  57.100  71.310  1.00  0.00           H 
ATOM   4412  HB2 SER C 455      87.590  58.260  70.890  1.00  0.00           H 
ATOM   4413  OG  SER C 455      87.390  57.360  72.720  1.00  0.00           O 
ATOM   4414  HG1 SER C 455      87.620  56.540  73.170  1.00  0.00           H 
ATOM   4415  C   SER C 455      87.160  56.270  69.240  1.00  0.00           C 
ATOM   4416  O   SER C 455      86.530  56.940  68.450  1.00  0.00           O 
ATOM   4417  N   PHE C 456      88.310  55.570  68.880  1.00  0.00           N 
ATOM   4418  HN  PHE C 456      88.870  55.120  69.570  1.00  0.00           H 
ATOM   4419  CA  PHE C 456      88.640  55.400  67.430  1.00  0.00           C 
ATOM   4420  HA  PHE C 456      88.610  56.370  66.960  1.00  0.00           H 
ATOM   4421  CB  PHE C 456      90.000  54.580  67.250  1.00  0.00           C 
ATOM   4422  HB1 PHE C 456      90.120  53.810  68.040  1.00  0.00           H 
ATOM   4423  HB2 PHE C 456      90.040  54.010  66.300  1.00  0.00           H 
ATOM   4424  CG  PHE C 456      91.220  55.410  67.360  1.00  0.00           C 
ATOM   4425  CD1 PHE C 456      91.370  56.520  66.520  1.00  0.00           C 
ATOM   4426  HD1 PHE C 456      90.610  56.620  65.760  1.00  0.00           H 
ATOM   4427  CE1 PHE C 456      92.560  57.290  66.450  1.00  0.00           C 
ATOM   4428  HE1 PHE C 456      92.680  58.090  65.740  1.00  0.00           H 
ATOM   4429  CZ  PHE C 456      93.570  56.950  67.350  1.00  0.00           C 
ATOM   4430  HZ  PHE C 456      94.500  57.480  67.180  1.00  0.00           H 
ATOM   4431  CD2 PHE C 456      92.270  55.160  68.330  1.00  0.00           C 
ATOM   4432  HD2 PHE C 456      92.120  54.320  68.990  1.00  0.00           H 
ATOM   4433  CE2 PHE C 456      93.440  55.900  68.300  1.00  0.00           C 
ATOM   4434  HE2 PHE C 456      94.240  55.830  69.030  1.00  0.00           H 
ATOM   4435  C   PHE C 456      87.650  54.680  66.640  1.00  0.00           C 
ATOM   4436  O   PHE C 456      87.200  55.120  65.600  1.00  0.00           O 
ATOM   4437  N   ALA C 457      87.120  53.570  67.190  1.00  0.00           N 
ATOM   4438  HN  ALA C 457      87.480  53.120  68.010  1.00  0.00           H 
ATOM   4439  CA  ALA C 457      86.130  52.770  66.540  1.00  0.00           C 
ATOM   4440  HA  ALA C 457      86.470  52.750  65.510  1.00  0.00           H 
ATOM   4441  CB  ALA C 457      86.130  51.310  67.100  1.00  0.00           C 
ATOM   4442  HB1 ALA C 457      85.520  50.700  66.400  1.00  0.00           H 
ATOM   4443  HB2 ALA C 457      87.150  50.880  67.110  1.00  0.00           H 
ATOM   4444  HB3 ALA C 457      85.650  51.280  68.100  1.00  0.00           H 
ATOM   4445  C   ALA C 457      84.710  53.420  66.500  1.00  0.00           C 
ATOM   4446  O   ALA C 457      84.010  53.140  65.530  1.00  0.00           O 
ATOM   4447  N   LEU C 458      84.200  54.160  67.510  1.00  0.00           N 
ATOM   4448  HN  LEU C 458      84.580  54.180  68.430  1.00  0.00           H 
ATOM   4449  CA  LEU C 458      82.930  54.860  67.330  1.00  0.00           C 
ATOM   4450  HA  LEU C 458      82.240  54.070  67.070  1.00  0.00           H 
ATOM   4451  CB  LEU C 458      82.570  55.790  68.600  1.00  0.00           C 
ATOM   4452  HB1 LEU C 458      83.510  56.230  69.000  1.00  0.00           H 
ATOM   4453  HB2 LEU C 458      81.900  56.590  68.200  1.00  0.00           H 
ATOM   4454  CG  LEU C 458      81.750  55.050  69.670  1.00  0.00           C 
ATOM   4455  HG  LEU C 458      81.360  55.850  70.330  1.00  0.00           H 
ATOM   4456  CD1 LEU C 458      80.510  54.280  69.220  1.00  0.00           C 
ATOM   4457 1HD1 LEU C 458      79.930  54.050  70.140  1.00  0.00           H 
ATOM   4458 2HD1 LEU C 458      79.920  54.960  68.570  1.00  0.00           H 
ATOM   4459 3HD1 LEU C 458      80.760  53.290  68.780  1.00  0.00           H 
ATOM   4460  CD2 LEU C 458      82.470  53.900  70.520  1.00  0.00           C 
ATOM   4461 1HD2 LEU C 458      81.870  53.630  71.410  1.00  0.00           H 
ATOM   4462 2HD2 LEU C 458      82.630  53.000  69.890  1.00  0.00           H 
ATOM   4463 3HD2 LEU C 458      83.420  54.350  70.870  1.00  0.00           H 
ATOM   4464  C   LEU C 458      83.020  55.740  66.070  1.00  0.00           C 
ATOM   4465  O   LEU C 458      82.180  55.680  65.180  1.00  0.00           O 
ATOM   4466  N   VAL C 459      84.090  56.530  66.050  1.00  0.00           N 
ATOM   4467  HN  VAL C 459      84.780  56.510  66.770  1.00  0.00           H 
ATOM   4468  CA  VAL C 459      84.370  57.400  64.920  1.00  0.00           C 
ATOM   4469  HA  VAL C 459      83.500  58.030  64.830  1.00  0.00           H 
ATOM   4470  CB  VAL C 459      85.620  58.250  65.240  1.00  0.00           C 
ATOM   4471  HB  VAL C 459      86.540  57.670  65.450  1.00  0.00           H 
ATOM   4472  CG1 VAL C 459      85.980  59.170  64.080  1.00  0.00           C 
ATOM   4473 1HG1 VAL C 459      86.640  59.940  64.530  1.00  0.00           H 
ATOM   4474 2HG1 VAL C 459      86.350  58.640  63.180  1.00  0.00           H 
ATOM   4475 3HG1 VAL C 459      85.090  59.690  63.680  1.00  0.00           H 
ATOM   4476  CG2 VAL C 459      85.280  59.080  66.540  1.00  0.00           C 
ATOM   4477 1HG2 VAL C 459      86.130  59.690  66.910  1.00  0.00           H 
ATOM   4478 2HG2 VAL C 459      84.480  59.840  66.380  1.00  0.00           H 
ATOM   4479 3HG2 VAL C 459      84.900  58.400  67.330  1.00  0.00           H 
ATOM   4480  C   VAL C 459      84.580  56.620  63.600  1.00  0.00           C 
ATOM   4481  O   VAL C 459      83.970  56.860  62.580  1.00  0.00           O 
ATOM   4482  N   LEU C 460      85.500  55.610  63.470  1.00  0.00           N 
ATOM   4483  HN  LEU C 460      86.070  55.360  64.250  1.00  0.00           H 
ATOM   4484  CA  LEU C 460      85.760  54.900  62.180  1.00  0.00           C 
ATOM   4485  HA  LEU C 460      85.920  55.620  61.390  1.00  0.00           H 
ATOM   4486  CB  LEU C 460      87.090  54.090  62.240  1.00  0.00           C 
ATOM   4487  HB1 LEU C 460      87.030  53.490  63.170  1.00  0.00           H 
ATOM   4488  HB2 LEU C 460      87.100  53.280  61.480  1.00  0.00           H 
ATOM   4489  CG  LEU C 460      88.440  54.880  62.070  1.00  0.00           C 
ATOM   4490  HG  LEU C 460      88.360  55.540  61.180  1.00  0.00           H 
ATOM   4491  CD1 LEU C 460      88.900  55.800  63.230  1.00  0.00           C 
ATOM   4492 1HD1 LEU C 460      89.790  56.420  63.000  1.00  0.00           H 
ATOM   4493 2HD1 LEU C 460      88.080  56.460  63.580  1.00  0.00           H 
ATOM   4494 3HD1 LEU C 460      89.220  55.100  64.040  1.00  0.00           H 
ATOM   4495  CD2 LEU C 460      89.600  54.040  61.600  1.00  0.00           C 
ATOM   4496 1HD2 LEU C 460      90.500  54.650  61.390  1.00  0.00           H 
ATOM   4497 2HD2 LEU C 460      89.840  53.250  62.340  1.00  0.00           H 
ATOM   4498 3HD2 LEU C 460      89.500  53.470  60.650  1.00  0.00           H 
ATOM   4499  C   LEU C 460      84.570  54.000  61.800  1.00  0.00           C 
ATOM   4500  O   LEU C 460      84.250  53.950  60.620  1.00  0.00           O 
ATOM   4501  N   GLY C 461      83.840  53.570  62.780  1.00  0.00           N 
ATOM   4502  HN  GLY C 461      84.150  53.870  63.680  1.00  0.00           H 
ATOM   4503  CA  GLY C 461      82.700  52.660  62.790  1.00  0.00           C 
ATOM   4504  HA1 GLY C 461      82.950  51.750  62.270  1.00  0.00           H 
ATOM   4505  HA2 GLY C 461      82.400  52.620  63.830  1.00  0.00           H 
ATOM   4506  C   GLY C 461      81.600  53.340  62.090  1.00  0.00           C 
ATOM   4507  O   GLY C 461      81.150  52.990  61.040  1.00  0.00           O 
ATOM   4508  N   TRP C 462      81.130  54.470  62.690  1.00  0.00           N 
ATOM   4509  HN  TRP C 462      81.500  54.770  63.570  1.00  0.00           H 
ATOM   4510  CA  TRP C 462      80.200  55.330  61.960  1.00  0.00           C 
ATOM   4511  HA  TRP C 462      79.270  54.820  61.780  1.00  0.00           H 
ATOM   4512  CB  TRP C 462      79.750  56.550  62.920  1.00  0.00           C 
ATOM   4513  HB1 TRP C 462      80.670  56.690  63.530  1.00  0.00           H 
ATOM   4514  HB2 TRP C 462      79.520  57.520  62.440  1.00  0.00           H 
ATOM   4515  CG  TRP C 462      78.650  56.220  63.870  1.00  0.00           C 
ATOM   4516  CD1 TRP C 462      78.800  55.960  65.220  1.00  0.00           C 
ATOM   4517  HD1 TRP C 462      79.720  56.040  65.780  1.00  0.00           H 
ATOM   4518  NE1 TRP C 462      77.620  55.490  65.790  1.00  0.00           N 
ATOM   4519  HE1 TRP C 462      77.470  54.970  66.600  1.00  0.00           H 
ATOM   4520  CE2 TRP C 462      76.620  55.540  64.830  1.00  0.00           C 
ATOM   4521  CD2 TRP C 462      77.240  56.010  63.610  1.00  0.00           C 
ATOM   4522  CE3 TRP C 462      76.430  56.150  62.480  1.00  0.00           C 
ATOM   4523  HE3 TRP C 462      76.750  56.500  61.510  1.00  0.00           H 
ATOM   4524  CZ3 TRP C 462      75.050  55.910  62.570  1.00  0.00           C 
ATOM   4525  HZ3 TRP C 462      74.330  56.080  61.780  1.00  0.00           H 
ATOM   4526  CZ2 TRP C 462      75.290  55.130  64.850  1.00  0.00           C 
ATOM   4527  HZ2 TRP C 462      74.880  54.670  65.740  1.00  0.00           H 
ATOM   4528  CH2 TRP C 462      74.520  55.320  63.720  1.00  0.00           C 
ATOM   4529  HH2 TRP C 462      73.460  55.110  63.820  1.00  0.00           H 
ATOM   4530  C   TRP C 462      80.620  56.000  60.690  1.00  0.00           C 
ATOM   4531  O   TRP C 462      79.920  56.000  59.720  1.00  0.00           O 
ATOM   4532  N   CYS C 463      81.860  56.490  60.580  1.00  0.00           N 
ATOM   4533  HN  CYS C 463      82.520  56.360  61.320  1.00  0.00           H 
ATOM   4534  CA  CYS C 463      82.290  57.220  59.400  1.00  0.00           C 
ATOM   4535  HA  CYS C 463      81.470  57.910  59.240  1.00  0.00           H 
ATOM   4536  CB  CYS C 463      83.550  58.070  59.620  1.00  0.00           C 
ATOM   4537  HB1 CYS C 463      84.360  57.540  60.170  1.00  0.00           H 
ATOM   4538  HB2 CYS C 463      83.900  58.450  58.640  1.00  0.00           H 
ATOM   4539  SG  CYS C 463      83.180  59.600  60.550  1.00  0.00           S 
ATOM   4540  HG1 CYS C 463      83.160  59.130  61.790  1.00  0.00           H 
ATOM   4541  C   CYS C 463      82.350  56.410  58.070  1.00  0.00           C 
ATOM   4542  O   CYS C 463      82.240  56.890  56.930  1.00  0.00           O 
ATOM   4543  N   ASN C 464      82.340  55.100  58.240  1.00  0.00           N 
ATOM   4544  HN  ASN C 464      82.470  54.720  59.150  1.00  0.00           H 
ATOM   4545  CA  ASN C 464      82.100  54.090  57.060  1.00  0.00           C 
ATOM   4546  HA  ASN C 464      82.710  54.370  56.220  1.00  0.00           H 
ATOM   4547  CB  ASN C 464      82.520  52.650  57.560  1.00  0.00           C 
ATOM   4548  HB1 ASN C 464      82.030  52.610  58.560  1.00  0.00           H 
ATOM   4549  HB2 ASN C 464      82.260  51.770  56.940  1.00  0.00           H 
ATOM   4550  CG  ASN C 464      83.990  52.500  57.740  1.00  0.00           C 
ATOM   4551  OD1 ASN C 464      84.780  53.170  57.000  1.00  0.00           O 
ATOM   4552  ND2 ASN C 464      84.430  51.720  58.780  1.00  0.00           N 
ATOM   4553 1HD2 ASN C 464      83.730  51.310  59.360  1.00  0.00           H 
ATOM   4554 2HD2 ASN C 464      85.390  51.740  59.050  1.00  0.00           H 
ATOM   4555  C   ASN C 464      80.680  54.100  56.620  1.00  0.00           C 
ATOM   4556  O   ASN C 464      80.400  53.680  55.490  1.00  0.00           O 
ATOM   4557  N   VAL C 465      79.740  54.720  57.380  1.00  0.00           N 
ATOM   4558  HN  VAL C 465      79.900  54.980  58.330  1.00  0.00           H 
ATOM   4559  CA  VAL C 465      78.320  54.670  57.000  1.00  0.00           C 
ATOM   4560  HA  VAL C 465      78.150  53.730  56.500  1.00  0.00           H 
ATOM   4561  CB  VAL C 465      77.300  54.840  58.170  1.00  0.00           C 
ATOM   4562  HB  VAL C 465      77.680  55.790  58.590  1.00  0.00           H 
ATOM   4563  CG1 VAL C 465      75.840  55.020  57.820  1.00  0.00           C 
ATOM   4564 1HG1 VAL C 465      75.430  54.100  57.360  1.00  0.00           H 
ATOM   4565 2HG1 VAL C 465      75.150  55.170  58.680  1.00  0.00           H 
ATOM   4566 3HG1 VAL C 465      75.520  55.880  57.190  1.00  0.00           H 
ATOM   4567  CG2 VAL C 465      77.460  53.850  59.260  1.00  0.00           C 
ATOM   4568 1HG2 VAL C 465      77.440  52.810  58.870  1.00  0.00           H 
ATOM   4569 2HG2 VAL C 465      78.470  53.930  59.710  1.00  0.00           H 
ATOM   4570 3HG2 VAL C 465      76.700  53.810  60.070  1.00  0.00           H 
ATOM   4571  C   VAL C 465      78.100  55.750  55.940  1.00  0.00           C 
ATOM   4572  O   VAL C 465      77.220  55.590  55.070  1.00  0.00           O 
ATOM   4573  N   MET C 466      78.950  56.780  55.850  1.00  0.00           N 
ATOM   4574  HN  MET C 466      79.690  56.880  56.500  1.00  0.00           H 
ATOM   4575  CA  MET C 466      79.050  57.710  54.750  1.00  0.00           C 
ATOM   4576  HA  MET C 466      78.120  58.270  54.710  1.00  0.00           H 
ATOM   4577  CB  MET C 466      80.200  58.760  55.050  1.00  0.00           C 
ATOM   4578  HB1 MET C 466      81.200  58.290  55.050  1.00  0.00           H 
ATOM   4579  HB2 MET C 466      80.100  59.660  54.400  1.00  0.00           H 
ATOM   4580  CG  MET C 466      80.110  59.330  56.490  1.00  0.00           C 
ATOM   4581  HG1 MET C 466      79.120  59.790  56.670  1.00  0.00           H 
ATOM   4582  HG2 MET C 466      80.200  58.410  57.110  1.00  0.00           H 
ATOM   4583  SD  MET C 466      81.420  60.460  57.100  1.00  0.00           S 
ATOM   4584  CE  MET C 466      81.240  61.920  56.150  1.00  0.00           C 
ATOM   4585  HE1 MET C 466      80.220  62.310  56.340  1.00  0.00           H 
ATOM   4586  HE2 MET C 466      81.980  62.680  56.470  1.00  0.00           H 
ATOM   4587  HE3 MET C 466      81.310  61.730  55.060  1.00  0.00           H 
ATOM   4588  C   MET C 466      79.420  57.090  53.420  1.00  0.00           C 
ATOM   4589  O   MET C 466      79.060  57.560  52.340  1.00  0.00           O 
ATOM   4590  N   TYR C 467      80.150  55.950  53.430  1.00  0.00           N 
ATOM   4591  HN  TYR C 467      80.260  55.500  54.310  1.00  0.00           H 
ATOM   4592  CA  TYR C 467      80.480  55.240  52.220  1.00  0.00           C 
ATOM   4593  HA  TYR C 467      81.030  55.910  51.570  1.00  0.00           H 
ATOM   4594  CB  TYR C 467      81.550  54.180  52.460  1.00  0.00           C 
ATOM   4595  HB1 TYR C 467      82.420  54.500  53.080  1.00  0.00           H 
ATOM   4596  HB2 TYR C 467      81.020  53.450  53.110  1.00  0.00           H 
ATOM   4597  CG  TYR C 467      81.960  53.420  51.300  1.00  0.00           C 
ATOM   4598  CD1 TYR C 467      82.930  54.040  50.490  1.00  0.00           C 
ATOM   4599  HD1 TYR C 467      83.160  55.060  50.760  1.00  0.00           H 
ATOM   4600  CE1 TYR C 467      83.440  53.380  49.350  1.00  0.00           C 
ATOM   4601  HE1 TYR C 467      84.100  53.890  48.670  1.00  0.00           H 
ATOM   4602  CZ  TYR C 467      83.030  52.090  49.040  1.00  0.00           C 
ATOM   4603  OH  TYR C 467      83.610  51.450  47.970  1.00  0.00           O 
ATOM   4604  HH  TYR C 467      83.590  50.510  48.170  1.00  0.00           H 
ATOM   4605  CD2 TYR C 467      81.670  52.070  51.080  1.00  0.00           C 
ATOM   4606  HD2 TYR C 467      80.980  51.520  51.690  1.00  0.00           H 
ATOM   4607  CE2 TYR C 467      82.120  51.430  49.870  1.00  0.00           C 
ATOM   4608  HE2 TYR C 467      81.900  50.390  49.700  1.00  0.00           H 
ATOM   4609  C   TYR C 467      79.290  54.600  51.440  1.00  0.00           C 
ATOM   4610  O   TYR C 467      79.210  54.640  50.200  1.00  0.00           O 
ATOM   4611  N   PHE C 468      78.250  54.140  52.130  1.00  0.00           N 
ATOM   4612  HN  PHE C 468      78.340  54.320  53.110  1.00  0.00           H 
ATOM   4613  CA  PHE C 468      77.090  53.410  51.640  1.00  0.00           C 
ATOM   4614  HA  PHE C 468      77.280  52.680  50.870  1.00  0.00           H 
ATOM   4615  CB  PHE C 468      76.420  52.580  52.740  1.00  0.00           C 
ATOM   4616  HB1 PHE C 468      76.270  53.310  53.560  1.00  0.00           H 
ATOM   4617  HB2 PHE C 468      75.430  52.130  52.510  1.00  0.00           H 
ATOM   4618  CG  PHE C 468      77.220  51.330  53.140  1.00  0.00           C 
ATOM   4619  CD1 PHE C 468      77.130  50.210  52.250  1.00  0.00           C 
ATOM   4620  HD1 PHE C 468      76.570  50.320  51.340  1.00  0.00           H 
ATOM   4621  CE1 PHE C 468      77.850  48.970  52.550  1.00  0.00           C 
ATOM   4622  HE1 PHE C 468      77.740  48.090  51.940  1.00  0.00           H 
ATOM   4623  CZ  PHE C 468      78.650  48.960  53.670  1.00  0.00           C 
ATOM   4624  HZ  PHE C 468      79.390  48.180  53.790  1.00  0.00           H 
ATOM   4625  CD2 PHE C 468      78.000  51.250  54.340  1.00  0.00           C 
ATOM   4626  HD2 PHE C 468      78.200  52.070  55.020  1.00  0.00           H 
ATOM   4627  CE2 PHE C 468      78.730  50.040  54.600  1.00  0.00           C 
ATOM   4628  HE2 PHE C 468      79.210  49.810  55.540  1.00  0.00           H 
ATOM   4629  C   PHE C 468      76.030  54.390  51.030  1.00  0.00           C 
ATOM   4630  O   PHE C 468      75.060  54.100  50.280  1.00  0.00           O 
ATOM   4631  N   ALA C 469      76.170  55.720  51.290  1.00  0.00           N 
ATOM   4632  HN  ALA C 469      76.920  56.010  51.880  1.00  0.00           H 
ATOM   4633  CA  ALA C 469      75.500  56.830  50.630  1.00  0.00           C 
ATOM   4634  HA  ALA C 469      74.490  56.870  51.000  1.00  0.00           H 
ATOM   4635  CB  ALA C 469      76.320  58.130  51.040  1.00  0.00           C 
ATOM   4636  HB1 ALA C 469      76.070  59.110  50.570  1.00  0.00           H 
ATOM   4637  HB2 ALA C 469      76.200  58.090  52.140  1.00  0.00           H 
ATOM   4638  HB3 ALA C 469      77.390  58.030  50.750  1.00  0.00           H 
ATOM   4639  C   ALA C 469      75.310  56.840  49.090  1.00  0.00           C 
ATOM   4640  O   ALA C 469      74.270  57.180  48.560  1.00  0.00           O 
ATOM   4641  N   ARG C 470      76.270  56.240  48.330  1.00  0.00           N 
ATOM   4642  HN  ARG C 470      77.040  55.850  48.830  1.00  0.00           H 
ATOM   4643  CA  ARG C 470      76.360  56.120  46.890  1.00  0.00           C 
ATOM   4644  HA  ARG C 470      76.490  57.060  46.370  1.00  0.00           H 
ATOM   4645  CB  ARG C 470      77.700  55.410  46.480  1.00  0.00           C 
ATOM   4646  HB1 ARG C 470      77.720  55.400  45.370  1.00  0.00           H 
ATOM   4647  HB2 ARG C 470      78.520  56.080  46.800  1.00  0.00           H 
ATOM   4648  CG  ARG C 470      77.910  54.030  47.060  1.00  0.00           C 
ATOM   4649  HG1 ARG C 470      77.870  54.100  48.170  1.00  0.00           H 
ATOM   4650  HG2 ARG C 470      77.070  53.450  46.620  1.00  0.00           H 
ATOM   4651  CD  ARG C 470      79.240  53.380  46.690  1.00  0.00           C 
ATOM   4652  HD1 ARG C 470      79.370  52.280  46.790  1.00  0.00           H 
ATOM   4653  HD2 ARG C 470      79.500  53.540  45.620  1.00  0.00           H 
ATOM   4654  NE  ARG C 470      80.220  54.060  47.570  1.00  0.00           N 
ATOM   4655  HE  ARG C 470      80.000  54.300  48.510  1.00  0.00           H 
ATOM   4656  CZ  ARG C 470      81.350  54.690  47.130  1.00  0.00           C 
ATOM   4657  NH1 ARG C 470      81.800  54.430  45.950  1.00  0.00           N 
ATOM   4658 1HH1 ARG C 470      81.710  53.500  45.600  1.00  0.00           H 
ATOM   4659 2HH1 ARG C 470      82.600  54.990  45.730  1.00  0.00           H 
ATOM   4660  NH2 ARG C 470      81.870  55.650  47.850  1.00  0.00           N 
ATOM   4661 1HH2 ARG C 470      81.540  55.780  48.780  1.00  0.00           H 
ATOM   4662 2HH2 ARG C 470      82.640  56.140  47.450  1.00  0.00           H 
ATOM   4663  C   ARG C 470      75.190  55.370  46.190  1.00  0.00           C 
ATOM   4664  O   ARG C 470      74.780  55.710  45.060  1.00  0.00           O 
ATOM   4665  N   GLY C 471      74.550  54.400  46.900  1.00  0.00           N 
ATOM   4666  HN  GLY C 471      74.890  54.040  47.770  1.00  0.00           H 
ATOM   4667  CA  GLY C 471      73.360  53.610  46.410  1.00  0.00           C 
ATOM   4668  HA1 GLY C 471      73.550  53.110  45.470  1.00  0.00           H 
ATOM   4669  HA2 GLY C 471      73.000  52.940  47.170  1.00  0.00           H 
ATOM   4670  C   GLY C 471      72.150  54.450  46.040  1.00  0.00           C 
ATOM   4671  O   GLY C 471      71.540  54.130  45.030  1.00  0.00           O 
ATOM   4672  N   PHE C 472      71.830  55.490  46.800  1.00  0.00           N 
ATOM   4673  HN  PHE C 472      72.320  55.740  47.630  1.00  0.00           H 
ATOM   4674  CA  PHE C 472      70.640  56.300  46.560  1.00  0.00           C 
ATOM   4675  HA  PHE C 472      70.000  55.890  45.790  1.00  0.00           H 
ATOM   4676  CB  PHE C 472      69.780  56.330  47.910  1.00  0.00           C 
ATOM   4677  HB1 PHE C 472      69.600  55.270  48.200  1.00  0.00           H 
ATOM   4678  HB2 PHE C 472      70.540  56.770  48.590  1.00  0.00           H 
ATOM   4679  CG  PHE C 472      68.500  57.190  47.780  1.00  0.00           C 
ATOM   4680  CD1 PHE C 472      67.280  56.510  47.820  1.00  0.00           C 
ATOM   4681  HD1 PHE C 472      67.190  55.430  47.830  1.00  0.00           H 
ATOM   4682  CE1 PHE C 472      65.990  57.190  47.920  1.00  0.00           C 
ATOM   4683  HE1 PHE C 472      65.090  56.590  47.860  1.00  0.00           H 
ATOM   4684  CZ  PHE C 472      65.960  58.620  48.000  1.00  0.00           C 
ATOM   4685  HZ  PHE C 472      64.950  59.010  47.950  1.00  0.00           H 
ATOM   4686  CD2 PHE C 472      68.440  58.610  47.870  1.00  0.00           C 
ATOM   4687  HD2 PHE C 472      69.390  59.120  47.830  1.00  0.00           H 
ATOM   4688  CE2 PHE C 472      67.190  59.300  47.940  1.00  0.00           C 
ATOM   4689  HE2 PHE C 472      67.250  60.380  47.990  1.00  0.00           H 
ATOM   4690  C   PHE C 472      71.020  57.700  45.890  1.00  0.00           C 
ATOM   4691  O   PHE C 472      70.170  58.610  45.810  1.00  0.00           O 
ATOM   4692  N   GLN C 473      72.300  57.880  45.460  1.00  0.00           N 
ATOM   4693  HN  GLN C 473      72.930  57.110  45.540  1.00  0.00           H 
ATOM   4694  CA  GLN C 473      72.870  59.060  45.040  1.00  0.00           C 
ATOM   4695  HA  GLN C 473      73.930  58.950  44.850  1.00  0.00           H 
ATOM   4696  CB  GLN C 473      72.410  59.390  43.580  1.00  0.00           C 
ATOM   4697  HB1 GLN C 473      72.210  58.490  42.960  1.00  0.00           H 
ATOM   4698  HB2 GLN C 473      71.460  59.960  43.650  1.00  0.00           H 
ATOM   4699  CG  GLN C 473      73.270  60.310  42.680  1.00  0.00           C 
ATOM   4700  HG1 GLN C 473      73.440  61.290  43.180  1.00  0.00           H 
ATOM   4701  HG2 GLN C 473      74.280  59.970  42.360  1.00  0.00           H 
ATOM   4702  CD  GLN C 473      72.490  60.650  41.370  1.00  0.00           C 
ATOM   4703  OE1 GLN C 473      71.400  60.280  40.950  1.00  0.00           O 
ATOM   4704  NE2 GLN C 473      73.120  61.610  40.710  1.00  0.00           N 
ATOM   4705 1HE2 GLN C 473      74.060  61.910  40.880  1.00  0.00           H 
ATOM   4706 2HE2 GLN C 473      72.640  61.980  39.920  1.00  0.00           H 
ATOM   4707  C   GLN C 473      72.780  60.190  46.120  1.00  0.00           C 
ATOM   4708  O   GLN C 473      72.210  61.250  45.990  1.00  0.00           O 
ATOM   4709  N   MET C 474      73.310  59.830  47.300  1.00  0.00           N 
ATOM   4710  HN  MET C 474      73.600  58.900  47.490  1.00  0.00           H 
ATOM   4711  CA  MET C 474      73.200  60.710  48.460  1.00  0.00           C 
ATOM   4712  HA  MET C 474      72.220  61.150  48.460  1.00  0.00           H 
ATOM   4713  CB  MET C 474      73.230  59.900  49.810  1.00  0.00           C 
ATOM   4714  HB1 MET C 474      74.040  59.140  49.840  1.00  0.00           H 
ATOM   4715  HB2 MET C 474      73.430  60.460  50.750  1.00  0.00           H 
ATOM   4716  CG  MET C 474      72.030  59.090  50.250  1.00  0.00           C 
ATOM   4717  HG1 MET C 474      71.800  58.420  49.390  1.00  0.00           H 
ATOM   4718  HG2 MET C 474      72.190  58.380  51.090  1.00  0.00           H 
ATOM   4719  SD  MET C 474      70.520  60.070  50.640  1.00  0.00           S 
ATOM   4720  CE  MET C 474      69.710  58.570  51.300  1.00  0.00           C 
ATOM   4721  HE1 MET C 474      70.110  58.300  52.300  1.00  0.00           H 
ATOM   4722  HE2 MET C 474      68.620  58.790  51.340  1.00  0.00           H 
ATOM   4723  HE3 MET C 474      69.770  57.750  50.560  1.00  0.00           H 
ATOM   4724  C   MET C 474      74.350  61.790  48.340  1.00  0.00           C 
ATOM   4725  O   MET C 474      74.650  62.280  47.270  1.00  0.00           O 
ATOM   4726  N   LEU C 475      74.980  62.140  49.460  1.00  0.00           N 
ATOM   4727  HN  LEU C 475      74.480  61.970  50.310  1.00  0.00           H 
ATOM   4728  CA  LEU C 475      76.120  63.050  49.490  1.00  0.00           C 
ATOM   4729  HA  LEU C 475      76.050  63.690  48.620  1.00  0.00           H 
ATOM   4730  CB  LEU C 475      76.190  63.850  50.770  1.00  0.00           C 
ATOM   4731  HB1 LEU C 475      75.120  63.980  51.040  1.00  0.00           H 
ATOM   4732  HB2 LEU C 475      76.540  63.170  51.570  1.00  0.00           H 
ATOM   4733  CG  LEU C 475      76.780  65.300  50.830  1.00  0.00           C 
ATOM   4734  HG  LEU C 475      76.520  65.670  51.840  1.00  0.00           H 
ATOM   4735  CD1 LEU C 475      76.000  66.270  49.920  1.00  0.00           C 
ATOM   4736 1HD1 LEU C 475      76.290  66.130  48.860  1.00  0.00           H 
ATOM   4737 2HD1 LEU C 475      74.920  66.040  50.050  1.00  0.00           H 
ATOM   4738 3HD1 LEU C 475      76.310  67.330  50.040  1.00  0.00           H 
ATOM   4739  CD2 LEU C 475      78.330  65.480  50.920  1.00  0.00           C 
ATOM   4740 1HD2 LEU C 475      78.540  66.570  50.940  1.00  0.00           H 
ATOM   4741 2HD2 LEU C 475      78.810  65.090  51.840  1.00  0.00           H 
ATOM   4742 3HD2 LEU C 475      78.860  65.030  50.050  1.00  0.00           H 
ATOM   4743  C   LEU C 475      77.400  62.200  49.140  1.00  0.00           C 
ATOM   4744  O   LEU C 475      78.470  62.710  49.340  1.00  0.00           O 
ATOM   4745  N   GLY C 476      77.250  61.000  48.600  1.00  0.00           N 
ATOM   4746  HN  GLY C 476      76.300  60.750  48.420  1.00  0.00           H 
ATOM   4747  CA  GLY C 476      78.300  60.090  48.130  1.00  0.00           C 
ATOM   4748  HA1 GLY C 476      79.110  60.140  48.840  1.00  0.00           H 
ATOM   4749  HA2 GLY C 476      77.910  59.100  47.960  1.00  0.00           H 
ATOM   4750  C   GLY C 476      78.900  60.470  46.770  1.00  0.00           C 
ATOM   4751  O   GLY C 476      80.160  60.290  46.540  1.00  0.00           O 
ATOM   4752  N   PRO C 477      78.090  60.930  45.880  1.00  0.00           N 
ATOM   4753  CD  PRO C 477      76.710  60.530  45.470  1.00  0.00           C 
ATOM   4754  HD1 PRO C 477      76.030  60.620  46.350  1.00  0.00           H 
ATOM   4755  HD2 PRO C 477      76.750  59.440  45.280  1.00  0.00           H 
ATOM   4756  CA  PRO C 477      78.740  61.670  44.750  1.00  0.00           C 
ATOM   4757  HA  PRO C 477      79.430  60.990  44.270  1.00  0.00           H 
ATOM   4758  CB  PRO C 477      77.580  62.010  43.800  1.00  0.00           C 
ATOM   4759  HB1 PRO C 477      77.320  63.090  43.790  1.00  0.00           H 
ATOM   4760  HB2 PRO C 477      77.830  61.790  42.740  1.00  0.00           H 
ATOM   4761  CG  PRO C 477      76.270  61.340  44.250  1.00  0.00           C 
ATOM   4762  HG1 PRO C 477      75.560  62.130  44.560  1.00  0.00           H 
ATOM   4763  HG2 PRO C 477      75.790  60.700  43.480  1.00  0.00           H 
ATOM   4764  C   PRO C 477      79.490  62.950  45.130  1.00  0.00           C 
ATOM   4765  O   PRO C 477      80.410  63.480  44.450  1.00  0.00           O 
ATOM   4766  N   PHE C 478      79.100  63.520  46.270  1.00  0.00           N 
ATOM   4767  HN  PHE C 478      78.240  63.240  46.680  1.00  0.00           H 
ATOM   4768  CA  PHE C 478      79.750  64.650  46.900  1.00  0.00           C 
ATOM   4769  HA  PHE C 478      80.310  65.240  46.200  1.00  0.00           H 
ATOM   4770  CB  PHE C 478      78.680  65.610  47.490  1.00  0.00           C 
ATOM   4771  HB1 PHE C 478      78.030  65.000  48.150  1.00  0.00           H 
ATOM   4772  HB2 PHE C 478      79.130  66.510  47.960  1.00  0.00           H 
ATOM   4773  CG  PHE C 478      77.850  66.220  46.320  1.00  0.00           C 
ATOM   4774  CD1 PHE C 478      78.120  67.590  45.920  1.00  0.00           C 
ATOM   4775  HD1 PHE C 478      78.710  68.240  46.550  1.00  0.00           H 
ATOM   4776  CE1 PHE C 478      77.440  68.110  44.780  1.00  0.00           C 
ATOM   4777  HE1 PHE C 478      77.720  69.050  44.330  1.00  0.00           H 
ATOM   4778  CZ  PHE C 478      76.510  67.290  44.150  1.00  0.00           C 
ATOM   4779  HZ  PHE C 478      76.000  67.680  43.280  1.00  0.00           H 
ATOM   4780  CD2 PHE C 478      76.930  65.440  45.660  1.00  0.00           C 
ATOM   4781  HD2 PHE C 478      76.680  64.450  46.020  1.00  0.00           H 
ATOM   4782  CE2 PHE C 478      76.280  65.930  44.540  1.00  0.00           C 
ATOM   4783  HE2 PHE C 478      75.660  65.220  44.010  1.00  0.00           H 
ATOM   4784  C   PHE C 478      80.750  64.250  47.910  1.00  0.00           C 
ATOM   4785  O   PHE C 478      81.520  65.090  48.450  1.00  0.00           O 
ATOM   4786  N   THR C 479      80.840  62.900  48.120  1.00  0.00           N 
ATOM   4787  HN  THR C 479      80.060  62.320  47.900  1.00  0.00           H 
ATOM   4788  CA  THR C 479      81.850  62.390  48.940  1.00  0.00           C 
ATOM   4789  HA  THR C 479      82.100  63.140  49.670  1.00  0.00           H 
ATOM   4790  CB  THR C 479      81.520  61.110  49.810  1.00  0.00           C 
ATOM   4791  HB  THR C 479      80.420  61.040  49.960  1.00  0.00           H 
ATOM   4792  OG1 THR C 479      81.950  61.200  51.170  1.00  0.00           O 
ATOM   4793  HG1 THR C 479      81.490  61.960  51.550  1.00  0.00           H 
ATOM   4794  CG2 THR C 479      82.150  59.770  49.290  1.00  0.00           C 
ATOM   4795 1HG2 THR C 479      81.770  59.000  50.000  1.00  0.00           H 
ATOM   4796 2HG2 THR C 479      81.760  59.480  48.290  1.00  0.00           H 
ATOM   4797 3HG2 THR C 479      83.250  59.870  49.240  1.00  0.00           H 
ATOM   4798  C   THR C 479      83.090  62.180  48.120  1.00  0.00           C 
ATOM   4799  O   THR C 479      84.230  62.240  48.590  1.00  0.00           O 
ATOM   4800  N   ILE C 480      82.850  62.160  46.800  1.00  0.00           N 
ATOM   4801  HN  ILE C 480      81.940  61.970  46.440  1.00  0.00           H 
ATOM   4802  CA  ILE C 480      83.890  62.480  45.770  1.00  0.00           C 
ATOM   4803  HA  ILE C 480      84.680  61.770  45.940  1.00  0.00           H 
ATOM   4804  CB  ILE C 480      83.420  62.370  44.340  1.00  0.00           C 
ATOM   4805  HB  ILE C 480      82.890  63.280  43.990  1.00  0.00           H 
ATOM   4806  CG2 ILE C 480      84.700  62.400  43.500  1.00  0.00           C 
ATOM   4807 1HG2 ILE C 480      84.380  62.300  42.440  1.00  0.00           H 
ATOM   4808 2HG2 ILE C 480      85.220  63.380  43.440  1.00  0.00           H 
ATOM   4809 3HG2 ILE C 480      85.420  61.570  43.620  1.00  0.00           H 
ATOM   4810  CG1 ILE C 480      82.510  61.160  44.030  1.00  0.00           C 
ATOM   4811 1HG1 ILE C 480      83.220  60.310  44.020  1.00  0.00           H 
ATOM   4812 2HG1 ILE C 480      81.750  61.160  44.840  1.00  0.00           H 
ATOM   4813  CD  ILE C 480      81.850  61.230  42.700  1.00  0.00           C 
ATOM   4814  HD1 ILE C 480      81.370  62.220  42.580  1.00  0.00           H 
ATOM   4815  HD2 ILE C 480      82.480  61.080  41.790  1.00  0.00           H 
ATOM   4816  HD3 ILE C 480      81.000  60.520  42.600  1.00  0.00           H 
ATOM   4817  C   ILE C 480      84.410  63.870  46.010  1.00  0.00           C 
ATOM   4818  O   ILE C 480      85.620  63.960  46.160  1.00  0.00           O 
ATOM   4819  N   MET C 481      83.650  64.900  46.210  1.00  0.00           N 
ATOM   4820  HN  MET C 481      82.660  64.800  46.260  1.00  0.00           H 
ATOM   4821  CA  MET C 481      84.260  66.160  46.540  1.00  0.00           C 
ATOM   4822  HA  MET C 481      84.970  66.340  45.740  1.00  0.00           H 
ATOM   4823  CB  MET C 481      83.200  67.320  46.510  1.00  0.00           C 
ATOM   4824  HB1 MET C 481      82.320  66.950  47.090  1.00  0.00           H 
ATOM   4825  HB2 MET C 481      83.620  68.180  47.080  1.00  0.00           H 
ATOM   4826  CG  MET C 481      82.720  67.770  45.160  1.00  0.00           C 
ATOM   4827  HG1 MET C 481      83.570  68.250  44.630  1.00  0.00           H 
ATOM   4828  HG2 MET C 481      82.450  66.850  44.590  1.00  0.00           H 
ATOM   4829  SD  MET C 481      81.270  68.880  45.100  1.00  0.00           S 
ATOM   4830  CE  MET C 481      81.850  70.030  46.440  1.00  0.00           C 
ATOM   4831  HE1 MET C 481      81.430  71.060  46.430  1.00  0.00           H 
ATOM   4832  HE2 MET C 481      81.720  69.510  47.410  1.00  0.00           H 
ATOM   4833  HE3 MET C 481      82.920  70.310  46.320  1.00  0.00           H 
ATOM   4834  C   MET C 481      85.110  66.260  47.820  1.00  0.00           C 
ATOM   4835  O   MET C 481      86.120  66.970  47.710  1.00  0.00           O 
ATOM   4836  N   ILE C 482      84.810  65.570  48.960  1.00  0.00           N 
ATOM   4837  HN  ILE C 482      83.910  65.150  49.050  1.00  0.00           H 
ATOM   4838  CA  ILE C 482      85.790  65.520  50.050  1.00  0.00           C 
ATOM   4839  HA  ILE C 482      86.220  66.510  50.120  1.00  0.00           H 
ATOM   4840  CB  ILE C 482      85.060  65.350  51.420  1.00  0.00           C 
ATOM   4841  HB  ILE C 482      84.160  66.000  51.360  1.00  0.00           H 
ATOM   4842  CG2 ILE C 482      84.490  63.860  51.540  1.00  0.00           C 
ATOM   4843 1HG2 ILE C 482      84.040  63.520  50.580  1.00  0.00           H 
ATOM   4844 2HG2 ILE C 482      85.260  63.090  51.750  1.00  0.00           H 
ATOM   4845 3HG2 ILE C 482      83.660  63.780  52.280  1.00  0.00           H 
ATOM   4846  CG1 ILE C 482      85.910  65.760  52.640  1.00  0.00           C 
ATOM   4847 1HG1 ILE C 482      86.730  65.040  52.830  1.00  0.00           H 
ATOM   4848 2HG1 ILE C 482      86.360  66.760  52.460  1.00  0.00           H 
ATOM   4849  CD  ILE C 482      85.070  65.720  53.900  1.00  0.00           C 
ATOM   4850  HD1 ILE C 482      85.630  66.200  54.730  1.00  0.00           H 
ATOM   4851  HD2 ILE C 482      84.140  66.320  53.820  1.00  0.00           H 
ATOM   4852  HD3 ILE C 482      84.890  64.740  54.390  1.00  0.00           H 
ATOM   4853  C   ILE C 482      87.040  64.560  49.780  1.00  0.00           C 
ATOM   4854  O   ILE C 482      88.160  64.840  50.180  1.00  0.00           O 
ATOM   4855  N   GLN C 483      86.800  63.520  48.920  1.00  0.00           N 
ATOM   4856  HN  GLN C 483      85.920  63.370  48.480  1.00  0.00           H 
ATOM   4857  CA  GLN C 483      87.910  62.680  48.480  1.00  0.00           C 
ATOM   4858  HA  GLN C 483      88.450  62.450  49.390  1.00  0.00           H 
ATOM   4859  CB  GLN C 483      87.540  61.270  48.060  1.00  0.00           C 
ATOM   4860  HB1 GLN C 483      86.650  61.350  47.410  1.00  0.00           H 
ATOM   4861  HB2 GLN C 483      88.420  60.850  47.520  1.00  0.00           H 
ATOM   4862  CG  GLN C 483      87.190  60.290  49.250  1.00  0.00           C 
ATOM   4863  HG1 GLN C 483      86.170  60.640  49.540  1.00  0.00           H 
ATOM   4864  HG2 GLN C 483      87.010  59.230  48.990  1.00  0.00           H 
ATOM   4865  CD  GLN C 483      88.120  60.330  50.510  1.00  0.00           C 
ATOM   4866  OE1 GLN C 483      89.200  59.770  50.400  1.00  0.00           O 
ATOM   4867  NE2 GLN C 483      87.720  60.960  51.640  1.00  0.00           N 
ATOM   4868 1HE2 GLN C 483      86.860  61.460  51.710  1.00  0.00           H 
ATOM   4869 2HE2 GLN C 483      88.410  60.970  52.370  1.00  0.00           H 
ATOM   4870  C   GLN C 483      88.870  63.330  47.470  1.00  0.00           C 
ATOM   4871  O   GLN C 483      90.080  63.190  47.480  1.00  0.00           O 
ATOM   4872  N   LYS C 484      88.270  64.240  46.640  1.00  0.00           N 
ATOM   4873  HN  LYS C 484      87.280  64.290  46.690  1.00  0.00           H 
ATOM   4874  CA  LYS C 484      88.940  65.170  45.710  1.00  0.00           C 
ATOM   4875  HA  LYS C 484      89.830  64.790  45.230  1.00  0.00           H 
ATOM   4876  CB  LYS C 484      88.060  65.330  44.450  1.00  0.00           C 
ATOM   4877  HB1 LYS C 484      88.110  64.360  43.910  1.00  0.00           H 
ATOM   4878  HB2 LYS C 484      86.980  65.370  44.700  1.00  0.00           H 
ATOM   4879  CG  LYS C 484      88.410  66.440  43.430  1.00  0.00           C 
ATOM   4880  HG1 LYS C 484      89.390  66.880  43.720  1.00  0.00           H 
ATOM   4881  HG2 LYS C 484      88.540  65.930  42.450  1.00  0.00           H 
ATOM   4882  CD  LYS C 484      87.380  67.690  43.370  1.00  0.00           C 
ATOM   4883  HD1 LYS C 484      86.640  67.360  42.610  1.00  0.00           H 
ATOM   4884  HD2 LYS C 484      86.850  67.550  44.330  1.00  0.00           H 
ATOM   4885  CE  LYS C 484      87.990  68.990  43.130  1.00  0.00           C 
ATOM   4886  HE1 LYS C 484      88.610  68.880  42.220  1.00  0.00           H 
ATOM   4887  HE2 LYS C 484      87.140  69.680  42.920  1.00  0.00           H 
ATOM   4888  NZ  LYS C 484      88.840  69.480  44.310  1.00  0.00           N 
ATOM   4889  HZ1 LYS C 484      89.550  70.090  43.860  1.00  0.00           H 
ATOM   4890  HZ2 LYS C 484      88.290  69.980  45.030  1.00  0.00           H 
ATOM   4891  HZ3 LYS C 484      89.360  68.680  44.730  1.00  0.00           H 
ATOM   4892  C   LYS C 484      89.380  66.430  46.460  1.00  0.00           C 
ATOM   4893  O   LYS C 484      90.000  67.320  45.930  1.00  0.00           O 
ATOM   4894  N   MET C 485      89.080  66.490  47.770  1.00  0.00           N 
ATOM   4895  HN  MET C 485      88.540  65.730  48.140  1.00  0.00           H 
ATOM   4896  CA  MET C 485      89.690  67.450  48.720  1.00  0.00           C 
ATOM   4897  HA  MET C 485      90.050  68.260  48.110  1.00  0.00           H 
ATOM   4898  CB  MET C 485      88.820  68.110  49.830  1.00  0.00           C 
ATOM   4899  HB1 MET C 485      88.340  67.330  50.460  1.00  0.00           H 
ATOM   4900  HB2 MET C 485      89.490  68.610  50.550  1.00  0.00           H 
ATOM   4901  CG  MET C 485      87.830  69.220  49.330  1.00  0.00           C 
ATOM   4902  HG1 MET C 485      88.440  70.140  49.230  1.00  0.00           H 
ATOM   4903  HG2 MET C 485      87.580  68.980  48.280  1.00  0.00           H 
ATOM   4904  SD  MET C 485      86.400  69.490  50.350  1.00  0.00           S 
ATOM   4905  CE  MET C 485      85.840  70.820  49.300  1.00  0.00           C 
ATOM   4906  HE1 MET C 485      85.590  70.540  48.250  1.00  0.00           H 
ATOM   4907  HE2 MET C 485      84.950  71.210  49.840  1.00  0.00           H 
ATOM   4908  HE3 MET C 485      86.480  71.720  49.270  1.00  0.00           H 
ATOM   4909  C   MET C 485      90.880  66.680  49.380  1.00  0.00           C 
ATOM   4910  O   MET C 485      91.500  67.290  50.270  1.00  0.00           O 
ATOM   4911  N   ILE C 486      91.410  65.500  48.840  1.00  0.00           N 
ATOM   4912  HN  ILE C 486      90.970  64.890  48.180  1.00  0.00           H 
ATOM   4913  CA  ILE C 486      92.680  65.090  49.280  1.00  0.00           C 
ATOM   4914  HA  ILE C 486      93.100  65.680  50.080  1.00  0.00           H 
ATOM   4915  CB  ILE C 486      92.710  63.650  49.850  1.00  0.00           C 
ATOM   4916  HB  ILE C 486      92.600  62.900  49.040  1.00  0.00           H 
ATOM   4917  CG2 ILE C 486      93.990  63.340  50.630  1.00  0.00           C 
ATOM   4918 1HG2 ILE C 486      94.030  64.070  51.470  1.00  0.00           H 
ATOM   4919 2HG2 ILE C 486      93.920  62.300  51.020  1.00  0.00           H 
ATOM   4920 3HG2 ILE C 486      94.920  63.520  50.050  1.00  0.00           H 
ATOM   4921  CG1 ILE C 486      91.450  63.430  50.830  1.00  0.00           C 
ATOM   4922 1HG1 ILE C 486      90.480  63.560  50.310  1.00  0.00           H 
ATOM   4923 2HG1 ILE C 486      91.500  62.410  51.260  1.00  0.00           H 
ATOM   4924  CD  ILE C 486      91.440  64.300  52.130  1.00  0.00           C 
ATOM   4925  HD1 ILE C 486      92.340  64.150  52.760  1.00  0.00           H 
ATOM   4926  HD2 ILE C 486      91.360  65.390  51.940  1.00  0.00           H 
ATOM   4927  HD3 ILE C 486      90.490  64.050  52.660  1.00  0.00           H 
ATOM   4928  C   ILE C 486      93.680  65.270  48.080  1.00  0.00           C 
ATOM   4929  O   ILE C 486      94.830  64.820  48.050  1.00  0.00           O 
ATOM   4930  N   PHE C 487      93.220  66.130  47.190  1.00  0.00           N 
ATOM   4931  HN  PHE C 487      92.320  66.540  47.270  1.00  0.00           H 
ATOM   4932  CA  PHE C 487      94.000  66.840  46.210  1.00  0.00           C 
ATOM   4933  HA  PHE C 487      94.500  66.090  45.620  1.00  0.00           H 
ATOM   4934  CB  PHE C 487      93.060  67.710  45.260  1.00  0.00           C 
ATOM   4935  HB1 PHE C 487      93.690  67.860  44.360  1.00  0.00           H 
ATOM   4936  HB2 PHE C 487      92.120  67.190  44.960  1.00  0.00           H 
ATOM   4937  CG  PHE C 487      92.740  69.100  45.690  1.00  0.00           C 
ATOM   4938  CD1 PHE C 487      92.220  69.350  46.920  1.00  0.00           C 
ATOM   4939  HD1 PHE C 487      92.200  68.550  47.650  1.00  0.00           H 
ATOM   4940  CE1 PHE C 487      91.800  70.640  47.290  1.00  0.00           C 
ATOM   4941  HE1 PHE C 487      91.440  70.890  48.280  1.00  0.00           H 
ATOM   4942  CZ  PHE C 487      91.930  71.700  46.360  1.00  0.00           C 
ATOM   4943  HZ  PHE C 487      91.570  72.670  46.660  1.00  0.00           H 
ATOM   4944  CD2 PHE C 487      92.870  70.110  44.790  1.00  0.00           C 
ATOM   4945  HD2 PHE C 487      93.270  69.920  43.800  1.00  0.00           H 
ATOM   4946  CE2 PHE C 487      92.360  71.410  45.060  1.00  0.00           C 
ATOM   4947  HE2 PHE C 487      92.440  72.250  44.390  1.00  0.00           H 
ATOM   4948  C   PHE C 487      95.010  67.740  46.830  1.00  0.00           C 
ATOM   4949  O   PHE C 487      95.220  67.800  48.060  1.00  0.00           O 
ATOM   4950  N   GLY C 488      95.810  68.500  45.980  1.00  0.00           N 
ATOM   4951  HN  GLY C 488      95.320  68.720  45.140  1.00  0.00           H 
ATOM   4952  CA  GLY C 488      96.980  69.220  46.210  1.00  0.00           C 
ATOM   4953  HA1 GLY C 488      97.740  68.460  46.220  1.00  0.00           H 
ATOM   4954  HA2 GLY C 488      97.080  69.810  45.310  1.00  0.00           H 
ATOM   4955  C   GLY C 488      96.860  70.070  47.480  1.00  0.00           C 
ATOM   4956  O   GLY C 488      97.370  69.810  48.550  1.00  0.00           O 
ATOM   4957  N   ASP C 489      96.120  71.170  47.340  1.00  0.00           N 
ATOM   4958  HN  ASP C 489      95.790  71.430  46.440  1.00  0.00           H 
ATOM   4959  CA  ASP C 489      95.970  72.270  48.320  1.00  0.00           C 
ATOM   4960  HA  ASP C 489      96.960  72.590  48.610  1.00  0.00           H 
ATOM   4961  CB  ASP C 489      95.040  73.370  47.710  1.00  0.00           C 
ATOM   4962  HB1 ASP C 489      94.140  72.800  47.410  1.00  0.00           H 
ATOM   4963  HB2 ASP C 489      94.920  74.210  48.420  1.00  0.00           H 
ATOM   4964  CG  ASP C 489      95.810  73.750  46.450  1.00  0.00           C 
ATOM   4965  OD1 ASP C 489      96.900  74.380  46.620  1.00  0.00           O 
ATOM   4966  OD2 ASP C 489      95.520  73.340  45.300  1.00  0.00           O 
ATOM   4967  C   ASP C 489      95.560  71.880  49.700  1.00  0.00           C 
ATOM   4968  O   ASP C 489      96.080  72.450  50.670  1.00  0.00           O 
ATOM   4969  N   LEU C 490      94.600  70.900  49.850  1.00  0.00           N 
ATOM   4970  HN  LEU C 490      94.160  70.500  49.050  1.00  0.00           H 
ATOM   4971  CA  LEU C 490      94.250  70.370  51.230  1.00  0.00           C 
ATOM   4972  HA  LEU C 490      94.010  71.220  51.840  1.00  0.00           H 
ATOM   4973  CB  LEU C 490      93.000  69.580  51.330  1.00  0.00           C 
ATOM   4974  HB1 LEU C 490      92.410  69.680  50.390  1.00  0.00           H 
ATOM   4975  HB2 LEU C 490      93.240  68.510  51.470  1.00  0.00           H 
ATOM   4976  CG  LEU C 490      92.260  69.990  52.590  1.00  0.00           C 
ATOM   4977  HG  LEU C 490      93.020  70.180  53.380  1.00  0.00           H 
ATOM   4978  CD1 LEU C 490      91.420  71.260  52.570  1.00  0.00           C 
ATOM   4979 1HD1 LEU C 490      90.490  70.930  52.070  1.00  0.00           H 
ATOM   4980 2HD1 LEU C 490      91.070  71.520  53.590  1.00  0.00           H 
ATOM   4981 3HD1 LEU C 490      92.020  72.080  52.120  1.00  0.00           H 
ATOM   4982  CD2 LEU C 490      91.390  68.840  53.230  1.00  0.00           C 
ATOM   4983 1HD2 LEU C 490      90.980  69.210  54.190  1.00  0.00           H 
ATOM   4984 2HD2 LEU C 490      90.590  68.590  52.510  1.00  0.00           H 
ATOM   4985 3HD2 LEU C 490      92.050  67.960  53.380  1.00  0.00           H 
ATOM   4986  C   LEU C 490      95.400  69.700  51.910  1.00  0.00           C 
ATOM   4987  O   LEU C 490      95.670  70.060  53.040  1.00  0.00           O 
ATOM   4988  N   MET C 491      96.150  68.810  51.190  1.00  0.00           N 
ATOM   4989  HN  MET C 491      95.940  68.590  50.240  1.00  0.00           H 
ATOM   4990  CA  MET C 491      97.330  68.240  51.810  1.00  0.00           C 
ATOM   4991  HA  MET C 491      97.020  67.800  52.750  1.00  0.00           H 
ATOM   4992  CB  MET C 491      97.960  67.060  50.910  1.00  0.00           C 
ATOM   4993  HB1 MET C 491      97.080  66.520  50.510  1.00  0.00           H 
ATOM   4994  HB2 MET C 491      98.380  67.530  50.000  1.00  0.00           H 
ATOM   4995  CG  MET C 491      98.880  66.100  51.770  1.00  0.00           C 
ATOM   4996  HG1 MET C 491      99.560  65.580  51.060  1.00  0.00           H 
ATOM   4997  HG2 MET C 491      99.520  66.740  52.420  1.00  0.00           H 
ATOM   4998  SD  MET C 491      97.930  64.980  52.850  1.00  0.00           S
[truncated: 1,752,079 more chars]
