# Supplementary material for: Molecular pathway and structural mechanism of human oncochannel TRPV6 inhibition by the phytocannabinoid tetrahydrocannabivarin
Source: Nat Commun. 2023 Aug 2;14:4630. doi: 10.1038/s41467-023-40362-2 (PMC10397291; doi:10.1038/s41467-023-40362-2)
Supplement: Supplementary file 5 — Supplementary Data 2 [file 41467_2023_40362_MOESM5_ESM.zip › Supplementary Data 2/fwd_run4.pdb]

t=0
MODEL 1                                                                        
CRYST1   67.660   67.500   60.240  90.00  90.00  90.00 P 1           1
ATOM      1  N   MET A 454      75.700 111.960  71.690  1.00  0.00           N 
ATOM      2  HN  MET A 454      75.280 111.970  72.600  1.00  0.00           H 
ATOM      3  CA  MET A 454      77.110 111.660  71.500  1.00  0.00           C 
ATOM      4  HA  MET A 454      77.450 112.470  70.870  1.00  0.00           H 
ATOM      5  CB  MET A 454      77.920 111.690  72.760  1.00  0.00           C 
ATOM      6  HB1 MET A 454      77.300 111.290  73.590  1.00  0.00           H 
ATOM      7  HB2 MET A 454      78.910 111.180  72.730  1.00  0.00           H 
ATOM      8  CG  MET A 454      78.250 113.030  73.400  1.00  0.00           C 
ATOM      9  HG1 MET A 454      78.800 113.740  72.740  1.00  0.00           H 
ATOM     10  HG2 MET A 454      77.300 113.550  73.660  1.00  0.00           H 
ATOM     11  SD  MET A 454      79.200 112.710  74.980  1.00  0.00           S 
ATOM     12  CE  MET A 454      79.600 114.470  75.320  1.00  0.00           C 
ATOM     13  HE1 MET A 454      80.190 114.830  74.450  1.00  0.00           H 
ATOM     14  HE2 MET A 454      78.720 115.130  75.430  1.00  0.00           H 
ATOM     15  HE3 MET A 454      80.380 114.560  76.110  1.00  0.00           H 
ATOM     16  C   MET A 454      77.380 110.280  70.870  1.00  0.00           C 
ATOM     17  O   MET A 454      78.160 110.210  69.930  1.00  0.00           O 
ATOM     18  N   SER A 455      76.770 109.160  71.250  1.00  0.00           N 
ATOM     19  HN  SER A 455      76.160 109.180  72.040  1.00  0.00           H 
ATOM     20  CA  SER A 455      76.940 107.880  70.630  1.00  0.00           C 
ATOM     21  HA  SER A 455      78.010 107.750  70.750  1.00  0.00           H 
ATOM     22  CB  SER A 455      76.310 106.720  71.430  1.00  0.00           C 
ATOM     23  HB1 SER A 455      75.210 106.880  71.390  1.00  0.00           H 
ATOM     24  HB2 SER A 455      76.460 105.760  70.890  1.00  0.00           H 
ATOM     25  OG  SER A 455      76.920 106.590  72.740  1.00  0.00           O 
ATOM     26  HG1 SER A 455      76.490 107.320  73.190  1.00  0.00           H 
ATOM     27  C   SER A 455      76.600 107.780  69.140  1.00  0.00           C 
ATOM     28  O   SER A 455      77.300 107.190  68.280  1.00  0.00           O 
ATOM     29  N   PHE A 456      75.450 108.490  68.770  1.00  0.00           N 
ATOM     30  HN  PHE A 456      74.870 109.030  69.380  1.00  0.00           H 
ATOM     31  CA  PHE A 456      75.150 108.510  67.340  1.00  0.00           C 
ATOM     32  HA  PHE A 456      75.170 107.550  66.850  1.00  0.00           H 
ATOM     33  CB  PHE A 456      73.750 109.150  67.080  1.00  0.00           C 
ATOM     34  HB1 PHE A 456      73.820 110.060  67.710  1.00  0.00           H 
ATOM     35  HB2 PHE A 456      73.610 109.470  66.020  1.00  0.00           H 
ATOM     36  CG  PHE A 456      72.500 108.320  67.400  1.00  0.00           C 
ATOM     37  CD1 PHE A 456      72.230 107.170  66.590  1.00  0.00           C 
ATOM     38  HD1 PHE A 456      72.890 106.890  65.780  1.00  0.00           H 
ATOM     39  CE1 PHE A 456      71.100 106.330  66.920  1.00  0.00           C 
ATOM     40  HE1 PHE A 456      70.820 105.420  66.400  1.00  0.00           H 
ATOM     41  CZ  PHE A 456      70.250 106.690  68.020  1.00  0.00           C 
ATOM     42  HZ  PHE A 456      69.370 106.090  68.180  1.00  0.00           H 
ATOM     43  CD2 PHE A 456      71.670 108.660  68.470  1.00  0.00           C 
ATOM     44  HD2 PHE A 456      71.930 109.520  69.080  1.00  0.00           H 
ATOM     45  CE2 PHE A 456      70.490 107.920  68.730  1.00  0.00           C 
ATOM     46  HE2 PHE A 456      69.770 108.150  69.500  1.00  0.00           H 
ATOM     47  C   PHE A 456      76.200 109.400  66.560  1.00  0.00           C 
ATOM     48  O   PHE A 456      76.540 109.060  65.480  1.00  0.00           O 
ATOM     49  N   ALA A 457      76.650 110.470  67.150  1.00  0.00           N 
ATOM     50  HN  ALA A 457      76.390 110.670  68.090  1.00  0.00           H 
ATOM     51  CA  ALA A 457      77.590 111.460  66.610  1.00  0.00           C 
ATOM     52  HA  ALA A 457      77.210 111.660  65.620  1.00  0.00           H 
ATOM     53  CB  ALA A 457      77.630 112.800  67.320  1.00  0.00           C 
ATOM     54  HB1 ALA A 457      78.350 113.540  66.910  1.00  0.00           H 
ATOM     55  HB2 ALA A 457      76.680 113.360  67.210  1.00  0.00           H 
ATOM     56  HB3 ALA A 457      77.820 112.580  68.390  1.00  0.00           H 
ATOM     57  C   ALA A 457      79.010 110.840  66.450  1.00  0.00           C 
ATOM     58  O   ALA A 457      79.630 110.980  65.420  1.00  0.00           O 
ATOM     59  N   LEU A 458      79.390 109.980  67.430  1.00  0.00           N 
ATOM     60  HN  LEU A 458      78.760 109.860  68.200  1.00  0.00           H 
ATOM     61  CA  LEU A 458      80.610 109.110  67.320  1.00  0.00           C 
ATOM     62  HA  LEU A 458      81.350 109.850  67.070  1.00  0.00           H 
ATOM     63  CB  LEU A 458      81.000 108.190  68.590  1.00  0.00           C 
ATOM     64  HB1 LEU A 458      80.020 108.020  69.090  1.00  0.00           H 
ATOM     65  HB2 LEU A 458      81.410 107.200  68.290  1.00  0.00           H 
ATOM     66  CG  LEU A 458      82.090 108.760  69.560  1.00  0.00           C 
ATOM     67  HG  LEU A 458      82.260 107.940  70.290  1.00  0.00           H 
ATOM     68  CD1 LEU A 458      83.380 109.170  68.790  1.00  0.00           C 
ATOM     69 1HD1 LEU A 458      84.230 109.190  69.510  1.00  0.00           H 
ATOM     70 2HD1 LEU A 458      83.720 108.510  67.960  1.00  0.00           H 
ATOM     71 3HD1 LEU A 458      83.220 110.160  68.320  1.00  0.00           H 
ATOM     72  CD2 LEU A 458      81.510 109.860  70.440  1.00  0.00           C 
ATOM     73 1HD2 LEU A 458      81.190 110.740  69.840  1.00  0.00           H 
ATOM     74 2HD2 LEU A 458      80.620 109.470  70.980  1.00  0.00           H 
ATOM     75 3HD2 LEU A 458      82.230 110.160  71.230  1.00  0.00           H 
ATOM     76  C   LEU A 458      80.610 108.210  66.090  1.00  0.00           C 
ATOM     77  O   LEU A 458      81.470 108.170  65.230  1.00  0.00           O 
ATOM     78  N   VAL A 459      79.470 107.460  65.970  1.00  0.00           N 
ATOM     79  HN  VAL A 459      78.780 107.500  66.690  1.00  0.00           H 
ATOM     80  CA  VAL A 459      79.230 106.510  64.890  1.00  0.00           C 
ATOM     81  HA  VAL A 459      80.030 105.780  64.860  1.00  0.00           H 
ATOM     82  CB  VAL A 459      77.950 105.660  64.980  1.00  0.00           C 
ATOM     83  HB  VAL A 459      77.120 106.340  65.270  1.00  0.00           H 
ATOM     84  CG1 VAL A 459      77.690 104.830  63.710  1.00  0.00           C 
ATOM     85 1HG1 VAL A 459      76.900 104.070  63.920  1.00  0.00           H 
ATOM     86 2HG1 VAL A 459      77.360 105.520  62.900  1.00  0.00           H 
ATOM     87 3HG1 VAL A 459      78.620 104.260  63.510  1.00  0.00           H 
ATOM     88  CG2 VAL A 459      78.230 104.680  66.170  1.00  0.00           C 
ATOM     89 1HG2 VAL A 459      79.170 104.140  65.910  1.00  0.00           H 
ATOM     90 2HG2 VAL A 459      78.270 105.270  67.110  1.00  0.00           H 
ATOM     91 3HG2 VAL A 459      77.400 103.960  66.280  1.00  0.00           H 
ATOM     92  C   VAL A 459      79.320 107.210  63.520  1.00  0.00           C 
ATOM     93  O   VAL A 459      80.050 106.920  62.490  1.00  0.00           O 
ATOM     94  N   LEU A 460      78.430 108.180  63.350  1.00  0.00           N 
ATOM     95  HN  LEU A 460      77.750 108.370  64.060  1.00  0.00           H 
ATOM     96  CA  LEU A 460      78.240 108.890  62.140  1.00  0.00           C 
ATOM     97  HA  LEU A 460      78.110 108.160  61.350  1.00  0.00           H 
ATOM     98  CB  LEU A 460      76.980 109.860  62.270  1.00  0.00           C 
ATOM     99  HB1 LEU A 460      77.070 110.230  63.310  1.00  0.00           H 
ATOM    100  HB2 LEU A 460      76.970 110.670  61.510  1.00  0.00           H 
ATOM    101  CG  LEU A 460      75.630 109.190  62.040  1.00  0.00           C 
ATOM    102  HG  LEU A 460      75.580 109.020  60.940  1.00  0.00           H 
ATOM    103  CD1 LEU A 460      75.350 107.840  62.740  1.00  0.00           C 
ATOM    104 1HD1 LEU A 460      74.360 107.480  62.390  1.00  0.00           H 
ATOM    105 2HD1 LEU A 460      76.130 107.070  62.580  1.00  0.00           H 
ATOM    106 3HD1 LEU A 460      75.300 108.080  63.820  1.00  0.00           H 
ATOM    107  CD2 LEU A 460      74.390 110.080  62.290  1.00  0.00           C 
ATOM    108 1HD2 LEU A 460      73.410 109.590  62.110  1.00  0.00           H 
ATOM    109 2HD2 LEU A 460      74.480 110.580  63.280  1.00  0.00           H 
ATOM    110 3HD2 LEU A 460      74.400 110.870  61.510  1.00  0.00           H 
ATOM    111  C   LEU A 460      79.400 109.740  61.770  1.00  0.00           C 
ATOM    112  O   LEU A 460      79.910 109.810  60.680  1.00  0.00           O 
ATOM    113  N   GLY A 461      79.910 110.440  62.780  1.00  0.00           N 
ATOM    114  HN  GLY A 461      79.410 110.370  63.640  1.00  0.00           H 
ATOM    115  CA  GLY A 461      81.050 111.300  62.610  1.00  0.00           C 
ATOM    116  HA1 GLY A 461      80.730 112.110  61.970  1.00  0.00           H 
ATOM    117  HA2 GLY A 461      81.460 111.700  63.530  1.00  0.00           H 
ATOM    118  C   GLY A 461      82.300 110.610  62.000  1.00  0.00           C 
ATOM    119  O   GLY A 461      82.860 111.130  61.010  1.00  0.00           O 
ATOM    120  N   TRP A 462      82.550 109.440  62.570  1.00  0.00           N 
ATOM    121  HN  TRP A 462      82.020 109.160  63.370  1.00  0.00           H 
ATOM    122  CA  TRP A 462      83.580 108.530  62.050  1.00  0.00           C 
ATOM    123  HA  TRP A 462      84.510 109.060  61.940  1.00  0.00           H 
ATOM    124  CB  TRP A 462      83.920 107.350  63.010  1.00  0.00           C 
ATOM    125  HB1 TRP A 462      83.000 106.980  63.510  1.00  0.00           H 
ATOM    126  HB2 TRP A 462      84.210 106.460  62.410  1.00  0.00           H 
ATOM    127  CG  TRP A 462      85.010 107.760  63.990  1.00  0.00           C 
ATOM    128  CD1 TRP A 462      84.900 108.090  65.350  1.00  0.00           C 
ATOM    129  HD1 TRP A 462      84.000 108.190  65.940  1.00  0.00           H 
ATOM    130  NE1 TRP A 462      86.120 108.460  65.890  1.00  0.00           N 
ATOM    131  HE1 TRP A 462      86.240 108.910  66.750  1.00  0.00           H 
ATOM    132  CE2 TRP A 462      87.020 108.430  64.940  1.00  0.00           C 
ATOM    133  CD2 TRP A 462      86.410 108.060  63.700  1.00  0.00           C 
ATOM    134  CE3 TRP A 462      87.190 107.980  62.520  1.00  0.00           C 
ATOM    135  HE3 TRP A 462      86.670 107.730  61.600  1.00  0.00           H 
ATOM    136  CZ3 TRP A 462      88.530 108.300  62.650  1.00  0.00           C 
ATOM    137  HZ3 TRP A 462      89.060 108.120  61.730  1.00  0.00           H 
ATOM    138  CZ2 TRP A 462      88.360 108.710  64.960  1.00  0.00           C 
ATOM    139  HZ2 TRP A 462      88.860 108.860  65.910  1.00  0.00           H 
ATOM    140  CH2 TRP A 462      89.150 108.600  63.840  1.00  0.00           C 
ATOM    141  HH2 TRP A 462      90.170 108.930  63.960  1.00  0.00           H 
ATOM    142  C   TRP A 462      83.270 108.020  60.650  1.00  0.00           C 
ATOM    143  O   TRP A 462      84.040 108.110  59.760  1.00  0.00           O 
ATOM    144  N   CYS A 463      82.040 107.430  60.480  1.00  0.00           N 
ATOM    145  HN  CYS A 463      81.420 107.430  61.260  1.00  0.00           H 
ATOM    146  CA  CYS A 463      81.660 106.710  59.290  1.00  0.00           C 
ATOM    147  HA  CYS A 463      82.410 105.940  59.150  1.00  0.00           H 
ATOM    148  CB  CYS A 463      80.320 105.890  59.390  1.00  0.00           C 
ATOM    149  HB1 CYS A 463      79.460 106.530  59.670  1.00  0.00           H 
ATOM    150  HB2 CYS A 463      80.160 105.550  58.350  1.00  0.00           H 
ATOM    151  SG  CYS A 463      80.510 104.460  60.510  1.00  0.00           S 
ATOM    152  HG1 CYS A 463      80.360 105.220  61.590  1.00  0.00           H 
ATOM    153  C   CYS A 463      81.710 107.520  58.020  1.00  0.00           C 
ATOM    154  O   CYS A 463      82.050 106.990  56.930  1.00  0.00           O 
ATOM    155  N   ASN A 464      81.470 108.850  58.150  1.00  0.00           N 
ATOM    156  HN  ASN A 464      81.170 109.130  59.060  1.00  0.00           H 
ATOM    157  CA  ASN A 464      81.810 109.810  57.190  1.00  0.00           C 
ATOM    158  HA  ASN A 464      81.250 109.570  56.300  1.00  0.00           H 
ATOM    159  CB  ASN A 464      81.450 111.210  57.740  1.00  0.00           C 
ATOM    160  HB1 ASN A 464      81.700 111.150  58.820  1.00  0.00           H 
ATOM    161  HB2 ASN A 464      82.000 112.080  57.330  1.00  0.00           H 
ATOM    162  CG  ASN A 464      79.980 111.450  57.740  1.00  0.00           C 
ATOM    163  OD1 ASN A 464      79.170 110.890  57.020  1.00  0.00           O 
ATOM    164  ND2 ASN A 464      79.590 112.490  58.510  1.00  0.00           N 
ATOM    165 1HD2 ASN A 464      80.340 113.020  58.920  1.00  0.00           H 
ATOM    166 2HD2 ASN A 464      78.770 113.020  58.300  1.00  0.00           H 
ATOM    167  C   ASN A 464      83.380 109.970  56.640  1.00  0.00           C 
ATOM    168  O   ASN A 464      83.620 110.350  55.480  1.00  0.00           O 
ATOM    169  N   VAL A 465      84.300 109.440  57.430  1.00  0.00           N 
ATOM    170  HN  VAL A 465      84.030 109.110  58.330  1.00  0.00           H 
ATOM    171  CA  VAL A 465      85.720 109.300  57.050  1.00  0.00           C 
ATOM    172  HA  VAL A 465      86.170 110.260  56.840  1.00  0.00           H 
ATOM    173  CB  VAL A 465      86.650 108.890  58.280  1.00  0.00           C 
ATOM    174  HB  VAL A 465      86.240 107.960  58.730  1.00  0.00           H 
ATOM    175  CG1 VAL A 465      88.090 108.710  57.840  1.00  0.00           C 
ATOM    176 1HG1 VAL A 465      88.770 108.670  58.720  1.00  0.00           H 
ATOM    177 2HG1 VAL A 465      88.300 107.820  57.210  1.00  0.00           H 
ATOM    178 3HG1 VAL A 465      88.370 109.540  57.160  1.00  0.00           H 
ATOM    179  CG2 VAL A 465      86.540 110.070  59.340  1.00  0.00           C 
ATOM    180 1HG2 VAL A 465      87.420 109.970  60.000  1.00  0.00           H 
ATOM    181 2HG2 VAL A 465      86.530 111.080  58.880  1.00  0.00           H 
ATOM    182 3HG2 VAL A 465      85.740 109.990  60.110  1.00  0.00           H 
ATOM    183  C   VAL A 465      85.840 108.330  55.820  1.00  0.00           C 
ATOM    184  O   VAL A 465      86.660 108.400  54.920  1.00  0.00           O 
ATOM    185  N   MET A 466      84.860 107.350  55.710  1.00  0.00           N 
ATOM    186  HN  MET A 466      84.090 107.370  56.340  1.00  0.00           H 
ATOM    187  CA  MET A 466      84.740 106.380  54.580  1.00  0.00           C 
ATOM    188  HA  MET A 466      85.650 105.800  54.610  1.00  0.00           H 
ATOM    189  CB  MET A 466      83.660 105.330  54.800  1.00  0.00           C 
ATOM    190  HB1 MET A 466      82.650 105.770  54.680  1.00  0.00           H 
ATOM    191  HB2 MET A 466      83.650 104.570  53.990  1.00  0.00           H 
ATOM    192  CG  MET A 466      83.830 104.590  56.200  1.00  0.00           C 
ATOM    193  HG1 MET A 466      84.670 103.880  56.030  1.00  0.00           H 
ATOM    194  HG2 MET A 466      84.200 105.310  56.960  1.00  0.00           H 
ATOM    195  SD  MET A 466      82.400 103.700  56.930  1.00  0.00           S 
ATOM    196  CE  MET A 466      82.610 102.220  55.820  1.00  0.00           C 
ATOM    197  HE1 MET A 466      82.740 102.410  54.730  1.00  0.00           H 
ATOM    198  HE2 MET A 466      83.510 101.610  56.050  1.00  0.00           H 
ATOM    199  HE3 MET A 466      81.780 101.500  55.930  1.00  0.00           H 
ATOM    200  C   MET A 466      84.520 107.010  53.220  1.00  0.00           C 
ATOM    201  O   MET A 466      84.970 106.510  52.210  1.00  0.00           O 
ATOM    202  N   TYR A 467      83.780 108.100  53.110  1.00  0.00           N 
ATOM    203  HN  TYR A 467      83.600 108.570  53.970  1.00  0.00           H 
ATOM    204  CA  TYR A 467      83.490 108.910  51.940  1.00  0.00           C 
ATOM    205  HA  TYR A 467      83.190 108.190  51.200  1.00  0.00           H 
ATOM    206  CB  TYR A 467      82.470 110.010  52.200  1.00  0.00           C 
ATOM    207  HB1 TYR A 467      81.610 109.660  52.810  1.00  0.00           H 
ATOM    208  HB2 TYR A 467      83.010 110.780  52.800  1.00  0.00           H 
ATOM    209  CG  TYR A 467      81.930 110.650  50.980  1.00  0.00           C 
ATOM    210  CD1 TYR A 467      81.000 109.970  50.240  1.00  0.00           C 
ATOM    211  HD1 TYR A 467      80.610 108.980  50.430  1.00  0.00           H 
ATOM    212  CE1 TYR A 467      80.550 110.630  49.110  1.00  0.00           C 
ATOM    213  HE1 TYR A 467      79.870 110.140  48.430  1.00  0.00           H 
ATOM    214  CZ  TYR A 467      80.910 111.960  48.720  1.00  0.00           C 
ATOM    215  OH  TYR A 467      80.410 112.640  47.590  1.00  0.00           O 
ATOM    216  HH  TYR A 467      80.460 113.590  47.710  1.00  0.00           H 
ATOM    217  CD2 TYR A 467      82.350 111.930  50.680  1.00  0.00           C 
ATOM    218  HD2 TYR A 467      83.050 112.450  51.320  1.00  0.00           H 
ATOM    219  CE2 TYR A 467      81.910 112.570  49.500  1.00  0.00           C 
ATOM    220  HE2 TYR A 467      82.270 113.560  49.280  1.00  0.00           H 
ATOM    221  C   TYR A 467      84.770 109.520  51.340  1.00  0.00           C 
ATOM    222  O   TYR A 467      84.870 109.610  50.130  1.00  0.00           O 
ATOM    223  N   PHE A 468      85.750 109.950  52.190  1.00  0.00           N 
ATOM    224  HN  PHE A 468      85.580 109.970  53.170  1.00  0.00           H 
ATOM    225  CA  PHE A 468      86.980 110.540  51.870  1.00  0.00           C 
ATOM    226  HA  PHE A 468      86.670 111.250  51.120  1.00  0.00           H 
ATOM    227  CB  PHE A 468      87.470 111.350  53.080  1.00  0.00           C 
ATOM    228  HB1 PHE A 468      87.530 110.720  53.990  1.00  0.00           H 
ATOM    229  HB2 PHE A 468      88.490 111.750  52.920  1.00  0.00           H 
ATOM    230  CG  PHE A 468      86.570 112.490  53.310  1.00  0.00           C 
ATOM    231  CD1 PHE A 468      86.520 113.500  52.400  1.00  0.00           C 
ATOM    232  HD1 PHE A 468      87.250 113.380  51.610  1.00  0.00           H 
ATOM    233  CE1 PHE A 468      85.720 114.620  52.480  1.00  0.00           C 
ATOM    234  HE1 PHE A 468      85.650 115.360  51.700  1.00  0.00           H 
ATOM    235  CZ  PHE A 468      84.940 114.770  53.660  1.00  0.00           C 
ATOM    236  HZ  PHE A 468      84.340 115.670  53.710  1.00  0.00           H 
ATOM    237  CD2 PHE A 468      85.820 112.640  54.480  1.00  0.00           C 
ATOM    238  HD2 PHE A 468      85.890 111.890  55.260  1.00  0.00           H 
ATOM    239  CE2 PHE A 468      84.960 113.780  54.660  1.00  0.00           C 
ATOM    240  HE2 PHE A 468      84.300 113.960  55.500  1.00  0.00           H 
ATOM    241  C   PHE A 468      88.010 109.730  51.150  1.00  0.00           C 
ATOM    242  O   PHE A 468      88.930 110.340  50.620  1.00  0.00           O 
ATOM    243  N   ALA A 469      87.760 108.390  51.110  1.00  0.00           N 
ATOM    244  HN  ALA A 469      86.970 108.020  51.590  1.00  0.00           H 
ATOM    245  CA  ALA A 469      88.710 107.410  50.600  1.00  0.00           C 
ATOM    246  HA  ALA A 469      89.700 107.540  51.010  1.00  0.00           H 
ATOM    247  CB  ALA A 469      88.130 106.050  51.170  1.00  0.00           C 
ATOM    248  HB1 ALA A 469      88.590 105.060  50.970  1.00  0.00           H 
ATOM    249  HB2 ALA A 469      88.200 106.110  52.280  1.00  0.00           H 
ATOM    250  HB3 ALA A 469      87.050 106.030  50.910  1.00  0.00           H 
ATOM    251  C   ALA A 469      88.930 107.420  49.110  1.00  0.00           C 
ATOM    252  O   ALA A 469      89.980 107.120  48.540  1.00  0.00           O 
ATOM    253  N   ARG A 470      87.910 107.940  48.370  1.00  0.00           N 
ATOM    254  HN  ARG A 470      87.070 108.200  48.830  1.00  0.00           H 
ATOM    255  CA  ARG A 470      87.910 107.940  46.880  1.00  0.00           C 
ATOM    256  HA  ARG A 470      88.090 106.930  46.540  1.00  0.00           H 
ATOM    257  CB  ARG A 470      86.540 108.420  46.390  1.00  0.00           C 
ATOM    258  HB1 ARG A 470      86.470 108.470  45.280  1.00  0.00           H 
ATOM    259  HB2 ARG A 470      85.730 107.730  46.710  1.00  0.00           H 
ATOM    260  CG  ARG A 470      86.270 109.960  46.730  1.00  0.00           C 
ATOM    261  HG1 ARG A 470      86.610 110.100  47.780  1.00  0.00           H 
ATOM    262  HG2 ARG A 470      87.060 110.480  46.140  1.00  0.00           H 
ATOM    263  CD  ARG A 470      84.840 110.360  46.540  1.00  0.00           C 
ATOM    264  HD1 ARG A 470      84.670 111.420  46.820  1.00  0.00           H 
ATOM    265  HD2 ARG A 470      84.680 110.210  45.450  1.00  0.00           H 
ATOM    266  NE  ARG A 470      83.980 109.460  47.450  1.00  0.00           N 
ATOM    267  HE  ARG A 470      84.310 109.250  48.370  1.00  0.00           H 
ATOM    268  CZ  ARG A 470      82.900 108.890  46.980  1.00  0.00           C 
ATOM    269  NH1 ARG A 470      82.430 109.100  45.790  1.00  0.00           N 
ATOM    270 1HH1 ARG A 470      82.740 109.960  45.370  1.00  0.00           H 
ATOM    271 2HH1 ARG A 470      81.690 108.560  45.390  1.00  0.00           H 
ATOM    272  NH2 ARG A 470      82.330 107.870  47.620  1.00  0.00           N 
ATOM    273 1HH2 ARG A 470      82.520 107.900  48.600  1.00  0.00           H 
ATOM    274 2HH2 ARG A 470      81.530 107.460  47.190  1.00  0.00           H 
ATOM    275  C   ARG A 470      89.110 108.750  46.300  1.00  0.00           C 
ATOM    276  O   ARG A 470      89.480 108.450  45.140  1.00  0.00           O 
ATOM    277  N   GLY A 471      89.740 109.820  46.890  1.00  0.00           N 
ATOM    278  HN  GLY A 471      89.590 109.950  47.870  1.00  0.00           H 
ATOM    279  CA  GLY A 471      90.820 110.590  46.390  1.00  0.00           C 
ATOM    280  HA1 GLY A 471      90.580 111.020  45.430  1.00  0.00           H 
ATOM    281  HA2 GLY A 471      91.090 111.340  47.110  1.00  0.00           H 
ATOM    282  C   GLY A 471      92.090 109.770  46.090  1.00  0.00           C 
ATOM    283  O   GLY A 471      92.790 110.120  45.170  1.00  0.00           O 
ATOM    284  N   PHE A 472      92.400 108.700  46.770  1.00  0.00           N 
ATOM    285  HN  PHE A 472      91.740 108.290  47.400  1.00  0.00           H 
ATOM    286  CA  PHE A 472      93.540 107.900  46.590  1.00  0.00           C 
ATOM    287  HA  PHE A 472      94.200 108.470  45.950  1.00  0.00           H 
ATOM    288  CB  PHE A 472      94.290 107.830  47.900  1.00  0.00           C 
ATOM    289  HB1 PHE A 472      94.650 108.860  48.090  1.00  0.00           H 
ATOM    290  HB2 PHE A 472      93.610 107.450  48.700  1.00  0.00           H 
ATOM    291  CG  PHE A 472      95.500 106.930  47.860  1.00  0.00           C 
ATOM    292  CD1 PHE A 472      96.690 107.460  47.290  1.00  0.00           C 
ATOM    293  HD1 PHE A 472      96.760 108.500  47.020  1.00  0.00           H 
ATOM    294  CE1 PHE A 472      97.830 106.640  47.100  1.00  0.00           C 
ATOM    295  HE1 PHE A 472      98.730 106.960  46.600  1.00  0.00           H 
ATOM    296  CZ  PHE A 472      97.790 105.290  47.520  1.00  0.00           C 
ATOM    297  HZ  PHE A 472      98.650 104.650  47.390  1.00  0.00           H 
ATOM    298  CD2 PHE A 472      95.510 105.600  48.260  1.00  0.00           C 
ATOM    299  HD2 PHE A 472      94.650 105.080  48.640  1.00  0.00           H 
ATOM    300  CE2 PHE A 472      96.640 104.790  48.120  1.00  0.00           C 
ATOM    301  HE2 PHE A 472      96.650 103.750  48.430  1.00  0.00           H 
ATOM    302  C   PHE A 472      93.290 106.560  45.930  1.00  0.00           C 
ATOM    303  O   PHE A 472      94.120 105.730  45.600  1.00  0.00           O 
ATOM    304  N   GLN A 473      91.990 106.360  45.570  1.00  0.00           N 
ATOM    305  HN  GLN A 473      91.400 107.160  45.690  1.00  0.00           H 
ATOM    306  CA  GLN A 473      91.410 105.180  44.960  1.00  0.00           C 
ATOM    307  HA  GLN A 473      90.350 105.350  44.870  1.00  0.00           H 
ATOM    308  CB  GLN A 473      91.880 104.870  43.570  1.00  0.00           C 
ATOM    309  HB1 GLN A 473      91.960 105.750  42.900  1.00  0.00           H 
ATOM    310  HB2 GLN A 473      92.870 104.380  43.710  1.00  0.00           H 
ATOM    311  CG  GLN A 473      91.010 103.890  42.760  1.00  0.00           C 
ATOM    312  HG1 GLN A 473      90.910 102.880  43.220  1.00  0.00           H 
ATOM    313  HG2 GLN A 473      89.990 104.290  42.590  1.00  0.00           H 
ATOM    314  CD  GLN A 473      91.590 103.590  41.390  1.00  0.00           C 
ATOM    315  OE1 GLN A 473      92.620 104.170  41.020  1.00  0.00           O 
ATOM    316  NE2 GLN A 473      90.960 102.690  40.630  1.00  0.00           N 
ATOM    317 1HE2 GLN A 473      90.210 102.120  40.960  1.00  0.00           H 
ATOM    318 2HE2 GLN A 473      91.240 102.600  39.670  1.00  0.00           H 
ATOM    319  C   GLN A 473      91.670 104.000  45.950  1.00  0.00           C 
ATOM    320  O   GLN A 473      92.090 102.870  45.650  1.00  0.00           O 
ATOM    321  N   MET A 474      91.190 104.310  47.130  1.00  0.00           N 
ATOM    322  HN  MET A 474      90.840 105.230  47.270  1.00  0.00           H 
ATOM    323  CA  MET A 474      91.010 103.340  48.250  1.00  0.00           C 
ATOM    324  HA  MET A 474      91.840 102.660  48.280  1.00  0.00           H 
ATOM    325  CB  MET A 474      90.880 104.110  49.650  1.00  0.00           C 
ATOM    326  HB1 MET A 474      89.990 104.750  49.450  1.00  0.00           H 
ATOM    327  HB2 MET A 474      90.660 103.460  50.530  1.00  0.00           H 
ATOM    328  CG  MET A 474      92.030 104.940  50.180  1.00  0.00           C 
ATOM    329  HG1 MET A 474      92.390 105.720  49.480  1.00  0.00           H 
ATOM    330  HG2 MET A 474      91.620 105.490  51.050  1.00  0.00           H 
ATOM    331  SD  MET A 474      93.440 103.970  50.740  1.00  0.00           S 
ATOM    332  CE  MET A 474      94.250 105.180  51.760  1.00  0.00           C 
ATOM    333  HE1 MET A 474      93.540 105.350  52.600  1.00  0.00           H 
ATOM    334  HE2 MET A 474      95.240 104.850  52.140  1.00  0.00           H 
ATOM    335  HE3 MET A 474      94.380 106.150  51.240  1.00  0.00           H 
ATOM    336  C   MET A 474      89.830 102.400  48.080  1.00  0.00           C 
ATOM    337  O   MET A 474      89.390 102.040  46.980  1.00  0.00           O 
ATOM    338  N   LEU A 475      89.210 101.950  49.200  1.00  0.00           N 
ATOM    339  HN  LEU A 475      89.680 101.990  50.080  1.00  0.00           H 
ATOM    340  CA  LEU A 475      88.000 101.140  49.340  1.00  0.00           C 
ATOM    341  HA  LEU A 475      87.980 100.530  48.450  1.00  0.00           H 
ATOM    342  CB  LEU A 475      88.130 100.340  50.680  1.00  0.00           C 
ATOM    343  HB1 LEU A 475      89.200 100.120  50.860  1.00  0.00           H 
ATOM    344  HB2 LEU A 475      87.820 100.890  51.600  1.00  0.00           H 
ATOM    345  CG  LEU A 475      87.610  98.840  50.620  1.00  0.00           C 
ATOM    346  HG  LEU A 475      88.000  98.370  51.550  1.00  0.00           H 
ATOM    347  CD1 LEU A 475      88.320  98.060  49.510  1.00  0.00           C 
ATOM    348 1HD1 LEU A 475      88.020  98.450  48.510  1.00  0.00           H 
ATOM    349 2HD1 LEU A 475      89.430  98.140  49.540  1.00  0.00           H 
ATOM    350 3HD1 LEU A 475      88.100  96.980  49.640  1.00  0.00           H 
ATOM    351  CD2 LEU A 475      86.060  98.690  50.890  1.00  0.00           C 
ATOM    352 1HD2 LEU A 475      85.900  99.070  51.920  1.00  0.00           H 
ATOM    353 2HD2 LEU A 475      85.350  99.240  50.240  1.00  0.00           H 
ATOM    354 3HD2 LEU A 475      85.740  97.630  50.820  1.00  0.00           H 
ATOM    355  C   LEU A 475      86.810 102.090  49.220  1.00  0.00           C 
ATOM    356  O   LEU A 475      85.670 101.760  49.430  1.00  0.00           O 
ATOM    357  N   GLY A 476      86.990 103.360  48.820  1.00  0.00           N 
ATOM    358  HN  GLY A 476      87.930 103.660  48.720  1.00  0.00           H 
ATOM    359  CA  GLY A 476      86.020 104.320  48.180  1.00  0.00           C 
ATOM    360  HA1 GLY A 476      85.250 104.610  48.890  1.00  0.00           H 
ATOM    361  HA2 GLY A 476      86.570 105.120  47.710  1.00  0.00           H 
ATOM    362  C   GLY A 476      85.130 103.770  47.040  1.00  0.00           C 
ATOM    363  O   GLY A 476      83.930 103.750  47.090  1.00  0.00           O 
ATOM    364  N   PRO A 477      85.820 103.200  46.020  1.00  0.00           N 
ATOM    365  CD  PRO A 477      87.010 103.830  45.400  1.00  0.00           C 
ATOM    366  HD1 PRO A 477      87.820 103.920  46.160  1.00  0.00           H 
ATOM    367  HD2 PRO A 477      86.730 104.760  44.860  1.00  0.00           H 
ATOM    368  CA  PRO A 477      85.320 102.230  45.080  1.00  0.00           C 
ATOM    369  HA  PRO A 477      84.560 102.740  44.500  1.00  0.00           H 
ATOM    370  CB  PRO A 477      86.500 101.780  44.160  1.00  0.00           C 
ATOM    371  HB1 PRO A 477      86.890 100.820  44.570  1.00  0.00           H 
ATOM    372  HB2 PRO A 477      86.180 101.530  43.130  1.00  0.00           H 
ATOM    373  CG  PRO A 477      87.520 102.870  44.250  1.00  0.00           C 
ATOM    374  HG1 PRO A 477      88.590 102.660  44.480  1.00  0.00           H 
ATOM    375  HG2 PRO A 477      87.470 103.390  43.270  1.00  0.00           H 
ATOM    376  C   PRO A 477      84.620 101.050  45.560  1.00  0.00           C 
ATOM    377  O   PRO A 477      83.610 100.700  44.890  1.00  0.00           O 
ATOM    378  N   PHE A 478      84.960 100.360  46.620  1.00  0.00           N 
ATOM    379  HN  PHE A 478      85.780 100.660  47.110  1.00  0.00           H 
ATOM    380  CA  PHE A 478      84.260  99.180  47.070  1.00  0.00           C 
ATOM    381  HA  PHE A 478      83.690  98.700  46.290  1.00  0.00           H 
ATOM    382  CB  PHE A 478      85.170  98.040  47.510  1.00  0.00           C 
ATOM    383  HB1 PHE A 478      85.920  98.290  48.300  1.00  0.00           H 
ATOM    384  HB2 PHE A 478      84.510  97.210  47.830  1.00  0.00           H 
ATOM    385  CG  PHE A 478      86.000  97.460  46.420  1.00  0.00           C 
ATOM    386  CD1 PHE A 478      85.740  96.210  45.870  1.00  0.00           C 
ATOM    387  HD1 PHE A 478      85.020  95.650  46.440  1.00  0.00           H 
ATOM    388  CE1 PHE A 478      86.240  95.750  44.670  1.00  0.00           C 
ATOM    389  HE1 PHE A 478      86.010  94.830  44.150  1.00  0.00           H 
ATOM    390  CZ  PHE A 478      87.170  96.600  44.000  1.00  0.00           C 
ATOM    391  HZ  PHE A 478      87.700  96.220  43.140  1.00  0.00           H 
ATOM    392  CD2 PHE A 478      87.000  98.230  45.810  1.00  0.00           C 
ATOM    393  HD2 PHE A 478      87.320  99.160  46.250  1.00  0.00           H 
ATOM    394  CE2 PHE A 478      87.580  97.830  44.580  1.00  0.00           C 
ATOM    395  HE2 PHE A 478      88.440  98.340  44.180  1.00  0.00           H 
ATOM    396  C   PHE A 478      83.260  99.600  48.130  1.00  0.00           C 
ATOM    397  O   PHE A 478      82.370  98.810  48.560  1.00  0.00           O 
ATOM    398  N   THR A 479      83.190 100.930  48.440  1.00  0.00           N 
ATOM    399  HN  THR A 479      84.010 101.490  48.310  1.00  0.00           H 
ATOM    400  CA  THR A 479      82.050 101.600  49.040  1.00  0.00           C 
ATOM    401  HA  THR A 479      81.690 100.900  49.780  1.00  0.00           H 
ATOM    402  CB  THR A 479      82.380 102.920  49.770  1.00  0.00           C 
ATOM    403  HB  THR A 479      83.460 103.180  49.790  1.00  0.00           H 
ATOM    404  OG1 THR A 479      82.110 102.780  51.090  1.00  0.00           O 
ATOM    405  HG1 THR A 479      82.620 101.980  51.250  1.00  0.00           H 
ATOM    406  CG2 THR A 479      81.650 104.060  49.320  1.00  0.00           C 
ATOM    407 1HG2 THR A 479      81.940 105.010  49.820  1.00  0.00           H 
ATOM    408 2HG2 THR A 479      81.610 104.300  48.240  1.00  0.00           H 
ATOM    409 3HG2 THR A 479      80.570 103.830  49.420  1.00  0.00           H 
ATOM    410  C   THR A 479      80.820 101.610  48.090  1.00  0.00           C 
ATOM    411  O   THR A 479      79.670 101.340  48.580  1.00  0.00           O 
ATOM    412  N   ILE A 480      81.080 101.670  46.750  1.00  0.00           N 
ATOM    413  HN  ILE A 480      82.020 101.840  46.450  1.00  0.00           H 
ATOM    414  CA  ILE A 480      80.110 101.450  45.660  1.00  0.00           C 
ATOM    415  HA  ILE A 480      79.390 102.220  45.910  1.00  0.00           H 
ATOM    416  CB  ILE A 480      80.650 101.340  44.210  1.00  0.00           C 
ATOM    417  HB  ILE A 480      81.300 100.450  44.070  1.00  0.00           H 
ATOM    418  CG2 ILE A 480      79.450 101.120  43.210  1.00  0.00           C 
ATOM    419 1HG2 ILE A 480      79.760 101.020  42.150  1.00  0.00           H 
ATOM    420 2HG2 ILE A 480      78.880 100.180  43.380  1.00  0.00           H 
ATOM    421 3HG2 ILE A 480      78.740 101.970  43.270  1.00  0.00           H 
ATOM    422  CG1 ILE A 480      81.480 102.580  43.790  1.00  0.00           C 
ATOM    423 1HG1 ILE A 480      80.740 103.380  43.570  1.00  0.00           H 
ATOM    424 2HG1 ILE A 480      82.030 102.910  44.700  1.00  0.00           H 
ATOM    425  CD  ILE A 480      82.280 102.200  42.520  1.00  0.00           C 
ATOM    426  HD1 ILE A 480      81.650 102.260  41.610  1.00  0.00           H 
ATOM    427  HD2 ILE A 480      83.040 103.000  42.370  1.00  0.00           H 
ATOM    428  HD3 ILE A 480      82.750 101.200  42.610  1.00  0.00           H 
ATOM    429  C   ILE A 480      79.490 100.090  45.970  1.00  0.00           C 
ATOM    430  O   ILE A 480      78.300 100.040  46.100  1.00  0.00           O 
ATOM    431  N   MET A 481      80.200  98.990  46.180  1.00  0.00           N 
ATOM    432  HN  MET A 481      81.200  99.040  46.170  1.00  0.00           H 
ATOM    433  CA  MET A 481      79.640  97.770  46.550  1.00  0.00           C 
ATOM    434  HA  MET A 481      78.960  97.520  45.740  1.00  0.00           H 
ATOM    435  CB  MET A 481      80.740  96.640  46.490  1.00  0.00           C 
ATOM    436  HB1 MET A 481      81.480  96.890  47.280  1.00  0.00           H 
ATOM    437  HB2 MET A 481      80.230  95.700  46.790  1.00  0.00           H 
ATOM    438  CG  MET A 481      81.270  96.260  45.140  1.00  0.00           C 
ATOM    439  HG1 MET A 481      80.520  96.070  44.350  1.00  0.00           H 
ATOM    440  HG2 MET A 481      81.770  97.190  44.790  1.00  0.00           H 
ATOM    441  SD  MET A 481      82.520  95.000  45.090  1.00  0.00           S 
ATOM    442  CE  MET A 481      82.420  94.150  46.650  1.00  0.00           C 
ATOM    443  HE1 MET A 481      83.340  93.530  46.650  1.00  0.00           H 
ATOM    444  HE2 MET A 481      82.590  94.780  47.550  1.00  0.00           H 
ATOM    445  HE3 MET A 481      81.590  93.420  46.780  1.00  0.00           H 
ATOM    446  C   MET A 481      78.760  97.720  47.810  1.00  0.00           C 
ATOM    447  O   MET A 481      77.640  97.250  47.660  1.00  0.00           O 
ATOM    448  N   ILE A 482      79.180  98.220  49.030  1.00  0.00           N 
ATOM    449  HN  ILE A 482      80.070  98.620  49.220  1.00  0.00           H 
ATOM    450  CA  ILE A 482      78.220  98.090  50.080  1.00  0.00           C 
ATOM    451  HA  ILE A 482      77.860  97.070  50.140  1.00  0.00           H 
ATOM    452  CB  ILE A 482      78.850  98.260  51.460  1.00  0.00           C 
ATOM    453  HB  ILE A 482      79.610  97.460  51.510  1.00  0.00           H 
ATOM    454  CG2 ILE A 482      79.650  99.540  51.660  1.00  0.00           C 
ATOM    455 1HG2 ILE A 482      80.210  99.540  52.620  1.00  0.00           H 
ATOM    456 2HG2 ILE A 482      80.330  99.780  50.810  1.00  0.00           H 
ATOM    457 3HG2 ILE A 482      78.930 100.390  51.670  1.00  0.00           H 
ATOM    458  CG1 ILE A 482      77.860  98.040  52.610  1.00  0.00           C 
ATOM    459 1HG1 ILE A 482      76.950  98.680  52.530  1.00  0.00           H 
ATOM    460 2HG1 ILE A 482      77.360  97.080  52.350  1.00  0.00           H 
ATOM    461  CD  ILE A 482      78.410  97.980  54.060  1.00  0.00           C 
ATOM    462  HD1 ILE A 482      77.600  97.520  54.670  1.00  0.00           H 
ATOM    463  HD2 ILE A 482      79.370  97.430  54.090  1.00  0.00           H 
ATOM    464  HD3 ILE A 482      78.590  98.990  54.500  1.00  0.00           H 
ATOM    465  C   ILE A 482      77.010  99.030  49.870  1.00  0.00           C 
ATOM    466  O   ILE A 482      75.890  98.760  50.260  1.00  0.00           O 
ATOM    467  N   GLN A 483      77.180 100.160  49.140  1.00  0.00           N 
ATOM    468  HN  GLN A 483      78.110 100.420  48.890  1.00  0.00           H 
ATOM    469  CA  GLN A 483      76.050 101.020  48.840  1.00  0.00           C 
ATOM    470  HA  GLN A 483      75.450 101.060  49.740  1.00  0.00           H 
ATOM    471  CB  GLN A 483      76.560 102.470  48.400  1.00  0.00           C 
ATOM    472  HB1 GLN A 483      77.160 102.490  47.470  1.00  0.00           H 
ATOM    473  HB2 GLN A 483      75.580 102.960  48.210  1.00  0.00           H 
ATOM    474  CG  GLN A 483      77.100 103.330  49.580  1.00  0.00           C 
ATOM    475  HG1 GLN A 483      78.120 102.930  49.730  1.00  0.00           H 
ATOM    476  HG2 GLN A 483      77.110 104.390  49.260  1.00  0.00           H 
ATOM    477  CD  GLN A 483      76.300 103.250  50.880  1.00  0.00           C 
ATOM    478  OE1 GLN A 483      75.270 103.940  50.960  1.00  0.00           O 
ATOM    479  NE2 GLN A 483      76.800 102.510  51.900  1.00  0.00           N 
ATOM    480 1HE2 GLN A 483      77.480 101.830  51.630  1.00  0.00           H 
ATOM    481 2HE2 GLN A 483      76.280 102.380  52.740  1.00  0.00           H 
ATOM    482  C   GLN A 483      75.130 100.430  47.760  1.00  0.00           C 
ATOM    483  O   GLN A 483      73.910 100.610  47.730  1.00  0.00           O 
ATOM    484  N   LYS A 484      75.710  99.570  46.850  1.00  0.00           N 
ATOM    485  HN  LYS A 484      76.700  99.600  46.910  1.00  0.00           H 
ATOM    486  CA  LYS A 484      75.040  98.810  45.820  1.00  0.00           C 
ATOM    487  HA  LYS A 484      74.120  99.370  45.730  1.00  0.00           H 
ATOM    488  CB  LYS A 484      75.950  98.770  44.540  1.00  0.00           C 
ATOM    489  HB1 LYS A 484      75.930  99.750  44.010  1.00  0.00           H 
ATOM    490  HB2 LYS A 484      77.020  98.640  44.810  1.00  0.00           H 
ATOM    491  CG  LYS A 484      75.520  97.700  43.440  1.00  0.00           C 
ATOM    492  HG1 LYS A 484      74.430  97.510  43.360  1.00  0.00           H 
ATOM    493  HG2 LYS A 484      75.770  98.180  42.470  1.00  0.00           H 
ATOM    494  CD  LYS A 484      76.360  96.390  43.560  1.00  0.00           C 
ATOM    495  HD1 LYS A 484      77.410  96.560  43.250  1.00  0.00           H 
ATOM    496  HD2 LYS A 484      76.420  96.220  44.660  1.00  0.00           H 
ATOM    497  CE  LYS A 484      75.750  95.160  42.880  1.00  0.00           C 
ATOM    498  HE1 LYS A 484      75.260  95.460  41.930  1.00  0.00           H 
ATOM    499  HE2 LYS A 484      76.500  94.420  42.550  1.00  0.00           H 
ATOM    500  NZ  LYS A 484      74.720  94.640  43.770  1.00  0.00           N 
ATOM    501  HZ1 LYS A 484      74.090  94.050  43.190  1.00  0.00           H 
ATOM    502  HZ2 LYS A 484      75.140  93.980  44.460  1.00  0.00           H 
ATOM    503  HZ3 LYS A 484      74.190  95.350  44.320  1.00  0.00           H 
ATOM    504  C   LYS A 484      74.580  97.420  46.320  1.00  0.00           C 
ATOM    505  O   LYS A 484      73.950  96.620  45.720  1.00  0.00           O 
ATOM    506  N   MET A 485      74.820  97.180  47.630  1.00  0.00           N 
ATOM    507  HN  MET A 485      75.440  97.810  48.100  1.00  0.00           H 
ATOM    508  CA  MET A 485      74.130  96.200  48.420  1.00  0.00           C 
ATOM    509  HA  MET A 485      73.870  95.320  47.850  1.00  0.00           H 
ATOM    510  CB  MET A 485      75.060  95.490  49.460  1.00  0.00           C 
ATOM    511  HB1 MET A 485      75.460  96.260  50.150  1.00  0.00           H 
ATOM    512  HB2 MET A 485      74.410  94.860  50.100  1.00  0.00           H 
ATOM    513  CG  MET A 485      76.170  94.610  48.980  1.00  0.00           C 
ATOM    514  HG1 MET A 485      75.770  93.680  48.530  1.00  0.00           H 
ATOM    515  HG2 MET A 485      76.810  95.060  48.190  1.00  0.00           H 
ATOM    516  SD  MET A 485      77.250  94.080  50.360  1.00  0.00           S 
ATOM    517  CE  MET A 485      78.270  92.930  49.450  1.00  0.00           C 
ATOM    518  HE1 MET A 485      78.870  92.250  50.100  1.00  0.00           H 
ATOM    519  HE2 MET A 485      77.720  92.350  48.680  1.00  0.00           H 
ATOM    520  HE3 MET A 485      79.070  93.400  48.850  1.00  0.00           H 
ATOM    521  C   MET A 485      72.960  97.010  49.160  1.00  0.00           C 
ATOM    522  O   MET A 485      72.230  96.370  49.880  1.00  0.00           O 
ATOM    523  N   ILE A 486      72.620  98.290  48.830  1.00  0.00           N 
ATOM    524  HN  ILE A 486      73.230  99.020  48.530  1.00  0.00           H 
ATOM    525  CA  ILE A 486      71.380  98.840  49.280  1.00  0.00           C 
ATOM    526  HA  ILE A 486      70.990  98.350  50.160  1.00  0.00           H 
ATOM    527  CB  ILE A 486      71.400 100.320  49.760  1.00  0.00           C 
ATOM    528  HB  ILE A 486      71.510 100.930  48.840  1.00  0.00           H 
ATOM    529  CG2 ILE A 486      69.980 100.770  50.330  1.00  0.00           C 
ATOM    530 1HG2 ILE A 486      70.060 101.700  50.940  1.00  0.00           H 
ATOM    531 2HG2 ILE A 486      69.310 101.080  49.500  1.00  0.00           H 
ATOM    532 3HG2 ILE A 486      69.480  99.950  50.890  1.00  0.00           H 
ATOM    533  CG1 ILE A 486      72.520 100.490  50.750  1.00  0.00           C 
ATOM    534 1HG1 ILE A 486      73.490 100.270  50.250  1.00  0.00           H 
ATOM    535 2HG1 ILE A 486      72.530 101.550  51.070  1.00  0.00           H 
ATOM    536  CD  ILE A 486      72.490  99.580  51.870  1.00  0.00           C 
ATOM    537  HD1 ILE A 486      73.140 100.080  52.620  1.00  0.00           H 
ATOM    538  HD2 ILE A 486      71.480  99.450  52.310  1.00  0.00           H 
ATOM    539  HD3 ILE A 486      72.890  98.570  51.630  1.00  0.00           H 
ATOM    540  C   ILE A 486      70.400  98.750  48.100  1.00  0.00           C 
ATOM    541  O   ILE A 486      69.300  99.310  48.000  1.00  0.00           O 
ATOM    542  N   PHE A 487      70.710  97.700  47.350  1.00  0.00           N 
ATOM    543  HN  PHE A 487      71.510  97.110  47.350  1.00  0.00           H 
ATOM    544  CA  PHE A 487      69.860  97.080  46.370  1.00  0.00           C 
ATOM    545  HA  PHE A 487      69.420  97.910  45.840  1.00  0.00           H 
ATOM    546  CB  PHE A 487      70.600  96.120  45.400  1.00  0.00           C 
ATOM    547  HB1 PHE A 487      69.950  96.040  44.500  1.00  0.00           H 
ATOM    548  HB2 PHE A 487      71.500  96.670  45.060  1.00  0.00           H 
ATOM    549  CG  PHE A 487      71.050  94.820  45.850  1.00  0.00           C 
ATOM    550  CD1 PHE A 487      71.420  94.530  47.170  1.00  0.00           C 
ATOM    551  HD1 PHE A 487      71.280  95.150  48.050  1.00  0.00           H 
ATOM    552  CE1 PHE A 487      72.000  93.290  47.530  1.00  0.00           C 
ATOM    553  HE1 PHE A 487      72.430  93.200  48.520  1.00  0.00           H 
ATOM    554  CZ  PHE A 487      72.280  92.330  46.500  1.00  0.00           C 
ATOM    555  HZ  PHE A 487      72.680  91.350  46.700  1.00  0.00           H 
ATOM    556  CD2 PHE A 487      71.260  93.830  44.870  1.00  0.00           C 
ATOM    557  HD2 PHE A 487      71.070  94.050  43.830  1.00  0.00           H 
ATOM    558  CE2 PHE A 487      71.830  92.550  45.210  1.00  0.00           C 
ATOM    559  HE2 PHE A 487      72.070  91.900  44.390  1.00  0.00           H 
ATOM    560  C   PHE A 487      68.660  96.400  47.090  1.00  0.00           C 
ATOM    561  O   PHE A 487      68.600  96.270  48.310  1.00  0.00           O 
ATOM    562  N   GLY A 488      67.750  95.800  46.250  1.00  0.00           N 
ATOM    563  HN  GLY A 488      67.950  95.720  45.280  1.00  0.00           H 
ATOM    564  CA  GLY A 488      66.610  95.060  46.750  1.00  0.00           C 
ATOM    565  HA1 GLY A 488      65.770  95.720  46.930  1.00  0.00           H 
ATOM    566  HA2 GLY A 488      66.390  94.380  45.940  1.00  0.00           H 
ATOM    567  C   GLY A 488      66.950  94.060  47.870  1.00  0.00           C 
ATOM    568  O   GLY A 488      66.340  94.110  48.960  1.00  0.00           O 
ATOM    569  N   ASP A 489      67.900  93.120  47.650  1.00  0.00           N 
ATOM    570  HN  ASP A 489      68.410  93.040  46.800  1.00  0.00           H 
ATOM    571  CA  ASP A 489      68.140  91.810  48.390  1.00  0.00           C 
ATOM    572  HA  ASP A 489      67.170  91.410  48.630  1.00  0.00           H 
ATOM    573  CB  ASP A 489      69.020  90.850  47.570  1.00  0.00           C 
ATOM    574  HB1 ASP A 489      69.850  91.370  47.030  1.00  0.00           H 
ATOM    575  HB2 ASP A 489      69.460  90.040  48.180  1.00  0.00           H 
ATOM    576  CG  ASP A 489      68.180  90.240  46.460  1.00  0.00           C 
ATOM    577  OD1 ASP A 489      66.990  89.850  46.820  1.00  0.00           O 
ATOM    578  OD2 ASP A 489      68.480  90.190  45.260  1.00  0.00           O 
ATOM    579  C   ASP A 489      68.520  92.030  49.810  1.00  0.00           C 
ATOM    580  O   ASP A 489      68.150  91.290  50.720  1.00  0.00           O 
ATOM    581  N   LEU A 490      69.400  93.010  50.010  1.00  0.00           N 
ATOM    582  HN  LEU A 490      69.680  93.680  49.330  1.00  0.00           H 
ATOM    583  CA  LEU A 490      69.870  93.210  51.370  1.00  0.00           C 
ATOM    584  HA  LEU A 490      70.020  92.240  51.830  1.00  0.00           H 
ATOM    585  CB  LEU A 490      71.140  94.130  51.360  1.00  0.00           C 
ATOM    586  HB1 LEU A 490      71.730  94.170  50.420  1.00  0.00           H 
ATOM    587  HB2 LEU A 490      70.730  95.160  51.470  1.00  0.00           H 
ATOM    588  CG  LEU A 490      72.140  93.930  52.570  1.00  0.00           C 
ATOM    589  HG  LEU A 490      71.600  93.730  53.520  1.00  0.00           H 
ATOM    590  CD1 LEU A 490      72.920  92.660  52.370  1.00  0.00           C 
ATOM    591 1HD1 LEU A 490      73.340  92.580  51.340  1.00  0.00           H 
ATOM    592 2HD1 LEU A 490      73.680  92.460  53.150  1.00  0.00           H 
ATOM    593 3HD1 LEU A 490      72.230  91.790  52.410  1.00  0.00           H 
ATOM    594  CD2 LEU A 490      73.010  95.190  52.830  1.00  0.00           C 
ATOM    595 1HD2 LEU A 490      73.810  95.200  52.060  1.00  0.00           H 
ATOM    596 2HD2 LEU A 490      72.400  96.110  52.880  1.00  0.00           H 
ATOM    597 3HD2 LEU A 490      73.500  95.110  53.830  1.00  0.00           H 
ATOM    598  C   LEU A 490      68.770  93.840  52.250  1.00  0.00           C 
ATOM    599  O   LEU A 490      68.670  93.520  53.420  1.00  0.00           O 
ATOM    600  N   MET A 491      67.940  94.770  51.700  1.00  0.00           N 
ATOM    601  HN  MET A 491      67.970  95.020  50.730  1.00  0.00           H 
ATOM    602  CA  MET A 491      66.960  95.480  52.460  1.00  0.00           C 
ATOM    603  HA  MET A 491      67.400  95.770  53.400  1.00  0.00           H 
ATOM    604  CB  MET A 491      66.640  96.790  51.670  1.00  0.00           C 
ATOM    605  HB1 MET A 491      67.600  97.320  51.460  1.00  0.00           H 
ATOM    606  HB2 MET A 491      66.100  96.420  50.770  1.00  0.00           H 
ATOM    607  CG  MET A 491      65.760  97.790  52.520  1.00  0.00           C 
ATOM    608  HG1 MET A 491      65.250  98.510  51.850  1.00  0.00           H 
ATOM    609  HG2 MET A 491      64.880  97.320  53.000  1.00  0.00           H 
ATOM    610  SD  MET A 491      66.730  98.530  53.890  1.00  0.00           S 
ATOM    611  CE  MET A 491      65.340  99.310  54.780  1.00  0.00           C 
ATOM    612  HE1 MET A 491      64.840  98.570  55.440  1.00  0.00           H 
ATOM    613  HE2 MET A 491      65.670  99.970  55.620  1.00  0.00           H 
ATOM    614  HE3 MET A 491      64.570  99.710  54.090  1.00  0.00           H 
ATOM    615  C   MET A 491      65.740  94.530  52.640  1.00  0.00           C 
ATOM    616  O   MET A 491      65.080  94.480  53.700  1.00  0.00           O 
ATOM    617  N   ARG A 492      65.440  93.730  51.610  1.00  0.00           N 
ATOM    618  HN  ARG A 492      66.000  93.880  50.800  1.00  0.00           H 
ATOM    619  CA  ARG A 492      64.200  92.920  51.550  1.00  0.00           C 
ATOM    620  HA  ARG A 492      63.470  93.450  52.150  1.00  0.00           H 
ATOM    621  CB  ARG A 492      63.560  92.780  50.100  1.00  0.00           C 
ATOM    622  HB1 ARG A 492      62.550  92.410  50.370  1.00  0.00           H 
ATOM    623  HB2 ARG A 492      63.460  93.830  49.750  1.00  0.00           H 
ATOM    624  CG  ARG A 492      64.270  91.850  49.060  1.00  0.00           C 
ATOM    625  HG1 ARG A 492      65.340  91.800  49.340  1.00  0.00           H 
ATOM    626  HG2 ARG A 492      64.010  90.780  49.230  1.00  0.00           H 
ATOM    627  CD  ARG A 492      64.000  92.300  47.640  1.00  0.00           C 
ATOM    628  HD1 ARG A 492      62.910  92.190  47.460  1.00  0.00           H 
ATOM    629  HD2 ARG A 492      64.220  93.370  47.440  1.00  0.00           H 
ATOM    630  NE  ARG A 492      64.740  91.400  46.650  1.00  0.00           N 
ATOM    631  HE  ARG A 492      65.460  90.790  46.980  1.00  0.00           H 
ATOM    632  CZ  ARG A 492      64.640  91.500  45.360  1.00  0.00           C 
ATOM    633  NH1 ARG A 492      65.590  90.940  44.630  1.00  0.00           N 
ATOM    634 1HH1 ARG A 492      66.360  90.530  45.120  1.00  0.00           H 
ATOM    635 2HH1 ARG A 492      65.520  91.010  43.630  1.00  0.00           H 
ATOM    636  NH2 ARG A 492      63.660  92.120  44.810  1.00  0.00           N 
ATOM    637 1HH2 ARG A 492      62.800  92.190  45.310  1.00  0.00           H 
ATOM    638 2HH2 ARG A 492      63.550  92.100  43.820  1.00  0.00           H 
ATOM    639  C   ARG A 492      64.340  91.560  52.220  1.00  0.00           C 
ATOM    640  O   ARG A 492      63.380  90.920  52.670  1.00  0.00           O 
ATOM    641  N   PHE A 493      65.660  91.190  52.500  1.00  0.00           N 
ATOM    642  HN  PHE A 493      66.430  91.720  52.150  1.00  0.00           H 
ATOM    643  CA  PHE A 493      65.980  90.030  53.360  1.00  0.00           C 
ATOM    644  HA  PHE A 493      65.310  89.230  53.100  1.00  0.00           H 
ATOM    645  CB  PHE A 493      67.440  89.540  52.980  1.00  0.00           C 
ATOM    646  HB1 PHE A 493      67.450  89.310  51.890  1.00  0.00           H 
ATOM    647  HB2 PHE A 493      68.060  90.440  53.210  1.00  0.00           H 
ATOM    648  CG  PHE A 493      68.030  88.330  53.670  1.00  0.00           C 
ATOM    649  CD1 PHE A 493      67.220  87.200  53.860  1.00  0.00           C 
ATOM    650  HD1 PHE A 493      66.160  87.270  53.660  1.00  0.00           H 
ATOM    651  CE1 PHE A 493      67.720  86.100  54.570  1.00  0.00           C 
ATOM    652  HE1 PHE A 493      67.050  85.330  54.910  1.00  0.00           H 
ATOM    653  CZ  PHE A 493      69.090  86.130  54.910  1.00  0.00           C 
ATOM    654  HZ  PHE A 493      69.430  85.300  55.520  1.00  0.00           H 
ATOM    655  CD2 PHE A 493      69.410  88.300  53.940  1.00  0.00           C 
ATOM    656  HD2 PHE A 493      70.060  89.140  53.740  1.00  0.00           H 
ATOM    657  CE2 PHE A 493      69.930  87.210  54.660  1.00  0.00           C 
ATOM    658  HE2 PHE A 493      70.950  87.210  55.000  1.00  0.00           H 
ATOM    659  C   PHE A 493      65.820  90.250  54.890  1.00  0.00           C 
ATOM    660  O   PHE A 493      65.560  89.310  55.580  1.00  0.00           O 
ATOM    661  N   CYS A 494      65.770  91.540  55.330  1.00  0.00           N 
ATOM    662  HN  CYS A 494      66.030  92.230  54.660  1.00  0.00           H 
ATOM    663  CA  CYS A 494      65.330  91.860  56.650  1.00  0.00           C 
ATOM    664  HA  CYS A 494      66.100  91.490  57.320  1.00  0.00           H 
ATOM    665  CB  CYS A 494      65.370  93.380  56.870  1.00  0.00           C 
ATOM    666  HB1 CYS A 494      64.700  93.740  56.060  1.00  0.00           H 
ATOM    667  HB2 CYS A 494      65.060  93.780  57.860  1.00  0.00           H 
ATOM    668  SG  CYS A 494      66.910  94.150  56.430  1.00  0.00           S 
ATOM    669  HG1 CYS A 494      66.780  94.220  55.110  1.00  0.00           H 
ATOM    670  C   CYS A 494      63.920  91.340  56.980  1.00  0.00           C 
ATOM    671  O   CYS A 494      63.640  90.800  58.100  1.00  0.00           O 
ATOM    672  N   TRP A 495      63.010  91.260  55.960  1.00  0.00           N 
ATOM    673  HN  TRP A 495      63.190  91.740  55.100  1.00  0.00           H 
ATOM    674  CA  TRP A 495      61.660  90.810  56.110  1.00  0.00           C 
ATOM    675  HA  TRP A 495      61.300  91.320  56.990  1.00  0.00           H 
ATOM    676  CB  TRP A 495      60.740  91.400  55.000  1.00  0.00           C 
ATOM    677  HB1 TRP A 495      60.840  92.510  55.000  1.00  0.00           H 
ATOM    678  HB2 TRP A 495      61.260  91.120  54.060  1.00  0.00           H 
ATOM    679  CG  TRP A 495      59.310  90.960  55.050  1.00  0.00           C 
ATOM    680  CD1 TRP A 495      58.760  89.800  54.570  1.00  0.00           C 
ATOM    681  HD1 TRP A 495      59.300  89.010  54.060  1.00  0.00           H 
ATOM    682  NE1 TRP A 495      57.480  89.750  54.990  1.00  0.00           N 
ATOM    683  HE1 TRP A 495      56.870  88.990  55.020  1.00  0.00           H 
ATOM    684  CE2 TRP A 495      57.090  90.950  55.480  1.00  0.00           C 
ATOM    685  CD2 TRP A 495      58.260  91.740  55.680  1.00  0.00           C 
ATOM    686  CE3 TRP A 495      58.150  92.920  56.370  1.00  0.00           C 
ATOM    687  HE3 TRP A 495      58.970  93.590  56.580  1.00  0.00           H 
ATOM    688  CZ3 TRP A 495      56.870  93.400  56.660  1.00  0.00           C 
ATOM    689  HZ3 TRP A 495      56.710  94.430  56.950  1.00  0.00           H 
ATOM    690  CZ2 TRP A 495      55.810  91.390  55.890  1.00  0.00           C 
ATOM    691  HZ2 TRP A 495      55.020  90.660  55.990  1.00  0.00           H 
ATOM    692  CH2 TRP A 495      55.700  92.680  56.480  1.00  0.00           C 
ATOM    693  HH2 TRP A 495      54.740  93.020  56.850  1.00  0.00           H 
ATOM    694  C   TRP A 495      61.520  89.310  56.330  1.00  0.00           C 
ATOM    695  O   TRP A 495      60.590  88.780  56.970  1.00  0.00           O 
ATOM    696  N   LEU A 496      62.510  88.530  55.770  1.00  0.00           N 
ATOM    697  HN  LEU A 496      63.290  88.880  55.260  1.00  0.00           H 
ATOM    698  CA  LEU A 496      62.590  87.080  55.960  1.00  0.00           C 
ATOM    699  HA  LEU A 496      61.640  86.650  56.230  1.00  0.00           H 
ATOM    700  CB  LEU A 496      63.210  86.480  54.700  1.00  0.00           C 
ATOM    701  HB1 LEU A 496      63.800  87.180  54.080  1.00  0.00           H 
ATOM    702  HB2 LEU A 496      63.880  85.630  54.960  1.00  0.00           H 
ATOM    703  CG  LEU A 496      62.090  85.850  53.920  1.00  0.00           C 
ATOM    704  HG  LEU A 496      61.500  85.210  54.610  1.00  0.00           H 
ATOM    705  CD1 LEU A 496      61.190  86.870  53.320  1.00  0.00           C 
ATOM    706 1HD1 LEU A 496      60.640  87.370  54.140  1.00  0.00           H 
ATOM    707 2HD1 LEU A 496      61.790  87.580  52.710  1.00  0.00           H 
ATOM    708 3HD1 LEU A 496      60.530  86.350  52.590  1.00  0.00           H 
ATOM    709  CD2 LEU A 496      62.470  84.810  52.790  1.00  0.00           C 
ATOM    710 1HD2 LEU A 496      62.820  83.850  53.230  1.00  0.00           H 
ATOM    711 2HD2 LEU A 496      61.720  84.760  51.970  1.00  0.00           H 
ATOM    712 3HD2 LEU A 496      63.380  85.290  52.380  1.00  0.00           H 
ATOM    713  C   LEU A 496      63.440  86.660  57.150  1.00  0.00           C 
ATOM    714  O   LEU A 496      63.540  85.500  57.440  1.00  0.00           O 
ATOM    715  N   MET A 497      63.980  87.660  57.970  1.00  0.00           N 
ATOM    716  HN  MET A 497      64.000  88.630  57.730  1.00  0.00           H 
ATOM    717  CA  MET A 497      64.710  87.300  59.180  1.00  0.00           C 
ATOM    718  HA  MET A 497      64.530  86.250  59.370  1.00  0.00           H 
ATOM    719  CB  MET A 497      66.260  87.530  58.890  1.00  0.00           C 
ATOM    720  HB1 MET A 497      66.630  86.510  58.640  1.00  0.00           H 
ATOM    721  HB2 MET A 497      66.390  88.220  58.030  1.00  0.00           H 
ATOM    722  CG  MET A 497      67.130  88.070  59.980  1.00  0.00           C 
ATOM    723  HG1 MET A 497      67.010  87.500  60.930  1.00  0.00           H 
ATOM    724  HG2 MET A 497      68.200  87.930  59.730  1.00  0.00           H 
ATOM    725  SD  MET A 497      66.850  89.900  60.380  1.00  0.00           S 
ATOM    726  CE  MET A 497      68.350  90.380  61.280  1.00  0.00           C 
ATOM    727  HE1 MET A 497      68.230  90.180  62.370  1.00  0.00           H 
ATOM    728  HE2 MET A 497      69.250  89.790  60.990  1.00  0.00           H 
ATOM    729  HE3 MET A 497      68.620  91.430  61.030  1.00  0.00           H 
ATOM    730  C   MET A 497      64.260  87.990  60.420  1.00  0.00           C 
ATOM    731  O   MET A 497      64.310  87.400  61.480  1.00  0.00           O 
ATOM    732  N   ALA A 498      63.650  89.180  60.370  1.00  0.00           N 
ATOM    733  HN  ALA A 498      63.650  89.740  59.540  1.00  0.00           H 
ATOM    734  CA  ALA A 498      62.990  89.790  61.520  1.00  0.00           C 
ATOM    735  HA  ALA A 498      63.660  89.840  62.360  1.00  0.00           H 
ATOM    736  CB  ALA A 498      62.500  91.250  61.250  1.00  0.00           C 
ATOM    737  HB1 ALA A 498      62.020  91.690  62.150  1.00  0.00           H 
ATOM    738  HB2 ALA A 498      63.420  91.820  61.000  1.00  0.00           H 
ATOM    739  HB3 ALA A 498      61.810  91.350  60.390  1.00  0.00           H 
ATOM    740  C   ALA A 498      61.760  88.960  61.900  1.00  0.00           C 
ATOM    741  O   ALA A 498      61.510  88.760  63.080  1.00  0.00           O 
ATOM    742  N   VAL A 499      61.060  88.360  60.930  1.00  0.00           N 
ATOM    743  HN  VAL A 499      61.270  88.670  60.010  1.00  0.00           H 
ATOM    744  CA  VAL A 499      60.030  87.410  61.080  1.00  0.00           C 
ATOM    745  HA  VAL A 499      59.260  87.670  61.800  1.00  0.00           H 
ATOM    746  CB  VAL A 499      59.410  87.120  59.740  1.00  0.00           C 
ATOM    747  HB  VAL A 499      60.170  87.200  58.930  1.00  0.00           H 
ATOM    748  CG1 VAL A 499      58.860  85.730  59.640  1.00  0.00           C 
ATOM    749 1HG1 VAL A 499      58.090  85.540  58.860  1.00  0.00           H 
ATOM    750 2HG1 VAL A 499      59.570  84.870  59.580  1.00  0.00           H 
ATOM    751 3HG1 VAL A 499      58.240  85.670  60.560  1.00  0.00           H 
ATOM    752  CG2 VAL A 499      58.370  88.170  59.510  1.00  0.00           C 
ATOM    753 1HG2 VAL A 499      58.110  88.280  58.430  1.00  0.00           H 
ATOM    754 2HG2 VAL A 499      57.410  88.010  60.050  1.00  0.00           H 
ATOM    755 3HG2 VAL A 499      58.760  89.180  59.770  1.00  0.00           H 
ATOM    756  C   VAL A 499      60.560  86.170  61.890  1.00  0.00           C 
ATOM    757  O   VAL A 499      59.930  85.670  62.830  1.00  0.00           O 
ATOM    758  N   VAL A 500      61.690  85.590  61.430  1.00  0.00           N 
ATOM    759  HN  VAL A 500      62.140  86.030  60.660  1.00  0.00           H 
ATOM    760  CA  VAL A 500      62.250  84.440  62.080  1.00  0.00           C 
ATOM    761  HA  VAL A 500      61.430  83.780  62.300  1.00  0.00           H 
ATOM    762  CB  VAL A 500      63.340  83.700  61.250  1.00  0.00           C 
ATOM    763  HB  VAL A 500      64.320  84.190  61.080  1.00  0.00           H 
ATOM    764  CG1 VAL A 500      63.630  82.330  61.950  1.00  0.00           C 
ATOM    765 1HG1 VAL A 500      64.150  82.560  62.900  1.00  0.00           H 
ATOM    766 2HG1 VAL A 500      62.740  81.660  62.000  1.00  0.00           H 
ATOM    767 3HG1 VAL A 500      64.420  81.900  61.300  1.00  0.00           H 
ATOM    768  CG2 VAL A 500      62.740  83.350  59.890  1.00  0.00           C 
ATOM    769 1HG2 VAL A 500      63.380  82.590  59.390  1.00  0.00           H 
ATOM    770 2HG2 VAL A 500      61.690  82.990  59.910  1.00  0.00           H 
ATOM    771 3HG2 VAL A 500      62.680  84.270  59.280  1.00  0.00           H 
ATOM    772  C   VAL A 500      62.780  84.690  63.470  1.00  0.00           C 
ATOM    773  O   VAL A 500      62.530  83.890  64.370  1.00  0.00           O 
ATOM    774  N   ILE A 501      63.470  85.810  63.650  1.00  0.00           N 
ATOM    775  HN  ILE A 501      63.760  86.430  62.920  1.00  0.00           H 
ATOM    776  CA  ILE A 501      63.780  86.280  65.040  1.00  0.00           C 
ATOM    777  HA  ILE A 501      64.330  85.500  65.560  1.00  0.00           H 
ATOM    778  CB  ILE A 501      64.740  87.480  65.020  1.00  0.00           C 
ATOM    779  HB  ILE A 501      64.270  88.200  64.310  1.00  0.00           H 
ATOM    780  CG2 ILE A 501      64.920  88.260  66.330  1.00  0.00           C 
ATOM    781 1HG2 ILE A 501      65.830  88.870  66.510  1.00  0.00           H 
ATOM    782 2HG2 ILE A 501      63.980  88.810  66.560  1.00  0.00           H 
ATOM    783 3HG2 ILE A 501      65.100  87.480  67.100  1.00  0.00           H 
ATOM    784  CG1 ILE A 501      66.090  87.120  64.350  1.00  0.00           C 
ATOM    785 1HG1 ILE A 501      66.700  86.710  65.180  1.00  0.00           H 
ATOM    786 2HG1 ILE A 501      65.990  86.490  63.440  1.00  0.00           H 
ATOM    787  CD  ILE A 501      66.780  88.440  63.890  1.00  0.00           C 
ATOM    788  HD1 ILE A 501      67.790  88.150  63.540  1.00  0.00           H 
ATOM    789  HD2 ILE A 501      66.160  88.980  63.150  1.00  0.00           H 
ATOM    790  HD3 ILE A 501      66.870  89.190  64.700  1.00  0.00           H 
ATOM    791  C   ILE A 501      62.630  86.460  66.000  1.00  0.00           C 
ATOM    792  O   ILE A 501      62.700  86.020  67.100  1.00  0.00           O 
ATOM    793  N   LEU A 502      61.530  87.100  65.580  1.00  0.00           N 
ATOM    794  HN  LEU A 502      61.640  87.380  64.630  1.00  0.00           H 
ATOM    795  CA  LEU A 502      60.260  87.380  66.290  1.00  0.00           C 
ATOM    796  HA  LEU A 502      60.490  87.900  67.210  1.00  0.00           H 
ATOM    797  CB  LEU A 502      59.300  88.220  65.370  1.00  0.00           C 
ATOM    798  HB1 LEU A 502      59.330  87.870  64.320  1.00  0.00           H 
ATOM    799  HB2 LEU A 502      58.230  88.150  65.650  1.00  0.00           H 
ATOM    800  CG  LEU A 502      59.720  89.760  65.480  1.00  0.00           C 
ATOM    801  HG  LEU A 502      60.820  89.830  65.320  1.00  0.00           H 
ATOM    802  CD1 LEU A 502      59.030  90.650  64.400  1.00  0.00           C 
ATOM    803 1HD1 LEU A 502      59.200  91.700  64.710  1.00  0.00           H 
ATOM    804 2HD1 LEU A 502      59.490  90.330  63.440  1.00  0.00           H 
ATOM    805 3HD1 LEU A 502      57.930  90.510  64.420  1.00  0.00           H 
ATOM    806  CD2 LEU A 502      59.210  90.280  66.820  1.00  0.00           C 
ATOM    807 1HD2 LEU A 502      58.110  90.400  66.820  1.00  0.00           H 
ATOM    808 2HD2 LEU A 502      59.420  89.640  67.700  1.00  0.00           H 
ATOM    809 3HD2 LEU A 502      59.570  91.320  66.990  1.00  0.00           H 
ATOM    810  C   LEU A 502      59.500  86.150  66.710  1.00  0.00           C 
ATOM    811  O   LEU A 502      59.100  86.070  67.870  1.00  0.00           O 
ATOM    812  N   GLY A 503      59.370  85.120  65.830  1.00  0.00           N 
ATOM    813  HN  GLY A 503      59.620  85.280  64.880  1.00  0.00           H 
ATOM    814  CA  GLY A 503      58.680  83.890  66.310  1.00  0.00           C 
ATOM    815  HA1 GLY A 503      57.870  84.220  66.950  1.00  0.00           H 
ATOM    816  HA2 GLY A 503      58.190  83.390  65.480  1.00  0.00           H 
ATOM    817  C   GLY A 503      59.500  82.880  67.090  1.00  0.00           C 
ATOM    818  O   GLY A 503      59.050  82.380  68.150  1.00  0.00           O 
ATOM    819  N   PHE A 504      60.790  82.670  66.670  1.00  0.00           N 
ATOM    820  HN  PHE A 504      61.050  82.960  65.750  1.00  0.00           H 
ATOM    821  CA  PHE A 504      61.710  81.960  67.550  1.00  0.00           C 
ATOM    822  HA  PHE A 504      61.310  81.000  67.860  1.00  0.00           H 
ATOM    823  CB  PHE A 504      63.060  81.700  66.710  1.00  0.00           C 
ATOM    824  HB1 PHE A 504      63.430  82.550  66.090  1.00  0.00           H 
ATOM    825  HB2 PHE A 504      63.830  81.530  67.490  1.00  0.00           H 
ATOM    826  CG  PHE A 504      62.930  80.470  65.860  1.00  0.00           C 
ATOM    827  CD1 PHE A 504      63.120  79.240  66.390  1.00  0.00           C 
ATOM    828  HD1 PHE A 504      63.410  79.250  67.430  1.00  0.00           H 
ATOM    829  CE1 PHE A 504      63.000  78.090  65.640  1.00  0.00           C 
ATOM    830  HE1 PHE A 504      63.020  77.130  66.130  1.00  0.00           H 
ATOM    831  CZ  PHE A 504      62.590  78.270  64.290  1.00  0.00           C 
ATOM    832  HZ  PHE A 504      62.470  77.390  63.680  1.00  0.00           H 
ATOM    833  CD2 PHE A 504      62.550  80.640  64.560  1.00  0.00           C 
ATOM    834  HD2 PHE A 504      62.270  81.570  64.090  1.00  0.00           H 
ATOM    835  CE2 PHE A 504      62.340  79.500  63.800  1.00  0.00           C 
ATOM    836  HE2 PHE A 504      61.930  79.520  62.800  1.00  0.00           H 
ATOM    837  C   PHE A 504      62.050  82.610  68.920  1.00  0.00           C 
ATOM    838  O   PHE A 504      62.110  81.890  69.960  1.00  0.00           O 
ATOM    839  N   ALA A 505      62.240  83.940  69.000  1.00  0.00           N 
ATOM    840  HN  ALA A 505      62.460  84.520  68.220  1.00  0.00           H 
ATOM    841  CA  ALA A 505      62.400  84.650  70.240  1.00  0.00           C 
ATOM    842  HA  ALA A 505      63.230  84.260  70.820  1.00  0.00           H 
ATOM    843  CB  ALA A 505      62.680  86.170  70.070  1.00  0.00           C 
ATOM    844  HB1 ALA A 505      62.990  86.630  71.030  1.00  0.00           H 
ATOM    845  HB2 ALA A 505      63.490  86.380  69.340  1.00  0.00           H 
ATOM    846  HB3 ALA A 505      61.760  86.700  69.730  1.00  0.00           H 
ATOM    847  C   ALA A 505      61.210  84.620  71.090  1.00  0.00           C 
ATOM    848  O   ALA A 505      61.230  84.690  72.270  1.00  0.00           O 
ATOM    849  N   SER A 506      60.020  84.610  70.460  1.00  0.00           N 
ATOM    850  HN  SER A 506      59.940  84.570  69.470  1.00  0.00           H 
ATOM    851  CA  SER A 506      58.740  84.540  71.150  1.00  0.00           C 
ATOM    852  HA  SER A 506      58.740  85.270  71.940  1.00  0.00           H 
ATOM    853  CB  SER A 506      57.530  84.910  70.380  1.00  0.00           C 
ATOM    854  HB1 SER A 506      57.330  84.240  69.510  1.00  0.00           H 
ATOM    855  HB2 SER A 506      56.630  84.740  71.010  1.00  0.00           H 
ATOM    856  OG  SER A 506      57.570  86.280  69.940  1.00  0.00           O 
ATOM    857  HG1 SER A 506      58.180  86.260  69.200  1.00  0.00           H 
ATOM    858  C   SER A 506      58.550  83.140  71.830  1.00  0.00           C 
ATOM    859  O   SER A 506      58.210  83.060  73.030  1.00  0.00           O 
ATOM    860  N   ALA A 507      58.960  82.110  71.030  1.00  0.00           N 
ATOM    861  HN  ALA A 507      59.180  82.240  70.070  1.00  0.00           H 
ATOM    862  CA  ALA A 507      59.050  80.730  71.420  1.00  0.00           C 
ATOM    863  HA  ALA A 507      58.100  80.430  71.840  1.00  0.00           H 
ATOM    864  CB  ALA A 507      59.430  79.900  70.180  1.00  0.00           C 
ATOM    865  HB1 ALA A 507      59.500  78.800  70.300  1.00  0.00           H 
ATOM    866  HB2 ALA A 507      58.540  79.830  69.510  1.00  0.00           H 
ATOM    867  HB3 ALA A 507      60.320  80.320  69.660  1.00  0.00           H 
ATOM    868  C   ALA A 507      60.110  80.570  72.580  1.00  0.00           C 
ATOM    869  O   ALA A 507      59.830  80.050  73.650  1.00  0.00           O 
ATOM    870  N   PHE A 508      61.350  81.150  72.410  1.00  0.00           N 
ATOM    871  HN  PHE A 508      61.500  81.430  71.460  1.00  0.00           H 
ATOM    872  CA  PHE A 508      62.350  81.120  73.420  1.00  0.00           C 
ATOM    873  HA  PHE A 508      62.560  80.070  73.560  1.00  0.00           H 
ATOM    874  CB  PHE A 508      63.700  81.770  72.890  1.00  0.00           C 
ATOM    875  HB1 PHE A 508      63.480  82.780  72.470  1.00  0.00           H 
ATOM    876  HB2 PHE A 508      64.390  81.930  73.750  1.00  0.00           H 
ATOM    877  CG  PHE A 508      64.480  80.980  71.870  1.00  0.00           C 
ATOM    878  CD1 PHE A 508      64.650  79.570  72.050  1.00  0.00           C 
ATOM    879  HD1 PHE A 508      64.380  79.150  73.010  1.00  0.00           H 
ATOM    880  CE1 PHE A 508      65.400  78.830  71.170  1.00  0.00           C 
ATOM    881  HE1 PHE A 508      65.470  77.750  71.240  1.00  0.00           H 
ATOM    882  CZ  PHE A 508      65.850  79.430  69.950  1.00  0.00           C 
ATOM    883  HZ  PHE A 508      66.370  78.720  69.320  1.00  0.00           H 
ATOM    884  CD2 PHE A 508      64.970  81.620  70.650  1.00  0.00           C 
ATOM    885  HD2 PHE A 508      64.830  82.680  70.490  1.00  0.00           H 
ATOM    886  CE2 PHE A 508      65.660  80.800  69.740  1.00  0.00           C 
ATOM    887  HE2 PHE A 508      65.950  81.310  68.830  1.00  0.00           H 
ATOM    888  C   PHE A 508      61.940  81.710  74.690  1.00  0.00           C 
ATOM    889  O   PHE A 508      62.050  81.130  75.790  1.00  0.00           O 
ATOM    890  N   TYR A 509      61.270  82.950  74.590  1.00  0.00           N 
ATOM    891  HN  TYR A 509      61.280  83.420  73.710  1.00  0.00           H 
ATOM    892  CA  TYR A 509      60.700  83.670  75.700  1.00  0.00           C 
ATOM    893  HA  TYR A 509      61.500  83.730  76.420  1.00  0.00           H 
ATOM    894  CB  TYR A 509      60.280  85.120  75.310  1.00  0.00           C 
ATOM    895  HB1 TYR A 509      61.200  85.700  75.090  1.00  0.00           H 
ATOM    896  HB2 TYR A 509      59.650  84.960  74.410  1.00  0.00           H 
ATOM    897  CG  TYR A 509      59.540  85.840  76.380  1.00  0.00           C 
ATOM    898  CD1 TYR A 509      60.240  86.320  77.470  1.00  0.00           C 
ATOM    899  HD1 TYR A 509      61.310  86.150  77.500  1.00  0.00           H 
ATOM    900  CE1 TYR A 509      59.610  86.870  78.590  1.00  0.00           C 
ATOM    901  HE1 TYR A 509      60.190  87.140  79.460  1.00  0.00           H 
ATOM    902  CZ  TYR A 509      58.220  87.000  78.570  1.00  0.00           C 
ATOM    903  OH  TYR A 509      57.540  87.530  79.680  1.00  0.00           O 
ATOM    904  HH  TYR A 509      58.210  87.860  80.290  1.00  0.00           H 
ATOM    905  CD2 TYR A 509      58.120  85.950  76.390  1.00  0.00           C 
ATOM    906  HD2 TYR A 509      57.520  85.610  75.560  1.00  0.00           H 
ATOM    907  CE2 TYR A 509      57.470  86.460  77.500  1.00  0.00           C 
ATOM    908  HE2 TYR A 509      56.400  86.580  77.580  1.00  0.00           H 
ATOM    909  C   TYR A 509      59.640  82.820  76.370  1.00  0.00           C 
ATOM    910  O   TYR A 509      59.860  82.550  77.530  1.00  0.00           O 
ATOM    911  N   ILE A 510      58.640  82.240  75.740  1.00  0.00           N 
ATOM    912  HN  ILE A 510      58.520  82.320  74.750  1.00  0.00           H 
ATOM    913  CA  ILE A 510      57.650  81.400  76.450  1.00  0.00           C 
ATOM    914  HA  ILE A 510      57.270  81.980  77.280  1.00  0.00           H 
ATOM    915  CB  ILE A 510      56.380  81.050  75.680  1.00  0.00           C 
ATOM    916  HB  ILE A 510      55.710  80.510  76.380  1.00  0.00           H 
ATOM    917  CG2 ILE A 510      55.620  82.400  75.350  1.00  0.00           C 
ATOM    918 1HG2 ILE A 510      55.300  82.850  76.320  1.00  0.00           H 
ATOM    919 2HG2 ILE A 510      56.160  83.150  74.740  1.00  0.00           H 
ATOM    920 3HG2 ILE A 510      54.720  82.060  74.800  1.00  0.00           H 
ATOM    921  CG1 ILE A 510      56.720  80.200  74.420  1.00  0.00           C 
ATOM    922 1HG1 ILE A 510      57.410  80.720  73.730  1.00  0.00           H 
ATOM    923 2HG1 ILE A 510      57.380  79.350  74.670  1.00  0.00           H 
ATOM    924  CD  ILE A 510      55.430  79.760  73.710  1.00  0.00           C 
ATOM    925  HD1 ILE A 510      54.700  79.190  74.330  1.00  0.00           H 
ATOM    926  HD2 ILE A 510      54.930  80.700  73.390  1.00  0.00           H 
ATOM    927  HD3 ILE A 510      55.730  79.170  72.810  1.00  0.00           H 
ATOM    928  C   ILE A 510      58.280  80.120  77.030  1.00  0.00           C 
ATOM    929  O   ILE A 510      57.870  79.750  78.110  1.00  0.00           O 
ATOM    930  N   ILE A 511      59.240  79.430  76.380  1.00  0.00           N 
ATOM    931  HN  ILE A 511      59.560  79.770  75.500  1.00  0.00           H 
ATOM    932  CA  ILE A 511      59.930  78.220  76.920  1.00  0.00           C 
ATOM    933  HA  ILE A 511      59.110  77.570  77.190  1.00  0.00           H 
ATOM    934  CB  ILE A 511      60.830  77.580  75.880  1.00  0.00           C 
ATOM    935  HB  ILE A 511      61.470  78.430  75.560  1.00  0.00           H 
ATOM    936  CG2 ILE A 511      61.730  76.500  76.510  1.00  0.00           C 
ATOM    937 1HG2 ILE A 511      62.300  76.020  75.690  1.00  0.00           H 
ATOM    938 2HG2 ILE A 511      62.550  76.900  77.150  1.00  0.00           H 
ATOM    939 3HG2 ILE A 511      61.190  75.630  76.940  1.00  0.00           H 
ATOM    940  CG1 ILE A 511      60.100  76.910  74.690  1.00  0.00           C 
ATOM    941 1HG1 ILE A 511      59.590  75.960  74.940  1.00  0.00           H 
ATOM    942 2HG1 ILE A 511      59.280  77.630  74.480  1.00  0.00           H 
ATOM    943  CD  ILE A 511      60.900  76.740  73.440  1.00  0.00           C 
ATOM    944  HD1 ILE A 511      60.380  76.160  72.640  1.00  0.00           H 
ATOM    945  HD2 ILE A 511      61.220  77.720  73.020  1.00  0.00           H 
ATOM    946  HD3 ILE A 511      61.820  76.140  73.620  1.00  0.00           H 
ATOM    947  C   ILE A 511      60.600  78.600  78.200  1.00  0.00           C 
ATOM    948  O   ILE A 511      60.540  77.880  79.180  1.00  0.00           O 
ATOM    949  N   PHE A 512      61.300  79.760  78.330  1.00  0.00           N 
ATOM    950  HN  PHE A 512      61.390  80.440  77.600  1.00  0.00           H 
ATOM    951  CA  PHE A 512      62.070  80.010  79.520  1.00  0.00           C 
ATOM    952  HA  PHE A 512      62.140  79.140  80.150  1.00  0.00           H 
ATOM    953  CB  PHE A 512      63.470  80.590  79.210  1.00  0.00           C 
ATOM    954  HB1 PHE A 512      63.400  81.480  78.550  1.00  0.00           H 
ATOM    955  HB2 PHE A 512      63.970  80.900  80.150  1.00  0.00           H 
ATOM    956  CG  PHE A 512      64.420  79.580  78.670  1.00  0.00           C 
ATOM    957  CD1 PHE A 512      64.890  78.680  79.560  1.00  0.00           C 
ATOM    958  HD1 PHE A 512      64.470  78.590  80.550  1.00  0.00           H 
ATOM    959  CE1 PHE A 512      65.740  77.640  79.110  1.00  0.00           C 
ATOM    960  HE1 PHE A 512      66.060  76.870  79.790  1.00  0.00           H 
ATOM    961  CZ  PHE A 512      66.210  77.660  77.840  1.00  0.00           C 
ATOM    962  HZ  PHE A 512      66.880  76.850  77.600  1.00  0.00           H 
ATOM    963  CD2 PHE A 512      64.920  79.590  77.320  1.00  0.00           C 
ATOM    964  HD2 PHE A 512      64.560  80.340  76.620  1.00  0.00           H 
ATOM    965  CE2 PHE A 512      65.830  78.600  76.910  1.00  0.00           C 
ATOM    966  HE2 PHE A 512      66.240  78.650  75.910  1.00  0.00           H 
ATOM    967  C   PHE A 512      61.360  81.020  80.460  1.00  0.00           C 
ATOM    968  O   PHE A 512      62.020  81.580  81.390  1.00  0.00           O 
ATOM    969  N   GLN A 513      60.060  81.260  80.200  1.00  0.00           N 
ATOM    970  HN  GLN A 513      59.530  80.900  79.430  1.00  0.00           H 
ATOM    971  CA  GLN A 513      59.210  82.200  81.010  1.00  0.00           C 
ATOM    972  HA  GLN A 513      59.730  83.130  81.170  1.00  0.00           H 
ATOM    973  CB  GLN A 513      58.030  82.500  80.160  1.00  0.00           C 
ATOM    974  HB1 GLN A 513      58.470  82.900  79.220  1.00  0.00           H 
ATOM    975  HB2 GLN A 513      57.500  81.540  79.970  1.00  0.00           H 
ATOM    976  CG  GLN A 513      57.040  83.560  80.670  1.00  0.00           C 
ATOM    977  HG1 GLN A 513      56.680  83.270  81.680  1.00  0.00           H 
ATOM    978  HG2 GLN A 513      57.690  84.460  80.780  1.00  0.00           H 
ATOM    979  CD  GLN A 513      55.870  83.740  79.650  1.00  0.00           C 
ATOM    980  OE1 GLN A 513      55.450  82.810  78.920  1.00  0.00           O 
ATOM    981  NE2 GLN A 513      55.340  84.970  79.690  1.00  0.00           N 
ATOM    982 1HE2 GLN A 513      55.640  85.700  80.300  1.00  0.00           H 
ATOM    983 2HE2 GLN A 513      54.480  85.170  79.220  1.00  0.00           H 
ATOM    984  C   GLN A 513      58.810  81.630  82.380  1.00  0.00           C 
ATOM    985  O   GLN A 513      58.270  82.320  83.290  1.00  0.00           O 
ATOM    986  N   THR A 514      59.140  80.380  82.590  1.00  0.00           N 
ATOM    987  HN  THR A 514      59.540  79.840  81.860  1.00  0.00           H 
ATOM    988  CA  THR A 514      58.670  79.510  83.720  1.00  0.00           C 
ATOM    989  HA  THR A 514      58.020  80.090  84.370  1.00  0.00           H 
ATOM    990  CB  THR A 514      58.020  78.220  83.260  1.00  0.00           C 
ATOM    991  HB  THR A 514      58.020  77.440  84.050  1.00  0.00           H 
ATOM    992  OG1 THR A 514      58.710  77.680  82.130  1.00  0.00           O 
ATOM    993  HG1 THR A 514      59.430  77.130  82.450  1.00  0.00           H 
ATOM    994  CG2 THR A 514      56.640  78.500  82.800  1.00  0.00           C 
ATOM    995 1HG2 THR A 514      56.170  77.600  82.350  1.00  0.00           H 
ATOM    996 2HG2 THR A 514      55.930  78.820  83.590  1.00  0.00           H 
ATOM    997 3HG2 THR A 514      56.610  79.290  82.020  1.00  0.00           H 
ATOM    998  C   THR A 514      59.860  79.200  84.600  1.00  0.00           C 
ATOM    999  O   THR A 514      59.720  78.390  85.480  1.00  0.00           O 
ATOM   1000  N   GLU A 515      61.050  79.690  84.260  1.00  0.00           N 
ATOM   1001  HN  GLU A 515      61.070  80.360  83.520  1.00  0.00           H 
ATOM   1002  CA  GLU A 515      62.320  79.240  84.720  1.00  0.00           C 
ATOM   1003  HA  GLU A 515      62.160  78.540  85.530  1.00  0.00           H 
ATOM   1004  CB  GLU A 515      63.130  78.460  83.700  1.00  0.00           C 
ATOM   1005  HB1 GLU A 515      63.410  79.280  83.010  1.00  0.00           H 
ATOM   1006  HB2 GLU A 515      63.980  78.080  84.310  1.00  0.00           H 
ATOM   1007  CG  GLU A 515      62.480  77.370  82.890  1.00  0.00           C 
ATOM   1008  HG1 GLU A 515      61.790  77.810  82.130  1.00  0.00           H 
ATOM   1009  HG2 GLU A 515      63.230  76.880  82.230  1.00  0.00           H 
ATOM   1010  CD  GLU A 515      61.660  76.380  83.630  1.00  0.00           C 
ATOM   1011  OE1 GLU A 515      62.230  75.580  84.420  1.00  0.00           O 
ATOM   1012  OE2 GLU A 515      60.410  76.320  83.460  1.00  0.00           O 
ATOM   1013  C   GLU A 515      63.190  80.440  85.200  1.00  0.00           C 
ATOM   1014  O   GLU A 515      62.940  81.590  84.830  1.00  0.00           O 
ATOM   1015  N   ASP A 516      64.260  80.100  86.020  1.00  0.00           N 
ATOM   1016  HN  ASP A 516      64.460  79.120  86.060  1.00  0.00           H 
ATOM   1017  CA  ASP A 516      64.890  81.050  86.850  1.00  0.00           C 
ATOM   1018  HA  ASP A 516      64.140  81.720  87.240  1.00  0.00           H 
ATOM   1019  CB  ASP A 516      65.320  80.290  88.130  1.00  0.00           C 
ATOM   1020  HB1 ASP A 516      64.490  79.570  88.250  1.00  0.00           H 
ATOM   1021  HB2 ASP A 516      66.100  79.580  87.780  1.00  0.00           H 
ATOM   1022  CG  ASP A 516      65.640  81.070  89.480  1.00  0.00           C 
ATOM   1023  OD1 ASP A 516      65.790  82.260  89.390  1.00  0.00           O 
ATOM   1024  OD2 ASP A 516      65.890  80.310  90.430  1.00  0.00           O 
ATOM   1025  C   ASP A 516      66.010  81.800  86.250  1.00  0.00           C 
ATOM   1026  O   ASP A 516      67.030  81.220  85.820  1.00  0.00           O 
ATOM   1027  N   PRO A 517      65.880  83.110  86.170  1.00  0.00           N 
ATOM   1028  CD  PRO A 517      64.760  83.880  86.620  1.00  0.00           C 
ATOM   1029  HD1 PRO A 517      64.710  83.670  87.710  1.00  0.00           H 
ATOM   1030  HD2 PRO A 517      63.880  83.390  86.160  1.00  0.00           H 
ATOM   1031  CA  PRO A 517      66.710  83.920  85.200  1.00  0.00           C 
ATOM   1032  HA  PRO A 517      66.830  83.270  84.350  1.00  0.00           H 
ATOM   1033  CB  PRO A 517      65.970  85.180  84.870  1.00  0.00           C 
ATOM   1034  HB1 PRO A 517      66.530  86.140  84.840  1.00  0.00           H 
ATOM   1035  HB2 PRO A 517      65.430  85.050  83.910  1.00  0.00           H 
ATOM   1036  CG  PRO A 517      64.970  85.270  86.070  1.00  0.00           C 
ATOM   1037  HG1 PRO A 517      65.400  85.810  86.940  1.00  0.00           H 
ATOM   1038  HG2 PRO A 517      64.120  85.940  85.830  1.00  0.00           H 
ATOM   1039  C   PRO A 517      68.170  84.100  85.660  1.00  0.00           C 
ATOM   1040  O   PRO A 517      68.990  84.330  84.820  1.00  0.00           O 
ATOM   1041  N   GLU A 518      68.410  84.070  86.980  1.00  0.00           N 
ATOM   1042  HN  GLU A 518      67.680  83.990  87.650  1.00  0.00           H 
ATOM   1043  CA  GLU A 518      69.690  84.010  87.580  1.00  0.00           C 
ATOM   1044  HA  GLU A 518      70.210  84.870  87.180  1.00  0.00           H 
ATOM   1045  CB  GLU A 518      69.570  83.960  89.120  1.00  0.00           C 
ATOM   1046  HB1 GLU A 518      68.890  83.100  89.290  1.00  0.00           H 
ATOM   1047  HB2 GLU A 518      70.550  83.630  89.530  1.00  0.00           H 
ATOM   1048  CG  GLU A 518      69.170  85.230  89.910  1.00  0.00           C 
ATOM   1049  HG1 GLU A 518      69.610  85.010  90.910  1.00  0.00           H 
ATOM   1050  HG2 GLU A 518      69.600  86.120  89.400  1.00  0.00           H 
ATOM   1051  CD  GLU A 518      67.640  85.490  90.110  1.00  0.00           C 
ATOM   1052  OE1 GLU A 518      66.920  86.020  89.220  1.00  0.00           O 
ATOM   1053  OE2 GLU A 518      67.270  85.310  91.310  1.00  0.00           O 
ATOM   1054  C   GLU A 518      70.440  82.760  87.140  1.00  0.00           C 
ATOM   1055  O   GLU A 518      71.630  82.830  86.800  1.00  0.00           O 
ATOM   1056  N   GLU A 519      69.770  81.540  87.030  1.00  0.00           N 
ATOM   1057  HN  GLU A 519      68.870  81.480  87.450  1.00  0.00           H 
ATOM   1058  CA  GLU A 519      70.360  80.400  86.480  1.00  0.00           C 
ATOM   1059  HA  GLU A 519      71.360  80.310  86.870  1.00  0.00           H 
ATOM   1060  CB  GLU A 519      69.650  79.080  86.850  1.00  0.00           C 
ATOM   1061  HB1 GLU A 519      68.610  79.110  86.460  1.00  0.00           H 
ATOM   1062  HB2 GLU A 519      70.070  78.160  86.390  1.00  0.00           H 
ATOM   1063  CG  GLU A 519      69.650  78.780  88.330  1.00  0.00           C 
ATOM   1064  HG1 GLU A 519      69.260  79.630  88.930  1.00  0.00           H 
ATOM   1065  HG2 GLU A 519      69.080  77.840  88.490  1.00  0.00           H 
ATOM   1066  CD  GLU A 519      71.050  78.560  88.890  1.00  0.00           C 
ATOM   1067  OE1 GLU A 519      71.970  78.000  88.230  1.00  0.00           O 
ATOM   1068  OE2 GLU A 519      71.250  78.830  90.110  1.00  0.00           O 
ATOM   1069  C   GLU A 519      70.550  80.410  84.950  1.00  0.00           C 
ATOM   1070  O   GLU A 519      71.620  80.060  84.470  1.00  0.00           O 
ATOM   1071  N   LEU A 520      69.600  80.750  84.120  1.00  0.00           N 
ATOM   1072  HN  LEU A 520      68.750  81.140  84.460  1.00  0.00           H 
ATOM   1073  CA  LEU A 520      69.820  81.000  82.780  1.00  0.00           C 
ATOM   1074  HA  LEU A 520      70.870  81.160  82.600  1.00  0.00           H 
ATOM   1075  CB  LEU A 520      69.430  79.770  81.860  1.00  0.00           C 
ATOM   1076  HB1 LEU A 520      69.770  78.840  82.360  1.00  0.00           H 
ATOM   1077  HB2 LEU A 520      68.330  79.780  81.740  1.00  0.00           H 
ATOM   1078  CG  LEU A 520      70.040  79.700  80.420  1.00  0.00           C 
ATOM   1079  HG  LEU A 520      70.940  80.320  80.220  1.00  0.00           H 
ATOM   1080  CD1 LEU A 520      70.520  78.370  79.930  1.00  0.00           C 
ATOM   1081 1HD1 LEU A 520      71.250  78.550  79.110  1.00  0.00           H 
ATOM   1082 2HD1 LEU A 520      71.030  77.910  80.800  1.00  0.00           H 
ATOM   1083 3HD1 LEU A 520      69.710  77.720  79.540  1.00  0.00           H 
ATOM   1084  CD2 LEU A 520      68.930  80.110  79.440  1.00  0.00           C 
ATOM   1085 1HD2 LEU A 520      68.280  80.960  79.740  1.00  0.00           H 
ATOM   1086 2HD2 LEU A 520      69.400  80.310  78.450  1.00  0.00           H 
ATOM   1087 3HD2 LEU A 520      68.220  79.280  79.260  1.00  0.00           H 
ATOM   1088  C   LEU A 520      69.250  82.340  82.230  1.00  0.00           C 
ATOM   1089  O   LEU A 520      68.020  82.590  82.280  1.00  0.00           O 
ATOM   1090  N   GLY A 521      70.240  83.220  81.740  1.00  0.00           N 
ATOM   1091  HN  GLY A 521      71.220  83.070  81.640  1.00  0.00           H 
ATOM   1092  CA  GLY A 521      69.930  84.710  81.520  1.00  0.00           C 
ATOM   1093  HA1 GLY A 521      69.460  85.230  82.340  1.00  0.00           H 
ATOM   1094  HA2 GLY A 521      70.920  85.110  81.330  1.00  0.00           H 
ATOM   1095  C   GLY A 521      69.170  85.090  80.300  1.00  0.00           C 
ATOM   1096  O   GLY A 521      68.600  86.220  80.260  1.00  0.00           O 
ATOM   1097  N   HSD A 522      69.200  84.340  79.280  1.00  0.00           N 
ATOM   1098  HN  HSD A 522      69.240  83.350  79.420  1.00  0.00           H 
ATOM   1099  CA  HSD A 522      69.050  84.920  77.920  1.00  0.00           C 
ATOM   1100  HA  HSD A 522      69.700  85.780  77.850  1.00  0.00           H 
ATOM   1101  CB  HSD A 522      69.710  83.930  76.960  1.00  0.00           C 
ATOM   1102  HB1 HSD A 522      69.220  82.930  76.970  1.00  0.00           H 
ATOM   1103  HB2 HSD A 522      69.690  84.280  75.900  1.00  0.00           H 
ATOM   1104  ND1 HSD A 522      72.160  83.930  76.510  1.00  0.00           N 
ATOM   1105  HD1 HSD A 522      72.220  84.820  76.050  1.00  0.00           H 
ATOM   1106  CG  HSD A 522      71.140  83.560  77.350  1.00  0.00           C 
ATOM   1107  CE1 HSD A 522      73.290  83.230  76.860  1.00  0.00           C 
ATOM   1108  HE1 HSD A 522      74.200  83.390  76.270  1.00  0.00           H 
ATOM   1109  NE2 HSD A 522      73.010  82.460  77.900  1.00  0.00           N 
ATOM   1110  CD2 HSD A 522      71.650  82.610  78.150  1.00  0.00           C 
ATOM   1111  HD2 HSD A 522      71.130  82.120  78.960  1.00  0.00           H 
ATOM   1112  C   HSD A 522      67.720  85.380  77.480  1.00  0.00           C 
ATOM   1113  O   HSD A 522      67.590  86.050  76.470  1.00  0.00           O 
ATOM   1114  N   PHE A 523      66.620  84.960  78.170  1.00  0.00           N 
ATOM   1115  HN  PHE A 523      66.720  84.410  78.990  1.00  0.00           H 
ATOM   1116  CA  PHE A 523      65.350  85.370  77.720  1.00  0.00           C 
ATOM   1117  HA  PHE A 523      65.380  86.300  77.160  1.00  0.00           H 
ATOM   1118  CB  PHE A 523      64.690  84.210  76.820  1.00  0.00           C 
ATOM   1119  HB1 PHE A 523      64.570  83.390  77.560  1.00  0.00           H 
ATOM   1120  HB2 PHE A 523      63.730  84.640  76.470  1.00  0.00           H 
ATOM   1121  CG  PHE A 523      65.590  83.610  75.740  1.00  0.00           C 
ATOM   1122  CD1 PHE A 523      65.690  84.270  74.470  1.00  0.00           C 
ATOM   1123  HD1 PHE A 523      65.200  85.220  74.310  1.00  0.00           H 
ATOM   1124  CE1 PHE A 523      66.500  83.760  73.480  1.00  0.00           C 
ATOM   1125  HE1 PHE A 523      66.540  84.340  72.570  1.00  0.00           H 
ATOM   1126  CZ  PHE A 523      67.250  82.610  73.670  1.00  0.00           C 
ATOM   1127  HZ  PHE A 523      67.960  82.230  72.950  1.00  0.00           H 
ATOM   1128  CD2 PHE A 523      66.340  82.420  75.940  1.00  0.00           C 
ATOM   1129  HD2 PHE A 523      66.240  81.870  76.860  1.00  0.00           H 
ATOM   1130  CE2 PHE A 523      67.220  81.980  74.910  1.00  0.00           C 
ATOM   1131  HE2 PHE A 523      67.750  81.050  75.080  1.00  0.00           H 
ATOM   1132  C   PHE A 523      64.540  85.780  78.910  1.00  0.00           C 
ATOM   1133  O   PHE A 523      63.400  85.410  79.160  1.00  0.00           O 
ATOM   1134  N   TYR A 524      65.050  86.670  79.770  1.00  0.00           N 
ATOM   1135  HN  TYR A 524      66.050  86.700  79.760  1.00  0.00           H 
ATOM   1136  CA  TYR A 524      64.360  86.930  81.030  1.00  0.00           C 
ATOM   1137  HA  TYR A 524      63.920  86.000  81.360  1.00  0.00           H 
ATOM   1138  CB  TYR A 524      65.310  87.500  82.060  1.00  0.00           C 
ATOM   1139  HB1 TYR A 524      64.820  87.520  83.060  1.00  0.00           H 
ATOM   1140  HB2 TYR A 524      66.080  86.760  82.370  1.00  0.00           H 
ATOM   1141  CG  TYR A 524      65.860  88.940  81.860  1.00  0.00           C 
ATOM   1142  CD1 TYR A 524      67.260  88.980  81.690  1.00  0.00           C 
ATOM   1143  HD1 TYR A 524      67.850  88.070  81.680  1.00  0.00           H 
ATOM   1144  CE1 TYR A 524      67.920  90.240  81.400  1.00  0.00           C 
ATOM   1145  HE1 TYR A 524      68.950  90.230  81.080  1.00  0.00           H 
ATOM   1146  CZ  TYR A 524      67.140  91.440  81.430  1.00  0.00           C 
ATOM   1147  OH  TYR A 524      67.710  92.640  81.000  1.00  0.00           O 
ATOM   1148  HH  TYR A 524      67.020  93.230  80.700  1.00  0.00           H 
ATOM   1149  CD2 TYR A 524      65.160  90.110  81.920  1.00  0.00           C 
ATOM   1150  HD2 TYR A 524      64.090  90.110  82.030  1.00  0.00           H 
ATOM   1151  CE2 TYR A 524      65.750  91.400  81.720  1.00  0.00           C 
ATOM   1152  HE2 TYR A 524      65.050  92.220  81.820  1.00  0.00           H 
ATOM   1153  C   TYR A 524      63.150  87.830  80.810  1.00  0.00           C 
ATOM   1154  O   TYR A 524      62.150  87.800  81.530  1.00  0.00           O 
ATOM   1155  N   ASP A 525      63.220  88.660  79.760  1.00  0.00           N 
ATOM   1156  HN  ASP A 525      63.990  88.720  79.130  1.00  0.00           H 
ATOM   1157  CA  ASP A 525      62.200  89.570  79.320  1.00  0.00           C 
ATOM   1158  HA  ASP A 525      61.250  89.160  79.630  1.00  0.00           H 
ATOM   1159  CB  ASP A 525      62.350  90.900  79.970  1.00  0.00           C 
ATOM   1160  HB1 ASP A 525      61.420  91.490  80.100  1.00  0.00           H 
ATOM   1161  HB2 ASP A 525      62.540  90.710  81.050  1.00  0.00           H 
ATOM   1162  CG  ASP A 525      63.510  91.810  79.390  1.00  0.00           C 
ATOM   1163  OD1 ASP A 525      64.280  91.370  78.520  1.00  0.00           O 
ATOM   1164  OD2 ASP A 525      63.540  92.970  79.740  1.00  0.00           O 
ATOM   1165  C   ASP A 525      62.190  89.590  77.730  1.00  0.00           C 
ATOM   1166  O   ASP A 525      63.140  89.100  77.150  1.00  0.00           O 
ATOM   1167  N   TYR A 526      61.090  90.110  77.150  1.00  0.00           N 
ATOM   1168  HN  TYR A 526      60.360  90.410  77.770  1.00  0.00           H 
ATOM   1169  CA  TYR A 526      60.810  90.120  75.680  1.00  0.00           C 
ATOM   1170  HA  TYR A 526      60.950  89.130  75.280  1.00  0.00           H 
ATOM   1171  CB  TYR A 526      59.280  90.500  75.540  1.00  0.00           C 
ATOM   1172  HB1 TYR A 526      58.600  89.770  76.030  1.00  0.00           H 
ATOM   1173  HB2 TYR A 526      58.940  91.480  75.930  1.00  0.00           H 
ATOM   1174  CG  TYR A 526      58.860  90.300  74.090  1.00  0.00           C 
ATOM   1175  CD1 TYR A 526      58.840  88.960  73.560  1.00  0.00           C 
ATOM   1176  HD1 TYR A 526      59.120  88.070  74.100  1.00  0.00           H 
ATOM   1177  CE1 TYR A 526      58.460  88.800  72.230  1.00  0.00           C 
ATOM   1178  HE1 TYR A 526      58.580  87.780  71.890  1.00  0.00           H 
ATOM   1179  CZ  TYR A 526      58.070  89.840  71.440  1.00  0.00           C 
ATOM   1180  OH  TYR A 526      57.690  89.580  70.030  1.00  0.00           O 
ATOM   1181  HH  TYR A 526      57.690  88.640  69.840  1.00  0.00           H 
ATOM   1182  CD2 TYR A 526      58.540  91.350  73.240  1.00  0.00           C 
ATOM   1183  HD2 TYR A 526      58.560  92.350  73.640  1.00  0.00           H 
ATOM   1184  CE2 TYR A 526      58.080  91.100  71.910  1.00  0.00           C 
ATOM   1185  HE2 TYR A 526      57.870  92.060  71.460  1.00  0.00           H 
ATOM   1186  C   TYR A 526      61.790  90.950  74.890  1.00  0.00           C 
ATOM   1187  O   TYR A 526      62.180  90.570  73.800  1.00  0.00           O 
ATOM   1188  N   PRO A 527      62.240  92.140  75.260  1.00  0.00           N 
ATOM   1189  CD  PRO A 527      61.480  93.040  76.140  1.00  0.00           C 
ATOM   1190  HD1 PRO A 527      61.920  93.000  77.160  1.00  0.00           H 
ATOM   1191  HD2 PRO A 527      60.400  92.810  76.290  1.00  0.00           H 
ATOM   1192  CA  PRO A 527      63.120  92.930  74.460  1.00  0.00           C 
ATOM   1193  HA  PRO A 527      62.730  92.950  73.450  1.00  0.00           H 
ATOM   1194  CB  PRO A 527      63.190  94.330  75.070  1.00  0.00           C 
ATOM   1195  HB1 PRO A 527      63.840  94.490  75.960  1.00  0.00           H 
ATOM   1196  HB2 PRO A 527      63.470  95.030  74.260  1.00  0.00           H 
ATOM   1197  CG  PRO A 527      61.720  94.430  75.550  1.00  0.00           C 
ATOM   1198  HG1 PRO A 527      61.540  95.270  76.250  1.00  0.00           H 
ATOM   1199  HG2 PRO A 527      61.010  94.570  74.710  1.00  0.00           H 
ATOM   1200  C   PRO A 527      64.510  92.310  74.390  1.00  0.00           C 
ATOM   1201  O   PRO A 527      65.240  92.300  73.360  1.00  0.00           O 
ATOM   1202  N   MET A 528      65.010  91.800  75.520  1.00  0.00           N 
ATOM   1203  HN  MET A 528      64.430  91.790  76.330  1.00  0.00           H 
ATOM   1204  CA  MET A 528      66.230  90.980  75.740  1.00  0.00           C 
ATOM   1205  HA  MET A 528      67.020  91.420  75.140  1.00  0.00           H 
ATOM   1206  CB  MET A 528      66.710  90.760  77.280  1.00  0.00           C 
ATOM   1207  HB1 MET A 528      66.560  91.800  77.630  1.00  0.00           H 
ATOM   1208  HB2 MET A 528      66.080  90.050  77.860  1.00  0.00           H 
ATOM   1209  CG  MET A 528      68.130  90.240  77.420  1.00  0.00           C 
ATOM   1210  HG1 MET A 528      68.400  90.230  78.500  1.00  0.00           H 
ATOM   1211  HG2 MET A 528      68.170  89.170  77.110  1.00  0.00           H 
ATOM   1212  SD  MET A 528      69.420  91.240  76.620  1.00  0.00           S 
ATOM   1213  CE  MET A 528      69.230  92.960  77.290  1.00  0.00           C 
ATOM   1214  HE1 MET A 528      68.170  93.280  77.270  1.00  0.00           H 
ATOM   1215  HE2 MET A 528      69.570  93.030  78.340  1.00  0.00           H 
ATOM   1216  HE3 MET A 528      69.750  93.730  76.670  1.00  0.00           H 
ATOM   1217  C   MET A 528      66.160  89.630  75.100  1.00  0.00           C 
ATOM   1218  O   MET A 528      67.060  89.170  74.400  1.00  0.00           O 
ATOM   1219  N   ALA A 529      65.020  89.030  75.130  1.00  0.00           N 
ATOM   1220  HN  ALA A 529      64.170  89.290  75.590  1.00  0.00           H 
ATOM   1221  CA  ALA A 529      64.790  87.910  74.290  1.00  0.00           C 
ATOM   1222  HA  ALA A 529      65.570  87.190  74.480  1.00  0.00           H 
ATOM   1223  CB  ALA A 529      63.390  87.300  74.590  1.00  0.00           C 
ATOM   1224  HB1 ALA A 529      63.200  86.500  73.840  1.00  0.00           H 
ATOM   1225  HB2 ALA A 529      63.450  86.890  75.620  1.00  0.00           H 
ATOM   1226  HB3 ALA A 529      62.650  88.100  74.370  1.00  0.00           H 
ATOM   1227  C   ALA A 529      64.890  88.110  72.790  1.00  0.00           C 
ATOM   1228  O   ALA A 529      65.520  87.270  72.090  1.00  0.00           O 
ATOM   1229  N   LEU A 530      64.330  89.250  72.310  1.00  0.00           N 
ATOM   1230  HN  LEU A 530      63.590  89.720  72.780  1.00  0.00           H 
ATOM   1231  CA  LEU A 530      64.510  89.730  70.900  1.00  0.00           C 
ATOM   1232  HA  LEU A 530      64.240  88.960  70.190  1.00  0.00           H 
ATOM   1233  CB  LEU A 530      63.610  90.950  70.520  1.00  0.00           C 
ATOM   1234  HB1 LEU A 530      63.470  91.600  71.410  1.00  0.00           H 
ATOM   1235  HB2 LEU A 530      64.260  91.580  69.870  1.00  0.00           H 
ATOM   1236  CG  LEU A 530      62.280  90.620  69.780  1.00  0.00           C 
ATOM   1237  HG  LEU A 530      62.470  89.980  68.890  1.00  0.00           H 
ATOM   1238  CD1 LEU A 530      61.290  89.950  70.710  1.00  0.00           C 
ATOM   1239 1HD1 LEU A 530      60.370  89.590  70.200  1.00  0.00           H 
ATOM   1240 2HD1 LEU A 530      61.640  89.090  71.320  1.00  0.00           H 
ATOM   1241 3HD1 LEU A 530      61.000  90.640  71.530  1.00  0.00           H 
ATOM   1242  CD2 LEU A 530      61.710  91.880  69.160  1.00  0.00           C 
ATOM   1243 1HD2 LEU A 530      62.170  92.170  68.190  1.00  0.00           H 
ATOM   1244 2HD2 LEU A 530      60.600  91.820  69.120  1.00  0.00           H 
ATOM   1245 3HD2 LEU A 530      61.850  92.710  69.880  1.00  0.00           H 
ATOM   1246  C   LEU A 530      66.010  89.990  70.610  1.00  0.00           C 
ATOM   1247  O   LEU A 530      66.470  89.660  69.520  1.00  0.00           O 
ATOM   1248  N   PHE A 531      66.690  90.640  71.540  1.00  0.00           N 
ATOM   1249  HN  PHE A 531      66.270  91.020  72.360  1.00  0.00           H 
ATOM   1250  CA  PHE A 531      68.100  91.020  71.420  1.00  0.00           C 
ATOM   1251  HA  PHE A 531      68.140  91.580  70.500  1.00  0.00           H 
ATOM   1252  CB  PHE A 531      68.520  92.050  72.470  1.00  0.00           C 
ATOM   1253  HB1 PHE A 531      67.900  92.960  72.610  1.00  0.00           H 
ATOM   1254  HB2 PHE A 531      68.380  91.560  73.460  1.00  0.00           H 
ATOM   1255  CG  PHE A 531      69.930  92.600  72.320  1.00  0.00           C 
ATOM   1256  CD1 PHE A 531      70.270  93.310  71.200  1.00  0.00           C 
ATOM   1257  HD1 PHE A 531      69.550  93.530  70.430  1.00  0.00           H 
ATOM   1258  CE1 PHE A 531      71.590  93.810  71.070  1.00  0.00           C 
ATOM   1259  HE1 PHE A 531      71.880  94.400  70.220  1.00  0.00           H 
ATOM   1260  CZ  PHE A 531      72.610  93.520  72.020  1.00  0.00           C 
ATOM   1261  HZ  PHE A 531      73.550  94.050  71.920  1.00  0.00           H 
ATOM   1262  CD2 PHE A 531      70.920  92.290  73.300  1.00  0.00           C 
ATOM   1263  HD2 PHE A 531      70.660  91.670  74.150  1.00  0.00           H 
ATOM   1264  CE2 PHE A 531      72.260  92.810  73.180  1.00  0.00           C 
ATOM   1265  HE2 PHE A 531      73.020  92.580  73.910  1.00  0.00           H 
ATOM   1266  C   PHE A 531      69.070  89.800  71.330  1.00  0.00           C 
ATOM   1267  O   PHE A 531      69.860  89.740  70.390  1.00  0.00           O 
ATOM   1268  N   SER A 532      68.990  88.820  72.280  1.00  0.00           N 
ATOM   1269  HN  SER A 532      68.480  88.920  73.130  1.00  0.00           H 
ATOM   1270  CA  SER A 532      69.930  87.720  72.220  1.00  0.00           C 
ATOM   1271  HA  SER A 532      70.910  87.930  71.810  1.00  0.00           H 
ATOM   1272  CB  SER A 532      70.290  87.120  73.660  1.00  0.00           C 
ATOM   1273  HB1 SER A 532      69.330  87.000  74.200  1.00  0.00           H 
ATOM   1274  HB2 SER A 532      70.900  86.190  73.700  1.00  0.00           H 
ATOM   1275  OG  SER A 532      71.020  88.130  74.370  1.00  0.00           O 
ATOM   1276  HG1 SER A 532      71.470  88.610  73.670  1.00  0.00           H 
ATOM   1277  C   SER A 532      69.550  86.630  71.190  1.00  0.00           C 
ATOM   1278  O   SER A 532      70.280  85.790  70.700  1.00  0.00           O 
ATOM   1279  N   THR A 533      68.250  86.550  70.800  1.00  0.00           N 
ATOM   1280  HN  THR A 533      67.630  87.140  71.310  1.00  0.00           H 
ATOM   1281  CA  THR A 533      67.810  85.810  69.500  1.00  0.00           C 
ATOM   1282  HA  THR A 533      68.120  84.780  69.530  1.00  0.00           H 
ATOM   1283  CB  THR A 533      66.260  85.760  69.310  1.00  0.00           C 
ATOM   1284  HB  THR A 533      65.920  86.790  69.070  1.00  0.00           H 
ATOM   1285  OG1 THR A 533      65.680  85.200  70.440  1.00  0.00           O 
ATOM   1286  HG1 THR A 533      66.070  85.710  71.160  1.00  0.00           H 
ATOM   1287  CG2 THR A 533      65.850  84.790  68.170  1.00  0.00           C 
ATOM   1288 1HG2 THR A 533      64.780  84.830  67.870  1.00  0.00           H 
ATOM   1289 2HG2 THR A 533      66.320  85.150  67.230  1.00  0.00           H 
ATOM   1290 3HG2 THR A 533      66.220  83.770  68.400  1.00  0.00           H 
ATOM   1291  C   THR A 533      68.340  86.360  68.260  1.00  0.00           C 
ATOM   1292  O   THR A 533      68.700  85.570  67.440  1.00  0.00           O 
ATOM   1293  N   PHE A 534      68.440  87.750  68.180  1.00  0.00           N 
ATOM   1294  HN  PHE A 534      68.160  88.350  68.930  1.00  0.00           H 
ATOM   1295  CA  PHE A 534      69.180  88.380  67.120  1.00  0.00           C 
ATOM   1296  HA  PHE A 534      68.830  87.920  66.210  1.00  0.00           H 
ATOM   1297  CB  PHE A 534      68.810  89.910  67.150  1.00  0.00           C 
ATOM   1298  HB1 PHE A 534      67.740  89.980  66.860  1.00  0.00           H 
ATOM   1299  HB2 PHE A 534      68.760  90.260  68.200  1.00  0.00           H 
ATOM   1300  CG  PHE A 534      69.630  90.820  66.300  1.00  0.00           C 
ATOM   1301  CD1 PHE A 534      69.180  91.290  65.070  1.00  0.00           C 
ATOM   1302  HD1 PHE A 534      68.180  91.100  64.720  1.00  0.00           H 
ATOM   1303  CE1 PHE A 534      70.010  92.050  64.220  1.00  0.00           C 
ATOM   1304  HE1 PHE A 534      69.530  92.480  63.360  1.00  0.00           H 
ATOM   1305  CZ  PHE A 534      71.340  92.330  64.600  1.00  0.00           C 
ATOM   1306  HZ  PHE A 534      72.010  92.880  63.970  1.00  0.00           H 
ATOM   1307  CD2 PHE A 534      70.940  91.140  66.700  1.00  0.00           C 
ATOM   1308  HD2 PHE A 534      71.380  90.900  67.660  1.00  0.00           H 
ATOM   1309  CE2 PHE A 534      71.840  91.850  65.800  1.00  0.00           C 
ATOM   1310  HE2 PHE A 534      72.870  91.990  66.100  1.00  0.00           H 
ATOM   1311  C   PHE A 534      70.670  88.170  67.120  1.00  0.00           C 
ATOM   1312  O   PHE A 534      71.310  87.900  66.140  1.00  0.00           O 
ATOM   1313  N   GLU A 535      71.340  88.280  68.310  1.00  0.00           N 
ATOM   1314  HN  GLU A 535      70.870  88.620  69.120  1.00  0.00           H 
ATOM   1315  CA  GLU A 535      72.760  87.920  68.430  1.00  0.00           C 
ATOM   1316  HA  GLU A 535      73.260  88.600  67.750  1.00  0.00           H 
ATOM   1317  CB  GLU A 535      73.280  88.270  69.850  1.00  0.00           C 
ATOM   1318  HB1 GLU A 535      72.560  87.800  70.560  1.00  0.00           H 
ATOM   1319  HB2 GLU A 535      74.320  87.910  69.990  1.00  0.00           H 
ATOM   1320  CG  GLU A 535      73.330  89.760  70.280  1.00  0.00           C 
ATOM   1321  HG1 GLU A 535      74.100  90.340  69.730  1.00  0.00           H 
ATOM   1322  HG2 GLU A 535      72.320  90.220  70.160  1.00  0.00           H 
ATOM   1323  CD  GLU A 535      73.560  89.880  71.820  1.00  0.00           C 
ATOM   1324  OE1 GLU A 535      72.760  89.240  72.610  1.00  0.00           O 
ATOM   1325  OE2 GLU A 535      74.580  90.460  72.220  1.00  0.00           O 
ATOM   1326  C   GLU A 535      73.020  86.450  68.050  1.00  0.00           C 
ATOM   1327  O   GLU A 535      74.020  86.110  67.390  1.00  0.00           O 
ATOM   1328  N   LEU A 536      72.160  85.400  68.400  1.00  0.00           N 
ATOM   1329  HN  LEU A 536      71.430  85.560  69.050  1.00  0.00           H 
ATOM   1330  CA  LEU A 536      72.440  84.010  68.020  1.00  0.00           C 
ATOM   1331  HA  LEU A 536      73.420  83.620  68.260  1.00  0.00           H 
ATOM   1332  CB  LEU A 536      71.320  83.200  68.770  1.00  0.00           C 
ATOM   1333  HB1 LEU A 536      70.340  83.700  68.640  1.00  0.00           H 
ATOM   1334  HB2 LEU A 536      71.300  82.160  68.390  1.00  0.00           H 
ATOM   1335  CG  LEU A 536      71.740  83.030  70.310  1.00  0.00           C 
ATOM   1336  HG  LEU A 536      71.940  84.040  70.730  1.00  0.00           H 
ATOM   1337  CD1 LEU A 536      70.550  82.420  71.080  1.00  0.00           C 
ATOM   1338 1HD1 LEU A 536      70.870  82.170  72.110  1.00  0.00           H 
ATOM   1339 2HD1 LEU A 536      69.710  83.150  71.050  1.00  0.00           H 
ATOM   1340 3HD1 LEU A 536      70.210  81.470  70.610  1.00  0.00           H 
ATOM   1341  CD2 LEU A 536      73.010  82.170  70.460  1.00  0.00           C 
ATOM   1342 1HD2 LEU A 536      73.920  82.590  69.980  1.00  0.00           H 
ATOM   1343 2HD2 LEU A 536      73.190  81.880  71.520  1.00  0.00           H 
ATOM   1344 3HD2 LEU A 536      72.990  81.230  69.870  1.00  0.00           H 
ATOM   1345  C   LEU A 536      72.210  83.710  66.540  1.00  0.00           C 
ATOM   1346  O   LEU A 536      72.810  82.860  65.940  1.00  0.00           O 
ATOM   1347  N   PHE A 537      71.270  84.400  65.860  1.00  0.00           N 
ATOM   1348  HN  PHE A 537      70.720  85.080  66.340  1.00  0.00           H 
ATOM   1349  CA  PHE A 537      70.990  84.340  64.450  1.00  0.00           C 
ATOM   1350  HA  PHE A 537      70.720  83.320  64.220  1.00  0.00           H 
ATOM   1351  CB  PHE A 537      69.930  85.320  63.950  1.00  0.00           C 
ATOM   1352  HB1 PHE A 537      69.060  85.300  64.640  1.00  0.00           H 
ATOM   1353  HB2 PHE A 537      70.340  86.350  64.060  1.00  0.00           H 
ATOM   1354  CG  PHE A 537      69.440  85.210  62.530  1.00  0.00           C 
ATOM   1355  CD1 PHE A 537      68.370  84.330  62.340  1.00  0.00           C 
ATOM   1356  HD1 PHE A 537      67.890  83.820  63.160  1.00  0.00           H 
ATOM   1357  CE1 PHE A 537      67.880  84.110  61.100  1.00  0.00           C 
ATOM   1358  HE1 PHE A 537      67.090  83.420  60.860  1.00  0.00           H 
ATOM   1359  CZ  PHE A 537      68.520  84.690  59.970  1.00  0.00           C 
ATOM   1360  HZ  PHE A 537      68.090  84.440  59.010  1.00  0.00           H 
ATOM   1361  CD2 PHE A 537      70.060  85.860  61.340  1.00  0.00           C 
ATOM   1362  HD2 PHE A 537      70.880  86.550  61.500  1.00  0.00           H 
ATOM   1363  CE2 PHE A 537      69.550  85.580  60.090  1.00  0.00           C 
ATOM   1364  HE2 PHE A 537      69.990  86.070  59.230  1.00  0.00           H 
ATOM   1365  C   PHE A 537      72.240  84.600  63.710  1.00  0.00           C 
ATOM   1366  O   PHE A 537      72.460  83.930  62.690  1.00  0.00           O 
ATOM   1367  N   LEU A 538      73.050  85.630  64.170  1.00  0.00           N 
ATOM   1368  HN  LEU A 538      72.810  86.130  65.000  1.00  0.00           H 
ATOM   1369  CA  LEU A 538      74.340  86.040  63.620  1.00  0.00           C 
ATOM   1370  HA  LEU A 538      74.310  85.970  62.540  1.00  0.00           H 
ATOM   1371  CB  LEU A 538      74.620  87.530  63.980  1.00  0.00           C 
ATOM   1372  HB1 LEU A 538      74.650  87.620  65.090  1.00  0.00           H 
ATOM   1373  HB2 LEU A 538      75.640  87.740  63.610  1.00  0.00           H 
ATOM   1374  CG  LEU A 538      73.690  88.510  63.300  1.00  0.00           C 
ATOM   1375  HG  LEU A 538      72.660  88.150  63.510  1.00  0.00           H 
ATOM   1376  CD1 LEU A 538      73.850  89.940  63.870  1.00  0.00           C 
ATOM   1377 1HD1 LEU A 538      74.740  90.430  63.430  1.00  0.00           H 
ATOM   1378 2HD1 LEU A 538      73.000  90.570  63.540  1.00  0.00           H 
ATOM   1379 3HD1 LEU A 538      73.910  89.870  64.980  1.00  0.00           H 
ATOM   1380  CD2 LEU A 538      73.810  88.490  61.800  1.00  0.00           C 
ATOM   1381 1HD2 LEU A 538      73.300  87.650  61.290  1.00  0.00           H 
ATOM   1382 2HD2 LEU A 538      73.370  89.460  61.480  1.00  0.00           H 
ATOM   1383 3HD2 LEU A 538      74.880  88.480  61.490  1.00  0.00           H 
ATOM   1384  C   LEU A 538      75.580  85.330  64.210  1.00  0.00           C 
ATOM   1385  O   LEU A 538      76.740  85.490  63.760  1.00  0.00           O 
ATOM   1386  N   THR A 539      75.350  84.400  65.130  1.00  0.00           N 
ATOM   1387  HN  THR A 539      74.410  84.250  65.410  1.00  0.00           H 
ATOM   1388  CA  THR A 539      76.340  83.600  65.910  1.00  0.00           C 
ATOM   1389  HA  THR A 539      75.800  83.140  66.720  1.00  0.00           H 
ATOM   1390  CB  THR A 539      77.030  82.430  65.120  1.00  0.00           C 
ATOM   1391  HB  THR A 539      77.840  81.960  65.720  1.00  0.00           H 
ATOM   1392  OG1 THR A 539      77.680  82.860  63.890  1.00  0.00           O 
ATOM   1393  HG1 THR A 539      78.160  83.610  64.260  1.00  0.00           H 
ATOM   1394  CG2 THR A 539      75.980  81.310  64.830  1.00  0.00           C 
ATOM   1395 1HG2 THR A 539      76.430  80.390  64.400  1.00  0.00           H 
ATOM   1396 2HG2 THR A 539      75.330  81.010  65.680  1.00  0.00           H 
ATOM   1397 3HG2 THR A 539      75.440  81.770  63.970  1.00  0.00           H 
ATOM   1398  C   THR A 539      77.440  84.480  66.530  1.00  0.00           C 
ATOM   1399  O   THR A 539      78.620  84.190  66.320  1.00  0.00           O 
ATOM   1400  N   ILE A 540      77.160  85.610  67.200  1.00  0.00           N 
ATOM   1401  HN  ILE A 540      76.240  85.920  67.420  1.00  0.00           H 
ATOM   1402  CA  ILE A 540      78.130  86.420  67.770  1.00  0.00           C 
ATOM   1403  HA  ILE A 540      79.070  86.050  67.390  1.00  0.00           H 
ATOM   1404  CB  ILE A 540      77.940  87.900  67.450  1.00  0.00           C 
ATOM   1405  HB  ILE A 540      78.800  88.440  67.900  1.00  0.00           H 
ATOM   1406  CG2 ILE A 540      78.000  88.010  65.910  1.00  0.00           C 
ATOM   1407 1HG2 ILE A 540      78.170  89.050  65.550  1.00  0.00           H 
ATOM   1408 2HG2 ILE A 540      78.780  87.310  65.550  1.00  0.00           H 
ATOM   1409 3HG2 ILE A 540      77.030  87.660  65.500  1.00  0.00           H 
ATOM   1410  CG1 ILE A 540      76.640  88.520  67.990  1.00  0.00           C 
ATOM   1411 1HG1 ILE A 540      75.780  87.910  67.640  1.00  0.00           H 
ATOM   1412 2HG1 ILE A 540      76.510  88.570  69.090  1.00  0.00           H 
ATOM   1413  CD  ILE A 540      76.280  89.830  67.350  1.00  0.00           C 
ATOM   1414  HD1 ILE A 540      76.040  89.580  66.300  1.00  0.00           H 
ATOM   1415  HD2 ILE A 540      75.400  90.290  67.850  1.00  0.00           H 
ATOM   1416  HD3 ILE A 540      77.150  90.510  67.270  1.00  0.00           H 
ATOM   1417  C   ILE A 540      78.100  86.320  69.240  1.00  0.00           C 
ATOM   1418  O   ILE A 540      78.800  87.030  69.890  1.00  0.00           O 
ATOM   1419  N   ILE A 541      77.280  85.350  69.780  1.00  0.00           N 
ATOM   1420  HN  ILE A 541      76.570  84.840  69.300  1.00  0.00           H 
ATOM   1421  CA  ILE A 541      77.400  84.860  71.140  1.00  0.00           C 
ATOM   1422  HA  ILE A 541      78.420  85.080  71.430  1.00  0.00           H 
ATOM   1423  CB  ILE A 541      76.410  85.360  72.140  1.00  0.00           C 
ATOM   1424  HB  ILE A 541      76.580  84.870  73.120  1.00  0.00           H 
ATOM   1425  CG2 ILE A 541      76.600  86.860  72.390  1.00  0.00           C 
ATOM   1426 1HG2 ILE A 541      75.750  87.360  72.900  1.00  0.00           H 
ATOM   1427 2HG2 ILE A 541      77.570  86.910  72.920  1.00  0.00           H 
ATOM   1428 3HG2 ILE A 541      76.710  87.460  71.460  1.00  0.00           H 
ATOM   1429  CG1 ILE A 541      74.950  85.090  71.740  1.00  0.00           C 
ATOM   1430 1HG1 ILE A 541      74.680  85.630  70.800  1.00  0.00           H 
ATOM   1431 2HG1 ILE A 541      74.690  84.040  71.490  1.00  0.00           H 
ATOM   1432  CD  ILE A 541      73.810  85.380  72.810  1.00  0.00           C 
ATOM   1433  HD1 ILE A 541      73.900  84.650  73.650  1.00  0.00           H 
ATOM   1434  HD2 ILE A 541      73.970  86.390  73.230  1.00  0.00           H 
ATOM   1435  HD3 ILE A 541      72.780  85.290  72.400  1.00  0.00           H 
ATOM   1436  C   ILE A 541      77.170  83.370  71.020  1.00  0.00           C 
ATOM   1437  O   ILE A 541      76.540  82.930  70.110  1.00  0.00           O 
ATOM   1438  N   ASP A 542      77.650  82.540  72.030  1.00  0.00           N 
ATOM   1439  HN  ASP A 542      78.410  82.900  72.570  1.00  0.00           H 
ATOM   1440  CA  ASP A 542      77.410  81.130  72.210  1.00  0.00           C 
ATOM   1441  HA  ASP A 542      77.490  80.750  71.200  1.00  0.00           H 
ATOM   1442  CB  ASP A 542      78.310  80.390  73.200  1.00  0.00           C 
ATOM   1443  HB1 ASP A 542      78.120  80.580  74.280  1.00  0.00           H 
ATOM   1444  HB2 ASP A 542      78.180  79.300  73.010  1.00  0.00           H 
ATOM   1445  CG  ASP A 542      79.740  80.780  72.940  1.00  0.00           C 
ATOM   1446  OD1 ASP A 542      80.150  81.110  71.760  1.00  0.00           O 
ATOM   1447  OD2 ASP A 542      80.590  80.640  73.850  1.00  0.00           O 
ATOM   1448  C   ASP A 542      75.990  80.860  72.540  1.00  0.00           C 
ATOM   1449  O   ASP A 542      75.420  81.670  73.250  1.00  0.00           O 
ATOM   1450  N   GLY A 543      75.400  79.630  72.080  1.00  0.00           N 
ATOM   1451  HN  GLY A 543      75.990  79.190  71.410  1.00  0.00           H 
ATOM   1452  CA  GLY A 543      74.100  78.990  72.340  1.00  0.00           C 
ATOM   1453  HA1 GLY A 543      73.350  79.460  71.710  1.00  0.00           H 
ATOM   1454  HA2 GLY A 543      74.110  77.930  72.160  1.00  0.00           H 
ATOM   1455  C   GLY A 543      73.780  78.970  73.900  1.00  0.00           C 
ATOM   1456  O   GLY A 543      74.690  78.600  74.640  1.00  0.00           O 
ATOM   1457  N   PRO A 544      72.630  79.300  74.390  1.00  0.00           N 
ATOM   1458  CD  PRO A 544      71.710  80.160  73.610  1.00  0.00           C 
ATOM   1459  HD1 PRO A 544      71.110  79.410  73.050  1.00  0.00           H 
ATOM   1460  HD2 PRO A 544      72.280  80.900  73.010  1.00  0.00           H 
ATOM   1461  CA  PRO A 544      72.420  79.300  75.830  1.00  0.00           C 
ATOM   1462  HA  PRO A 544      73.210  79.930  76.210  1.00  0.00           H 
ATOM   1463  CB  PRO A 544      71.030  79.940  75.890  1.00  0.00           C 
ATOM   1464  HB1 PRO A 544      70.410  79.080  75.580  1.00  0.00           H 
ATOM   1465  HB2 PRO A 544      70.740  80.260  76.920  1.00  0.00           H 
ATOM   1466  CG  PRO A 544      70.930  80.890  74.690  1.00  0.00           C 
ATOM   1467  HG1 PRO A 544      69.860  81.030  74.410  1.00  0.00           H 
ATOM   1468  HG2 PRO A 544      71.380  81.870  74.950  1.00  0.00           H 
ATOM   1469  C   PRO A 544      72.560  77.960  76.660  1.00  0.00           C 
ATOM   1470  O   PRO A 544      71.740  77.050  76.570  1.00  0.00           O 
ATOM   1471  N   ALA A 545      73.670  77.940  77.410  1.00  0.00           N 
ATOM   1472  HN  ALA A 545      74.300  78.700  77.240  1.00  0.00           H 
ATOM   1473  CA  ALA A 545      74.020  76.730  78.040  1.00  0.00           C 
ATOM   1474  HA  ALA A 545      73.250  75.990  77.910  1.00  0.00           H 
ATOM   1475  CB  ALA A 545      75.280  76.200  77.420  1.00  0.00           C 
ATOM   1476  HB1 ALA A 545      74.940  75.780  76.450  1.00  0.00           H 
ATOM   1477  HB2 ALA A 545      75.970  77.040  77.180  1.00  0.00           H 
ATOM   1478  HB3 ALA A 545      75.790  75.390  77.980  1.00  0.00           H 
ATOM   1479  C   ALA A 545      74.320  76.890  79.590  1.00  0.00           C 
ATOM   1480  O   ALA A 545      74.950  77.850  80.050  1.00  0.00           O 
ATOM   1481  N   ASN A 546      73.950  75.860  80.350  1.00  0.00           N 
ATOM   1482  HN  ASN A 546      73.620  75.070  79.840  1.00  0.00           H 
ATOM   1483  CA  ASN A 546      74.060  75.810  81.760  1.00  0.00           C 
ATOM   1484  HA  ASN A 546      74.940  76.410  81.930  1.00  0.00           H 
ATOM   1485  CB  ASN A 546      72.810  76.340  82.570  1.00  0.00           C 
ATOM   1486  HB1 ASN A 546      72.640  77.410  82.330  1.00  0.00           H 
ATOM   1487  HB2 ASN A 546      71.970  75.680  82.270  1.00  0.00           H 
ATOM   1488  CG  ASN A 546      72.870  76.110  84.110  1.00  0.00           C 
ATOM   1489  OD1 ASN A 546      73.040  74.990  84.590  1.00  0.00           O 
ATOM   1490  ND2 ASN A 546      72.480  77.150  84.940  1.00  0.00           N 
ATOM   1491 1HD2 ASN A 546      72.400  78.100  84.640  1.00  0.00           H 
ATOM   1492 2HD2 ASN A 546      72.490  77.080  85.940  1.00  0.00           H 
ATOM   1493  C   ASN A 546      74.730  74.400  82.130  1.00  0.00           C 
ATOM   1494  O   ASN A 546      75.800  74.300  82.720  1.00  0.00           O 
ATOM   1495  N   TYR A 547      74.020  73.280  81.840  1.00  0.00           N 
ATOM   1496  HN  TYR A 547      73.160  73.310  81.340  1.00  0.00           H 
ATOM   1497  CA  TYR A 547      74.510  71.880  82.050  1.00  0.00           C 
ATOM   1498  HA  TYR A 547      73.880  71.310  81.370  1.00  0.00           H 
ATOM   1499  CB  TYR A 547      75.990  71.560  81.550  1.00  0.00           C 
ATOM   1500  HB1 TYR A 547      76.820  72.120  82.030  1.00  0.00           H 
ATOM   1501  HB2 TYR A 547      76.110  70.460  81.650  1.00  0.00           H 
ATOM   1502  CG  TYR A 547      76.130  71.830  80.030  1.00  0.00           C 
ATOM   1503  CD1 TYR A 547      75.400  71.200  79.030  1.00  0.00           C 
ATOM   1504  HD1 TYR A 547      74.650  70.490  79.330  1.00  0.00           H 
ATOM   1505  CE1 TYR A 547      75.680  71.480  77.620  1.00  0.00           C 
ATOM   1506  HE1 TYR A 547      74.980  71.180  76.850  1.00  0.00           H 
ATOM   1507  CZ  TYR A 547      76.720  72.360  77.320  1.00  0.00           C 
ATOM   1508  OH  TYR A 547      77.070  72.760  75.990  1.00  0.00           O 
ATOM   1509  HH  TYR A 547      76.430  72.300  75.440  1.00  0.00           H 
ATOM   1510  CD2 TYR A 547      77.210  72.610  79.660  1.00  0.00           C 
ATOM   1511  HD2 TYR A 547      77.810  73.040  80.440  1.00  0.00           H 
ATOM   1512  CE2 TYR A 547      77.530  72.900  78.320  1.00  0.00           C 
ATOM   1513  HE2 TYR A 547      78.260  73.650  78.050  1.00  0.00           H 
ATOM   1514  C   TYR A 547      74.400  71.430  83.570  1.00  0.00           C 
ATOM   1515  O   TYR A 547      74.210  70.250  83.820  1.00  0.00           O 
ATOM   1516  N   ASN A 548      74.520  72.360  84.550  1.00  0.00           N 
ATOM   1517  HN  ASN A 548      74.830  73.240  84.200  1.00  0.00           H 
ATOM   1518  CA  ASN A 548      74.270  72.200  85.950  1.00  0.00           C 
ATOM   1519  HA  ASN A 548      74.760  71.260  86.170  1.00  0.00           H 
ATOM   1520  CB  ASN A 548      75.020  73.420  86.710  1.00  0.00           C 
ATOM   1521  HB1 ASN A 548      74.600  74.350  86.270  1.00  0.00           H 
ATOM   1522  HB2 ASN A 548      74.930  73.370  87.820  1.00  0.00           H 
ATOM   1523  CG  ASN A 548      76.520  73.390  86.410  1.00  0.00           C 
ATOM   1524  OD1 ASN A 548      77.200  72.490  85.960  1.00  0.00           O 
ATOM   1525  ND2 ASN A 548      77.080  74.620  86.540  1.00  0.00           N 
ATOM   1526 1HD2 ASN A 548      76.550  75.440  86.320  1.00  0.00           H 
ATOM   1527 2HD2 ASN A 548      78.080  74.600  86.520  1.00  0.00           H 
ATOM   1528  C   ASN A 548      72.850  72.100  86.370  1.00  0.00           C 
ATOM   1529  O   ASN A 548      72.560  71.940  87.570  1.00  0.00           O 
ATOM   1530  N   VAL A 549      71.900  72.270  85.440  1.00  0.00           N 
ATOM   1531  HN  VAL A 549      72.320  72.450  84.560  1.00  0.00           H 
ATOM   1532  CA  VAL A 549      70.470  72.330  85.590  1.00  0.00           C 
ATOM   1533  HA  VAL A 549      70.160  71.690  86.400  1.00  0.00           H 
ATOM   1534  CB  VAL A 549      70.040  73.800  85.900  1.00  0.00           C 
ATOM   1535  HB  VAL A 549      70.950  74.380  86.170  1.00  0.00           H 
ATOM   1536  CG1 VAL A 549      69.530  74.440  84.590  1.00  0.00           C 
ATOM   1537 1HG1 VAL A 549      69.100  75.420  84.880  1.00  0.00           H 
ATOM   1538 2HG1 VAL A 549      70.340  74.480  83.830  1.00  0.00           H 
ATOM   1539 3HG1 VAL A 549      68.640  73.950  84.140  1.00  0.00           H 
ATOM   1540  CG2 VAL A 549      69.020  73.890  87.020  1.00  0.00           C 
ATOM   1541 1HG2 VAL A 549      69.060  74.960  87.320  1.00  0.00           H 
ATOM   1542 2HG2 VAL A 549      67.980  73.670  86.700  1.00  0.00           H 
ATOM   1543 3HG2 VAL A 549      69.200  73.350  87.980  1.00  0.00           H 
ATOM   1544  C   VAL A 549      69.810  71.700  84.320  1.00  0.00           C 
ATOM   1545  O   VAL A 549      70.330  71.830  83.200  1.00  0.00           O 
ATOM   1546  N   ASP A 550      68.760  70.890  84.460  1.00  0.00           N 
ATOM   1547  HN  ASP A 550      68.290  71.000  85.330  1.00  0.00           H 
ATOM   1548  CA  ASP A 550      67.930  70.310  83.410  1.00  0.00           C 
ATOM   1549  HA  ASP A 550      68.580  69.880  82.660  1.00  0.00           H 
ATOM   1550  CB  ASP A 550      66.930  69.240  83.980  1.00  0.00           C 
ATOM   1551  HB1 ASP A 550      66.700  69.710  84.960  1.00  0.00           H 
ATOM   1552  HB2 ASP A 550      66.010  69.110  83.370  1.00  0.00           H 
ATOM   1553  CG  ASP A 550      67.540  67.940  84.360  1.00  0.00           C 
ATOM   1554  OD1 ASP A 550      68.760  67.770  84.150  1.00  0.00           O 
ATOM   1555  OD2 ASP A 550      66.820  67.140  84.960  1.00  0.00           O 
ATOM   1556  C   ASP A 550      67.160  71.430  82.660  1.00  0.00           C 
ATOM   1557  O   ASP A 550      66.200  71.910  83.200  1.00  0.00           O 
ATOM   1558  N   LEU A 551      67.540  71.800  81.410  1.00  0.00           N 
ATOM   1559  HN  LEU A 551      68.310  71.390  80.930  1.00  0.00           H 
ATOM   1560  CA  LEU A 551      66.770  72.780  80.620  1.00  0.00           C 
ATOM   1561  HA  LEU A 551      66.600  73.700  81.150  1.00  0.00           H 
ATOM   1562  CB  LEU A 551      67.740  73.300  79.520  1.00  0.00           C 
ATOM   1563  HB1 LEU A 551      68.070  72.500  78.820  1.00  0.00           H 
ATOM   1564  HB2 LEU A 551      67.060  73.840  78.830  1.00  0.00           H 
ATOM   1565  CG  LEU A 551      69.010  74.120  79.880  1.00  0.00           C 
ATOM   1566  HG  LEU A 551      69.750  73.460  80.390  1.00  0.00           H 
ATOM   1567  CD1 LEU A 551      69.800  74.630  78.650  1.00  0.00           C 
ATOM   1568 1HD1 LEU A 551      70.690  75.200  78.990  1.00  0.00           H 
ATOM   1569 2HD1 LEU A 551      70.150  73.800  78.000  1.00  0.00           H 
ATOM   1570 3HD1 LEU A 551      69.160  75.240  77.980  1.00  0.00           H 
ATOM   1571  CD2 LEU A 551      68.690  75.280  80.820  1.00  0.00           C 
ATOM   1572 1HD2 LEU A 551      69.650  75.820  81.000  1.00  0.00           H 
ATOM   1573 2HD2 LEU A 551      67.940  75.970  80.380  1.00  0.00           H 
ATOM   1574 3HD2 LEU A 551      68.470  74.900  81.840  1.00  0.00           H 
ATOM   1575  C   LEU A 551      65.510  72.160  80.090  1.00  0.00           C 
ATOM   1576  O   LEU A 551      65.360  70.950  79.890  1.00  0.00           O 
ATOM   1577  N   PRO A 552      64.430  72.870  79.780  1.00  0.00           N 
ATOM   1578  CD  PRO A 552      64.210  74.260  80.220  1.00  0.00           C 
ATOM   1579  HD1 PRO A 552      64.870  74.960  79.670  1.00  0.00           H 
ATOM   1580  HD2 PRO A 552      64.500  74.400  81.280  1.00  0.00           H 
ATOM   1581  CA  PRO A 552      63.350  72.500  78.860  1.00  0.00           C 
ATOM   1582  HA  PRO A 552      62.690  71.850  79.410  1.00  0.00           H 
ATOM   1583  CB  PRO A 552      62.550  73.760  78.610  1.00  0.00           C 
ATOM   1584  HB1 PRO A 552      63.030  74.390  77.830  1.00  0.00           H 
ATOM   1585  HB2 PRO A 552      61.530  73.540  78.230  1.00  0.00           H 
ATOM   1586  CG  PRO A 552      62.740  74.500  79.890  1.00  0.00           C 
ATOM   1587  HG1 PRO A 552      62.410  75.560  79.880  1.00  0.00           H 
ATOM   1588  HG2 PRO A 552      62.090  74.130  80.720  1.00  0.00           H 
ATOM   1589  C   PRO A 552      63.860  71.760  77.590  1.00  0.00           C 
ATOM   1590  O   PRO A 552      64.650  72.320  76.870  1.00  0.00           O 
ATOM   1591  N   PHE A 553      63.260  70.640  77.280  1.00  0.00           N 
ATOM   1592  HN  PHE A 553      62.480  70.370  77.830  1.00  0.00           H 
ATOM   1593  CA  PHE A 553      63.650  69.850  76.090  1.00  0.00           C 
ATOM   1594  HA  PHE A 553      64.710  69.680  76.220  1.00  0.00           H 
ATOM   1595  CB  PHE A 553      62.990  68.460  76.230  1.00  0.00           C 
ATOM   1596  HB1 PHE A 553      63.370  67.720  75.500  1.00  0.00           H 
ATOM   1597  HB2 PHE A 553      63.350  68.140  77.230  1.00  0.00           H 
ATOM   1598  CG  PHE A 553      61.430  68.470  76.180  1.00  0.00           C 
ATOM   1599  CD1 PHE A 553      60.580  68.660  77.290  1.00  0.00           C 
ATOM   1600  HD1 PHE A 553      61.100  68.880  78.210  1.00  0.00           H 
ATOM   1601  CE1 PHE A 553      59.190  68.590  77.350  1.00  0.00           C 
ATOM   1602  HE1 PHE A 553      58.650  68.670  78.280  1.00  0.00           H 
ATOM   1603  CZ  PHE A 553      58.590  68.400  76.090  1.00  0.00           C 
ATOM   1604  HZ  PHE A 553      57.510  68.450  76.080  1.00  0.00           H 
ATOM   1605  CD2 PHE A 553      60.740  68.230  75.050  1.00  0.00           C 
ATOM   1606  HD2 PHE A 553      61.340  67.940  74.200  1.00  0.00           H 
ATOM   1607  CE2 PHE A 553      59.330  68.270  74.930  1.00  0.00           C 
ATOM   1608  HE2 PHE A 553      58.810  68.050  74.010  1.00  0.00           H 
ATOM   1609  C   PHE A 553      63.230  70.490  74.800  1.00  0.00           C 
ATOM   1610  O   PHE A 553      63.690  70.250  73.690  1.00  0.00           O 
ATOM   1611  N   MET A 554      62.140  71.290  74.830  1.00  0.00           N 
ATOM   1612  HN  MET A 554      61.670  71.330  75.710  1.00  0.00           H 
ATOM   1613  CA  MET A 554      61.590  72.150  73.840  1.00  0.00           C 
ATOM   1614  HA  MET A 554      61.510  71.590  72.920  1.00  0.00           H 
ATOM   1615  CB  MET A 554      60.180  72.720  74.260  1.00  0.00           C 
ATOM   1616  HB1 MET A 554      59.490  71.930  74.640  1.00  0.00           H 
ATOM   1617  HB2 MET A 554      60.300  73.610  74.920  1.00  0.00           H 
ATOM   1618  CG  MET A 554      59.360  73.110  72.950  1.00  0.00           C 
ATOM   1619  HG1 MET A 554      58.400  73.670  72.970  1.00  0.00           H 
ATOM   1620  HG2 MET A 554      59.880  73.950  72.430  1.00  0.00           H 
ATOM   1621  SD  MET A 554      59.170  71.740  71.700  1.00  0.00           S 
ATOM   1622  CE  MET A 554      58.720  72.800  70.330  1.00  0.00           C 
ATOM   1623  HE1 MET A 554      59.330  73.670  70.020  1.00  0.00           H 
ATOM   1624  HE2 MET A 554      58.870  72.140  69.450  1.00  0.00           H 
ATOM   1625  HE3 MET A 554      57.630  72.980  70.240  1.00  0.00           H 
ATOM   1626  C   MET A 554      62.580  73.190  73.410  1.00  0.00           C 
ATOM   1627  O   MET A 554      62.520  73.540  72.220  1.00  0.00           O 
ATOM   1628  N   TYR A 555      63.420  73.770  74.310  1.00  0.00           N 
ATOM   1629  HN  TYR A 555      63.410  73.470  75.260  1.00  0.00           H 
ATOM   1630  CA  TYR A 555      64.440  74.700  73.920  1.00  0.00           C 
ATOM   1631  HA  TYR A 555      63.960  75.570  73.490  1.00  0.00           H 
ATOM   1632  CB  TYR A 555      65.200  75.120  75.180  1.00  0.00           C 
ATOM   1633  HB1 TYR A 555      64.700  75.970  75.700  1.00  0.00           H 
ATOM   1634  HB2 TYR A 555      65.330  74.230  75.830  1.00  0.00           H 
ATOM   1635  CG  TYR A 555      66.620  75.690  74.900  1.00  0.00           C 
ATOM   1636  CD1 TYR A 555      66.920  76.870  74.190  1.00  0.00           C 
ATOM   1637  HD1 TYR A 555      66.150  77.520  73.800  1.00  0.00           H 
ATOM   1638  CE1 TYR A 555      68.280  77.220  73.850  1.00  0.00           C 
ATOM   1639  HE1 TYR A 555      68.450  78.070  73.200  1.00  0.00           H 
ATOM   1640  CZ  TYR A 555      69.310  76.400  74.370  1.00  0.00           C 
ATOM   1641  OH  TYR A 555      70.640  76.740  73.950  1.00  0.00           O 
ATOM   1642  HH  TYR A 555      71.280  76.260  74.480  1.00  0.00           H 
ATOM   1643  CD2 TYR A 555      67.740  74.880  75.300  1.00  0.00           C 
ATOM   1644  HD2 TYR A 555      67.530  73.900  75.700  1.00  0.00           H 
ATOM   1645  CE2 TYR A 555      69.050  75.260  75.120  1.00  0.00           C 
ATOM   1646  HE2 TYR A 555      69.860  74.590  75.380  1.00  0.00           H 
ATOM   1647  C   TYR A 555      65.380  74.050  72.920  1.00  0.00           C 
ATOM   1648  O   TYR A 555      65.600  74.470  71.800  1.00  0.00           O 
ATOM   1649  N   SER A 556      66.020  72.990  73.350  1.00  0.00           N 
ATOM   1650  HN  SER A 556      65.850  72.600  74.250  1.00  0.00           H 
ATOM   1651  CA  SER A 556      66.860  72.140  72.520  1.00  0.00           C 
ATOM   1652  HA  SER A 556      67.760  72.710  72.310  1.00  0.00           H 
ATOM   1653  CB  SER A 556      67.330  70.770  73.230  1.00  0.00           C 
ATOM   1654  HB1 SER A 556      66.460  70.210  73.630  1.00  0.00           H 
ATOM   1655  HB2 SER A 556      67.970  70.140  72.570  1.00  0.00           H 
ATOM   1656  OG  SER A 556      68.210  71.010  74.340  1.00  0.00           O 
ATOM   1657  HG1 SER A 556      69.110  70.940  74.010  1.00  0.00           H 
ATOM   1658  C   SER A 556      66.230  71.630  71.210  1.00  0.00           C 
ATOM   1659  O   SER A 556      66.920  71.730  70.190  1.00  0.00           O 
ATOM   1660  N   ILE A 557      64.960  71.310  71.120  1.00  0.00           N 
ATOM   1661  HN  ILE A 557      64.390  71.330  71.940  1.00  0.00           H 
ATOM   1662  CA  ILE A 557      64.280  71.080  69.830  1.00  0.00           C 
ATOM   1663  HA  ILE A 557      64.930  70.400  69.300  1.00  0.00           H 
ATOM   1664  CB  ILE A 557      62.830  70.530  69.970  1.00  0.00           C 
ATOM   1665  HB  ILE A 557      62.350  71.180  70.730  1.00  0.00           H 
ATOM   1666  CG2 ILE A 557      62.040  70.610  68.640  1.00  0.00           C 
ATOM   1667 1HG2 ILE A 557      61.800  71.660  68.390  1.00  0.00           H 
ATOM   1668 2HG2 ILE A 557      62.800  70.250  67.910  1.00  0.00           H 
ATOM   1669 3HG2 ILE A 557      61.120  69.990  68.650  1.00  0.00           H 
ATOM   1670  CG1 ILE A 557      62.840  69.030  70.500  1.00  0.00           C 
ATOM   1671 1HG1 ILE A 557      63.070  68.400  69.610  1.00  0.00           H 
ATOM   1672 2HG1 ILE A 557      63.540  68.940  71.360  1.00  0.00           H 
ATOM   1673  CD  ILE A 557      61.510  68.560  71.030  1.00  0.00           C 
ATOM   1674  HD1 ILE A 557      61.610  67.500  71.350  1.00  0.00           H 
ATOM   1675  HD2 ILE A 557      61.200  69.100  71.950  1.00  0.00           H 
ATOM   1676  HD3 ILE A 557      60.740  68.620  70.240  1.00  0.00           H 
ATOM   1677  C   ILE A 557      64.210  72.410  69.000  1.00  0.00           C 
ATOM   1678  O   ILE A 557      64.600  72.440  67.830  1.00  0.00           O 
ATOM   1679  N   THR A 558      63.740  73.500  69.640  1.00  0.00           N 
ATOM   1680  HN  THR A 558      63.510  73.520  70.610  1.00  0.00           H 
ATOM   1681  CA  THR A 558      63.590  74.780  69.030  1.00  0.00           C 
ATOM   1682  HA  THR A 558      62.910  74.600  68.210  1.00  0.00           H 
ATOM   1683  CB  THR A 558      62.950  75.810  69.910  1.00  0.00           C 
ATOM   1684  HB  THR A 558      63.590  76.170  70.740  1.00  0.00           H 
ATOM   1685  OG1 THR A 558      61.790  75.250  70.440  1.00  0.00           O 
ATOM   1686  HG1 THR A 558      62.070  74.660  71.140  1.00  0.00           H 
ATOM   1687  CG2 THR A 558      62.510  77.060  69.120  1.00  0.00           C 
ATOM   1688 1HG2 THR A 558      61.840  77.630  69.790  1.00  0.00           H 
ATOM   1689 2HG2 THR A 558      63.430  77.610  68.820  1.00  0.00           H 
ATOM   1690 3HG2 THR A 558      61.960  76.800  68.190  1.00  0.00           H 
ATOM   1691  C   THR A 558      64.890  75.450  68.550  1.00  0.00           C 
ATOM   1692  O   THR A 558      64.960  75.890  67.390  1.00  0.00           O 
ATOM   1693  N   TYR A 559      66.010  75.400  69.360  1.00  0.00           N 
ATOM   1694  HN  TYR A 559      65.980  74.980  70.270  1.00  0.00           H 
ATOM   1695  CA  TYR A 559      67.360  75.950  69.090  1.00  0.00           C 
ATOM   1696  HA  TYR A 559      67.150  76.970  68.810  1.00  0.00           H 
ATOM   1697  CB  TYR A 559      68.300  76.010  70.350  1.00  0.00           C 
ATOM   1698  HB1 TYR A 559      67.740  76.440  71.210  1.00  0.00           H 
ATOM   1699  HB2 TYR A 559      68.620  74.980  70.600  1.00  0.00           H 
ATOM   1700  CG  TYR A 559      69.470  76.900  70.310  1.00  0.00           C 
ATOM   1701  CD1 TYR A 559      69.510  78.040  69.510  1.00  0.00           C 
ATOM   1702  HD1 TYR A 559      68.610  78.440  69.070  1.00  0.00           H 
ATOM   1703  CE1 TYR A 559      70.700  78.720  69.330  1.00  0.00           C 
ATOM   1704  HE1 TYR A 559      70.660  79.600  68.710  1.00  0.00           H 
ATOM   1705  CZ  TYR A 559      71.930  78.100  69.750  1.00  0.00           C 
ATOM   1706  OH  TYR A 559      73.100  78.810  69.300  1.00  0.00           O 
ATOM   1707  HH  TYR A 559      73.790  78.170  69.120  1.00  0.00           H 
ATOM   1708  CD2 TYR A 559      70.690  76.330  70.800  1.00  0.00           C 
ATOM   1709  HD2 TYR A 559      70.670  75.380  71.310  1.00  0.00           H 
ATOM   1710  CE2 TYR A 559      71.920  76.920  70.410  1.00  0.00           C 
ATOM   1711  HE2 TYR A 559      72.820  76.480  70.820  1.00  0.00           H 
ATOM   1712  C   TYR A 559      68.130  75.260  67.950  1.00  0.00           C 
ATOM   1713  O   TYR A 559      68.650  75.910  67.040  1.00  0.00           O 
ATOM   1714  N   ALA A 560      68.040  73.880  67.840  1.00  0.00           N 
ATOM   1715  HN  ALA A 560      67.540  73.340  68.510  1.00  0.00           H 
ATOM   1716  CA  ALA A 560      68.460  73.090  66.660  1.00  0.00           C 
ATOM   1717  HA  ALA A 560      69.510  73.250  66.490  1.00  0.00           H 
ATOM   1718  CB  ALA A 560      68.310  71.590  67.050  1.00  0.00           C 
ATOM   1719  HB1 ALA A 560      68.770  70.920  66.290  1.00  0.00           H 
ATOM   1720  HB2 ALA A 560      68.570  71.440  68.120  1.00  0.00           H 
ATOM   1721  HB3 ALA A 560      67.230  71.380  67.170  1.00  0.00           H 
ATOM   1722  C   ALA A 560      67.780  73.440  65.340  1.00  0.00           C 
ATOM   1723  O   ALA A 560      68.440  73.580  64.340  1.00  0.00           O 
ATOM   1724  N   ALA A 561      66.410  73.660  65.340  1.00  0.00           N 
ATOM   1725  HN  ALA A 561      65.810  73.420  66.100  1.00  0.00           H 
ATOM   1726  CA  ALA A 561      65.750  74.150  64.120  1.00  0.00           C 
ATOM   1727  HA  ALA A 561      66.040  73.610  63.230  1.00  0.00           H 
ATOM   1728  CB  ALA A 561      64.270  74.060  64.330  1.00  0.00           C 
ATOM   1729  HB1 ALA A 561      63.770  74.140  63.340  1.00  0.00           H 
ATOM   1730  HB2 ALA A 561      64.020  73.060  64.740  1.00  0.00           H 
ATOM   1731  HB3 ALA A 561      63.820  74.790  65.030  1.00  0.00           H 
ATOM   1732  C   ALA A 561      66.210  75.580  63.800  1.00  0.00           C 
ATOM   1733  O   ALA A 561      66.390  75.950  62.660  1.00  0.00           O 
ATOM   1734  N   PHE A 562      66.440  76.400  64.860  1.00  0.00           N 
ATOM   1735  HN  PHE A 562      66.220  76.190  65.810  1.00  0.00           H 
ATOM   1736  CA  PHE A 562      66.760  77.800  64.540  1.00  0.00           C 
ATOM   1737  HA  PHE A 562      65.990  78.150  63.870  1.00  0.00           H 
ATOM   1738  CB  PHE A 562      66.700  78.620  65.890  1.00  0.00           C 
ATOM   1739  HB1 PHE A 562      65.690  78.530  66.350  1.00  0.00           H 
ATOM   1740  HB2 PHE A 562      67.440  78.190  66.600  1.00  0.00           H 
ATOM   1741  CG  PHE A 562      66.930  80.110  65.820  1.00  0.00           C 
ATOM   1742  CD1 PHE A 562      66.110  80.970  65.050  1.00  0.00           C 
ATOM   1743  HD1 PHE A 562      65.320  80.500  64.480  1.00  0.00           H 
ATOM   1744  CE1 PHE A 562      66.330  82.320  65.030  1.00  0.00           C 
ATOM   1745  HE1 PHE A 562      65.800  82.930  64.310  1.00  0.00           H 
ATOM   1746  CZ  PHE A 562      67.420  82.880  65.670  1.00  0.00           C 
ATOM   1747  HZ  PHE A 562      67.540  83.950  65.650  1.00  0.00           H 
ATOM   1748  CD2 PHE A 562      68.140  80.680  66.400  1.00  0.00           C 
ATOM   1749  HD2 PHE A 562      68.860  80.120  66.970  1.00  0.00           H 
ATOM   1750  CE2 PHE A 562      68.360  82.000  66.280  1.00  0.00           C 
ATOM   1751  HE2 PHE A 562      69.210  82.500  66.720  1.00  0.00           H 
ATOM   1752  C   PHE A 562      68.140  77.930  63.910  1.00  0.00           C 
ATOM   1753  O   PHE A 562      68.290  78.720  63.000  1.00  0.00           O 
ATOM   1754  N   ALA A 563      69.140  77.170  64.450  1.00  0.00           N 
ATOM   1755  HN  ALA A 563      69.070  76.580  65.250  1.00  0.00           H 
ATOM   1756  CA  ALA A 563      70.500  77.350  64.050  1.00  0.00           C 
ATOM   1757  HA  ALA A 563      70.790  78.390  64.090  1.00  0.00           H 
ATOM   1758  CB  ALA A 563      71.520  76.700  65.000  1.00  0.00           C 
ATOM   1759  HB1 ALA A 563      72.490  77.220  64.850  1.00  0.00           H 
ATOM   1760  HB2 ALA A 563      71.150  76.940  66.020  1.00  0.00           H 
ATOM   1761  HB3 ALA A 563      71.580  75.590  64.970  1.00  0.00           H 
ATOM   1762  C   ALA A 563      70.760  76.920  62.590  1.00  0.00           C 
ATOM   1763  O   ALA A 563      71.510  77.540  61.830  1.00  0.00           O 
ATOM   1764  N   ILE A 564      70.000  75.900  62.210  1.00  0.00           N 
ATOM   1765  HN  ILE A 564      69.450  75.400  62.870  1.00  0.00           H 
ATOM   1766  CA  ILE A 564      69.770  75.420  60.820  1.00  0.00           C 
ATOM   1767  HA  ILE A 564      70.710  75.130  60.380  1.00  0.00           H 
ATOM   1768  CB  ILE A 564      68.920  74.110  60.870  1.00  0.00           C 
ATOM   1769  HB  ILE A 564      67.940  74.290  61.360  1.00  0.00           H 
ATOM   1770  CG2 ILE A 564      68.540  73.780  59.440  1.00  0.00           C 
ATOM   1771 1HG2 ILE A 564      69.360  73.970  58.710  1.00  0.00           H 
ATOM   1772 2HG2 ILE A 564      68.230  72.730  59.260  1.00  0.00           H 
ATOM   1773 3HG2 ILE A 564      67.740  74.340  58.920  1.00  0.00           H 
ATOM   1774  CG1 ILE A 564      69.740  73.040  61.470  1.00  0.00           C 
ATOM   1775 1HG1 ILE A 564      70.650  72.840  60.860  1.00  0.00           H 
ATOM   1776 2HG1 ILE A 564      70.170  73.230  62.480  1.00  0.00           H 
ATOM   1777  CD  ILE A 564      68.990  71.790  61.730  1.00  0.00           C 
ATOM   1778  HD1 ILE A 564      68.100  71.920  62.390  1.00  0.00           H 
ATOM   1779  HD2 ILE A 564      68.640  71.340  60.780  1.00  0.00           H 
ATOM   1780  HD3 ILE A 564      69.620  71.020  62.220  1.00  0.00           H 
ATOM   1781  C   ILE A 564      69.260  76.510  59.930  1.00  0.00           C 
ATOM   1782  O   ILE A 564      69.930  76.820  58.930  1.00  0.00           O 
ATOM   1783  N   ILE A 565      68.190  77.160  60.310  1.00  0.00           N 
ATOM   1784  HN  ILE A 565      67.870  77.020  61.240  1.00  0.00           H 
ATOM   1785  CA  ILE A 565      67.450  78.200  59.610  1.00  0.00           C 
ATOM   1786  HA  ILE A 565      67.300  77.770  58.630  1.00  0.00           H 
ATOM   1787  CB  ILE A 565      66.080  78.460  60.250  1.00  0.00           C 
ATOM   1788  HB  ILE A 565      66.210  78.650  61.340  1.00  0.00           H 
ATOM   1789  CG2 ILE A 565      65.470  79.760  59.750  1.00  0.00           C 
ATOM   1790 1HG2 ILE A 565      64.530  79.990  60.300  1.00  0.00           H 
ATOM   1791 2HG2 ILE A 565      66.050  80.670  60.040  1.00  0.00           H 
ATOM   1792 3HG2 ILE A 565      65.410  79.610  58.650  1.00  0.00           H 
ATOM   1793  CG1 ILE A 565      65.190  77.170  60.020  1.00  0.00           C 
ATOM   1794 1HG1 ILE A 565      65.150  76.980  58.930  1.00  0.00           H 
ATOM   1795 2HG1 ILE A 565      65.690  76.300  60.500  1.00  0.00           H 
ATOM   1796  CD  ILE A 565      63.770  77.280  60.580  1.00  0.00           C 
ATOM   1797  HD1 ILE A 565      63.200  78.100  60.090  1.00  0.00           H 
ATOM   1798  HD2 ILE A 565      63.180  76.370  60.350  1.00  0.00           H 
ATOM   1799  HD3 ILE A 565      63.690  77.540  61.660  1.00  0.00           H 
ATOM   1800  C   ILE A 565      68.340  79.380  59.370  1.00  0.00           C 
ATOM   1801  O   ILE A 565      68.380  79.880  58.230  1.00  0.00           O 
ATOM   1802  N   ALA A 566      69.090  79.870  60.360  1.00  0.00           N 
ATOM   1803  HN  ALA A 566      69.010  79.440  61.260  1.00  0.00           H 
ATOM   1804  CA  ALA A 566      70.100  80.910  60.370  1.00  0.00           C 
ATOM   1805  HA  ALA A 566      69.620  81.780  59.950  1.00  0.00           H 
ATOM   1806  CB  ALA A 566      70.490  81.430  61.740  1.00  0.00           C 
ATOM   1807  HB1 ALA A 566      71.220  82.270  61.650  1.00  0.00           H 
ATOM   1808  HB2 ALA A 566      69.550  81.770  62.230  1.00  0.00           H 
ATOM   1809  HB3 ALA A 566      70.860  80.730  62.520  1.00  0.00           H 
ATOM   1810  C   ALA A 566      71.230  80.680  59.440  1.00  0.00           C 
ATOM   1811  O   ALA A 566      71.620  81.510  58.650  1.00  0.00           O 
ATOM   1812  N   THR A 567      71.720  79.440  59.520  1.00  0.00           N 
ATOM   1813  HN  THR A 567      71.420  78.840  60.260  1.00  0.00           H 
ATOM   1814  CA  THR A 567      72.800  78.900  58.620  1.00  0.00           C 
ATOM   1815  HA  THR A 567      73.560  79.660  58.650  1.00  0.00           H 
ATOM   1816  CB  THR A 567      73.330  77.530  59.000  1.00  0.00           C 
ATOM   1817  HB  THR A 567      72.500  76.790  59.000  1.00  0.00           H 
ATOM   1818  OG1 THR A 567      73.820  77.520  60.340  1.00  0.00           O 
ATOM   1819  HG1 THR A 567      73.080  77.470  60.950  1.00  0.00           H 
ATOM   1820  CG2 THR A 567      74.510  77.160  58.090  1.00  0.00           C 
ATOM   1821 1HG2 THR A 567      75.030  76.240  58.430  1.00  0.00           H 
ATOM   1822 2HG2 THR A 567      74.100  76.960  57.080  1.00  0.00           H 
ATOM   1823 3HG2 THR A 567      75.140  78.070  58.000  1.00  0.00           H 
ATOM   1824  C   THR A 567      72.460  78.910  57.150  1.00  0.00           C 
ATOM   1825  O   THR A 567      73.230  79.400  56.310  1.00  0.00           O 
ATOM   1826  N   LEU A 568      71.230  78.380  56.740  1.00  0.00           N 
ATOM   1827  HN  LEU A 568      70.570  78.070  57.420  1.00  0.00           H 
ATOM   1828  CA  LEU A 568      70.760  78.460  55.360  1.00  0.00           C 
ATOM   1829  HA  LEU A 568      71.470  77.980  54.700  1.00  0.00           H 
ATOM   1830  CB  LEU A 568      69.410  77.740  55.190  1.00  0.00           C 
ATOM   1831  HB1 LEU A 568      68.750  78.310  55.890  1.00  0.00           H 
ATOM   1832  HB2 LEU A 568      69.000  77.820  54.160  1.00  0.00           H 
ATOM   1833  CG  LEU A 568      69.470  76.230  55.500  1.00  0.00           C 
ATOM   1834  HG  LEU A 568      70.050  76.090  56.440  1.00  0.00           H 
ATOM   1835  CD1 LEU A 568      70.100  75.460  54.380  1.00  0.00           C 
ATOM   1836 1HD1 LEU A 568      70.150  74.400  54.710  1.00  0.00           H 
ATOM   1837 2HD1 LEU A 568      69.530  75.410  53.430  1.00  0.00           H 
ATOM   1838 3HD1 LEU A 568      71.150  75.760  54.170  1.00  0.00           H 
ATOM   1839  CD2 LEU A 568      67.980  75.640  55.820  1.00  0.00           C 
ATOM   1840 1HD2 LEU A 568      67.970  74.550  56.030  1.00  0.00           H 
ATOM   1841 2HD2 LEU A 568      67.590  76.390  56.550  1.00  0.00           H 
ATOM   1842 3HD2 LEU A 568      67.390  75.840  54.900  1.00  0.00           H 
ATOM   1843  C   LEU A 568      70.600  79.880  54.920  1.00  0.00           C 
ATOM   1844  O   LEU A 568      71.040  80.280  53.870  1.00  0.00           O 
ATOM   1845  N   LEU A 569      70.010  80.750  55.790  1.00  0.00           N 
ATOM   1846  HN  LEU A 569      69.740  80.430  56.700  1.00  0.00           H 
ATOM   1847  CA  LEU A 569      69.670  82.150  55.440  1.00  0.00           C 
ATOM   1848  HA  LEU A 569      69.300  82.070  54.430  1.00  0.00           H 
ATOM   1849  CB  LEU A 569      68.590  82.720  56.320  1.00  0.00           C 
ATOM   1850  HB1 LEU A 569      68.830  82.730  57.410  1.00  0.00           H 
ATOM   1851  HB2 LEU A 569      68.350  83.780  56.090  1.00  0.00           H 
ATOM   1852  CG  LEU A 569      67.130  82.110  56.170  1.00  0.00           C 
ATOM   1853  HG  LEU A 569      67.270  81.030  56.410  1.00  0.00           H 
ATOM   1854  CD1 LEU A 569      66.200  82.590  57.380  1.00  0.00           C 
ATOM   1855 1HD1 LEU A 569      65.200  82.110  57.290  1.00  0.00           H 
ATOM   1856 2HD1 LEU A 569      66.700  82.390  58.350  1.00  0.00           H 
ATOM   1857 3HD1 LEU A 569      65.970  83.680  57.310  1.00  0.00           H 
ATOM   1858  CD2 LEU A 569      66.550  82.140  54.700  1.00  0.00           C 
ATOM   1859 1HD2 LEU A 569      67.300  81.790  53.960  1.00  0.00           H 
ATOM   1860 2HD2 LEU A 569      65.700  81.440  54.540  1.00  0.00           H 
ATOM   1861 3HD2 LEU A 569      66.220  83.150  54.370  1.00  0.00           H 
ATOM   1862  C   LEU A 569      70.920  82.940  55.240  1.00  0.00           C 
ATOM   1863  O   LEU A 569      71.070  83.610  54.270  1.00  0.00           O 
ATOM   1864  N   MET A 570      71.870  82.770  56.120  1.00  0.00           N 
ATOM   1865  HN  MET A 570      71.790  82.170  56.910  1.00  0.00           H 
ATOM   1866  CA  MET A 570      73.120  83.410  55.910  1.00  0.00           C 
ATOM   1867  HA  MET A 570      72.830  84.440  55.770  1.00  0.00           H 
ATOM   1868  CB  MET A 570      74.100  83.240  57.150  1.00  0.00           C 
ATOM   1869  HB1 MET A 570      74.150  82.220  57.590  1.00  0.00           H 
ATOM   1870  HB2 MET A 570      75.110  83.590  56.860  1.00  0.00           H 
ATOM   1871  CG  MET A 570      73.650  84.210  58.260  1.00  0.00           C 
ATOM   1872  HG1 MET A 570      73.750  85.210  57.780  1.00  0.00           H 
ATOM   1873  HG2 MET A 570      72.600  84.170  58.620  1.00  0.00           H 
ATOM   1874  SD  MET A 570      74.830  84.240  59.650  1.00  0.00           S 
ATOM   1875  CE  MET A 570      74.620  82.640  60.460  1.00  0.00           C 
ATOM   1876  HE1 MET A 570      73.520  82.670  60.590  1.00  0.00           H 
ATOM   1877  HE2 MET A 570      74.960  81.750  59.890  1.00  0.00           H 
ATOM   1878  HE3 MET A 570      75.040  82.510  61.480  1.00  0.00           H 
ATOM   1879  C   MET A 570      73.910  83.090  54.650  1.00  0.00           C 
ATOM   1880  O   MET A 570      74.250  83.970  53.920  1.00  0.00           O 
ATOM   1881  N   LEU A 571      74.040  81.790  54.350  1.00  0.00           N 
ATOM   1882  HN  LEU A 571      73.740  81.050  54.940  1.00  0.00           H 
ATOM   1883  CA  LEU A 571      74.600  81.300  53.080  1.00  0.00           C 
ATOM   1884  HA  LEU A 571      75.510  81.860  52.920  1.00  0.00           H 
ATOM   1885  CB  LEU A 571      75.000  79.800  53.110  1.00  0.00           C 
ATOM   1886  HB1 LEU A 571      74.230  79.030  53.350  1.00  0.00           H 
ATOM   1887  HB2 LEU A 571      75.490  79.560  52.140  1.00  0.00           H 
ATOM   1888  CG  LEU A 571      76.140  79.520  54.160  1.00  0.00           C 
ATOM   1889  HG  LEU A 571      75.760  79.910  55.130  1.00  0.00           H 
ATOM   1890  CD1 LEU A 571      76.330  77.980  54.190  1.00  0.00           C 
ATOM   1891 1HD1 LEU A 571      76.940  77.640  55.050  1.00  0.00           H 
ATOM   1892 2HD1 LEU A 571      75.370  77.430  54.250  1.00  0.00           H 
ATOM   1893 3HD1 LEU A 571      76.890  77.820  53.240  1.00  0.00           H 
ATOM   1894  CD2 LEU A 571      77.350  80.320  53.720  1.00  0.00           C 
ATOM   1895 1HD2 LEU A 571      78.230  80.010  54.330  1.00  0.00           H 
ATOM   1896 2HD2 LEU A 571      77.550  80.180  52.640  1.00  0.00           H 
ATOM   1897 3HD2 LEU A 571      77.170  81.380  54.010  1.00  0.00           H 
ATOM   1898  C   LEU A 571      73.760  81.640  51.830  1.00  0.00           C 
ATOM   1899  O   LEU A 571      74.300  81.860  50.780  1.00  0.00           O 
ATOM   1900  N   ASN A 572      72.420  81.680  51.950  1.00  0.00           N 
ATOM   1901  HN  ASN A 572      72.060  81.450  52.850  1.00  0.00           H 
ATOM   1902  CA  ASN A 572      71.460  81.930  50.880  1.00  0.00           C 
ATOM   1903  HA  ASN A 572      71.820  81.330  50.060  1.00  0.00           H 
ATOM   1904  CB  ASN A 572      70.020  81.440  51.300  1.00  0.00           C 
ATOM   1905  HB1 ASN A 572      70.080  80.380  51.610  1.00  0.00           H 
ATOM   1906  HB2 ASN A 572      69.860  82.060  52.210  1.00  0.00           H 
ATOM   1907  CG  ASN A 572      68.750  81.960  50.630  1.00  0.00           C 
ATOM   1908  OD1 ASN A 572      68.680  83.100  50.170  1.00  0.00           O 
ATOM   1909  ND2 ASN A 572      67.720  81.110  50.680  1.00  0.00           N 
ATOM   1910 1HD2 ASN A 572      67.800  80.150  50.960  1.00  0.00           H 
ATOM   1911 2HD2 ASN A 572      66.860  81.610  50.630  1.00  0.00           H 
ATOM   1912  C   ASN A 572      71.580  83.430  50.510  1.00  0.00           C 
ATOM   1913  O   ASN A 572      71.730  83.690  49.310  1.00  0.00           O 
ATOM   1914  N   LEU A 573      71.780  84.330  51.520  1.00  0.00           N 
ATOM   1915  HN  LEU A 573      71.810  84.110  52.490  1.00  0.00           H 
ATOM   1916  CA  LEU A 573      72.190  85.690  51.080  1.00  0.00           C 
ATOM   1917  HA  LEU A 573      71.350  85.980  50.460  1.00  0.00           H 
ATOM   1918  CB  LEU A 573      72.380  86.720  52.250  1.00  0.00           C 
ATOM   1919  HB1 LEU A 573      71.350  86.880  52.630  1.00  0.00           H 
ATOM   1920  HB2 LEU A 573      72.950  86.200  53.050  1.00  0.00           H 
ATOM   1921  CG  LEU A 573      72.930  88.120  51.990  1.00  0.00           C 
ATOM   1922  HG  LEU A 573      73.800  87.940  51.320  1.00  0.00           H 
ATOM   1923  CD1 LEU A 573      72.030  88.970  51.150  1.00  0.00           C 
ATOM   1924 1HD1 LEU A 573      71.140  89.350  51.700  1.00  0.00           H 
ATOM   1925 2HD1 LEU A 573      72.550  89.890  50.800  1.00  0.00           H 
ATOM   1926 3HD1 LEU A 573      71.670  88.520  50.200  1.00  0.00           H 
ATOM   1927  CD2 LEU A 573      73.480  88.840  53.250  1.00  0.00           C 
ATOM   1928 1HD2 LEU A 573      72.640  88.780  53.970  1.00  0.00           H 
ATOM   1929 2HD2 LEU A 573      74.410  88.360  53.640  1.00  0.00           H 
ATOM   1930 3HD2 LEU A 573      73.650  89.920  53.050  1.00  0.00           H 
ATOM   1931  C   LEU A 573      73.530  85.690  50.360  1.00  0.00           C 
ATOM   1932  O   LEU A 573      73.650  86.360  49.350  1.00  0.00           O 
ATOM   1933  N   LEU A 574      74.570  84.900  50.810  1.00  0.00           N 
ATOM   1934  HN  LEU A 574      74.570  84.380  51.660  1.00  0.00           H 
ATOM   1935  CA  LEU A 574      75.930  84.920  50.200  1.00  0.00           C 
ATOM   1936  HA  LEU A 574      76.340  85.920  50.300  1.00  0.00           H 
ATOM   1937  CB  LEU A 574      76.860  84.030  51.070  1.00  0.00           C 
ATOM   1938  HB1 LEU A 574      76.460  84.130  52.100  1.00  0.00           H 
ATOM   1939  HB2 LEU A 574      76.720  82.950  50.850  1.00  0.00           H 
ATOM   1940  CG  LEU A 574      78.340  84.450  51.080  1.00  0.00           C 
ATOM   1941  HG  LEU A 574      78.320  85.420  51.620  1.00  0.00           H 
ATOM   1942  CD1 LEU A 574      78.990  84.620  49.710  1.00  0.00           C 
ATOM   1943 1HD1 LEU A 574      78.870  83.610  49.270  1.00  0.00           H 
ATOM   1944 2HD1 LEU A 574      78.470  85.390  49.110  1.00  0.00           H 
ATOM   1945 3HD1 LEU A 574      80.080  84.810  49.760  1.00  0.00           H 
ATOM   1946  CD2 LEU A 574      79.170  83.510  51.960  1.00  0.00           C 
ATOM   1947 1HD2 LEU A 574      79.080  83.880  53.000  1.00  0.00           H 
ATOM   1948 2HD2 LEU A 574      78.900  82.440  51.800  1.00  0.00           H 
ATOM   1949 3HD2 LEU A 574      80.240  83.720  51.750  1.00  0.00           H 
ATOM   1950  C   LEU A 574      75.860  84.580  48.710  1.00  0.00           C 
ATOM   1951  O   LEU A 574      76.400  85.310  47.880  1.00  0.00           O 
ATOM   1952  N   ILE A 575      75.180  83.490  48.290  1.00  0.00           N 
ATOM   1953  HN  ILE A 575      74.710  82.990  49.010  1.00  0.00           H 
ATOM   1954  CA  ILE A 575      74.880  83.180  46.860  1.00  0.00           C 
ATOM   1955  HA  ILE A 575      75.810  83.060  46.320  1.00  0.00           H 
ATOM   1956  CB  ILE A 575      74.240  81.770  46.750  1.00  0.00           C 
ATOM   1957  HB  ILE A 575      73.260  81.780  47.280  1.00  0.00           H 
ATOM   1958  CG2 ILE A 575      74.080  81.340  45.320  1.00  0.00           C 
ATOM   1959 1HG2 ILE A 575      73.590  82.060  44.640  1.00  0.00           H 
ATOM   1960 2HG2 ILE A 575      75.100  81.240  44.880  1.00  0.00           H 
ATOM   1961 3HG2 ILE A 575      73.600  80.340  45.340  1.00  0.00           H 
ATOM   1962  CG1 ILE A 575      74.990  80.770  47.640  1.00  0.00           C 
ATOM   1963 1HG1 ILE A 575      74.900  80.910  48.740  1.00  0.00           H 
ATOM   1964 2HG1 ILE A 575      74.440  79.840  47.380  1.00  0.00           H 
ATOM   1965  CD  ILE A 575      76.450  80.480  47.250  1.00  0.00           C 
ATOM   1966  HD1 ILE A 575      76.810  79.690  47.950  1.00  0.00           H 
ATOM   1967  HD2 ILE A 575      76.540  80.170  46.190  1.00  0.00           H 
ATOM   1968  HD3 ILE A 575      77.180  81.290  47.430  1.00  0.00           H 
ATOM   1969  C   ILE A 575      74.080  84.150  46.160  1.00  0.00           C 
ATOM   1970  O   ILE A 575      74.350  84.360  44.990  1.00  0.00           O 
ATOM   1971  N   ALA A 576      73.120  84.780  46.810  1.00  0.00           N 
ATOM   1972  HN  ALA A 576      72.870  84.460  47.720  1.00  0.00           H 
ATOM   1973  CA  ALA A 576      72.370  85.880  46.220  1.00  0.00           C 
ATOM   1974  HA  ALA A 576      71.910  85.470  45.330  1.00  0.00           H 
ATOM   1975  CB  ALA A 576      71.150  86.210  47.170  1.00  0.00           C 
ATOM   1976  HB1 ALA A 576      70.450  86.930  46.710  1.00  0.00           H 
ATOM   1977  HB2 ALA A 576      70.690  85.230  47.410  1.00  0.00           H 
ATOM   1978  HB3 ALA A 576      71.510  86.730  48.080  1.00  0.00           H 
ATOM   1979  C   ALA A 576      73.130  87.100  45.830  1.00  0.00           C 
ATOM   1980  O   ALA A 576      72.940  87.730  44.790  1.00  0.00           O 
ATOM   1981  N   MET A 577      74.030  87.580  46.760  1.00  0.00           N 
ATOM   1982  HN  MET A 577      74.030  87.160  47.670  1.00  0.00           H 
ATOM   1983  CA  MET A 577      74.980  88.640  46.480  1.00  0.00           C 
ATOM   1984  HA  MET A 577      74.400  89.510  46.210  1.00  0.00           H 
ATOM   1985  CB  MET A 577      75.720  89.130  47.760  1.00  0.00           C 
ATOM   1986  HB1 MET A 577      76.290  88.260  48.150  1.00  0.00           H 
ATOM   1987  HB2 MET A 577      76.410  90.000  47.680  1.00  0.00           H 
ATOM   1988  CG  MET A 577      74.750  89.610  48.870  1.00  0.00           C 
ATOM   1989  HG1 MET A 577      74.160  90.470  48.500  1.00  0.00           H 
ATOM   1990  HG2 MET A 577      73.980  88.870  49.180  1.00  0.00           H 
ATOM   1991  SD  MET A 577      75.490  90.340  50.370  1.00  0.00           S 
ATOM   1992  CE  MET A 577      76.720  89.080  50.700  1.00  0.00           C 
ATOM   1993  HE1 MET A 577      77.010  89.220  51.760  1.00  0.00           H 
ATOM   1994  HE2 MET A 577      76.390  88.020  50.630  1.00  0.00           H 
ATOM   1995  HE3 MET A 577      77.520  89.270  49.960  1.00  0.00           H 
ATOM   1996  C   MET A 577      76.000  88.400  45.360  1.00  0.00           C 
ATOM   1997  O   MET A 577      76.240  89.230  44.500  1.00  0.00           O 
ATOM   1998  N   MET A 578      76.550  87.150  45.330  1.00  0.00           N 
ATOM   1999  HN  MET A 578      76.230  86.650  46.130  1.00  0.00           H 
ATOM   2000  CA  MET A 578      77.560  86.680  44.410  1.00  0.00           C 
ATOM   2001  HA  MET A 578      78.370  87.390  44.290  1.00  0.00           H 
ATOM   2002  CB  MET A 578      78.130  85.290  44.970  1.00  0.00           C 
ATOM   2003  HB1 MET A 578      78.410  85.440  46.030  1.00  0.00           H 
ATOM   2004  HB2 MET A 578      77.350  84.500  44.870  1.00  0.00           H 
ATOM   2005  CG  MET A 578      79.390  84.760  44.140  1.00  0.00           C 
ATOM   2006  HG1 MET A 578      79.120  84.930  43.080  1.00  0.00           H 
ATOM   2007  HG2 MET A 578      80.300  85.280  44.510  1.00  0.00           H 
ATOM   2008  SD  MET A 578      79.680  82.960  44.310  1.00  0.00           S 
ATOM   2009  CE  MET A 578      79.540  82.770  46.130  1.00  0.00           C 
ATOM   2010  HE1 MET A 578      80.030  83.640  46.620  1.00  0.00           H 
ATOM   2011  HE2 MET A 578      78.470  82.630  46.400  1.00  0.00           H 
ATOM   2012  HE3 MET A 578      80.080  81.840  46.430  1.00  0.00           H 
ATOM   2013  C   MET A 578      77.020  86.680  43.020  1.00  0.00           C 
ATOM   2014  O   MET A 578      77.550  87.290  42.120  1.00  0.00           O 
ATOM   2015  N   GLY A 579      75.730  86.210  42.910  1.00  0.00           N 
ATOM   2016  HN  GLY A 579      75.360  85.760  43.720  1.00  0.00           H 
ATOM   2017  CA  GLY A 579      75.120  86.260  41.670  1.00  0.00           C 
ATOM   2018  HA1 GLY A 579      75.680  85.620  41.000  1.00  0.00           H 
ATOM   2019  HA2 GLY A 579      74.120  85.900  41.870  1.00  0.00           H 
ATOM   2020  C   GLY A 579      74.930  87.570  41.040  1.00  0.00           C 
ATOM   2021  O   GLY A 579      75.260  87.720  39.850  1.00  0.00           O 
ATOM   2022  N   ASP A 580      74.760  88.620  41.860  1.00  0.00           N 
ATOM   2023  HN  ASP A 580      74.450  88.400  42.780  1.00  0.00           H 
ATOM   2024  CA  ASP A 580      74.570  89.980  41.320  1.00  0.00           C 
ATOM   2025  HA  ASP A 580      74.050  89.900  40.370  1.00  0.00           H 
ATOM   2026  CB  ASP A 580      73.600  90.770  42.260  1.00  0.00           C 
ATOM   2027  HB1 ASP A 580      72.770  90.050  42.440  1.00  0.00           H 
ATOM   2028  HB2 ASP A 580      74.160  90.980  43.200  1.00  0.00           H 
ATOM   2029  CG  ASP A 580      73.020  92.030  41.690  1.00  0.00           C 
ATOM   2030  OD1 ASP A 580      72.230  91.990  40.670  1.00  0.00           O 
ATOM   2031  OD2 ASP A 580      73.420  93.140  42.230  1.00  0.00           O 
ATOM   2032  C   ASP A 580      75.930  90.710  41.050  1.00  0.00           C 
ATOM   2033  O   ASP A 580      76.040  91.820  40.490  1.00  0.00           O 
ATOM   2034  N   THR A 581      77.010  90.180  41.620  1.00  0.00           N 
ATOM   2035  HN  THR A 581      76.810  89.490  42.310  1.00  0.00           H 
ATOM   2036  CA  THR A 581      78.310  90.890  41.610  1.00  0.00           C 
ATOM   2037  HA  THR A 581      78.280  91.890  41.200  1.00  0.00           H 
ATOM   2038  CB  THR A 581      78.820  91.150  43.040  1.00  0.00           C 
ATOM   2039  HB  THR A 581      79.060  90.160  43.490  1.00  0.00           H 
ATOM   2040  OG1 THR A 581      77.830  91.680  43.830  1.00  0.00           O 
ATOM   2041  HG1 THR A 581      77.240  90.950  44.020  1.00  0.00           H 
ATOM   2042  CG2 THR A 581      80.030  92.060  43.050  1.00  0.00           C 
ATOM   2043 1HG2 THR A 581      80.910  91.590  42.550  1.00  0.00           H 
ATOM   2044 2HG2 THR A 581      79.800  92.900  42.350  1.00  0.00           H 
ATOM   2045 3HG2 THR A 581      80.270  92.340  44.100  1.00  0.00           H 
ATOM   2046  C   THR A 581      79.290  90.060  40.720  1.00  0.00           C 
ATOM   2047  O   THR A 581      80.390  90.540  40.460  1.00  0.00           O 
ATOM   2048  N   HSD A 582      78.820  88.890  40.240  1.00  0.00           N 
ATOM   2049  HN  HSD A 582      77.950  88.520  40.570  1.00  0.00           H 
ATOM   2050  CA  HSD A 582      79.690  88.030  39.520  1.00  0.00           C 
ATOM   2051  HA  HSD A 582      80.650  88.480  39.310  1.00  0.00           H 
ATOM   2052  CB  HSD A 582      80.130  86.670  40.140  1.00  0.00           C 
ATOM   2053  HB1 HSD A 582      79.400  85.950  40.560  1.00  0.00           H 
ATOM   2054  HB2 HSD A 582      80.720  86.150  39.360  1.00  0.00           H 
ATOM   2055  ND1 HSD A 582      82.350  86.540  41.330  1.00  0.00           N 
ATOM   2056  HD1 HSD A 582      82.670  85.800  40.740  1.00  0.00           H 
ATOM   2057  CG  HSD A 582      81.110  87.070  41.220  1.00  0.00           C 
ATOM   2058  CE1 HSD A 582      82.850  86.860  42.510  1.00  0.00           C 
ATOM   2059  HE1 HSD A 582      83.810  86.450  42.830  1.00  0.00           H 
ATOM   2060  NE2 HSD A 582      81.970  87.480  43.230  1.00  0.00           N 
ATOM   2061  CD2 HSD A 582      80.860  87.620  42.440  1.00  0.00           C 
ATOM   2062  HD2 HSD A 582      79.950  87.990  42.910  1.00  0.00           H 
ATOM   2063  C   HSD A 582      79.080  87.760  38.190  1.00  0.00           C 
ATOM   2064  O   HSD A 582      79.840  87.820  37.180  1.00  0.00           O 
ATOM   2065  N   TRP A 583      77.830  87.350  38.200  1.00  0.00           N 
ATOM   2066  HN  TRP A 583      77.220  87.380  38.990  1.00  0.00           H 
ATOM   2067  CA  TRP A 583      77.170  87.020  36.910  1.00  0.00           C 
ATOM   2068  HA  TRP A 583      77.850  86.800  36.110  1.00  0.00           H 
ATOM   2069  CB  TRP A 583      76.250  85.720  37.060  1.00  0.00           C 
ATOM   2070  HB1 TRP A 583      76.870  84.990  37.620  1.00  0.00           H 
ATOM   2071  HB2 TRP A 583      75.360  86.120  37.590  1.00  0.00           H 
ATOM   2072  CG  TRP A 583      75.820  85.140  35.740  1.00  0.00           C 
ATOM   2073  CD1 TRP A 583      76.580  84.590  34.750  1.00  0.00           C 
ATOM   2074  HD1 TRP A 583      77.620  84.320  34.780  1.00  0.00           H 
ATOM   2075  NE1 TRP A 583      75.730  84.330  33.640  1.00  0.00           N 
ATOM   2076  HE1 TRP A 583      76.080  83.990  32.790  1.00  0.00           H 
ATOM   2077  CE2 TRP A 583      74.410  84.730  33.930  1.00  0.00           C 
ATOM   2078  CD2 TRP A 583      74.440  85.100  35.280  1.00  0.00           C 
ATOM   2079  CE3 TRP A 583      73.280  85.690  35.750  1.00  0.00           C 
ATOM   2080  HE3 TRP A 583      73.350  86.280  36.650  1.00  0.00           H 
ATOM   2081  CZ3 TRP A 583      72.090  85.660  35.020  1.00  0.00           C 
ATOM   2082  HZ3 TRP A 583      71.200  86.070  35.470  1.00  0.00           H 
ATOM   2083  CZ2 TRP A 583      73.270  84.800  33.140  1.00  0.00           C 
ATOM   2084  HZ2 TRP A 583      73.240  84.550  32.090  1.00  0.00           H 
ATOM   2085  CH2 TRP A 583      72.170  85.270  33.700  1.00  0.00           C 
ATOM   2086  HH2 TRP A 583      71.330  85.330  33.030  1.00  0.00           H 
ATOM   2087  C   TRP A 583      76.360  88.250  36.510  1.00  0.00           C 
ATOM   2088  O   TRP A 583      75.590  88.220  35.550  1.00  0.00           O 
ATOM   2089  N   ARG A 584      76.450  89.390  37.240  1.00  0.00           N 
ATOM   2090  HN  ARG A 584      76.830  89.400  38.160  1.00  0.00           H 
ATOM   2091  CA  ARG A 584      75.900  90.630  36.740  1.00  0.00           C 
ATOM   2092  HA  ARG A 584      75.740  90.480  35.680  1.00  0.00           H 
ATOM   2093  CB  ARG A 584      74.570  90.980  37.560  1.00  0.00           C 
ATOM   2094  HB1 ARG A 584      73.910  90.100  37.430  1.00  0.00           H 
ATOM   2095  HB2 ARG A 584      74.690  91.030  38.660  1.00  0.00           H 
ATOM   2096  CG  ARG A 584      73.770  92.240  37.140  1.00  0.00           C 
ATOM   2097  HG1 ARG A 584      72.900  92.260  37.820  1.00  0.00           H 
ATOM   2098  HG2 ARG A 584      74.380  93.140  37.360  1.00  0.00           H 
ATOM   2099  CD  ARG A 584      73.470  92.270  35.660  1.00  0.00           C 
ATOM   2100  HD1 ARG A 584      73.010  93.260  35.480  1.00  0.00           H 
ATOM   2101  HD2 ARG A 584      74.380  92.300  35.020  1.00  0.00           H 
ATOM   2102  NE  ARG A 584      72.680  91.090  35.280  1.00  0.00           N 
ATOM   2103  HE  ARG A 584      72.310  90.520  36.010  1.00  0.00           H 
ATOM   2104  CZ  ARG A 584      72.230  90.910  34.090  1.00  0.00           C 
ATOM   2105  NH1 ARG A 584      71.520  89.820  33.800  1.00  0.00           N 
ATOM   2106 1HH1 ARG A 584      71.480  89.140  34.540  1.00  0.00           H 
ATOM   2107 2HH1 ARG A 584      71.490  89.640  32.820  1.00  0.00           H 
ATOM   2108  NH2 ARG A 584      72.570  91.740  33.110  1.00  0.00           N 
ATOM   2109 1HH2 ARG A 584      73.170  92.520  33.260  1.00  0.00           H 
ATOM   2110 2HH2 ARG A 584      72.510  91.280  32.230  1.00  0.00           H 
ATOM   2111  C   ARG A 584      76.920  91.710  36.800  1.00  0.00           C 
ATOM   2112  O   ARG A 584      77.780  91.780  35.920  1.00  0.00           O 
ATOM   2113  N   VAL A 585      76.900  92.580  37.870  1.00  0.00           N 
ATOM   2114  HN  VAL A 585      76.260  92.400  38.610  1.00  0.00           H 
ATOM   2115  CA  VAL A 585      77.760  93.750  37.900  1.00  0.00           C 
ATOM   2116  HA  VAL A 585      78.060  94.000  36.890  1.00  0.00           H 
ATOM   2117  CB  VAL A 585      76.980  95.010  38.280  1.00  0.00           C 
ATOM   2118  HB  VAL A 585      76.330  95.360  37.450  1.00  0.00           H 
ATOM   2119  CG1 VAL A 585      76.100  94.730  39.480  1.00  0.00           C 
ATOM   2120 1HG1 VAL A 585      75.530  95.680  39.600  1.00  0.00           H 
ATOM   2121 2HG1 VAL A 585      75.360  93.920  39.320  1.00  0.00           H 
ATOM   2122 3HG1 VAL A 585      76.780  94.590  40.350  1.00  0.00           H 
ATOM   2123  CG2 VAL A 585      77.890  96.160  38.680  1.00  0.00           C 
ATOM   2124 1HG2 VAL A 585      77.380  97.120  38.910  1.00  0.00           H 
ATOM   2125 2HG2 VAL A 585      78.350  95.950  39.670  1.00  0.00           H 
ATOM   2126 3HG2 VAL A 585      78.780  96.310  38.030  1.00  0.00           H 
ATOM   2127  C   VAL A 585      79.110  93.620  38.590  1.00  0.00           C 
ATOM   2128  O   VAL A 585      79.250  93.780  39.800  1.00  0.00           O 
ATOM   2129  N   ALA A 586      80.140  93.400  37.770  1.00  0.00           N 
ATOM   2130  HN  ALA A 586      79.960  93.420  36.790  1.00  0.00           H 
ATOM   2131  CA  ALA A 586      81.530  93.310  38.200  1.00  0.00           C 
ATOM   2132  HA  ALA A 586      81.570  93.330  39.280  1.00  0.00           H 
ATOM   2133  CB  ALA A 586      82.060  91.970  37.710  1.00  0.00           C 
ATOM   2134  HB1 ALA A 586      83.090  91.810  38.080  1.00  0.00           H 
ATOM   2135  HB2 ALA A 586      81.500  91.200  38.280  1.00  0.00           H 
ATOM   2136  HB3 ALA A 586      82.100  91.790  36.610  1.00  0.00           H 
ATOM   2137  C   ALA A 586      82.390  94.440  37.620  1.00  0.00           C 
ATOM   2138  O   ALA A 586      83.320  94.960  38.250  1.00  0.00           O 
ATOM   2139  N   HSD A 587      82.160  94.840  36.360  1.00  0.00           N 
ATOM   2140  HN  HSD A 587      81.490  94.300  35.850  1.00  0.00           H 
ATOM   2141  CA  HSD A 587      82.960  95.840  35.720  1.00  0.00           C 
ATOM   2142  HA  HSD A 587      83.870  96.050  36.270  1.00  0.00           H 
ATOM   2143  CB  HSD A 587      83.210  95.360  34.240  1.00  0.00           C 
ATOM   2144  HB1 HSD A 587      83.700  94.370  34.260  1.00  0.00           H 
ATOM   2145  HB2 HSD A 587      82.220  95.160  33.780  1.00  0.00           H 
ATOM   2146  ND1 HSD A 587      85.360  96.570  33.820  1.00  0.00           N 
ATOM   2147  HD1 HSD A 587      85.750  96.490  34.740  1.00  0.00           H 
ATOM   2148  CG  HSD A 587      84.140  96.140  33.420  1.00  0.00           C 
ATOM   2149  CE1 HSD A 587      85.970  97.210  32.740  1.00  0.00           C 
ATOM   2150  HE1 HSD A 587      86.940  97.710  32.790  1.00  0.00           H 
ATOM   2151  NE2 HSD A 587      85.180  97.170  31.700  1.00  0.00           N 
ATOM   2152  CD2 HSD A 587      84.020  96.560  32.130  1.00  0.00           C 
ATOM   2153  HD2 HSD A 587      83.180  96.340  31.480  1.00  0.00           H 
ATOM   2154  C   HSD A 587      82.270  97.130  35.740  1.00  0.00           C 
ATOM   2155  O   HSD A 587      82.880  98.200  35.750  1.00  0.00           O 
ATOM   2156  N   GLU A 588      80.970  97.120  35.800  1.00  0.00           N 
ATOM   2157  HN  GLU A 588      80.430  96.280  35.810  1.00  0.00           H 
ATOM   2158  CA  GLU A 588      80.250  98.370  35.860  1.00  0.00           C 
ATOM   2159  HA  GLU A 588      80.670  99.020  35.110  1.00  0.00           H 
ATOM   2160  CB  GLU A 588      78.760  98.050  35.400  1.00  0.00           C 
ATOM   2161  HB1 GLU A 588      78.610  97.940  34.310  1.00  0.00           H 
ATOM   2162  HB2 GLU A 588      78.490  97.050  35.810  1.00  0.00           H 
ATOM   2163  CG  GLU A 588      77.680  98.970  35.890  1.00  0.00           C 
ATOM   2164  HG1 GLU A 588      77.590  98.900  36.990  1.00  0.00           H 
ATOM   2165  HG2 GLU A 588      77.960 100.010  35.620  1.00  0.00           H 
ATOM   2166  CD  GLU A 588      76.310  98.470  35.420  1.00  0.00           C 
ATOM   2167  OE1 GLU A 588      76.010  97.340  35.040  1.00  0.00           O 
ATOM   2168  OE2 GLU A 588      75.490  99.490  35.200  1.00  0.00           O 
ATOM   2169  C   GLU A 588      80.370  99.220  37.120  1.00  0.00           C 
ATOM   2170  O   GLU A 588      80.070 100.380  37.090  1.00  0.00           O 
ATOM   2171  N   ARG A 589      80.990  98.640  38.180  1.00  0.00           N 
ATOM   2172  HN  ARG A 589      81.340  97.710  38.100  1.00  0.00           H 
ATOM   2173  CA  ARG A 589      81.460  99.430  39.280  1.00  0.00           C 
ATOM   2174  HA  ARG A 589      80.630 100.040  39.620  1.00  0.00           H 
ATOM   2175  CB  ARG A 589      81.880  98.570  40.480  1.00  0.00           C 
ATOM   2176  HB1 ARG A 589      81.980  99.260  41.340  1.00  0.00           H 
ATOM   2177  HB2 ARG A 589      81.030  97.880  40.640  1.00  0.00           H 
ATOM   2178  CG  ARG A 589      83.190  97.750  40.360  1.00  0.00           C 
ATOM   2179  HG1 ARG A 589      83.020  97.000  39.560  1.00  0.00           H 
ATOM   2180  HG2 ARG A 589      83.970  98.460  40.010  1.00  0.00           H 
ATOM   2181  CD  ARG A 589      83.770  97.010  41.550  1.00  0.00           C 
ATOM   2182  HD1 ARG A 589      83.800  97.750  42.370  1.00  0.00           H 
ATOM   2183  HD2 ARG A 589      83.160  96.110  41.770  1.00  0.00           H 
ATOM   2184  NE  ARG A 589      85.150  96.670  41.130  1.00  0.00           N 
ATOM   2185  HE  ARG A 589      85.680  97.470  40.840  1.00  0.00           H 
ATOM   2186  CZ  ARG A 589      85.690  95.460  41.010  1.00  0.00           C 
ATOM   2187  NH1 ARG A 589      85.240  94.430  41.640  1.00  0.00           N 
ATOM   2188 1HH1 ARG A 589      84.560  94.580  42.350  1.00  0.00           H 
ATOM   2189 2HH1 ARG A 589      85.920  93.710  41.810  1.00  0.00           H 
ATOM   2190  NH2 ARG A 589      86.870  95.260  40.410  1.00  0.00           N 
ATOM   2191 1HH2 ARG A 589      87.310  96.040  39.960  1.00  0.00           H 
ATOM   2192 2HH2 ARG A 589      87.400  94.420  40.460  1.00  0.00           H 
ATOM   2193  C   ARG A 589      82.570 100.400  38.850  1.00  0.00           C 
ATOM   2194  O   ARG A 589      82.710 101.440  39.450  1.00  0.00           O 
ATOM   2195  N   MET B 454     111.760  88.360  71.670  1.00  0.00           N 
ATOM   2196  HN  MET B 454     112.010  88.630  72.600  1.00  0.00           H 
ATOM   2197  CA  MET B 454     111.400  86.890  71.500  1.00  0.00           C 
ATOM   2198  HA  MET B 454     112.200  86.540  70.870  1.00  0.00           H 
ATOM   2199  CB  MET B 454     111.490  86.200  72.810  1.00  0.00           C 
ATOM   2200  HB1 MET B 454     110.780  86.700  73.490  1.00  0.00           H 
ATOM   2201  HB2 MET B 454     110.970  85.230  72.660  1.00  0.00           H 
ATOM   2202  CG  MET B 454     112.910  85.860  73.410  1.00  0.00           C 
ATOM   2203  HG1 MET B 454     113.420  85.160  72.720  1.00  0.00           H 
ATOM   2204  HG2 MET B 454     113.470  86.820  73.500  1.00  0.00           H 
ATOM   2205  SD  MET B 454     112.660  85.210  75.080  1.00  0.00           S 
ATOM   2206  CE  MET B 454     114.310  84.520  75.490  1.00  0.00           C 
ATOM   2207  HE1 MET B 454     115.140  85.240  75.380  1.00  0.00           H 
ATOM   2208  HE2 MET B 454     114.410  84.040  76.490  1.00  0.00           H 
ATOM   2209  HE3 MET B 454     114.620  83.720  74.780  1.00  0.00           H 
ATOM   2210  C   MET B 454     110.020  86.650  70.850  1.00  0.00           C 
ATOM   2211  O   MET B 454     109.910  85.770  70.030  1.00  0.00           O 
ATOM   2212  N   SER B 455     108.970  87.320  71.140  1.00  0.00           N 
ATOM   2213  HN  SER B 455     109.090  88.000  71.850  1.00  0.00           H 
ATOM   2214  CA  SER B 455     107.700  87.020  70.460  1.00  0.00           C 
ATOM   2215  HA  SER B 455     107.460  85.970  70.420  1.00  0.00           H 
ATOM   2216  CB  SER B 455     106.480  87.570  71.440  1.00  0.00           C 
ATOM   2217  HB1 SER B 455     106.490  88.680  71.500  1.00  0.00           H 
ATOM   2218  HB2 SER B 455     105.530  87.150  71.040  1.00  0.00           H 
ATOM   2219  OG  SER B 455     106.640  87.020  72.710  1.00  0.00           O 
ATOM   2220  HG1 SER B 455     107.440  87.400  73.080  1.00  0.00           H 
ATOM   2221  C   SER B 455     107.570  87.600  69.040  1.00  0.00           C 
ATOM   2222  O   SER B 455     106.800  87.120  68.190  1.00  0.00           O 
ATOM   2223  N   PHE B 456     108.360  88.650  68.700  1.00  0.00           N 
ATOM   2224  HN  PHE B 456     108.850  89.200  69.380  1.00  0.00           H 
ATOM   2225  CA  PHE B 456     108.720  88.940  67.270  1.00  0.00           C 
ATOM   2226  HA  PHE B 456     107.770  88.890  66.770  1.00  0.00           H 
ATOM   2227  CB  PHE B 456     109.440  90.290  67.130  1.00  0.00           C 
ATOM   2228  HB1 PHE B 456     110.250  90.260  67.880  1.00  0.00           H 
ATOM   2229  HB2 PHE B 456     109.740  90.390  66.060  1.00  0.00           H 
ATOM   2230  CG  PHE B 456     108.500  91.440  67.560  1.00  0.00           C 
ATOM   2231  CD1 PHE B 456     107.270  91.550  66.920  1.00  0.00           C 
ATOM   2232  HD1 PHE B 456     106.970  90.770  66.240  1.00  0.00           H 
ATOM   2233  CE1 PHE B 456     106.410  92.570  67.170  1.00  0.00           C 
ATOM   2234  HE1 PHE B 456     105.530  92.670  66.550  1.00  0.00           H 
ATOM   2235  CZ  PHE B 456     106.690  93.480  68.210  1.00  0.00           C 
ATOM   2236  HZ  PHE B 456     105.940  94.220  68.440  1.00  0.00           H 
ATOM   2237  CD2 PHE B 456     108.890  92.400  68.540  1.00  0.00           C 
ATOM   2238  HD2 PHE B 456     109.780  92.380  69.150  1.00  0.00           H 
ATOM   2239  CE2 PHE B 456     107.920  93.450  68.920  1.00  0.00           C 
ATOM   2240  HE2 PHE B 456     108.130  94.160  69.710  1.00  0.00           H 
ATOM   2241  C   PHE B 456     109.510  87.840  66.670  1.00  0.00           C 
ATOM   2242  O   PHE B 456     109.150  87.390  65.560  1.00  0.00           O 
ATOM   2243  N   ALA B 457     110.550  87.400  67.340  1.00  0.00           N 
ATOM   2244  HN  ALA B 457     110.750  87.940  68.160  1.00  0.00           H 
ATOM   2245  CA  ALA B 457     111.450  86.390  66.850  1.00  0.00           C 
ATOM   2246  HA  ALA B 457     111.890  86.660  65.900  1.00  0.00           H 
ATOM   2247  CB  ALA B 457     112.730  86.390  67.730  1.00  0.00           C 
ATOM   2248  HB1 ALA B 457     113.250  85.440  67.460  1.00  0.00           H 
ATOM   2249  HB2 ALA B 457     113.380  87.270  67.580  1.00  0.00           H 
ATOM   2250  HB3 ALA B 457     112.380  86.420  68.790  1.00  0.00           H 
ATOM   2251  C   ALA B 457     110.730  85.060  66.560  1.00  0.00           C 
ATOM   2252  O   ALA B 457     110.970  84.490  65.530  1.00  0.00           O 
ATOM   2253  N   LEU B 458     109.840  84.440  67.420  1.00  0.00           N 
ATOM   2254  HN  LEU B 458     109.600  84.990  68.220  1.00  0.00           H 
ATOM   2255  CA  LEU B 458     109.080  83.180  67.240  1.00  0.00           C 
ATOM   2256  HA  LEU B 458     109.780  82.440  66.880  1.00  0.00           H 
ATOM   2257  CB  LEU B 458     108.290  82.690  68.500  1.00  0.00           C 
ATOM   2258  HB1 LEU B 458     107.830  83.530  69.070  1.00  0.00           H 
ATOM   2259  HB2 LEU B 458     107.540  81.940  68.150  1.00  0.00           H 
ATOM   2260  CG  LEU B 458     109.110  81.800  69.470  1.00  0.00           C 
ATOM   2261  HG  LEU B 458     108.300  81.430  70.130  1.00  0.00           H 
ATOM   2262  CD1 LEU B 458     109.760  80.580  68.860  1.00  0.00           C 
ATOM   2263 1HD1 LEU B 458     109.970  79.800  69.620  1.00  0.00           H 
ATOM   2264 2HD1 LEU B 458     108.950  80.090  68.270  1.00  0.00           H 
ATOM   2265 3HD1 LEU B 458     110.680  80.750  68.260  1.00  0.00           H 
ATOM   2266  CD2 LEU B 458     110.130  82.670  70.170  1.00  0.00           C 
ATOM   2267 1HD2 LEU B 458     111.050  82.960  69.620  1.00  0.00           H 
ATOM   2268 2HD2 LEU B 458     109.630  83.620  70.450  1.00  0.00           H 
ATOM   2269 3HD2 LEU B 458     110.440  82.150  71.100  1.00  0.00           H 
ATOM   2270  C   LEU B 458     108.140  83.160  66.050  1.00  0.00           C 
ATOM   2271  O   LEU B 458     108.210  82.240  65.220  1.00  0.00           O 
ATOM   2272  N   VAL B 459     107.350  84.230  65.890  1.00  0.00           N 
ATOM   2273  HN  VAL B 459     107.310  84.900  66.630  1.00  0.00           H 
ATOM   2274  CA  VAL B 459     106.470  84.410  64.770  1.00  0.00           C 
ATOM   2275  HA  VAL B 459     106.010  83.440  64.670  1.00  0.00           H 
ATOM   2276  CB  VAL B 459     105.500  85.550  65.080  1.00  0.00           C 
ATOM   2277  HB  VAL B 459     106.140  86.370  65.470  1.00  0.00           H 
ATOM   2278  CG1 VAL B 459     104.780  85.940  63.780  1.00  0.00           C 
ATOM   2279 1HG1 VAL B 459     103.920  86.580  64.070  1.00  0.00           H 
ATOM   2280 2HG1 VAL B 459     105.330  86.470  62.980  1.00  0.00           H 
ATOM   2281 3HG1 VAL B 459     104.380  85.060  63.230  1.00  0.00           H 
ATOM   2282  CG2 VAL B 459     104.630  85.060  66.270  1.00  0.00           C 
ATOM   2283 1HG2 VAL B 459     103.830  85.800  66.480  1.00  0.00           H 
ATOM   2284 2HG2 VAL B 459     104.060  84.130  66.060  1.00  0.00           H 
ATOM   2285 3HG2 VAL B 459     105.280  85.030  67.170  1.00  0.00           H 
ATOM   2286  C   VAL B 459     107.170  84.680  63.420  1.00  0.00           C 
ATOM   2287  O   VAL B 459     106.920  83.950  62.480  1.00  0.00           O 
ATOM   2288  N   LEU B 460     108.060  85.700  63.380  1.00  0.00           N 
ATOM   2289  HN  LEU B 460     108.200  86.330  64.140  1.00  0.00           H 
ATOM   2290  CA  LEU B 460     108.820  85.930  62.160  1.00  0.00           C 
ATOM   2291  HA  LEU B 460     108.160  86.010  61.310  1.00  0.00           H 
ATOM   2292  CB  LEU B 460     109.600  87.260  62.040  1.00  0.00           C 
ATOM   2293  HB1 LEU B 460     110.180  87.480  62.960  1.00  0.00           H 
ATOM   2294  HB2 LEU B 460     110.290  87.230  61.170  1.00  0.00           H 
ATOM   2295  CG  LEU B 460     108.790  88.590  61.800  1.00  0.00           C 
ATOM   2296  HG  LEU B 460     108.290  88.360  60.830  1.00  0.00           H 
ATOM   2297  CD1 LEU B 460     107.710  88.890  62.890  1.00  0.00           C 
ATOM   2298 1HD1 LEU B 460     107.320  89.920  62.730  1.00  0.00           H 
ATOM   2299 2HD1 LEU B 460     106.850  88.230  62.670  1.00  0.00           H 
ATOM   2300 3HD1 LEU B 460     108.160  88.900  63.900  1.00  0.00           H 
ATOM   2301  CD2 LEU B 460     109.690  89.790  61.460  1.00  0.00           C 
ATOM   2302 1HD2 LEU B 460     109.180  90.760  61.620  1.00  0.00           H 
ATOM   2303 2HD2 LEU B 460     110.650  89.800  62.030  1.00  0.00           H 
ATOM   2304 3HD2 LEU B 460     109.960  89.710  60.380  1.00  0.00           H 
ATOM   2305  C   LEU B 460     109.730  84.690  61.810  1.00  0.00           C 
ATOM   2306  O   LEU B 460     109.800  84.210  60.670  1.00  0.00           O 
ATOM   2307  N   GLY B 461     110.260  84.060  62.870  1.00  0.00           N 
ATOM   2308  HN  GLY B 461     110.230  84.420  63.800  1.00  0.00           H 
ATOM   2309  CA  GLY B 461     111.220  82.970  62.680  1.00  0.00           C 
ATOM   2310  HA1 GLY B 461     112.040  83.280  62.060  1.00  0.00           H 
ATOM   2311  HA2 GLY B 461     111.680  82.900  63.660  1.00  0.00           H 
ATOM   2312  C   GLY B 461     110.600  81.630  62.270  1.00  0.00           C 
ATOM   2313  O   GLY B 461     111.110  81.010  61.300  1.00  0.00           O 
ATOM   2314  N   TRP B 462     109.400  81.320  62.770  1.00  0.00           N 
ATOM   2315  HN  TRP B 462     109.070  81.850  63.550  1.00  0.00           H 
ATOM   2316  CA  TRP B 462     108.530  80.330  62.160  1.00  0.00           C 
ATOM   2317  HA  TRP B 462     109.100  79.430  62.020  1.00  0.00           H 
ATOM   2318  CB  TRP B 462     107.440  79.790  63.060  1.00  0.00           C 
ATOM   2319  HB1 TRP B 462     106.910  80.580  63.630  1.00  0.00           H 
ATOM   2320  HB2 TRP B 462     106.700  79.280  62.410  1.00  0.00           H 
ATOM   2321  CG  TRP B 462     107.950  78.780  64.120  1.00  0.00           C 
ATOM   2322  CD1 TRP B 462     108.160  78.880  65.510  1.00  0.00           C 
ATOM   2323  HD1 TRP B 462     108.090  79.810  66.060  1.00  0.00           H 
ATOM   2324  NE1 TRP B 462     108.610  77.760  66.080  1.00  0.00           N 
ATOM   2325  HE1 TRP B 462     109.130  77.550  66.880  1.00  0.00           H 
ATOM   2326  CE2 TRP B 462     108.630  76.790  65.070  1.00  0.00           C 
ATOM   2327  CD2 TRP B 462     108.140  77.400  63.860  1.00  0.00           C 
ATOM   2328  CE3 TRP B 462     107.960  76.650  62.700  1.00  0.00           C 
ATOM   2329  HE3 TRP B 462     107.790  77.050  61.710  1.00  0.00           H 
ATOM   2330  CZ3 TRP B 462     108.180  75.250  62.750  1.00  0.00           C 
ATOM   2331  HZ3 TRP B 462     107.930  74.570  61.950  1.00  0.00           H 
ATOM   2332  CZ2 TRP B 462     108.880  75.410  65.150  1.00  0.00           C 
ATOM   2333  HZ2 TRP B 462     109.090  75.010  66.130  1.00  0.00           H 
ATOM   2334  CH2 TRP B 462     108.530  74.690  63.970  1.00  0.00           C 
ATOM   2335  HH2 TRP B 462     108.710  73.630  63.920  1.00  0.00           H 
ATOM   2336  C   TRP B 462     107.920  80.760  60.820  1.00  0.00           C 
ATOM   2337  O   TRP B 462     107.900  80.070  59.870  1.00  0.00           O 
ATOM   2338  N   CYS B 463     107.380  81.980  60.710  1.00  0.00           N 
ATOM   2339  HN  CYS B 463     107.240  82.640  61.450  1.00  0.00           H 
ATOM   2340  CA  CYS B 463     106.620  82.290  59.500  1.00  0.00           C 
ATOM   2341  HA  CYS B 463     105.880  81.550  59.250  1.00  0.00           H 
ATOM   2342  CB  CYS B 463     105.790  83.600  59.630  1.00  0.00           C 
ATOM   2343  HB1 CYS B 463     106.400  84.470  59.960  1.00  0.00           H 
ATOM   2344  HB2 CYS B 463     105.270  83.860  58.680  1.00  0.00           H 
ATOM   2345  SG  CYS B 463     104.360  83.310  60.840  1.00  0.00           S 
ATOM   2346  HG1 CYS B 463     105.070  83.350  61.960  1.00  0.00           H 
ATOM   2347  C   CYS B 463     107.390  82.370  58.170  1.00  0.00           C 
ATOM   2348  O   CYS B 463     106.900  82.380  57.080  1.00  0.00           O 
ATOM   2349  N   ASN B 464     108.710  82.530  58.190  1.00  0.00           N 
ATOM   2350  HN  ASN B 464     109.050  82.950  59.030  1.00  0.00           H 
ATOM   2351  CA  ASN B 464     109.670  82.320  57.150  1.00  0.00           C 
ATOM   2352  HA  ASN B 464     109.470  82.990  56.320  1.00  0.00           H 
ATOM   2353  CB  ASN B 464     111.090  82.540  57.820  1.00  0.00           C 
ATOM   2354  HB1 ASN B 464     111.110  82.320  58.910  1.00  0.00           H 
ATOM   2355  HB2 ASN B 464     111.910  82.020  57.290  1.00  0.00           H 
ATOM   2356  CG  ASN B 464     111.330  84.030  57.940  1.00  0.00           C 
ATOM   2357  OD1 ASN B 464     110.490  84.770  57.420  1.00  0.00           O 
ATOM   2358  ND2 ASN B 464     112.360  84.450  58.690  1.00  0.00           N 
ATOM   2359 1HD2 ASN B 464     112.910  83.740  59.130  1.00  0.00           H 
ATOM   2360 2HD2 ASN B 464     112.520  85.410  58.910  1.00  0.00           H 
ATOM   2361  C   ASN B 464     109.630  80.900  56.580  1.00  0.00           C 
ATOM   2362  O   ASN B 464     109.770  80.660  55.380  1.00  0.00           O 
ATOM   2363  N   VAL B 465     109.360  79.840  57.380  1.00  0.00           N 
ATOM   2364  HN  VAL B 465     109.160  80.070  58.330  1.00  0.00           H 
ATOM   2365  CA  VAL B 465     109.210  78.480  56.930  1.00  0.00           C 
ATOM   2366  HA  VAL B 465     110.170  78.120  56.580  1.00  0.00           H 
ATOM   2367  CB  VAL B 465     108.890  77.450  58.090  1.00  0.00           C 
ATOM   2368  HB  VAL B 465     108.030  77.930  58.610  1.00  0.00           H 
ATOM   2369  CG1 VAL B 465     108.670  75.960  57.670  1.00  0.00           C 
ATOM   2370 1HG1 VAL B 465     109.660  75.560  57.360  1.00  0.00           H 
ATOM   2371 2HG1 VAL B 465     108.210  75.450  58.550  1.00  0.00           H 
ATOM   2372 3HG1 VAL B 465     107.960  75.850  56.820  1.00  0.00           H 
ATOM   2373  CG2 VAL B 465     110.020  77.410  59.080  1.00  0.00           C 
ATOM   2374 1HG2 VAL B 465     109.800  76.740  59.940  1.00  0.00           H 
ATOM   2375 2HG2 VAL B 465     110.950  76.960  58.670  1.00  0.00           H 
ATOM   2376 3HG2 VAL B 465     110.230  78.410  59.520  1.00  0.00           H 
ATOM   2377  C   VAL B 465     108.160  78.260  55.830  1.00  0.00           C 
ATOM   2378  O   VAL B 465     108.320  77.430  54.960  1.00  0.00           O 
ATOM   2379  N   MET B 466     107.100  79.060  55.760  1.00  0.00           N 
ATOM   2380  HN  MET B 466     106.880  79.450  56.650  1.00  0.00           H 
ATOM   2381  CA  MET B 466     106.150  79.300  54.710  1.00  0.00           C 
ATOM   2382  HA  MET B 466     105.670  78.400  54.360  1.00  0.00           H 
ATOM   2383  CB  MET B 466     105.120  80.350  55.180  1.00  0.00           C 
ATOM   2384  HB1 MET B 466     105.620  81.340  55.200  1.00  0.00           H 
ATOM   2385  HB2 MET B 466     104.250  80.480  54.500  1.00  0.00           H 
ATOM   2386  CG  MET B 466     104.550  80.080  56.540  1.00  0.00           C 
ATOM   2387  HG1 MET B 466     104.120  79.060  56.540  1.00  0.00           H 
ATOM   2388  HG2 MET B 466     105.390  80.150  57.270  1.00  0.00           H 
ATOM   2389  SD  MET B 466     103.330  81.310  57.200  1.00  0.00           S 
ATOM   2390  CE  MET B 466     101.950  80.970  56.170  1.00  0.00           C 
ATOM   2391  HE1 MET B 466     101.040  81.560  56.380  1.00  0.00           H 
ATOM   2392  HE2 MET B 466     102.210  81.160  55.110  1.00  0.00           H 
ATOM   2393  HE3 MET B 466     101.630  79.910  56.220  1.00  0.00           H 
ATOM   2394  C   MET B 466     106.670  79.720  53.370  1.00  0.00           C 
ATOM   2395  O   MET B 466     106.130  79.420  52.360  1.00  0.00           O 
ATOM   2396  N   TYR B 467     107.860  80.330  53.340  1.00  0.00           N 
ATOM   2397  HN  TYR B 467     108.370  80.470  54.180  1.00  0.00           H 
ATOM   2398  CA  TYR B 467     108.700  80.560  52.190  1.00  0.00           C 
ATOM   2399  HA  TYR B 467     108.070  81.120  51.510  1.00  0.00           H 
ATOM   2400  CB  TYR B 467     109.880  81.460  52.520  1.00  0.00           C 
ATOM   2401  HB1 TYR B 467     109.450  82.330  53.050  1.00  0.00           H 
ATOM   2402  HB2 TYR B 467     110.590  80.990  53.230  1.00  0.00           H 
ATOM   2403  CG  TYR B 467     110.680  82.010  51.360  1.00  0.00           C 
ATOM   2404  CD1 TYR B 467     110.140  82.920  50.380  1.00  0.00           C 
ATOM   2405  HD1 TYR B 467     109.150  83.330  50.510  1.00  0.00           H 
ATOM   2406  CE1 TYR B 467     110.920  83.300  49.200  1.00  0.00           C 
ATOM   2407  HE1 TYR B 467     110.640  83.950  48.390  1.00  0.00           H 
ATOM   2408  CZ  TYR B 467     112.180  82.730  49.020  1.00  0.00           C 
ATOM   2409  OH  TYR B 467     112.980  83.020  47.910  1.00  0.00           O 
ATOM   2410  HH  TYR B 467     113.730  83.520  48.240  1.00  0.00           H 
ATOM   2411  CD2 TYR B 467     111.950  81.470  51.100  1.00  0.00           C 
ATOM   2412  HD2 TYR B 467     112.390  80.750  51.770  1.00  0.00           H 
ATOM   2413  CE2 TYR B 467     112.610  81.750  49.900  1.00  0.00           C 
ATOM   2414  HE2 TYR B 467     113.540  81.240  49.680  1.00  0.00           H 
ATOM   2415  C   TYR B 467     109.180  79.270  51.460  1.00  0.00           C 
ATOM   2416  O   TYR B 467     109.270  79.230  50.250  1.00  0.00           O 
ATOM   2417  N   PHE B 468     109.410  78.230  52.300  1.00  0.00           N 
ATOM   2418  HN  PHE B 468     109.390  78.360  53.290  1.00  0.00           H 
ATOM   2419  CA  PHE B 468     110.210  77.100  51.720  1.00  0.00           C 
ATOM   2420  HA  PHE B 468     110.830  77.320  50.860  1.00  0.00           H 
ATOM   2421  CB  PHE B 468     111.290  76.710  52.760  1.00  0.00           C 
ATOM   2422  HB1 PHE B 468     110.770  76.680  53.740  1.00  0.00           H 
ATOM   2423  HB2 PHE B 468     111.700  75.710  52.510  1.00  0.00           H 
ATOM   2424  CG  PHE B 468     112.430  77.740  52.830  1.00  0.00           C 
ATOM   2425  CD1 PHE B 468     113.630  77.430  52.140  1.00  0.00           C 
ATOM   2426  HD1 PHE B 468     113.550  76.610  51.440  1.00  0.00           H 
ATOM   2427  CE1 PHE B 468     114.870  77.980  52.470  1.00  0.00           C 
ATOM   2428  HE1 PHE B 468     115.750  77.650  51.940  1.00  0.00           H 
ATOM   2429  CZ  PHE B 468     114.930  78.870  53.580  1.00  0.00           C 
ATOM   2430  HZ  PHE B 468     115.880  79.280  53.910  1.00  0.00           H 
ATOM   2431  CD2 PHE B 468     112.530  78.590  53.970  1.00  0.00           C 
ATOM   2432  HD2 PHE B 468     111.710  78.770  54.650  1.00  0.00           H 
ATOM   2433  CE2 PHE B 468     113.810  79.140  54.290  1.00  0.00           C 
ATOM   2434  HE2 PHE B 468     113.930  79.800  55.130  1.00  0.00           H 
ATOM   2435  C   PHE B 468     109.310  75.990  51.230  1.00  0.00           C 
ATOM   2436  O   PHE B 468     109.650  74.960  50.660  1.00  0.00           O 
ATOM   2437  N   ALA B 469     108.000  76.300  51.380  1.00  0.00           N 
ATOM   2438  HN  ALA B 469     107.720  77.060  51.970  1.00  0.00           H 
ATOM   2439  CA  ALA B 469     106.860  75.540  50.790  1.00  0.00           C 
ATOM   2440  HA  ALA B 469     106.890  74.560  51.250  1.00  0.00           H 
ATOM   2441  CB  ALA B 469     105.580  76.230  51.250  1.00  0.00           C 
ATOM   2442  HB1 ALA B 469     104.760  75.530  50.970  1.00  0.00           H 
ATOM   2443  HB2 ALA B 469     105.620  76.490  52.330  1.00  0.00           H 
ATOM   2444  HB3 ALA B 469     105.490  77.190  50.700  1.00  0.00           H 
ATOM   2445  C   ALA B 469     107.020  75.300  49.290  1.00  0.00           C 
ATOM   2446  O   ALA B 469     106.600  74.270  48.770  1.00  0.00           O 
ATOM   2447  N   ARG B 470     107.650  76.200  48.570  1.00  0.00           N 
ATOM   2448  HN  ARG B 470     108.120  76.930  49.060  1.00  0.00           H 
ATOM   2449  CA  ARG B 470     107.720  76.230  47.070  1.00  0.00           C 
ATOM   2450  HA  ARG B 470     106.690  76.110  46.750  1.00  0.00           H 
ATOM   2451  CB  ARG B 470     108.350  77.600  46.650  1.00  0.00           C 
ATOM   2452  HB1 ARG B 470     108.220  77.760  45.560  1.00  0.00           H 
ATOM   2453  HB2 ARG B 470     107.690  78.360  47.120  1.00  0.00           H 
ATOM   2454  CG  ARG B 470     109.790  77.900  47.150  1.00  0.00           C 
ATOM   2455  HG1 ARG B 470     110.030  77.870  48.230  1.00  0.00           H 
ATOM   2456  HG2 ARG B 470     110.530  77.180  46.730  1.00  0.00           H 
ATOM   2457  CD  ARG B 470     110.220  79.320  46.630  1.00  0.00           C 
ATOM   2458  HD1 ARG B 470     111.290  79.600  46.650  1.00  0.00           H 
ATOM   2459  HD2 ARG B 470     109.940  79.610  45.590  1.00  0.00           H 
ATOM   2460  NE  ARG B 470     109.570  80.310  47.580  1.00  0.00           N 
ATOM   2461  HE  ARG B 470     109.410  80.060  48.540  1.00  0.00           H 
ATOM   2462  CZ  ARG B 470     109.040  81.430  47.170  1.00  0.00           C 
ATOM   2463  NH1 ARG B 470     109.350  81.910  45.980  1.00  0.00           N 
ATOM   2464 1HH1 ARG B 470     110.270  81.750  45.630  1.00  0.00           H 
ATOM   2465 2HH1 ARG B 470     108.840  82.660  45.570  1.00  0.00           H 
ATOM   2466  NH2 ARG B 470     108.220  82.080  47.930  1.00  0.00           N 
ATOM   2467 1HH2 ARG B 470     108.320  81.830  48.890  1.00  0.00           H 
ATOM   2468 2HH2 ARG B 470     107.810  82.930  47.600  1.00  0.00           H 
ATOM   2469  C   ARG B 470     108.380  75.070  46.410  1.00  0.00           C 
ATOM   2470  O   ARG B 470     108.130  74.760  45.230  1.00  0.00           O 
ATOM   2471  N   GLY B 471     109.320  74.410  47.130  1.00  0.00           N 
ATOM   2472  HN  GLY B 471     109.320  74.680  48.090  1.00  0.00           H 
ATOM   2473  CA  GLY B 471     110.230  73.330  46.740  1.00  0.00           C 
ATOM   2474  HA1 GLY B 471     110.910  73.740  46.010  1.00  0.00           H 
ATOM   2475  HA2 GLY B 471     110.800  72.920  47.560  1.00  0.00           H 
ATOM   2476  C   GLY B 471     109.530  72.190  46.080  1.00  0.00           C 
ATOM   2477  O   GLY B 471     109.940  71.730  45.010  1.00  0.00           O 
ATOM   2478  N   PHE B 472     108.430  71.750  46.680  1.00  0.00           N 
ATOM   2479  HN  PHE B 472     107.940  72.380  47.280  1.00  0.00           H 
ATOM   2480  CA  PHE B 472     107.780  70.540  46.290  1.00  0.00           C 
ATOM   2481  HA  PHE B 472     108.400  69.950  45.640  1.00  0.00           H 
ATOM   2482  CB  PHE B 472     107.500  69.770  47.640  1.00  0.00           C 
ATOM   2483  HB1 PHE B 472     108.410  69.610  48.260  1.00  0.00           H 
ATOM   2484  HB2 PHE B 472     106.820  70.380  48.280  1.00  0.00           H 
ATOM   2485  CG  PHE B 472     106.770  68.390  47.500  1.00  0.00           C 
ATOM   2486  CD1 PHE B 472     107.460  67.300  47.020  1.00  0.00           C 
ATOM   2487  HD1 PHE B 472     108.500  67.510  46.830  1.00  0.00           H 
ATOM   2488  CE1 PHE B 472     106.910  66.040  46.870  1.00  0.00           C 
ATOM   2489  HE1 PHE B 472     107.550  65.300  46.410  1.00  0.00           H 
ATOM   2490  CZ  PHE B 472     105.610  65.870  47.260  1.00  0.00           C 
ATOM   2491  HZ  PHE B 472     105.140  64.900  47.260  1.00  0.00           H 
ATOM   2492  CD2 PHE B 472     105.430  68.260  47.880  1.00  0.00           C 
ATOM   2493  HD2 PHE B 472     104.860  69.100  48.250  1.00  0.00           H 
ATOM   2494  CE2 PHE B 472     104.830  66.960  47.770  1.00  0.00           C 
ATOM   2495  HE2 PHE B 472     103.840  66.780  48.170  1.00  0.00           H 
ATOM   2496  C   PHE B 472     106.410  70.910  45.620  1.00  0.00           C 
ATOM   2497  O   PHE B 472     105.560  70.070  45.360  1.00  0.00           O 
ATOM   2498  N   GLN B 473     106.110  72.230  45.340  1.00  0.00           N 
ATOM   2499  HN  GLN B 473     106.900  72.800  45.550  1.00  0.00           H 
ATOM   2500  CA  GLN B 473     104.960  72.850  44.860  1.00  0.00           C 
ATOM   2501  HA  GLN B 473     105.290  73.860  44.690  1.00  0.00           H 
ATOM   2502  CB  GLN B 473     104.550  72.230  43.440  1.00  0.00           C 
ATOM   2503  HB1 GLN B 473     105.520  72.170  42.890  1.00  0.00           H 
ATOM   2504  HB2 GLN B 473     104.110  71.220  43.610  1.00  0.00           H 
ATOM   2505  CG  GLN B 473     103.570  73.200  42.670  1.00  0.00           C 
ATOM   2506  HG1 GLN B 473     102.780  73.440  43.420  1.00  0.00           H 
ATOM   2507  HG2 GLN B 473     104.090  74.160  42.440  1.00  0.00           H 
ATOM   2508  CD  GLN B 473     102.980  72.640  41.370  1.00  0.00           C 
ATOM   2509  OE1 GLN B 473     102.230  71.640  41.570  1.00  0.00           O 
ATOM   2510  NE2 GLN B 473     103.280  73.050  40.120  1.00  0.00           N 
ATOM   2511 1HE2 GLN B 473     103.860  73.860  40.040  1.00  0.00           H 
ATOM   2512 2HE2 GLN B 473     102.710  72.740  39.360  1.00  0.00           H 
ATOM   2513  C   GLN B 473     103.940  72.750  45.920  1.00  0.00           C 
ATOM   2514  O   GLN B 473     102.850  72.260  45.600  1.00  0.00           O 
ATOM   2515  N   MET B 474     104.260  73.100  47.180  1.00  0.00           N 
ATOM   2516  HN  MET B 474     105.190  73.380  47.420  1.00  0.00           H 
ATOM   2517  CA  MET B 474     103.260  73.060  48.280  1.00  0.00           C 
ATOM   2518  HA  MET B 474     102.770  72.110  48.110  1.00  0.00           H 
ATOM   2519  CB  MET B 474     103.920  72.980  49.660  1.00  0.00           C 
ATOM   2520  HB1 MET B 474     104.470  73.930  49.800  1.00  0.00           H 
ATOM   2521  HB2 MET B 474     103.170  73.110  50.470  1.00  0.00           H 
ATOM   2522  CG  MET B 474     104.880  71.790  50.020  1.00  0.00           C 
ATOM   2523  HG1 MET B 474     105.380  71.440  49.090  1.00  0.00           H 
ATOM   2524  HG2 MET B 474     105.670  72.180  50.700  1.00  0.00           H 
ATOM   2525  SD  MET B 474     103.970  70.450  50.710  1.00  0.00           S 
ATOM   2526  CE  MET B 474     105.420  69.520  51.230  1.00  0.00           C 
ATOM   2527  HE1 MET B 474     105.850  69.100  50.300  1.00  0.00           H 
ATOM   2528  HE2 MET B 474     106.150  70.220  51.680  1.00  0.00           H 
ATOM   2529  HE3 MET B 474     105.270  68.630  51.880  1.00  0.00           H 
ATOM   2530  C   MET B 474     102.190  74.160  48.180  1.00  0.00           C 
ATOM   2531  O   MET B 474     101.760  74.580  47.110  1.00  0.00           O 
ATOM   2532  N   LEU B 475     101.780  74.750  49.350  1.00  0.00           N 
ATOM   2533  HN  LEU B 475     102.080  74.490  50.260  1.00  0.00           H 
ATOM   2534  CA  LEU B 475     100.880  75.900  49.290  1.00  0.00           C 
ATOM   2535  HA  LEU B 475     100.170  75.680  48.500  1.00  0.00           H 
ATOM   2536  CB  LEU B 475     100.090  75.880  50.630  1.00  0.00           C 
ATOM   2537  HB1 LEU B 475      99.840  74.810  50.780  1.00  0.00           H 
ATOM   2538  HB2 LEU B 475     100.640  76.310  51.490  1.00  0.00           H 
ATOM   2539  CG  LEU B 475      98.730  76.530  50.630  1.00  0.00           C 
ATOM   2540  HG  LEU B 475      98.210  76.220  51.560  1.00  0.00           H 
ATOM   2541  CD1 LEU B 475      97.740  75.960  49.650  1.00  0.00           C 
ATOM   2542 1HD1 LEU B 475      98.070  75.940  48.590  1.00  0.00           H 
ATOM   2543 2HD1 LEU B 475      97.600  74.890  49.900  1.00  0.00           H 
ATOM   2544 3HD1 LEU B 475      96.730  76.430  49.670  1.00  0.00           H 
ATOM   2545  CD2 LEU B 475      98.590  78.030  50.810  1.00  0.00           C 
ATOM   2546 1HD2 LEU B 475      97.520  78.300  50.880  1.00  0.00           H 
ATOM   2547 2HD2 LEU B 475      99.120  78.280  51.760  1.00  0.00           H 
ATOM   2548 3HD2 LEU B 475      99.180  78.530  50.010  1.00  0.00           H 
ATOM   2549  C   LEU B 475     101.820  77.140  49.140  1.00  0.00           C 
ATOM   2550  O   LEU B 475     101.510  78.330  49.380  1.00  0.00           O 
ATOM   2551  N   GLY B 476     103.040  76.930  48.630  1.00  0.00           N 
ATOM   2552  HN  GLY B 476     103.330  76.000  48.430  1.00  0.00           H 
ATOM   2553  CA  GLY B 476     103.960  77.880  47.970  1.00  0.00           C 
ATOM   2554  HA1 GLY B 476     104.170  78.560  48.790  1.00  0.00           H 
ATOM   2555  HA2 GLY B 476     104.840  77.320  47.700  1.00  0.00           H 
ATOM   2556  C   GLY B 476     103.450  78.690  46.780  1.00  0.00           C 
ATOM   2557  O   GLY B 476     103.460  79.960  46.820  1.00  0.00           O 
ATOM   2558  N   PRO B 477     103.050  78.100  45.640  1.00  0.00           N 
ATOM   2559  CD  PRO B 477     103.290  76.660  45.370  1.00  0.00           C 
ATOM   2560  HD1 PRO B 477     103.420  75.990  46.240  1.00  0.00           H 
ATOM   2561  HD2 PRO B 477     104.210  76.590  44.750  1.00  0.00           H 
ATOM   2562  CA  PRO B 477     102.110  78.720  44.650  1.00  0.00           C 
ATOM   2563  HA  PRO B 477     102.560  79.500  44.050  1.00  0.00           H 
ATOM   2564  CB  PRO B 477     101.750  77.620  43.760  1.00  0.00           C 
ATOM   2565  HB1 PRO B 477     100.710  77.670  43.380  1.00  0.00           H 
ATOM   2566  HB2 PRO B 477     102.290  77.670  42.790  1.00  0.00           H 
ATOM   2567  CG  PRO B 477     102.210  76.280  44.410  1.00  0.00           C 
ATOM   2568  HG1 PRO B 477     101.380  75.750  44.920  1.00  0.00           H 
ATOM   2569  HG2 PRO B 477     102.650  75.620  43.640  1.00  0.00           H 
ATOM   2570  C   PRO B 477     100.870  79.440  45.280  1.00  0.00           C 
ATOM   2571  O   PRO B 477     100.360  80.410  44.710  1.00  0.00           O 
ATOM   2572  N   PHE B 478     100.330  79.070  46.400  1.00  0.00           N 
ATOM   2573  HN  PHE B 478     100.600  78.190  46.780  1.00  0.00           H 
ATOM   2574  CA  PHE B 478      99.200  79.720  46.980  1.00  0.00           C 
ATOM   2575  HA  PHE B 478      98.530  80.130  46.230  1.00  0.00           H 
ATOM   2576  CB  PHE B 478      98.420  78.560  47.470  1.00  0.00           C 
ATOM   2577  HB1 PHE B 478      99.060  77.820  48.000  1.00  0.00           H 
ATOM   2578  HB2 PHE B 478      97.610  78.900  48.140  1.00  0.00           H 
ATOM   2579  CG  PHE B 478      97.800  77.810  46.340  1.00  0.00           C 
ATOM   2580  CD1 PHE B 478      96.480  78.060  45.950  1.00  0.00           C 
ATOM   2581  HD1 PHE B 478      95.980  78.820  46.520  1.00  0.00           H 
ATOM   2582  CE1 PHE B 478      95.850  77.400  44.930  1.00  0.00           C 
ATOM   2583  HE1 PHE B 478      94.810  77.460  44.630  1.00  0.00           H 
ATOM   2584  CZ  PHE B 478      96.640  76.550  44.160  1.00  0.00           C 
ATOM   2585  HZ  PHE B 478      96.200  76.070  43.300  1.00  0.00           H 
ATOM   2586  CD2 PHE B 478      98.510  76.840  45.630  1.00  0.00           C 
ATOM   2587  HD2 PHE B 478      99.400  76.450  46.100  1.00  0.00           H 
ATOM   2588  CE2 PHE B 478      98.020  76.310  44.480  1.00  0.00           C 
ATOM   2589  HE2 PHE B 478      98.640  75.660  43.890  1.00  0.00           H 
ATOM   2590  C   PHE B 478      99.700  80.780  47.980  1.00  0.00           C 
ATOM   2591  O   PHE B 478      98.820  81.580  48.440  1.00  0.00           O 
ATOM   2592  N   THR B 479     101.040  80.970  48.140  1.00  0.00           N 
ATOM   2593  HN  THR B 479     101.700  80.310  47.790  1.00  0.00           H 
ATOM   2594  CA  THR B 479     101.580  82.090  48.820  1.00  0.00           C 
ATOM   2595  HA  THR B 479     100.910  82.370  49.620  1.00  0.00           H 
ATOM   2596  CB  THR B 479     102.970  81.750  49.430  1.00  0.00           C 
ATOM   2597  HB  THR B 479     103.150  80.660  49.320  1.00  0.00           H 
ATOM   2598  OG1 THR B 479     102.910  81.990  50.810  1.00  0.00           O 
ATOM   2599  HG1 THR B 479     102.120  81.490  51.050  1.00  0.00           H 
ATOM   2600  CG2 THR B 479     104.200  82.450  48.880  1.00  0.00           C 
ATOM   2601 1HG2 THR B 479     105.100  82.000  49.340  1.00  0.00           H 
ATOM   2602 2HG2 THR B 479     104.160  82.150  47.810  1.00  0.00           H 
ATOM   2603 3HG2 THR B 479     104.200  83.560  49.000  1.00  0.00           H 
ATOM   2604  C   THR B 479     101.630  83.210  47.820  1.00  0.00           C 
ATOM   2605  O   THR B 479     101.650  84.400  48.170  1.00  0.00           O 
ATOM   2606  N   ILE B 480     101.510  82.890  46.540  1.00  0.00           N 
ATOM   2607  HN  ILE B 480     101.410  81.960  46.190  1.00  0.00           H 
ATOM   2608  CA  ILE B 480     101.290  83.890  45.540  1.00  0.00           C 
ATOM   2609  HA  ILE B 480     101.990  84.690  45.710  1.00  0.00           H 
ATOM   2610  CB  ILE B 480     101.390  83.480  44.080  1.00  0.00           C 
ATOM   2611  HB  ILE B 480     100.630  82.680  43.950  1.00  0.00           H 
ATOM   2612  CG2 ILE B 480     101.150  84.580  43.080  1.00  0.00           C 
ATOM   2613 1HG2 ILE B 480     101.480  85.550  43.500  1.00  0.00           H 
ATOM   2614 2HG2 ILE B 480     101.820  84.380  42.210  1.00  0.00           H 
ATOM   2615 3HG2 ILE B 480     100.110  84.660  42.700  1.00  0.00           H 
ATOM   2616  CG1 ILE B 480     102.810  82.820  43.840  1.00  0.00           C 
ATOM   2617 1HG1 ILE B 480     103.450  83.690  43.560  1.00  0.00           H 
ATOM   2618 2HG1 ILE B 480     103.120  82.260  44.740  1.00  0.00           H 
ATOM   2619  CD  ILE B 480     102.760  81.900  42.700  1.00  0.00           C 
ATOM   2620  HD1 ILE B 480     102.940  82.440  41.750  1.00  0.00           H 
ATOM   2621  HD2 ILE B 480     103.650  81.230  42.700  1.00  0.00           H 
ATOM   2622  HD3 ILE B 480     101.830  81.310  42.570  1.00  0.00           H 
ATOM   2623  C   ILE B 480      99.950  84.570  45.720  1.00  0.00           C 
ATOM   2624  O   ILE B 480      99.840  85.810  45.630  1.00  0.00           O 
ATOM   2625  N   MET B 481      98.860  83.820  46.040  1.00  0.00           N 
ATOM   2626  HN  MET B 481      98.810  82.830  45.950  1.00  0.00           H 
ATOM   2627  CA  MET B 481      97.620  84.360  46.550  1.00  0.00           C 
ATOM   2628  HA  MET B 481      97.280  85.030  45.770  1.00  0.00           H 
ATOM   2629  CB  MET B 481      96.580  83.220  46.640  1.00  0.00           C 
ATOM   2630  HB1 MET B 481      96.860  82.290  47.180  1.00  0.00           H 
ATOM   2631  HB2 MET B 481      95.680  83.660  47.130  1.00  0.00           H 
ATOM   2632  CG  MET B 481      96.210  82.760  45.210  1.00  0.00           C 
ATOM   2633  HG1 MET B 481      95.840  83.680  44.710  1.00  0.00           H 
ATOM   2634  HG2 MET B 481      97.210  82.410  44.860  1.00  0.00           H 
ATOM   2635  SD  MET B 481      94.990  81.500  45.100  1.00  0.00           S 
ATOM   2636  CE  MET B 481      93.780  81.970  46.380  1.00  0.00           C 
ATOM   2637  HE1 MET B 481      93.320  82.970  46.240  1.00  0.00           H 
ATOM   2638  HE2 MET B 481      92.920  81.280  46.550  1.00  0.00           H 
ATOM   2639  HE3 MET B 481      94.330  82.020  47.350  1.00  0.00           H 
ATOM   2640  C   MET B 481      97.690  85.220  47.870  1.00  0.00           C 
ATOM   2641  O   MET B 481      96.950  86.190  47.980  1.00  0.00           O 
ATOM   2642  N   ILE B 482      98.620  84.930  48.910  1.00  0.00           N 
ATOM   2643  HN  ILE B 482      99.170  84.100  48.940  1.00  0.00           H 
ATOM   2644  CA  ILE B 482      98.580  85.800  50.070  1.00  0.00           C 
ATOM   2645  HA  ILE B 482      97.570  86.130  50.260  1.00  0.00           H 
ATOM   2646  CB  ILE B 482      98.890  84.990  51.370  1.00  0.00           C 
ATOM   2647  HB  ILE B 482      98.220  84.100  51.330  1.00  0.00           H 
ATOM   2648  CG2 ILE B 482     100.330  84.490  51.450  1.00  0.00           C 
ATOM   2649 1HG2 ILE B 482     100.680  84.430  50.400  1.00  0.00           H 
ATOM   2650 2HG2 ILE B 482     100.990  85.250  51.930  1.00  0.00           H 
ATOM   2651 3HG2 ILE B 482     100.420  83.510  51.970  1.00  0.00           H 
ATOM   2652  CG1 ILE B 482      98.440  85.750  52.650  1.00  0.00           C 
ATOM   2653 1HG1 ILE B 482      99.190  86.440  53.090  1.00  0.00           H 
ATOM   2654 2HG1 ILE B 482      97.610  86.410  52.310  1.00  0.00           H 
ATOM   2655  CD  ILE B 482      97.820  84.820  53.720  1.00  0.00           C 
ATOM   2656  HD1 ILE B 482      98.580  84.130  54.150  1.00  0.00           H 
ATOM   2657  HD2 ILE B 482      97.250  85.430  54.460  1.00  0.00           H 
ATOM   2658  HD3 ILE B 482      97.150  84.060  53.260  1.00  0.00           H 
ATOM   2659  C   ILE B 482      99.490  87.010  49.890  1.00  0.00           C 
ATOM   2660  O   ILE B 482      99.160  88.100  50.390  1.00  0.00           O 
ATOM   2661  N   GLN B 483     100.510  86.820  49.020  1.00  0.00           N 
ATOM   2662  HN  GLN B 483     100.720  85.880  48.760  1.00  0.00           H 
ATOM   2663  CA  GLN B 483     101.250  87.930  48.550  1.00  0.00           C 
ATOM   2664  HA  GLN B 483     101.410  88.620  49.370  1.00  0.00           H 
ATOM   2665  CB  GLN B 483     102.680  87.560  48.340  1.00  0.00           C 
ATOM   2666  HB1 GLN B 483     102.710  87.020  47.370  1.00  0.00           H 
ATOM   2667  HB2 GLN B 483     103.200  88.480  48.010  1.00  0.00           H 
ATOM   2668  CG  GLN B 483     103.310  86.770  49.540  1.00  0.00           C 
ATOM   2669  HG1 GLN B 483     102.690  85.870  49.770  1.00  0.00           H 
ATOM   2670  HG2 GLN B 483     104.320  86.360  49.310  1.00  0.00           H 
ATOM   2671  CD  GLN B 483     103.440  87.730  50.730  1.00  0.00           C 
ATOM   2672  OE1 GLN B 483     104.050  88.760  50.550  1.00  0.00           O 
ATOM   2673  NE2 GLN B 483     102.740  87.330  51.860  1.00  0.00           N 
ATOM   2674 1HE2 GLN B 483     102.280  86.440  51.890  1.00  0.00           H 
ATOM   2675 2HE2 GLN B 483     102.800  87.900  52.680  1.00  0.00           H 
ATOM   2676  C   GLN B 483     100.580  88.770  47.540  1.00  0.00           C 
ATOM   2677  O   GLN B 483     100.780  89.990  47.550  1.00  0.00           O 
ATOM   2678  N   LYS B 484      99.650  88.300  46.660  1.00  0.00           N 
ATOM   2679  HN  LYS B 484      99.500  87.320  46.580  1.00  0.00           H 
ATOM   2680  CA  LYS B 484      98.810  89.020  45.800  1.00  0.00           C 
ATOM   2681  HA  LYS B 484      99.330  89.760  45.210  1.00  0.00           H 
ATOM   2682  CB  LYS B 484      98.100  88.100  44.760  1.00  0.00           C 
ATOM   2683  HB1 LYS B 484      98.940  87.720  44.140  1.00  0.00           H 
ATOM   2684  HB2 LYS B 484      97.790  87.150  45.250  1.00  0.00           H 
ATOM   2685  CG  LYS B 484      97.070  88.740  43.800  1.00  0.00           C 
ATOM   2686  HG1 LYS B 484      96.320  89.360  44.330  1.00  0.00           H 
ATOM   2687  HG2 LYS B 484      97.550  89.360  43.010  1.00  0.00           H 
ATOM   2688  CD  LYS B 484      96.110  87.710  43.100  1.00  0.00           C 
ATOM   2689  HD1 LYS B 484      96.680  86.980  42.480  1.00  0.00           H 
ATOM   2690  HD2 LYS B 484      95.550  87.130  43.870  1.00  0.00           H 
ATOM   2691  CE  LYS B 484      95.110  88.380  42.120  1.00  0.00           C 
ATOM   2692  HE1 LYS B 484      95.670  89.170  41.580  1.00  0.00           H 
ATOM   2693  HE2 LYS B 484      94.690  87.680  41.360  1.00  0.00           H 
ATOM   2694  NZ  LYS B 484      93.950  89.020  42.810  1.00  0.00           N 
ATOM   2695  HZ1 LYS B 484      93.660  89.830  42.220  1.00  0.00           H 
ATOM   2696  HZ2 LYS B 484      93.110  88.410  42.880  1.00  0.00           H 
ATOM   2697  HZ3 LYS B 484      94.140  89.500  43.710  1.00  0.00           H 
ATOM   2698  C   LYS B 484      97.720  89.710  46.480  1.00  0.00           C 
ATOM   2699  O   LYS B 484      97.230  90.710  46.000  1.00  0.00           O 
ATOM   2700  N   MET B 485      97.300  89.160  47.630  1.00  0.00           N 
ATOM   2701  HN  MET B 485      97.610  88.220  47.760  1.00  0.00           H 
ATOM   2702  CA  MET B 485      96.490  89.820  48.640  1.00  0.00           C 
ATOM   2703  HA  MET B 485      95.630  90.190  48.090  1.00  0.00           H 
ATOM   2704  CB  MET B 485      96.010  88.820  49.720  1.00  0.00           C 
ATOM   2705  HB1 MET B 485      96.840  88.260  50.200  1.00  0.00           H 
ATOM   2706  HB2 MET B 485      95.620  89.350  50.610  1.00  0.00           H 
ATOM   2707  CG  MET B 485      94.840  87.930  49.320  1.00  0.00           C 
ATOM   2708  HG1 MET B 485      93.960  88.590  49.180  1.00  0.00           H 
ATOM   2709  HG2 MET B 485      95.060  87.520  48.310  1.00  0.00           H 
ATOM   2710  SD  MET B 485      94.410  86.540  50.520  1.00  0.00           S 
ATOM   2711  CE  MET B 485      92.970  85.790  49.660  1.00  0.00           C 
ATOM   2712  HE1 MET B 485      93.340  85.420  48.680  1.00  0.00           H 
ATOM   2713  HE2 MET B 485      92.520  84.960  50.250  1.00  0.00           H 
ATOM   2714  HE3 MET B 485      92.120  86.500  49.550  1.00  0.00           H 
ATOM   2715  C   MET B 485      97.110  91.060  49.260  1.00  0.00           C 
ATOM   2716  O   MET B 485      96.570  91.750  50.060  1.00  0.00           O 
ATOM   2717  N   ILE B 486      98.340  91.440  48.820  1.00  0.00           N 
ATOM   2718  HN  ILE B 486      98.960  90.840  48.320  1.00  0.00           H 
ATOM   2719  CA  ILE B 486      98.910  92.790  49.150  1.00  0.00           C 
ATOM   2720  HA  ILE B 486      98.420  93.250  49.990  1.00  0.00           H 
ATOM   2721  CB  ILE B 486     100.410  92.770  49.480  1.00  0.00           C 
ATOM   2722  HB  ILE B 486     101.010  92.410  48.620  1.00  0.00           H 
ATOM   2723  CG2 ILE B 486     100.930  94.160  50.010  1.00  0.00           C 
ATOM   2724 1HG2 ILE B 486     101.040  94.880  49.170  1.00  0.00           H 
ATOM   2725 2HG2 ILE B 486     100.270  94.670  50.750  1.00  0.00           H 
ATOM   2726 3HG2 ILE B 486     101.930  93.930  50.430  1.00  0.00           H 
ATOM   2727  CG1 ILE B 486     100.650  91.780  50.670  1.00  0.00           C 
ATOM   2728 1HG1 ILE B 486     100.620  90.770  50.200  1.00  0.00           H 
ATOM   2729 2HG1 ILE B 486     101.690  91.860  51.050  1.00  0.00           H 
ATOM   2730  CD  ILE B 486      99.690  91.930  51.860  1.00  0.00           C 
ATOM   2731  HD1 ILE B 486      99.970  91.320  52.740  1.00  0.00           H 
ATOM   2732  HD2 ILE B 486      99.690  92.990  52.200  1.00  0.00           H 
ATOM   2733  HD3 ILE B 486      98.640  91.710  51.550  1.00  0.00           H 
ATOM   2734  C   ILE B 486      98.540  93.730  48.010  1.00  0.00           C 
ATOM   2735  O   ILE B 486      99.070  94.870  47.970  1.00  0.00           O 
ATOM   2736  N   PHE B 487      97.680  93.320  47.070  1.00  0.00           N 
ATOM   2737  HN  PHE B 487      97.550  92.330  47.000  1.00  0.00           H 
ATOM   2738  CA  PHE B 487      97.010  94.160  46.170  1.00  0.00           C 
ATOM   2739  HA  PHE B 487      97.820  94.800  45.860  1.00  0.00           H 
ATOM   2740  CB  PHE B 487      96.190  93.510  44.980  1.00  0.00           C 
ATOM   2741  HB1 PHE B 487      95.980  94.330  44.260  1.00  0.00           H 
ATOM   2742  HB2 PHE B 487      96.670  92.700  44.400  1.00  0.00           H 
ATOM   2743  CG  PHE B 487      94.770  92.930  45.370  1.00  0.00           C 
ATOM   2744  CD1 PHE B 487      94.530  92.340  46.630  1.00  0.00           C 
ATOM   2745  HD1 PHE B 487      95.300  92.280  47.390  1.00  0.00           H 
ATOM   2746  CE1 PHE B 487      93.240  91.820  46.940  1.00  0.00           C 
ATOM   2747  HE1 PHE B 487      92.990  91.460  47.930  1.00  0.00           H 
ATOM   2748  CZ  PHE B 487      92.240  92.020  45.950  1.00  0.00           C 
ATOM   2749  HZ  PHE B 487      91.270  91.560  46.090  1.00  0.00           H 
ATOM   2750  CD2 PHE B 487      93.730  93.130  44.460  1.00  0.00           C 
ATOM   2751  HD2 PHE B 487      93.950  93.380  43.430  1.00  0.00           H 
ATOM   2752  CE2 PHE B 487      92.470  92.640  44.740  1.00  0.00           C 
ATOM   2753  HE2 PHE B 487      91.700  92.570  43.990  1.00  0.00           H 
ATOM   2754  C   PHE B 487      96.080  95.090  46.890  1.00  0.00           C 
ATOM   2755  O   PHE B 487      95.890  94.870  48.040  1.00  0.00           O 
ATOM   2756  N   GLY B 488      95.530  96.080  46.120  1.00  0.00           N 
ATOM   2757  HN  GLY B 488      95.750  95.990  45.150  1.00  0.00           H 
ATOM   2758  CA  GLY B 488      94.490  97.040  46.530  1.00  0.00           C 
ATOM   2759  HA1 GLY B 488      95.090  97.940  46.590  1.00  0.00           H 
ATOM   2760  HA2 GLY B 488      93.720  97.210  45.800  1.00  0.00           H 
ATOM   2761  C   GLY B 488      93.780  96.810  47.860  1.00  0.00           C 
ATOM   2762  O   GLY B 488      94.070  97.400  48.910  1.00  0.00           O 
ATOM   2763  N   ASP B 489      92.700  95.980  47.880  1.00  0.00           N 
ATOM   2764  HN  ASP B 489      92.350  95.600  47.030  1.00  0.00           H 
ATOM   2765  CA  ASP B 489      91.610  95.870  48.820  1.00  0.00           C 
ATOM   2766  HA  ASP B 489      91.110  96.820  48.950  1.00  0.00           H 
ATOM   2767  CB  ASP B 489      90.550  94.890  48.200  1.00  0.00           C 
ATOM   2768  HB1 ASP B 489      90.890  93.880  47.900  1.00  0.00           H 
ATOM   2769  HB2 ASP B 489      89.770  94.670  48.950  1.00  0.00           H 
ATOM   2770  CG  ASP B 489      90.030  95.710  46.960  1.00  0.00           C 
ATOM   2771  OD1 ASP B 489      89.910  96.950  47.020  1.00  0.00           O 
ATOM   2772  OD2 ASP B 489      89.800  95.110  45.940  1.00  0.00           O 
ATOM   2773  C   ASP B 489      92.070  95.520  50.210  1.00  0.00           C 
ATOM   2774  O   ASP B 489      91.560  96.100  51.170  1.00  0.00           O 
ATOM   2775  N   LEU B 490      93.110  94.670  50.350  1.00  0.00           N 
ATOM   2776  HN  LEU B 490      93.630  94.310  49.580  1.00  0.00           H 
ATOM   2777  CA  LEU B 490      93.650  94.380  51.650  1.00  0.00           C 
ATOM   2778  HA  LEU B 490      92.770  94.000  52.140  1.00  0.00           H 
ATOM   2779  CB  LEU B 490      94.630  93.100  51.650  1.00  0.00           C 
ATOM   2780  HB1 LEU B 490      94.540  92.500  50.720  1.00  0.00           H 
ATOM   2781  HB2 LEU B 490      95.670  93.500  51.710  1.00  0.00           H 
ATOM   2782  CG  LEU B 490      94.280  92.110  52.770  1.00  0.00           C 
ATOM   2783  HG  LEU B 490      93.990  92.670  53.680  1.00  0.00           H 
ATOM   2784  CD1 LEU B 490      93.110  91.310  52.260  1.00  0.00           C 
ATOM   2785 1HD1 LEU B 490      92.560  90.960  53.160  1.00  0.00           H 
ATOM   2786 2HD1 LEU B 490      92.390  92.000  51.770  1.00  0.00           H 
ATOM   2787 3HD1 LEU B 490      93.440  90.390  51.730  1.00  0.00           H 
ATOM   2788  CD2 LEU B 490      95.480  91.240  53.190  1.00  0.00           C 
ATOM   2789 1HD2 LEU B 490      95.910  90.750  52.290  1.00  0.00           H 
ATOM   2790 2HD2 LEU B 490      96.210  91.920  53.670  1.00  0.00           H 
ATOM   2791 3HD2 LEU B 490      95.140  90.450  53.890  1.00  0.00           H 
ATOM   2792  C   LEU B 490      94.220  95.490  52.430  1.00  0.00           C 
ATOM   2793  O   LEU B 490      93.780  95.670  53.540  1.00  0.00           O 
ATOM   2794  N   MET B 491      95.040  96.380  51.850  1.00  0.00           N 
ATOM   2795  HN  MET B 491      95.060  96.260  50.860  1.00  0.00           H 
ATOM   2796  CA  MET B 491      95.650  97.510  52.480  1.00  0.00           C 
ATOM   2797  HA  MET B 491      95.900  97.310  53.510  1.00  0.00           H 
ATOM   2798  CB  MET B 491      96.960  97.820  51.840  1.00  0.00           C 
ATOM   2799  HB1 MET B 491      97.420  96.810  51.780  1.00  0.00           H 
ATOM   2800  HB2 MET B 491      96.870  98.210  50.800  1.00  0.00           H 
ATOM   2801  CG  MET B 491      97.880  98.760  52.650  1.00  0.00           C 
ATOM   2802  HG1 MET B 491      98.740  99.000  52.000  1.00  0.00           H 
ATOM   2803  HG2 MET B 491      97.330  99.710  52.840  1.00  0.00           H 
ATOM   2804  SD  MET B 491      98.410  98.120  54.230  1.00  0.00           S 
ATOM   2805  CE  MET B 491      99.630  99.330  54.630  1.00  0.00           C 
ATOM   2806  HE1 MET B 491      99.370 100.330  54.210  1.00  0.00           H 
ATOM   2807  HE2 MET B 491      99.870  99.340  55.710  1.00  0.00           H 
ATOM   2808  HE3 MET B 491     100.620  98.970  54.260  1.00  0.00           H 
ATOM   2809  C   MET B 491      94.630  98.670  52.530  1.00  0.00           C 
ATOM   2810  O   MET B 491      94.560  99.460  53.490  1.00  0.00           O 
ATOM   2811  N   ARG B 492      93.760  98.870  51.500  1.00  0.00           N 
ATOM   2812  HN  ARG B 492      93.600  98.090  50.910  1.00  0.00           H 
ATOM   2813  CA  ARG B 492      92.760  99.950  51.540  1.00  0.00           C 
ATOM   2814  HA  ARG B 492      93.190 100.770  52.100  1.00  0.00           H 
ATOM   2815  CB  ARG B 492      92.620 100.580  50.150  1.00  0.00           C 
ATOM   2816  HB1 ARG B 492      92.160 101.570  50.380  1.00  0.00           H 
ATOM   2817  HB2 ARG B 492      93.650 100.780  49.790  1.00  0.00           H 
ATOM   2818  CG  ARG B 492      91.960  99.790  49.040  1.00  0.00           C 
ATOM   2819  HG1 ARG B 492      92.140  98.710  49.250  1.00  0.00           H 
ATOM   2820  HG2 ARG B 492      90.850  99.870  49.080  1.00  0.00           H 
ATOM   2821  CD  ARG B 492      92.490  99.980  47.540  1.00  0.00           C 
ATOM   2822  HD1 ARG B 492      92.490 101.050  47.260  1.00  0.00           H 
ATOM   2823  HD2 ARG B 492      93.510  99.580  47.340  1.00  0.00           H 
ATOM   2824  NE  ARG B 492      91.520  99.200  46.660  1.00  0.00           N 
ATOM   2825  HE  ARG B 492      90.970  98.420  46.950  1.00  0.00           H 
ATOM   2826  CZ  ARG B 492      91.430  99.270  45.360  1.00  0.00           C 
ATOM   2827  NH1 ARG B 492      90.880  98.270  44.720  1.00  0.00           N 
ATOM   2828 1HH1 ARG B 492      90.500  97.510  45.260  1.00  0.00           H 
ATOM   2829 2HH1 ARG B 492      90.870  98.160  43.730  1.00  0.00           H 
ATOM   2830  NH2 ARG B 492      92.000 100.170  44.600  1.00  0.00           N 
ATOM   2831 1HH2 ARG B 492      92.310 101.020  45.030  1.00  0.00           H 
ATOM   2832 2HH2 ARG B 492      91.730 100.140  43.640  1.00  0.00           H 
ATOM   2833  C   ARG B 492      91.420  99.810  52.220  1.00  0.00           C 
ATOM   2834  O   ARG B 492      90.940 100.840  52.670  1.00  0.00           O 
ATOM   2835  N   PHE B 493      90.920  98.550  52.460  1.00  0.00           N 
ATOM   2836  HN  PHE B 493      91.370  97.810  51.960  1.00  0.00           H 
ATOM   2837  CA  PHE B 493      89.880  98.250  53.380  1.00  0.00           C 
ATOM   2838  HA  PHE B 493      89.040  98.850  53.060  1.00  0.00           H 
ATOM   2839  CB  PHE B 493      89.640  96.720  53.240  1.00  0.00           C 
ATOM   2840  HB1 PHE B 493      89.430  96.540  52.160  1.00  0.00           H 
ATOM   2841  HB2 PHE B 493      90.560  96.190  53.570  1.00  0.00           H 
ATOM   2842  CG  PHE B 493      88.400  96.160  53.880  1.00  0.00           C 
ATOM   2843  CD1 PHE B 493      87.210  96.820  53.970  1.00  0.00           C 
ATOM   2844  HD1 PHE B 493      87.190  97.840  53.620  1.00  0.00           H 
ATOM   2845  CE1 PHE B 493      86.040  96.230  54.520  1.00  0.00           C 
ATOM   2846  HE1 PHE B 493      85.130  96.800  54.410  1.00  0.00           H 
ATOM   2847  CZ  PHE B 493      86.070  94.900  54.950  1.00  0.00           C 
ATOM   2848  HZ  PHE B 493      85.280  94.330  55.420  1.00  0.00           H 
ATOM   2849  CD2 PHE B 493      88.420  94.820  54.280  1.00  0.00           C 
ATOM   2850  HD2 PHE B 493      89.350  94.270  54.260  1.00  0.00           H 
ATOM   2851  CE2 PHE B 493      87.310  94.240  54.880  1.00  0.00           C 
ATOM   2852  HE2 PHE B 493      87.420  93.200  55.130  1.00  0.00           H 
ATOM   2853  C   PHE B 493      90.160  98.490  54.870  1.00  0.00           C 
ATOM   2854  O   PHE B 493      89.150  98.830  55.490  1.00  0.00           O 
ATOM   2855  N   CYS B 494      91.420  98.560  55.340  1.00  0.00           N 
ATOM   2856  HN  CYS B 494      92.140  98.320  54.700  1.00  0.00           H 
ATOM   2857  CA  CYS B 494      91.850  98.990  56.640  1.00  0.00           C 
ATOM   2858  HA  CYS B 494      91.560  98.290  57.410  1.00  0.00           H 
ATOM   2859  CB  CYS B 494      93.380  99.140  56.590  1.00  0.00           C 
ATOM   2860  HB1 CYS B 494      93.700  99.900  55.850  1.00  0.00           H 
ATOM   2861  HB2 CYS B 494      93.740  99.560  57.550  1.00  0.00           H 
ATOM   2862  SG  CYS B 494      94.360  97.530  56.370  1.00  0.00           S 
ATOM   2863  HG1 CYS B 494      95.030  97.960  55.310  1.00  0.00           H 
ATOM   2864  C   CYS B 494      91.250 100.310  57.020  1.00  0.00           C 
ATOM   2865  O   CYS B 494      90.620 100.430  58.070  1.00  0.00           O 
ATOM   2866  N   TRP B 495      91.300 101.330  56.180  1.00  0.00           N 
ATOM   2867  HN  TRP B 495      91.850 101.150  55.370  1.00  0.00           H 
ATOM   2868  CA  TRP B 495      90.790 102.640  56.270  1.00  0.00           C 
ATOM   2869  HA  TRP B 495      91.220 103.020  57.190  1.00  0.00           H 
ATOM   2870  CB  TRP B 495      91.210 103.360  54.970  1.00  0.00           C 
ATOM   2871  HB1 TRP B 495      92.310 103.340  54.810  1.00  0.00           H 
ATOM   2872  HB2 TRP B 495      90.680 102.940  54.090  1.00  0.00           H 
ATOM   2873  CG  TRP B 495      90.840 104.860  54.970  1.00  0.00           C 
ATOM   2874  CD1 TRP B 495      89.610 105.450  54.740  1.00  0.00           C 
ATOM   2875  HD1 TRP B 495      88.740 104.810  54.640  1.00  0.00           H 
ATOM   2876  NE1 TRP B 495      89.680 106.820  54.750  1.00  0.00           N 
ATOM   2877  HE1 TRP B 495      88.910 107.360  55.010  1.00  0.00           H 
ATOM   2878  CE2 TRP B 495      90.950 107.150  55.130  1.00  0.00           C 
ATOM   2879  CD2 TRP B 495      91.700 105.970  55.320  1.00  0.00           C 
ATOM   2880  CE3 TRP B 495      92.950 106.000  55.860  1.00  0.00           C 
ATOM   2881  HE3 TRP B 495      93.500 105.090  56.060  1.00  0.00           H 
ATOM   2882  CZ3 TRP B 495      93.420 107.220  56.390  1.00  0.00           C 
ATOM   2883  HZ3 TRP B 495      94.360 107.260  56.910  1.00  0.00           H 
ATOM   2884  CZ2 TRP B 495      91.370 108.340  55.700  1.00  0.00           C 
ATOM   2885  HZ2 TRP B 495      90.720 109.200  55.800  1.00  0.00           H 
ATOM   2886  CH2 TRP B 495      92.650 108.380  56.250  1.00  0.00           C 
ATOM   2887  HH2 TRP B 495      93.050 109.270  56.700  1.00  0.00           H 
ATOM   2888  C   TRP B 495      89.300 102.630  56.410  1.00  0.00           C 
ATOM   2889  O   TRP B 495      88.770 103.460  57.070  1.00  0.00           O 
ATOM   2890  N   LEU B 496      88.610 101.690  55.750  1.00  0.00           N 
ATOM   2891  HN  LEU B 496      89.070 100.980  55.230  1.00  0.00           H 
ATOM   2892  CA  LEU B 496      87.170 101.530  55.840  1.00  0.00           C 
ATOM   2893  HA  LEU B 496      86.780 102.500  56.100  1.00  0.00           H 
ATOM   2894  CB  LEU B 496      86.540 101.020  54.470  1.00  0.00           C 
ATOM   2895  HB1 LEU B 496      87.300 100.540  53.820  1.00  0.00           H 
ATOM   2896  HB2 LEU B 496      85.810 100.210  54.690  1.00  0.00           H 
ATOM   2897  CG  LEU B 496      85.740 102.210  53.750  1.00  0.00           C 
ATOM   2898  HG  LEU B 496      85.090 102.730  54.480  1.00  0.00           H 
ATOM   2899  CD1 LEU B 496      86.660 103.210  53.050  1.00  0.00           C 
ATOM   2900 1HD1 LEU B 496      87.220 102.640  52.280  1.00  0.00           H 
ATOM   2901 2HD1 LEU B 496      86.100 104.060  52.600  1.00  0.00           H 
ATOM   2902 3HD1 LEU B 496      87.460 103.410  53.800  1.00  0.00           H 
ATOM   2903  CD2 LEU B 496      84.850 101.620  52.600  1.00  0.00           C 
ATOM   2904 1HD2 LEU B 496      85.470 101.070  51.860  1.00  0.00           H 
ATOM   2905 2HD2 LEU B 496      84.060 100.900  52.900  1.00  0.00           H 
ATOM   2906 3HD2 LEU B 496      84.410 102.490  52.060  1.00  0.00           H 
ATOM   2907  C   LEU B 496      86.680 100.700  57.030  1.00  0.00           C 
ATOM   2908  O   LEU B 496      85.450 100.610  57.270  1.00  0.00           O 
ATOM   2909  N   MET B 497      87.590 100.110  57.890  1.00  0.00           N 
ATOM   2910  HN  MET B 497      88.560 100.170  57.670  1.00  0.00           H 
ATOM   2911  CA  MET B 497      87.150  99.440  59.100  1.00  0.00           C 
ATOM   2912  HA  MET B 497      86.100  99.620  59.260  1.00  0.00           H 
ATOM   2913  CB  MET B 497      87.460  97.920  58.840  1.00  0.00           C 
ATOM   2914  HB1 MET B 497      86.520  97.410  58.560  1.00  0.00           H 
ATOM   2915  HB2 MET B 497      88.170  97.790  58.000  1.00  0.00           H 
ATOM   2916  CG  MET B 497      87.880  97.020  60.020  1.00  0.00           C 
ATOM   2917  HG1 MET B 497      87.190  97.260  60.860  1.00  0.00           H 
ATOM   2918  HG2 MET B 497      87.580  95.990  59.730  1.00  0.00           H 
ATOM   2919  SD  MET B 497      89.650  97.060  60.580  1.00  0.00           S 
ATOM   2920  CE  MET B 497      89.660  95.420  61.480  1.00  0.00           C 
ATOM   2921  HE1 MET B 497      89.260  95.490  62.510  1.00  0.00           H 
ATOM   2922  HE2 MET B 497      89.100  94.690  60.850  1.00  0.00           H 
ATOM   2923  HE3 MET B 497      90.730  95.110  61.440  1.00  0.00           H 
ATOM   2924  C   MET B 497      87.770  99.930  60.410  1.00  0.00           C 
ATOM   2925  O   MET B 497      87.150  99.900  61.490  1.00  0.00           O 
ATOM   2926  N   ALA B 498      89.010 100.500  60.400  1.00  0.00           N 
ATOM   2927  HN  ALA B 498      89.550 100.470  59.560  1.00  0.00           H 
ATOM   2928  CA  ALA B 498      89.610 101.140  61.570  1.00  0.00           C 
ATOM   2929  HA  ALA B 498      89.660 100.490  62.430  1.00  0.00           H 
ATOM   2930  CB  ALA B 498      90.970 101.650  61.220  1.00  0.00           C 
ATOM   2931  HB1 ALA B 498      91.650 102.070  61.990  1.00  0.00           H 
ATOM   2932  HB2 ALA B 498      91.550 100.830  60.740  1.00  0.00           H 
ATOM   2933  HB3 ALA B 498      90.880 102.460  60.460  1.00  0.00           H 
ATOM   2934  C   ALA B 498      88.810 102.320  61.900  1.00  0.00           C 
ATOM   2935  O   ALA B 498      88.570 102.710  63.040  1.00  0.00           O 
ATOM   2936  N   VAL B 499      88.300 102.990  60.840  1.00  0.00           N 
ATOM   2937  HN  VAL B 499      88.500 102.690  59.910  1.00  0.00           H 
ATOM   2938  CA  VAL B 499      87.260 103.970  60.960  1.00  0.00           C 
ATOM   2939  HA  VAL B 499      87.750 104.740  61.530  1.00  0.00           H 
ATOM   2940  CB  VAL B 499      87.030 104.580  59.660  1.00  0.00           C 
ATOM   2941  HB  VAL B 499      87.090 103.800  58.880  1.00  0.00           H 
ATOM   2942  CG1 VAL B 499      85.720 105.410  59.610  1.00  0.00           C 
ATOM   2943 1HG1 VAL B 499      85.640 105.960  58.650  1.00  0.00           H 
ATOM   2944 2HG1 VAL B 499      84.830 104.740  59.620  1.00  0.00           H 
ATOM   2945 3HG1 VAL B 499      85.610 106.160  60.430  1.00  0.00           H 
ATOM   2946  CG2 VAL B 499      88.230 105.530  59.450  1.00  0.00           C 
ATOM   2947 1HG2 VAL B 499      88.020 106.040  58.490  1.00  0.00           H 
ATOM   2948 2HG2 VAL B 499      88.360 106.350  60.180  1.00  0.00           H 
ATOM   2949 3HG2 VAL B 499      89.170 104.960  59.300  1.00  0.00           H 
ATOM   2950  C   VAL B 499      85.950 103.580  61.660  1.00  0.00           C 
ATOM   2951  O   VAL B 499      85.470 104.210  62.590  1.00  0.00           O 
ATOM   2952  N   VAL B 500      85.370 102.410  61.210  1.00  0.00           N 
ATOM   2953  HN  VAL B 500      85.720 102.000  60.370  1.00  0.00           H 
ATOM   2954  CA  VAL B 500      84.290 101.700  61.860  1.00  0.00           C 
ATOM   2955  HA  VAL B 500      83.560 102.500  61.850  1.00  0.00           H 
ATOM   2956  CB  VAL B 500      83.790 100.580  60.970  1.00  0.00           C 
ATOM   2957  HB  VAL B 500      84.590  99.850  60.710  1.00  0.00           H 
ATOM   2958  CG1 VAL B 500      82.650  99.730  61.580  1.00  0.00           C 
ATOM   2959 1HG1 VAL B 500      82.200  99.030  60.840  1.00  0.00           H 
ATOM   2960 2HG1 VAL B 500      82.870  99.100  62.470  1.00  0.00           H 
ATOM   2961 3HG1 VAL B 500      81.750 100.340  61.810  1.00  0.00           H 
ATOM   2962  CG2 VAL B 500      83.240 101.180  59.650  1.00  0.00           C 
ATOM   2963 1HG2 VAL B 500      82.910 100.430  58.900  1.00  0.00           H 
ATOM   2964 2HG2 VAL B 500      82.280 101.730  59.750  1.00  0.00           H 
ATOM   2965 3HG2 VAL B 500      83.940 101.920  59.210  1.00  0.00           H 
ATOM   2966  C   VAL B 500      84.520 101.340  63.290  1.00  0.00           C 
ATOM   2967  O   VAL B 500      83.630 101.600  64.140  1.00  0.00           O 
ATOM   2968  N   ILE B 501      85.730 100.830  63.630  1.00  0.00           N 
ATOM   2969  HN  ILE B 501      86.370 100.580  62.910  1.00  0.00           H 
ATOM   2970  CA  ILE B 501      86.190 100.500  64.950  1.00  0.00           C 
ATOM   2971  HA  ILE B 501      85.370  99.930  65.350  1.00  0.00           H 
ATOM   2972  CB  ILE B 501      87.490  99.650  64.930  1.00  0.00           C 
ATOM   2973  HB  ILE B 501      88.310 100.080  64.320  1.00  0.00           H 
ATOM   2974  CG2 ILE B 501      88.130  99.470  66.340  1.00  0.00           C 
ATOM   2975 1HG2 ILE B 501      88.550 100.460  66.610  1.00  0.00           H 
ATOM   2976 2HG2 ILE B 501      87.400  99.250  67.150  1.00  0.00           H 
ATOM   2977 3HG2 ILE B 501      88.950  98.720  66.280  1.00  0.00           H 
ATOM   2978  CG1 ILE B 501      87.030  98.290  64.290  1.00  0.00           C 
ATOM   2979 1HG1 ILE B 501      86.360  97.810  65.040  1.00  0.00           H 
ATOM   2980 2HG1 ILE B 501      86.410  98.470  63.380  1.00  0.00           H 
ATOM   2981  CD  ILE B 501      88.140  97.320  63.930  1.00  0.00           C 
ATOM   2982  HD1 ILE B 501      87.800  96.460  63.310  1.00  0.00           H 
ATOM   2983  HD2 ILE B 501      89.010  97.790  63.430  1.00  0.00           H 
ATOM   2984  HD3 ILE B 501      88.510  96.830  64.860  1.00  0.00           H 
ATOM   2985  C   ILE B 501      86.340 101.650  65.800  1.00  0.00           C 
ATOM   2986  O   ILE B 501      85.800 101.680  66.930  1.00  0.00           O 
ATOM   2987  N   LEU B 502      87.060 102.730  65.470  1.00  0.00           N 
ATOM   2988  HN  LEU B 502      87.580 102.750  64.620  1.00  0.00           H 
ATOM   2989  CA  LEU B 502      87.250 103.900  66.350  1.00  0.00           C 
ATOM   2990  HA  LEU B 502      87.660 103.670  67.320  1.00  0.00           H 
ATOM   2991  CB  LEU B 502      88.240 104.920  65.670  1.00  0.00           C 
ATOM   2992  HB1 LEU B 502      87.900 105.180  64.650  1.00  0.00           H 
ATOM   2993  HB2 LEU B 502      88.270 105.850  66.280  1.00  0.00           H 
ATOM   2994  CG  LEU B 502      89.660 104.320  65.500  1.00  0.00           C 
ATOM   2995  HG  LEU B 502      89.590 103.270  65.140  1.00  0.00           H 
ATOM   2996  CD1 LEU B 502      90.470 105.140  64.570  1.00  0.00           C 
ATOM   2997 1HD1 LEU B 502      91.530 104.810  64.510  1.00  0.00           H 
ATOM   2998 2HD1 LEU B 502      90.040 105.090  63.550  1.00  0.00           H 
ATOM   2999 3HD1 LEU B 502      90.470 106.210  64.860  1.00  0.00           H 
ATOM   3000  CD2 LEU B 502      90.390 104.240  66.880  1.00  0.00           C 
ATOM   3001 1HD2 LEU B 502      91.420 103.830  66.780  1.00  0.00           H 
ATOM   3002 2HD2 LEU B 502      90.530 105.220  67.380  1.00  0.00           H 
ATOM   3003 3HD2 LEU B 502      89.790 103.620  67.570  1.00  0.00           H 
ATOM   3004  C   LEU B 502      85.850 104.590  66.650  1.00  0.00           C 
ATOM   3005  O   LEU B 502      85.740 104.930  67.850  1.00  0.00           O 
ATOM   3006  N   GLY B 503      84.950 104.710  65.650  1.00  0.00           N 
ATOM   3007  HN  GLY B 503      85.210 104.480  64.720  1.00  0.00           H 
ATOM   3008  CA  GLY B 503      83.600 105.120  65.950  1.00  0.00           C 
ATOM   3009  HA1 GLY B 503      83.690 106.080  66.440  1.00  0.00           H 
ATOM   3010  HA2 GLY B 503      83.030 105.080  65.040  1.00  0.00           H 
ATOM   3011  C   GLY B 503      82.770 104.360  66.810  1.00  0.00           C 
ATOM   3012  O   GLY B 503      82.340 104.910  67.810  1.00  0.00           O 
ATOM   3013  N   PHE B 504      82.560 103.080  66.520  1.00  0.00           N 
ATOM   3014  HN  PHE B 504      82.970 102.690  65.700  1.00  0.00           H 
ATOM   3015  CA  PHE B 504      81.910 102.230  67.490  1.00  0.00           C 
ATOM   3016  HA  PHE B 504      80.980 102.680  67.790  1.00  0.00           H 
ATOM   3017  CB  PHE B 504      81.600 100.920  66.800  1.00  0.00           C 
ATOM   3018  HB1 PHE B 504      82.420 100.590  66.120  1.00  0.00           H 
ATOM   3019  HB2 PHE B 504      81.420 100.110  67.530  1.00  0.00           H 
ATOM   3020  CG  PHE B 504      80.360 101.140  65.920  1.00  0.00           C 
ATOM   3021  CD1 PHE B 504      79.080 101.210  66.450  1.00  0.00           C 
ATOM   3022  HD1 PHE B 504      78.980 101.300  67.520  1.00  0.00           H 
ATOM   3023  CE1 PHE B 504      77.900 101.100  65.620  1.00  0.00           C 
ATOM   3024  HE1 PHE B 504      76.900 101.090  66.030  1.00  0.00           H 
ATOM   3025  CZ  PHE B 504      78.070 101.220  64.240  1.00  0.00           C 
ATOM   3026  HZ  PHE B 504      77.270 101.220  63.510  1.00  0.00           H 
ATOM   3027  CD2 PHE B 504      80.460 101.060  64.560  1.00  0.00           C 
ATOM   3028  HD2 PHE B 504      81.400 101.060  64.030  1.00  0.00           H 
ATOM   3029  CE2 PHE B 504      79.380 101.130  63.760  1.00  0.00           C 
ATOM   3030  HE2 PHE B 504      79.550 101.210  62.700  1.00  0.00           H 
ATOM   3031  C   PHE B 504      82.700 101.990  68.820  1.00  0.00           C 
ATOM   3032  O   PHE B 504      82.090 102.020  69.900  1.00  0.00           O 
ATOM   3033  N   ALA B 505      84.000 101.700  68.820  1.00  0.00           N 
ATOM   3034  HN  ALA B 505      84.590 101.710  68.020  1.00  0.00           H 
ATOM   3035  CA  ALA B 505      84.750 101.610  70.100  1.00  0.00           C 
ATOM   3036  HA  ALA B 505      84.220 100.870  70.680  1.00  0.00           H 
ATOM   3037  CB  ALA B 505      86.230 101.300  69.890  1.00  0.00           C 
ATOM   3038  HB1 ALA B 505      86.830 100.960  70.760  1.00  0.00           H 
ATOM   3039  HB2 ALA B 505      86.330 100.460  69.170  1.00  0.00           H 
ATOM   3040  HB3 ALA B 505      86.780 102.190  69.510  1.00  0.00           H 
ATOM   3041  C   ALA B 505      84.720 102.810  71.030  1.00  0.00           C 
ATOM   3042  O   ALA B 505      84.700 102.670  72.240  1.00  0.00           O 
ATOM   3043  N   SER B 506      84.760 104.040  70.410  1.00  0.00           N 
ATOM   3044  HN  SER B 506      84.790 104.130  69.420  1.00  0.00           H 
ATOM   3045  CA  SER B 506      84.440 105.250  71.140  1.00  0.00           C 
ATOM   3046  HA  SER B 506      85.030 105.380  72.040  1.00  0.00           H 
ATOM   3047  CB  SER B 506      84.660 106.550  70.310  1.00  0.00           C 
ATOM   3048  HB1 SER B 506      84.050 106.510  69.380  1.00  0.00           H 
ATOM   3049  HB2 SER B 506      84.320 107.440  70.870  1.00  0.00           H 
ATOM   3050  OG  SER B 506      86.040 106.620  69.840  1.00  0.00           O 
ATOM   3051  HG1 SER B 506      86.110 105.980  69.130  1.00  0.00           H 
ATOM   3052  C   SER B 506      83.020 105.310  71.690  1.00  0.00           C 
ATOM   3053  O   SER B 506      82.960 105.670  72.810  1.00  0.00           O 
ATOM   3054  N   ALA B 507      81.990 104.950  70.910  1.00  0.00           N 
ATOM   3055  HN  ALA B 507      82.120 104.680  69.960  1.00  0.00           H 
ATOM   3056  CA  ALA B 507      80.610 104.840  71.360  1.00  0.00           C 
ATOM   3057  HA  ALA B 507      80.310 105.810  71.730  1.00  0.00           H 
ATOM   3058  CB  ALA B 507      79.660 104.750  70.150  1.00  0.00           C 
ATOM   3059  HB1 ALA B 507      78.590 104.980  70.320  1.00  0.00           H 
ATOM   3060  HB2 ALA B 507      80.020 105.420  69.340  1.00  0.00           H 
ATOM   3061  HB3 ALA B 507      79.750 103.700  69.800  1.00  0.00           H 
ATOM   3062  C   ALA B 507      80.360 103.850  72.530  1.00  0.00           C 
ATOM   3063  O   ALA B 507      79.800 104.260  73.560  1.00  0.00           O 
ATOM   3064  N   PHE B 508      80.910 102.610  72.330  1.00  0.00           N 
ATOM   3065  HN  PHE B 508      81.280 102.410  71.430  1.00  0.00           H 
ATOM   3066  CA  PHE B 508      81.010 101.610  73.410  1.00  0.00           C 
ATOM   3067  HA  PHE B 508      80.090 101.320  73.890  1.00  0.00           H 
ATOM   3068  CB  PHE B 508      81.680 100.320  72.950  1.00  0.00           C 
ATOM   3069  HB1 PHE B 508      82.720 100.570  72.640  1.00  0.00           H 
ATOM   3070  HB2 PHE B 508      81.740  99.480  73.670  1.00  0.00           H 
ATOM   3071  CG  PHE B 508      80.870  99.660  71.800  1.00  0.00           C 
ATOM   3072  CD1 PHE B 508      79.530  99.380  72.010  1.00  0.00           C 
ATOM   3073  HD1 PHE B 508      78.980  99.800  72.840  1.00  0.00           H 
ATOM   3074  CE1 PHE B 508      78.830  98.550  71.130  1.00  0.00           C 
ATOM   3075  HE1 PHE B 508      77.770  98.410  71.250  1.00  0.00           H 
ATOM   3076  CZ  PHE B 508      79.560  98.150  69.920  1.00  0.00           C 
ATOM   3077  HZ  PHE B 508      78.970  97.630  69.170  1.00  0.00           H 
ATOM   3078  CD2 PHE B 508      81.590  99.040  70.740  1.00  0.00           C 
ATOM   3079  HD2 PHE B 508      82.660  99.060  70.620  1.00  0.00           H 
ATOM   3080  CE2 PHE B 508      80.930  98.340  69.730  1.00  0.00           C 
ATOM   3081  HE2 PHE B 508      81.540  97.920  68.940  1.00  0.00           H 
ATOM   3082  C   PHE B 508      81.810 102.150  74.650  1.00  0.00           C 
ATOM   3083  O   PHE B 508      81.350 102.040  75.760  1.00  0.00           O 
ATOM   3084  N   TYR B 509      83.010 102.750  74.510  1.00  0.00           N 
ATOM   3085  HN  TYR B 509      83.480 102.690  73.630  1.00  0.00           H 
ATOM   3086  CA  TYR B 509      83.630 103.460  75.630  1.00  0.00           C 
ATOM   3087  HA  TYR B 509      83.810 102.720  76.400  1.00  0.00           H 
ATOM   3088  CB  TYR B 509      85.000 103.950  75.100  1.00  0.00           C 
ATOM   3089  HB1 TYR B 509      85.540 103.120  74.610  1.00  0.00           H 
ATOM   3090  HB2 TYR B 509      84.860 104.760  74.350  1.00  0.00           H 
ATOM   3091  CG  TYR B 509      85.850 104.570  76.170  1.00  0.00           C 
ATOM   3092  CD1 TYR B 509      86.610 103.780  77.050  1.00  0.00           C 
ATOM   3093  HD1 TYR B 509      86.690 102.710  76.940  1.00  0.00           H 
ATOM   3094  CE1 TYR B 509      87.320 104.270  78.140  1.00  0.00           C 
ATOM   3095  HE1 TYR B 509      87.790 103.620  78.870  1.00  0.00           H 
ATOM   3096  CZ  TYR B 509      87.150 105.660  78.440  1.00  0.00           C 
ATOM   3097  OH  TYR B 509      87.760 106.100  79.670  1.00  0.00           O 
ATOM   3098  HH  TYR B 509      87.810 105.310  80.210  1.00  0.00           H 
ATOM   3099  CD2 TYR B 509      85.780 105.960  76.500  1.00  0.00           C 
ATOM   3100  HD2 TYR B 509      85.120 106.630  75.970  1.00  0.00           H 
ATOM   3101  CE2 TYR B 509      86.490 106.530  77.590  1.00  0.00           C 
ATOM   3102  HE2 TYR B 509      86.340 107.580  77.780  1.00  0.00           H 
ATOM   3103  C   TYR B 509      82.830 104.510  76.380  1.00  0.00           C 
ATOM   3104  O   TYR B 509      82.760 104.420  77.590  1.00  0.00           O 
ATOM   3105  N   ILE B 510      82.230 105.490  75.680  1.00  0.00           N 
ATOM   3106  HN  ILE B 510      82.470 105.530  74.710  1.00  0.00           H 
ATOM   3107  CA  ILE B 510      81.370 106.520  76.340  1.00  0.00           C 
ATOM   3108  HA  ILE B 510      81.980 106.890  77.150  1.00  0.00           H 
ATOM   3109  CB  ILE B 510      81.070 107.690  75.440  1.00  0.00           C 
ATOM   3110  HB  ILE B 510      80.500 108.530  75.900  1.00  0.00           H 
ATOM   3111  CG2 ILE B 510      82.450 108.300  75.090  1.00  0.00           C 
ATOM   3112 1HG2 ILE B 510      82.350 109.310  74.640  1.00  0.00           H 
ATOM   3113 2HG2 ILE B 510      83.080 108.250  76.000  1.00  0.00           H 
ATOM   3114 3HG2 ILE B 510      82.970 107.700  74.310  1.00  0.00           H 
ATOM   3115  CG1 ILE B 510      80.230 107.290  74.270  1.00  0.00           C 
ATOM   3116 1HG1 ILE B 510      80.820 106.620  73.620  1.00  0.00           H 
ATOM   3117 2HG1 ILE B 510      79.350 106.670  74.540  1.00  0.00           H 
ATOM   3118  CD  ILE B 510      79.810 108.470  73.470  1.00  0.00           C 
ATOM   3119  HD1 ILE B 510      79.140 108.130  72.650  1.00  0.00           H 
ATOM   3120  HD2 ILE B 510      79.300 109.230  74.100  1.00  0.00           H 
ATOM   3121  HD3 ILE B 510      80.690 108.980  73.020  1.00  0.00           H 
ATOM   3122  C   ILE B 510      80.060 105.900  76.980  1.00  0.00           C 
ATOM   3123  O   ILE B 510      79.720 106.160  78.150  1.00  0.00           O 
ATOM   3124  N   ILE B 511      79.350 104.930  76.400  1.00  0.00           N 
ATOM   3125  HN  ILE B 511      79.520 104.640  75.460  1.00  0.00           H 
ATOM   3126  CA  ILE B 511      78.310 104.140  77.070  1.00  0.00           C 
ATOM   3127  HA  ILE B 511      77.480 104.780  77.320  1.00  0.00           H 
ATOM   3128  CB  ILE B 511      77.730 103.060  76.070  1.00  0.00           C 
ATOM   3129  HB  ILE B 511      78.660 102.650  75.620  1.00  0.00           H 
ATOM   3130  CG2 ILE B 511      76.880 102.080  76.890  1.00  0.00           C 
ATOM   3131 1HG2 ILE B 511      76.170 102.630  77.540  1.00  0.00           H 
ATOM   3132 2HG2 ILE B 511      76.360 101.520  76.080  1.00  0.00           H 
ATOM   3133 3HG2 ILE B 511      77.450 101.370  77.520  1.00  0.00           H 
ATOM   3134  CG1 ILE B 511      76.960 103.840  74.960  1.00  0.00           C 
ATOM   3135 1HG1 ILE B 511      76.100 104.300  75.500  1.00  0.00           H 
ATOM   3136 2HG1 ILE B 511      77.600 104.690  74.650  1.00  0.00           H 
ATOM   3137  CD  ILE B 511      76.510 103.080  73.800  1.00  0.00           C 
ATOM   3138  HD1 ILE B 511      77.410 102.550  73.420  1.00  0.00           H 
ATOM   3139  HD2 ILE B 511      75.850 102.260  74.150  1.00  0.00           H 
ATOM   3140  HD3 ILE B 511      76.020 103.720  73.040  1.00  0.00           H 
ATOM   3141  C   ILE B 511      78.820 103.480  78.430  1.00  0.00           C 
ATOM   3142  O   ILE B 511      78.150 103.620  79.420  1.00  0.00           O 
ATOM   3143  N   PHE B 512      79.950 102.780  78.470  1.00  0.00           N 
ATOM   3144  HN  PHE B 512      80.550 102.680  77.680  1.00  0.00           H 
ATOM   3145  CA  PHE B 512      80.280 101.940  79.630  1.00  0.00           C 
ATOM   3146  HA  PHE B 512      79.400 101.600  80.160  1.00  0.00           H 
ATOM   3147  CB  PHE B 512      80.900 100.550  79.110  1.00  0.00           C 
ATOM   3148  HB1 PHE B 512      81.670 100.650  78.320  1.00  0.00           H 
ATOM   3149  HB2 PHE B 512      81.360  99.950  79.920  1.00  0.00           H 
ATOM   3150  CG  PHE B 512      79.740  99.680  78.710  1.00  0.00           C 
ATOM   3151  CD1 PHE B 512      78.850  99.100  79.670  1.00  0.00           C 
ATOM   3152  HD1 PHE B 512      78.940  99.450  80.690  1.00  0.00           H 
ATOM   3153  CE1 PHE B 512      77.810  98.240  79.270  1.00  0.00           C 
ATOM   3154  HE1 PHE B 512      77.170  97.770  80.000  1.00  0.00           H 
ATOM   3155  CZ  PHE B 512      77.610  97.960  77.930  1.00  0.00           C 
ATOM   3156  HZ  PHE B 512      76.980  97.170  77.550  1.00  0.00           H 
ATOM   3157  CD2 PHE B 512      79.570  99.330  77.350  1.00  0.00           C 
ATOM   3158  HD2 PHE B 512      80.260  99.570  76.550  1.00  0.00           H 
ATOM   3159  CE2 PHE B 512      78.560  98.450  76.920  1.00  0.00           C 
ATOM   3160  HE2 PHE B 512      78.400  98.140  75.900  1.00  0.00           H 
ATOM   3161  C   PHE B 512      81.130 102.760  80.580  1.00  0.00           C 
ATOM   3162  O   PHE B 512      81.650 102.270  81.630  1.00  0.00           O 
ATOM   3163  N   GLN B 513      81.460 104.060  80.250  1.00  0.00           N 
ATOM   3164  HN  GLN B 513      81.210 104.450  79.370  1.00  0.00           H 
ATOM   3165  CA  GLN B 513      82.180 105.030  81.050  1.00  0.00           C 
ATOM   3166  HA  GLN B 513      83.160 104.610  81.210  1.00  0.00           H 
ATOM   3167  CB  GLN B 513      82.350 106.340  80.300  1.00  0.00           C 
ATOM   3168  HB1 GLN B 513      82.280 106.130  79.210  1.00  0.00           H 
ATOM   3169  HB2 GLN B 513      81.490 107.040  80.360  1.00  0.00           H 
ATOM   3170  CG  GLN B 513      83.640 107.120  80.650  1.00  0.00           C 
ATOM   3171  HG1 GLN B 513      83.690 107.420  81.720  1.00  0.00           H 
ATOM   3172  HG2 GLN B 513      84.560 106.520  80.490  1.00  0.00           H 
ATOM   3173  CD  GLN B 513      83.790 108.330  79.750  1.00  0.00           C 
ATOM   3174  OE1 GLN B 513      82.870 108.760  79.020  1.00  0.00           O 
ATOM   3175  NE2 GLN B 513      85.050 108.850  79.840  1.00  0.00           N 
ATOM   3176 1HE2 GLN B 513      85.750 108.390  80.390  1.00  0.00           H 
ATOM   3177 2HE2 GLN B 513      85.330 109.620  79.270  1.00  0.00           H 
ATOM   3178  C   GLN B 513      81.520 105.360  82.390  1.00  0.00           C 
ATOM   3179  O   GLN B 513      82.290 105.670  83.380  1.00  0.00           O 
ATOM   3180  N   THR B 514      80.160 105.440  82.520  1.00  0.00           N 
ATOM   3181  HN  THR B 514      79.580 105.310  81.720  1.00  0.00           H 
ATOM   3182  CA  THR B 514      79.440 105.580  83.730  1.00  0.00           C 
ATOM   3183  HA  THR B 514      80.100 106.210  84.320  1.00  0.00           H 
ATOM   3184  CB  THR B 514      78.040 106.270  83.550  1.00  0.00           C 
ATOM   3185  HB  THR B 514      77.320 106.120  84.380  1.00  0.00           H 
ATOM   3186  OG1 THR B 514      77.430 105.670  82.350  1.00  0.00           O 
ATOM   3187  HG1 THR B 514      77.090 104.810  82.600  1.00  0.00           H 
ATOM   3188  CG2 THR B 514      78.270 107.760  83.360  1.00  0.00           C 
ATOM   3189 1HG2 THR B 514      77.240 108.140  83.180  1.00  0.00           H 
ATOM   3190 2HG2 THR B 514      78.550 108.320  84.280  1.00  0.00           H 
ATOM   3191 3HG2 THR B 514      78.970 107.880  82.510  1.00  0.00           H 
ATOM   3192  C   THR B 514      79.170 104.270  84.430  1.00  0.00           C 
ATOM   3193  O   THR B 514      78.680 104.290  85.610  1.00  0.00           O 
ATOM   3194  N   GLU B 515      79.530 103.060  83.890  1.00  0.00           N 
ATOM   3195  HN  GLU B 515      80.040 103.100  83.030  1.00  0.00           H 
ATOM   3196  CA  GLU B 515      79.100 101.820  84.520  1.00  0.00           C 
ATOM   3197  HA  GLU B 515      78.200 101.910  85.120  1.00  0.00           H 
ATOM   3198  CB  GLU B 515      78.700 100.830  83.440  1.00  0.00           C 
ATOM   3199  HB1 GLU B 515      79.590 100.610  82.820  1.00  0.00           H 
ATOM   3200  HB2 GLU B 515      78.340  99.880  83.900  1.00  0.00           H 
ATOM   3201  CG  GLU B 515      77.520 101.310  82.580  1.00  0.00           C 
ATOM   3202  HG1 GLU B 515      78.120 101.970  81.910  1.00  0.00           H 
ATOM   3203  HG2 GLU B 515      77.080 100.470  82.000  1.00  0.00           H 
ATOM   3204  CD  GLU B 515      76.380 102.080  83.270  1.00  0.00           C 
ATOM   3205  OE1 GLU B 515      75.460 101.510  83.910  1.00  0.00           O 
ATOM   3206  OE2 GLU B 515      76.380 103.300  83.140  1.00  0.00           O 
ATOM   3207  C   GLU B 515      80.270 101.210  85.330  1.00  0.00           C 
ATOM   3208  O   GLU B 515      81.430 101.490  85.200  1.00  0.00           O 
ATOM   3209  N   ASP B 516      79.890 100.230  86.180  1.00  0.00           N 
ATOM   3210  HN  ASP B 516      78.920 100.020  86.230  1.00  0.00           H 
ATOM   3211  CA  ASP B 516      80.740  99.320  86.880  1.00  0.00           C 
ATOM   3212  HA  ASP B 516      81.390  99.950  87.460  1.00  0.00           H 
ATOM   3213  CB  ASP B 516      79.920  98.660  87.990  1.00  0.00           C 
ATOM   3214  HB1 ASP B 516      79.420  99.440  88.600  1.00  0.00           H 
ATOM   3215  HB2 ASP B 516      79.220  97.990  87.450  1.00  0.00           H 
ATOM   3216  CG  ASP B 516      80.750  97.910  88.980  1.00  0.00           C 
ATOM   3217  OD1 ASP B 516      81.990  97.840  89.010  1.00  0.00           O 
ATOM   3218  OD2 ASP B 516      80.040  97.280  89.850  1.00  0.00           O 
ATOM   3219  C   ASP B 516      81.620  98.370  85.940  1.00  0.00           C 
ATOM   3220  O   ASP B 516      81.050  97.500  85.240  1.00  0.00           O 
ATOM   3221  N   PRO B 517      82.970  98.370  85.790  1.00  0.00           N 
ATOM   3222  CD  PRO B 517      83.860  99.330  86.400  1.00  0.00           C 
ATOM   3223  HD1 PRO B 517      83.630  99.250  87.480  1.00  0.00           H 
ATOM   3224  HD2 PRO B 517      83.760 100.390  86.090  1.00  0.00           H 
ATOM   3225  CA  PRO B 517      83.670  97.480  84.810  1.00  0.00           C 
ATOM   3226  HA  PRO B 517      83.180  97.390  83.850  1.00  0.00           H 
ATOM   3227  CB  PRO B 517      85.090  98.060  84.700  1.00  0.00           C 
ATOM   3228  HB1 PRO B 517      85.860  97.270  84.800  1.00  0.00           H 
ATOM   3229  HB2 PRO B 517      85.110  98.660  83.760  1.00  0.00           H 
ATOM   3230  CG  PRO B 517      85.300  98.940  85.910  1.00  0.00           C 
ATOM   3231  HG1 PRO B 517      85.810  98.470  86.780  1.00  0.00           H 
ATOM   3232  HG2 PRO B 517      85.830  99.860  85.600  1.00  0.00           H 
ATOM   3233  C   PRO B 517      83.740  96.100  85.310  1.00  0.00           C 
ATOM   3234  O   PRO B 517      83.950  95.180  84.480  1.00  0.00           O 
ATOM   3235  N   GLU B 518      83.620  95.800  86.620  1.00  0.00           N 
ATOM   3236  HN  GLU B 518      83.660  96.490  87.340  1.00  0.00           H 
ATOM   3237  CA  GLU B 518      83.710  94.400  87.060  1.00  0.00           C 
ATOM   3238  HA  GLU B 518      84.650  94.030  86.690  1.00  0.00           H 
ATOM   3239  CB  GLU B 518      83.820  94.240  88.580  1.00  0.00           C 
ATOM   3240  HB1 GLU B 518      83.130  94.910  89.140  1.00  0.00           H 
ATOM   3241  HB2 GLU B 518      83.510  93.210  88.860  1.00  0.00           H 
ATOM   3242  CG  GLU B 518      85.230  94.390  89.240  1.00  0.00           C 
ATOM   3243  HG1 GLU B 518      85.140  94.160  90.320  1.00  0.00           H 
ATOM   3244  HG2 GLU B 518      85.890  93.590  88.830  1.00  0.00           H 
ATOM   3245  CD  GLU B 518      85.980  95.770  89.020  1.00  0.00           C 
ATOM   3246  OE1 GLU B 518      86.730  95.980  88.050  1.00  0.00           O 
ATOM   3247  OE2 GLU B 518      85.780  96.610  89.940  1.00  0.00           O 
ATOM   3248  C   GLU B 518      82.570  93.470  86.470  1.00  0.00           C 
ATOM   3249  O   GLU B 518      82.880  92.360  86.020  1.00  0.00           O 
ATOM   3250  N   GLU B 519      81.370  94.030  86.470  1.00  0.00           N 
ATOM   3251  HN  GLU B 519      81.400  95.000  86.700  1.00  0.00           H 
ATOM   3252  CA  GLU B 519      80.100  93.620  85.890  1.00  0.00           C 
ATOM   3253  HA  GLU B 519      79.910  92.610  86.240  1.00  0.00           H 
ATOM   3254  CB  GLU B 519      78.920  94.590  86.220  1.00  0.00           C 
ATOM   3255  HB1 GLU B 519      79.180  95.660  86.060  1.00  0.00           H 
ATOM   3256  HB2 GLU B 519      78.070  94.300  85.560  1.00  0.00           H 
ATOM   3257  CG  GLU B 519      78.500  94.460  87.710  1.00  0.00           C 
ATOM   3258  HG1 GLU B 519      79.320  94.920  88.300  1.00  0.00           H 
ATOM   3259  HG2 GLU B 519      77.580  95.060  87.910  1.00  0.00           H 
ATOM   3260  CD  GLU B 519      78.330  93.040  88.170  1.00  0.00           C 
ATOM   3261  OE1 GLU B 519      77.550  92.260  87.580  1.00  0.00           O 
ATOM   3262  OE2 GLU B 519      79.130  92.740  89.140  1.00  0.00           O 
ATOM   3263  C   GLU B 519      80.230  93.490  84.390  1.00  0.00           C 
ATOM   3264  O   GLU B 519      79.770  92.470  83.810  1.00  0.00           O 
ATOM   3265  N   LEU B 520      80.900  94.400  83.710  1.00  0.00           N 
ATOM   3266  HN  LEU B 520      81.260  95.240  84.110  1.00  0.00           H 
ATOM   3267  CA  LEU B 520      80.960  94.380  82.270  1.00  0.00           C 
ATOM   3268  HA  LEU B 520      81.260  93.380  82.000  1.00  0.00           H 
ATOM   3269  CB  LEU B 520      79.650  94.620  81.500  1.00  0.00           C 
ATOM   3270  HB1 LEU B 520      78.790  93.980  81.810  1.00  0.00           H 
ATOM   3271  HB2 LEU B 520      79.320  95.680  81.590  1.00  0.00           H 
ATOM   3272  CG  LEU B 520      79.690  94.300  80.000  1.00  0.00           C 
ATOM   3273  HG  LEU B 520      80.050  93.250  79.900  1.00  0.00           H 
ATOM   3274  CD1 LEU B 520      78.180  94.260  79.530  1.00  0.00           C 
ATOM   3275 1HD1 LEU B 520      77.600  95.130  79.910  1.00  0.00           H 
ATOM   3276 2HD1 LEU B 520      78.200  94.410  78.430  1.00  0.00           H 
ATOM   3277 3HD1 LEU B 520      77.720  93.300  79.850  1.00  0.00           H 
ATOM   3278  CD2 LEU B 520      80.520  95.200  79.090  1.00  0.00           C 
ATOM   3279 1HD2 LEU B 520      80.410  94.970  78.010  1.00  0.00           H 
ATOM   3280 2HD2 LEU B 520      80.450  96.290  79.310  1.00  0.00           H 
ATOM   3281 3HD2 LEU B 520      81.600  95.100  79.330  1.00  0.00           H 
ATOM   3282  C   LEU B 520      82.070  95.340  81.810  1.00  0.00           C 
ATOM   3283  O   LEU B 520      81.960  96.530  81.630  1.00  0.00           O 
ATOM   3284  N   GLY B 521      83.260  94.730  81.560  1.00  0.00           N 
ATOM   3285  HN  GLY B 521      83.220  93.730  81.600  1.00  0.00           H 
ATOM   3286  CA  GLY B 521      84.630  95.370  81.540  1.00  0.00           C 
ATOM   3287  HA1 GLY B 521      84.510  96.410  81.810  1.00  0.00           H 
ATOM   3288  HA2 GLY B 521      85.170  94.840  82.310  1.00  0.00           H 
ATOM   3289  C   GLY B 521      85.300  95.220  80.150  1.00  0.00           C 
ATOM   3290  O   GLY B 521      86.510  95.200  80.070  1.00  0.00           O 
ATOM   3291  N   HSD B 522      84.490  95.170  79.060  1.00  0.00           N 
ATOM   3292  HN  HSD B 522      83.500  95.160  79.190  1.00  0.00           H 
ATOM   3293  CA  HSD B 522      85.080  94.940  77.760  1.00  0.00           C 
ATOM   3294  HA  HSD B 522      85.930  94.270  77.770  1.00  0.00           H 
ATOM   3295  CB  HSD B 522      84.100  94.330  76.710  1.00  0.00           C 
ATOM   3296  HB1 HSD B 522      83.120  94.840  76.660  1.00  0.00           H 
ATOM   3297  HB2 HSD B 522      84.490  94.410  75.670  1.00  0.00           H 
ATOM   3298  ND1 HSD B 522      83.880  91.820  76.300  1.00  0.00           N 
ATOM   3299  HD1 HSD B 522      84.580  91.790  75.590  1.00  0.00           H 
ATOM   3300  CG  HSD B 522      83.630  92.950  77.040  1.00  0.00           C 
ATOM   3301  CE1 HSD B 522      83.250  90.800  76.910  1.00  0.00           C 
ATOM   3302  HE1 HSD B 522      83.220  89.790  76.510  1.00  0.00           H 
ATOM   3303  NE2 HSD B 522      82.590  91.170  77.980  1.00  0.00           N 
ATOM   3304  CD2 HSD B 522      82.880  92.500  78.090  1.00  0.00           C 
ATOM   3305  HD2 HSD B 522      82.260  93.000  78.830  1.00  0.00           H 
ATOM   3306  C   HSD B 522      85.610  96.260  77.250  1.00  0.00           C 
ATOM   3307  O   HSD B 522      86.350  96.400  76.220  1.00  0.00           O 
ATOM   3308  N   PHE B 523      85.290  97.340  77.960  1.00  0.00           N 
ATOM   3309  HN  PHE B 523      84.840  97.200  78.840  1.00  0.00           H 
ATOM   3310  CA  PHE B 523      85.570  98.700  77.500  1.00  0.00           C 
ATOM   3311  HA  PHE B 523      86.380  98.690  76.790  1.00  0.00           H 
ATOM   3312  CB  PHE B 523      84.300  99.430  76.930  1.00  0.00           C 
ATOM   3313  HB1 PHE B 523      83.580  99.600  77.760  1.00  0.00           H 
ATOM   3314  HB2 PHE B 523      84.570 100.360  76.380  1.00  0.00           H 
ATOM   3315  CG  PHE B 523      83.590  98.480  75.960  1.00  0.00           C 
ATOM   3316  CD1 PHE B 523      84.130  98.320  74.680  1.00  0.00           C 
ATOM   3317  HD1 PHE B 523      84.930  98.980  74.380  1.00  0.00           H 
ATOM   3318  CE1 PHE B 523      83.590  97.370  73.880  1.00  0.00           C 
ATOM   3319  HE1 PHE B 523      83.980  97.140  72.900  1.00  0.00           H 
ATOM   3320  CZ  PHE B 523      82.550  96.510  74.250  1.00  0.00           C 
ATOM   3321  HZ  PHE B 523      82.040  95.850  73.560  1.00  0.00           H 
ATOM   3322  CD2 PHE B 523      82.420  97.800  76.320  1.00  0.00           C 
ATOM   3323  HD2 PHE B 523      82.000  97.930  77.310  1.00  0.00           H 
ATOM   3324  CE2 PHE B 523      81.930  96.780  75.520  1.00  0.00           C 
ATOM   3325  HE2 PHE B 523      81.120  96.150  75.860  1.00  0.00           H 
ATOM   3326  C   PHE B 523      86.140  99.470  78.630  1.00  0.00           C 
ATOM   3327  O   PHE B 523      85.890 100.730  78.670  1.00  0.00           O 
ATOM   3328  N   TYR B 524      86.940  98.870  79.620  1.00  0.00           N 
ATOM   3329  HN  TYR B 524      87.040  97.880  79.590  1.00  0.00           H 
ATOM   3330  CA  TYR B 524      87.190  99.560  80.880  1.00  0.00           C 
ATOM   3331  HA  TYR B 524      86.280 100.010  81.250  1.00  0.00           H 
ATOM   3332  CB  TYR B 524      87.670  98.680  82.050  1.00  0.00           C 
ATOM   3333  HB1 TYR B 524      87.780  99.380  82.900  1.00  0.00           H 
ATOM   3334  HB2 TYR B 524      86.880  97.910  82.190  1.00  0.00           H 
ATOM   3335  CG  TYR B 524      89.070  97.950  81.810  1.00  0.00           C 
ATOM   3336  CD1 TYR B 524      89.170  96.610  81.470  1.00  0.00           C 
ATOM   3337  HD1 TYR B 524      88.280  96.030  81.260  1.00  0.00           H 
ATOM   3338  CE1 TYR B 524      90.440  95.990  81.250  1.00  0.00           C 
ATOM   3339  HE1 TYR B 524      90.530  94.930  81.090  1.00  0.00           H 
ATOM   3340  CZ  TYR B 524      91.610  96.790  81.230  1.00  0.00           C 
ATOM   3341  OH  TYR B 524      92.880  96.210  80.970  1.00  0.00           O 
ATOM   3342  HH  TYR B 524      93.490  96.890  80.670  1.00  0.00           H 
ATOM   3343  CD2 TYR B 524      90.250  98.680  81.980  1.00  0.00           C 
ATOM   3344  HD2 TYR B 524      90.300  99.700  82.320  1.00  0.00           H 
ATOM   3345  CE2 TYR B 524      91.510  98.180  81.490  1.00  0.00           C 
ATOM   3346  HE2 TYR B 524      92.410  98.770  81.530  1.00  0.00           H 
ATOM   3347  C   TYR B 524      88.130 100.810  80.650  1.00  0.00           C 
ATOM   3348  O   TYR B 524      88.030 101.860  81.330  1.00  0.00           O 
ATOM   3349  N   ASP B 525      89.100 100.650  79.690  1.00  0.00           N 
ATOM   3350  HN  ASP B 525      89.050  99.810  79.160  1.00  0.00           H 
ATOM   3351  CA  ASP B 525      89.900 101.780  79.260  1.00  0.00           C 
ATOM   3352  HA  ASP B 525      89.450 102.660  79.700  1.00  0.00           H 
ATOM   3353  CB  ASP B 525      91.330 101.660  79.810  1.00  0.00           C 
ATOM   3354  HB1 ASP B 525      91.890 102.550  79.450  1.00  0.00           H 
ATOM   3355  HB2 ASP B 525      91.390 101.490  80.910  1.00  0.00           H 
ATOM   3356  CG  ASP B 525      92.330 100.620  79.180  1.00  0.00           C 
ATOM   3357  OD1 ASP B 525      92.090  99.960  78.170  1.00  0.00           O 
ATOM   3358  OD2 ASP B 525      93.400 100.530  79.800  1.00  0.00           O 
ATOM   3359  C   ASP B 525      89.780 101.960  77.720  1.00  0.00           C 
ATOM   3360  O   ASP B 525      89.090 101.160  77.040  1.00  0.00           O 
ATOM   3361  N   TYR B 526      90.280 103.120  77.190  1.00  0.00           N 
ATOM   3362  HN  TYR B 526      90.540 103.850  77.820  1.00  0.00           H 
ATOM   3363  CA  TYR B 526      90.250 103.410  75.740  1.00  0.00           C 
ATOM   3364  HA  TYR B 526      89.220 103.300  75.440  1.00  0.00           H 
ATOM   3365  CB  TYR B 526      90.480 104.960  75.420  1.00  0.00           C 
ATOM   3366  HB1 TYR B 526      89.750 105.480  76.080  1.00  0.00           H 
ATOM   3367  HB2 TYR B 526      91.560 105.200  75.530  1.00  0.00           H 
ATOM   3368  CG  TYR B 526      90.120 105.350  74.010  1.00  0.00           C 
ATOM   3369  CD1 TYR B 526      88.780 105.100  73.520  1.00  0.00           C 
ATOM   3370  HD1 TYR B 526      88.010 104.700  74.160  1.00  0.00           H 
ATOM   3371  CE1 TYR B 526      88.450 105.460  72.190  1.00  0.00           C 
ATOM   3372  HE1 TYR B 526      87.440 105.410  71.810  1.00  0.00           H 
ATOM   3373  CZ  TYR B 526      89.460 105.950  71.350  1.00  0.00           C 
ATOM   3374  OH  TYR B 526      89.020 106.100  70.010  1.00  0.00           O 
ATOM   3375  HH  TYR B 526      88.120 106.420  70.070  1.00  0.00           H 
ATOM   3376  CD2 TYR B 526      91.060 105.880  73.150  1.00  0.00           C 
ATOM   3377  HD2 TYR B 526      92.100 106.040  73.390  1.00  0.00           H 
ATOM   3378  CE2 TYR B 526      90.770 106.200  71.760  1.00  0.00           C 
ATOM   3379  HE2 TYR B 526      91.560 106.440  71.070  1.00  0.00           H 
ATOM   3380  C   TYR B 526      90.980 102.370  74.850  1.00  0.00           C 
ATOM   3381  O   TYR B 526      90.430 101.950  73.820  1.00  0.00           O 
ATOM   3382  N   PRO B 527      92.190 101.860  75.250  1.00  0.00           N 
ATOM   3383  CD  PRO B 527      93.220 102.690  76.040  1.00  0.00           C 
ATOM   3384  HD1 PRO B 527      93.140 102.440  77.120  1.00  0.00           H 
ATOM   3385  HD2 PRO B 527      93.080 103.790  75.950  1.00  0.00           H 
ATOM   3386  CA  PRO B 527      92.880 100.780  74.480  1.00  0.00           C 
ATOM   3387  HA  PRO B 527      92.900 101.060  73.440  1.00  0.00           H 
ATOM   3388  CB  PRO B 527      94.310 100.850  74.960  1.00  0.00           C 
ATOM   3389  HB1 PRO B 527      94.330 100.350  75.950  1.00  0.00           H 
ATOM   3390  HB2 PRO B 527      95.040 100.460  74.220  1.00  0.00           H 
ATOM   3391  CG  PRO B 527      94.580 102.280  75.360  1.00  0.00           C 
ATOM   3392  HG1 PRO B 527      95.430 102.380  76.070  1.00  0.00           H 
ATOM   3393  HG2 PRO B 527      94.700 102.920  74.460  1.00  0.00           H 
ATOM   3394  C   PRO B 527      92.170  99.410  74.480  1.00  0.00           C 
ATOM   3395  O   PRO B 527      92.080  98.820  73.400  1.00  0.00           O 
ATOM   3396  N   MET B 528      91.620  98.960  75.660  1.00  0.00           N 
ATOM   3397  HN  MET B 528      91.840  99.360  76.540  1.00  0.00           H 
ATOM   3398  CA  MET B 528      90.920  97.660  75.760  1.00  0.00           C 
ATOM   3399  HA  MET B 528      91.530  96.890  75.300  1.00  0.00           H 
ATOM   3400  CB  MET B 528      90.630  97.420  77.250  1.00  0.00           C 
ATOM   3401  HB1 MET B 528      91.610  97.470  77.760  1.00  0.00           H 
ATOM   3402  HB2 MET B 528      89.980  98.220  77.680  1.00  0.00           H 
ATOM   3403  CG  MET B 528      90.060  95.990  77.540  1.00  0.00           C 
ATOM   3404  HG1 MET B 528      90.260  95.880  78.630  1.00  0.00           H 
ATOM   3405  HG2 MET B 528      88.970  95.960  77.340  1.00  0.00           H 
ATOM   3406  SD  MET B 528      90.910  94.610  76.730  1.00  0.00           S 
ATOM   3407  CE  MET B 528      92.440  94.710  77.690  1.00  0.00           C 
ATOM   3408  HE1 MET B 528      92.170  94.540  78.760  1.00  0.00           H 
ATOM   3409  HE2 MET B 528      93.090  93.840  77.460  1.00  0.00           H 
ATOM   3410  HE3 MET B 528      93.000  95.670  77.630  1.00  0.00           H 
ATOM   3411  C   MET B 528      89.670  97.810  74.870  1.00  0.00           C 
ATOM   3412  O   MET B 528      89.400  96.970  74.010  1.00  0.00           O 
ATOM   3413  N   ALA B 529      88.970  98.930  75.030  1.00  0.00           N 
ATOM   3414  HN  ALA B 529      89.240  99.590  75.720  1.00  0.00           H 
ATOM   3415  CA  ALA B 529      87.850  99.360  74.200  1.00  0.00           C 
ATOM   3416  HA  ALA B 529      87.120  98.610  74.460  1.00  0.00           H 
ATOM   3417  CB  ALA B 529      87.350 100.690  74.650  1.00  0.00           C 
ATOM   3418  HB1 ALA B 529      86.400 101.030  74.180  1.00  0.00           H 
ATOM   3419  HB2 ALA B 529      87.070 100.590  75.720  1.00  0.00           H 
ATOM   3420  HB3 ALA B 529      88.070 101.530  74.680  1.00  0.00           H 
ATOM   3421  C   ALA B 529      88.090  99.290  72.740  1.00  0.00           C 
ATOM   3422  O   ALA B 529      87.260  98.750  72.030  1.00  0.00           O 
ATOM   3423  N   LEU B 530      89.210  99.780  72.170  1.00  0.00           N 
ATOM   3424  HN  LEU B 530      89.770 100.400  72.720  1.00  0.00           H 
ATOM   3425  CA  LEU B 530      89.590  99.520  70.800  1.00  0.00           C 
ATOM   3426  HA  LEU B 530      88.760  99.780  70.160  1.00  0.00           H 
ATOM   3427  CB  LEU B 530      90.860 100.380  70.340  1.00  0.00           C 
ATOM   3428  HB1 LEU B 530      91.590 100.580  71.160  1.00  0.00           H 
ATOM   3429  HB2 LEU B 530      91.500  99.830  69.620  1.00  0.00           H 
ATOM   3430  CG  LEU B 530      90.500 101.670  69.690  1.00  0.00           C 
ATOM   3431  HG  LEU B 530      90.000 101.390  68.740  1.00  0.00           H 
ATOM   3432  CD1 LEU B 530      89.670 102.620  70.500  1.00  0.00           C 
ATOM   3433 1HD1 LEU B 530      88.810 102.120  70.990  1.00  0.00           H 
ATOM   3434 2HD1 LEU B 530      90.280 103.040  71.330  1.00  0.00           H 
ATOM   3435 3HD1 LEU B 530      89.310 103.450  69.860  1.00  0.00           H 
ATOM   3436  CD2 LEU B 530      91.870 102.350  69.350  1.00  0.00           C 
ATOM   3437 1HD2 LEU B 530      92.680 102.000  70.020  1.00  0.00           H 
ATOM   3438 2HD2 LEU B 530      92.160 102.060  68.320  1.00  0.00           H 
ATOM   3439 3HD2 LEU B 530      91.630 103.430  69.460  1.00  0.00           H 
ATOM   3440  C   LEU B 530      89.820  98.000  70.470  1.00  0.00           C 
ATOM   3441  O   LEU B 530      89.230  97.460  69.520  1.00  0.00           O 
ATOM   3442  N   PHE B 531      90.740  97.260  71.170  1.00  0.00           N 
ATOM   3443  HN  PHE B 531      91.220  97.660  71.940  1.00  0.00           H 
ATOM   3444  CA  PHE B 531      91.110  95.870  71.030  1.00  0.00           C 
ATOM   3445  HA  PHE B 531      91.600  95.750  70.070  1.00  0.00           H 
ATOM   3446  CB  PHE B 531      92.240  95.470  72.110  1.00  0.00           C 
ATOM   3447  HB1 PHE B 531      93.200  95.980  71.890  1.00  0.00           H 
ATOM   3448  HB2 PHE B 531      91.970  95.800  73.140  1.00  0.00           H 
ATOM   3449  CG  PHE B 531      92.510  93.980  72.160  1.00  0.00           C 
ATOM   3450  CD1 PHE B 531      93.170  93.430  71.090  1.00  0.00           C 
ATOM   3451  HD1 PHE B 531      93.430  94.050  70.240  1.00  0.00           H 
ATOM   3452  CE1 PHE B 531      93.520  92.100  71.030  1.00  0.00           C 
ATOM   3453  HE1 PHE B 531      93.960  91.620  70.170  1.00  0.00           H 
ATOM   3454  CZ  PHE B 531      93.270  91.310  72.150  1.00  0.00           C 
ATOM   3455  HZ  PHE B 531      93.600  90.280  72.120  1.00  0.00           H 
ATOM   3456  CD2 PHE B 531      92.180  93.160  73.220  1.00  0.00           C 
ATOM   3457  HD2 PHE B 531      91.630  93.510  74.080  1.00  0.00           H 
ATOM   3458  CE2 PHE B 531      92.460  91.770  73.260  1.00  0.00           C 
ATOM   3459  HE2 PHE B 531      92.110  91.130  74.060  1.00  0.00           H 
ATOM   3460  C   PHE B 531      89.990  94.870  71.090  1.00  0.00           C 
ATOM   3461  O   PHE B 531      89.790  94.140  70.170  1.00  0.00           O 
ATOM   3462  N   SER B 532      89.180  94.930  72.200  1.00  0.00           N 
ATOM   3463  HN  SER B 532      89.510  95.470  72.970  1.00  0.00           H 
ATOM   3464  CA  SER B 532      87.940  94.190  72.100  1.00  0.00           C 
ATOM   3465  HA  SER B 532      88.240  93.190  71.810  1.00  0.00           H 
ATOM   3466  CB  SER B 532      87.240  94.030  73.450  1.00  0.00           C 
ATOM   3467  HB1 SER B 532      87.310  95.010  73.970  1.00  0.00           H 
ATOM   3468  HB2 SER B 532      86.150  93.840  73.420  1.00  0.00           H 
ATOM   3469  OG  SER B 532      87.890  93.060  74.280  1.00  0.00           O 
ATOM   3470  HG1 SER B 532      88.230  92.410  73.670  1.00  0.00           H 
ATOM   3471  C   SER B 532      86.870  94.570  71.120  1.00  0.00           C 
ATOM   3472  O   SER B 532      86.150  93.720  70.680  1.00  0.00           O 
ATOM   3473  N   THR B 533      86.840  95.840  70.620  1.00  0.00           N 
ATOM   3474  HN  THR B 533      87.530  96.510  70.870  1.00  0.00           H 
ATOM   3475  CA  THR B 533      85.960  96.170  69.460  1.00  0.00           C 
ATOM   3476  HA  THR B 533      85.030  95.680  69.680  1.00  0.00           H 
ATOM   3477  CB  THR B 533      85.650  97.760  69.310  1.00  0.00           C 
ATOM   3478  HB  THR B 533      86.560  98.320  69.030  1.00  0.00           H 
ATOM   3479  OG1 THR B 533      85.090  98.170  70.550  1.00  0.00           O 
ATOM   3480  HG1 THR B 533      85.860  98.400  71.080  1.00  0.00           H 
ATOM   3481  CG2 THR B 533      84.570  97.980  68.300  1.00  0.00           C 
ATOM   3482 1HG2 THR B 533      84.500  99.080  68.190  1.00  0.00           H 
ATOM   3483 2HG2 THR B 533      84.850  97.500  67.340  1.00  0.00           H 
ATOM   3484 3HG2 THR B 533      83.550  97.600  68.540  1.00  0.00           H 
ATOM   3485  C   THR B 533      86.510  95.600  68.190  1.00  0.00           C 
ATOM   3486  O   THR B 533      85.770  95.240  67.310  1.00  0.00           O 
ATOM   3487  N   PHE B 534      87.860  95.530  68.100  1.00  0.00           N 
ATOM   3488  HN  PHE B 534      88.470  95.960  68.760  1.00  0.00           H 
ATOM   3489  CA  PHE B 534      88.490  94.760  67.030  1.00  0.00           C 
ATOM   3490  HA  PHE B 534      88.150  95.180  66.090  1.00  0.00           H 
ATOM   3491  CB  PHE B 534      90.030  95.120  67.090  1.00  0.00           C 
ATOM   3492  HB1 PHE B 534      90.140  96.130  66.640  1.00  0.00           H 
ATOM   3493  HB2 PHE B 534      90.440  95.210  68.120  1.00  0.00           H 
ATOM   3494  CG  PHE B 534      90.950  94.150  66.340  1.00  0.00           C 
ATOM   3495  CD1 PHE B 534      91.470  94.440  65.060  1.00  0.00           C 
ATOM   3496  HD1 PHE B 534      91.180  95.280  64.450  1.00  0.00           H 
ATOM   3497  CE1 PHE B 534      92.400  93.630  64.360  1.00  0.00           C 
ATOM   3498  HE1 PHE B 534      92.630  93.780  63.310  1.00  0.00           H 
ATOM   3499  CZ  PHE B 534      92.860  92.490  65.070  1.00  0.00           C 
ATOM   3500  HZ  PHE B 534      93.640  91.930  64.590  1.00  0.00           H 
ATOM   3501  CD2 PHE B 534      91.490  92.980  66.980  1.00  0.00           C 
ATOM   3502  HD2 PHE B 534      91.060  92.750  67.950  1.00  0.00           H 
ATOM   3503  CE2 PHE B 534      92.450  92.220  66.380  1.00  0.00           C 
ATOM   3504  HE2 PHE B 534      92.890  91.450  67.000  1.00  0.00           H 
ATOM   3505  C   PHE B 534      88.120  93.210  66.990  1.00  0.00           C 
ATOM   3506  O   PHE B 534      87.620  92.720  65.990  1.00  0.00           O 
ATOM   3507  N   GLU B 535      88.210  92.560  68.120  1.00  0.00           N 
ATOM   3508  HN  GLU B 535      88.750  92.870  68.900  1.00  0.00           H 
ATOM   3509  CA  GLU B 535      87.750  91.230  68.330  1.00  0.00           C 
ATOM   3510  HA  GLU B 535      88.410  90.650  67.690  1.00  0.00           H 
ATOM   3511  CB  GLU B 535      87.980  90.840  69.850  1.00  0.00           C 
ATOM   3512  HB1 GLU B 535      87.410  91.570  70.470  1.00  0.00           H 
ATOM   3513  HB2 GLU B 535      87.450  89.890  70.060  1.00  0.00           H 
ATOM   3514  CG  GLU B 535      89.440  90.830  70.370  1.00  0.00           C 
ATOM   3515  HG1 GLU B 535      89.870  89.970  69.810  1.00  0.00           H 
ATOM   3516  HG2 GLU B 535      89.850  91.800  70.010  1.00  0.00           H 
ATOM   3517  CD  GLU B 535      89.610  90.470  71.870  1.00  0.00           C 
ATOM   3518  OE1 GLU B 535      88.800  91.020  72.610  1.00  0.00           O 
ATOM   3519  OE2 GLU B 535      90.470  89.590  72.170  1.00  0.00           O 
ATOM   3520  C   GLU B 535      86.290  90.990  67.950  1.00  0.00           C 
ATOM   3521  O   GLU B 535      85.970  90.000  67.280  1.00  0.00           O 
ATOM   3522  N   LEU B 536      85.330  91.920  68.400  1.00  0.00           N 
ATOM   3523  HN  LEU B 536      85.540  92.590  69.100  1.00  0.00           H 
ATOM   3524  CA  LEU B 536      83.940  91.890  67.980  1.00  0.00           C 
ATOM   3525  HA  LEU B 536      83.630  90.870  68.140  1.00  0.00           H 
ATOM   3526  CB  LEU B 536      83.090  92.950  68.750  1.00  0.00           C 
ATOM   3527  HB1 LEU B 536      83.720  93.860  68.660  1.00  0.00           H 
ATOM   3528  HB2 LEU B 536      82.080  93.070  68.300  1.00  0.00           H 
ATOM   3529  CG  LEU B 536      83.010  92.650  70.270  1.00  0.00           C 
ATOM   3530  HG  LEU B 536      84.060  92.520  70.610  1.00  0.00           H 
ATOM   3531  CD1 LEU B 536      82.480  93.880  71.060  1.00  0.00           C 
ATOM   3532 1HD1 LEU B 536      82.550  93.730  72.160  1.00  0.00           H 
ATOM   3533 2HD1 LEU B 536      82.940  94.850  70.780  1.00  0.00           H 
ATOM   3534 3HD1 LEU B 536      81.430  94.100  70.750  1.00  0.00           H 
ATOM   3535  CD2 LEU B 536      82.190  91.350  70.620  1.00  0.00           C 
ATOM   3536 1HD2 LEU B 536      82.540  90.460  70.050  1.00  0.00           H 
ATOM   3537 2HD2 LEU B 536      82.260  91.110  71.700  1.00  0.00           H 
ATOM   3538 3HD2 LEU B 536      81.130  91.450  70.300  1.00  0.00           H 
ATOM   3539  C   LEU B 536      83.740  92.060  66.480  1.00  0.00           C 
ATOM   3540  O   LEU B 536      83.010  91.220  65.850  1.00  0.00           O 
ATOM   3541  N   PHE B 537      84.540  92.980  65.850  1.00  0.00           N 
ATOM   3542  HN  PHE B 537      85.030  93.690  66.350  1.00  0.00           H 
ATOM   3543  CA  PHE B 537      84.620  93.120  64.370  1.00  0.00           C 
ATOM   3544  HA  PHE B 537      83.590  93.220  64.070  1.00  0.00           H 
ATOM   3545  CB  PHE B 537      85.570  94.310  63.860  1.00  0.00           C 
ATOM   3546  HB1 PHE B 537      85.390  95.230  64.460  1.00  0.00           H 
ATOM   3547  HB2 PHE B 537      86.670  94.190  63.830  1.00  0.00           H 
ATOM   3548  CG  PHE B 537      85.260  94.610  62.420  1.00  0.00           C 
ATOM   3549  CD1 PHE B 537      84.420  95.650  62.120  1.00  0.00           C 
ATOM   3550  HD1 PHE B 537      84.020  96.290  62.890  1.00  0.00           H 
ATOM   3551  CE1 PHE B 537      84.130  96.030  60.780  1.00  0.00           C 
ATOM   3552  HE1 PHE B 537      83.400  96.800  60.590  1.00  0.00           H 
ATOM   3553  CZ  PHE B 537      84.720  95.310  59.720  1.00  0.00           C 
ATOM   3554  HZ  PHE B 537      84.600  95.620  58.690  1.00  0.00           H 
ATOM   3555  CD2 PHE B 537      85.840  93.950  61.370  1.00  0.00           C 
ATOM   3556  HD2 PHE B 537      86.500  93.160  61.700  1.00  0.00           H 
ATOM   3557  CE2 PHE B 537      85.560  94.230  60.040  1.00  0.00           C 
ATOM   3558  HE2 PHE B 537      86.020  93.680  59.230  1.00  0.00           H 
ATOM   3559  C   PHE B 537      85.020  91.780  63.660  1.00  0.00           C 
ATOM   3560  O   PHE B 537      84.590  91.450  62.570  1.00  0.00           O 
ATOM   3561  N   LEU B 538      85.940  91.000  64.250  1.00  0.00           N 
ATOM   3562  HN  LEU B 538      86.270  91.250  65.160  1.00  0.00           H 
ATOM   3563  CA  LEU B 538      86.300  89.680  63.760  1.00  0.00           C 
ATOM   3564  HA  LEU B 538      86.260  89.630  62.680  1.00  0.00           H 
ATOM   3565  CB  LEU B 538      87.760  89.340  64.140  1.00  0.00           C 
ATOM   3566  HB1 LEU B 538      87.780  89.280  65.250  1.00  0.00           H 
ATOM   3567  HB2 LEU B 538      88.100  88.350  63.760  1.00  0.00           H 
ATOM   3568  CG  LEU B 538      88.800  90.420  63.690  1.00  0.00           C 
ATOM   3569  HG  LEU B 538      88.490  91.490  63.710  1.00  0.00           H 
ATOM   3570  CD1 LEU B 538      90.120  90.290  64.390  1.00  0.00           C 
ATOM   3571 1HD1 LEU B 538      90.920  90.430  63.630  1.00  0.00           H 
ATOM   3572 2HD1 LEU B 538      90.240  91.060  65.180  1.00  0.00           H 
ATOM   3573 3HD1 LEU B 538      90.270  89.320  64.900  1.00  0.00           H 
ATOM   3574  CD2 LEU B 538      89.020  90.130  62.200  1.00  0.00           C 
ATOM   3575 1HD2 LEU B 538      88.840  89.060  61.940  1.00  0.00           H 
ATOM   3576 2HD2 LEU B 538      88.280  90.750  61.660  1.00  0.00           H 
ATOM   3577 3HD2 LEU B 538      89.990  90.450  61.760  1.00  0.00           H 
ATOM   3578  C   LEU B 538      85.480  88.520  64.240  1.00  0.00           C 
ATOM   3579  O   LEU B 538      85.620  87.420  63.790  1.00  0.00           O 
ATOM   3580  N   THR B 539      84.500  88.720  65.130  1.00  0.00           N 
ATOM   3581  HN  THR B 539      84.220  89.640  65.390  1.00  0.00           H 
ATOM   3582  CA  THR B 539      83.730  87.690  65.880  1.00  0.00           C 
ATOM   3583  HA  THR B 539      83.360  88.220  66.750  1.00  0.00           H 
ATOM   3584  CB  THR B 539      82.510  87.140  65.080  1.00  0.00           C 
ATOM   3585  HB  THR B 539      82.050  86.260  65.580  1.00  0.00           H 
ATOM   3586  OG1 THR B 539      82.970  86.820  63.770  1.00  0.00           O 
ATOM   3587  HG1 THR B 539      83.870  86.500  63.740  1.00  0.00           H 
ATOM   3588  CG2 THR B 539      81.340  88.250  65.060  1.00  0.00           C 
ATOM   3589 1HG2 THR B 539      80.630  88.020  64.240  1.00  0.00           H 
ATOM   3590 2HG2 THR B 539      80.900  88.140  66.070  1.00  0.00           H 
ATOM   3591 3HG2 THR B 539      81.700  89.290  64.870  1.00  0.00           H 
ATOM   3592  C   THR B 539      84.510  86.570  66.600  1.00  0.00           C 
ATOM   3593  O   THR B 539      84.120  85.390  66.640  1.00  0.00           O 
ATOM   3594  N   ILE B 540      85.650  86.970  67.170  1.00  0.00           N 
ATOM   3595  HN  ILE B 540      85.830  87.930  67.380  1.00  0.00           H 
ATOM   3596  CA  ILE B 540      86.490  85.960  67.830  1.00  0.00           C 
ATOM   3597  HA  ILE B 540      86.180  84.960  67.560  1.00  0.00           H 
ATOM   3598  CB  ILE B 540      88.020  86.040  67.470  1.00  0.00           C 
ATOM   3599  HB  ILE B 540      88.490  85.140  67.930  1.00  0.00           H 
ATOM   3600  CG2 ILE B 540      88.180  86.060  65.980  1.00  0.00           C 
ATOM   3601 1HG2 ILE B 540      87.710  85.120  65.620  1.00  0.00           H 
ATOM   3602 2HG2 ILE B 540      87.670  86.950  65.560  1.00  0.00           H 
ATOM   3603 3HG2 ILE B 540      89.250  85.980  65.700  1.00  0.00           H 
ATOM   3604  CG1 ILE B 540      88.680  87.340  68.090  1.00  0.00           C 
ATOM   3605 1HG1 ILE B 540      87.860  88.090  68.110  1.00  0.00           H 
ATOM   3606 2HG1 ILE B 540      88.840  87.090  69.160  1.00  0.00           H 
ATOM   3607  CD  ILE B 540      89.990  87.910  67.610  1.00  0.00           C 
ATOM   3608  HD1 ILE B 540      90.770  87.140  67.480  1.00  0.00           H 
ATOM   3609  HD2 ILE B 540      89.850  88.370  66.610  1.00  0.00           H 
ATOM   3610  HD3 ILE B 540      90.310  88.690  68.340  1.00  0.00           H 
ATOM   3611  C   ILE B 540      86.350  85.940  69.370  1.00  0.00           C 
ATOM   3612  O   ILE B 540      87.210  85.350  70.010  1.00  0.00           O 
ATOM   3613  N   ILE B 541      85.390  86.680  69.870  1.00  0.00           N 
ATOM   3614  HN  ILE B 541      84.850  87.350  69.370  1.00  0.00           H 
ATOM   3615  CA  ILE B 541      84.880  86.630  71.220  1.00  0.00           C 
ATOM   3616  HA  ILE B 541      84.980  85.580  71.470  1.00  0.00           H 
ATOM   3617  CB  ILE B 541      85.380  87.640  72.270  1.00  0.00           C 
ATOM   3618  HB  ILE B 541      84.940  87.360  73.250  1.00  0.00           H 
ATOM   3619  CG2 ILE B 541      86.940  87.470  72.380  1.00  0.00           C 
ATOM   3620 1HG2 ILE B 541      87.360  88.120  73.180  1.00  0.00           H 
ATOM   3621 2HG2 ILE B 541      87.170  86.410  72.610  1.00  0.00           H 
ATOM   3622 3HG2 ILE B 541      87.330  87.780  71.390  1.00  0.00           H 
ATOM   3623  CG1 ILE B 541      84.950  89.110  72.050  1.00  0.00           C 
ATOM   3624 1HG1 ILE B 541      85.370  89.310  71.040  1.00  0.00           H 
ATOM   3625 2HG1 ILE B 541      83.840  89.210  72.060  1.00  0.00           H 
ATOM   3626  CD  ILE B 541      85.450  90.190  73.010  1.00  0.00           C 
ATOM   3627  HD1 ILE B 541      85.080  90.070  74.050  1.00  0.00           H 
ATOM   3628  HD2 ILE B 541      86.560  90.160  73.040  1.00  0.00           H 
ATOM   3629  HD3 ILE B 541      85.180  91.210  72.670  1.00  0.00           H 
ATOM   3630  C   ILE B 541      83.350  86.810  71.140  1.00  0.00           C 
ATOM   3631  O   ILE B 541      82.900  87.380  70.150  1.00  0.00           O 
ATOM   3632  N   ASP B 542      82.560  86.410  72.210  1.00  0.00           N 
ATOM   3633  HN  ASP B 542      83.030  85.960  72.960  1.00  0.00           H 
ATOM   3634  CA  ASP B 542      81.110  86.600  72.370  1.00  0.00           C 
ATOM   3635  HA  ASP B 542      80.640  86.190  71.490  1.00  0.00           H 
ATOM   3636  CB  ASP B 542      80.430  85.850  73.560  1.00  0.00           C 
ATOM   3637  HB1 ASP B 542      80.810  86.150  74.560  1.00  0.00           H 
ATOM   3638  HB2 ASP B 542      79.350  86.100  73.630  1.00  0.00           H 
ATOM   3639  CG  ASP B 542      80.620  84.410  73.360  1.00  0.00           C 
ATOM   3640  OD1 ASP B 542      80.680  83.950  72.190  1.00  0.00           O 
ATOM   3641  OD2 ASP B 542      80.700  83.660  74.380  1.00  0.00           O 
ATOM   3642  C   ASP B 542      80.780  88.070  72.450  1.00  0.00           C 
ATOM   3643  O   ASP B 542      81.550  88.870  72.980  1.00  0.00           O 
ATOM   3644  N   GLY B 543      79.630  88.500  71.960  1.00  0.00           N 
ATOM   3645  HN  GLY B 543      79.020  87.910  71.430  1.00  0.00           H 
ATOM   3646  CA  GLY B 543      78.950  89.650  72.450  1.00  0.00           C 
ATOM   3647  HA1 GLY B 543      79.280  90.410  71.750  1.00  0.00           H 
ATOM   3648  HA2 GLY B 543      77.900  89.480  72.270  1.00  0.00           H 
ATOM   3649  C   GLY B 543      78.950  89.900  73.990  1.00  0.00           C 
ATOM   3650  O   GLY B 543      78.580  89.000  74.810  1.00  0.00           O 
ATOM   3651  N   PRO B 544      79.430  91.070  74.470  1.00  0.00           N 
ATOM   3652  CD  PRO B 544      79.990  92.180  73.710  1.00  0.00           C 
ATOM   3653  HD1 PRO B 544      79.100  92.590  73.200  1.00  0.00           H 
ATOM   3654  HD2 PRO B 544      80.730  91.850  72.950  1.00  0.00           H 
ATOM   3655  CA  PRO B 544      79.400  91.460  75.900  1.00  0.00           C 
ATOM   3656  HA  PRO B 544      80.100  90.750  76.310  1.00  0.00           H 
ATOM   3657  CB  PRO B 544      79.860  92.900  76.010  1.00  0.00           C 
ATOM   3658  HB1 PRO B 544      78.980  93.580  76.000  1.00  0.00           H 
ATOM   3659  HB2 PRO B 544      80.510  93.210  76.860  1.00  0.00           H 
ATOM   3660  CG  PRO B 544      80.590  93.160  74.700  1.00  0.00           C 
ATOM   3661  HG1 PRO B 544      80.500  94.210  74.340  1.00  0.00           H 
ATOM   3662  HG2 PRO B 544      81.680  93.090  74.930  1.00  0.00           H 
ATOM   3663  C   PRO B 544      78.040  91.250  76.640  1.00  0.00           C 
ATOM   3664  O   PRO B 544      77.070  91.860  76.190  1.00  0.00           O 
ATOM   3665  N   ALA B 545      77.880  90.450  77.700  1.00  0.00           N 
ATOM   3666  HN  ALA B 545      78.600  89.850  78.040  1.00  0.00           H 
ATOM   3667  CA  ALA B 545      76.550  90.040  78.230  1.00  0.00           C 
ATOM   3668  HA  ALA B 545      75.900  90.900  78.140  1.00  0.00           H 
ATOM   3669  CB  ALA B 545      75.940  88.940  77.280  1.00  0.00           C 
ATOM   3670  HB1 ALA B 545      75.140  88.390  77.820  1.00  0.00           H 
ATOM   3671  HB2 ALA B 545      75.590  89.340  76.300  1.00  0.00           H 
ATOM   3672  HB3 ALA B 545      76.720  88.200  77.030  1.00  0.00           H 
ATOM   3673  C   ALA B 545      76.690  89.670  79.630  1.00  0.00           C 
ATOM   3674  O   ALA B 545      77.740  89.180  80.110  1.00  0.00           O 
ATOM   3675  N   ASN B 546      75.650  90.040  80.410  1.00  0.00           N 
ATOM   3676  HN  ASN B 546      74.800  90.380  80.010  1.00  0.00           H 
ATOM   3677  CA  ASN B 546      75.590  89.670  81.830  1.00  0.00           C 
ATOM   3678  HA  ASN B 546      76.360  88.930  81.980  1.00  0.00           H 
ATOM   3679  CB  ASN B 546      75.900  90.950  82.760  1.00  0.00           C 
ATOM   3680  HB1 ASN B 546      76.760  91.510  82.340  1.00  0.00           H 
ATOM   3681  HB2 ASN B 546      75.020  91.630  82.680  1.00  0.00           H 
ATOM   3682  CG  ASN B 546      76.150  90.720  84.220  1.00  0.00           C 
ATOM   3683  OD1 ASN B 546      75.270  90.130  84.840  1.00  0.00           O 
ATOM   3684  ND2 ASN B 546      77.160  91.290  84.840  1.00  0.00           N 
ATOM   3685 1HD2 ASN B 546      77.900  91.690  84.300  1.00  0.00           H 
ATOM   3686 2HD2 ASN B 546      77.320  91.150  85.820  1.00  0.00           H 
ATOM   3687  C   ASN B 546      74.280  88.990  82.120  1.00  0.00           C 
ATOM   3688  O   ASN B 546      74.260  87.830  82.490  1.00  0.00           O 
ATOM   3689  N   TYR B 547      73.120  89.770  81.990  1.00  0.00           N 
ATOM   3690  HN  TYR B 547      73.200  90.680  81.600  1.00  0.00           H 
ATOM   3691  CA  TYR B 547      71.770  89.330  82.150  1.00  0.00           C 
ATOM   3692  HA  TYR B 547      71.130  89.960  81.550  1.00  0.00           H 
ATOM   3693  CB  TYR B 547      71.430  87.890  81.660  1.00  0.00           C 
ATOM   3694  HB1 TYR B 547      71.860  87.100  82.310  1.00  0.00           H 
ATOM   3695  HB2 TYR B 547      70.320  87.840  81.670  1.00  0.00           H 
ATOM   3696  CG  TYR B 547      71.830  87.720  80.220  1.00  0.00           C 
ATOM   3697  CD1 TYR B 547      71.080  88.330  79.130  1.00  0.00           C 
ATOM   3698  HD1 TYR B 547      70.270  88.900  79.560  1.00  0.00           H 
ATOM   3699  CE1 TYR B 547      71.240  87.980  77.820  1.00  0.00           C 
ATOM   3700  HE1 TYR B 547      70.610  88.440  77.070  1.00  0.00           H 
ATOM   3701  CZ  TYR B 547      72.250  87.100  77.440  1.00  0.00           C 
ATOM   3702  OH  TYR B 547      72.280  86.670  76.120  1.00  0.00           O 
ATOM   3703  HH  TYR B 547      71.770  87.280  75.590  1.00  0.00           H 
ATOM   3704  CD2 TYR B 547      72.840  86.790  79.810  1.00  0.00           C 
ATOM   3705  HD2 TYR B 547      73.330  86.230  80.590  1.00  0.00           H 
ATOM   3706  CE2 TYR B 547      73.040  86.500  78.430  1.00  0.00           C 
ATOM   3707  HE2 TYR B 547      73.800  85.770  78.210  1.00  0.00           H 
ATOM   3708  C   TYR B 547      71.350  89.580  83.570  1.00  0.00           C 
ATOM   3709  O   TYR B 547      70.210  89.860  83.910  1.00  0.00           O 
ATOM   3710  N   ASN B 548      72.240  89.490  84.560  1.00  0.00           N 
ATOM   3711  HN  ASN B 548      73.210  89.310  84.390  1.00  0.00           H 
ATOM   3712  CA  ASN B 548      71.860  89.750  85.930  1.00  0.00           C 
ATOM   3713  HA  ASN B 548      70.860  89.410  86.140  1.00  0.00           H 
ATOM   3714  CB  ASN B 548      72.840  89.010  86.870  1.00  0.00           C 
ATOM   3715  HB1 ASN B 548      73.880  89.400  86.780  1.00  0.00           H 
ATOM   3716  HB2 ASN B 548      72.480  89.110  87.920  1.00  0.00           H 
ATOM   3717  CG  ASN B 548      72.720  87.450  86.550  1.00  0.00           C 
ATOM   3718  OD1 ASN B 548      71.740  86.800  86.930  1.00  0.00           O 
ATOM   3719  ND2 ASN B 548      73.760  86.840  85.970  1.00  0.00           N 
ATOM   3720 1HD2 ASN B 548      74.550  87.340  85.610  1.00  0.00           H 
ATOM   3721 2HD2 ASN B 548      73.850  85.850  85.910  1.00  0.00           H 
ATOM   3722  C   ASN B 548      71.920  91.230  86.340  1.00  0.00           C 
ATOM   3723  O   ASN B 548      72.300  91.540  87.440  1.00  0.00           O 
ATOM   3724  N   VAL B 549      71.680  92.200  85.430  1.00  0.00           N 
ATOM   3725  HN  VAL B 549      71.490  92.000  84.470  1.00  0.00           H 
ATOM   3726  CA  VAL B 549      72.110  93.580  85.580  1.00  0.00           C 
ATOM   3727  HA  VAL B 549      71.430  93.960  86.330  1.00  0.00           H 
ATOM   3728  CB  VAL B 549      73.610  93.820  85.880  1.00  0.00           C 
ATOM   3729  HB  VAL B 549      74.100  92.890  86.240  1.00  0.00           H 
ATOM   3730  CG1 VAL B 549      74.440  94.240  84.660  1.00  0.00           C 
ATOM   3731 1HG1 VAL B 549      75.510  93.970  84.820  1.00  0.00           H 
ATOM   3732 2HG1 VAL B 549      74.160  93.880  83.650  1.00  0.00           H 
ATOM   3733 3HG1 VAL B 549      74.400  95.350  84.560  1.00  0.00           H 
ATOM   3734  CG2 VAL B 549      73.670  94.970  86.890  1.00  0.00           C 
ATOM   3735 1HG2 VAL B 549      74.730  95.140  87.180  1.00  0.00           H 
ATOM   3736 2HG2 VAL B 549      73.170  95.910  86.560  1.00  0.00           H 
ATOM   3737 3HG2 VAL B 549      73.040  94.740  87.780  1.00  0.00           H 
ATOM   3738  C   VAL B 549      71.670  94.260  84.310  1.00  0.00           C 
ATOM   3739  O   VAL B 549      71.860  93.820  83.190  1.00  0.00           O 
ATOM   3740  N   ASP B 550      71.000  95.400  84.450  1.00  0.00           N 
ATOM   3741  HN  ASP B 550      70.900  95.770  85.370  1.00  0.00           H 
ATOM   3742  CA  ASP B 550      70.420  96.140  83.370  1.00  0.00           C 
ATOM   3743  HA  ASP B 550      70.000  95.420  82.680  1.00  0.00           H 
ATOM   3744  CB  ASP B 550      69.220  97.020  83.990  1.00  0.00           C 
ATOM   3745  HB1 ASP B 550      69.620  97.580  84.860  1.00  0.00           H 
ATOM   3746  HB2 ASP B 550      68.840  97.620  83.130  1.00  0.00           H 
ATOM   3747  CG  ASP B 550      68.130  96.080  84.420  1.00  0.00           C 
ATOM   3748  OD1 ASP B 550      68.000  94.970  83.870  1.00  0.00           O 
ATOM   3749  OD2 ASP B 550      67.300  96.510  85.270  1.00  0.00           O 
ATOM   3750  C   ASP B 550      71.400  96.980  82.510  1.00  0.00           C 
ATOM   3751  O   ASP B 550      71.880  97.990  82.970  1.00  0.00           O 
ATOM   3752  N   LEU B 551      71.720  96.530  81.280  1.00  0.00           N 
ATOM   3753  HN  LEU B 551      71.390  95.660  80.930  1.00  0.00           H 
ATOM   3754  CA  LEU B 551      72.620  97.100  80.440  1.00  0.00           C 
ATOM   3755  HA  LEU B 551      73.480  97.340  81.050  1.00  0.00           H 
ATOM   3756  CB  LEU B 551      73.020  96.140  79.230  1.00  0.00           C 
ATOM   3757  HB1 LEU B 551      72.100  96.090  78.600  1.00  0.00           H 
ATOM   3758  HB2 LEU B 551      73.850  96.680  78.730  1.00  0.00           H 
ATOM   3759  CG  LEU B 551      73.460  94.680  79.530  1.00  0.00           C 
ATOM   3760  HG  LEU B 551      72.650  94.090  80.010  1.00  0.00           H 
ATOM   3761  CD1 LEU B 551      73.890  93.820  78.300  1.00  0.00           C 
ATOM   3762 1HD1 LEU B 551      74.440  92.900  78.610  1.00  0.00           H 
ATOM   3763 2HD1 LEU B 551      73.090  93.680  77.550  1.00  0.00           H 
ATOM   3764 3HD1 LEU B 551      74.700  94.390  77.810  1.00  0.00           H 
ATOM   3765  CD2 LEU B 551      74.600  94.790  80.590  1.00  0.00           C 
ATOM   3766 1HD2 LEU B 551      75.180  93.840  80.660  1.00  0.00           H 
ATOM   3767 2HD2 LEU B 551      75.370  95.520  80.260  1.00  0.00           H 
ATOM   3768 3HD2 LEU B 551      74.250  95.000  81.620  1.00  0.00           H 
ATOM   3769  C   LEU B 551      72.060  98.420  79.850  1.00  0.00           C 
ATOM   3770  O   LEU B 551      70.930  98.390  79.420  1.00  0.00           O 
ATOM   3771  N   PRO B 552      72.800  99.580  79.720  1.00  0.00           N 
ATOM   3772  CD  PRO B 552      74.160  99.740  80.300  1.00  0.00           C 
ATOM   3773  HD1 PRO B 552      74.810  99.280  79.530  1.00  0.00           H 
ATOM   3774  HD2 PRO B 552      74.240  99.410  81.360  1.00  0.00           H 
ATOM   3775  CA  PRO B 552      72.460 100.690  78.920  1.00  0.00           C 
ATOM   3776  HA  PRO B 552      71.650 101.180  79.440  1.00  0.00           H 
ATOM   3777  CB  PRO B 552      73.700 101.610  78.960  1.00  0.00           C 
ATOM   3778  HB1 PRO B 552      74.280 101.150  78.130  1.00  0.00           H 
ATOM   3779  HB2 PRO B 552      73.390 102.660  78.770  1.00  0.00           H 
ATOM   3780  CG  PRO B 552      74.340 101.270  80.230  1.00  0.00           C 
ATOM   3781  HG1 PRO B 552      75.380 101.650  80.190  1.00  0.00           H 
ATOM   3782  HG2 PRO B 552      73.810 101.590  81.160  1.00  0.00           H 
ATOM   3783  C   PRO B 552      71.860 100.410  77.600  1.00  0.00           C 
ATOM   3784  O   PRO B 552      72.600  99.950  76.730  1.00  0.00           O 
ATOM   3785  N   PHE B 553      70.540 100.690  77.310  1.00  0.00           N 
ATOM   3786  HN  PHE B 553      69.990 101.070  78.050  1.00  0.00           H 
ATOM   3787  CA  PHE B 553      69.770 100.410  76.150  1.00  0.00           C 
ATOM   3788  HA  PHE B 553      69.700  99.330  76.100  1.00  0.00           H 
ATOM   3789  CB  PHE B 553      68.350 101.040  76.310  1.00  0.00           C 
ATOM   3790  HB1 PHE B 553      67.610 100.610  75.600  1.00  0.00           H 
ATOM   3791  HB2 PHE B 553      67.870 100.790  77.280  1.00  0.00           H 
ATOM   3792  CG  PHE B 553      68.260 102.490  76.070  1.00  0.00           C 
ATOM   3793  CD1 PHE B 553      68.450 103.530  77.060  1.00  0.00           C 
ATOM   3794  HD1 PHE B 553      68.580 103.240  78.090  1.00  0.00           H 
ATOM   3795  CE1 PHE B 553      68.440 104.910  76.710  1.00  0.00           C 
ATOM   3796  HE1 PHE B 553      68.650 105.640  77.470  1.00  0.00           H 
ATOM   3797  CZ  PHE B 553      68.320 105.320  75.350  1.00  0.00           C 
ATOM   3798  HZ  PHE B 553      68.210 106.360  75.080  1.00  0.00           H 
ATOM   3799  CD2 PHE B 553      68.010 102.960  74.770  1.00  0.00           C 
ATOM   3800  HD2 PHE B 553      68.020 102.220  73.980  1.00  0.00           H 
ATOM   3801  CE2 PHE B 553      68.010 104.260  74.410  1.00  0.00           C 
ATOM   3802  HE2 PHE B 553      68.010 104.580  73.380  1.00  0.00           H 
ATOM   3803  C   PHE B 553      70.400 100.900  74.870  1.00  0.00           C 
ATOM   3804  O   PHE B 553      70.220 100.360  73.770  1.00  0.00           O 
ATOM   3805  N   MET B 554      71.170 102.000  74.970  1.00  0.00           N 
ATOM   3806  HN  MET B 554      71.280 102.490  75.830  1.00  0.00           H 
ATOM   3807  CA  MET B 554      72.010 102.500  73.890  1.00  0.00           C 
ATOM   3808  HA  MET B 554      71.370 102.650  73.040  1.00  0.00           H 
ATOM   3809  CB  MET B 554      72.710 103.810  74.370  1.00  0.00           C 
ATOM   3810  HB1 MET B 554      72.010 104.380  75.030  1.00  0.00           H 
ATOM   3811  HB2 MET B 554      73.600 103.580  75.000  1.00  0.00           H 
ATOM   3812  CG  MET B 554      73.200 104.580  73.200  1.00  0.00           C 
ATOM   3813  HG1 MET B 554      73.780 105.460  73.560  1.00  0.00           H 
ATOM   3814  HG2 MET B 554      74.020 104.050  72.670  1.00  0.00           H 
ATOM   3815  SD  MET B 554      71.820 105.130  72.120  1.00  0.00           S 
ATOM   3816  CE  MET B 554      72.710 105.780  70.690  1.00  0.00           C 
ATOM   3817  HE1 MET B 554      73.160 106.780  70.890  1.00  0.00           H 
ATOM   3818  HE2 MET B 554      73.550 105.200  70.250  1.00  0.00           H 
ATOM   3819  HE3 MET B 554      72.020 105.840  69.820  1.00  0.00           H 
ATOM   3820  C   MET B 554      73.070 101.470  73.330  1.00  0.00           C 
ATOM   3821  O   MET B 554      73.350 101.450  72.120  1.00  0.00           O 
ATOM   3822  N   TYR B 555      73.600 100.620  74.250  1.00  0.00           N 
ATOM   3823  HN  TYR B 555      73.250 100.540  75.180  1.00  0.00           H 
ATOM   3824  CA  TYR B 555      74.520  99.590  73.780  1.00  0.00           C 
ATOM   3825  HA  TYR B 555      75.400 100.070  73.380  1.00  0.00           H 
ATOM   3826  CB  TYR B 555      75.090  98.750  75.030  1.00  0.00           C 
ATOM   3827  HB1 TYR B 555      76.030  99.230  75.380  1.00  0.00           H 
ATOM   3828  HB2 TYR B 555      74.350  98.780  75.860  1.00  0.00           H 
ATOM   3829  CG  TYR B 555      75.540  97.370  74.710  1.00  0.00           C 
ATOM   3830  CD1 TYR B 555      76.710  97.100  74.030  1.00  0.00           C 
ATOM   3831  HD1 TYR B 555      77.290  97.900  73.610  1.00  0.00           H 
ATOM   3832  CE1 TYR B 555      77.250  95.780  73.940  1.00  0.00           C 
ATOM   3833  HE1 TYR B 555      78.130  95.550  73.360  1.00  0.00           H 
ATOM   3834  CZ  TYR B 555      76.480  94.710  74.350  1.00  0.00           C 
ATOM   3835  OH  TYR B 555      76.880  93.450  73.940  1.00  0.00           O 
ATOM   3836  HH  TYR B 555      76.380  92.820  74.470  1.00  0.00           H 
ATOM   3837  CD2 TYR B 555      74.710  96.230  75.010  1.00  0.00           C 
ATOM   3838  HD2 TYR B 555      73.780  96.390  75.540  1.00  0.00           H 
ATOM   3839  CE2 TYR B 555      75.160  94.950  74.830  1.00  0.00           C 
ATOM   3840  HE2 TYR B 555      74.550  94.100  75.100  1.00  0.00           H 
ATOM   3841  C   TYR B 555      73.870  98.520  72.820  1.00  0.00           C 
ATOM   3842  O   TYR B 555      74.570  98.050  71.940  1.00  0.00           O 
ATOM   3843  N   SER B 556      72.640  98.060  73.080  1.00  0.00           N 
ATOM   3844  HN  SER B 556      72.230  98.230  73.970  1.00  0.00           H 
ATOM   3845  CA  SER B 556      71.870  97.210  72.230  1.00  0.00           C 
ATOM   3846  HA  SER B 556      72.370  96.260  72.100  1.00  0.00           H 
ATOM   3847  CB  SER B 556      70.550  96.770  72.860  1.00  0.00           C 
ATOM   3848  HB1 SER B 556      69.990  97.720  72.950  1.00  0.00           H 
ATOM   3849  HB2 SER B 556      69.990  96.090  72.170  1.00  0.00           H 
ATOM   3850  OG  SER B 556      70.750  96.050  74.130  1.00  0.00           O 
ATOM   3851  HG1 SER B 556      71.110  95.180  73.920  1.00  0.00           H 
ATOM   3852  C   SER B 556      71.680  97.760  70.820  1.00  0.00           C 
ATOM   3853  O   SER B 556      71.900  97.010  69.870  1.00  0.00           O 
ATOM   3854  N   ILE B 557      71.240  99.020  70.690  1.00  0.00           N 
ATOM   3855  HN  ILE B 557      71.110  99.530  71.540  1.00  0.00           H 
ATOM   3856  CA  ILE B 557      71.140  99.810  69.480  1.00  0.00           C 
ATOM   3857  HA  ILE B 557      70.480  99.320  68.770  1.00  0.00           H 
ATOM   3858  CB  ILE B 557      70.580 101.280  69.710  1.00  0.00           C 
ATOM   3859  HB  ILE B 557      71.270 101.910  70.310  1.00  0.00           H 
ATOM   3860  CG2 ILE B 557      70.490 101.980  68.360  1.00  0.00           C 
ATOM   3861 1HG2 ILE B 557      69.980 102.960  68.510  1.00  0.00           H 
ATOM   3862 2HG2 ILE B 557      71.540 102.070  68.010  1.00  0.00           H 
ATOM   3863 3HG2 ILE B 557      69.980 101.360  67.600  1.00  0.00           H 
ATOM   3864  CG1 ILE B 557      69.240 101.180  70.470  1.00  0.00           C 
ATOM   3865 1HG1 ILE B 557      68.550 100.640  69.790  1.00  0.00           H 
ATOM   3866 2HG1 ILE B 557      69.390 100.510  71.340  1.00  0.00           H 
ATOM   3867  CD  ILE B 557      68.680 102.510  71.030  1.00  0.00           C 
ATOM   3868  HD1 ILE B 557      68.250 103.100  70.190  1.00  0.00           H 
ATOM   3869  HD2 ILE B 557      67.840 102.270  71.720  1.00  0.00           H 
ATOM   3870  HD3 ILE B 557      69.490 103.090  71.520  1.00  0.00           H 
ATOM   3871  C   ILE B 557      72.510  99.830  68.760  1.00  0.00           C 
ATOM   3872  O   ILE B 557      72.620  99.630  67.550  1.00  0.00           O 
ATOM   3873  N   THR B 558      73.560 100.110  69.480  1.00  0.00           N 
ATOM   3874  HN  THR B 558      73.420 100.350  70.440  1.00  0.00           H 
ATOM   3875  CA  THR B 558      74.890 100.290  69.010  1.00  0.00           C 
ATOM   3876  HA  THR B 558      74.730 100.930  68.150  1.00  0.00           H 
ATOM   3877  CB  THR B 558      75.820 100.840  70.040  1.00  0.00           C 
ATOM   3878  HB  THR B 558      75.860 100.240  70.980  1.00  0.00           H 
ATOM   3879  OG1 THR B 558      75.320 102.070  70.510  1.00  0.00           O 
ATOM   3880  HG1 THR B 558      74.710 101.830  71.210  1.00  0.00           H 
ATOM   3881  CG2 THR B 558      77.220 101.190  69.520  1.00  0.00           C 
ATOM   3882 1HG2 THR B 558      77.860 101.450  70.390  1.00  0.00           H 
ATOM   3883 2HG2 THR B 558      77.670 100.320  68.990  1.00  0.00           H 
ATOM   3884 3HG2 THR B 558      77.110 102.140  68.960  1.00  0.00           H 
ATOM   3885  C   THR B 558      75.450  98.930  68.460  1.00  0.00           C 
ATOM   3886  O   THR B 558      76.080  98.900  67.390  1.00  0.00           O 
ATOM   3887  N   TYR B 559      75.220  97.810  69.200  1.00  0.00           N 
ATOM   3888  HN  TYR B 559      74.900  97.900  70.140  1.00  0.00           H 
ATOM   3889  CA  TYR B 559      75.750  96.530  68.790  1.00  0.00           C 
ATOM   3890  HA  TYR B 559      76.620  96.520  68.160  1.00  0.00           H 
ATOM   3891  CB  TYR B 559      75.900  95.630  70.080  1.00  0.00           C 
ATOM   3892  HB1 TYR B 559      76.570  96.190  70.780  1.00  0.00           H 
ATOM   3893  HB2 TYR B 559      74.970  95.580  70.690  1.00  0.00           H 
ATOM   3894  CG  TYR B 559      76.550  94.340  69.850  1.00  0.00           C 
ATOM   3895  CD1 TYR B 559      77.650  94.250  69.030  1.00  0.00           C 
ATOM   3896  HD1 TYR B 559      78.070  95.140  68.580  1.00  0.00           H 
ATOM   3897  CE1 TYR B 559      78.280  93.080  68.700  1.00  0.00           C 
ATOM   3898  HE1 TYR B 559      79.040  93.040  67.940  1.00  0.00           H 
ATOM   3899  CZ  TYR B 559      77.950  91.930  69.350  1.00  0.00           C 
ATOM   3900  OH  TYR B 559      78.660  90.680  69.270  1.00  0.00           O 
ATOM   3901  HH  TYR B 559      78.150  89.990  69.700  1.00  0.00           H 
ATOM   3902  CD2 TYR B 559      76.110  93.130  70.400  1.00  0.00           C 
ATOM   3903  HD2 TYR B 559      75.220  93.090  71.020  1.00  0.00           H 
ATOM   3904  CE2 TYR B 559      76.760  91.930  70.140  1.00  0.00           C 
ATOM   3905  HE2 TYR B 559      76.280  91.030  70.510  1.00  0.00           H 
ATOM   3906  C   TYR B 559      74.890  95.810  67.740  1.00  0.00           C 
ATOM   3907  O   TYR B 559      75.480  95.110  66.900  1.00  0.00           O 
ATOM   3908  N   ALA B 560      73.600  96.040  67.640  1.00  0.00           N 
ATOM   3909  HN  ALA B 560      73.060  96.500  68.340  1.00  0.00           H 
ATOM   3910  CA  ALA B 560      72.730  95.620  66.550  1.00  0.00           C 
ATOM   3911  HA  ALA B 560      72.650  94.540  66.580  1.00  0.00           H 
ATOM   3912  CB  ALA B 560      71.410  96.310  66.730  1.00  0.00           C 
ATOM   3913  HB1 ALA B 560      70.710  96.140  65.890  1.00  0.00           H 
ATOM   3914  HB2 ALA B 560      70.890  95.960  67.640  1.00  0.00           H 
ATOM   3915  HB3 ALA B 560      71.430  97.410  66.890  1.00  0.00           H 
ATOM   3916  C   ALA B 560      73.330  96.130  65.220  1.00  0.00           C 
ATOM   3917  O   ALA B 560      73.490  95.420  64.230  1.00  0.00           O 
ATOM   3918  N   ALA B 561      73.730  97.440  65.270  1.00  0.00           N 
ATOM   3919  HN  ALA B 561      73.630  97.990  66.090  1.00  0.00           H 
ATOM   3920  CA  ALA B 561      74.230  98.160  64.160  1.00  0.00           C 
ATOM   3921  HA  ALA B 561      73.500  98.040  63.380  1.00  0.00           H 
ATOM   3922  CB  ALA B 561      74.460  99.670  64.550  1.00  0.00           C 
ATOM   3923  HB1 ALA B 561      73.470 100.100  64.830  1.00  0.00           H 
ATOM   3924  HB2 ALA B 561      75.180  99.740  65.400  1.00  0.00           H 
ATOM   3925  HB3 ALA B 561      74.890 100.290  63.730  1.00  0.00           H 
ATOM   3926  C   ALA B 561      75.580  97.590  63.780  1.00  0.00           C 
ATOM   3927  O   ALA B 561      75.980  97.470  62.620  1.00  0.00           O 
ATOM   3928  N   PHE B 562      76.420  97.380  64.720  1.00  0.00           N 
ATOM   3929  HN  PHE B 562      75.900  97.440  65.570  1.00  0.00           H 
ATOM   3930  CA  PHE B 562      77.850  97.010  64.630  1.00  0.00           C 
ATOM   3931  HA  PHE B 562      78.190  97.730  63.900  1.00  0.00           H 
ATOM   3932  CB  PHE B 562      78.630  97.340  65.930  1.00  0.00           C 
ATOM   3933  HB1 PHE B 562      78.600  98.430  66.130  1.00  0.00           H 
ATOM   3934  HB2 PHE B 562      78.190  96.830  66.820  1.00  0.00           H 
ATOM   3935  CG  PHE B 562      80.080  96.850  65.870  1.00  0.00           C 
ATOM   3936  CD1 PHE B 562      81.120  97.770  65.480  1.00  0.00           C 
ATOM   3937  HD1 PHE B 562      80.900  98.820  65.320  1.00  0.00           H 
ATOM   3938  CE1 PHE B 562      82.470  97.280  65.320  1.00  0.00           C 
ATOM   3939  HE1 PHE B 562      83.260  97.950  65.010  1.00  0.00           H 
ATOM   3940  CZ  PHE B 562      82.730  95.970  65.610  1.00  0.00           C 
ATOM   3941  HZ  PHE B 562      83.770  95.670  65.640  1.00  0.00           H 
ATOM   3942  CD2 PHE B 562      80.410  95.480  66.200  1.00  0.00           C 
ATOM   3943  HD2 PHE B 562      79.620  94.860  66.590  1.00  0.00           H 
ATOM   3944  CE2 PHE B 562      81.720  95.120  65.970  1.00  0.00           C 
ATOM   3945  HE2 PHE B 562      82.090  94.120  66.140  1.00  0.00           H 
ATOM   3946  C   PHE B 562      78.030  95.610  64.020  1.00  0.00           C 
ATOM   3947  O   PHE B 562      78.650  95.510  62.930  1.00  0.00           O 
ATOM   3948  N   ALA B 563      77.320  94.520  64.540  1.00  0.00           N 
ATOM   3949  HN  ALA B 563      76.770  94.560  65.370  1.00  0.00           H 
ATOM   3950  CA  ALA B 563      77.240  93.230  63.960  1.00  0.00           C 
ATOM   3951  HA  ALA B 563      78.230  92.800  63.990  1.00  0.00           H 
ATOM   3952  CB  ALA B 563      76.230  92.510  64.860  1.00  0.00           C 
ATOM   3953  HB1 ALA B 563      76.320  91.420  64.670  1.00  0.00           H 
ATOM   3954  HB2 ALA B 563      76.540  92.590  65.920  1.00  0.00           H 
ATOM   3955  HB3 ALA B 563      75.170  92.830  64.740  1.00  0.00           H 
ATOM   3956  C   ALA B 563      76.720  93.300  62.540  1.00  0.00           C 
ATOM   3957  O   ALA B 563      77.220  92.520  61.720  1.00  0.00           O 
ATOM   3958  N   ILE B 564      75.760  94.150  62.180  1.00  0.00           N 
ATOM   3959  HN  ILE B 564      75.240  94.700  62.820  1.00  0.00           H 
ATOM   3960  CA  ILE B 564      75.460  94.310  60.780  1.00  0.00           C 
ATOM   3961  HA  ILE B 564      75.180  93.320  60.450  1.00  0.00           H 
ATOM   3962  CB  ILE B 564      74.110  95.130  60.730  1.00  0.00           C 
ATOM   3963  HB  ILE B 564      74.290  95.980  61.430  1.00  0.00           H 
ATOM   3964  CG2 ILE B 564      73.870  95.760  59.320  1.00  0.00           C 
ATOM   3965 1HG2 ILE B 564      72.820  96.120  59.260  1.00  0.00           H 
ATOM   3966 2HG2 ILE B 564      74.580  96.540  58.970  1.00  0.00           H 
ATOM   3967 3HG2 ILE B 564      73.920  94.990  58.520  1.00  0.00           H 
ATOM   3968  CG1 ILE B 564      72.900  94.250  61.200  1.00  0.00           C 
ATOM   3969 1HG1 ILE B 564      72.650  93.610  60.320  1.00  0.00           H 
ATOM   3970 2HG1 ILE B 564      73.150  93.670  62.110  1.00  0.00           H 
ATOM   3971  CD  ILE B 564      71.690  95.160  61.600  1.00  0.00           C 
ATOM   3972  HD1 ILE B 564      71.800  95.590  62.620  1.00  0.00           H 
ATOM   3973  HD2 ILE B 564      71.520  95.980  60.870  1.00  0.00           H 
ATOM   3974  HD3 ILE B 564      70.790  94.510  61.530  1.00  0.00           H 
ATOM   3975  C   ILE B 564      76.590  94.830  59.870  1.00  0.00           C 
ATOM   3976  O   ILE B 564      76.990  94.140  58.950  1.00  0.00           O 
ATOM   3977  N   ILE B 565      77.130  96.000  60.250  1.00  0.00           N 
ATOM   3978  HN  ILE B 565      76.610  96.510  60.930  1.00  0.00           H 
ATOM   3979  CA  ILE B 565      78.240  96.570  59.570  1.00  0.00           C 
ATOM   3980  HA  ILE B 565      77.910  96.730  58.560  1.00  0.00           H 
ATOM   3981  CB  ILE B 565      78.570  97.980  60.100  1.00  0.00           C 
ATOM   3982  HB  ILE B 565      78.690  97.990  61.200  1.00  0.00           H 
ATOM   3983  CG2 ILE B 565      79.850  98.520  59.420  1.00  0.00           C 
ATOM   3984 1HG2 ILE B 565      80.020  99.570  59.730  1.00  0.00           H 
ATOM   3985 2HG2 ILE B 565      80.740  97.870  59.590  1.00  0.00           H 
ATOM   3986 3HG2 ILE B 565      79.750  98.540  58.310  1.00  0.00           H 
ATOM   3987  CG1 ILE B 565      77.400  99.020  59.870  1.00  0.00           C 
ATOM   3988 1HG1 ILE B 565      77.420  99.300  58.790  1.00  0.00           H 
ATOM   3989 2HG1 ILE B 565      76.480  98.450  60.120  1.00  0.00           H 
ATOM   3990  CD  ILE B 565      77.590 100.260  60.770  1.00  0.00           C 
ATOM   3991  HD1 ILE B 565      78.490 100.860  60.520  1.00  0.00           H 
ATOM   3992  HD2 ILE B 565      76.640 100.800  60.580  1.00  0.00           H 
ATOM   3993  HD3 ILE B 565      77.560  99.950  61.840  1.00  0.00           H 
ATOM   3994  C   ILE B 565      79.460  95.650  59.490  1.00  0.00           C 
ATOM   3995  O   ILE B 565      80.120  95.440  58.440  1.00  0.00           O 
ATOM   3996  N   ALA B 566      79.790  94.940  60.560  1.00  0.00           N 
ATOM   3997  HN  ALA B 566      79.370  95.170  61.430  1.00  0.00           H 
ATOM   3998  CA  ALA B 566      80.880  93.910  60.410  1.00  0.00           C 
ATOM   3999  HA  ALA B 566      81.690  94.310  59.810  1.00  0.00           H 
ATOM   4000  CB  ALA B 566      81.360  93.470  61.820  1.00  0.00           C 
ATOM   4001  HB1 ALA B 566      82.350  92.970  61.800  1.00  0.00           H 
ATOM   4002  HB2 ALA B 566      81.600  94.380  62.420  1.00  0.00           H 
ATOM   4003  HB3 ALA B 566      80.660  92.870  62.450  1.00  0.00           H 
ATOM   4004  C   ALA B 566      80.560  92.710  59.490  1.00  0.00           C 
ATOM   4005  O   ALA B 566      81.330  92.450  58.570  1.00  0.00           O 
ATOM   4006  N   THR B 567      79.420  92.080  59.530  1.00  0.00           N 
ATOM   4007  HN  THR B 567      78.750  92.340  60.230  1.00  0.00           H 
ATOM   4008  CA  THR B 567      78.960  91.030  58.660  1.00  0.00           C 
ATOM   4009  HA  THR B 567      79.720  90.270  58.710  1.00  0.00           H 
ATOM   4010  CB  THR B 567      77.590  90.490  59.000  1.00  0.00           C 
ATOM   4011  HB  THR B 567      76.910  91.370  58.920  1.00  0.00           H 
ATOM   4012  OG1 THR B 567      77.550  90.090  60.350  1.00  0.00           O 
ATOM   4013  HG1 THR B 567      77.630  90.850  60.940  1.00  0.00           H 
ATOM   4014  CG2 THR B 567      77.090  89.270  58.120  1.00  0.00           C 
ATOM   4015 1HG2 THR B 567      76.060  89.000  58.440  1.00  0.00           H 
ATOM   4016 2HG2 THR B 567      77.050  89.520  57.040  1.00  0.00           H 
ATOM   4017 3HG2 THR B 567      77.770  88.430  58.360  1.00  0.00           H 
ATOM   4018  C   THR B 567      78.910  91.540  57.240  1.00  0.00           C 
ATOM   4019  O   THR B 567      79.380  90.840  56.350  1.00  0.00           O 
ATOM   4020  N   LEU B 568      78.380  92.710  56.950  1.00  0.00           N 
ATOM   4021  HN  LEU B 568      77.820  93.180  57.630  1.00  0.00           H 
ATOM   4022  CA  LEU B 568      78.360  93.230  55.580  1.00  0.00           C 
ATOM   4023  HA  LEU B 568      77.820  92.430  55.110  1.00  0.00           H 
ATOM   4024  CB  LEU B 568      77.580  94.620  55.550  1.00  0.00           C 
ATOM   4025  HB1 LEU B 568      78.030  95.310  56.290  1.00  0.00           H 
ATOM   4026  HB2 LEU B 568      77.620  95.020  54.510  1.00  0.00           H 
ATOM   4027  CG  LEU B 568      76.100  94.460  55.900  1.00  0.00           C 
ATOM   4028  HG  LEU B 568      76.000  94.050  56.930  1.00  0.00           H 
ATOM   4029  CD1 LEU B 568      75.390  93.570  54.880  1.00  0.00           C 
ATOM   4030 1HD1 LEU B 568      75.670  92.500  54.940  1.00  0.00           H 
ATOM   4031 2HD1 LEU B 568      74.310  93.590  55.130  1.00  0.00           H 
ATOM   4032 3HD1 LEU B 568      75.480  93.930  53.830  1.00  0.00           H 
ATOM   4033  CD2 LEU B 568      75.380  95.850  55.830  1.00  0.00           C 
ATOM   4034 1HD2 LEU B 568      75.300  96.120  54.750  1.00  0.00           H 
ATOM   4035 2HD2 LEU B 568      74.390  95.740  56.310  1.00  0.00           H 
ATOM   4036 3HD2 LEU B 568      75.940  96.590  56.440  1.00  0.00           H 
ATOM   4037  C   LEU B 568      79.690  93.430  54.970  1.00  0.00           C 
ATOM   4038  O   LEU B 568      79.970  92.880  53.890  1.00  0.00           O 
ATOM   4039  N   LEU B 569      80.570  94.020  55.780  1.00  0.00           N 
ATOM   4040  HN  LEU B 569      80.380  94.340  56.700  1.00  0.00           H 
ATOM   4041  CA  LEU B 569      81.840  94.410  55.320  1.00  0.00           C 
ATOM   4042  HA  LEU B 569      81.730  94.930  54.380  1.00  0.00           H 
ATOM   4043  CB  LEU B 569      82.470  95.330  56.330  1.00  0.00           C 
ATOM   4044  HB1 LEU B 569      82.410  94.900  57.350  1.00  0.00           H 
ATOM   4045  HB2 LEU B 569      83.560  95.430  56.150  1.00  0.00           H 
ATOM   4046  CG  LEU B 569      82.010  96.800  56.230  1.00  0.00           C 
ATOM   4047  HG  LEU B 569      80.920  96.830  56.460  1.00  0.00           H 
ATOM   4048  CD1 LEU B 569      82.770  97.540  57.360  1.00  0.00           C 
ATOM   4049 1HD1 LEU B 569      82.520  98.620  57.280  1.00  0.00           H 
ATOM   4050 2HD1 LEU B 569      82.440  97.100  58.320  1.00  0.00           H 
ATOM   4051 3HD1 LEU B 569      83.840  97.340  57.130  1.00  0.00           H 
ATOM   4052  CD2 LEU B 569      82.160  97.460  54.870  1.00  0.00           C 
ATOM   4053 1HD2 LEU B 569      83.160  97.310  54.410  1.00  0.00           H 
ATOM   4054 2HD2 LEU B 569      81.420  97.080  54.130  1.00  0.00           H 
ATOM   4055 3HD2 LEU B 569      81.960  98.540  55.000  1.00  0.00           H 
ATOM   4056  C   LEU B 569      82.780  93.210  55.010  1.00  0.00           C 
ATOM   4057  O   LEU B 569      83.380  93.150  53.910  1.00  0.00           O 
ATOM   4058  N   MET B 570      82.770  92.210  55.990  1.00  0.00           N 
ATOM   4059  HN  MET B 570      82.170  92.330  56.780  1.00  0.00           H 
ATOM   4060  CA  MET B 570      83.370  90.870  55.860  1.00  0.00           C 
ATOM   4061  HA  MET B 570      84.440  90.950  55.730  1.00  0.00           H 
ATOM   4062  CB  MET B 570      83.240  90.070  57.260  1.00  0.00           C 
ATOM   4063  HB1 MET B 570      82.210  90.130  57.670  1.00  0.00           H 
ATOM   4064  HB2 MET B 570      83.380  89.000  57.000  1.00  0.00           H 
ATOM   4065  CG  MET B 570      84.220  90.530  58.400  1.00  0.00           C 
ATOM   4066  HG1 MET B 570      85.160  90.960  58.000  1.00  0.00           H 
ATOM   4067  HG2 MET B 570      83.750  91.380  58.950  1.00  0.00           H 
ATOM   4068  SD  MET B 570      84.700  89.110  59.480  1.00  0.00           S 
ATOM   4069  CE  MET B 570      83.170  89.270  60.470  1.00  0.00           C 
ATOM   4070  HE1 MET B 570      82.210  89.090  59.940  1.00  0.00           H 
ATOM   4071  HE2 MET B 570      83.180  88.540  61.300  1.00  0.00           H 
ATOM   4072  HE3 MET B 570      83.090  90.290  60.910  1.00  0.00           H 
ATOM   4073  C   MET B 570      82.850  90.060  54.700  1.00  0.00           C 
ATOM   4074  O   MET B 570      83.650  89.450  54.050  1.00  0.00           O 
ATOM   4075  N   LEU B 571      81.520  90.020  54.410  1.00  0.00           N 
ATOM   4076  HN  LEU B 571      80.870  90.360  55.080  1.00  0.00           H 
ATOM   4077  CA  LEU B 571      80.980  89.480  53.190  1.00  0.00           C 
ATOM   4078  HA  LEU B 571      81.410  88.500  53.010  1.00  0.00           H 
ATOM   4079  CB  LEU B 571      79.440  89.320  53.260  1.00  0.00           C 
ATOM   4080  HB1 LEU B 571      79.060  90.290  53.630  1.00  0.00           H 
ATOM   4081  HB2 LEU B 571      79.150  88.880  52.280  1.00  0.00           H 
ATOM   4082  CG  LEU B 571      79.110  88.280  54.360  1.00  0.00           C 
ATOM   4083  HG  LEU B 571      79.450  88.720  55.320  1.00  0.00           H 
ATOM   4084  CD1 LEU B 571      77.550  88.070  54.500  1.00  0.00           C 
ATOM   4085 1HD1 LEU B 571      76.970  89.010  54.400  1.00  0.00           H 
ATOM   4086 2HD1 LEU B 571      77.170  87.480  53.640  1.00  0.00           H 
ATOM   4087 3HD1 LEU B 571      77.300  87.510  55.430  1.00  0.00           H 
ATOM   4088  CD2 LEU B 571      79.850  86.920  54.110  1.00  0.00           C 
ATOM   4089 1HD2 LEU B 571      79.620  86.550  53.090  1.00  0.00           H 
ATOM   4090 2HD2 LEU B 571      80.950  87.050  54.220  1.00  0.00           H 
ATOM   4091 3HD2 LEU B 571      79.460  86.140  54.790  1.00  0.00           H 
ATOM   4092  C   LEU B 571      81.310  90.300  51.940  1.00  0.00           C 
ATOM   4093  O   LEU B 571      81.540  89.690  50.880  1.00  0.00           O 
ATOM   4094  N   ASN B 572      81.360  91.680  51.940  1.00  0.00           N 
ATOM   4095  HN  ASN B 572      81.100  92.150  52.780  1.00  0.00           H 
ATOM   4096  CA  ASN B 572      81.750  92.610  50.890  1.00  0.00           C 
ATOM   4097  HA  ASN B 572      81.130  92.470  50.010  1.00  0.00           H 
ATOM   4098  CB  ASN B 572      81.410  94.100  51.400  1.00  0.00           C 
ATOM   4099  HB1 ASN B 572      80.310  94.200  51.520  1.00  0.00           H 
ATOM   4100  HB2 ASN B 572      81.850  94.210  52.410  1.00  0.00           H 
ATOM   4101  CG  ASN B 572      82.090  95.290  50.760  1.00  0.00           C 
ATOM   4102  OD1 ASN B 572      83.220  95.630  51.040  1.00  0.00           O 
ATOM   4103  ND2 ASN B 572      81.310  95.900  49.820  1.00  0.00           N 
ATOM   4104 1HD2 ASN B 572      80.350  95.670  49.670  1.00  0.00           H 
ATOM   4105 2HD2 ASN B 572      81.680  96.740  49.410  1.00  0.00           H 
ATOM   4106  C   ASN B 572      83.180  92.340  50.410  1.00  0.00           C 
ATOM   4107  O   ASN B 572      83.360  92.200  49.200  1.00  0.00           O 
ATOM   4108  N   LEU B 573      84.150  92.270  51.340  1.00  0.00           N 
ATOM   4109  HN  LEU B 573      83.940  92.450  52.300  1.00  0.00           H 
ATOM   4110  CA  LEU B 573      85.500  91.810  50.980  1.00  0.00           C 
ATOM   4111  HA  LEU B 573      85.820  92.430  50.150  1.00  0.00           H 
ATOM   4112  CB  LEU B 573      86.560  91.920  52.150  1.00  0.00           C 
ATOM   4113  HB1 LEU B 573      86.530  93.010  52.390  1.00  0.00           H 
ATOM   4114  HB2 LEU B 573      86.130  91.270  52.940  1.00  0.00           H 
ATOM   4115  CG  LEU B 573      88.040  91.600  51.790  1.00  0.00           C 
ATOM   4116  HG  LEU B 573      88.160  90.780  51.040  1.00  0.00           H 
ATOM   4117  CD1 LEU B 573      88.770  92.770  51.130  1.00  0.00           C 
ATOM   4118 1HD1 LEU B 573      89.000  93.600  51.840  1.00  0.00           H 
ATOM   4119 2HD1 LEU B 573      89.750  92.520  50.670  1.00  0.00           H 
ATOM   4120 3HD1 LEU B 573      88.140  93.200  50.320  1.00  0.00           H 
ATOM   4121  CD2 LEU B 573      88.920  91.120  52.940  1.00  0.00           C 
ATOM   4122 1HD2 LEU B 573      88.960  91.960  53.670  1.00  0.00           H 
ATOM   4123 2HD2 LEU B 573      88.500  90.190  53.370  1.00  0.00           H 
ATOM   4124 3HD2 LEU B 573      89.980  91.060  52.600  1.00  0.00           H 
ATOM   4125  C   LEU B 573      85.600  90.440  50.420  1.00  0.00           C 
ATOM   4126  O   LEU B 573      86.420  90.210  49.500  1.00  0.00           O 
ATOM   4127  N   LEU B 574      84.880  89.380  50.950  1.00  0.00           N 
ATOM   4128  HN  LEU B 574      84.260  89.510  51.720  1.00  0.00           H 
ATOM   4129  CA  LEU B 574      84.980  88.020  50.390  1.00  0.00           C 
ATOM   4130  HA  LEU B 574      86.050  87.860  50.460  1.00  0.00           H 
ATOM   4131  CB  LEU B 574      84.020  87.010  51.170  1.00  0.00           C 
ATOM   4132  HB1 LEU B 574      84.100  87.320  52.230  1.00  0.00           H 
ATOM   4133  HB2 LEU B 574      82.980  87.200  50.840  1.00  0.00           H 
ATOM   4134  CG  LEU B 574      84.480  85.540  51.130  1.00  0.00           C 
ATOM   4135  HG  LEU B 574      85.560  85.540  51.410  1.00  0.00           H 
ATOM   4136  CD1 LEU B 574      84.410  84.890  49.770  1.00  0.00           C 
ATOM   4137 1HD1 LEU B 574      85.130  85.300  49.030  1.00  0.00           H 
ATOM   4138 2HD1 LEU B 574      84.690  83.830  49.920  1.00  0.00           H 
ATOM   4139 3HD1 LEU B 574      83.430  84.900  49.250  1.00  0.00           H 
ATOM   4140  CD2 LEU B 574      83.690  84.790  52.150  1.00  0.00           C 
ATOM   4141 1HD2 LEU B 574      83.880  83.700  52.070  1.00  0.00           H 
ATOM   4142 2HD2 LEU B 574      83.840  85.120  53.200  1.00  0.00           H 
ATOM   4143 3HD2 LEU B 574      82.630  84.860  51.810  1.00  0.00           H 
ATOM   4144  C   LEU B 574      84.660  87.940  48.940  1.00  0.00           C 
ATOM   4145  O   LEU B 574      85.490  87.500  48.060  1.00  0.00           O 
ATOM   4146  N   ILE B 575      83.500  88.600  48.600  1.00  0.00           N 
ATOM   4147  HN  ILE B 575      82.990  89.040  49.340  1.00  0.00           H 
ATOM   4148  CA  ILE B 575      83.020  88.940  47.250  1.00  0.00           C 
ATOM   4149  HA  ILE B 575      82.860  88.030  46.690  1.00  0.00           H 
ATOM   4150  CB  ILE B 575      81.630  89.620  47.210  1.00  0.00           C 
ATOM   4151  HB  ILE B 575      81.560  90.390  48.010  1.00  0.00           H 
ATOM   4152  CG2 ILE B 575      81.240  90.310  45.910  1.00  0.00           C 
ATOM   4153 1HG2 ILE B 575      81.910  91.160  45.670  1.00  0.00           H 
ATOM   4154 2HG2 ILE B 575      81.150  89.560  45.090  1.00  0.00           H 
ATOM   4155 3HG2 ILE B 575      80.220  90.680  46.170  1.00  0.00           H 
ATOM   4156  CG1 ILE B 575      80.520  88.590  47.630  1.00  0.00           C 
ATOM   4157 1HG1 ILE B 575      80.840  88.170  48.610  1.00  0.00           H 
ATOM   4158 2HG1 ILE B 575      79.510  89.020  47.760  1.00  0.00           H 
ATOM   4159  CD  ILE B 575      80.310  87.390  46.690  1.00  0.00           C 
ATOM   4160  HD1 ILE B 575      79.770  86.610  47.270  1.00  0.00           H 
ATOM   4161  HD2 ILE B 575      79.550  87.680  45.930  1.00  0.00           H 
ATOM   4162  HD3 ILE B 575      81.310  87.130  46.290  1.00  0.00           H 
ATOM   4163  C   ILE B 575      84.100  89.880  46.510  1.00  0.00           C 
ATOM   4164  O   ILE B 575      84.400  89.680  45.370  1.00  0.00           O 
ATOM   4165  N   ALA B 576      84.710  90.930  47.100  1.00  0.00           N 
ATOM   4166  HN  ALA B 576      84.490  91.220  48.030  1.00  0.00           H 
ATOM   4167  CA  ALA B 576      85.790  91.740  46.460  1.00  0.00           C 
ATOM   4168  HA  ALA B 576      85.410  92.300  45.620  1.00  0.00           H 
ATOM   4169  CB  ALA B 576      86.350  92.790  47.440  1.00  0.00           C 
ATOM   4170  HB1 ALA B 576      87.020  93.520  46.950  1.00  0.00           H 
ATOM   4171  HB2 ALA B 576      85.540  93.410  47.880  1.00  0.00           H 
ATOM   4172  HB3 ALA B 576      86.930  92.360  48.290  1.00  0.00           H 
ATOM   4173  C   ALA B 576      87.050  90.920  45.930  1.00  0.00           C 
ATOM   4174  O   ALA B 576      87.580  91.100  44.820  1.00  0.00           O 
ATOM   4175  N   MET B 577      87.460  90.020  46.830  1.00  0.00           N 
ATOM   4176  HN  MET B 577      86.950  90.090  47.690  1.00  0.00           H 
ATOM   4177  CA  MET B 577      88.590  89.150  46.680  1.00  0.00           C 
ATOM   4178  HA  MET B 577      89.430  89.650  46.220  1.00  0.00           H 
ATOM   4179  CB  MET B 577      89.170  88.590  48.070  1.00  0.00           C 
ATOM   4180  HB1 MET B 577      88.400  88.060  48.670  1.00  0.00           H 
ATOM   4181  HB2 MET B 577      89.940  87.820  47.850  1.00  0.00           H 
ATOM   4182  CG  MET B 577      89.780  89.620  48.980  1.00  0.00           C 
ATOM   4183  HG1 MET B 577      90.450  90.260  48.360  1.00  0.00           H 
ATOM   4184  HG2 MET B 577      88.870  90.170  49.280  1.00  0.00           H 
ATOM   4185  SD  MET B 577      90.720  88.920  50.430  1.00  0.00           S 
ATOM   4186  CE  MET B 577      89.720  87.460  51.020  1.00  0.00           C 
ATOM   4187  HE1 MET B 577      90.050  87.090  52.020  1.00  0.00           H 
ATOM   4188  HE2 MET B 577      88.640  87.700  51.110  1.00  0.00           H 
ATOM   4189  HE3 MET B 577      89.850  86.610  50.320  1.00  0.00           H 
ATOM   4190  C   MET B 577      88.340  87.960  45.690  1.00  0.00           C 
ATOM   4191  O   MET B 577      89.160  87.620  44.840  1.00  0.00           O 
ATOM   4192  N   MET B 578      87.050  87.450  45.690  1.00  0.00           N 
ATOM   4193  HN  MET B 578      86.300  87.670  46.310  1.00  0.00           H 
ATOM   4194  CA  MET B 578      86.570  86.490  44.770  1.00  0.00           C 
ATOM   4195  HA  MET B 578      87.350  85.740  44.700  1.00  0.00           H 
ATOM   4196  CB  MET B 578      85.070  86.010  45.130  1.00  0.00           C 
ATOM   4197  HB1 MET B 578      85.130  85.880  46.230  1.00  0.00           H 
ATOM   4198  HB2 MET B 578      84.380  86.850  44.880  1.00  0.00           H 
ATOM   4199  CG  MET B 578      84.650  84.670  44.440  1.00  0.00           C 
ATOM   4200  HG1 MET B 578      84.800  84.720  43.340  1.00  0.00           H 
ATOM   4201  HG2 MET B 578      85.280  83.870  44.890  1.00  0.00           H 
ATOM   4202  SD  MET B 578      82.920  84.230  44.820  1.00  0.00           S 
ATOM   4203  CE  MET B 578      82.720  84.450  46.610  1.00  0.00           C 
ATOM   4204  HE1 MET B 578      81.840  83.980  47.100  1.00  0.00           H 
ATOM   4205  HE2 MET B 578      83.630  84.160  47.180  1.00  0.00           H 
ATOM   4206  HE3 MET B 578      82.460  85.510  46.840  1.00  0.00           H 
ATOM   4207  C   MET B 578      86.580  87.080  43.340  1.00  0.00           C 
ATOM   4208  O   MET B 578      86.720  86.360  42.350  1.00  0.00           O 
ATOM   4209  N   GLY B 579      86.180  88.420  43.240  1.00  0.00           N 
ATOM   4210  HN  GLY B 579      85.980  88.850  44.120  1.00  0.00           H 
ATOM   4211  CA  GLY B 579      86.060  89.130  41.960  1.00  0.00           C 
ATOM   4212  HA1 GLY B 579      85.420  88.540  41.320  1.00  0.00           H 
ATOM   4213  HA2 GLY B 579      85.760  90.120  42.260  1.00  0.00           H 
ATOM   4214  C   GLY B 579      87.380  89.140  41.310  1.00  0.00           C 
ATOM   4215  O   GLY B 579      87.460  88.860  40.110  1.00  0.00           O 
ATOM   4216  N   ASP B 580      88.470  89.350  42.060  1.00  0.00           N 
ATOM   4217  HN  ASP B 580      88.410  89.620  43.020  1.00  0.00           H 
ATOM   4218  CA  ASP B 580      89.790  89.520  41.460  1.00  0.00           C 
ATOM   4219  HA  ASP B 580      89.560  89.800  40.440  1.00  0.00           H 
ATOM   4220  CB  ASP B 580      90.540  90.500  42.360  1.00  0.00           C 
ATOM   4221  HB1 ASP B 580      89.940  91.250  42.930  1.00  0.00           H 
ATOM   4222  HB2 ASP B 580      91.080  89.950  43.150  1.00  0.00           H 
ATOM   4223  CG  ASP B 580      91.640  91.160  41.530  1.00  0.00           C 
ATOM   4224  OD1 ASP B 580      91.260  91.690  40.450  1.00  0.00           O 
ATOM   4225  OD2 ASP B 580      92.820  91.220  41.980  1.00  0.00           O 
ATOM   4226  C   ASP B 580      90.540  88.190  41.290  1.00  0.00           C 
ATOM   4227  O   ASP B 580      91.710  88.230  40.900  1.00  0.00           O 
ATOM   4228  N   THR B 581      89.960  87.000  41.670  1.00  0.00           N 
ATOM   4229  HN  THR B 581      89.030  87.080  42.010  1.00  0.00           H 
ATOM   4230  CA  THR B 581      90.560  85.700  41.580  1.00  0.00           C 
ATOM   4231  HA  THR B 581      91.560  85.750  41.180  1.00  0.00           H 
ATOM   4232  CB  THR B 581      90.770  85.100  42.980  1.00  0.00           C 
ATOM   4233  HB  THR B 581      89.890  84.510  43.330  1.00  0.00           H 
ATOM   4234  OG1 THR B 581      91.140  86.100  43.910  1.00  0.00           O 
ATOM   4235  HG1 THR B 581      90.380  86.560  44.270  1.00  0.00           H 
ATOM   4236  CG2 THR B 581      92.070  84.220  42.820  1.00  0.00           C 
ATOM   4237 1HG2 THR B 581      92.190  83.600  43.740  1.00  0.00           H 
ATOM   4238 2HG2 THR B 581      91.960  83.550  41.940  1.00  0.00           H 
ATOM   4239 3HG2 THR B 581      92.980  84.860  42.750  1.00  0.00           H 
ATOM   4240  C   THR B 581      89.690  84.770  40.730  1.00  0.00           C 
ATOM   4241  O   THR B 581      90.230  83.670  40.310  1.00  0.00           O 
ATOM   4242  N   HSD B 582      88.450  85.050  40.430  1.00  0.00           N 
ATOM   4243  HN  HSD B 582      87.980  85.780  40.910  1.00  0.00           H 
ATOM   4244  CA  HSD B 582      87.650  84.290  39.490  1.00  0.00           C 
ATOM   4245  HA  HSD B 582      88.170  83.390  39.190  1.00  0.00           H 
ATOM   4246  CB  HSD B 582      86.260  83.780  40.220  1.00  0.00           C 
ATOM   4247  HB1 HSD B 582      85.600  84.600  40.580  1.00  0.00           H 
ATOM   4248  HB2 HSD B 582      85.640  83.240  39.470  1.00  0.00           H 
ATOM   4249  ND1 HSD B 582      86.510  81.490  41.290  1.00  0.00           N 
ATOM   4250  HD1 HSD B 582      86.060  81.040  40.520  1.00  0.00           H 
ATOM   4251  CG  HSD B 582      86.680  82.860  41.260  1.00  0.00           C 
ATOM   4252  CE1 HSD B 582      86.940  81.030  42.520  1.00  0.00           C 
ATOM   4253  HE1 HSD B 582      87.100  80.000  42.820  1.00  0.00           H 
ATOM   4254  NE2 HSD B 582      87.340  82.050  43.270  1.00  0.00           N 
ATOM   4255  CD2 HSD B 582      87.080  83.190  42.520  1.00  0.00           C 
ATOM   4256  HD2 HSD B 582      87.350  84.180  42.860  1.00  0.00           H 
ATOM   4257  C   HSD B 582      87.190  85.100  38.250  1.00  0.00           C 
ATOM   4258  O   HSD B 582      86.790  84.510  37.230  1.00  0.00           O 
ATOM   4259  N   TRP B 583      87.310  86.410  38.200  1.00  0.00           N 
ATOM   4260  HN  TRP B 583      87.520  87.050  38.940  1.00  0.00           H 
ATOM   4261  CA  TRP B 583      87.050  87.080  36.890  1.00  0.00           C 
ATOM   4262  HA  TRP B 583      86.850  86.390  36.080  1.00  0.00           H 
ATOM   4263  CB  TRP B 583      85.760  87.900  37.040  1.00  0.00           C 
ATOM   4264  HB1 TRP B 583      84.890  87.340  37.450  1.00  0.00           H 
ATOM   4265  HB2 TRP B 583      85.970  88.690  37.790  1.00  0.00           H 
ATOM   4266  CG  TRP B 583      85.390  88.530  35.780  1.00  0.00           C 
ATOM   4267  CD1 TRP B 583      84.900  87.880  34.650  1.00  0.00           C 
ATOM   4268  HD1 TRP B 583      84.660  86.830  34.580  1.00  0.00           H 
ATOM   4269  NE1 TRP B 583      84.670  88.770  33.640  1.00  0.00           N 
ATOM   4270  HE1 TRP B 583      84.640  88.540  32.690  1.00  0.00           H 
ATOM   4271  CE2 TRP B 583      84.980  90.020  34.030  1.00  0.00           C 
ATOM   4272  CD2 TRP B 583      85.340  89.950  35.370  1.00  0.00           C 
ATOM   4273  CE3 TRP B 583      85.820  91.140  35.970  1.00  0.00           C 
ATOM   4274  HE3 TRP B 583      86.160  91.170  37.000  1.00  0.00           H 
ATOM   4275  CZ3 TRP B 583      85.810  92.400  35.260  1.00  0.00           C 
ATOM   4276  HZ3 TRP B 583      86.110  93.270  35.830  1.00  0.00           H 
ATOM   4277  CZ2 TRP B 583      84.880  91.210  33.310  1.00  0.00           C 
ATOM   4278  HZ2 TRP B 583      84.530  91.340  32.300  1.00  0.00           H 
ATOM   4279  CH2 TRP B 583      85.380  92.370  33.890  1.00  0.00           C 
ATOM   4280  HH2 TRP B 583      85.440  93.340  33.420  1.00  0.00           H 
ATOM   4281  C   TRP B 583      88.320  87.740  36.330  1.00  0.00           C 
ATOM   4282  O   TRP B 583      88.280  88.600  35.440  1.00  0.00           O 
ATOM   4283  N   ARG B 584      89.390  87.470  37.070  1.00  0.00           N 
ATOM   4284  HN  ARG B 584      89.210  86.910  37.880  1.00  0.00           H 
ATOM   4285  CA  ARG B 584      90.720  87.960  36.750  1.00  0.00           C 
ATOM   4286  HA  ARG B 584      90.780  88.110  35.680  1.00  0.00           H 
ATOM   4287  CB  ARG B 584      90.790  89.270  37.590  1.00  0.00           C 
ATOM   4288  HB1 ARG B 584      89.940  89.930  37.310  1.00  0.00           H 
ATOM   4289  HB2 ARG B 584      90.640  89.120  38.680  1.00  0.00           H 
ATOM   4290  CG  ARG B 584      92.040  90.170  37.370  1.00  0.00           C 
ATOM   4291  HG1 ARG B 584      92.170  90.970  38.130  1.00  0.00           H 
ATOM   4292  HG2 ARG B 584      92.990  89.600  37.480  1.00  0.00           H 
ATOM   4293  CD  ARG B 584      92.170  90.820  36.010  1.00  0.00           C 
ATOM   4294  HD1 ARG B 584      93.050  91.490  36.020  1.00  0.00           H 
ATOM   4295  HD2 ARG B 584      92.190  90.040  35.210  1.00  0.00           H 
ATOM   4296  NE  ARG B 584      91.010  91.670  35.630  1.00  0.00           N 
ATOM   4297  HE  ARG B 584      90.550  92.090  36.410  1.00  0.00           H 
ATOM   4298  CZ  ARG B 584      90.310  91.740  34.540  1.00  0.00           C 
ATOM   4299  NH1 ARG B 584      89.040  92.040  34.610  1.00  0.00           N 
ATOM   4300 1HH1 ARG B 584      88.610  92.210  35.500  1.00  0.00           H 
ATOM   4301 2HH1 ARG B 584      88.600  92.130  33.720  1.00  0.00           H 
ATOM   4302  NH2 ARG B 584      90.800  91.390  33.400  1.00  0.00           N 
ATOM   4303 1HH2 ARG B 584      91.770  91.170  33.350  1.00  0.00           H 
ATOM   4304 2HH2 ARG B 584      90.230  91.350  32.580  1.00  0.00           H 
ATOM   4305  C   ARG B 584      91.710  86.910  37.370  1.00  0.00           C 
ATOM   4306  O   ARG B 584      91.200  86.100  38.180  1.00  0.00           O 
ATOM   4307  N   VAL B 585      93.010  86.920  36.960  1.00  0.00           N 
ATOM   4308  HN  VAL B 585      93.320  87.650  36.360  1.00  0.00           H 
ATOM   4309  CA  VAL B 585      94.240  86.160  37.450  1.00  0.00           C 
ATOM   4310  HA  VAL B 585      94.660  85.690  36.570  1.00  0.00           H 
ATOM   4311  CB  VAL B 585      95.440  87.120  37.950  1.00  0.00           C 
ATOM   4312  HB  VAL B 585      95.910  87.570  37.050  1.00  0.00           H 
ATOM   4313  CG1 VAL B 585      94.920  88.330  38.760  1.00  0.00           C 
ATOM   4314 1HG1 VAL B 585      93.960  88.160  39.290  1.00  0.00           H 
ATOM   4315 2HG1 VAL B 585      95.740  88.840  39.310  1.00  0.00           H 
ATOM   4316 3HG1 VAL B 585      94.790  89.150  38.020  1.00  0.00           H 
ATOM   4317  CG2 VAL B 585      96.620  86.480  38.720  1.00  0.00           C 
ATOM   4318 1HG2 VAL B 585      97.450  87.210  38.820  1.00  0.00           H 
ATOM   4319 2HG2 VAL B 585      96.310  86.240  39.760  1.00  0.00           H 
ATOM   4320 3HG2 VAL B 585      97.060  85.590  38.220  1.00  0.00           H 
ATOM   4321  C   VAL B 585      93.990  84.930  38.310  1.00  0.00           C 
ATOM   4322  O   VAL B 585      94.160  84.900  39.520  1.00  0.00           O 
ATOM   4323  N   ALA B 586      93.590  83.870  37.600  1.00  0.00           N 
ATOM   4324  HN  ALA B 586      93.280  83.920  36.650  1.00  0.00           H 
ATOM   4325  CA  ALA B 586      93.510  82.470  38.020  1.00  0.00           C 
ATOM   4326  HA  ALA B 586      93.790  82.450  39.060  1.00  0.00           H 
ATOM   4327  CB  ALA B 586      92.060  81.960  37.910  1.00  0.00           C 
ATOM   4328  HB1 ALA B 586      92.120  80.910  38.260  1.00  0.00           H 
ATOM   4329  HB2 ALA B 586      91.390  82.530  38.590  1.00  0.00           H 
ATOM   4330  HB3 ALA B 586      91.850  82.130  36.830  1.00  0.00           H 
ATOM   4331  C   ALA B 586      94.490  81.620  37.320  1.00  0.00           C 
ATOM   4332  O   ALA B 586      95.070  80.750  37.960  1.00  0.00           O 
ATOM   4333  N   HSD B 587      94.730  81.810  35.960  1.00  0.00           N 
ATOM   4334  HN  HSD B 587      94.250  82.470  35.390  1.00  0.00           H 
ATOM   4335  CA  HSD B 587      95.800  80.980  35.340  1.00  0.00           C 
ATOM   4336  HA  HSD B 587      95.780  79.990  35.770  1.00  0.00           H 
ATOM   4337  CB  HSD B 587      95.540  80.780  33.850  1.00  0.00           C 
ATOM   4338  HB1 HSD B 587      94.610  80.180  33.710  1.00  0.00           H 
ATOM   4339  HB2 HSD B 587      95.370  81.710  33.260  1.00  0.00           H 
ATOM   4340  ND1 HSD B 587      97.250  78.800  33.800  1.00  0.00           N 
ATOM   4341  HD1 HSD B 587      97.040  78.510  34.730  1.00  0.00           H 
ATOM   4342  CG  HSD B 587      96.500  79.820  33.210  1.00  0.00           C 
ATOM   4343  CE1 HSD B 587      98.020  78.240  32.830  1.00  0.00           C 
ATOM   4344  HE1 HSD B 587      98.800  77.510  33.030  1.00  0.00           H 
ATOM   4345  NE2 HSD B 587      97.850  78.810  31.720  1.00  0.00           N 
ATOM   4346  CD2 HSD B 587      96.830  79.750  31.890  1.00  0.00           C 
ATOM   4347  HD2 HSD B 587      96.520  80.390  31.070  1.00  0.00           H 
ATOM   4348  C   HSD B 587      97.230  81.550  35.590  1.00  0.00           C 
ATOM   4349  O   HSD B 587      98.170  80.780  35.790  1.00  0.00           O 
ATOM   4350  N   GLU B 588      97.280  82.890  35.650  1.00  0.00           N 
ATOM   4351  HN  GLU B 588      96.520  83.320  35.170  1.00  0.00           H 
ATOM   4352  CA  GLU B 588      98.480  83.650  35.910  1.00  0.00           C 
ATOM   4353  HA  GLU B 588      99.250  83.220  35.280  1.00  0.00           H 
ATOM   4354  CB  GLU B 588      98.240  85.140  35.490  1.00  0.00           C 
ATOM   4355  HB1 GLU B 588      98.290  85.220  34.380  1.00  0.00           H 
ATOM   4356  HB2 GLU B 588      97.230  85.480  35.800  1.00  0.00           H 
ATOM   4357  CG  GLU B 588      99.180  86.200  36.100  1.00  0.00           C 
ATOM   4358  HG1 GLU B 588      99.070  86.230  37.210  1.00  0.00           H 
ATOM   4359  HG2 GLU B 588     100.240  86.000  35.840  1.00  0.00           H 
ATOM   4360  CD  GLU B 588      98.920  87.650  35.720  1.00  0.00           C 
ATOM   4361  OE1 GLU B 588      97.820  87.960  35.190  1.00  0.00           O 
ATOM   4362  OE2 GLU B 588      99.780  88.540  36.020  1.00  0.00           O 
ATOM   4363  C   GLU B 588      99.140  83.430  37.200  1.00  0.00           C 
ATOM   4364  O   GLU B 588     100.350  83.600  37.340  1.00  0.00           O 
ATOM   4365  N   ARG B 589      98.460  82.980  38.330  1.00  0.00           N 
ATOM   4366  HN  ARG B 589      97.510  82.690  38.250  1.00  0.00           H 
ATOM   4367  CA  ARG B 589      99.180  82.600  39.580  1.00  0.00           C 
ATOM   4368  HA  ARG B 589      99.780  83.470  39.800  1.00  0.00           H 
ATOM   4369  CB  ARG B 589      98.190  82.420  40.790  1.00  0.00           C 
ATOM   4370  HB1 ARG B 589      98.680  82.150  41.750  1.00  0.00           H 
ATOM   4371  HB2 ARG B 589      97.600  83.340  41.010  1.00  0.00           H 
ATOM   4372  CG  ARG B 589      97.130  81.360  40.620  1.00  0.00           C 
ATOM   4373  HG1 ARG B 589      96.200  81.680  41.140  1.00  0.00           H 
ATOM   4374  HG2 ARG B 589      96.890  81.240  39.540  1.00  0.00           H 
ATOM   4375  CD  ARG B 589      97.590  79.950  41.100  1.00  0.00           C 
ATOM   4376  HD1 ARG B 589      98.510  79.730  40.510  1.00  0.00           H 
ATOM   4377  HD2 ARG B 589      97.900  80.040  42.160  1.00  0.00           H 
ATOM   4378  NE  ARG B 589      96.500  78.970  40.790  1.00  0.00           N 
ATOM   4379  HE  ARG B 589      96.660  78.250  40.120  1.00  0.00           H 
ATOM   4380  CZ  ARG B 589      95.410  78.760  41.460  1.00  0.00           C 
ATOM   4381  NH1 ARG B 589      94.840  79.420  42.450  1.00  0.00           N 
ATOM   4382 1HH1 ARG B 589      94.990  80.390  42.650  1.00  0.00           H 
ATOM   4383 2HH1 ARG B 589      94.210  78.980  43.080  1.00  0.00           H 
ATOM   4384  NH2 ARG B 589      94.970  77.540  41.200  1.00  0.00           N 
ATOM   4385 1HH2 ARG B 589      95.510  76.890  40.660  1.00  0.00           H 
ATOM   4386 2HH2 ARG B 589      94.300  77.080  41.790  1.00  0.00           H 
ATOM   4387  C   ARG B 589     100.200  81.520  39.250  1.00  0.00           C 
ATOM   4388  O   ARG B 589     101.240  81.470  39.910  1.00  0.00           O 
ATOM   4389  N   MET C 454      88.230  52.240  71.650  1.00  0.00           N 
ATOM   4390  HN  MET C 454      88.570  52.190  72.580  1.00  0.00           H 
ATOM   4391  CA  MET C 454      86.790  52.420  71.550  1.00  0.00           C 
ATOM   4392  HA  MET C 454      86.350  51.590  71.020  1.00  0.00           H 
ATOM   4393  CB  MET C 454      86.030  52.480  72.900  1.00  0.00           C 
ATOM   4394  HB1 MET C 454      86.460  53.240  73.590  1.00  0.00           H 
ATOM   4395  HB2 MET C 454      84.980  52.790  72.740  1.00  0.00           H 
ATOM   4396  CG  MET C 454      85.840  51.170  73.620  1.00  0.00           C 
ATOM   4397  HG1 MET C 454      85.370  50.470  72.890  1.00  0.00           H 
ATOM   4398  HG2 MET C 454      86.770  50.700  74.010  1.00  0.00           H 
ATOM   4399  SD  MET C 454      84.800  51.420  75.070  1.00  0.00           S 
ATOM   4400  CE  MET C 454      84.450  49.690  75.580  1.00  0.00           C 
ATOM   4401  HE1 MET C 454      84.120  49.140  74.670  1.00  0.00           H 
ATOM   4402  HE2 MET C 454      85.360  49.250  76.030  1.00  0.00           H 
ATOM   4403  HE3 MET C 454      83.680  49.720  76.380  1.00  0.00           H 
ATOM   4404  C   MET C 454      86.460  53.740  70.780  1.00  0.00           C 
ATOM   4405  O   MET C 454      85.850  53.740  69.750  1.00  0.00           O 
ATOM   4406  N   SER C 455      86.970  54.880  71.200  1.00  0.00           N 
ATOM   4407  HN  SER C 455      87.590  54.950  71.970  1.00  0.00           H 
ATOM   4408  CA  SER C 455      86.840  56.200  70.530  1.00  0.00           C 
ATOM   4409  HA  SER C 455      85.770  56.350  70.450  1.00  0.00           H 
ATOM   4410  CB  SER C 455      87.640  57.310  71.250  1.00  0.00           C 
ATOM   4411  HB1 SER C 455      88.690  56.960  71.380  1.00  0.00           H 
ATOM   4412  HB2 SER C 455      87.610  58.310  70.760  1.00  0.00           H 
ATOM   4413  OG  SER C 455      87.180  57.430  72.590  1.00  0.00           O 
ATOM   4414  HG1 SER C 455      87.490  56.680  73.110  1.00  0.00           H 
ATOM   4415  C   SER C 455      87.320  56.160  69.010  1.00  0.00           C 
ATOM   4416  O   SER C 455      86.600  56.670  68.120  1.00  0.00           O 
ATOM   4417  N   PHE C 456      88.440  55.520  68.650  1.00  0.00           N 
ATOM   4418  HN  PHE C 456      88.980  55.060  69.350  1.00  0.00           H 
ATOM   4419  CA  PHE C 456      88.790  55.390  67.280  1.00  0.00           C 
ATOM   4420  HA  PHE C 456      88.620  56.330  66.780  1.00  0.00           H 
ATOM   4421  CB  PHE C 456      90.230  54.900  67.110  1.00  0.00           C 
ATOM   4422  HB1 PHE C 456      90.420  54.020  67.770  1.00  0.00           H 
ATOM   4423  HB2 PHE C 456      90.400  54.570  66.060  1.00  0.00           H 
ATOM   4424  CG  PHE C 456      91.270  55.940  67.440  1.00  0.00           C 
ATOM   4425  CD1 PHE C 456      91.610  56.940  66.530  1.00  0.00           C 
ATOM   4426  HD1 PHE C 456      91.000  57.050  65.640  1.00  0.00           H 
ATOM   4427  CE1 PHE C 456      92.670  57.880  66.690  1.00  0.00           C 
ATOM   4428  HE1 PHE C 456      92.830  58.700  66.010  1.00  0.00           H 
ATOM   4429  CZ  PHE C 456      93.570  57.660  67.740  1.00  0.00           C 
ATOM   4430  HZ  PHE C 456      94.350  58.350  68.030  1.00  0.00           H 
ATOM   4431  CD2 PHE C 456      92.160  55.710  68.480  1.00  0.00           C 
ATOM   4432  HD2 PHE C 456      92.030  54.860  69.130  1.00  0.00           H 
ATOM   4433  CE2 PHE C 456      93.300  56.590  68.680  1.00  0.00           C 
ATOM   4434  HE2 PHE C 456      93.870  56.400  69.580  1.00  0.00           H 
ATOM   4435  C   PHE C 456      87.880  54.410  66.540  1.00  0.00           C 
ATOM   4436  O   PHE C 456      87.530  54.800  65.460  1.00  0.00           O 
ATOM   4437  N   ALA C 457      87.420  53.310  67.160  1.00  0.00           N 
ATOM   4438  HN  ALA C 457      87.820  53.000  68.020  1.00  0.00           H 
ATOM   4439  CA  ALA C 457      86.460  52.370  66.610  1.00  0.00           C 
ATOM   4440  HA  ALA C 457      86.780  52.030  65.640  1.00  0.00           H 
ATOM   4441  CB  ALA C 457      86.270  51.230  67.520  1.00  0.00           C 
ATOM   4442  HB1 ALA C 457      85.450  50.580  67.130  1.00  0.00           H 
ATOM   4443  HB2 ALA C 457      87.210  50.630  67.490  1.00  0.00           H 
ATOM   4444  HB3 ALA C 457      86.020  51.490  68.570  1.00  0.00           H 
ATOM   4445  C   ALA C 457      85.030  53.020  66.410  1.00  0.00           C 
ATOM   4446  O   ALA C 457      84.350  52.780  65.440  1.00  0.00           O 
ATOM   4447  N   LEU C 458      84.540  53.950  67.330  1.00  0.00           N 
ATOM   4448  HN  LEU C 458      85.180  54.200  68.050  1.00  0.00           H 
ATOM   4449  CA  LEU C 458      83.370  54.710  67.170  1.00  0.00           C 
ATOM   4450  HA  LEU C 458      82.620  53.990  66.880  1.00  0.00           H 
ATOM   4451  CB  LEU C 458      83.000  55.540  68.400  1.00  0.00           C 
ATOM   4452  HB1 LEU C 458      83.910  55.750  69.000  1.00  0.00           H 
ATOM   4453  HB2 LEU C 458      82.480  56.480  68.120  1.00  0.00           H 
ATOM   4454  CG  LEU C 458      82.000  55.000  69.370  1.00  0.00           C 
ATOM   4455  HG  LEU C 458      81.770  55.870  70.020  1.00  0.00           H 
ATOM   4456  CD1 LEU C 458      80.670  54.570  68.690  1.00  0.00           C 
ATOM   4457 1HD1 LEU C 458      79.990  54.140  69.460  1.00  0.00           H 
ATOM   4458 2HD1 LEU C 458      80.280  55.540  68.310  1.00  0.00           H 
ATOM   4459 3HD1 LEU C 458      80.830  53.840  67.870  1.00  0.00           H 
ATOM   4460  CD2 LEU C 458      82.550  53.800  70.090  1.00  0.00           C 
ATOM   4461 1HD2 LEU C 458      83.540  54.100  70.500  1.00  0.00           H 
ATOM   4462 2HD2 LEU C 458      81.880  53.470  70.910  1.00  0.00           H 
ATOM   4463 3HD2 LEU C 458      82.700  52.860  69.520  1.00  0.00           H 
ATOM   4464  C   LEU C 458      83.390  55.680  65.950  1.00  0.00           C 
ATOM   4465  O   LEU C 458      82.510  55.580  65.090  1.00  0.00           O 
ATOM   4466  N   VAL C 459      84.470  56.450  65.920  1.00  0.00           N 
ATOM   4467  HN  VAL C 459      84.960  56.560  66.780  1.00  0.00           H 
ATOM   4468  CA  VAL C 459      84.720  57.390  64.870  1.00  0.00           C 
ATOM   4469  HA  VAL C 459      83.830  58.000  64.890  1.00  0.00           H 
ATOM   4470  CB  VAL C 459      85.900  58.270  65.300  1.00  0.00           C 
ATOM   4471  HB  VAL C 459      86.720  57.740  65.820  1.00  0.00           H 
ATOM   4472  CG1 VAL C 459      86.460  59.040  64.060  1.00  0.00           C 
ATOM   4473 1HG1 VAL C 459      87.250  59.760  64.340  1.00  0.00           H 
ATOM   4474 2HG1 VAL C 459      86.950  58.290  63.400  1.00  0.00           H 
ATOM   4475 3HG1 VAL C 459      85.650  59.530  63.490  1.00  0.00           H 
ATOM   4476  CG2 VAL C 459      85.330  59.240  66.360  1.00  0.00           C 
ATOM   4477 1HG2 VAL C 459      86.110  59.840  66.880  1.00  0.00           H 
ATOM   4478 2HG2 VAL C 459      84.730  60.000  65.800  1.00  0.00           H 
ATOM   4479 3HG2 VAL C 459      84.570  58.900  67.090  1.00  0.00           H 
ATOM   4480  C   VAL C 459      84.850  56.750  63.500  1.00  0.00           C 
ATOM   4481  O   VAL C 459      84.070  57.090  62.570  1.00  0.00           O 
ATOM   4482  N   LEU C 460      85.660  55.730  63.390  1.00  0.00           N 
ATOM   4483  HN  LEU C 460      86.290  55.380  64.090  1.00  0.00           H 
ATOM   4484  CA  LEU C 460      85.780  55.000  62.160  1.00  0.00           C 
ATOM   4485  HA  LEU C 460      85.990  55.690  61.360  1.00  0.00           H 
ATOM   4486  CB  LEU C 460      87.050  54.090  62.200  1.00  0.00           C 
ATOM   4487  HB1 LEU C 460      87.260  53.940  63.280  1.00  0.00           H 
ATOM   4488  HB2 LEU C 460      86.790  53.070  61.830  1.00  0.00           H 
ATOM   4489  CG  LEU C 460      88.300  54.710  61.620  1.00  0.00           C 
ATOM   4490  HG  LEU C 460      88.060  55.080  60.600  1.00  0.00           H 
ATOM   4491  CD1 LEU C 460      88.750  55.970  62.430  1.00  0.00           C 
ATOM   4492 1HD1 LEU C 460      88.810  55.600  63.480  1.00  0.00           H 
ATOM   4493 2HD1 LEU C 460      89.710  56.420  62.100  1.00  0.00           H 
ATOM   4494 3HD1 LEU C 460      88.040  56.810  62.260  1.00  0.00           H 
ATOM   4495  CD2 LEU C 460      89.460  53.760  61.420  1.00  0.00           C 
ATOM   4496 1HD2 LEU C 460      90.300  54.270  60.900  1.00  0.00           H 
ATOM   4497 2HD2 LEU C 460      89.900  53.450  62.390  1.00  0.00           H 
ATOM   4498 3HD2 LEU C 460      89.270  52.770  60.940  1.00  0.00           H 
ATOM   4499  C   LEU C 460      84.540  54.210  61.760  1.00  0.00           C 
ATOM   4500  O   LEU C 460      84.150  54.230  60.620  1.00  0.00           O 
ATOM   4501  N   GLY C 461      83.860  53.640  62.810  1.00  0.00           N 
ATOM   4502  HN  GLY C 461      84.260  53.670  63.720  1.00  0.00           H 
ATOM   4503  CA  GLY C 461      82.660  52.810  62.670  1.00  0.00           C 
ATOM   4504  HA1 GLY C 461      82.870  51.940  62.060  1.00  0.00           H 
ATOM   4505  HA2 GLY C 461      82.300  52.590  63.670  1.00  0.00           H 
ATOM   4506  C   GLY C 461      81.550  53.530  62.100  1.00  0.00           C 
ATOM   4507  O   GLY C 461      81.030  53.110  61.100  1.00  0.00           O 
ATOM   4508  N   TRP C 462      81.240  54.710  62.680  1.00  0.00           N 
ATOM   4509  HN  TRP C 462      81.710  54.990  63.510  1.00  0.00           H 
ATOM   4510  CA  TRP C 462      80.270  55.600  62.030  1.00  0.00           C 
ATOM   4511  HA  TRP C 462      79.500  54.860  61.850  1.00  0.00           H 
ATOM   4512  CB  TRP C 462      79.880  56.740  62.970  1.00  0.00           C 
ATOM   4513  HB1 TRP C 462      80.780  57.030  63.560  1.00  0.00           H 
ATOM   4514  HB2 TRP C 462      79.570  57.680  62.460  1.00  0.00           H 
ATOM   4515  CG  TRP C 462      78.860  56.290  63.990  1.00  0.00           C 
ATOM   4516  CD1 TRP C 462      79.180  55.670  65.190  1.00  0.00           C 
ATOM   4517  HD1 TRP C 462      80.160  55.640  65.640  1.00  0.00           H 
ATOM   4518  NE1 TRP C 462      77.980  55.200  65.760  1.00  0.00           N 
ATOM   4519  HE1 TRP C 462      77.900  54.750  66.620  1.00  0.00           H 
ATOM   4520  CE2 TRP C 462      76.930  55.530  64.920  1.00  0.00           C 
ATOM   4521  CD2 TRP C 462      77.440  56.120  63.700  1.00  0.00           C 
ATOM   4522  CE3 TRP C 462      76.580  56.310  62.620  1.00  0.00           C 
ATOM   4523  HE3 TRP C 462      76.960  56.710  61.690  1.00  0.00           H 
ATOM   4524  CZ3 TRP C 462      75.210  56.000  62.780  1.00  0.00           C 
ATOM   4525  HZ3 TRP C 462      74.560  56.090  61.920  1.00  0.00           H 
ATOM   4526  CZ2 TRP C 462      75.570  55.300  65.150  1.00  0.00           C 
ATOM   4527  HZ2 TRP C 462      75.260  54.730  66.010  1.00  0.00           H 
ATOM   4528  CH2 TRP C 462      74.760  55.450  63.990  1.00  0.00           C 
ATOM   4529  HH2 TRP C 462      73.680  55.440  63.940  1.00  0.00           H 
ATOM   4530  C   TRP C 462      80.700  56.230  60.690  1.00  0.00           C 
ATOM   4531  O   TRP C 462      79.780  56.320  59.860  1.00  0.00           O 
ATOM   4532  N   CYS C 463      81.900  56.730  60.530  1.00  0.00           N 
ATOM   4533  HN  CYS C 463      82.580  56.670  61.260  1.00  0.00           H 
ATOM   4534  CA  CYS C 463      82.280  57.400  59.300  1.00  0.00           C 
ATOM   4535  HA  CYS C 463      81.460  58.040  59.020  1.00  0.00           H 
ATOM   4536  CB  CYS C 463      83.730  58.170  59.440  1.00  0.00           C 
ATOM   4537  HB1 CYS C 463      84.460  57.380  59.720  1.00  0.00           H 
ATOM   4538  HB2 CYS C 463      83.970  58.660  58.470  1.00  0.00           H 
ATOM   4539  SG  CYS C 463      83.660  59.480  60.700  1.00  0.00           S 
ATOM   4540  HG1 CYS C 463      84.280  58.770  61.640  1.00  0.00           H 
ATOM   4541  C   CYS C 463      82.330  56.450  58.110  1.00  0.00           C 
ATOM   4542  O   CYS C 463      82.440  56.850  56.920  1.00  0.00           O 
ATOM   4543  N   ASN C 464      82.320  55.180  58.360  1.00  0.00           N 
ATOM   4544  HN  ASN C 464      82.420  54.810  59.280  1.00  0.00           H 
ATOM   4545  CA  ASN C 464      82.120  54.200  57.270  1.00  0.00           C 
ATOM   4546  HA  ASN C 464      82.780  54.480  56.470  1.00  0.00           H 
ATOM   4547  CB  ASN C 464      82.420  52.770  57.700  1.00  0.00           C 
ATOM   4548  HB1 ASN C 464      81.820  52.680  58.630  1.00  0.00           H 
ATOM   4549  HB2 ASN C 464      82.120  51.980  56.980  1.00  0.00           H 
ATOM   4550  CG  ASN C 464      83.870  52.530  58.030  1.00  0.00           C 
ATOM   4551  OD1 ASN C 464      84.700  53.170  57.430  1.00  0.00           O 
ATOM   4552  ND2 ASN C 464      84.230  51.680  58.990  1.00  0.00           N 
ATOM   4553 1HD2 ASN C 464      83.540  51.080  59.390  1.00  0.00           H 
ATOM   4554 2HD2 ASN C 464      85.220  51.570  58.960  1.00  0.00           H 
ATOM   4555  C   ASN C 464      80.770  54.260  56.610  1.00  0.00           C 
ATOM   4556  O   ASN C 464      80.590  53.940  55.420  1.00  0.00           O 
ATOM   4557  N   VAL C 465      79.690  54.650  57.390  1.00  0.00           N 
ATOM   4558  HN  VAL C 465      79.840  54.910  58.340  1.00  0.00           H 
ATOM   4559  CA  VAL C 465      78.260  54.750  56.960  1.00  0.00           C 
ATOM   4560  HA  VAL C 465      77.970  53.750  56.690  1.00  0.00           H 
ATOM   4561  CB  VAL C 465      77.360  55.110  58.080  1.00  0.00           C 
ATOM   4562  HB  VAL C 465      77.700  56.000  58.640  1.00  0.00           H 
ATOM   4563  CG1 VAL C 465      75.850  55.210  57.670  1.00  0.00           C 
ATOM   4564 1HG1 VAL C 465      75.180  55.530  58.490  1.00  0.00           H 
ATOM   4565 2HG1 VAL C 465      75.740  55.910  56.820  1.00  0.00           H 
ATOM   4566 3HG1 VAL C 465      75.450  54.330  57.110  1.00  0.00           H 
ATOM   4567  CG2 VAL C 465      77.430  53.950  59.180  1.00  0.00           C 
ATOM   4568 1HG2 VAL C 465      76.840  54.130  60.100  1.00  0.00           H 
ATOM   4569 2HG2 VAL C 465      77.090  52.990  58.740  1.00  0.00           H 
ATOM   4570 3HG2 VAL C 465      78.480  53.880  59.530  1.00  0.00           H 
ATOM   4571  C   VAL C 465      78.040  55.690  55.730  1.00  0.00           C 
ATOM   4572  O   VAL C 465      77.250  55.410  54.800  1.00  0.00           O 
ATOM   4573  N   MET C 466      78.850  56.750  55.720  1.00  0.00           N 
ATOM   4574  HN  MET C 466      79.410  56.910  56.530  1.00  0.00           H 
ATOM   4575  CA  MET C 466      78.950  57.730  54.660  1.00  0.00           C 
ATOM   4576  HA  MET C 466      77.990  58.220  54.620  1.00  0.00           H 
ATOM   4577  CB  MET C 466      80.150  58.630  54.940  1.00  0.00           C 
ATOM   4578  HB1 MET C 466      81.110  58.110  54.720  1.00  0.00           H 
ATOM   4579  HB2 MET C 466      80.030  59.400  54.150  1.00  0.00           H 
ATOM   4580  CG  MET C 466      80.210  59.250  56.350  1.00  0.00           C 
ATOM   4581  HG1 MET C 466      79.320  59.890  56.530  1.00  0.00           H 
ATOM   4582  HG2 MET C 466      80.260  58.450  57.120  1.00  0.00           H 
ATOM   4583  SD  MET C 466      81.670  60.290  56.680  1.00  0.00           S 
ATOM   4584  CE  MET C 466      81.650  61.570  55.330  1.00  0.00           C 
ATOM   4585  HE1 MET C 466      82.530  62.240  55.430  1.00  0.00           H 
ATOM   4586  HE2 MET C 466      81.710  61.170  54.300  1.00  0.00           H 
ATOM   4587  HE3 MET C 466      80.650  62.060  55.360  1.00  0.00           H 
ATOM   4588  C   MET C 466      79.260  57.090  53.310  1.00  0.00           C 
ATOM   4589  O   MET C 466      78.790  57.520  52.260  1.00  0.00           O 
ATOM   4590  N   TYR C 467      80.000  55.960  53.330  1.00  0.00           N 
ATOM   4591  HN  TYR C 467      80.390  55.540  54.140  1.00  0.00           H 
ATOM   4592  CA  TYR C 467      80.460  55.290  52.110  1.00  0.00           C 
ATOM   4593  HA  TYR C 467      80.740  56.040  51.380  1.00  0.00           H 
ATOM   4594  CB  TYR C 467      81.540  54.190  52.310  1.00  0.00           C 
ATOM   4595  HB1 TYR C 467      82.400  54.740  52.750  1.00  0.00           H 
ATOM   4596  HB2 TYR C 467      81.100  53.480  53.040  1.00  0.00           H 
ATOM   4597  CG  TYR C 467      81.990  53.470  51.070  1.00  0.00           C 
ATOM   4598  CD1 TYR C 467      82.910  54.070  50.220  1.00  0.00           C 
ATOM   4599  HD1 TYR C 467      83.250  55.070  50.440  1.00  0.00           H 
ATOM   4600  CE1 TYR C 467      83.340  53.430  49.050  1.00  0.00           C 
ATOM   4601  HE1 TYR C 467      84.090  53.880  48.420  1.00  0.00           H 
ATOM   4602  CZ  TYR C 467      82.860  52.180  48.720  1.00  0.00           C 
ATOM   4603  OH  TYR C 467      83.340  51.610  47.500  1.00  0.00           O 
ATOM   4604  HH  TYR C 467      82.860  50.790  47.380  1.00  0.00           H 
ATOM   4605  CD2 TYR C 467      81.410  52.140  50.770  1.00  0.00           C 
ATOM   4606  HD2 TYR C 467      80.620  51.670  51.330  1.00  0.00           H 
ATOM   4607  CE2 TYR C 467      81.920  51.550  49.570  1.00  0.00           C 
ATOM   4608  HE2 TYR C 467      81.420  50.640  49.280  1.00  0.00           H 
ATOM   4609  C   TYR C 467      79.260  54.610  51.400  1.00  0.00           C 
ATOM   4610  O   TYR C 467      79.200  54.540  50.200  1.00  0.00           O 
ATOM   4611  N   PHE C 468      78.300  54.190  52.200  1.00  0.00           N 
ATOM   4612  HN  PHE C 468      78.510  54.380  53.160  1.00  0.00           H 
ATOM   4613  CA  PHE C 468      77.130  53.470  51.780  1.00  0.00           C 
ATOM   4614  HA  PHE C 468      77.390  52.770  50.990  1.00  0.00           H 
ATOM   4615  CB  PHE C 468      76.570  52.510  52.920  1.00  0.00           C 
ATOM   4616  HB1 PHE C 468      76.490  53.170  53.810  1.00  0.00           H 
ATOM   4617  HB2 PHE C 468      75.530  52.130  52.890  1.00  0.00           H 
ATOM   4618  CG  PHE C 468      77.540  51.370  53.150  1.00  0.00           C 
ATOM   4619  CD1 PHE C 468      77.530  50.250  52.300  1.00  0.00           C 
ATOM   4620  HD1 PHE C 468      76.800  50.120  51.520  1.00  0.00           H 
ATOM   4621  CE1 PHE C 468      78.270  49.060  52.660  1.00  0.00           C 
ATOM   4622  HE1 PHE C 468      78.250  48.210  52.000  1.00  0.00           H 
ATOM   4623  CZ  PHE C 468      78.990  49.070  53.930  1.00  0.00           C 
ATOM   4624  HZ  PHE C 468      79.440  48.170  54.330  1.00  0.00           H 
ATOM   4625  CD2 PHE C 468      78.290  51.390  54.290  1.00  0.00           C 
ATOM   4626  HD2 PHE C 468      78.130  52.230  54.950  1.00  0.00           H 
ATOM   4627  CE2 PHE C 468      78.870  50.180  54.740  1.00  0.00           C 
ATOM   4628  HE2 PHE C 468      79.380  50.190  55.690  1.00  0.00           H 
ATOM   4629  C   PHE C 468      76.050  54.290  51.140  1.00  0.00           C 
ATOM   4630  O   PHE C 468      75.170  53.810  50.510  1.00  0.00           O 
ATOM   4631  N   ALA C 469      76.040  55.600  51.410  1.00  0.00           N 
ATOM   4632  HN  ALA C 469      76.700  55.960  52.060  1.00  0.00           H 
ATOM   4633  CA  ALA C 469      75.250  56.620  50.680  1.00  0.00           C 
ATOM   4634  HA  ALA C 469      74.290  56.680  51.170  1.00  0.00           H 
ATOM   4635  CB  ALA C 469      76.140  57.840  50.960  1.00  0.00           C 
ATOM   4636  HB1 ALA C 469      75.720  58.830  50.690  1.00  0.00           H 
ATOM   4637  HB2 ALA C 469      76.400  57.920  52.040  1.00  0.00           H 
ATOM   4638  HB3 ALA C 469      77.070  57.780  50.350  1.00  0.00           H 
ATOM   4639  C   ALA C 469      75.100  56.500  49.180  1.00  0.00           C 
ATOM   4640  O   ALA C 469      73.990  56.860  48.720  1.00  0.00           O 
ATOM   4641  N   ARG C 470      76.170  56.010  48.470  1.00  0.00           N 
ATOM   4642  HN  ARG C 470      76.920  55.560  48.940  1.00  0.00           H 
ATOM   4643  CA  ARG C 470      76.240  56.030  47.010  1.00  0.00           C 
ATOM   4644  HA  ARG C 470      76.210  57.050  46.670  1.00  0.00           H 
ATOM   4645  CB  ARG C 470      77.600  55.410  46.510  1.00  0.00           C 
ATOM   4646  HB1 ARG C 470      77.640  55.430  45.400  1.00  0.00           H 
ATOM   4647  HB2 ARG C 470      78.390  56.120  46.850  1.00  0.00           H 
ATOM   4648  CG  ARG C 470      77.840  53.940  46.820  1.00  0.00           C 
ATOM   4649  HG1 ARG C 470      77.650  53.810  47.910  1.00  0.00           H 
ATOM   4650  HG2 ARG C 470      77.020  53.380  46.320  1.00  0.00           H 
ATOM   4651  CD  ARG C 470      79.170  53.330  46.440  1.00  0.00           C 
ATOM   4652  HD1 ARG C 470      79.100  52.220  46.390  1.00  0.00           H 
ATOM   4653  HD2 ARG C 470      79.380  53.660  45.400  1.00  0.00           H 
ATOM   4654  NE  ARG C 470      80.210  53.750  47.440  1.00  0.00           N 
ATOM   4655  HE  ARG C 470      79.840  53.880  48.360  1.00  0.00           H 
ATOM   4656  CZ  ARG C 470      81.140  54.580  47.030  1.00  0.00           C 
ATOM   4657  NH1 ARG C 470      81.640  54.470  45.820  1.00  0.00           N 
ATOM   4658 1HH1 ARG C 470      81.600  53.550  45.430  1.00  0.00           H 
ATOM   4659 2HH1 ARG C 470      82.390  55.110  45.640  1.00  0.00           H 
ATOM   4660  NH2 ARG C 470      81.670  55.510  47.740  1.00  0.00           N 
ATOM   4661 1HH2 ARG C 470      81.380  55.550  48.700  1.00  0.00           H 
ATOM   4662 2HH2 ARG C 470      82.370  56.070  47.310  1.00  0.00           H 
ATOM   4663  C   ARG C 470      75.070  55.350  46.260  1.00  0.00           C 
ATOM   4664  O   ARG C 470      74.760  55.770  45.110  1.00  0.00           O 
ATOM   4665  N   GLY C 471      74.490  54.340  46.920  1.00  0.00           N 
ATOM   4666  HN  GLY C 471      74.710  54.250  47.890  1.00  0.00           H 
ATOM   4667  CA  GLY C 471      73.380  53.480  46.380  1.00  0.00           C 
ATOM   4668  HA1 GLY C 471      73.680  52.960  45.480  1.00  0.00           H 
ATOM   4669  HA2 GLY C 471      73.230  52.680  47.090  1.00  0.00           H 
ATOM   4670  C   GLY C 471      72.080  54.200  45.950  1.00  0.00           C 
ATOM   4671  O   GLY C 471      71.560  53.900  44.890  1.00  0.00           O 
ATOM   4672  N   PHE C 472      71.590  55.180  46.770  1.00  0.00           N 
ATOM   4673  HN  PHE C 472      72.050  55.400  47.630  1.00  0.00           H 
ATOM   4674  CA  PHE C 472      70.440  56.000  46.550  1.00  0.00           C 
ATOM   4675  HA  PHE C 472      69.760  55.530  45.850  1.00  0.00           H 
ATOM   4676  CB  PHE C 472      69.670  56.190  47.870  1.00  0.00           C 
ATOM   4677  HB1 PHE C 472      69.470  55.220  48.370  1.00  0.00           H 
ATOM   4678  HB2 PHE C 472      70.390  56.690  48.560  1.00  0.00           H 
ATOM   4679  CG  PHE C 472      68.400  56.990  47.780  1.00  0.00           C 
ATOM   4680  CD1 PHE C 472      67.280  56.300  47.400  1.00  0.00           C 
ATOM   4681  HD1 PHE C 472      67.430  55.260  47.130  1.00  0.00           H 
ATOM   4682  CE1 PHE C 472      66.000  56.960  47.340  1.00  0.00           C 
ATOM   4683  HE1 PHE C 472      65.160  56.370  46.990  1.00  0.00           H 
ATOM   4684  CZ  PHE C 472      65.860  58.280  47.720  1.00  0.00           C 
ATOM   4685  HZ  PHE C 472      64.890  58.720  47.900  1.00  0.00           H 
ATOM   4686  CD2 PHE C 472      68.290  58.330  48.180  1.00  0.00           C 
ATOM   4687  HD2 PHE C 472      69.210  58.850  48.410  1.00  0.00           H 
ATOM   4688  CE2 PHE C 472      67.040  58.950  48.190  1.00  0.00           C 
ATOM   4689  HE2 PHE C 472      66.940  59.950  48.590  1.00  0.00           H 
ATOM   4690  C   PHE C 472      70.740  57.270  45.870  1.00  0.00           C 
ATOM   4691  O   PHE C 472      69.900  58.140  45.580  1.00  0.00           O 
ATOM   4692  N   GLN C 473      72.070  57.470  45.460  1.00  0.00           N 
ATOM   4693  HN  GLN C 473      72.700  56.700  45.500  1.00  0.00           H 
ATOM   4694  CA  GLN C 473      72.620  58.720  44.930  1.00  0.00           C 
ATOM   4695  HA  GLN C 473      73.690  58.590  44.830  1.00  0.00           H 
ATOM   4696  CB  GLN C 473      71.950  59.160  43.560  1.00  0.00           C 
ATOM   4697  HB1 GLN C 473      71.780  58.290  42.890  1.00  0.00           H 
ATOM   4698  HB2 GLN C 473      70.960  59.590  43.820  1.00  0.00           H 
ATOM   4699  CG  GLN C 473      72.930  60.160  42.810  1.00  0.00           C 
ATOM   4700  HG1 GLN C 473      73.100  60.990  43.530  1.00  0.00           H 
ATOM   4701  HG2 GLN C 473      73.840  59.590  42.540  1.00  0.00           H 
ATOM   4702  CD  GLN C 473      72.260  60.810  41.500  1.00  0.00           C 
ATOM   4703  OE1 GLN C 473      71.060  60.650  41.280  1.00  0.00           O 
ATOM   4704  NE2 GLN C 473      73.040  61.480  40.620  1.00  0.00           N 
ATOM   4705 1HE2 GLN C 473      74.000  61.570  40.900  1.00  0.00           H 
ATOM   4706 2HE2 GLN C 473      72.650  61.710  39.730  1.00  0.00           H 
ATOM   4707  C   GLN C 473      72.510  59.870  45.940  1.00  0.00           C 
ATOM   4708  O   GLN C 473      72.080  60.980  45.610  1.00  0.00           O 
ATOM   4709  N   MET C 474      72.950  59.610  47.220  1.00  0.00           N 
ATOM   4710  HN  MET C 474      73.230  58.680  47.450  1.00  0.00           H 
ATOM   4711  CA  MET C 474      73.030  60.560  48.320  1.00  0.00           C 
ATOM   4712  HA  MET C 474      72.120  61.130  48.330  1.00  0.00           H 
ATOM   4713  CB  MET C 474      73.040  59.960  49.720  1.00  0.00           C 
ATOM   4714  HB1 MET C 474      73.980  59.380  49.800  1.00  0.00           H 
ATOM   4715  HB2 MET C 474      73.020  60.790  50.450  1.00  0.00           H 
ATOM   4716  CG  MET C 474      71.880  59.030  49.990  1.00  0.00           C 
ATOM   4717  HG1 MET C 474      71.490  58.550  49.060  1.00  0.00           H 
ATOM   4718  HG2 MET C 474      72.220  58.260  50.710  1.00  0.00           H 
ATOM   4719  SD  MET C 474      70.410  59.890  50.760  1.00  0.00           S 
ATOM   4720  CE  MET C 474      69.620  58.320  51.260  1.00  0.00           C 
ATOM   4721  HE1 MET C 474      69.650  57.600  50.410  1.00  0.00           H 
ATOM   4722  HE2 MET C 474      70.230  57.860  52.060  1.00  0.00           H 
ATOM   4723  HE3 MET C 474      68.630  58.630  51.670  1.00  0.00           H 
ATOM   4724  C   MET C 474      74.180  61.600  48.200  1.00  0.00           C 
ATOM   4725  O   MET C 474      74.630  61.990  47.150  1.00  0.00           O 
ATOM   4726  N   LEU C 475      74.730  62.100  49.350  1.00  0.00           N 
ATOM   4727  HN  LEU C 475      74.340  61.880  50.240  1.00  0.00           H 
ATOM   4728  CA  LEU C 475      75.940  63.000  49.280  1.00  0.00           C 
ATOM   4729  HA  LEU C 475      75.810  63.590  48.390  1.00  0.00           H 
ATOM   4730  CB  LEU C 475      76.050  63.830  50.640  1.00  0.00           C 
ATOM   4731  HB1 LEU C 475      74.990  63.930  50.960  1.00  0.00           H 
ATOM   4732  HB2 LEU C 475      76.710  63.280  51.340  1.00  0.00           H 
ATOM   4733  CG  LEU C 475      76.580  65.350  50.600  1.00  0.00           C 
ATOM   4734  HG  LEU C 475      76.220  65.870  51.510  1.00  0.00           H 
ATOM   4735  CD1 LEU C 475      75.920  66.220  49.520  1.00  0.00           C 
ATOM   4736 1HD1 LEU C 475      76.080  67.300  49.730  1.00  0.00           H 
ATOM   4737 2HD1 LEU C 475      76.330  65.990  48.510  1.00  0.00           H 
ATOM   4738 3HD1 LEU C 475      74.850  65.930  49.520  1.00  0.00           H 
ATOM   4739  CD2 LEU C 475      78.140  65.660  50.580  1.00  0.00           C 
ATOM   4740 1HD2 LEU C 475      78.400  65.870  51.640  1.00  0.00           H 
ATOM   4741 2HD2 LEU C 475      78.750  64.870  50.080  1.00  0.00           H 
ATOM   4742 3HD2 LEU C 475      78.280  66.590  49.980  1.00  0.00           H 
ATOM   4743  C   LEU C 475      77.170  62.120  49.130  1.00  0.00           C 
ATOM   4744  O   LEU C 475      78.290  62.540  49.370  1.00  0.00           O 
ATOM   4745  N   GLY C 476      77.000  60.880  48.610  1.00  0.00           N 
ATOM   4746  HN  GLY C 476      76.030  60.650  48.630  1.00  0.00           H 
ATOM   4747  CA  GLY C 476      78.010  60.080  48.050  1.00  0.00           C 
ATOM   4748  HA1 GLY C 476      78.730  59.910  48.840  1.00  0.00           H 
ATOM   4749  HA2 GLY C 476      77.610  59.130  47.720  1.00  0.00           H 
ATOM   4750  C   GLY C 476      78.780  60.610  46.830  1.00  0.00           C 
ATOM   4751  O   GLY C 476      80.030  60.540  46.770  1.00  0.00           O 
ATOM   4752  N   PRO C 477      78.060  61.030  45.790  1.00  0.00           N 
ATOM   4753  CD  PRO C 477      76.750  60.460  45.450  1.00  0.00           C 
ATOM   4754  HD1 PRO C 477      75.950  60.380  46.210  1.00  0.00           H 
ATOM   4755  HD2 PRO C 477      76.960  59.450  45.030  1.00  0.00           H 
ATOM   4756  CA  PRO C 477      78.700  61.780  44.680  1.00  0.00           C 
ATOM   4757  HA  PRO C 477      79.400  61.110  44.200  1.00  0.00           H 
ATOM   4758  CB  PRO C 477      77.520  62.070  43.740  1.00  0.00           C 
ATOM   4759  HB1 PRO C 477      77.370  63.160  43.570  1.00  0.00           H 
ATOM   4760  HB2 PRO C 477      77.640  61.660  42.720  1.00  0.00           H 
ATOM   4761  CG  PRO C 477      76.270  61.340  44.280  1.00  0.00           C 
ATOM   4762  HG1 PRO C 477      75.660  62.150  44.730  1.00  0.00           H 
ATOM   4763  HG2 PRO C 477      75.610  60.720  43.640  1.00  0.00           H 
ATOM   4764  C   PRO C 477      79.460  63.070  45.130  1.00  0.00           C 
ATOM   4765  O   PRO C 477      80.480  63.450  44.510  1.00  0.00           O 
ATOM   4766  N   PHE C 478      79.140  63.580  46.300  1.00  0.00           N 
ATOM   4767  HN  PHE C 478      78.390  63.180  46.820  1.00  0.00           H 
ATOM   4768  CA  PHE C 478      79.800  64.650  46.990  1.00  0.00           C 
ATOM   4769  HA  PHE C 478      80.460  65.130  46.280  1.00  0.00           H 
ATOM   4770  CB  PHE C 478      78.750  65.590  47.500  1.00  0.00           C 
ATOM   4771  HB1 PHE C 478      77.970  65.010  48.040  1.00  0.00           H 
ATOM   4772  HB2 PHE C 478      79.260  66.400  48.060  1.00  0.00           H 
ATOM   4773  CG  PHE C 478      78.110  66.240  46.320  1.00  0.00           C 
ATOM   4774  CD1 PHE C 478      78.350  67.570  45.920  1.00  0.00           C 
ATOM   4775  HD1 PHE C 478      79.140  67.990  46.520  1.00  0.00           H 
ATOM   4776  CE1 PHE C 478      77.630  68.150  44.930  1.00  0.00           C 
ATOM   4777  HE1 PHE C 478      77.870  69.150  44.600  1.00  0.00           H 
ATOM   4778  CZ  PHE C 478      76.680  67.450  44.270  1.00  0.00           C 
ATOM   4779  HZ  PHE C 478      75.990  67.900  43.570  1.00  0.00           H 
ATOM   4780  CD2 PHE C 478      77.060  65.570  45.700  1.00  0.00           C 
ATOM   4781  HD2 PHE C 478      76.740  64.630  46.120  1.00  0.00           H 
ATOM   4782  CE2 PHE C 478      76.430  66.130  44.610  1.00  0.00           C 
ATOM   4783  HE2 PHE C 478      75.630  65.570  44.150  1.00  0.00           H 
ATOM   4784  C   PHE C 478      80.660  64.230  48.120  1.00  0.00           C 
ATOM   4785  O   PHE C 478      81.400  65.030  48.720  1.00  0.00           O 
ATOM   4786  N   THR C 479      80.810  62.890  48.290  1.00  0.00           N 
ATOM   4787  HN  THR C 479      80.100  62.280  47.950  1.00  0.00           H 
ATOM   4788  CA  THR C 479      81.950  62.340  49.020  1.00  0.00           C 
ATOM   4789  HA  THR C 479      82.240  63.070  49.760  1.00  0.00           H 
ATOM   4790  CB  THR C 479      81.670  61.050  49.760  1.00  0.00           C 
ATOM   4791  HB  THR C 479      80.570  60.890  49.720  1.00  0.00           H 
ATOM   4792  OG1 THR C 479      82.090  61.140  51.080  1.00  0.00           O 
ATOM   4793  HG1 THR C 479      81.750  61.960  51.440  1.00  0.00           H 
ATOM   4794  CG2 THR C 479      82.240  59.730  49.210  1.00  0.00           C 
ATOM   4795 1HG2 THR C 479      81.790  58.930  49.840  1.00  0.00           H 
ATOM   4796 2HG2 THR C 479      81.900  59.390  48.210  1.00  0.00           H 
ATOM   4797 3HG2 THR C 479      83.340  59.680  49.340  1.00  0.00           H 
ATOM   4798  C   THR C 479      83.130  62.160  48.010  1.00  0.00           C 
ATOM   4799  O   THR C 479      84.300  62.000  48.390  1.00  0.00           O 
ATOM   4800  N   ILE C 480      82.940  62.210  46.690  1.00  0.00           N 
ATOM   4801  HN  ILE C 480      81.970  62.280  46.460  1.00  0.00           H 
ATOM   4802  CA  ILE C 480      83.970  62.500  45.730  1.00  0.00           C 
ATOM   4803  HA  ILE C 480      84.820  61.870  45.940  1.00  0.00           H 
ATOM   4804  CB  ILE C 480      83.540  62.370  44.270  1.00  0.00           C 
ATOM   4805  HB  ILE C 480      82.810  63.180  44.050  1.00  0.00           H 
ATOM   4806  CG2 ILE C 480      84.700  62.530  43.190  1.00  0.00           C 
ATOM   4807 1HG2 ILE C 480      84.310  62.670  42.160  1.00  0.00           H 
ATOM   4808 2HG2 ILE C 480      85.330  63.400  43.460  1.00  0.00           H 
ATOM   4809 3HG2 ILE C 480      85.410  61.680  43.240  1.00  0.00           H 
ATOM   4810  CG1 ILE C 480      82.730  61.040  44.110  1.00  0.00           C 
ATOM   4811 1HG1 ILE C 480      83.350  60.120  44.110  1.00  0.00           H 
ATOM   4812 2HG1 ILE C 480      82.100  60.690  44.960  1.00  0.00           H 
ATOM   4813  CD  ILE C 480      81.930  60.980  42.850  1.00  0.00           C 
ATOM   4814  HD1 ILE C 480      82.710  60.880  42.070  1.00  0.00           H 
ATOM   4815  HD2 ILE C 480      81.160  60.180  42.890  1.00  0.00           H 
ATOM   4816  HD3 ILE C 480      81.460  61.990  42.820  1.00  0.00           H 
ATOM   4817  C   ILE C 480      84.520  63.860  45.950  1.00  0.00           C 
ATOM   4818  O   ILE C 480      85.700  64.060  45.940  1.00  0.00           O 
ATOM   4819  N   MET C 481      83.650  64.840  46.230  1.00  0.00           N 
ATOM   4820  HN  MET C 481      82.670  64.830  46.070  1.00  0.00           H 
ATOM   4821  CA  MET C 481      84.170  66.140  46.660  1.00  0.00           C 
ATOM   4822  HA  MET C 481      84.850  66.380  45.860  1.00  0.00           H 
ATOM   4823  CB  MET C 481      82.930  67.220  46.680  1.00  0.00           C 
ATOM   4824  HB1 MET C 481      81.930  66.920  47.060  1.00  0.00           H 
ATOM   4825  HB2 MET C 481      83.290  68.050  47.330  1.00  0.00           H 
ATOM   4826  CG  MET C 481      82.830  67.780  45.180  1.00  0.00           C 
ATOM   4827  HG1 MET C 481      83.850  68.130  44.900  1.00  0.00           H 
ATOM   4828  HG2 MET C 481      82.520  66.980  44.480  1.00  0.00           H 
ATOM   4829  SD  MET C 481      81.530  69.030  45.020  1.00  0.00           S 
ATOM   4830  CE  MET C 481      81.840  70.020  46.530  1.00  0.00           C 
ATOM   4831  HE1 MET C 481      82.850  70.490  46.570  1.00  0.00           H 
ATOM   4832  HE2 MET C 481      81.130  70.870  46.650  1.00  0.00           H 
ATOM   4833  HE3 MET C 481      81.690  69.430  47.460  1.00  0.00           H 
ATOM   4834  C   MET C 481      85.070  66.150  47.900  1.00  0.00           C 
ATOM   4835  O   MET C 481      86.240  66.620  47.750  1.00  0.00           O 
ATOM   4836  N   ILE C 482      84.710  65.480  49.080  1.00  0.00           N 
ATOM   4837  HN  ILE C 482      83.780  65.150  49.210  1.00  0.00           H 
ATOM   4838  CA  ILE C 482      85.650  65.320  50.180  1.00  0.00           C 
ATOM   4839  HA  ILE C 482      86.000  66.330  50.340  1.00  0.00           H 
ATOM   4840  CB  ILE C 482      84.900  65.030  51.510  1.00  0.00           C 
ATOM   4841  HB  ILE C 482      83.960  65.620  51.500  1.00  0.00           H 
ATOM   4842  CG2 ILE C 482      84.730  63.510  51.720  1.00  0.00           C 
ATOM   4843 1HG2 ILE C 482      84.110  63.090  50.900  1.00  0.00           H 
ATOM   4844 2HG2 ILE C 482      85.680  62.960  51.910  1.00  0.00           H 
ATOM   4845 3HG2 ILE C 482      84.190  63.310  52.670  1.00  0.00           H 
ATOM   4846  CG1 ILE C 482      85.750  65.600  52.640  1.00  0.00           C 
ATOM   4847 1HG1 ILE C 482      86.610  64.940  52.850  1.00  0.00           H 
ATOM   4848 2HG1 ILE C 482      86.100  66.650  52.530  1.00  0.00           H 
ATOM   4849  CD  ILE C 482      84.850  65.690  53.910  1.00  0.00           C 
ATOM   4850  HD1 ILE C 482      84.250  64.770  54.040  1.00  0.00           H 
ATOM   4851  HD2 ILE C 482      85.470  65.860  54.820  1.00  0.00           H 
ATOM   4852  HD3 ILE C 482      84.130  66.530  53.820  1.00  0.00           H 
ATOM   4853  C   ILE C 482      86.930  64.460  49.940  1.00  0.00           C 
ATOM   4854  O   ILE C 482      88.030  64.800  50.330  1.00  0.00           O 
ATOM   4855  N   GLN C 483      86.780  63.380  49.150  1.00  0.00           N 
ATOM   4856  HN  GLN C 483      85.910  63.170  48.710  1.00  0.00           H 
ATOM   4857  CA  GLN C 483      87.900  62.470  48.720  1.00  0.00           C 
ATOM   4858  HA  GLN C 483      88.630  62.490  49.510  1.00  0.00           H 
ATOM   4859  CB  GLN C 483      87.450  60.990  48.390  1.00  0.00           C 
ATOM   4860  HB1 GLN C 483      86.720  61.100  47.560  1.00  0.00           H 
ATOM   4861  HB2 GLN C 483      88.330  60.500  47.920  1.00  0.00           H 
ATOM   4862  CG  GLN C 483      86.940  60.140  49.580  1.00  0.00           C 
ATOM   4863  HG1 GLN C 483      85.930  60.520  49.820  1.00  0.00           H 
ATOM   4864  HG2 GLN C 483      86.830  59.060  49.340  1.00  0.00           H 
ATOM   4865  CD  GLN C 483      87.800  60.340  50.870  1.00  0.00           C 
ATOM   4866  OE1 GLN C 483      89.020  60.420  50.850  1.00  0.00           O 
ATOM   4867  NE2 GLN C 483      86.980  60.530  51.980  1.00  0.00           N 
ATOM   4868 1HE2 GLN C 483      86.030  60.220  52.000  1.00  0.00           H 
ATOM   4869 2HE2 GLN C 483      87.550  60.660  52.790  1.00  0.00           H 
ATOM   4870  C   GLN C 483      88.710  63.170  47.610  1.00  0.00           C 
ATOM   4871  O   GLN C 483      89.900  62.970  47.540  1.00  0.00           O 
ATOM   4872  N   LYS C 484      88.170  64.100  46.860  1.00  0.00           N 
ATOM   4873  HN  LYS C 484      87.230  64.420  46.910  1.00  0.00           H 
ATOM   4874  CA  LYS C 484      88.940  64.930  45.990  1.00  0.00           C 
ATOM   4875  HA  LYS C 484      89.920  64.540  45.780  1.00  0.00           H 
ATOM   4876  CB  LYS C 484      88.330  64.960  44.520  1.00  0.00           C 
ATOM   4877  HB1 LYS C 484      88.840  64.140  43.970  1.00  0.00           H 
ATOM   4878  HB2 LYS C 484      87.240  64.730  44.550  1.00  0.00           H 
ATOM   4879  CG  LYS C 484      88.440  66.190  43.610  1.00  0.00           C 
ATOM   4880  HG1 LYS C 484      89.530  66.400  43.640  1.00  0.00           H 
ATOM   4881  HG2 LYS C 484      88.120  65.880  42.590  1.00  0.00           H 
ATOM   4882  CD  LYS C 484      87.500  67.300  44.050  1.00  0.00           C 
ATOM   4883  HD1 LYS C 484      86.430  67.180  43.780  1.00  0.00           H 
ATOM   4884  HD2 LYS C 484      87.530  67.410  45.150  1.00  0.00           H 
ATOM   4885  CE  LYS C 484      87.910  68.750  43.550  1.00  0.00           C 
ATOM   4886  HE1 LYS C 484      87.740  68.820  42.450  1.00  0.00           H 
ATOM   4887  HE2 LYS C 484      87.360  69.560  44.080  1.00  0.00           H 
ATOM   4888  NZ  LYS C 484      89.360  69.000  43.810  1.00  0.00           N 
ATOM   4889  HZ1 LYS C 484      89.620  68.660  44.760  1.00  0.00           H 
ATOM   4890  HZ2 LYS C 484      89.960  68.530  43.110  1.00  0.00           H 
ATOM   4891  HZ3 LYS C 484      89.590  69.980  43.550  1.00  0.00           H 
ATOM   4892  C   LYS C 484      89.350  66.270  46.540  1.00  0.00           C 
ATOM   4893  O   LYS C 484      90.040  67.090  46.020  1.00  0.00           O 
ATOM   4894  N   MET C 485      89.050  66.450  47.840  1.00  0.00           N 
ATOM   4895  HN  MET C 485      88.320  65.960  48.310  1.00  0.00           H 
ATOM   4896  CA  MET C 485      89.720  67.440  48.680  1.00  0.00           C 
ATOM   4897  HA  MET C 485      90.150  68.200  48.050  1.00  0.00           H 
ATOM   4898  CB  MET C 485      88.740  68.240  49.680  1.00  0.00           C 
ATOM   4899  HB1 MET C 485      88.270  67.390  50.210  1.00  0.00           H 
ATOM   4900  HB2 MET C 485      89.320  68.800  50.440  1.00  0.00           H 
ATOM   4901  CG  MET C 485      87.630  69.220  49.160  1.00  0.00           C 
ATOM   4902  HG1 MET C 485      88.020  70.130  48.660  1.00  0.00           H 
ATOM   4903  HG2 MET C 485      87.110  68.720  48.310  1.00  0.00           H 
ATOM   4904  SD  MET C 485      86.240  69.460  50.360  1.00  0.00           S 
ATOM   4905  CE  MET C 485      85.420  70.760  49.350  1.00  0.00           C 
ATOM   4906  HE1 MET C 485      85.080  70.400  48.350  1.00  0.00           H 
ATOM   4907  HE2 MET C 485      84.600  71.250  49.920  1.00  0.00           H 
ATOM   4908  HE3 MET C 485      86.260  71.460  49.150  1.00  0.00           H 
ATOM   4909  C   MET C 485      90.920  66.870  49.320  1.00  0.00           C 
ATOM   4910  O   MET C 485      91.700  67.510  50.000  1.00  0.00           O 
ATOM   4911  N   ILE C 486      91.240  65.640  48.930  1.00  0.00           N 
ATOM   4912  HN  ILE C 486      90.620  64.950  48.560  1.00  0.00           H 
ATOM   4913  CA  ILE C 486      92.550  64.980  49.180  1.00  0.00           C 
ATOM   4914  HA  ILE C 486      93.090  65.600  49.890  1.00  0.00           H 
ATOM   4915  CB  ILE C 486      92.490  63.530  49.560  1.00  0.00           C 
ATOM   4916  HB  ILE C 486      92.260  62.820  48.730  1.00  0.00           H 
ATOM   4917  CG2 ILE C 486      93.760  63.200  50.400  1.00  0.00           C 
ATOM   4918 1HG2 ILE C 486      94.550  62.830  49.710  1.00  0.00           H 
ATOM   4919 2HG2 ILE C 486      94.110  64.140  50.880  1.00  0.00           H 
ATOM   4920 3HG2 ILE C 486      93.770  62.550  51.300  1.00  0.00           H 
ATOM   4921  CG1 ILE C 486      91.330  63.330  50.510  1.00  0.00           C 
ATOM   4922 1HG1 ILE C 486      90.360  63.670  50.090  1.00  0.00           H 
ATOM   4923 2HG1 ILE C 486      91.130  62.260  50.730  1.00  0.00           H 
ATOM   4924  CD  ILE C 486      91.410  64.010  51.890  1.00  0.00           C 
ATOM   4925  HD1 ILE C 486      91.530  65.110  51.790  1.00  0.00           H 
ATOM   4926  HD2 ILE C 486      90.510  63.850  52.520  1.00  0.00           H 
ATOM   4927  HD3 ILE C 486      92.340  63.770  52.460  1.00  0.00           H 
ATOM   4928  C   ILE C 486      93.380  65.120  47.830  1.00  0.00           C 
ATOM   4929  O   ILE C 486      94.390  64.500  47.630  1.00  0.00           O 
ATOM   4930  N   PHE C 487      93.040  66.210  47.100  1.00  0.00           N 
ATOM   4931  HN  PHE C 487      92.310  66.790  47.460  1.00  0.00           H 
ATOM   4932  CA  PHE C 487      93.890  66.950  46.160  1.00  0.00           C 
ATOM   4933  HA  PHE C 487      94.420  66.170  45.630  1.00  0.00           H 
ATOM   4934  CB  PHE C 487      92.990  67.820  45.250  1.00  0.00           C 
ATOM   4935  HB1 PHE C 487      93.430  67.890  44.230  1.00  0.00           H 
ATOM   4936  HB2 PHE C 487      92.090  67.220  45.010  1.00  0.00           H 
ATOM   4937  CG  PHE C 487      92.660  69.310  45.680  1.00  0.00           C 
ATOM   4938  CD1 PHE C 487      92.110  69.700  46.910  1.00  0.00           C 
ATOM   4939  HD1 PHE C 487      92.160  68.970  47.700  1.00  0.00           H 
ATOM   4940  CE1 PHE C 487      91.800  71.040  47.220  1.00  0.00           C 
ATOM   4941  HE1 PHE C 487      91.430  71.290  48.200  1.00  0.00           H 
ATOM   4942  CZ  PHE C 487      91.980  71.970  46.190  1.00  0.00           C 
ATOM   4943  HZ  PHE C 487      91.680  73.010  46.230  1.00  0.00           H 
ATOM   4944  CD2 PHE C 487      92.890  70.320  44.750  1.00  0.00           C 
ATOM   4945  HD2 PHE C 487      93.400  70.190  43.810  1.00  0.00           H 
ATOM   4946  CE2 PHE C 487      92.690  71.640  45.040  1.00  0.00           C 
ATOM   4947  HE2 PHE C 487      92.980  72.230  44.180  1.00  0.00           H 
ATOM   4948  C   PHE C 487      95.050  67.630  46.790  1.00  0.00           C 
ATOM   4949  O   PHE C 487      95.270  67.570  48.030  1.00  0.00           O 
ATOM   4950  N   GLY C 488      95.940  68.260  45.940  1.00  0.00           N 
ATOM   4951  HN  GLY C 488      95.830  68.070  44.970  1.00  0.00           H 
ATOM   4952  CA  GLY C 488      97.020  69.130  46.390  1.00  0.00           C 
ATOM   4953  HA1 GLY C 488      97.820  68.440  46.630  1.00  0.00           H 
ATOM   4954  HA2 GLY C 488      97.240  69.890  45.660  1.00  0.00           H 
ATOM   4955  C   GLY C 488      96.790  70.040  47.560  1.00  0.00           C 
ATOM   4956  O   GLY C 488      97.420  69.910  48.630  1.00  0.00           O 
ATOM   4957  N   ASP C 489      95.990  71.110  47.340  1.00  0.00           N 
ATOM   4958  HN  ASP C 489      95.690  71.310  46.410  1.00  0.00           H 
ATOM   4959  CA  ASP C 489      96.000  72.210  48.310  1.00  0.00           C 
ATOM   4960  HA  ASP C 489      97.050  72.430  48.420  1.00  0.00           H 
ATOM   4961  CB  ASP C 489      95.140  73.480  47.950  1.00  0.00           C 
ATOM   4962  HB1 ASP C 489      94.190  73.130  47.490  1.00  0.00           H 
ATOM   4963  HB2 ASP C 489      95.070  74.100  48.870  1.00  0.00           H 
ATOM   4964  CG  ASP C 489      95.860  74.040  46.770  1.00  0.00           C 
ATOM   4965  OD1 ASP C 489      97.040  74.450  46.980  1.00  0.00           O 
ATOM   4966  OD2 ASP C 489      95.340  73.870  45.630  1.00  0.00           O 
ATOM   4967  C   ASP C 489      95.650  71.800  49.710  1.00  0.00           C 
ATOM   4968  O   ASP C 489      96.280  72.260  50.690  1.00  0.00           O 
ATOM   4969  N   LEU C 490      94.670  70.890  50.000  1.00  0.00           N 
ATOM   4970  HN  LEU C 490      94.120  70.420  49.310  1.00  0.00           H 
ATOM   4971  CA  LEU C 490      94.270  70.630  51.390  1.00  0.00           C 
ATOM   4972  HA  LEU C 490      94.000  71.530  51.930  1.00  0.00           H 
ATOM   4973  CB  LEU C 490      93.050  69.740  51.350  1.00  0.00           C 
ATOM   4974  HB1 LEU C 490      92.480  69.750  50.390  1.00  0.00           H 
ATOM   4975  HB2 LEU C 490      93.390  68.690  51.410  1.00  0.00           H 
ATOM   4976  CG  LEU C 490      92.130  70.060  52.550  1.00  0.00           C 
ATOM   4977  HG  LEU C 490      92.740  70.470  53.390  1.00  0.00           H 
ATOM   4978  CD1 LEU C 490      91.030  71.020  52.090  1.00  0.00           C 
ATOM   4979 1HD1 LEU C 490      90.270  71.160  52.890  1.00  0.00           H 
ATOM   4980 2HD1 LEU C 490      91.430  72.050  51.960  1.00  0.00           H 
ATOM   4981 3HD1 LEU C 490      90.450  70.690  51.200  1.00  0.00           H 
ATOM   4982  CD2 LEU C 490      91.460  68.730  53.000  1.00  0.00           C 
ATOM   4983 1HD2 LEU C 490      90.680  68.830  53.790  1.00  0.00           H 
ATOM   4984 2HD2 LEU C 490      91.030  68.200  52.120  1.00  0.00           H 
ATOM   4985 3HD2 LEU C 490      92.190  68.040  53.460  1.00  0.00           H 
ATOM   4986  C   LEU C 490      95.350  69.970  52.200  1.00  0.00           C 
ATOM   4987  O   LEU C 490      95.500  70.230  53.450  1.00  0.00           O 
ATOM   4988  N   MET C 491      96.240  69.140  51.560  1.00  0.00           N 
ATOM   4989  HN  MET C 491      96.260  69.150  50.560  1.00  0.00           H 
ATOM   4990  CA  MET C 491      97.220  68.390  52.280  1.00  0.00           C 
ATOM   4991  HA  MET C 491      96.870  68.080  53.250  1.00  0.00           H 
ATOM   4992  CB  MET C 491      97.590  67.130  51.480  1.00  0.00           C 
ATOM   4993  HB1 MET C 491      96.600  66.700  51.200  1.00  0.00           H 
ATOM   4994  HB2 MET C 491      98.170  67.380  50.570  1.00  0.00           H 
ATOM   4995  CG  MET C 491      98.290  66.050  52.290  1.00  0.00           C 
ATOM   4996  HG1 MET C 491      98.650  65.250  51.620  1.00  0.00           H 
ATOM   4997  HG2 MET C 491      99.190  66.590  52.640  1.00  0.00           H 
ATOM   4998  SD  MET C 491      97.450  65.230  53.730  1.00  0.00           S
[truncated: 1,752,079 more chars]
