# Supplementary material for: Molecular pathway and structural mechanism of human oncochannel TRPV6 inhibition by the phytocannabinoid tetrahydrocannabivarin
Source: Nat Commun. 2023 Aug 2;14:4630. doi: 10.1038/s41467-023-40362-2 (PMC10397291; doi:10.1038/s41467-023-40362-2)
Supplement: Supplementary file 5 — Supplementary Data 2 [file 41467_2023_40362_MOESM5_ESM.zip › Supplementary Data 2/L490W_run.pdb]

t=0
MODEL 1                                                                        
CRYST1   67.780   67.410   59.500  90.00  90.00  90.00 P 1           1
ATOM      1  N   MET A 454      74.800 110.800  73.040  1.00  0.00           N 
ATOM      2  HN  MET A 454      74.370 110.880  73.940  1.00  0.00           H 
ATOM      3  CA  MET A 454      76.190 110.490  72.900  1.00  0.00           C 
ATOM      4  HA  MET A 454      76.660 111.240  72.280  1.00  0.00           H 
ATOM      5  CB  MET A 454      76.930 110.560  74.290  1.00  0.00           C 
ATOM      6  HB1 MET A 454      76.310 109.930  74.960  1.00  0.00           H 
ATOM      7  HB2 MET A 454      77.950 110.130  74.350  1.00  0.00           H 
ATOM      8  CG  MET A 454      77.120 111.950  74.850  1.00  0.00           C 
ATOM      9  HG1 MET A 454      77.900 112.480  74.260  1.00  0.00           H 
ATOM     10  HG2 MET A 454      76.180 112.530  74.820  1.00  0.00           H 
ATOM     11  SD  MET A 454      77.700 111.840  76.530  1.00  0.00           S 
ATOM     12  CE  MET A 454      78.090 113.610  76.860  1.00  0.00           C 
ATOM     13  HE1 MET A 454      77.240 114.330  76.770  1.00  0.00           H 
ATOM     14  HE2 MET A 454      78.520 113.800  77.870  1.00  0.00           H 
ATOM     15  HE3 MET A 454      78.830 113.900  76.090  1.00  0.00           H 
ATOM     16  C   MET A 454      76.570 109.230  72.170  1.00  0.00           C 
ATOM     17  O   MET A 454      77.370 109.210  71.240  1.00  0.00           O 
ATOM     18  N   SER A 455      76.020 108.060  72.610  1.00  0.00           N 
ATOM     19  HN  SER A 455      75.340 108.140  73.340  1.00  0.00           H 
ATOM     20  CA  SER A 455      76.170 106.720  72.080  1.00  0.00           C 
ATOM     21  HA  SER A 455      77.220 106.480  72.000  1.00  0.00           H 
ATOM     22  CB  SER A 455      75.410 105.660  72.830  1.00  0.00           C 
ATOM     23  HB1 SER A 455      74.330 105.850  72.660  1.00  0.00           H 
ATOM     24  HB2 SER A 455      75.610 104.660  72.400  1.00  0.00           H 
ATOM     25  OG  SER A 455      75.800 105.600  74.180  1.00  0.00           O 
ATOM     26  HG1 SER A 455      75.500 106.470  74.440  1.00  0.00           H 
ATOM     27  C   SER A 455      75.810 106.690  70.610  1.00  0.00           C 
ATOM     28  O   SER A 455      76.690 106.270  69.820  1.00  0.00           O 
ATOM     29  N   PHE A 456      74.620 107.170  70.200  1.00  0.00           N 
ATOM     30  HN  PHE A 456      73.920 107.490  70.830  1.00  0.00           H 
ATOM     31  CA  PHE A 456      74.260 107.330  68.820  1.00  0.00           C 
ATOM     32  HA  PHE A 456      74.190 106.370  68.330  1.00  0.00           H 
ATOM     33  CB  PHE A 456      72.860 108.010  68.830  1.00  0.00           C 
ATOM     34  HB1 PHE A 456      72.770 108.860  69.550  1.00  0.00           H 
ATOM     35  HB2 PHE A 456      72.600 108.530  67.880  1.00  0.00           H 
ATOM     36  CG  PHE A 456      71.640 107.170  69.050  1.00  0.00           C 
ATOM     37  CD1 PHE A 456      71.320 106.120  68.150  1.00  0.00           C 
ATOM     38  HD1 PHE A 456      72.110 105.780  67.500  1.00  0.00           H 
ATOM     39  CE1 PHE A 456      70.080 105.580  68.200  1.00  0.00           C 
ATOM     40  HE1 PHE A 456      69.890 104.760  67.520  1.00  0.00           H 
ATOM     41  CZ  PHE A 456      69.160 105.970  69.210  1.00  0.00           C 
ATOM     42  HZ  PHE A 456      68.260 105.410  69.420  1.00  0.00           H 
ATOM     43  CD2 PHE A 456      70.660 107.640  70.020  1.00  0.00           C 
ATOM     44  HD2 PHE A 456      70.860 108.500  70.640  1.00  0.00           H 
ATOM     45  CE2 PHE A 456      69.410 107.010  70.110  1.00  0.00           C 
ATOM     46  HE2 PHE A 456      68.680 107.200  70.890  1.00  0.00           H 
ATOM     47  C   PHE A 456      75.290 108.170  67.960  1.00  0.00           C 
ATOM     48  O   PHE A 456      75.780 107.840  66.950  1.00  0.00           O 
ATOM     49  N   ALA A 457      75.740 109.340  68.540  1.00  0.00           N 
ATOM     50  HN  ALA A 457      75.350 109.500  69.440  1.00  0.00           H 
ATOM     51  CA  ALA A 457      76.820 110.230  68.050  1.00  0.00           C 
ATOM     52  HA  ALA A 457      76.530 110.550  67.060  1.00  0.00           H 
ATOM     53  CB  ALA A 457      76.750 111.450  68.880  1.00  0.00           C 
ATOM     54  HB1 ALA A 457      77.560 112.190  68.700  1.00  0.00           H 
ATOM     55  HB2 ALA A 457      75.840 111.960  68.500  1.00  0.00           H 
ATOM     56  HB3 ALA A 457      76.710 111.310  69.980  1.00  0.00           H 
ATOM     57  C   ALA A 457      78.160 109.610  67.920  1.00  0.00           C 
ATOM     58  O   ALA A 457      78.890 109.860  66.960  1.00  0.00           O 
ATOM     59  N   LEU A 458      78.660 108.780  68.870  1.00  0.00           N 
ATOM     60  HN  LEU A 458      78.150 108.550  69.690  1.00  0.00           H 
ATOM     61  CA  LEU A 458      79.860 107.970  68.560  1.00  0.00           C 
ATOM     62  HA  LEU A 458      80.720 108.550  68.250  1.00  0.00           H 
ATOM     63  CB  LEU A 458      80.270 107.110  69.710  1.00  0.00           C 
ATOM     64  HB1 LEU A 458      79.380 106.620  70.150  1.00  0.00           H 
ATOM     65  HB2 LEU A 458      81.010 106.340  69.400  1.00  0.00           H 
ATOM     66  CG  LEU A 458      81.080 107.820  70.900  1.00  0.00           C 
ATOM     67  HG  LEU A 458      81.360 107.010  71.610  1.00  0.00           H 
ATOM     68  CD1 LEU A 458      82.450 108.340  70.440  1.00  0.00           C 
ATOM     69 1HD1 LEU A 458      83.000 107.510  69.960  1.00  0.00           H 
ATOM     70 2HD1 LEU A 458      82.370 109.190  69.730  1.00  0.00           H 
ATOM     71 3HD1 LEU A 458      83.090 108.780  71.240  1.00  0.00           H 
ATOM     72  CD2 LEU A 458      80.360 108.840  71.750  1.00  0.00           C 
ATOM     73 1HD2 LEU A 458      80.980 109.380  72.500  1.00  0.00           H 
ATOM     74 2HD2 LEU A 458      80.010 109.640  71.060  1.00  0.00           H 
ATOM     75 3HD2 LEU A 458      79.480 108.520  72.350  1.00  0.00           H 
ATOM     76  C   LEU A 458      79.660 107.050  67.380  1.00  0.00           C 
ATOM     77  O   LEU A 458      80.590 107.100  66.580  1.00  0.00           O 
ATOM     78  N   VAL A 459      78.600 106.260  67.330  1.00  0.00           N 
ATOM     79  HN  VAL A 459      78.050 106.290  68.160  1.00  0.00           H 
ATOM     80  CA  VAL A 459      78.390 105.370  66.220  1.00  0.00           C 
ATOM     81  HA  VAL A 459      79.270 104.770  66.040  1.00  0.00           H 
ATOM     82  CB  VAL A 459      77.150 104.470  66.520  1.00  0.00           C 
ATOM     83  HB  VAL A 459      76.360 105.130  66.930  1.00  0.00           H 
ATOM     84  CG1 VAL A 459      76.610 103.650  65.280  1.00  0.00           C 
ATOM     85 1HG1 VAL A 459      75.710 103.040  65.490  1.00  0.00           H 
ATOM     86 2HG1 VAL A 459      76.290 104.350  64.480  1.00  0.00           H 
ATOM     87 3HG1 VAL A 459      77.370 102.960  64.850  1.00  0.00           H 
ATOM     88  CG2 VAL A 459      77.510 103.550  67.690  1.00  0.00           C 
ATOM     89 1HG2 VAL A 459      76.780 102.710  67.700  1.00  0.00           H 
ATOM     90 2HG2 VAL A 459      78.520 103.080  67.640  1.00  0.00           H 
ATOM     91 3HG2 VAL A 459      77.550 104.030  68.690  1.00  0.00           H 
ATOM     92  C   VAL A 459      78.230 106.070  64.890  1.00  0.00           C 
ATOM     93  O   VAL A 459      78.730 105.680  63.850  1.00  0.00           O 
ATOM     94  N   LEU A 460      77.410 107.120  64.780  1.00  0.00           N 
ATOM     95  HN  LEU A 460      76.840 107.330  65.570  1.00  0.00           H 
ATOM     96  CA  LEU A 460      77.230 107.920  63.590  1.00  0.00           C 
ATOM     97  HA  LEU A 460      77.130 107.220  62.780  1.00  0.00           H 
ATOM     98  CB  LEU A 460      76.020 108.790  63.690  1.00  0.00           C 
ATOM     99  HB1 LEU A 460      75.810 108.950  64.770  1.00  0.00           H 
ATOM    100  HB2 LEU A 460      76.220 109.700  63.080  1.00  0.00           H 
ATOM    101  CG  LEU A 460      74.730 108.100  63.140  1.00  0.00           C 
ATOM    102  HG  LEU A 460      74.970 107.630  62.160  1.00  0.00           H 
ATOM    103  CD1 LEU A 460      74.270 106.910  64.070  1.00  0.00           C 
ATOM    104 1HD1 LEU A 460      74.240 107.270  65.120  1.00  0.00           H 
ATOM    105 2HD1 LEU A 460      73.200 106.630  63.950  1.00  0.00           H 
ATOM    106 3HD1 LEU A 460      74.910 106.010  63.920  1.00  0.00           H 
ATOM    107  CD2 LEU A 460      73.630 109.100  62.990  1.00  0.00           C 
ATOM    108 1HD2 LEU A 460      73.390 109.520  63.990  1.00  0.00           H 
ATOM    109 2HD2 LEU A 460      73.790 109.900  62.240  1.00  0.00           H 
ATOM    110 3HD2 LEU A 460      72.750 108.520  62.650  1.00  0.00           H 
ATOM    111  C   LEU A 460      78.480 108.680  63.280  1.00  0.00           C 
ATOM    112  O   LEU A 460      78.750 108.830  62.110  1.00  0.00           O 
ATOM    113  N   GLY A 461      79.260 109.310  64.210  1.00  0.00           N 
ATOM    114  HN  GLY A 461      79.020 109.110  65.160  1.00  0.00           H 
ATOM    115  CA  GLY A 461      80.380 110.150  63.860  1.00  0.00           C 
ATOM    116  HA1 GLY A 461      80.070 110.850  63.100  1.00  0.00           H 
ATOM    117  HA2 GLY A 461      80.730 110.610  64.770  1.00  0.00           H 
ATOM    118  C   GLY A 461      81.500 109.420  63.210  1.00  0.00           C 
ATOM    119  O   GLY A 461      81.890 109.770  62.070  1.00  0.00           O 
ATOM    120  N   TRP A 462      81.940 108.310  63.800  1.00  0.00           N 
ATOM    121  HN  TRP A 462      81.690 108.110  64.740  1.00  0.00           H 
ATOM    122  CA  TRP A 462      82.800 107.300  63.260  1.00  0.00           C 
ATOM    123  HA  TRP A 462      83.680 107.860  62.970  1.00  0.00           H 
ATOM    124  CB  TRP A 462      83.120 106.270  64.350  1.00  0.00           C 
ATOM    125  HB1 TRP A 462      82.170 105.860  64.750  1.00  0.00           H 
ATOM    126  HB2 TRP A 462      83.740 105.430  63.970  1.00  0.00           H 
ATOM    127  CG  TRP A 462      83.910 106.790  65.510  1.00  0.00           C 
ATOM    128  CD1 TRP A 462      83.700 107.220  66.820  1.00  0.00           C 
ATOM    129  HD1 TRP A 462      82.820 106.960  67.390  1.00  0.00           H 
ATOM    130  NE1 TRP A 462      84.870 107.590  67.420  1.00  0.00           N 
ATOM    131  HE1 TRP A 462      84.890 108.240  68.150  1.00  0.00           H 
ATOM    132  CE2 TRP A 462      85.860 107.610  66.430  1.00  0.00           C 
ATOM    133  CD2 TRP A 462      85.340 107.080  65.250  1.00  0.00           C 
ATOM    134  CE3 TRP A 462      86.130 107.140  64.120  1.00  0.00           C 
ATOM    135  HE3 TRP A 462      85.700 106.850  63.170  1.00  0.00           H 
ATOM    136  CZ3 TRP A 462      87.420 107.450  64.200  1.00  0.00           C 
ATOM    137  HZ3 TRP A 462      88.030 107.630  63.330  1.00  0.00           H 
ATOM    138  CZ2 TRP A 462      87.260 107.890  66.530  1.00  0.00           C 
ATOM    139  HZ2 TRP A 462      87.610 108.300  67.470  1.00  0.00           H 
ATOM    140  CH2 TRP A 462      88.020 107.870  65.390  1.00  0.00           C 
ATOM    141  HH2 TRP A 462      89.050 108.180  65.300  1.00  0.00           H 
ATOM    142  C   TRP A 462      82.310 106.610  62.010  1.00  0.00           C 
ATOM    143  O   TRP A 462      83.050 106.470  61.010  1.00  0.00           O 
ATOM    144  N   CYS A 463      81.060 106.140  61.860  1.00  0.00           N 
ATOM    145  HN  CYS A 463      80.340 106.240  62.540  1.00  0.00           H 
ATOM    146  CA  CYS A 463      80.630 105.510  60.600  1.00  0.00           C 
ATOM    147  HA  CYS A 463      81.220 104.660  60.290  1.00  0.00           H 
ATOM    148  CB  CYS A 463      79.230 104.930  60.680  1.00  0.00           C 
ATOM    149  HB1 CYS A 463      78.500 105.640  61.130  1.00  0.00           H 
ATOM    150  HB2 CYS A 463      78.980 104.520  59.680  1.00  0.00           H 
ATOM    151  SG  CYS A 463      79.230 103.440  61.750  1.00  0.00           S 
ATOM    152  HG1 CYS A 463      79.030 104.270  62.770  1.00  0.00           H 
ATOM    153  C   CYS A 463      80.640 106.470  59.400  1.00  0.00           C 
ATOM    154  O   CYS A 463      80.790 106.040  58.260  1.00  0.00           O 
ATOM    155  N   ASN A 464      80.610 107.780  59.610  1.00  0.00           N 
ATOM    156  HN  ASN A 464      80.580 108.160  60.530  1.00  0.00           H 
ATOM    157  CA  ASN A 464      80.750 108.800  58.600  1.00  0.00           C 
ATOM    158  HA  ASN A 464      80.150 108.650  57.710  1.00  0.00           H 
ATOM    159  CB  ASN A 464      80.230 110.130  59.090  1.00  0.00           C 
ATOM    160  HB1 ASN A 464      80.590 110.400  60.110  1.00  0.00           H 
ATOM    161  HB2 ASN A 464      80.500 110.960  58.400  1.00  0.00           H 
ATOM    162  CG  ASN A 464      78.730 110.270  59.200  1.00  0.00           C 
ATOM    163  OD1 ASN A 464      77.970 109.560  58.520  1.00  0.00           O 
ATOM    164  ND2 ASN A 464      78.240 111.170  60.060  1.00  0.00           N 
ATOM    165 1HD2 ASN A 464      78.840 111.680  60.670  1.00  0.00           H 
ATOM    166 2HD2 ASN A 464      77.240 111.210  60.110  1.00  0.00           H 
ATOM    167  C   ASN A 464      82.210 108.960  58.180  1.00  0.00           C 
ATOM    168  O   ASN A 464      82.460 109.330  57.050  1.00  0.00           O 
ATOM    169  N   VAL A 465      83.240 108.400  58.890  1.00  0.00           N 
ATOM    170  HN  VAL A 465      83.020 107.910  59.730  1.00  0.00           H 
ATOM    171  CA  VAL A 465      84.590 108.270  58.340  1.00  0.00           C 
ATOM    172  HA  VAL A 465      84.880 109.210  57.900  1.00  0.00           H 
ATOM    173  CB  VAL A 465      85.570 108.010  59.470  1.00  0.00           C 
ATOM    174  HB  VAL A 465      85.290 107.200  60.180  1.00  0.00           H 
ATOM    175  CG1 VAL A 465      87.000 107.620  58.930  1.00  0.00           C 
ATOM    176 1HG1 VAL A 465      87.710 107.690  59.780  1.00  0.00           H 
ATOM    177 2HG1 VAL A 465      87.130 106.570  58.600  1.00  0.00           H 
ATOM    178 3HG1 VAL A 465      87.270 108.370  58.160  1.00  0.00           H 
ATOM    179  CG2 VAL A 465      85.700 109.210  60.390  1.00  0.00           C 
ATOM    180 1HG2 VAL A 465      86.310 109.010  61.290  1.00  0.00           H 
ATOM    181 2HG2 VAL A 465      86.170 110.100  59.920  1.00  0.00           H 
ATOM    182 3HG2 VAL A 465      84.690 109.520  60.740  1.00  0.00           H 
ATOM    183  C   VAL A 465      84.750 107.150  57.220  1.00  0.00           C 
ATOM    184  O   VAL A 465      85.510 107.250  56.270  1.00  0.00           O 
ATOM    185  N   MET A 466      83.810 106.230  57.240  1.00  0.00           N 
ATOM    186  HN  MET A 466      83.140 106.210  57.980  1.00  0.00           H 
ATOM    187  CA  MET A 466      83.780 105.170  56.300  1.00  0.00           C 
ATOM    188  HA  MET A 466      84.680 104.590  56.170  1.00  0.00           H 
ATOM    189  CB  MET A 466      82.620 104.140  56.620  1.00  0.00           C 
ATOM    190  HB1 MET A 466      81.610 104.560  56.410  1.00  0.00           H 
ATOM    191  HB2 MET A 466      82.780 103.320  55.890  1.00  0.00           H 
ATOM    192  CG  MET A 466      82.760 103.510  58.060  1.00  0.00           C 
ATOM    193  HG1 MET A 466      83.700 102.930  57.950  1.00  0.00           H 
ATOM    194  HG2 MET A 466      82.890 104.280  58.860  1.00  0.00           H 
ATOM    195  SD  MET A 466      81.320 102.500  58.650  1.00  0.00           S 
ATOM    196  CE  MET A 466      81.290 101.270  57.320  1.00  0.00           C 
ATOM    197  HE1 MET A 466      80.500 100.510  57.530  1.00  0.00           H 
ATOM    198  HE2 MET A 466      81.110 101.740  56.330  1.00  0.00           H 
ATOM    199  HE3 MET A 466      82.320 100.860  57.280  1.00  0.00           H 
ATOM    200  C   MET A 466      83.420 105.740  54.890  1.00  0.00           C 
ATOM    201  O   MET A 466      83.610 105.150  53.850  1.00  0.00           O 
ATOM    202  N   TYR A 467      82.690 106.870  54.860  1.00  0.00           N 
ATOM    203  HN  TYR A 467      82.480 107.200  55.780  1.00  0.00           H 
ATOM    204  CA  TYR A 467      82.410 107.640  53.690  1.00  0.00           C 
ATOM    205  HA  TYR A 467      81.860 107.080  52.950  1.00  0.00           H 
ATOM    206  CB  TYR A 467      81.420 108.810  53.970  1.00  0.00           C 
ATOM    207  HB1 TYR A 467      80.470 108.510  54.460  1.00  0.00           H 
ATOM    208  HB2 TYR A 467      81.920 109.470  54.710  1.00  0.00           H 
ATOM    209  CG  TYR A 467      80.940 109.620  52.730  1.00  0.00           C 
ATOM    210  CD1 TYR A 467      79.930 109.250  51.860  1.00  0.00           C 
ATOM    211  HD1 TYR A 467      79.390 108.320  51.890  1.00  0.00           H 
ATOM    212  CE1 TYR A 467      79.550 110.190  50.890  1.00  0.00           C 
ATOM    213  HE1 TYR A 467      78.700 109.890  50.290  1.00  0.00           H 
ATOM    214  CZ  TYR A 467      80.260 111.400  50.700  1.00  0.00           C 
ATOM    215  OH  TYR A 467      79.980 112.290  49.640  1.00  0.00           O 
ATOM    216  HH  TYR A 467      79.030 112.350  49.560  1.00  0.00           H 
ATOM    217  CD2 TYR A 467      81.550 110.880  52.680  1.00  0.00           C 
ATOM    218  HD2 TYR A 467      82.250 111.190  53.440  1.00  0.00           H 
ATOM    219  CE2 TYR A 467      81.240 111.760  51.630  1.00  0.00           C 
ATOM    220  HE2 TYR A 467      81.640 112.760  51.700  1.00  0.00           H 
ATOM    221  C   TYR A 467      83.700 108.270  53.030  1.00  0.00           C 
ATOM    222  O   TYR A 467      83.920 108.220  51.830  1.00  0.00           O 
ATOM    223  N   PHE A 468      84.700 108.770  53.810  1.00  0.00           N 
ATOM    224  HN  PHE A 468      84.530 108.880  54.790  1.00  0.00           H 
ATOM    225  CA  PHE A 468      85.870 109.400  53.270  1.00  0.00           C 
ATOM    226  HA  PHE A 468      85.540 109.980  52.420  1.00  0.00           H 
ATOM    227  CB  PHE A 468      86.570 110.360  54.290  1.00  0.00           C 
ATOM    228  HB1 PHE A 468      86.800 109.900  55.270  1.00  0.00           H 
ATOM    229  HB2 PHE A 468      87.490 110.880  53.950  1.00  0.00           H 
ATOM    230  CG  PHE A 468      85.630 111.540  54.670  1.00  0.00           C 
ATOM    231  CD1 PHE A 468      85.550 112.710  53.870  1.00  0.00           C 
ATOM    232  HD1 PHE A 468      86.230 112.830  53.040  1.00  0.00           H 
ATOM    233  CE1 PHE A 468      84.760 113.740  54.240  1.00  0.00           C 
ATOM    234  HE1 PHE A 468      84.790 114.600  53.580  1.00  0.00           H 
ATOM    235  CZ  PHE A 468      83.930 113.670  55.360  1.00  0.00           C 
ATOM    236  HZ  PHE A 468      83.200 114.450  55.550  1.00  0.00           H 
ATOM    237  CD2 PHE A 468      84.830 111.470  55.820  1.00  0.00           C 
ATOM    238  HD2 PHE A 468      84.910 110.630  56.490  1.00  0.00           H 
ATOM    239  CE2 PHE A 468      84.000 112.550  56.190  1.00  0.00           C 
ATOM    240  HE2 PHE A 468      83.360 112.500  57.060  1.00  0.00           H 
ATOM    241  C   PHE A 468      87.020 108.470  52.780  1.00  0.00           C 
ATOM    242  O   PHE A 468      88.070 108.920  52.350  1.00  0.00           O 
ATOM    243  N   ALA A 469      86.760 107.190  52.680  1.00  0.00           N 
ATOM    244  HN  ALA A 469      85.880 106.910  53.050  1.00  0.00           H 
ATOM    245  CA  ALA A 469      87.560 106.150  52.100  1.00  0.00           C 
ATOM    246  HA  ALA A 469      88.520 106.310  52.570  1.00  0.00           H 
ATOM    247  CB  ALA A 469      86.880 104.780  52.610  1.00  0.00           C 
ATOM    248  HB1 ALA A 469      86.700 104.810  53.710  1.00  0.00           H 
ATOM    249  HB2 ALA A 469      85.890 104.610  52.140  1.00  0.00           H 
ATOM    250  HB3 ALA A 469      87.480 103.850  52.470  1.00  0.00           H 
ATOM    251  C   ALA A 469      87.610 106.240  50.580  1.00  0.00           C 
ATOM    252  O   ALA A 469      88.420 105.640  49.870  1.00  0.00           O 
ATOM    253  N   ARG A 470      86.710 106.960  49.890  1.00  0.00           N 
ATOM    254  HN  ARG A 470      86.020 107.490  50.380  1.00  0.00           H 
ATOM    255  CA  ARG A 470      86.600 107.050  48.440  1.00  0.00           C 
ATOM    256  HA  ARG A 470      86.640 106.040  48.070  1.00  0.00           H 
ATOM    257  CB  ARG A 470      85.220 107.630  48.020  1.00  0.00           C 
ATOM    258  HB1 ARG A 470      85.090 107.730  46.920  1.00  0.00           H 
ATOM    259  HB2 ARG A 470      84.410 106.950  48.360  1.00  0.00           H 
ATOM    260  CG  ARG A 470      84.840 109.010  48.570  1.00  0.00           C 
ATOM    261  HG1 ARG A 470      84.910 109.000  49.680  1.00  0.00           H 
ATOM    262  HG2 ARG A 470      85.530 109.780  48.150  1.00  0.00           H 
ATOM    263  CD  ARG A 470      83.420 109.560  48.270  1.00  0.00           C 
ATOM    264  HD1 ARG A 470      83.290 110.590  48.650  1.00  0.00           H 
ATOM    265  HD2 ARG A 470      83.180 109.650  47.190  1.00  0.00           H 
ATOM    266  NE  ARG A 470      82.560 108.620  49.030  1.00  0.00           N 
ATOM    267  HE  ARG A 470      82.750 108.360  49.980  1.00  0.00           H 
ATOM    268  CZ  ARG A 470      81.450 108.140  48.500  1.00  0.00           C 
ATOM    269  NH1 ARG A 470      80.980 108.460  47.330  1.00  0.00           N 
ATOM    270 1HH1 ARG A 470      81.160 109.360  46.940  1.00  0.00           H 
ATOM    271 2HH1 ARG A 470      80.220 107.880  47.040  1.00  0.00           H 
ATOM    272  NH2 ARG A 470      80.750 107.360  49.310  1.00  0.00           N 
ATOM    273 1HH2 ARG A 470      80.820 107.490  50.300  1.00  0.00           H 
ATOM    274 2HH2 ARG A 470      79.840 107.100  49.000  1.00  0.00           H 
ATOM    275  C   ARG A 470      87.770 107.770  47.820  1.00  0.00           C 
ATOM    276  O   ARG A 470      88.130 107.470  46.670  1.00  0.00           O 
ATOM    277  N   GLY A 471      88.400 108.640  48.600  1.00  0.00           N 
ATOM    278  HN  GLY A 471      88.200 108.770  49.570  1.00  0.00           H 
ATOM    279  CA  GLY A 471      89.450 109.470  48.040  1.00  0.00           C 
ATOM    280  HA1 GLY A 471      89.180 109.710  47.020  1.00  0.00           H 
ATOM    281  HA2 GLY A 471      89.610 110.360  48.640  1.00  0.00           H 
ATOM    282  C   GLY A 471      90.790 108.870  47.850  1.00  0.00           C 
ATOM    283  O   GLY A 471      91.570 109.400  47.040  1.00  0.00           O 
ATOM    284  N   PHE A 472      91.060 107.710  48.470  1.00  0.00           N 
ATOM    285  HN  PHE A 472      90.370 107.350  49.100  1.00  0.00           H 
ATOM    286  CA  PHE A 472      92.290 106.840  48.150  1.00  0.00           C 
ATOM    287  HA  PHE A 472      92.900 107.290  47.380  1.00  0.00           H 
ATOM    288  CB  PHE A 472      93.040 106.640  49.470  1.00  0.00           C 
ATOM    289  HB1 PHE A 472      93.440 107.650  49.690  1.00  0.00           H 
ATOM    290  HB2 PHE A 472      92.400 106.250  50.290  1.00  0.00           H 
ATOM    291  CG  PHE A 472      94.360 105.780  49.410  1.00  0.00           C 
ATOM    292  CD1 PHE A 472      95.430 106.410  48.730  1.00  0.00           C 
ATOM    293  HD1 PHE A 472      95.310 107.350  48.220  1.00  0.00           H 
ATOM    294  CE1 PHE A 472      96.710 105.780  48.710  1.00  0.00           C 
ATOM    295  HE1 PHE A 472      97.500 106.320  48.210  1.00  0.00           H 
ATOM    296  CZ  PHE A 472      96.870 104.600  49.430  1.00  0.00           C 
ATOM    297  HZ  PHE A 472      97.850 104.150  49.430  1.00  0.00           H 
ATOM    298  CD2 PHE A 472      94.580 104.560  50.150  1.00  0.00           C 
ATOM    299  HD2 PHE A 472      93.850 104.090  50.780  1.00  0.00           H 
ATOM    300  CE2 PHE A 472      95.870 103.990  50.140  1.00  0.00           C 
ATOM    301  HE2 PHE A 472      96.080 103.090  50.700  1.00  0.00           H 
ATOM    302  C   PHE A 472      91.880 105.530  47.450  1.00  0.00           C 
ATOM    303  O   PHE A 472      92.740 104.750  47.130  1.00  0.00           O 
ATOM    304  N   GLN A 473      90.590 105.350  47.230  1.00  0.00           N 
ATOM    305  HN  GLN A 473      90.010 106.110  47.510  1.00  0.00           H 
ATOM    306  CA  GLN A 473      90.080 104.150  46.560  1.00  0.00           C 
ATOM    307  HA  GLN A 473      89.030 104.400  46.460  1.00  0.00           H 
ATOM    308  CB  GLN A 473      90.780 103.930  45.190  1.00  0.00           C 
ATOM    309  HB1 GLN A 473      90.780 104.940  44.720  1.00  0.00           H 
ATOM    310  HB2 GLN A 473      91.840 103.630  45.320  1.00  0.00           H 
ATOM    311  CG  GLN A 473      90.040 103.060  44.150  1.00  0.00           C 
ATOM    312  HG1 GLN A 473      89.880 102.080  44.650  1.00  0.00           H 
ATOM    313  HG2 GLN A 473      89.030 103.520  44.140  1.00  0.00           H 
ATOM    314  CD  GLN A 473      90.750 102.890  42.810  1.00  0.00           C 
ATOM    315  OE1 GLN A 473      91.660 103.660  42.390  1.00  0.00           O 
ATOM    316  NE2 GLN A 473      90.460 101.800  42.090  1.00  0.00           N 
ATOM    317 1HE2 GLN A 473      89.590 101.340  42.270  1.00  0.00           H 
ATOM    318 2HE2 GLN A 473      90.830 101.690  41.170  1.00  0.00           H 
ATOM    319  C   GLN A 473      90.120 102.920  47.450  1.00  0.00           C 
ATOM    320  O   GLN A 473      90.360 101.800  47.010  1.00  0.00           O 
ATOM    321  N   MET A 474      89.810 103.160  48.690  1.00  0.00           N 
ATOM    322  HN  MET A 474      89.760 104.090  49.050  1.00  0.00           H 
ATOM    323  CA  MET A 474      89.900 102.220  49.860  1.00  0.00           C 
ATOM    324  HA  MET A 474      90.890 101.780  49.820  1.00  0.00           H 
ATOM    325  CB  MET A 474      89.790 103.060  51.160  1.00  0.00           C 
ATOM    326  HB1 MET A 474      88.980 103.810  51.010  1.00  0.00           H 
ATOM    327  HB2 MET A 474      89.450 102.510  52.070  1.00  0.00           H 
ATOM    328  CG  MET A 474      91.040 103.910  51.470  1.00  0.00           C 
ATOM    329  HG1 MET A 474      91.610 104.180  50.550  1.00  0.00           H 
ATOM    330  HG2 MET A 474      90.660 104.880  51.860  1.00  0.00           H 
ATOM    331  SD  MET A 474      92.100 103.120  52.550  1.00  0.00           S 
ATOM    332  CE  MET A 474      92.520 104.290  53.810  1.00  0.00           C 
ATOM    333  HE1 MET A 474      93.370 104.910  53.450  1.00  0.00           H 
ATOM    334  HE2 MET A 474      91.680 104.980  54.070  1.00  0.00           H 
ATOM    335  HE3 MET A 474      92.690 103.840  54.810  1.00  0.00           H 
ATOM    336  C   MET A 474      88.710 101.220  49.760  1.00  0.00           C 
ATOM    337  O   MET A 474      88.350 100.700  48.720  1.00  0.00           O 
ATOM    338  N   LEU A 475      88.080 100.870  50.970  1.00  0.00           N 
ATOM    339  HN  LEU A 475      88.530 101.190  51.800  1.00  0.00           H 
ATOM    340  CA  LEU A 475      86.960  99.970  51.010  1.00  0.00           C 
ATOM    341  HA  LEU A 475      87.040  99.390  50.100  1.00  0.00           H 
ATOM    342  CB  LEU A 475      86.960  99.190  52.380  1.00  0.00           C 
ATOM    343  HB1 LEU A 475      88.040  99.140  52.630  1.00  0.00           H 
ATOM    344  HB2 LEU A 475      86.500  99.720  53.240  1.00  0.00           H 
ATOM    345  CG  LEU A 475      86.560  97.670  52.380  1.00  0.00           C 
ATOM    346  HG  LEU A 475      86.780  97.290  53.400  1.00  0.00           H 
ATOM    347  CD1 LEU A 475      87.390  96.870  51.380  1.00  0.00           C 
ATOM    348 1HD1 LEU A 475      87.220  97.100  50.310  1.00  0.00           H 
ATOM    349 2HD1 LEU A 475      88.480  97.020  51.500  1.00  0.00           H 
ATOM    350 3HD1 LEU A 475      87.270  95.770  51.420  1.00  0.00           H 
ATOM    351  CD2 LEU A 475      85.040  97.410  52.320  1.00  0.00           C 
ATOM    352 1HD2 LEU A 475      84.530  98.270  51.840  1.00  0.00           H 
ATOM    353 2HD2 LEU A 475      84.850  96.480  51.750  1.00  0.00           H 
ATOM    354 3HD2 LEU A 475      84.600  97.190  53.320  1.00  0.00           H 
ATOM    355  C   LEU A 475      85.730 100.870  50.840  1.00  0.00           C 
ATOM    356  O   LEU A 475      84.570 100.510  51.110  1.00  0.00           O 
ATOM    357  N   GLY A 476      85.930 102.170  50.460  1.00  0.00           N 
ATOM    358  HN  GLY A 476      86.790 102.670  50.390  1.00  0.00           H 
ATOM    359  CA  GLY A 476      84.820 103.030  49.970  1.00  0.00           C 
ATOM    360  HA1 GLY A 476      84.090 103.210  50.750  1.00  0.00           H 
ATOM    361  HA2 GLY A 476      85.310 103.970  49.770  1.00  0.00           H 
ATOM    362  C   GLY A 476      84.110 102.660  48.670  1.00  0.00           C 
ATOM    363  O   GLY A 476      82.860 102.650  48.600  1.00  0.00           O 
ATOM    364  N   PRO A 477      84.870 102.260  47.620  1.00  0.00           N 
ATOM    365  CD  PRO A 477      86.130 103.000  47.240  1.00  0.00           C 
ATOM    366  HD1 PRO A 477      86.880 103.220  48.030  1.00  0.00           H 
ATOM    367  HD2 PRO A 477      85.850 104.000  46.840  1.00  0.00           H 
ATOM    368  CA  PRO A 477      84.350 101.560  46.450  1.00  0.00           C 
ATOM    369  HA  PRO A 477      83.640 102.240  46.010  1.00  0.00           H 
ATOM    370  CB  PRO A 477      85.530 101.360  45.430  1.00  0.00           C 
ATOM    371  HB1 PRO A 477      85.670 100.260  45.320  1.00  0.00           H 
ATOM    372  HB2 PRO A 477      85.380 101.950  44.500  1.00  0.00           H 
ATOM    373  CG  PRO A 477      86.670 102.030  46.120  1.00  0.00           C 
ATOM    374  HG1 PRO A 477      87.270 101.330  46.730  1.00  0.00           H 
ATOM    375  HG2 PRO A 477      87.340 102.520  45.380  1.00  0.00           H 
ATOM    376  C   PRO A 477      83.670 100.210  46.690  1.00  0.00           C 
ATOM    377  O   PRO A 477      82.840  99.840  45.870  1.00  0.00           O 
ATOM    378  N   PHE A 478      83.930  99.560  47.810  1.00  0.00           N 
ATOM    379  HN  PHE A 478      84.630 100.000  48.370  1.00  0.00           H 
ATOM    380  CA  PHE A 478      83.320  98.360  48.320  1.00  0.00           C 
ATOM    381  HA  PHE A 478      82.740  97.860  47.550  1.00  0.00           H 
ATOM    382  CB  PHE A 478      84.380  97.280  48.770  1.00  0.00           C 
ATOM    383  HB1 PHE A 478      85.190  97.770  49.350  1.00  0.00           H 
ATOM    384  HB2 PHE A 478      83.920  96.410  49.290  1.00  0.00           H 
ATOM    385  CG  PHE A 478      85.170  96.740  47.670  1.00  0.00           C 
ATOM    386  CD1 PHE A 478      84.860  95.470  47.180  1.00  0.00           C 
ATOM    387  HD1 PHE A 478      84.230  94.790  47.740  1.00  0.00           H 
ATOM    388  CE1 PHE A 478      85.450  94.930  46.070  1.00  0.00           C 
ATOM    389  HE1 PHE A 478      85.320  93.900  45.780  1.00  0.00           H 
ATOM    390  CZ  PHE A 478      86.240  95.800  45.250  1.00  0.00           C 
ATOM    391  HZ  PHE A 478      86.770  95.400  44.390  1.00  0.00           H 
ATOM    392  CD2 PHE A 478      86.080  97.550  46.950  1.00  0.00           C 
ATOM    393  HD2 PHE A 478      86.420  98.500  47.330  1.00  0.00           H 
ATOM    394  CE2 PHE A 478      86.520  97.100  45.730  1.00  0.00           C 
ATOM    395  HE2 PHE A 478      87.130  97.670  45.040  1.00  0.00           H 
ATOM    396  C   PHE A 478      82.320  98.690  49.410  1.00  0.00           C 
ATOM    397  O   PHE A 478      81.560  97.850  49.810  1.00  0.00           O 
ATOM    398  N   THR A 479      82.230  99.970  49.800  1.00  0.00           N 
ATOM    399  HN  THR A 479      82.980 100.590  49.570  1.00  0.00           H 
ATOM    400  CA  THR A 479      80.990 100.490  50.470  1.00  0.00           C 
ATOM    401  HA  THR A 479      80.620  99.730  51.140  1.00  0.00           H 
ATOM    402  CB  THR A 479      81.160 101.660  51.410  1.00  0.00           C 
ATOM    403  HB  THR A 479      82.250 101.760  51.630  1.00  0.00           H 
ATOM    404  OG1 THR A 479      80.540 101.460  52.640  1.00  0.00           O 
ATOM    405  HG1 THR A 479      80.650 100.540  52.880  1.00  0.00           H 
ATOM    406  CG2 THR A 479      80.720 102.970  50.890  1.00  0.00           C 
ATOM    407 1HG2 THR A 479      80.870 103.690  51.720  1.00  0.00           H 
ATOM    408 2HG2 THR A 479      81.290 103.290  49.990  1.00  0.00           H 
ATOM    409 3HG2 THR A 479      79.620 102.970  50.740  1.00  0.00           H 
ATOM    410  C   THR A 479      79.880 100.740  49.460  1.00  0.00           C 
ATOM    411  O   THR A 479      78.700 100.860  49.890  1.00  0.00           O 
ATOM    412  N   ILE A 480      80.210 100.740  48.150  1.00  0.00           N 
ATOM    413  HN  ILE A 480      81.180 100.800  47.910  1.00  0.00           H 
ATOM    414  CA  ILE A 480      79.190 100.600  47.080  1.00  0.00           C 
ATOM    415  HA  ILE A 480      78.470 101.370  47.310  1.00  0.00           H 
ATOM    416  CB  ILE A 480      79.720 100.710  45.660  1.00  0.00           C 
ATOM    417  HB  ILE A 480      80.360  99.830  45.430  1.00  0.00           H 
ATOM    418  CG2 ILE A 480      78.520 100.720  44.620  1.00  0.00           C 
ATOM    419 1HG2 ILE A 480      78.850 100.800  43.560  1.00  0.00           H 
ATOM    420 2HG2 ILE A 480      78.070  99.720  44.460  1.00  0.00           H 
ATOM    421 3HG2 ILE A 480      77.820 101.570  44.730  1.00  0.00           H 
ATOM    422  CG1 ILE A 480      80.510 102.040  45.450  1.00  0.00           C 
ATOM    423 1HG1 ILE A 480      79.710 102.800  45.310  1.00  0.00           H 
ATOM    424 2HG1 ILE A 480      81.040 102.340  46.380  1.00  0.00           H 
ATOM    425  CD  ILE A 480      81.330 101.900  44.210  1.00  0.00           C 
ATOM    426  HD1 ILE A 480      80.740 102.030  43.280  1.00  0.00           H 
ATOM    427  HD2 ILE A 480      82.060 102.730  44.090  1.00  0.00           H 
ATOM    428  HD3 ILE A 480      81.910 100.960  44.110  1.00  0.00           H 
ATOM    429  C   ILE A 480      78.440  99.320  47.220  1.00  0.00           C 
ATOM    430  O   ILE A 480      77.230  99.370  47.120  1.00  0.00           O 
ATOM    431  N   MET A 481      79.220  98.220  47.520  1.00  0.00           N 
ATOM    432  HN  MET A 481      80.210  98.300  47.600  1.00  0.00           H 
ATOM    433  CA  MET A 481      78.750  96.860  47.890  1.00  0.00           C 
ATOM    434  HA  MET A 481      78.110  96.540  47.080  1.00  0.00           H 
ATOM    435  CB  MET A 481      79.740  95.680  47.860  1.00  0.00           C 
ATOM    436  HB1 MET A 481      80.670  95.900  48.430  1.00  0.00           H 
ATOM    437  HB2 MET A 481      79.270  94.780  48.320  1.00  0.00           H 
ATOM    438  CG  MET A 481      80.080  95.210  46.390  1.00  0.00           C 
ATOM    439  HG1 MET A 481      79.250  94.580  46.000  1.00  0.00           H 
ATOM    440  HG2 MET A 481      80.240  96.110  45.770  1.00  0.00           H 
ATOM    441  SD  MET A 481      81.600  94.230  46.170  1.00  0.00           S 
ATOM    442  CE  MET A 481      81.230  92.980  47.490  1.00  0.00           C 
ATOM    443  HE1 MET A 481      81.700  92.010  47.230  1.00  0.00           H 
ATOM    444  HE2 MET A 481      81.850  93.200  48.390  1.00  0.00           H 
ATOM    445  HE3 MET A 481      80.210  92.870  47.910  1.00  0.00           H 
ATOM    446  C   MET A 481      77.790  96.900  49.120  1.00  0.00           C 
ATOM    447  O   MET A 481      76.610  96.520  48.870  1.00  0.00           O 
ATOM    448  N   ILE A 482      78.170  97.380  50.370  1.00  0.00           N 
ATOM    449  HN  ILE A 482      79.120  97.640  50.550  1.00  0.00           H 
ATOM    450  CA  ILE A 482      77.220  97.580  51.550  1.00  0.00           C 
ATOM    451  HA  ILE A 482      76.760  96.630  51.780  1.00  0.00           H 
ATOM    452  CB  ILE A 482      77.900  98.030  52.830  1.00  0.00           C 
ATOM    453  HB  ILE A 482      78.880  97.520  52.780  1.00  0.00           H 
ATOM    454  CG2 ILE A 482      78.180  99.570  52.980  1.00  0.00           C 
ATOM    455 1HG2 ILE A 482      77.200 100.100  52.950  1.00  0.00           H 
ATOM    456 2HG2 ILE A 482      78.760  99.860  53.880  1.00  0.00           H 
ATOM    457 3HG2 ILE A 482      78.840  99.870  52.140  1.00  0.00           H 
ATOM    458  CG1 ILE A 482      77.130  97.440  54.030  1.00  0.00           C 
ATOM    459 1HG1 ILE A 482      76.190  98.020  54.110  1.00  0.00           H 
ATOM    460 2HG1 ILE A 482      76.950  96.360  53.860  1.00  0.00           H 
ATOM    461  CD  ILE A 482      77.870  97.610  55.360  1.00  0.00           C 
ATOM    462  HD1 ILE A 482      77.420  97.030  56.200  1.00  0.00           H 
ATOM    463  HD2 ILE A 482      78.930  97.300  55.310  1.00  0.00           H 
ATOM    464  HD3 ILE A 482      77.920  98.670  55.690  1.00  0.00           H 
ATOM    465  C   ILE A 482      76.010  98.510  51.160  1.00  0.00           C 
ATOM    466  O   ILE A 482      74.880  98.190  51.480  1.00  0.00           O 
ATOM    467  N   GLN A 483      76.180  99.590  50.370  1.00  0.00           N 
ATOM    468  HN  GLN A 483      77.050  99.940  50.020  1.00  0.00           H 
ATOM    469  CA  GLN A 483      75.070 100.400  50.030  1.00  0.00           C 
ATOM    470  HA  GLN A 483      74.410 100.420  50.880  1.00  0.00           H 
ATOM    471  CB  GLN A 483      75.490 101.870  49.700  1.00  0.00           C 
ATOM    472  HB1 GLN A 483      76.230 101.880  48.870  1.00  0.00           H 
ATOM    473  HB2 GLN A 483      74.660 102.490  49.300  1.00  0.00           H 
ATOM    474  CG  GLN A 483      76.060 102.550  50.970  1.00  0.00           C 
ATOM    475  HG1 GLN A 483      77.060 102.220  51.320  1.00  0.00           H 
ATOM    476  HG2 GLN A 483      76.100 103.630  50.700  1.00  0.00           H 
ATOM    477  CD  GLN A 483      75.080 102.440  52.140  1.00  0.00           C 
ATOM    478  OE1 GLN A 483      73.840 102.640  52.090  1.00  0.00           O 
ATOM    479  NE2 GLN A 483      75.610 102.110  53.350  1.00  0.00           N 
ATOM    480 1HE2 GLN A 483      76.600 101.990  53.450  1.00  0.00           H 
ATOM    481 2HE2 GLN A 483      74.830 102.060  53.970  1.00  0.00           H 
ATOM    482  C   GLN A 483      74.110  99.860  49.000  1.00  0.00           C 
ATOM    483  O   GLN A 483      72.900 100.020  49.100  1.00  0.00           O 
ATOM    484  N   LYS A 484      74.620  99.110  47.960  1.00  0.00           N 
ATOM    485  HN  LYS A 484      75.610  99.090  47.880  1.00  0.00           H 
ATOM    486  CA  LYS A 484      73.930  98.420  46.950  1.00  0.00           C 
ATOM    487  HA  LYS A 484      73.110  99.080  46.710  1.00  0.00           H 
ATOM    488  CB  LYS A 484      74.810  98.200  45.680  1.00  0.00           C 
ATOM    489  HB1 LYS A 484      75.030  99.210  45.270  1.00  0.00           H 
ATOM    490  HB2 LYS A 484      75.730  97.790  46.140  1.00  0.00           H 
ATOM    491  CG  LYS A 484      74.410  97.320  44.470  1.00  0.00           C 
ATOM    492  HG1 LYS A 484      73.310  97.180  44.430  1.00  0.00           H 
ATOM    493  HG2 LYS A 484      74.630  97.990  43.610  1.00  0.00           H 
ATOM    494  CD  LYS A 484      75.350  96.090  44.180  1.00  0.00           C 
ATOM    495  HD1 LYS A 484      75.090  95.920  43.110  1.00  0.00           H 
ATOM    496  HD2 LYS A 484      76.400  96.440  44.130  1.00  0.00           H 
ATOM    497  CE  LYS A 484      75.090  94.670  44.920  1.00  0.00           C 
ATOM    498  HE1 LYS A 484      75.540  93.790  44.400  1.00  0.00           H 
ATOM    499  HE2 LYS A 484      75.450  94.810  45.960  1.00  0.00           H 
ATOM    500  NZ  LYS A 484      73.680  94.380  44.910  1.00  0.00           N 
ATOM    501  HZ1 LYS A 484      73.220  94.700  44.030  1.00  0.00           H 
ATOM    502  HZ2 LYS A 484      73.390  93.380  44.850  1.00  0.00           H 
ATOM    503  HZ3 LYS A 484      73.240  94.780  45.770  1.00  0.00           H 
ATOM    504  C   LYS A 484      73.490  97.110  47.480  1.00  0.00           C 
ATOM    505  O   LYS A 484      72.720  96.430  46.790  1.00  0.00           O 
ATOM    506  N   MET A 485      73.800  96.850  48.770  1.00  0.00           N 
ATOM    507  HN  MET A 485      74.350  97.500  49.280  1.00  0.00           H 
ATOM    508  CA  MET A 485      73.210  95.810  49.540  1.00  0.00           C 
ATOM    509  HA  MET A 485      72.650  95.150  48.890  1.00  0.00           H 
ATOM    510  CB  MET A 485      74.200  94.940  50.420  1.00  0.00           C 
ATOM    511  HB1 MET A 485      74.940  95.590  50.950  1.00  0.00           H 
ATOM    512  HB2 MET A 485      73.590  94.260  51.060  1.00  0.00           H 
ATOM    513  CG  MET A 485      75.080  93.860  49.690  1.00  0.00           C 
ATOM    514  HG1 MET A 485      74.550  92.890  49.770  1.00  0.00           H 
ATOM    515  HG2 MET A 485      74.950  94.120  48.620  1.00  0.00           H 
ATOM    516  SD  MET A 485      76.850  93.650  50.060  1.00  0.00           S 
ATOM    517  CE  MET A 485      77.080  92.280  48.930  1.00  0.00           C 
ATOM    518  HE1 MET A 485      78.170  92.250  48.710  1.00  0.00           H 
ATOM    519  HE2 MET A 485      76.790  91.300  49.380  1.00  0.00           H 
ATOM    520  HE3 MET A 485      76.530  92.410  47.980  1.00  0.00           H 
ATOM    521  C   MET A 485      72.040  96.300  50.380  1.00  0.00           C 
ATOM    522  O   MET A 485      71.490  95.550  51.170  1.00  0.00           O 
ATOM    523  N   ILE A 486      71.450  97.470  50.060  1.00  0.00           N 
ATOM    524  HN  ILE A 486      71.830  98.160  49.450  1.00  0.00           H 
ATOM    525  CA  ILE A 486      70.200  97.880  50.650  1.00  0.00           C 
ATOM    526  HA  ILE A 486      69.910  97.390  51.570  1.00  0.00           H 
ATOM    527  CB  ILE A 486      70.290  99.370  51.050  1.00  0.00           C 
ATOM    528  HB  ILE A 486      70.320 100.080  50.200  1.00  0.00           H 
ATOM    529  CG2 ILE A 486      68.940  99.840  51.710  1.00  0.00           C 
ATOM    530 1HG2 ILE A 486      68.690  99.110  52.510  1.00  0.00           H 
ATOM    531 2HG2 ILE A 486      68.990 100.790  52.290  1.00  0.00           H 
ATOM    532 3HG2 ILE A 486      68.110  99.880  50.970  1.00  0.00           H 
ATOM    533  CG1 ILE A 486      71.430  99.690  52.040  1.00  0.00           C 
ATOM    534 1HG1 ILE A 486      72.410  99.610  51.520  1.00  0.00           H 
ATOM    535 2HG1 ILE A 486      71.340 100.750  52.370  1.00  0.00           H 
ATOM    536  CD  ILE A 486      71.550  98.800  53.240  1.00  0.00           C 
ATOM    537  HD1 ILE A 486      70.600  98.520  53.740  1.00  0.00           H 
ATOM    538  HD2 ILE A 486      72.010  97.830  52.950  1.00  0.00           H 
ATOM    539  HD3 ILE A 486      72.150  99.350  54.000  1.00  0.00           H 
ATOM    540  C   ILE A 486      69.030  97.520  49.680  1.00  0.00           C 
ATOM    541  O   ILE A 486      67.890  97.900  49.880  1.00  0.00           O 
ATOM    542  N   PHE A 487      69.340  96.780  48.640  1.00  0.00           N 
ATOM    543  HN  PHE A 487      70.320  96.580  48.610  1.00  0.00           H 
ATOM    544  CA  PHE A 487      68.480  96.000  47.700  1.00  0.00           C 
ATOM    545  HA  PHE A 487      67.890  96.630  47.050  1.00  0.00           H 
ATOM    546  CB  PHE A 487      69.380  95.080  46.790  1.00  0.00           C 
ATOM    547  HB1 PHE A 487      68.870  94.940  45.810  1.00  0.00           H 
ATOM    548  HB2 PHE A 487      70.240  95.740  46.560  1.00  0.00           H 
ATOM    549  CG  PHE A 487      69.940  93.710  47.230  1.00  0.00           C 
ATOM    550  CD1 PHE A 487      70.490  93.440  48.470  1.00  0.00           C 
ATOM    551  HD1 PHE A 487      70.510  94.270  49.160  1.00  0.00           H 
ATOM    552  CE1 PHE A 487      70.930  92.140  48.850  1.00  0.00           C 
ATOM    553  HE1 PHE A 487      71.100  91.960  49.900  1.00  0.00           H 
ATOM    554  CZ  PHE A 487      70.840  91.070  47.940  1.00  0.00           C 
ATOM    555  HZ  PHE A 487      71.000  90.060  48.290  1.00  0.00           H 
ATOM    556  CD2 PHE A 487      69.870  92.660  46.320  1.00  0.00           C 
ATOM    557  HD2 PHE A 487      69.550  92.830  45.300  1.00  0.00           H 
ATOM    558  CE2 PHE A 487      70.300  91.330  46.660  1.00  0.00           C 
ATOM    559  HE2 PHE A 487      70.210  90.530  45.940  1.00  0.00           H 
ATOM    560  C   PHE A 487      67.540  95.100  48.490  1.00  0.00           C 
ATOM    561  O   PHE A 487      67.530  94.940  49.690  1.00  0.00           O 
ATOM    562  N   GLY A 488      66.720  94.460  47.650  1.00  0.00           N 
ATOM    563  HN  GLY A 488      66.760  94.660  46.670  1.00  0.00           H 
ATOM    564  CA  GLY A 488      65.650  93.650  48.110  1.00  0.00           C 
ATOM    565  HA1 GLY A 488      64.940  94.360  48.520  1.00  0.00           H 
ATOM    566  HA2 GLY A 488      65.240  93.110  47.270  1.00  0.00           H 
ATOM    567  C   GLY A 488      65.970  92.650  49.180  1.00  0.00           C 
ATOM    568  O   GLY A 488      65.380  92.830  50.200  1.00  0.00           O 
ATOM    569  N   ASP A 489      66.840  91.610  49.020  1.00  0.00           N 
ATOM    570  HN  ASP A 489      67.260  91.430  48.130  1.00  0.00           H 
ATOM    571  CA  ASP A 489      67.010  90.520  50.080  1.00  0.00           C 
ATOM    572  HA  ASP A 489      66.040  90.090  50.280  1.00  0.00           H 
ATOM    573  CB  ASP A 489      67.800  89.340  49.430  1.00  0.00           C 
ATOM    574  HB1 ASP A 489      68.750  89.780  49.050  1.00  0.00           H 
ATOM    575  HB2 ASP A 489      67.940  88.560  50.210  1.00  0.00           H 
ATOM    576  CG  ASP A 489      66.980  88.830  48.300  1.00  0.00           C 
ATOM    577  OD1 ASP A 489      65.800  88.530  48.530  1.00  0.00           O 
ATOM    578  OD2 ASP A 489      67.470  88.910  47.110  1.00  0.00           O 
ATOM    579  C   ASP A 489      67.510  90.910  51.420  1.00  0.00           C 
ATOM    580  O   ASP A 489      67.160  90.360  52.370  1.00  0.00           O 
ATOM    581  N   TRP A 490      68.330  91.940  51.510  1.00  0.00           N 
ATOM    582  HN  TRP A 490      68.370  92.440  50.650  1.00  0.00           H 
ATOM    583  CA  TRP A 490      68.880  92.480  52.730  1.00  0.00           C 
ATOM    584  HA  TRP A 490      69.120  91.630  53.340  1.00  0.00           H 
ATOM    585  CB  TRP A 490      70.040  93.380  52.420  1.00  0.00           C 
ATOM    586  HB1 TRP A 490      70.710  92.850  51.710  1.00  0.00           H 
ATOM    587  HB2 TRP A 490      69.570  94.140  51.760  1.00  0.00           H 
ATOM    588  CG  TRP A 490      70.950  93.940  53.490  1.00  0.00           C 
ATOM    589  CD1 TRP A 490      70.770  95.030  54.290  1.00  0.00           C 
ATOM    590  HD1 TRP A 490      69.840  95.540  54.500  1.00  0.00           H 
ATOM    591  NE1 TRP A 490      72.000  95.500  54.660  1.00  0.00           N 
ATOM    592  HE1 TRP A 490      72.190  96.420  54.920  1.00  0.00           H 
ATOM    593  CE2 TRP A 490      72.980  94.670  54.150  1.00  0.00           C 
ATOM    594  CD2 TRP A 490      72.370  93.610  53.530  1.00  0.00           C 
ATOM    595  CE3 TRP A 490      73.060  92.480  53.050  1.00  0.00           C 
ATOM    596  HE3 TRP A 490      72.680  91.580  52.600  1.00  0.00           H 
ATOM    597  CZ3 TRP A 490      74.460  92.630  53.020  1.00  0.00           C 
ATOM    598  HZ3 TRP A 490      75.020  91.900  52.450  1.00  0.00           H 
ATOM    599  CZ2 TRP A 490      74.360  94.780  54.130  1.00  0.00           C 
ATOM    600  HZ2 TRP A 490      74.880  95.540  54.690  1.00  0.00           H 
ATOM    601  CH2 TRP A 490      75.150  93.780  53.590  1.00  0.00           C 
ATOM    602  HH2 TRP A 490      76.220  93.860  53.730  1.00  0.00           H 
ATOM    603  C   TRP A 490      67.770  93.160  53.520  1.00  0.00           C 
ATOM    604  O   TRP A 490      67.680  93.110  54.720  1.00  0.00           O 
ATOM    605  N   MET A 491      66.810  93.820  52.810  1.00  0.00           N 
ATOM    606  HN  MET A 491      66.810  93.830  51.810  1.00  0.00           H 
ATOM    607  CA  MET A 491      65.690  94.540  53.470  1.00  0.00           C 
ATOM    608  HA  MET A 491      65.910  94.760  54.500  1.00  0.00           H 
ATOM    609  CB  MET A 491      65.550  95.990  52.930  1.00  0.00           C 
ATOM    610  HB1 MET A 491      66.610  96.320  52.960  1.00  0.00           H 
ATOM    611  HB2 MET A 491      65.200  95.920  51.880  1.00  0.00           H 
ATOM    612  CG  MET A 491      64.560  96.990  53.660  1.00  0.00           C 
ATOM    613  HG1 MET A 491      64.710  97.940  53.100  1.00  0.00           H 
ATOM    614  HG2 MET A 491      63.550  96.560  53.500  1.00  0.00           H 
ATOM    615  SD  MET A 491      65.020  97.270  55.420  1.00  0.00           S 
ATOM    616  CE  MET A 491      63.930  98.570  55.930  1.00  0.00           C 
ATOM    617  HE1 MET A 491      63.770  99.230  55.050  1.00  0.00           H 
ATOM    618  HE2 MET A 491      62.940  98.200  56.280  1.00  0.00           H 
ATOM    619  HE3 MET A 491      64.310  99.190  56.770  1.00  0.00           H 
ATOM    620  C   MET A 491      64.410  93.750  53.360  1.00  0.00           C 
ATOM    621  O   MET A 491      63.510  94.090  54.060  1.00  0.00           O 
ATOM    622  N   ARG A 492      64.370  92.530  52.770  1.00  0.00           N 
ATOM    623  HN  ARG A 492      64.930  92.310  51.970  1.00  0.00           H 
ATOM    624  CA  ARG A 492      63.150  91.740  53.040  1.00  0.00           C 
ATOM    625  HA  ARG A 492      62.460  92.300  53.650  1.00  0.00           H 
ATOM    626  CB  ARG A 492      62.420  91.560  51.710  1.00  0.00           C 
ATOM    627  HB1 ARG A 492      61.420  91.100  51.870  1.00  0.00           H 
ATOM    628  HB2 ARG A 492      62.190  92.590  51.360  1.00  0.00           H 
ATOM    629  CG  ARG A 492      63.100  90.700  50.680  1.00  0.00           C 
ATOM    630  HG1 ARG A 492      64.200  90.760  50.830  1.00  0.00           H 
ATOM    631  HG2 ARG A 492      62.870  89.610  50.710  1.00  0.00           H 
ATOM    632  CD  ARG A 492      62.840  91.120  49.270  1.00  0.00           C 
ATOM    633  HD1 ARG A 492      61.790  91.070  48.920  1.00  0.00           H 
ATOM    634  HD2 ARG A 492      63.110  92.180  49.080  1.00  0.00           H 
ATOM    635  NE  ARG A 492      63.570  90.260  48.270  1.00  0.00           N 
ATOM    636  HE  ARG A 492      64.350  89.670  48.470  1.00  0.00           H 
ATOM    637  CZ  ARG A 492      63.620  90.430  46.940  1.00  0.00           C 
ATOM    638  NH1 ARG A 492      64.720  89.940  46.360  1.00  0.00           N 
ATOM    639 1HH1 ARG A 492      65.360  89.380  46.880  1.00  0.00           H 
ATOM    640 2HH1 ARG A 492      65.080  89.940  45.430  1.00  0.00           H 
ATOM    641  NH2 ARG A 492      62.670  91.000  46.230  1.00  0.00           N 
ATOM    642 1HH2 ARG A 492      61.740  90.940  46.600  1.00  0.00           H 
ATOM    643 2HH2 ARG A 492      62.670  90.780  45.250  1.00  0.00           H 
ATOM    644  C   ARG A 492      63.460  90.400  53.790  1.00  0.00           C 
ATOM    645  O   ARG A 492      62.470  89.690  54.020  1.00  0.00           O 
ATOM    646  N   PHE A 493      64.680  90.080  54.120  1.00  0.00           N 
ATOM    647  HN  PHE A 493      65.490  90.620  53.910  1.00  0.00           H 
ATOM    648  CA  PHE A 493      64.980  88.940  54.980  1.00  0.00           C 
ATOM    649  HA  PHE A 493      64.300  88.150  54.680  1.00  0.00           H 
ATOM    650  CB  PHE A 493      66.450  88.550  54.810  1.00  0.00           C 
ATOM    651  HB1 PHE A 493      66.500  88.220  53.750  1.00  0.00           H 
ATOM    652  HB2 PHE A 493      67.040  89.480  54.910  1.00  0.00           H 
ATOM    653  CG  PHE A 493      67.020  87.430  55.720  1.00  0.00           C 
ATOM    654  CD1 PHE A 493      67.150  86.070  55.260  1.00  0.00           C 
ATOM    655  HD1 PHE A 493      66.730  85.870  54.280  1.00  0.00           H 
ATOM    656  CE1 PHE A 493      67.810  85.120  55.970  1.00  0.00           C 
ATOM    657  HE1 PHE A 493      67.920  84.150  55.510  1.00  0.00           H 
ATOM    658  CZ  PHE A 493      68.490  85.500  57.170  1.00  0.00           C 
ATOM    659  HZ  PHE A 493      69.120  84.780  57.660  1.00  0.00           H 
ATOM    660  CD2 PHE A 493      67.590  87.760  56.920  1.00  0.00           C 
ATOM    661  HD2 PHE A 493      67.550  88.780  57.290  1.00  0.00           H 
ATOM    662  CE2 PHE A 493      68.290  86.780  57.680  1.00  0.00           C 
ATOM    663  HE2 PHE A 493      68.800  87.010  58.600  1.00  0.00           H 
ATOM    664  C   PHE A 493      64.610  89.210  56.420  1.00  0.00           C 
ATOM    665  O   PHE A 493      64.340  88.280  57.180  1.00  0.00           O 
ATOM    666  N   CYS A 494      64.510  90.520  56.860  1.00  0.00           N 
ATOM    667  HN  CYS A 494      64.780  91.170  56.150  1.00  0.00           H 
ATOM    668  CA  CYS A 494      64.010  91.040  58.090  1.00  0.00           C 
ATOM    669  HA  CYS A 494      64.670  90.730  58.890  1.00  0.00           H 
ATOM    670  CB  CYS A 494      64.040  92.650  57.950  1.00  0.00           C 
ATOM    671  HB1 CYS A 494      63.280  92.970  57.200  1.00  0.00           H 
ATOM    672  HB2 CYS A 494      63.920  93.150  58.940  1.00  0.00           H 
ATOM    673  SG  CYS A 494      65.610  93.340  57.390  1.00  0.00           S 
ATOM    674  HG1 CYS A 494      65.910  93.690  58.630  1.00  0.00           H 
ATOM    675  C   CYS A 494      62.600  90.530  58.430  1.00  0.00           C 
ATOM    676  O   CYS A 494      62.420  90.230  59.640  1.00  0.00           O 
ATOM    677  N   TRP A 495      61.650  90.310  57.470  1.00  0.00           N 
ATOM    678  HN  TRP A 495      61.890  90.520  56.530  1.00  0.00           H 
ATOM    679  CA  TRP A 495      60.370  89.730  57.680  1.00  0.00           C 
ATOM    680  HA  TRP A 495      59.980  90.250  58.550  1.00  0.00           H 
ATOM    681  CB  TRP A 495      59.450  89.900  56.380  1.00  0.00           C 
ATOM    682  HB1 TRP A 495      59.440  90.980  56.130  1.00  0.00           H 
ATOM    683  HB2 TRP A 495      59.970  89.360  55.570  1.00  0.00           H 
ATOM    684  CG  TRP A 495      58.070  89.500  56.440  1.00  0.00           C 
ATOM    685  CD1 TRP A 495      57.400  88.370  56.080  1.00  0.00           C 
ATOM    686  HD1 TRP A 495      57.820  87.420  55.770  1.00  0.00           H 
ATOM    687  NE1 TRP A 495      56.100  88.480  56.290  1.00  0.00           N 
ATOM    688  HE1 TRP A 495      55.440  87.760  56.300  1.00  0.00           H 
ATOM    689  CE2 TRP A 495      55.820  89.710  56.860  1.00  0.00           C 
ATOM    690  CD2 TRP A 495      57.040  90.410  56.920  1.00  0.00           C 
ATOM    691  CE3 TRP A 495      57.080  91.720  57.330  1.00  0.00           C 
ATOM    692  HE3 TRP A 495      58.030  92.230  57.450  1.00  0.00           H 
ATOM    693  CZ3 TRP A 495      55.880  92.440  57.520  1.00  0.00           C 
ATOM    694  HZ3 TRP A 495      55.930  93.470  57.830  1.00  0.00           H 
ATOM    695  CZ2 TRP A 495      54.630  90.370  57.280  1.00  0.00           C 
ATOM    696  HZ2 TRP A 495      53.680  89.850  57.270  1.00  0.00           H 
ATOM    697  CH2 TRP A 495      54.710  91.780  57.430  1.00  0.00           C 
ATOM    698  HH2 TRP A 495      53.750  92.210  57.680  1.00  0.00           H 
ATOM    699  C   TRP A 495      60.490  88.260  58.000  1.00  0.00           C 
ATOM    700  O   TRP A 495      59.800  87.720  58.860  1.00  0.00           O 
ATOM    701  N   LEU A 496      61.270  87.460  57.310  1.00  0.00           N 
ATOM    702  HN  LEU A 496      61.850  87.860  56.600  1.00  0.00           H 
ATOM    703  CA  LEU A 496      61.430  86.090  57.780  1.00  0.00           C 
ATOM    704  HA  LEU A 496      60.440  85.660  57.850  1.00  0.00           H 
ATOM    705  CB  LEU A 496      61.890  85.200  56.590  1.00  0.00           C 
ATOM    706  HB1 LEU A 496      62.840  85.680  56.270  1.00  0.00           H 
ATOM    707  HB2 LEU A 496      62.280  84.240  56.990  1.00  0.00           H 
ATOM    708  CG  LEU A 496      60.830  84.770  55.570  1.00  0.00           C 
ATOM    709  HG  LEU A 496      60.030  84.230  56.110  1.00  0.00           H 
ATOM    710  CD1 LEU A 496      60.130  85.800  54.750  1.00  0.00           C 
ATOM    711 1HD1 LEU A 496      60.130  86.820  55.200  1.00  0.00           H 
ATOM    712 2HD1 LEU A 496      60.370  85.840  53.670  1.00  0.00           H 
ATOM    713 3HD1 LEU A 496      59.030  85.620  54.800  1.00  0.00           H 
ATOM    714  CD2 LEU A 496      61.430  83.730  54.610  1.00  0.00           C 
ATOM    715 1HD2 LEU A 496      62.160  84.300  54.000  1.00  0.00           H 
ATOM    716 2HD2 LEU A 496      62.000  82.940  55.140  1.00  0.00           H 
ATOM    717 3HD2 LEU A 496      60.660  83.350  53.900  1.00  0.00           H 
ATOM    718  C   LEU A 496      62.230  85.790  59.010  1.00  0.00           C 
ATOM    719  O   LEU A 496      61.920  84.850  59.740  1.00  0.00           O 
ATOM    720  N   MET A 497      63.210  86.640  59.270  1.00  0.00           N 
ATOM    721  HN  MET A 497      63.410  87.240  58.500  1.00  0.00           H 
ATOM    722  CA  MET A 497      64.040  86.480  60.430  1.00  0.00           C 
ATOM    723  HA  MET A 497      64.210  85.440  60.650  1.00  0.00           H 
ATOM    724  CB  MET A 497      65.370  87.220  60.370  1.00  0.00           C 
ATOM    725  HB1 MET A 497      66.000  86.670  59.630  1.00  0.00           H 
ATOM    726  HB2 MET A 497      65.150  88.160  59.820  1.00  0.00           H 
ATOM    727  CG  MET A 497      66.250  87.480  61.620  1.00  0.00           C 
ATOM    728  HG1 MET A 497      65.640  88.130  62.280  1.00  0.00           H 
ATOM    729  HG2 MET A 497      66.380  86.490  62.110  1.00  0.00           H 
ATOM    730  SD  MET A 497      67.840  88.170  60.980  1.00  0.00           S 
ATOM    731  CE  MET A 497      68.570  88.550  62.600  1.00  0.00           C 
ATOM    732  HE1 MET A 497      68.880  87.620  63.120  1.00  0.00           H 
ATOM    733  HE2 MET A 497      69.460  89.220  62.650  1.00  0.00           H 
ATOM    734  HE3 MET A 497      67.710  88.880  63.210  1.00  0.00           H 
ATOM    735  C   MET A 497      63.410  86.970  61.680  1.00  0.00           C 
ATOM    736  O   MET A 497      63.440  86.350  62.720  1.00  0.00           O 
ATOM    737  N   ALA A 498      62.790  88.190  61.690  1.00  0.00           N 
ATOM    738  HN  ALA A 498      62.780  88.800  60.900  1.00  0.00           H 
ATOM    739  CA  ALA A 498      62.010  88.650  62.870  1.00  0.00           C 
ATOM    740  HA  ALA A 498      62.730  88.620  63.680  1.00  0.00           H 
ATOM    741  CB  ALA A 498      61.560  90.140  62.610  1.00  0.00           C 
ATOM    742  HB1 ALA A 498      61.110  90.570  63.530  1.00  0.00           H 
ATOM    743  HB2 ALA A 498      62.490  90.680  62.330  1.00  0.00           H 
ATOM    744  HB3 ALA A 498      60.840  90.230  61.770  1.00  0.00           H 
ATOM    745  C   ALA A 498      60.850  87.720  63.270  1.00  0.00           C 
ATOM    746  O   ALA A 498      60.640  87.300  64.420  1.00  0.00           O 
ATOM    747  N   VAL A 499      60.000  87.330  62.250  1.00  0.00           N 
ATOM    748  HN  VAL A 499      60.220  87.720  61.360  1.00  0.00           H 
ATOM    749  CA  VAL A 499      59.090  86.140  62.350  1.00  0.00           C 
ATOM    750  HA  VAL A 499      58.230  86.320  62.980  1.00  0.00           H 
ATOM    751  CB  VAL A 499      58.560  85.760  61.000  1.00  0.00           C 
ATOM    752  HB  VAL A 499      59.340  85.760  60.210  1.00  0.00           H 
ATOM    753  CG1 VAL A 499      57.980  84.310  61.030  1.00  0.00           C 
ATOM    754 1HG1 VAL A 499      57.060  84.200  60.420  1.00  0.00           H 
ATOM    755 2HG1 VAL A 499      58.770  83.700  60.550  1.00  0.00           H 
ATOM    756 3HG1 VAL A 499      57.640  83.920  62.020  1.00  0.00           H 
ATOM    757  CG2 VAL A 499      57.380  86.720  60.670  1.00  0.00           C 
ATOM    758 1HG2 VAL A 499      56.880  86.400  59.730  1.00  0.00           H 
ATOM    759 2HG2 VAL A 499      56.640  86.820  61.500  1.00  0.00           H 
ATOM    760 3HG2 VAL A 499      57.740  87.750  60.480  1.00  0.00           H 
ATOM    761  C   VAL A 499      59.680  84.970  63.130  1.00  0.00           C 
ATOM    762  O   VAL A 499      59.220  84.550  64.210  1.00  0.00           O 
ATOM    763  N   VAL A 500      60.830  84.400  62.650  1.00  0.00           N 
ATOM    764  HN  VAL A 500      61.230  84.710  61.790  1.00  0.00           H 
ATOM    765  CA  VAL A 500      61.480  83.240  63.320  1.00  0.00           C 
ATOM    766  HA  VAL A 500      60.840  82.380  63.380  1.00  0.00           H 
ATOM    767  CB  VAL A 500      62.640  82.760  62.600  1.00  0.00           C 
ATOM    768  HB  VAL A 500      63.350  83.580  62.360  1.00  0.00           H 
ATOM    769  CG1 VAL A 500      63.590  81.750  63.370  1.00  0.00           C 
ATOM    770 1HG1 VAL A 500      64.340  81.440  62.610  1.00  0.00           H 
ATOM    771 2HG1 VAL A 500      64.140  82.170  64.240  1.00  0.00           H 
ATOM    772 3HG1 VAL A 500      62.940  80.900  63.670  1.00  0.00           H 
ATOM    773  CG2 VAL A 500      62.150  82.030  61.400  1.00  0.00           C 
ATOM    774 1HG2 VAL A 500      61.540  81.180  61.770  1.00  0.00           H 
ATOM    775 2HG2 VAL A 500      61.350  82.500  60.800  1.00  0.00           H 
ATOM    776 3HG2 VAL A 500      63.030  81.860  60.740  1.00  0.00           H 
ATOM    777  C   VAL A 500      61.860  83.570  64.770  1.00  0.00           C 
ATOM    778  O   VAL A 500      61.440  82.900  65.710  1.00  0.00           O 
ATOM    779  N   ILE A 501      62.560  84.670  64.970  1.00  0.00           N 
ATOM    780  HN  ILE A 501      62.750  85.230  64.160  1.00  0.00           H 
ATOM    781  CA  ILE A 501      62.860  85.190  66.290  1.00  0.00           C 
ATOM    782  HA  ILE A 501      63.520  84.530  66.830  1.00  0.00           H 
ATOM    783  CB  ILE A 501      63.670  86.570  66.260  1.00  0.00           C 
ATOM    784  HB  ILE A 501      63.330  87.180  65.400  1.00  0.00           H 
ATOM    785  CG2 ILE A 501      63.480  87.440  67.510  1.00  0.00           C 
ATOM    786 1HG2 ILE A 501      64.040  88.380  67.290  1.00  0.00           H 
ATOM    787 2HG2 ILE A 501      62.410  87.720  67.610  1.00  0.00           H 
ATOM    788 3HG2 ILE A 501      63.820  87.000  68.470  1.00  0.00           H 
ATOM    789  CG1 ILE A 501      65.200  86.270  66.010  1.00  0.00           C 
ATOM    790 1HG1 ILE A 501      65.730  86.010  66.950  1.00  0.00           H 
ATOM    791 2HG1 ILE A 501      65.220  85.370  65.360  1.00  0.00           H 
ATOM    792  CD  ILE A 501      65.860  87.520  65.370  1.00  0.00           C 
ATOM    793  HD1 ILE A 501      66.810  87.140  64.930  1.00  0.00           H 
ATOM    794  HD2 ILE A 501      65.220  88.030  64.620  1.00  0.00           H 
ATOM    795  HD3 ILE A 501      66.150  88.250  66.160  1.00  0.00           H 
ATOM    796  C   ILE A 501      61.690  85.390  67.250  1.00  0.00           C 
ATOM    797  O   ILE A 501      61.780  84.820  68.330  1.00  0.00           O 
ATOM    798  N   LEU A 502      60.550  86.020  66.860  1.00  0.00           N 
ATOM    799  HN  LEU A 502      60.540  86.390  65.930  1.00  0.00           H 
ATOM    800  CA  LEU A 502      59.280  86.150  67.640  1.00  0.00           C 
ATOM    801  HA  LEU A 502      59.540  86.660  68.560  1.00  0.00           H 
ATOM    802  CB  LEU A 502      58.350  87.110  66.940  1.00  0.00           C 
ATOM    803  HB1 LEU A 502      58.070  86.890  65.890  1.00  0.00           H 
ATOM    804  HB2 LEU A 502      57.380  87.110  67.470  1.00  0.00           H 
ATOM    805  CG  LEU A 502      58.780  88.570  66.850  1.00  0.00           C 
ATOM    806  HG  LEU A 502      59.750  88.450  66.310  1.00  0.00           H 
ATOM    807  CD1 LEU A 502      57.840  89.360  65.920  1.00  0.00           C 
ATOM    808 1HD1 LEU A 502      57.590  88.840  64.970  1.00  0.00           H 
ATOM    809 2HD1 LEU A 502      56.920  89.650  66.480  1.00  0.00           H 
ATOM    810 3HD1 LEU A 502      58.230  90.350  65.620  1.00  0.00           H 
ATOM    811  CD2 LEU A 502      58.870  89.310  68.180  1.00  0.00           C 
ATOM    812 1HD2 LEU A 502      59.200  90.360  68.020  1.00  0.00           H 
ATOM    813 2HD2 LEU A 502      57.870  89.510  68.620  1.00  0.00           H 
ATOM    814 3HD2 LEU A 502      59.480  88.860  69.000  1.00  0.00           H 
ATOM    815  C   LEU A 502      58.580  84.870  68.000  1.00  0.00           C 
ATOM    816  O   LEU A 502      58.040  84.710  69.160  1.00  0.00           O 
ATOM    817  N   GLY A 503      58.530  83.930  67.040  1.00  0.00           N 
ATOM    818  HN  GLY A 503      58.760  84.170  66.100  1.00  0.00           H 
ATOM    819  CA  GLY A 503      57.920  82.610  67.160  1.00  0.00           C 
ATOM    820  HA1 GLY A 503      56.980  82.820  67.660  1.00  0.00           H 
ATOM    821  HA2 GLY A 503      57.840  82.100  66.210  1.00  0.00           H 
ATOM    822  C   GLY A 503      58.670  81.730  68.130  1.00  0.00           C 
ATOM    823  O   GLY A 503      58.050  81.030  68.940  1.00  0.00           O 
ATOM    824  N   PHE A 504      59.960  81.840  68.050  1.00  0.00           N 
ATOM    825  HN  PHE A 504      60.390  82.390  67.340  1.00  0.00           H 
ATOM    826  CA  PHE A 504      60.840  81.130  68.960  1.00  0.00           C 
ATOM    827  HA  PHE A 504      60.490  80.150  69.240  1.00  0.00           H 
ATOM    828  CB  PHE A 504      62.140  80.750  68.190  1.00  0.00           C 
ATOM    829  HB1 PHE A 504      62.550  81.600  67.610  1.00  0.00           H 
ATOM    830  HB2 PHE A 504      63.000  80.430  68.810  1.00  0.00           H 
ATOM    831  CG  PHE A 504      61.850  79.560  67.270  1.00  0.00           C 
ATOM    832  CD1 PHE A 504      61.950  78.320  67.790  1.00  0.00           C 
ATOM    833  HD1 PHE A 504      62.340  78.170  68.790  1.00  0.00           H 
ATOM    834  CE1 PHE A 504      61.840  77.180  67.000  1.00  0.00           C 
ATOM    835  HE1 PHE A 504      62.010  76.220  67.470  1.00  0.00           H 
ATOM    836  CZ  PHE A 504      61.480  77.320  65.700  1.00  0.00           C 
ATOM    837  HZ  PHE A 504      61.600  76.460  65.060  1.00  0.00           H 
ATOM    838  CD2 PHE A 504      61.540  79.660  65.920  1.00  0.00           C 
ATOM    839  HD2 PHE A 504      61.520  80.660  65.510  1.00  0.00           H 
ATOM    840  CE2 PHE A 504      61.330  78.530  65.110  1.00  0.00           C 
ATOM    841  HE2 PHE A 504      61.000  78.700  64.090  1.00  0.00           H 
ATOM    842  C   PHE A 504      61.000  81.730  70.330  1.00  0.00           C 
ATOM    843  O   PHE A 504      60.930  81.020  71.280  1.00  0.00           O 
ATOM    844  N   ALA A 505      61.180  83.080  70.430  1.00  0.00           N 
ATOM    845  HN  ALA A 505      61.320  83.540  69.560  1.00  0.00           H 
ATOM    846  CA  ALA A 505      61.300  83.780  71.680  1.00  0.00           C 
ATOM    847  HA  ALA A 505      62.170  83.490  72.240  1.00  0.00           H 
ATOM    848  CB  ALA A 505      61.500  85.300  71.420  1.00  0.00           C 
ATOM    849  HB1 ALA A 505      61.690  85.950  72.300  1.00  0.00           H 
ATOM    850  HB2 ALA A 505      62.330  85.400  70.680  1.00  0.00           H 
ATOM    851  HB3 ALA A 505      60.580  85.750  70.980  1.00  0.00           H 
ATOM    852  C   ALA A 505      60.060  83.600  72.610  1.00  0.00           C 
ATOM    853  O   ALA A 505      60.160  83.240  73.800  1.00  0.00           O 
ATOM    854  N   SER A 506      58.860  83.630  72.010  1.00  0.00           N 
ATOM    855  HN  SER A 506      58.820  83.960  71.070  1.00  0.00           H 
ATOM    856  CA  SER A 506      57.590  83.360  72.620  1.00  0.00           C 
ATOM    857  HA  SER A 506      57.400  84.020  73.450  1.00  0.00           H 
ATOM    858  CB  SER A 506      56.410  83.630  71.710  1.00  0.00           C 
ATOM    859  HB1 SER A 506      56.570  83.090  70.750  1.00  0.00           H 
ATOM    860  HB2 SER A 506      55.460  83.360  72.220  1.00  0.00           H 
ATOM    861  OG  SER A 506      56.370  85.000  71.220  1.00  0.00           O 
ATOM    862  HG1 SER A 506      56.740  84.930  70.340  1.00  0.00           H 
ATOM    863  C   SER A 506      57.560  81.970  73.150  1.00  0.00           C 
ATOM    864  O   SER A 506      57.270  81.830  74.360  1.00  0.00           O 
ATOM    865  N   ALA A 507      57.900  80.900  72.450  1.00  0.00           N 
ATOM    866  HN  ALA A 507      58.130  81.010  71.490  1.00  0.00           H 
ATOM    867  CA  ALA A 507      58.060  79.560  72.880  1.00  0.00           C 
ATOM    868  HA  ALA A 507      57.130  79.110  73.210  1.00  0.00           H 
ATOM    869  CB  ALA A 507      58.440  78.700  71.740  1.00  0.00           C 
ATOM    870  HB1 ALA A 507      58.430  77.620  72.000  1.00  0.00           H 
ATOM    871  HB2 ALA A 507      57.760  78.860  70.880  1.00  0.00           H 
ATOM    872  HB3 ALA A 507      59.520  78.840  71.500  1.00  0.00           H 
ATOM    873  C   ALA A 507      59.160  79.430  73.940  1.00  0.00           C 
ATOM    874  O   ALA A 507      58.940  78.730  74.900  1.00  0.00           O 
ATOM    875  N   PHE A 508      60.330  80.090  73.820  1.00  0.00           N 
ATOM    876  HN  PHE A 508      60.550  80.570  72.970  1.00  0.00           H 
ATOM    877  CA  PHE A 508      61.330  79.990  74.800  1.00  0.00           C 
ATOM    878  HA  PHE A 508      61.560  79.000  75.150  1.00  0.00           H 
ATOM    879  CB  PHE A 508      62.650  80.750  74.430  1.00  0.00           C 
ATOM    880  HB1 PHE A 508      62.320  81.760  74.100  1.00  0.00           H 
ATOM    881  HB2 PHE A 508      63.330  80.700  75.310  1.00  0.00           H 
ATOM    882  CG  PHE A 508      63.440  80.060  73.300  1.00  0.00           C 
ATOM    883  CD1 PHE A 508      63.850  78.680  73.420  1.00  0.00           C 
ATOM    884  HD1 PHE A 508      63.480  78.100  74.250  1.00  0.00           H 
ATOM    885  CE1 PHE A 508      64.640  78.040  72.400  1.00  0.00           C 
ATOM    886  HE1 PHE A 508      64.900  76.990  72.440  1.00  0.00           H 
ATOM    887  CZ  PHE A 508      65.040  78.810  71.250  1.00  0.00           C 
ATOM    888  HZ  PHE A 508      65.520  78.290  70.430  1.00  0.00           H 
ATOM    889  CD2 PHE A 508      63.880  80.710  72.130  1.00  0.00           C 
ATOM    890  HD2 PHE A 508      63.710  81.750  71.910  1.00  0.00           H 
ATOM    891  CE2 PHE A 508      64.600  80.110  71.130  1.00  0.00           C 
ATOM    892  HE2 PHE A 508      64.980  80.610  70.250  1.00  0.00           H 
ATOM    893  C   PHE A 508      60.860  80.630  76.100  1.00  0.00           C 
ATOM    894  O   PHE A 508      60.990  80.020  77.160  1.00  0.00           O 
ATOM    895  N   TYR A 509      60.240  81.840  76.030  1.00  0.00           N 
ATOM    896  HN  TYR A 509      60.030  82.100  75.090  1.00  0.00           H 
ATOM    897  CA  TYR A 509      59.680  82.620  77.100  1.00  0.00           C 
ATOM    898  HA  TYR A 509      60.440  82.970  77.790  1.00  0.00           H 
ATOM    899  CB  TYR A 509      58.990  83.990  76.680  1.00  0.00           C 
ATOM    900  HB1 TYR A 509      59.860  84.580  76.310  1.00  0.00           H 
ATOM    901  HB2 TYR A 509      58.350  83.780  75.800  1.00  0.00           H 
ATOM    902  CG  TYR A 509      58.250  84.660  77.800  1.00  0.00           C 
ATOM    903  CD1 TYR A 509      59.020  85.270  78.780  1.00  0.00           C 
ATOM    904  HD1 TYR A 509      60.100  85.320  78.810  1.00  0.00           H 
ATOM    905  CE1 TYR A 509      58.350  86.050  79.790  1.00  0.00           C 
ATOM    906  HE1 TYR A 509      58.860  86.550  80.600  1.00  0.00           H 
ATOM    907  CZ  TYR A 509      56.940  85.970  79.860  1.00  0.00           C 
ATOM    908  OH  TYR A 509      56.240  86.600  80.920  1.00  0.00           O 
ATOM    909  HH  TYR A 509      56.890  86.900  81.560  1.00  0.00           H 
ATOM    910  CD2 TYR A 509      56.860  84.740  77.820  1.00  0.00           C 
ATOM    911  HD2 TYR A 509      56.300  84.240  77.050  1.00  0.00           H 
ATOM    912  CE2 TYR A 509      56.210  85.260  78.940  1.00  0.00           C 
ATOM    913  HE2 TYR A 509      55.140  85.370  78.950  1.00  0.00           H 
ATOM    914  C   TYR A 509      58.670  81.820  77.850  1.00  0.00           C 
ATOM    915  O   TYR A 509      58.780  81.580  79.040  1.00  0.00           O 
ATOM    916  N   ILE A 510      57.660  81.230  77.190  1.00  0.00           N 
ATOM    917  HN  ILE A 510      57.690  81.300  76.200  1.00  0.00           H 
ATOM    918  CA  ILE A 510      56.580  80.500  77.890  1.00  0.00           C 
ATOM    919  HA  ILE A 510      56.470  81.060  78.810  1.00  0.00           H 
ATOM    920  CB  ILE A 510      55.250  80.390  77.120  1.00  0.00           C 
ATOM    921  HB  ILE A 510      54.470  80.010  77.820  1.00  0.00           H 
ATOM    922  CG2 ILE A 510      54.780  81.710  76.730  1.00  0.00           C 
ATOM    923 1HG2 ILE A 510      53.920  81.710  76.030  1.00  0.00           H 
ATOM    924 2HG2 ILE A 510      54.440  82.310  77.600  1.00  0.00           H 
ATOM    925 3HG2 ILE A 510      55.580  82.150  76.100  1.00  0.00           H 
ATOM    926  CG1 ILE A 510      55.360  79.320  75.930  1.00  0.00           C 
ATOM    927 1HG1 ILE A 510      56.140  79.690  75.240  1.00  0.00           H 
ATOM    928 2HG1 ILE A 510      55.660  78.400  76.470  1.00  0.00           H 
ATOM    929  CD  ILE A 510      54.120  79.110  75.130  1.00  0.00           C 
ATOM    930  HD1 ILE A 510      54.390  78.430  74.290  1.00  0.00           H 
ATOM    931  HD2 ILE A 510      53.300  78.710  75.770  1.00  0.00           H 
ATOM    932  HD3 ILE A 510      53.830  80.050  74.610  1.00  0.00           H 
ATOM    933  C   ILE A 510      57.060  79.140  78.370  1.00  0.00           C 
ATOM    934  O   ILE A 510      56.620  78.790  79.470  1.00  0.00           O 
ATOM    935  N   ILE A 511      58.100  78.480  77.750  1.00  0.00           N 
ATOM    936  HN  ILE A 511      58.460  78.760  76.860  1.00  0.00           H 
ATOM    937  CA  ILE A 511      58.800  77.390  78.410  1.00  0.00           C 
ATOM    938  HA  ILE A 511      58.030  76.650  78.600  1.00  0.00           H 
ATOM    939  CB  ILE A 511      59.790  76.640  77.430  1.00  0.00           C 
ATOM    940  HB  ILE A 511      60.470  77.430  77.030  1.00  0.00           H 
ATOM    941  CG2 ILE A 511      60.830  75.660  78.260  1.00  0.00           C 
ATOM    942 1HG2 ILE A 511      61.470  75.110  77.530  1.00  0.00           H 
ATOM    943 2HG2 ILE A 511      61.450  76.220  78.990  1.00  0.00           H 
ATOM    944 3HG2 ILE A 511      60.190  74.950  78.830  1.00  0.00           H 
ATOM    945  CG1 ILE A 511      59.130  75.850  76.320  1.00  0.00           C 
ATOM    946 1HG1 ILE A 511      58.820  74.850  76.700  1.00  0.00           H 
ATOM    947 2HG1 ILE A 511      58.290  76.430  75.890  1.00  0.00           H 
ATOM    948  CD  ILE A 511      60.020  75.660  75.010  1.00  0.00           C 
ATOM    949  HD1 ILE A 511      59.320  75.100  74.360  1.00  0.00           H 
ATOM    950  HD2 ILE A 511      60.260  76.660  74.590  1.00  0.00           H 
ATOM    951  HD3 ILE A 511      60.900  75.010  75.230  1.00  0.00           H 
ATOM    952  C   ILE A 511      59.530  77.790  79.710  1.00  0.00           C 
ATOM    953  O   ILE A 511      59.440  77.100  80.720  1.00  0.00           O 
ATOM    954  N   PHE A 512      60.350  78.850  79.800  1.00  0.00           N 
ATOM    955  HN  PHE A 512      60.590  79.410  79.010  1.00  0.00           H 
ATOM    956  CA  PHE A 512      61.110  79.140  81.070  1.00  0.00           C 
ATOM    957  HA  PHE A 512      61.310  78.200  81.570  1.00  0.00           H 
ATOM    958  CB  PHE A 512      62.540  79.690  80.790  1.00  0.00           C 
ATOM    959  HB1 PHE A 512      62.480  80.510  80.040  1.00  0.00           H 
ATOM    960  HB2 PHE A 512      63.050  80.010  81.730  1.00  0.00           H 
ATOM    961  CG  PHE A 512      63.340  78.610  80.140  1.00  0.00           C 
ATOM    962  CD1 PHE A 512      64.090  77.790  80.990  1.00  0.00           C 
ATOM    963  HD1 PHE A 512      64.030  77.920  82.060  1.00  0.00           H 
ATOM    964  CE1 PHE A 512      65.050  76.910  80.480  1.00  0.00           C 
ATOM    965  HE1 PHE A 512      65.640  76.330  81.180  1.00  0.00           H 
ATOM    966  CZ  PHE A 512      65.230  76.860  79.060  1.00  0.00           C 
ATOM    967  HZ  PHE A 512      65.970  76.230  78.590  1.00  0.00           H 
ATOM    968  CD2 PHE A 512      63.600  78.610  78.820  1.00  0.00           C 
ATOM    969  HD2 PHE A 512      62.980  79.170  78.140  1.00  0.00           H 
ATOM    970  CE2 PHE A 512      64.500  77.710  78.230  1.00  0.00           C 
ATOM    971  HE2 PHE A 512      64.630  77.760  77.160  1.00  0.00           H 
ATOM    972  C   PHE A 512      60.390  80.060  82.010  1.00  0.00           C 
ATOM    973  O   PHE A 512      60.860  80.560  83.030  1.00  0.00           O 
ATOM    974  N   GLN A 513      59.160  80.390  81.670  1.00  0.00           N 
ATOM    975  HN  GLN A 513      58.810  80.070  80.790  1.00  0.00           H 
ATOM    976  CA  GLN A 513      58.240  81.330  82.360  1.00  0.00           C 
ATOM    977  HA  GLN A 513      58.790  82.250  82.480  1.00  0.00           H 
ATOM    978  CB  GLN A 513      56.870  81.550  81.590  1.00  0.00           C 
ATOM    979  HB1 GLN A 513      57.200  81.790  80.560  1.00  0.00           H 
ATOM    980  HB2 GLN A 513      56.300  80.600  81.630  1.00  0.00           H 
ATOM    981  CG  GLN A 513      56.150  82.730  82.200  1.00  0.00           C 
ATOM    982  HG1 GLN A 513      55.750  82.360  83.170  1.00  0.00           H 
ATOM    983  HG2 GLN A 513      56.850  83.590  82.280  1.00  0.00           H 
ATOM    984  CD  GLN A 513      54.870  82.960  81.390  1.00  0.00           C 
ATOM    985  OE1 GLN A 513      54.470  82.060  80.660  1.00  0.00           O 
ATOM    986  NE2 GLN A 513      54.210  84.110  81.490  1.00  0.00           N 
ATOM    987 1HE2 GLN A 513      54.640  84.970  81.760  1.00  0.00           H 
ATOM    988 2HE2 GLN A 513      53.420  84.190  80.890  1.00  0.00           H 
ATOM    989  C   GLN A 513      57.990  80.720  83.740  1.00  0.00           C 
ATOM    990  O   GLN A 513      57.870  81.460  84.770  1.00  0.00           O 
ATOM    991  N   THR A 514      57.970  79.400  83.830  1.00  0.00           N 
ATOM    992  HN  THR A 514      58.040  78.850  83.000  1.00  0.00           H 
ATOM    993  CA  THR A 514      57.590  78.620  85.010  1.00  0.00           C 
ATOM    994  HA  THR A 514      56.930  79.230  85.620  1.00  0.00           H 
ATOM    995  CB  THR A 514      56.750  77.360  84.730  1.00  0.00           C 
ATOM    996  HB  THR A 514      56.870  76.550  85.490  1.00  0.00           H 
ATOM    997  OG1 THR A 514      57.200  76.700  83.550  1.00  0.00           O 
ATOM    998  HG1 THR A 514      58.020  76.270  83.800  1.00  0.00           H 
ATOM    999  CG2 THR A 514      55.330  77.780  84.490  1.00  0.00           C 
ATOM   1000 1HG2 THR A 514      54.750  76.940  84.060  1.00  0.00           H 
ATOM   1001 2HG2 THR A 514      54.930  78.060  85.490  1.00  0.00           H 
ATOM   1002 3HG2 THR A 514      55.270  78.700  83.870  1.00  0.00           H 
ATOM   1003  C   THR A 514      58.770  78.120  85.910  1.00  0.00           C 
ATOM   1004  O   THR A 514      58.620  77.740  87.100  1.00  0.00           O 
ATOM   1005  N   GLU A 515      60.020  78.420  85.360  1.00  0.00           N 
ATOM   1006  HN  GLU A 515      59.900  78.820  84.460  1.00  0.00           H 
ATOM   1007  CA  GLU A 515      61.280  77.950  85.930  1.00  0.00           C 
ATOM   1008  HA  GLU A 515      61.050  77.250  86.710  1.00  0.00           H 
ATOM   1009  CB  GLU A 515      62.290  77.350  84.890  1.00  0.00           C 
ATOM   1010  HB1 GLU A 515      62.550  78.150  84.170  1.00  0.00           H 
ATOM   1011  HB2 GLU A 515      63.190  77.000  85.430  1.00  0.00           H 
ATOM   1012  CG  GLU A 515      61.780  76.160  84.050  1.00  0.00           C 
ATOM   1013  HG1 GLU A 515      61.420  76.540  83.070  1.00  0.00           H 
ATOM   1014  HG2 GLU A 515      62.640  75.480  83.910  1.00  0.00           H 
ATOM   1015  CD  GLU A 515      60.690  75.370  84.620  1.00  0.00           C 
ATOM   1016  OE1 GLU A 515      60.950  74.650  85.640  1.00  0.00           O 
ATOM   1017  OE2 GLU A 515      59.530  75.450  84.090  1.00  0.00           O 
ATOM   1018  C   GLU A 515      62.090  79.130  86.580  1.00  0.00           C 
ATOM   1019  O   GLU A 515      61.840  80.260  86.240  1.00  0.00           O 
ATOM   1020  N   ASP A 516      62.900  78.790  87.610  1.00  0.00           N 
ATOM   1021  HN  ASP A 516      62.910  77.860  87.960  1.00  0.00           H 
ATOM   1022  CA  ASP A 516      63.730  79.690  88.470  1.00  0.00           C 
ATOM   1023  HA  ASP A 516      63.030  80.370  88.920  1.00  0.00           H 
ATOM   1024  CB  ASP A 516      64.350  78.840  89.620  1.00  0.00           C 
ATOM   1025  HB1 ASP A 516      63.610  78.190  90.130  1.00  0.00           H 
ATOM   1026  HB2 ASP A 516      65.040  78.080  89.190  1.00  0.00           H 
ATOM   1027  CG  ASP A 516      65.110  79.630  90.630  1.00  0.00           C 
ATOM   1028  OD1 ASP A 516      64.760  80.800  90.960  1.00  0.00           O 
ATOM   1029  OD2 ASP A 516      65.940  79.040  91.340  1.00  0.00           O 
ATOM   1030  C   ASP A 516      64.750  80.570  87.640  1.00  0.00           C 
ATOM   1031  O   ASP A 516      65.690  79.920  87.220  1.00  0.00           O 
ATOM   1032  N   PRO A 517      64.680  81.930  87.440  1.00  0.00           N 
ATOM   1033  CD  PRO A 517      63.510  82.670  87.870  1.00  0.00           C 
ATOM   1034  HD1 PRO A 517      63.290  82.450  88.940  1.00  0.00           H 
ATOM   1035  HD2 PRO A 517      62.600  82.400  87.300  1.00  0.00           H 
ATOM   1036  CA  PRO A 517      65.560  82.730  86.610  1.00  0.00           C 
ATOM   1037  HA  PRO A 517      65.760  82.100  85.760  1.00  0.00           H 
ATOM   1038  CB  PRO A 517      64.720  84.030  86.390  1.00  0.00           C 
ATOM   1039  HB1 PRO A 517      65.340  84.930  86.190  1.00  0.00           H 
ATOM   1040  HB2 PRO A 517      64.070  83.960  85.490  1.00  0.00           H 
ATOM   1041  CG  PRO A 517      64.000  84.110  87.710  1.00  0.00           C 
ATOM   1042  HG1 PRO A 517      64.730  84.320  88.520  1.00  0.00           H 
ATOM   1043  HG2 PRO A 517      63.130  84.800  87.690  1.00  0.00           H 
ATOM   1044  C   PRO A 517      66.890  83.020  87.240  1.00  0.00           C 
ATOM   1045  O   PRO A 517      67.710  83.660  86.620  1.00  0.00           O 
ATOM   1046  N   GLU A 518      67.230  82.520  88.480  1.00  0.00           N 
ATOM   1047  HN  GLU A 518      66.540  82.210  89.130  1.00  0.00           H 
ATOM   1048  CA  GLU A 518      68.620  82.580  89.010  1.00  0.00           C 
ATOM   1049  HA  GLU A 518      69.090  83.490  88.670  1.00  0.00           H 
ATOM   1050  CB  GLU A 518      68.570  82.760  90.580  1.00  0.00           C 
ATOM   1051  HB1 GLU A 518      68.060  81.980  91.180  1.00  0.00           H 
ATOM   1052  HB2 GLU A 518      69.630  82.710  90.910  1.00  0.00           H 
ATOM   1053  CG  GLU A 518      68.090  84.220  90.980  1.00  0.00           C 
ATOM   1054  HG1 GLU A 518      68.690  84.560  91.850  1.00  0.00           H 
ATOM   1055  HG2 GLU A 518      68.370  84.870  90.120  1.00  0.00           H 
ATOM   1056  CD  GLU A 518      66.690  84.440  91.490  1.00  0.00           C 
ATOM   1057  OE1 GLU A 518      65.890  85.100  90.770  1.00  0.00           O 
ATOM   1058  OE2 GLU A 518      66.300  84.030  92.630  1.00  0.00           O 
ATOM   1059  C   GLU A 518      69.480  81.400  88.440  1.00  0.00           C 
ATOM   1060  O   GLU A 518      70.690  81.400  88.500  1.00  0.00           O 
ATOM   1061  N   GLU A 519      68.760  80.390  87.860  1.00  0.00           N 
ATOM   1062  HN  GLU A 519      67.780  80.230  87.860  1.00  0.00           H 
ATOM   1063  CA  GLU A 519      69.430  79.160  87.480  1.00  0.00           C 
ATOM   1064  HA  GLU A 519      70.430  79.070  87.880  1.00  0.00           H 
ATOM   1065  CB  GLU A 519      68.790  77.840  88.080  1.00  0.00           C 
ATOM   1066  HB1 GLU A 519      67.730  77.830  87.760  1.00  0.00           H 
ATOM   1067  HB2 GLU A 519      69.180  76.860  87.740  1.00  0.00           H 
ATOM   1068  CG  GLU A 519      68.840  77.700  89.660  1.00  0.00           C 
ATOM   1069  HG1 GLU A 519      68.330  78.610  90.030  1.00  0.00           H 
ATOM   1070  HG2 GLU A 519      68.360  76.790  90.080  1.00  0.00           H 
ATOM   1071  CD  GLU A 519      70.250  77.620  90.120  1.00  0.00           C 
ATOM   1072  OE1 GLU A 519      70.890  76.570  89.940  1.00  0.00           O 
ATOM   1073  OE2 GLU A 519      70.670  78.510  90.920  1.00  0.00           O 
ATOM   1074  C   GLU A 519      69.610  79.100  85.990  1.00  0.00           C 
ATOM   1075  O   GLU A 519      70.430  78.380  85.460  1.00  0.00           O 
ATOM   1076  N   LEU A 520      68.910  79.990  85.240  1.00  0.00           N 
ATOM   1077  HN  LEU A 520      68.320  80.630  85.720  1.00  0.00           H 
ATOM   1078  CA  LEU A 520      69.050  80.140  83.820  1.00  0.00           C 
ATOM   1079  HA  LEU A 520      70.100  80.210  83.560  1.00  0.00           H 
ATOM   1080  CB  LEU A 520      68.400  78.960  83.070  1.00  0.00           C 
ATOM   1081  HB1 LEU A 520      68.800  78.040  83.540  1.00  0.00           H 
ATOM   1082  HB2 LEU A 520      67.300  78.950  83.190  1.00  0.00           H 
ATOM   1083  CG  LEU A 520      68.670  79.020  81.590  1.00  0.00           C 
ATOM   1084  HG  LEU A 520      69.620  79.550  81.390  1.00  0.00           H 
ATOM   1085  CD1 LEU A 520      68.770  77.600  80.960  1.00  0.00           C 
ATOM   1086 1HD1 LEU A 520      69.800  77.250  81.200  1.00  0.00           H 
ATOM   1087 2HD1 LEU A 520      67.970  76.910  81.320  1.00  0.00           H 
ATOM   1088 3HD1 LEU A 520      68.750  77.630  79.850  1.00  0.00           H 
ATOM   1089  CD2 LEU A 520      67.440  79.570  80.870  1.00  0.00           C 
ATOM   1090 1HD2 LEU A 520      66.540  79.010  81.190  1.00  0.00           H 
ATOM   1091 2HD2 LEU A 520      67.370  80.660  81.100  1.00  0.00           H 
ATOM   1092 3HD2 LEU A 520      67.500  79.490  79.760  1.00  0.00           H 
ATOM   1093  C   LEU A 520      68.410  81.470  83.580  1.00  0.00           C 
ATOM   1094  O   LEU A 520      67.190  81.640  83.670  1.00  0.00           O 
ATOM   1095  N   GLY A 521      69.210  82.480  83.260  1.00  0.00           N 
ATOM   1096  HN  GLY A 521      70.200  82.420  83.160  1.00  0.00           H 
ATOM   1097  CA  GLY A 521      68.690  83.820  83.260  1.00  0.00           C 
ATOM   1098  HA1 GLY A 521      67.980  84.030  84.040  1.00  0.00           H 
ATOM   1099  HA2 GLY A 521      69.610  84.380  83.340  1.00  0.00           H 
ATOM   1100  C   GLY A 521      68.100  84.260  81.960  1.00  0.00           C 
ATOM   1101  O   GLY A 521      67.540  85.350  81.940  1.00  0.00           O 
ATOM   1102  N   HSD A 522      68.310  83.490  80.860  1.00  0.00           N 
ATOM   1103  HN  HSD A 522      68.950  82.730  80.950  1.00  0.00           H 
ATOM   1104  CA  HSD A 522      68.190  84.040  79.480  1.00  0.00           C 
ATOM   1105  HA  HSD A 522      68.890  84.850  79.370  1.00  0.00           H 
ATOM   1106  CB  HSD A 522      68.690  82.960  78.490  1.00  0.00           C 
ATOM   1107  HB1 HSD A 522      68.100  82.030  78.680  1.00  0.00           H 
ATOM   1108  HB2 HSD A 522      68.510  83.320  77.460  1.00  0.00           H 
ATOM   1109  ND1 HSD A 522      71.210  82.870  77.860  1.00  0.00           N 
ATOM   1110  HD1 HSD A 522      71.340  83.710  77.330  1.00  0.00           H 
ATOM   1111  CG  HSD A 522      70.110  82.560  78.650  1.00  0.00           C 
ATOM   1112  CE1 HSD A 522      72.250  82.320  78.490  1.00  0.00           C 
ATOM   1113  HE1 HSD A 522      73.240  82.460  78.060  1.00  0.00           H 
ATOM   1114  NE2 HSD A 522      71.920  81.690  79.590  1.00  0.00           N 
ATOM   1115  CD2 HSD A 522      70.580  81.810  79.700  1.00  0.00           C 
ATOM   1116  HD2 HSD A 522      70.110  81.370  80.570  1.00  0.00           H 
ATOM   1117  C   HSD A 522      66.860  84.560  79.070  1.00  0.00           C 
ATOM   1118  O   HSD A 522      66.870  85.410  78.230  1.00  0.00           O 
ATOM   1119  N   PHE A 523      65.780  84.010  79.590  1.00  0.00           N 
ATOM   1120  HN  PHE A 523      65.950  83.230  80.180  1.00  0.00           H 
ATOM   1121  CA  PHE A 523      64.490  84.420  79.150  1.00  0.00           C 
ATOM   1122  HA  PHE A 523      64.570  85.280  78.510  1.00  0.00           H 
ATOM   1123  CB  PHE A 523      63.790  83.240  78.420  1.00  0.00           C 
ATOM   1124  HB1 PHE A 523      63.520  82.500  79.210  1.00  0.00           H 
ATOM   1125  HB2 PHE A 523      62.810  83.530  77.980  1.00  0.00           H 
ATOM   1126  CG  PHE A 523      64.620  82.520  77.430  1.00  0.00           C 
ATOM   1127  CD1 PHE A 523      64.880  83.030  76.160  1.00  0.00           C 
ATOM   1128  HD1 PHE A 523      64.450  83.980  75.860  1.00  0.00           H 
ATOM   1129  CE1 PHE A 523      65.730  82.300  75.260  1.00  0.00           C 
ATOM   1130  HE1 PHE A 523      65.900  82.760  74.300  1.00  0.00           H 
ATOM   1131  CZ  PHE A 523      66.470  81.230  75.700  1.00  0.00           C 
ATOM   1132  HZ  PHE A 523      67.180  80.700  75.070  1.00  0.00           H 
ATOM   1133  CD2 PHE A 523      65.240  81.260  77.780  1.00  0.00           C 
ATOM   1134  HD2 PHE A 523      65.020  80.870  78.760  1.00  0.00           H 
ATOM   1135  CE2 PHE A 523      66.120  80.610  76.940  1.00  0.00           C 
ATOM   1136  HE2 PHE A 523      66.540  79.670  77.270  1.00  0.00           H 
ATOM   1137  C   PHE A 523      63.670  84.840  80.340  1.00  0.00           C 
ATOM   1138  O   PHE A 523      62.530  84.470  80.550  1.00  0.00           O 
ATOM   1139  N   TYR A 524      64.280  85.590  81.300  1.00  0.00           N 
ATOM   1140  HN  TYR A 524      65.190  85.990  81.170  1.00  0.00           H 
ATOM   1141  CA  TYR A 524      63.560  85.960  82.530  1.00  0.00           C 
ATOM   1142  HA  TYR A 524      63.170  85.000  82.840  1.00  0.00           H 
ATOM   1143  CB  TYR A 524      64.400  86.610  83.710  1.00  0.00           C 
ATOM   1144  HB1 TYR A 524      63.770  86.620  84.630  1.00  0.00           H 
ATOM   1145  HB2 TYR A 524      65.170  85.850  83.980  1.00  0.00           H 
ATOM   1146  CG  TYR A 524      65.020  87.980  83.540  1.00  0.00           C 
ATOM   1147  CD1 TYR A 524      66.330  88.180  83.020  1.00  0.00           C 
ATOM   1148  HD1 TYR A 524      67.010  87.390  82.730  1.00  0.00           H 
ATOM   1149  CE1 TYR A 524      66.750  89.480  82.690  1.00  0.00           C 
ATOM   1150  HE1 TYR A 524      67.680  89.600  82.150  1.00  0.00           H 
ATOM   1151  CZ  TYR A 524      65.910  90.550  82.820  1.00  0.00           C 
ATOM   1152  OH  TYR A 524      66.180  91.800  82.310  1.00  0.00           O 
ATOM   1153  HH  TYR A 524      65.350  92.260  82.160  1.00  0.00           H 
ATOM   1154  CD2 TYR A 524      64.220  89.110  83.780  1.00  0.00           C 
ATOM   1155  HD2 TYR A 524      63.250  88.990  84.230  1.00  0.00           H 
ATOM   1156  CE2 TYR A 524      64.690  90.400  83.510  1.00  0.00           C 
ATOM   1157  HE2 TYR A 524      64.010  91.220  83.710  1.00  0.00           H 
ATOM   1158  C   TYR A 524      62.350  86.740  82.280  1.00  0.00           C 
ATOM   1159  O   TYR A 524      61.340  86.700  83.010  1.00  0.00           O 
ATOM   1160  N   ASP A 525      62.400  87.660  81.230  1.00  0.00           N 
ATOM   1161  HN  ASP A 525      63.190  87.840  80.650  1.00  0.00           H 
ATOM   1162  CA  ASP A 525      61.330  88.540  80.860  1.00  0.00           C 
ATOM   1163  HA  ASP A 525      60.400  88.160  81.260  1.00  0.00           H 
ATOM   1164  CB  ASP A 525      61.420  89.920  81.550  1.00  0.00           C 
ATOM   1165  HB1 ASP A 525      60.470  90.490  81.550  1.00  0.00           H 
ATOM   1166  HB2 ASP A 525      61.600  89.850  82.640  1.00  0.00           H 
ATOM   1167  CG  ASP A 525      62.480  90.910  81.040  1.00  0.00           C 
ATOM   1168  OD1 ASP A 525      63.030  90.620  79.920  1.00  0.00           O 
ATOM   1169  OD2 ASP A 525      62.770  91.920  81.710  1.00  0.00           O 
ATOM   1170  C   ASP A 525      61.310  88.500  79.320  1.00  0.00           C 
ATOM   1171  O   ASP A 525      62.180  87.900  78.640  1.00  0.00           O 
ATOM   1172  N   TYR A 526      60.180  88.870  78.760  1.00  0.00           N 
ATOM   1173  HN  TYR A 526      59.460  89.300  79.300  1.00  0.00           H 
ATOM   1174  CA  TYR A 526      59.880  88.740  77.340  1.00  0.00           C 
ATOM   1175  HA  TYR A 526      60.040  87.710  77.050  1.00  0.00           H 
ATOM   1176  CB  TYR A 526      58.400  89.060  77.080  1.00  0.00           C 
ATOM   1177  HB1 TYR A 526      57.800  88.350  77.690  1.00  0.00           H 
ATOM   1178  HB2 TYR A 526      58.200  90.070  77.490  1.00  0.00           H 
ATOM   1179  CG  TYR A 526      57.950  88.920  75.620  1.00  0.00           C 
ATOM   1180  CD1 TYR A 526      57.840  87.550  75.190  1.00  0.00           C 
ATOM   1181  HD1 TYR A 526      58.340  86.740  75.700  1.00  0.00           H 
ATOM   1182  CE1 TYR A 526      57.390  87.250  73.910  1.00  0.00           C 
ATOM   1183  HE1 TYR A 526      57.210  86.220  73.630  1.00  0.00           H 
ATOM   1184  CZ  TYR A 526      56.900  88.210  73.050  1.00  0.00           C 
ATOM   1185  OH  TYR A 526      56.560  87.880  71.710  1.00  0.00           O 
ATOM   1186  HH  TYR A 526      56.500  86.920  71.690  1.00  0.00           H 
ATOM   1187  CD2 TYR A 526      57.450  89.910  74.790  1.00  0.00           C 
ATOM   1188  HD2 TYR A 526      57.520  90.960  75.030  1.00  0.00           H 
ATOM   1189  CE2 TYR A 526      56.930  89.580  73.500  1.00  0.00           C 
ATOM   1190  HE2 TYR A 526      56.740  90.400  72.820  1.00  0.00           H 
ATOM   1191  C   TYR A 526      60.780  89.610  76.340  1.00  0.00           C 
ATOM   1192  O   TYR A 526      61.130  89.050  75.260  1.00  0.00           O 
ATOM   1193  N   PRO A 527      61.090  90.910  76.630  1.00  0.00           N 
ATOM   1194  CD  PRO A 527      60.630  91.750  77.720  1.00  0.00           C 
ATOM   1195  HD1 PRO A 527      61.220  91.470  78.620  1.00  0.00           H 
ATOM   1196  HD2 PRO A 527      59.560  91.650  77.990  1.00  0.00           H 
ATOM   1197  CA  PRO A 527      62.110  91.610  75.810  1.00  0.00           C 
ATOM   1198  HA  PRO A 527      61.820  91.510  74.780  1.00  0.00           H 
ATOM   1199  CB  PRO A 527      62.230  93.030  76.430  1.00  0.00           C 
ATOM   1200  HB1 PRO A 527      63.030  93.070  77.200  1.00  0.00           H 
ATOM   1201  HB2 PRO A 527      62.380  93.890  75.750  1.00  0.00           H 
ATOM   1202  CG  PRO A 527      60.930  93.130  77.150  1.00  0.00           C 
ATOM   1203  HG1 PRO A 527      61.120  93.810  78.010  1.00  0.00           H 
ATOM   1204  HG2 PRO A 527      60.100  93.480  76.500  1.00  0.00           H 
ATOM   1205  C   PRO A 527      63.500  90.990  75.960  1.00  0.00           C 
ATOM   1206  O   PRO A 527      64.160  90.980  74.970  1.00  0.00           O 
ATOM   1207  N   MET A 528      63.950  90.510  77.110  1.00  0.00           N 
ATOM   1208  HN  MET A 528      63.650  90.540  78.060  1.00  0.00           H 
ATOM   1209  CA  MET A 528      65.260  89.780  77.160  1.00  0.00           C 
ATOM   1210  HA  MET A 528      66.070  90.380  76.770  1.00  0.00           H 
ATOM   1211  CB  MET A 528      65.690  89.420  78.570  1.00  0.00           C 
ATOM   1212  HB1 MET A 528      65.600  90.210  79.340  1.00  0.00           H 
ATOM   1213  HB2 MET A 528      65.100  88.540  78.910  1.00  0.00           H 
ATOM   1214  CG  MET A 528      67.160  88.910  78.700  1.00  0.00           C 
ATOM   1215  HG1 MET A 528      67.450  88.550  79.710  1.00  0.00           H 
ATOM   1216  HG2 MET A 528      67.310  87.970  78.130  1.00  0.00           H 
ATOM   1217  SD  MET A 528      68.450  90.060  78.180  1.00  0.00           S 
ATOM   1218  CE  MET A 528      68.620  91.030  79.650  1.00  0.00           C 
ATOM   1219  HE1 MET A 528      69.170  90.520  80.470  1.00  0.00           H 
ATOM   1220  HE2 MET A 528      69.220  91.960  79.520  1.00  0.00           H 
ATOM   1221  HE3 MET A 528      67.650  91.390  80.060  1.00  0.00           H 
ATOM   1222  C   MET A 528      65.210  88.490  76.370  1.00  0.00           C 
ATOM   1223  O   MET A 528      66.150  88.020  75.700  1.00  0.00           O 
ATOM   1224  N   ALA A 529      63.990  87.860  76.380  1.00  0.00           N 
ATOM   1225  HN  ALA A 529      63.210  88.220  76.890  1.00  0.00           H 
ATOM   1226  CA  ALA A 529      63.760  86.690  75.570  1.00  0.00           C 
ATOM   1227  HA  ALA A 529      64.590  86.020  75.740  1.00  0.00           H 
ATOM   1228  CB  ALA A 529      62.410  86.010  75.880  1.00  0.00           C 
ATOM   1229  HB1 ALA A 529      62.290  84.980  75.490  1.00  0.00           H 
ATOM   1230  HB2 ALA A 529      62.490  85.940  76.990  1.00  0.00           H 
ATOM   1231  HB3 ALA A 529      61.610  86.760  75.700  1.00  0.00           H 
ATOM   1232  C   ALA A 529      63.860  86.940  74.040  1.00  0.00           C 
ATOM   1233  O   ALA A 529      64.550  86.170  73.380  1.00  0.00           O 
ATOM   1234  N   LEU A 530      63.200  87.990  73.570  1.00  0.00           N 
ATOM   1235  HN  LEU A 530      62.580  88.420  74.220  1.00  0.00           H 
ATOM   1236  CA  LEU A 530      63.380  88.650  72.260  1.00  0.00           C 
ATOM   1237  HA  LEU A 530      63.100  87.910  71.530  1.00  0.00           H 
ATOM   1238  CB  LEU A 530      62.500  89.910  71.980  1.00  0.00           C 
ATOM   1239  HB1 LEU A 530      62.330  90.380  72.970  1.00  0.00           H 
ATOM   1240  HB2 LEU A 530      62.990  90.730  71.410  1.00  0.00           H 
ATOM   1241  CG  LEU A 530      61.110  89.660  71.350  1.00  0.00           C 
ATOM   1242  HG  LEU A 530      61.290  89.050  70.440  1.00  0.00           H 
ATOM   1243  CD1 LEU A 530      60.160  88.820  72.200  1.00  0.00           C 
ATOM   1244 1HD1 LEU A 530      59.920  89.340  73.150  1.00  0.00           H 
ATOM   1245 2HD1 LEU A 530      59.190  88.650  71.690  1.00  0.00           H 
ATOM   1246 3HD1 LEU A 530      60.490  87.830  72.590  1.00  0.00           H 
ATOM   1247  CD2 LEU A 530      60.460  90.980  70.940  1.00  0.00           C 
ATOM   1248 1HD2 LEU A 530      59.450  90.690  70.580  1.00  0.00           H 
ATOM   1249 2HD2 LEU A 530      60.140  91.630  71.780  1.00  0.00           H 
ATOM   1250 3HD2 LEU A 530      60.900  91.520  70.070  1.00  0.00           H 
ATOM   1251  C   LEU A 530      64.840  88.960  71.920  1.00  0.00           C 
ATOM   1252  O   LEU A 530      65.370  88.510  70.900  1.00  0.00           O 
ATOM   1253  N   PHE A 531      65.590  89.600  72.850  1.00  0.00           N 
ATOM   1254  HN  PHE A 531      65.140  89.950  73.670  1.00  0.00           H 
ATOM   1255  CA  PHE A 531      67.000  89.990  72.720  1.00  0.00           C 
ATOM   1256  HA  PHE A 531      67.170  90.420  71.750  1.00  0.00           H 
ATOM   1257  CB  PHE A 531      67.320  91.010  73.830  1.00  0.00           C 
ATOM   1258  HB1 PHE A 531      66.560  91.820  73.790  1.00  0.00           H 
ATOM   1259  HB2 PHE A 531      67.220  90.490  74.810  1.00  0.00           H 
ATOM   1260  CG  PHE A 531      68.710  91.710  73.590  1.00  0.00           C 
ATOM   1261  CD1 PHE A 531      69.030  92.420  72.380  1.00  0.00           C 
ATOM   1262  HD1 PHE A 531      68.410  92.720  71.550  1.00  0.00           H 
ATOM   1263  CE1 PHE A 531      70.340  92.930  72.260  1.00  0.00           C 
ATOM   1264  HE1 PHE A 531      70.480  93.600  71.420  1.00  0.00           H 
ATOM   1265  CZ  PHE A 531      71.350  92.650  73.180  1.00  0.00           C 
ATOM   1266  HZ  PHE A 531      72.360  93.000  73.000  1.00  0.00           H 
ATOM   1267  CD2 PHE A 531      69.730  91.430  74.500  1.00  0.00           C 
ATOM   1268  HD2 PHE A 531      69.500  90.660  75.220  1.00  0.00           H 
ATOM   1269  CE2 PHE A 531      70.970  91.950  74.320  1.00  0.00           C 
ATOM   1270  HE2 PHE A 531      71.690  91.590  75.030  1.00  0.00           H 
ATOM   1271  C   PHE A 531      68.000  88.850  72.720  1.00  0.00           C 
ATOM   1272  O   PHE A 531      68.830  88.790  71.840  1.00  0.00           O 
ATOM   1273  N   SER A 532      67.960  87.930  73.670  1.00  0.00           N 
ATOM   1274  HN  SER A 532      67.450  87.990  74.530  1.00  0.00           H 
ATOM   1275  CA  SER A 532      68.740  86.730  73.640  1.00  0.00           C 
ATOM   1276  HA  SER A 532      69.730  86.980  73.280  1.00  0.00           H 
ATOM   1277  CB  SER A 532      68.980  86.230  75.040  1.00  0.00           C 
ATOM   1278  HB1 SER A 532      68.120  86.160  75.740  1.00  0.00           H 
ATOM   1279  HB2 SER A 532      69.590  85.300  75.010  1.00  0.00           H 
ATOM   1280  OG  SER A 532      69.740  87.240  75.750  1.00  0.00           O 
ATOM   1281  HG1 SER A 532      70.420  87.550  75.150  1.00  0.00           H 
ATOM   1282  C   SER A 532      68.420  85.640  72.590  1.00  0.00           C 
ATOM   1283  O   SER A 532      69.360  84.990  72.040  1.00  0.00           O 
ATOM   1284  N   THR A 533      67.220  85.560  72.050  1.00  0.00           N 
ATOM   1285  HN  THR A 533      66.470  85.940  72.590  1.00  0.00           H 
ATOM   1286  CA  THR A 533      66.820  84.810  70.830  1.00  0.00           C 
ATOM   1287  HA  THR A 533      67.260  83.830  70.930  1.00  0.00           H 
ATOM   1288  CB  THR A 533      65.260  84.540  70.710  1.00  0.00           C 
ATOM   1289  HB  THR A 533      64.770  85.500  70.430  1.00  0.00           H 
ATOM   1290  OG1 THR A 533      64.740  84.040  71.930  1.00  0.00           O 
ATOM   1291  HG1 THR A 533      64.510  84.810  72.450  1.00  0.00           H 
ATOM   1292  CG2 THR A 533      65.040  83.410  69.650  1.00  0.00           C 
ATOM   1293 1HG2 THR A 533      64.030  82.970  69.810  1.00  0.00           H 
ATOM   1294 2HG2 THR A 533      65.140  83.870  68.640  1.00  0.00           H 
ATOM   1295 3HG2 THR A 533      65.760  82.600  69.870  1.00  0.00           H 
ATOM   1296  C   THR A 533      67.320  85.420  69.510  1.00  0.00           C 
ATOM   1297  O   THR A 533      67.640  84.670  68.610  1.00  0.00           O 
ATOM   1298  N   PHE A 534      67.340  86.730  69.470  1.00  0.00           N 
ATOM   1299  HN  PHE A 534      66.830  87.120  70.230  1.00  0.00           H 
ATOM   1300  CA  PHE A 534      68.000  87.520  68.400  1.00  0.00           C 
ATOM   1301  HA  PHE A 534      67.690  87.080  67.460  1.00  0.00           H 
ATOM   1302  CB  PHE A 534      67.780  89.030  68.600  1.00  0.00           C 
ATOM   1303  HB1 PHE A 534      66.720  89.250  68.340  1.00  0.00           H 
ATOM   1304  HB2 PHE A 534      67.870  89.370  69.660  1.00  0.00           H 
ATOM   1305  CG  PHE A 534      68.720  89.980  67.790  1.00  0.00           C 
ATOM   1306  CD1 PHE A 534      68.540  90.150  66.440  1.00  0.00           C 
ATOM   1307  HD1 PHE A 534      67.590  89.880  65.990  1.00  0.00           H 
ATOM   1308  CE1 PHE A 534      69.560  90.750  65.700  1.00  0.00           C 
ATOM   1309  HE1 PHE A 534      69.350  91.010  64.670  1.00  0.00           H 
ATOM   1310  CZ  PHE A 534      70.800  91.120  66.300  1.00  0.00           C 
ATOM   1311  HZ  PHE A 534      71.580  91.490  65.660  1.00  0.00           H 
ATOM   1312  CD2 PHE A 534      69.860  90.480  68.450  1.00  0.00           C 
ATOM   1313  HD2 PHE A 534      70.060  90.400  69.510  1.00  0.00           H 
ATOM   1314  CE2 PHE A 534      70.970  90.990  67.710  1.00  0.00           C 
ATOM   1315  HE2 PHE A 534      71.750  91.330  68.380  1.00  0.00           H 
ATOM   1316  C   PHE A 534      69.490  87.300  68.450  1.00  0.00           C 
ATOM   1317  O   PHE A 534      70.070  87.080  67.380  1.00  0.00           O 
ATOM   1318  N   GLU A 535      70.090  87.310  69.650  1.00  0.00           N 
ATOM   1319  HN  GLU A 535      69.650  87.720  70.440  1.00  0.00           H 
ATOM   1320  CA  GLU A 535      71.460  86.910  69.840  1.00  0.00           C 
ATOM   1321  HA  GLU A 535      72.040  87.580  69.210  1.00  0.00           H 
ATOM   1322  CB  GLU A 535      72.050  87.120  71.340  1.00  0.00           C 
ATOM   1323  HB1 GLU A 535      71.530  86.420  72.040  1.00  0.00           H 
ATOM   1324  HB2 GLU A 535      73.060  86.670  71.240  1.00  0.00           H 
ATOM   1325  CG  GLU A 535      72.160  88.540  71.850  1.00  0.00           C 
ATOM   1326  HG1 GLU A 535      72.960  89.050  71.270  1.00  0.00           H 
ATOM   1327  HG2 GLU A 535      71.150  88.990  71.760  1.00  0.00           H 
ATOM   1328  CD  GLU A 535      72.480  88.660  73.330  1.00  0.00           C 
ATOM   1329  OE1 GLU A 535      71.610  88.190  74.130  1.00  0.00           O 
ATOM   1330  OE2 GLU A 535      73.600  89.160  73.670  1.00  0.00           O 
ATOM   1331  C   GLU A 535      71.730  85.480  69.500  1.00  0.00           C 
ATOM   1332  O   GLU A 535      72.660  85.160  68.730  1.00  0.00           O 
ATOM   1333  N   LEU A 536      70.870  84.530  69.940  1.00  0.00           N 
ATOM   1334  HN  LEU A 536      70.260  84.790  70.680  1.00  0.00           H 
ATOM   1335  CA  LEU A 536      71.120  83.130  69.610  1.00  0.00           C 
ATOM   1336  HA  LEU A 536      72.150  82.920  69.870  1.00  0.00           H 
ATOM   1337  CB  LEU A 536      70.220  82.100  70.400  1.00  0.00           C 
ATOM   1338  HB1 LEU A 536      69.140  82.360  70.310  1.00  0.00           H 
ATOM   1339  HB2 LEU A 536      70.240  81.090  69.930  1.00  0.00           H 
ATOM   1340  CG  LEU A 536      70.650  82.010  71.880  1.00  0.00           C 
ATOM   1341  HG  LEU A 536      71.040  83.010  72.160  1.00  0.00           H 
ATOM   1342  CD1 LEU A 536      69.480  81.590  72.760  1.00  0.00           C 
ATOM   1343 1HD1 LEU A 536      69.580  81.990  73.790  1.00  0.00           H 
ATOM   1344 2HD1 LEU A 536      68.560  82.150  72.470  1.00  0.00           H 
ATOM   1345 3HD1 LEU A 536      69.270  80.500  72.670  1.00  0.00           H 
ATOM   1346  CD2 LEU A 536      71.870  81.090  72.040  1.00  0.00           C 
ATOM   1347 1HD2 LEU A 536      72.200  81.150  73.100  1.00  0.00           H 
ATOM   1348 2HD2 LEU A 536      71.730  80.020  71.770  1.00  0.00           H 
ATOM   1349 3HD2 LEU A 536      72.760  81.390  71.450  1.00  0.00           H 
ATOM   1350  C   LEU A 536      70.950  82.850  68.110  1.00  0.00           C 
ATOM   1351  O   LEU A 536      71.550  82.010  67.480  1.00  0.00           O 
ATOM   1352  N   PHE A 537      70.120  83.710  67.460  1.00  0.00           N 
ATOM   1353  HN  PHE A 537      69.590  84.380  67.970  1.00  0.00           H 
ATOM   1354  CA  PHE A 537      69.900  83.550  66.000  1.00  0.00           C 
ATOM   1355  HA  PHE A 537      69.510  82.570  65.770  1.00  0.00           H 
ATOM   1356  CB  PHE A 537      68.890  84.640  65.540  1.00  0.00           C 
ATOM   1357  HB1 PHE A 537      67.950  84.620  66.130  1.00  0.00           H 
ATOM   1358  HB2 PHE A 537      69.350  85.650  65.520  1.00  0.00           H 
ATOM   1359  CG  PHE A 537      68.450  84.400  64.090  1.00  0.00           C 
ATOM   1360  CD1 PHE A 537      67.290  83.750  63.890  1.00  0.00           C 
ATOM   1361  HD1 PHE A 537      66.770  83.320  64.740  1.00  0.00           H 
ATOM   1362  CE1 PHE A 537      66.780  83.520  62.540  1.00  0.00           C 
ATOM   1363  HE1 PHE A 537      65.810  83.110  62.310  1.00  0.00           H 
ATOM   1364  CZ  PHE A 537      67.490  84.010  61.440  1.00  0.00           C 
ATOM   1365  HZ  PHE A 537      67.080  83.970  60.440  1.00  0.00           H 
ATOM   1366  CD2 PHE A 537      69.150  84.990  63.060  1.00  0.00           C 
ATOM   1367  HD2 PHE A 537      70.000  85.600  63.330  1.00  0.00           H 
ATOM   1368  CE2 PHE A 537      68.680  84.850  61.710  1.00  0.00           C 
ATOM   1369  HE2 PHE A 537      69.150  85.240  60.820  1.00  0.00           H 
ATOM   1370  C   PHE A 537      71.190  83.680  65.180  1.00  0.00           C 
ATOM   1371  O   PHE A 537      71.420  82.930  64.190  1.00  0.00           O 
ATOM   1372  N   LEU A 538      72.030  84.620  65.720  1.00  0.00           N 
ATOM   1373  HN  LEU A 538      71.750  85.220  66.460  1.00  0.00           H 
ATOM   1374  CA  LEU A 538      73.300  84.930  65.170  1.00  0.00           C 
ATOM   1375  HA  LEU A 538      73.230  84.760  64.110  1.00  0.00           H 
ATOM   1376  CB  LEU A 538      73.520  86.470  65.410  1.00  0.00           C 
ATOM   1377  HB1 LEU A 538      73.470  86.620  66.510  1.00  0.00           H 
ATOM   1378  HB2 LEU A 538      74.550  86.710  65.080  1.00  0.00           H 
ATOM   1379  CG  LEU A 538      72.520  87.400  64.680  1.00  0.00           C 
ATOM   1380  HG  LEU A 538      71.510  87.250  65.110  1.00  0.00           H 
ATOM   1381  CD1 LEU A 538      72.900  88.850  64.970  1.00  0.00           C 
ATOM   1382 1HD1 LEU A 538      72.200  89.520  64.430  1.00  0.00           H 
ATOM   1383 2HD1 LEU A 538      72.820  89.140  66.040  1.00  0.00           H 
ATOM   1384 3HD1 LEU A 538      73.870  89.230  64.580  1.00  0.00           H 
ATOM   1385  CD2 LEU A 538      72.430  87.120  63.160  1.00  0.00           C 
ATOM   1386 1HD2 LEU A 538      71.610  87.600  62.590  1.00  0.00           H 
ATOM   1387 2HD2 LEU A 538      73.420  87.310  62.690  1.00  0.00           H 
ATOM   1388 3HD2 LEU A 538      72.290  86.050  62.900  1.00  0.00           H 
ATOM   1389  C   LEU A 538      74.510  84.080  65.700  1.00  0.00           C 
ATOM   1390  O   LEU A 538      75.670  84.360  65.280  1.00  0.00           O 
ATOM   1391  N   THR A 539      74.220  83.220  66.680  1.00  0.00           N 
ATOM   1392  HN  THR A 539      73.250  83.120  66.910  1.00  0.00           H 
ATOM   1393  CA  THR A 539      75.140  82.390  67.430  1.00  0.00           C 
ATOM   1394  HA  THR A 539      74.630  81.960  68.280  1.00  0.00           H 
ATOM   1395  CB  THR A 539      75.730  81.240  66.620  1.00  0.00           C 
ATOM   1396  HB  THR A 539      76.430  80.650  67.250  1.00  0.00           H 
ATOM   1397  OG1 THR A 539      76.360  81.600  65.420  1.00  0.00           O 
ATOM   1398  HG1 THR A 539      77.030  82.230  65.690  1.00  0.00           H 
ATOM   1399  CG2 THR A 539      74.590  80.280  66.340  1.00  0.00           C 
ATOM   1400 1HG2 THR A 539      74.850  79.340  65.800  1.00  0.00           H 
ATOM   1401 2HG2 THR A 539      74.160  80.110  67.350  1.00  0.00           H 
ATOM   1402 3HG2 THR A 539      73.670  80.730  65.920  1.00  0.00           H 
ATOM   1403  C   THR A 539      76.350  83.220  67.920  1.00  0.00           C 
ATOM   1404  O   THR A 539      77.470  82.850  67.850  1.00  0.00           O 
ATOM   1405  N   ILE A 540      76.020  84.330  68.540  1.00  0.00           N 
ATOM   1406  HN  ILE A 540      75.040  84.520  68.580  1.00  0.00           H 
ATOM   1407  CA  ILE A 540      76.870  85.260  69.220  1.00  0.00           C 
ATOM   1408  HA  ILE A 540      77.910  85.070  69.000  1.00  0.00           H 
ATOM   1409  CB  ILE A 540      76.770  86.700  68.850  1.00  0.00           C 
ATOM   1410  HB  ILE A 540      77.560  87.290  69.370  1.00  0.00           H 
ATOM   1411  CG2 ILE A 540      77.190  86.760  67.350  1.00  0.00           C 
ATOM   1412 1HG2 ILE A 540      77.390  87.830  67.110  1.00  0.00           H 
ATOM   1413 2HG2 ILE A 540      78.100  86.160  67.130  1.00  0.00           H 
ATOM   1414 3HG2 ILE A 540      76.390  86.540  66.620  1.00  0.00           H 
ATOM   1415  CG1 ILE A 540      75.310  87.240  69.110  1.00  0.00           C 
ATOM   1416 1HG1 ILE A 540      74.630  86.490  68.650  1.00  0.00           H 
ATOM   1417 2HG1 ILE A 540      75.110  87.160  70.200  1.00  0.00           H 
ATOM   1418  CD  ILE A 540      75.030  88.580  68.580  1.00  0.00           C 
ATOM   1419  HD1 ILE A 540      74.940  88.560  67.470  1.00  0.00           H 
ATOM   1420  HD2 ILE A 540      74.050  89.000  68.910  1.00  0.00           H 
ATOM   1421  HD3 ILE A 540      75.870  89.290  68.710  1.00  0.00           H 
ATOM   1422  C   ILE A 540      76.830  85.120  70.760  1.00  0.00           C 
ATOM   1423  O   ILE A 540      77.440  85.960  71.430  1.00  0.00           O 
ATOM   1424  N   ILE A 541      76.210  84.040  71.210  1.00  0.00           N 
ATOM   1425  HN  ILE A 541      75.690  83.390  70.660  1.00  0.00           H 
ATOM   1426  CA  ILE A 541      76.280  83.730  72.620  1.00  0.00           C 
ATOM   1427  HA  ILE A 541      77.320  83.880  72.880  1.00  0.00           H 
ATOM   1428  CB  ILE A 541      75.250  84.410  73.580  1.00  0.00           C 
ATOM   1429  HB  ILE A 541      75.320  83.980  74.600  1.00  0.00           H 
ATOM   1430  CG2 ILE A 541      75.610  85.870  73.930  1.00  0.00           C 
ATOM   1431 1HG2 ILE A 541      76.660  86.000  74.280  1.00  0.00           H 
ATOM   1432 2HG2 ILE A 541      75.680  86.480  73.010  1.00  0.00           H 
ATOM   1433 3HG2 ILE A 541      74.910  86.360  74.640  1.00  0.00           H 
ATOM   1434  CG1 ILE A 541      73.730  84.240  73.240  1.00  0.00           C 
ATOM   1435 1HG1 ILE A 541      73.610  84.580  72.190  1.00  0.00           H 
ATOM   1436 2HG1 ILE A 541      73.450  83.160  73.260  1.00  0.00           H 
ATOM   1437  CD  ILE A 541      72.700  84.910  74.130  1.00  0.00           C 
ATOM   1438  HD1 ILE A 541      72.860  86.000  74.250  1.00  0.00           H 
ATOM   1439  HD2 ILE A 541      71.670  84.610  73.860  1.00  0.00           H 
ATOM   1440  HD3 ILE A 541      72.900  84.520  75.150  1.00  0.00           H 
ATOM   1441  C   ILE A 541      76.080  82.200  72.660  1.00  0.00           C 
ATOM   1442  O   ILE A 541      75.400  81.640  71.720  1.00  0.00           O 
ATOM   1443  N   ASP A 542      76.680  81.420  73.580  1.00  0.00           N 
ATOM   1444  HN  ASP A 542      77.440  81.970  73.930  1.00  0.00           H 
ATOM   1445  CA  ASP A 542      76.490  80.050  73.780  1.00  0.00           C 
ATOM   1446  HA  ASP A 542      76.570  79.490  72.860  1.00  0.00           H 
ATOM   1447  CB  ASP A 542      77.390  79.480  74.890  1.00  0.00           C 
ATOM   1448  HB1 ASP A 542      77.130  80.040  75.820  1.00  0.00           H 
ATOM   1449  HB2 ASP A 542      77.270  78.380  74.900  1.00  0.00           H 
ATOM   1450  CG  ASP A 542      78.780  79.690  74.550  1.00  0.00           C 
ATOM   1451  OD1 ASP A 542      79.160  79.830  73.360  1.00  0.00           O 
ATOM   1452  OD2 ASP A 542      79.650  79.660  75.460  1.00  0.00           O 
ATOM   1453  C   ASP A 542      75.040  79.670  74.180  1.00  0.00           C 
ATOM   1454  O   ASP A 542      74.390  80.420  74.810  1.00  0.00           O 
ATOM   1455  N   GLY A 543      74.500  78.570  73.650  1.00  0.00           N 
ATOM   1456  HN  GLY A 543      75.020  78.250  72.860  1.00  0.00           H 
ATOM   1457  CA  GLY A 543      73.170  78.030  74.030  1.00  0.00           C 
ATOM   1458  HA1 GLY A 543      72.440  78.550  73.440  1.00  0.00           H 
ATOM   1459  HA2 GLY A 543      73.230  76.970  73.810  1.00  0.00           H 
ATOM   1460  C   GLY A 543      72.940  77.990  75.510  1.00  0.00           C 
ATOM   1461  O   GLY A 543      73.880  77.690  76.260  1.00  0.00           O 
ATOM   1462  N   PRO A 544      71.750  78.370  76.010  1.00  0.00           N 
ATOM   1463  CD  PRO A 544      70.820  79.230  75.310  1.00  0.00           C 
ATOM   1464  HD1 PRO A 544      70.230  78.620  74.600  1.00  0.00           H 
ATOM   1465  HD2 PRO A 544      71.350  80.020  74.730  1.00  0.00           H 
ATOM   1466  CA  PRO A 544      71.510  78.330  77.460  1.00  0.00           C 
ATOM   1467  HA  PRO A 544      72.250  79.000  77.880  1.00  0.00           H 
ATOM   1468  CB  PRO A 544      70.130  79.010  77.640  1.00  0.00           C 
ATOM   1469  HB1 PRO A 544      69.330  78.250  77.680  1.00  0.00           H 
ATOM   1470  HB2 PRO A 544      70.020  79.640  78.550  1.00  0.00           H 
ATOM   1471  CG  PRO A 544      69.960  79.900  76.390  1.00  0.00           C 
ATOM   1472  HG1 PRO A 544      68.860  79.980  76.300  1.00  0.00           H 
ATOM   1473  HG2 PRO A 544      70.320  80.950  76.500  1.00  0.00           H 
ATOM   1474  C   PRO A 544      71.620  76.980  78.220  1.00  0.00           C 
ATOM   1475  O   PRO A 544      70.710  76.150  78.070  1.00  0.00           O 
ATOM   1476  N   ALA A 545      72.680  76.720  78.860  1.00  0.00           N 
ATOM   1477  HN  ALA A 545      73.380  77.430  78.820  1.00  0.00           H 
ATOM   1478  CA  ALA A 545      73.030  75.440  79.510  1.00  0.00           C 
ATOM   1479  HA  ALA A 545      72.190  74.760  79.480  1.00  0.00           H 
ATOM   1480  CB  ALA A 545      74.250  74.810  78.760  1.00  0.00           C 
ATOM   1481  HB1 ALA A 545      74.400  73.730  78.980  1.00  0.00           H 
ATOM   1482  HB2 ALA A 545      74.150  74.990  77.670  1.00  0.00           H 
ATOM   1483  HB3 ALA A 545      75.190  75.360  79.000  1.00  0.00           H 
ATOM   1484  C   ALA A 545      73.280  75.690  80.980  1.00  0.00           C 
ATOM   1485  O   ALA A 545      73.840  76.740  81.400  1.00  0.00           O 
ATOM   1486  N   ASN A 546      72.880  74.800  81.900  1.00  0.00           N 
ATOM   1487  HN  ASN A 546      72.450  73.940  81.660  1.00  0.00           H 
ATOM   1488  CA  ASN A 546      73.290  74.840  83.270  1.00  0.00           C 
ATOM   1489  HA  ASN A 546      74.160  75.470  83.380  1.00  0.00           H 
ATOM   1490  CB  ASN A 546      72.100  75.320  84.170  1.00  0.00           C 
ATOM   1491  HB1 ASN A 546      71.770  76.300  83.750  1.00  0.00           H 
ATOM   1492  HB2 ASN A 546      71.160  74.730  84.090  1.00  0.00           H 
ATOM   1493  CG  ASN A 546      72.420  75.370  85.660  1.00  0.00           C 
ATOM   1494  OD1 ASN A 546      73.370  74.720  86.160  1.00  0.00           O 
ATOM   1495  ND2 ASN A 546      71.770  76.230  86.490  1.00  0.00           N 
ATOM   1496 1HD2 ASN A 546      71.220  76.940  86.050  1.00  0.00           H 
ATOM   1497 2HD2 ASN A 546      72.130  76.500  87.380  1.00  0.00           H 
ATOM   1498  C   ASN A 546      73.840  73.460  83.680  1.00  0.00           C 
ATOM   1499  O   ASN A 546      74.870  73.370  84.340  1.00  0.00           O 
ATOM   1500  N   TYR A 547      73.190  72.330  83.380  1.00  0.00           N 
ATOM   1501  HN  TYR A 547      72.300  72.380  82.930  1.00  0.00           H 
ATOM   1502  CA  TYR A 547      73.770  71.020  83.550  1.00  0.00           C 
ATOM   1503  HA  TYR A 547      73.210  70.380  82.890  1.00  0.00           H 
ATOM   1504  CB  TYR A 547      75.170  70.830  83.020  1.00  0.00           C 
ATOM   1505  HB1 TYR A 547      75.900  71.490  83.530  1.00  0.00           H 
ATOM   1506  HB2 TYR A 547      75.600  69.820  83.210  1.00  0.00           H 
ATOM   1507  CG  TYR A 547      75.260  71.030  81.560  1.00  0.00           C 
ATOM   1508  CD1 TYR A 547      74.430  70.370  80.630  1.00  0.00           C 
ATOM   1509  HD1 TYR A 547      73.640  69.710  80.970  1.00  0.00           H 
ATOM   1510  CE1 TYR A 547      74.570  70.600  79.220  1.00  0.00           C 
ATOM   1511  HE1 TYR A 547      73.930  70.000  78.580  1.00  0.00           H 
ATOM   1512  CZ  TYR A 547      75.560  71.410  78.780  1.00  0.00           C 
ATOM   1513  OH  TYR A 547      75.930  71.510  77.410  1.00  0.00           O 
ATOM   1514  HH  TYR A 547      75.230  71.080  76.910  1.00  0.00           H 
ATOM   1515  CD2 TYR A 547      76.240  71.950  81.070  1.00  0.00           C 
ATOM   1516  HD2 TYR A 547      76.970  72.480  81.670  1.00  0.00           H 
ATOM   1517  CE2 TYR A 547      76.390  72.110  79.650  1.00  0.00           C 
ATOM   1518  HE2 TYR A 547      77.230  72.740  79.370  1.00  0.00           H 
ATOM   1519  C   TYR A 547      73.700  70.450  84.950  1.00  0.00           C 
ATOM   1520  O   TYR A 547      73.570  69.270  85.130  1.00  0.00           O 
ATOM   1521  N   ASN A 548      73.640  71.310  85.970  1.00  0.00           N 
ATOM   1522  HN  ASN A 548      73.920  72.230  85.700  1.00  0.00           H 
ATOM   1523  CA  ASN A 548      73.340  70.870  87.380  1.00  0.00           C 
ATOM   1524  HA  ASN A 548      73.680  69.850  87.490  1.00  0.00           H 
ATOM   1525  CB  ASN A 548      74.060  71.680  88.510  1.00  0.00           C 
ATOM   1526  HB1 ASN A 548      73.690  72.650  88.890  1.00  0.00           H 
ATOM   1527  HB2 ASN A 548      74.000  71.130  89.470  1.00  0.00           H 
ATOM   1528  CG  ASN A 548      75.510  71.930  88.200  1.00  0.00           C 
ATOM   1529  OD1 ASN A 548      76.180  70.940  87.740  1.00  0.00           O 
ATOM   1530  ND2 ASN A 548      76.110  73.080  88.470  1.00  0.00           N 
ATOM   1531 1HD2 ASN A 548      75.580  73.840  88.850  1.00  0.00           H 
ATOM   1532 2HD2 ASN A 548      77.090  73.130  88.300  1.00  0.00           H 
ATOM   1533  C   ASN A 548      71.900  70.970  87.600  1.00  0.00           C 
ATOM   1534  O   ASN A 548      71.450  71.020  88.740  1.00  0.00           O 
ATOM   1535  N   VAL A 549      71.120  71.210  86.530  1.00  0.00           N 
ATOM   1536  HN  VAL A 549      71.520  71.080  85.620  1.00  0.00           H 
ATOM   1537  CA  VAL A 549      69.750  71.550  86.650  1.00  0.00           C 
ATOM   1538  HA  VAL A 549      69.390  71.100  87.570  1.00  0.00           H 
ATOM   1539  CB  VAL A 549      69.470  73.050  86.800  1.00  0.00           C 
ATOM   1540  HB  VAL A 549      70.440  73.530  86.540  1.00  0.00           H 
ATOM   1541  CG1 VAL A 549      68.420  73.710  85.780  1.00  0.00           C 
ATOM   1542 1HG1 VAL A 549      68.410  74.820  85.860  1.00  0.00           H 
ATOM   1543 2HG1 VAL A 549      68.490  73.340  84.730  1.00  0.00           H 
ATOM   1544 3HG1 VAL A 549      67.460  73.400  86.240  1.00  0.00           H 
ATOM   1545  CG2 VAL A 549      69.090  73.410  88.250  1.00  0.00           C 
ATOM   1546 1HG2 VAL A 549      69.430  74.410  88.600  1.00  0.00           H 
ATOM   1547 2HG2 VAL A 549      68.020  73.190  88.450  1.00  0.00           H 
ATOM   1548 3HG2 VAL A 549      69.500  72.690  88.990  1.00  0.00           H 
ATOM   1549  C   VAL A 549      68.920  70.790  85.580  1.00  0.00           C 
ATOM   1550  O   VAL A 549      69.450  70.580  84.510  1.00  0.00           O 
ATOM   1551  N   ASP A 550      67.710  70.360  85.880  1.00  0.00           N 
ATOM   1552  HN  ASP A 550      67.220  70.690  86.690  1.00  0.00           H 
ATOM   1553  CA  ASP A 550      66.820  69.610  85.000  1.00  0.00           C 
ATOM   1554  HA  ASP A 550      67.400  69.060  84.270  1.00  0.00           H 
ATOM   1555  CB  ASP A 550      65.890  68.640  85.760  1.00  0.00           C 
ATOM   1556  HB1 ASP A 550      65.680  69.020  86.780  1.00  0.00           H 
ATOM   1557  HB2 ASP A 550      64.960  68.350  85.220  1.00  0.00           H 
ATOM   1558  CG  ASP A 550      66.700  67.360  86.000  1.00  0.00           C 
ATOM   1559  OD1 ASP A 550      67.770  67.140  85.470  1.00  0.00           O 
ATOM   1560  OD2 ASP A 550      66.160  66.480  86.740  1.00  0.00           O 
ATOM   1561  C   ASP A 550      66.020  70.550  84.160  1.00  0.00           C 
ATOM   1562  O   ASP A 550      64.920  71.070  84.500  1.00  0.00           O 
ATOM   1563  N   LEU A 551      66.410  70.770  82.890  1.00  0.00           N 
ATOM   1564  HN  LEU A 551      67.210  70.310  82.500  1.00  0.00           H 
ATOM   1565  CA  LEU A 551      65.680  71.740  82.010  1.00  0.00           C 
ATOM   1566  HA  LEU A 551      65.570  72.630  82.620  1.00  0.00           H 
ATOM   1567  CB  LEU A 551      66.600  72.120  80.760  1.00  0.00           C 
ATOM   1568  HB1 LEU A 551      66.740  71.190  80.170  1.00  0.00           H 
ATOM   1569  HB2 LEU A 551      66.030  72.860  80.160  1.00  0.00           H 
ATOM   1570  CG  LEU A 551      67.960  72.800  81.180  1.00  0.00           C 
ATOM   1571  HG  LEU A 551      68.560  72.120  81.820  1.00  0.00           H 
ATOM   1572  CD1 LEU A 551      68.830  73.230  79.940  1.00  0.00           C 
ATOM   1573 1HD1 LEU A 551      69.400  74.150  80.190  1.00  0.00           H 
ATOM   1574 2HD1 LEU A 551      69.690  72.570  79.700  1.00  0.00           H 
ATOM   1575 3HD1 LEU A 551      68.210  73.490  79.060  1.00  0.00           H 
ATOM   1576  CD2 LEU A 551      67.630  74.050  82.000  1.00  0.00           C 
ATOM   1577 1HD2 LEU A 551      68.540  74.470  82.490  1.00  0.00           H 
ATOM   1578 2HD2 LEU A 551      67.070  74.710  81.300  1.00  0.00           H 
ATOM   1579 3HD2 LEU A 551      66.920  73.870  82.830  1.00  0.00           H 
ATOM   1580  C   LEU A 551      64.360  71.140  81.560  1.00  0.00           C 
ATOM   1581  O   LEU A 551      64.280  69.910  81.410  1.00  0.00           O 
ATOM   1582  N   PRO A 552      63.450  71.930  81.210  1.00  0.00           N 
ATOM   1583  CD  PRO A 552      63.260  73.230  81.700  1.00  0.00           C 
ATOM   1584  HD1 PRO A 552      63.710  74.000  81.030  1.00  0.00           H 
ATOM   1585  HD2 PRO A 552      63.660  73.400  82.720  1.00  0.00           H 
ATOM   1586  CA  PRO A 552      62.280  71.450  80.550  1.00  0.00           C 
ATOM   1587  HA  PRO A 552      61.880  70.640  81.140  1.00  0.00           H 
ATOM   1588  CB  PRO A 552      61.350  72.710  80.400  1.00  0.00           C 
ATOM   1589  HB1 PRO A 552      61.650  73.180  79.440  1.00  0.00           H 
ATOM   1590  HB2 PRO A 552      60.300  72.350  80.320  1.00  0.00           H 
ATOM   1591  CG  PRO A 552      61.740  73.530  81.590  1.00  0.00           C 
ATOM   1592  HG1 PRO A 552      61.670  74.640  81.600  1.00  0.00           H 
ATOM   1593  HG2 PRO A 552      61.250  73.080  82.480  1.00  0.00           H 
ATOM   1594  C   PRO A 552      62.480  70.710  79.230  1.00  0.00           C 
ATOM   1595  O   PRO A 552      63.100  71.400  78.420  1.00  0.00           O 
ATOM   1596  N   PHE A 553      61.980  69.520  78.930  1.00  0.00           N 
ATOM   1597  HN  PHE A 553      61.430  69.060  79.630  1.00  0.00           H 
ATOM   1598  CA  PHE A 553      62.300  68.720  77.740  1.00  0.00           C 
ATOM   1599  HA  PHE A 553      63.380  68.740  77.700  1.00  0.00           H 
ATOM   1600  CB  PHE A 553      61.660  67.350  77.910  1.00  0.00           C 
ATOM   1601  HB1 PHE A 553      62.230  66.630  77.280  1.00  0.00           H 
ATOM   1602  HB2 PHE A 553      61.820  66.930  78.920  1.00  0.00           H 
ATOM   1603  CG  PHE A 553      60.170  67.350  77.610  1.00  0.00           C 
ATOM   1604  CD1 PHE A 553      59.230  67.520  78.650  1.00  0.00           C 
ATOM   1605  HD1 PHE A 553      59.550  67.740  79.660  1.00  0.00           H 
ATOM   1606  CE1 PHE A 553      57.900  67.270  78.350  1.00  0.00           C 
ATOM   1607  HE1 PHE A 553      57.060  67.420  79.020  1.00  0.00           H 
ATOM   1608  CZ  PHE A 553      57.440  66.840  77.080  1.00  0.00           C 
ATOM   1609  HZ  PHE A 553      56.420  66.610  76.820  1.00  0.00           H 
ATOM   1610  CD2 PHE A 553      59.710  66.850  76.330  1.00  0.00           C 
ATOM   1611  HD2 PHE A 553      60.460  66.570  75.610  1.00  0.00           H 
ATOM   1612  CE2 PHE A 553      58.360  66.650  76.050  1.00  0.00           C 
ATOM   1613  HE2 PHE A 553      57.980  66.400  75.070  1.00  0.00           H 
ATOM   1614  C   PHE A 553      61.900  69.460  76.470  1.00  0.00           C 
ATOM   1615  O   PHE A 553      62.520  69.260  75.430  1.00  0.00           O 
ATOM   1616  N   MET A 554      60.910  70.360  76.500  1.00  0.00           N 
ATOM   1617  HN  MET A 554      60.430  70.570  77.350  1.00  0.00           H 
ATOM   1618  CA  MET A 554      60.470  71.130  75.380  1.00  0.00           C 
ATOM   1619  HA  MET A 554      60.210  70.410  74.620  1.00  0.00           H 
ATOM   1620  CB  MET A 554      59.130  71.860  75.670  1.00  0.00           C 
ATOM   1621  HB1 MET A 554      58.560  71.160  76.320  1.00  0.00           H 
ATOM   1622  HB2 MET A 554      59.230  72.840  76.190  1.00  0.00           H 
ATOM   1623  CG  MET A 554      58.300  72.130  74.360  1.00  0.00           C 
ATOM   1624  HG1 MET A 554      57.420  72.770  74.590  1.00  0.00           H 
ATOM   1625  HG2 MET A 554      58.790  72.780  73.600  1.00  0.00           H 
ATOM   1626  SD  MET A 554      57.760  70.580  73.580  1.00  0.00           S 
ATOM   1627  CE  MET A 554      57.410  71.410  72.090  1.00  0.00           C 
ATOM   1628  HE1 MET A 554      58.330  71.660  71.510  1.00  0.00           H 
ATOM   1629  HE2 MET A 554      56.880  70.700  71.420  1.00  0.00           H 
ATOM   1630  HE3 MET A 554      56.800  72.330  72.170  1.00  0.00           H 
ATOM   1631  C   MET A 554      61.540  72.100  74.880  1.00  0.00           C 
ATOM   1632  O   MET A 554      61.610  72.400  73.710  1.00  0.00           O 
ATOM   1633  N   TYR A 555      62.460  72.620  75.750  1.00  0.00           N 
ATOM   1634  HN  TYR A 555      62.360  72.210  76.650  1.00  0.00           H 
ATOM   1635  CA  TYR A 555      63.570  73.510  75.470  1.00  0.00           C 
ATOM   1636  HA  TYR A 555      63.230  74.480  75.140  1.00  0.00           H 
ATOM   1637  CB  TYR A 555      64.260  74.040  76.800  1.00  0.00           C 
ATOM   1638  HB1 TYR A 555      63.600  74.750  77.330  1.00  0.00           H 
ATOM   1639  HB2 TYR A 555      64.470  73.130  77.410  1.00  0.00           H 
ATOM   1640  CG  TYR A 555      65.600  74.610  76.430  1.00  0.00           C 
ATOM   1641  CD1 TYR A 555      65.770  75.770  75.670  1.00  0.00           C 
ATOM   1642  HD1 TYR A 555      64.890  76.270  75.300  1.00  0.00           H 
ATOM   1643  CE1 TYR A 555      67.110  76.340  75.510  1.00  0.00           C 
ATOM   1644  HE1 TYR A 555      67.250  77.220  74.910  1.00  0.00           H 
ATOM   1645  CZ  TYR A 555      68.230  75.660  75.980  1.00  0.00           C 
ATOM   1646  OH  TYR A 555      69.540  76.160  75.710  1.00  0.00           O 
ATOM   1647  HH  TYR A 555      70.100  75.910  76.450  1.00  0.00           H 
ATOM   1648  CD2 TYR A 555      66.780  73.960  76.900  1.00  0.00           C 
ATOM   1649  HD2 TYR A 555      66.590  73.040  77.430  1.00  0.00           H 
ATOM   1650  CE2 TYR A 555      68.070  74.390  76.510  1.00  0.00           C 
ATOM   1651  HE2 TYR A 555      68.930  73.770  76.720  1.00  0.00           H 
ATOM   1652  C   TYR A 555      64.530  72.920  74.420  1.00  0.00           C 
ATOM   1653  O   TYR A 555      64.940  73.620  73.510  1.00  0.00           O 
ATOM   1654  N   SER A 556      64.980  71.610  74.650  1.00  0.00           N 
ATOM   1655  HN  SER A 556      64.820  71.120  75.500  1.00  0.00           H 
ATOM   1656  CA  SER A 556      65.910  70.880  73.820  1.00  0.00           C 
ATOM   1657  HA  SER A 556      66.690  71.600  73.620  1.00  0.00           H 
ATOM   1658  CB  SER A 556      66.390  69.560  74.510  1.00  0.00           C 
ATOM   1659  HB1 SER A 556      65.510  68.950  74.790  1.00  0.00           H 
ATOM   1660  HB2 SER A 556      66.840  68.960  73.690  1.00  0.00           H 
ATOM   1661  OG  SER A 556      67.190  69.890  75.660  1.00  0.00           O 
ATOM   1662  HG1 SER A 556      68.120  69.850  75.420  1.00  0.00           H 
ATOM   1663  C   SER A 556      65.290  70.530  72.460  1.00  0.00           C 
ATOM   1664  O   SER A 556      65.880  70.610  71.380  1.00  0.00           O 
ATOM   1665  N   ILE A 557      64.040  70.130  72.440  1.00  0.00           N 
ATOM   1666  HN  ILE A 557      63.640  69.980  73.340  1.00  0.00           H 
ATOM   1667  CA  ILE A 557      63.170  70.030  71.280  1.00  0.00           C 
ATOM   1668  HA  ILE A 557      63.710  69.400  70.590  1.00  0.00           H 
ATOM   1669  CB  ILE A 557      61.760  69.490  71.540  1.00  0.00           C 
ATOM   1670  HB  ILE A 557      61.180  70.070  72.290  1.00  0.00           H 
ATOM   1671  CG2 ILE A 557      60.900  69.470  70.170  1.00  0.00           C 
ATOM   1672 1HG2 ILE A 557      59.860  69.310  70.540  1.00  0.00           H 
ATOM   1673 2HG2 ILE A 557      60.820  70.360  69.510  1.00  0.00           H 
ATOM   1674 3HG2 ILE A 557      61.030  68.580  69.520  1.00  0.00           H 
ATOM   1675  CG1 ILE A 557      61.910  68.050  72.090  1.00  0.00           C 
ATOM   1676 1HG1 ILE A 557      62.100  67.510  71.140  1.00  0.00           H 
ATOM   1677 2HG1 ILE A 557      62.710  67.860  72.830  1.00  0.00           H 
ATOM   1678  CD  ILE A 557      60.660  67.730  72.860  1.00  0.00           C 
ATOM   1679  HD1 ILE A 557      60.540  66.640  73.040  1.00  0.00           H 
ATOM   1680  HD2 ILE A 557      60.570  68.260  73.830  1.00  0.00           H 
ATOM   1681  HD3 ILE A 557      59.730  68.010  72.330  1.00  0.00           H 
ATOM   1682  C   ILE A 557      63.000  71.380  70.490  1.00  0.00           C 
ATOM   1683  O   ILE A 557      63.210  71.490  69.300  1.00  0.00           O 
ATOM   1684  N   THR A 558      62.810  72.560  71.180  1.00  0.00           N 
ATOM   1685  HN  THR A 558      62.810  72.630  72.170  1.00  0.00           H 
ATOM   1686  CA  THR A 558      62.710  73.850  70.520  1.00  0.00           C 
ATOM   1687  HA  THR A 558      62.160  73.690  69.600  1.00  0.00           H 
ATOM   1688  CB  THR A 558      61.920  74.840  71.400  1.00  0.00           C 
ATOM   1689  HB  THR A 558      62.470  74.920  72.360  1.00  0.00           H 
ATOM   1690  OG1 THR A 558      60.690  74.300  71.720  1.00  0.00           O 
ATOM   1691  HG1 THR A 558      60.810  73.490  72.220  1.00  0.00           H 
ATOM   1692  CG2 THR A 558      61.640  76.220  70.860  1.00  0.00           C 
ATOM   1693 1HG2 THR A 558      60.860  76.670  71.510  1.00  0.00           H 
ATOM   1694 2HG2 THR A 558      62.500  76.900  71.010  1.00  0.00           H 
ATOM   1695 3HG2 THR A 558      61.270  76.220  69.810  1.00  0.00           H 
ATOM   1696  C   THR A 558      63.990  74.440  70.090  1.00  0.00           C 
ATOM   1697  O   THR A 558      64.070  74.880  68.950  1.00  0.00           O 
ATOM   1698  N   TYR A 559      65.060  74.380  70.910  1.00  0.00           N 
ATOM   1699  HN  TYR A 559      65.030  73.940  71.800  1.00  0.00           H 
ATOM   1700  CA  TYR A 559      66.360  74.920  70.520  1.00  0.00           C 
ATOM   1701  HA  TYR A 559      66.230  75.940  70.180  1.00  0.00           H 
ATOM   1702  CB  TYR A 559      67.290  74.960  71.710  1.00  0.00           C 
ATOM   1703  HB1 TYR A 559      66.790  75.390  72.600  1.00  0.00           H 
ATOM   1704  HB2 TYR A 559      67.560  73.920  71.980  1.00  0.00           H 
ATOM   1705  CG  TYR A 559      68.580  75.710  71.520  1.00  0.00           C 
ATOM   1706  CD1 TYR A 559      68.640  77.000  71.020  1.00  0.00           C 
ATOM   1707  HD1 TYR A 559      67.710  77.390  70.640  1.00  0.00           H 
ATOM   1708  CE1 TYR A 559      69.760  77.790  70.800  1.00  0.00           C 
ATOM   1709  HE1 TYR A 559      69.760  78.790  70.390  1.00  0.00           H 
ATOM   1710  CZ  TYR A 559      70.940  77.220  71.120  1.00  0.00           C 
ATOM   1711  OH  TYR A 559      72.060  77.900  70.810  1.00  0.00           O 
ATOM   1712  HH  TYR A 559      72.790  77.270  70.850  1.00  0.00           H 
ATOM   1713  CD2 TYR A 559      69.880  75.200  72.010  1.00  0.00           C 
ATOM   1714  HD2 TYR A 559      69.950  74.230  72.490  1.00  0.00           H 
ATOM   1715  CE2 TYR A 559      71.030  75.960  71.760  1.00  0.00           C 
ATOM   1716  HE2 TYR A 559      71.970  75.460  71.950  1.00  0.00           H 
ATOM   1717  C   TYR A 559      66.920  74.200  69.320  1.00  0.00           C 
ATOM   1718  O   TYR A 559      67.450  74.870  68.410  1.00  0.00           O 
ATOM   1719  N   ALA A 560      66.830  72.870  69.210  1.00  0.00           N 
ATOM   1720  HN  ALA A 560      66.280  72.280  69.800  1.00  0.00           H 
ATOM   1721  CA  ALA A 560      67.320  72.040  68.120  1.00  0.00           C 
ATOM   1722  HA  ALA A 560      68.400  72.030  68.020  1.00  0.00           H 
ATOM   1723  CB  ALA A 560      66.880  70.580  68.460  1.00  0.00           C 
ATOM   1724  HB1 ALA A 560      67.370  70.000  67.650  1.00  0.00           H 
ATOM   1725  HB2 ALA A 560      67.320  70.070  69.350  1.00  0.00           H 
ATOM   1726  HB3 ALA A 560      65.770  70.520  68.450  1.00  0.00           H 
ATOM   1727  C   ALA A 560      66.760  72.520  66.760  1.00  0.00           C 
ATOM   1728  O   ALA A 560      67.490  72.570  65.780  1.00  0.00           O 
ATOM   1729  N   ALA A 561      65.430  72.800  66.720  1.00  0.00           N 
ATOM   1730  HN  ALA A 561      64.860  72.790  67.540  1.00  0.00           H 
ATOM   1731  CA  ALA A 561      64.670  73.140  65.570  1.00  0.00           C 
ATOM   1732  HA  ALA A 561      64.890  72.430  64.780  1.00  0.00           H 
ATOM   1733  CB  ALA A 561      63.180  72.820  65.810  1.00  0.00           C 
ATOM   1734  HB1 ALA A 561      62.490  73.140  65.000  1.00  0.00           H 
ATOM   1735  HB2 ALA A 561      63.020  71.750  66.070  1.00  0.00           H 
ATOM   1736  HB3 ALA A 561      62.780  73.340  66.700  1.00  0.00           H 
ATOM   1737  C   ALA A 561      64.970  74.590  65.220  1.00  0.00           C 
ATOM   1738  O   ALA A 561      65.240  74.980  64.070  1.00  0.00           O 
ATOM   1739  N   PHE A 562      65.130  75.420  66.250  1.00  0.00           N 
ATOM   1740  HN  PHE A 562      64.820  75.060  67.120  1.00  0.00           H 
ATOM   1741  CA  PHE A 562      65.620  76.790  66.110  1.00  0.00           C 
ATOM   1742  HA  PHE A 562      64.970  77.250  65.380  1.00  0.00           H 
ATOM   1743  CB  PHE A 562      65.550  77.480  67.500  1.00  0.00           C 
ATOM   1744  HB1 PHE A 562      64.490  77.410  67.840  1.00  0.00           H 
ATOM   1745  HB2 PHE A 562      66.150  76.890  68.230  1.00  0.00           H 
ATOM   1746  CG  PHE A 562      66.120  78.890  67.540  1.00  0.00           C 
ATOM   1747  CD1 PHE A 562      65.330  79.980  67.050  1.00  0.00           C 
ATOM   1748  HD1 PHE A 562      64.390  79.740  66.570  1.00  0.00           H 
ATOM   1749  CE1 PHE A 562      65.850  81.350  67.040  1.00  0.00           C 
ATOM   1750  HE1 PHE A 562      65.270  82.130  66.570  1.00  0.00           H 
ATOM   1751  CZ  PHE A 562      67.180  81.480  67.450  1.00  0.00           C 
ATOM   1752  HZ  PHE A 562      67.680  82.420  67.620  1.00  0.00           H 
ATOM   1753  CD2 PHE A 562      67.420  79.160  67.960  1.00  0.00           C 
ATOM   1754  HD2 PHE A 562      68.020  78.380  68.410  1.00  0.00           H 
ATOM   1755  CE2 PHE A 562      67.960  80.410  67.870  1.00  0.00           C 
ATOM   1756  HE2 PHE A 562      69.000  80.610  68.080  1.00  0.00           H 
ATOM   1757  C   PHE A 562      67.060  76.870  65.560  1.00  0.00           C 
ATOM   1758  O   PHE A 562      67.280  77.630  64.630  1.00  0.00           O 
ATOM   1759  N   ALA A 563      68.040  76.210  66.150  1.00  0.00           N 
ATOM   1760  HN  ALA A 563      67.900  75.610  66.930  1.00  0.00           H 
ATOM   1761  CA  ALA A 563      69.390  76.230  65.660  1.00  0.00           C 
ATOM   1762  HA  ALA A 563      69.870  77.200  65.660  1.00  0.00           H 
ATOM   1763  CB  ALA A 563      70.330  75.420  66.630  1.00  0.00           C 
ATOM   1764  HB1 ALA A 563      71.380  75.500  66.290  1.00  0.00           H 
ATOM   1765  HB2 ALA A 563      70.410  75.950  67.610  1.00  0.00           H 
ATOM   1766  HB3 ALA A 563      69.870  74.410  66.740  1.00  0.00           H 
ATOM   1767  C   ALA A 563      69.550  75.700  64.230  1.00  0.00           C 
ATOM   1768  O   ALA A 563      70.430  76.100  63.490  1.00  0.00           O 
ATOM   1769  N   ILE A 564      68.710  74.690  63.850  1.00  0.00           N 
ATOM   1770  HN  ILE A 564      68.250  74.190  64.580  1.00  0.00           H 
ATOM   1771  CA  ILE A 564      68.490  74.310  62.460  1.00  0.00           C 
ATOM   1772  HA  ILE A 564      69.450  74.040  62.040  1.00  0.00           H 
ATOM   1773  CB  ILE A 564      67.600  73.120  62.400  1.00  0.00           C 
ATOM   1774  HB  ILE A 564      66.800  73.230  63.160  1.00  0.00           H 
ATOM   1775  CG2 ILE A 564      66.980  72.870  61.050  1.00  0.00           C 
ATOM   1776 1HG2 ILE A 564      66.400  71.930  61.100  1.00  0.00           H 
ATOM   1777 2HG2 ILE A 564      66.360  73.770  60.830  1.00  0.00           H 
ATOM   1778 3HG2 ILE A 564      67.780  72.810  60.290  1.00  0.00           H 
ATOM   1779  CG1 ILE A 564      68.340  71.820  62.910  1.00  0.00           C 
ATOM   1780 1HG1 ILE A 564      69.020  71.520  62.080  1.00  0.00           H 
ATOM   1781 2HG1 ILE A 564      68.890  72.050  63.850  1.00  0.00           H 
ATOM   1782  CD  ILE A 564      67.350  70.690  63.180  1.00  0.00           C 
ATOM   1783  HD1 ILE A 564      66.380  71.040  63.600  1.00  0.00           H 
ATOM   1784  HD2 ILE A 564      67.140  70.160  62.220  1.00  0.00           H 
ATOM   1785  HD3 ILE A 564      67.930  69.930  63.750  1.00  0.00           H 
ATOM   1786  C   ILE A 564      68.050  75.500  61.610  1.00  0.00           C 
ATOM   1787  O   ILE A 564      68.810  75.910  60.690  1.00  0.00           O 
ATOM   1788  N   ILE A 565      66.890  76.050  61.860  1.00  0.00           N 
ATOM   1789  HN  ILE A 565      66.260  75.700  62.560  1.00  0.00           H 
ATOM   1790  CA  ILE A 565      66.350  77.060  61.030  1.00  0.00           C 
ATOM   1791  HA  ILE A 565      66.290  76.640  60.040  1.00  0.00           H 
ATOM   1792  CB  ILE A 565      64.950  77.450  61.570  1.00  0.00           C 
ATOM   1793  HB  ILE A 565      65.000  77.680  62.660  1.00  0.00           H 
ATOM   1794  CG2 ILE A 565      64.370  78.880  61.220  1.00  0.00           C 
ATOM   1795 1HG2 ILE A 565      63.470  79.150  61.810  1.00  0.00           H 
ATOM   1796 2HG2 ILE A 565      65.040  79.740  61.420  1.00  0.00           H 
ATOM   1797 3HG2 ILE A 565      64.100  78.910  60.140  1.00  0.00           H 
ATOM   1798  CG1 ILE A 565      63.950  76.280  61.330  1.00  0.00           C 
ATOM   1799 1HG1 ILE A 565      63.620  76.160  60.270  1.00  0.00           H 
ATOM   1800 2HG1 ILE A 565      64.520  75.350  61.550  1.00  0.00           H 
ATOM   1801  CD  ILE A 565      62.780  76.340  62.260  1.00  0.00           C 
ATOM   1802  HD1 ILE A 565      63.190  76.410  63.290  1.00  0.00           H 
ATOM   1803  HD2 ILE A 565      62.270  77.320  62.150  1.00  0.00           H 
ATOM   1804  HD3 ILE A 565      61.990  75.590  62.080  1.00  0.00           H 
ATOM   1805  C   ILE A 565      67.230  78.320  60.920  1.00  0.00           C 
ATOM   1806  O   ILE A 565      67.390  78.890  59.820  1.00  0.00           O 
ATOM   1807  N   ALA A 566      67.870  78.820  62.020  1.00  0.00           N 
ATOM   1808  HN  ALA A 566      67.560  78.450  62.890  1.00  0.00           H 
ATOM   1809  CA  ALA A 566      68.780  79.930  61.920  1.00  0.00           C 
ATOM   1810  HA  ALA A 566      68.200  80.730  61.490  1.00  0.00           H 
ATOM   1811  CB  ALA A 566      69.140  80.250  63.290  1.00  0.00           C 
ATOM   1812  HB1 ALA A 566      70.010  80.940  63.320  1.00  0.00           H 
ATOM   1813  HB2 ALA A 566      68.330  80.780  63.830  1.00  0.00           H 
ATOM   1814  HB3 ALA A 566      69.440  79.340  63.840  1.00  0.00           H 
ATOM   1815  C   ALA A 566      69.970  79.700  61.000  1.00  0.00           C 
ATOM   1816  O   ALA A 566      70.270  80.540  60.130  1.00  0.00           O 
ATOM   1817  N   THR A 567      70.650  78.580  61.180  1.00  0.00           N 
ATOM   1818  HN  THR A 567      70.420  77.960  61.930  1.00  0.00           H 
ATOM   1819  CA  THR A 567      71.790  78.190  60.330  1.00  0.00           C 
ATOM   1820  HA  THR A 567      72.650  78.830  60.420  1.00  0.00           H 
ATOM   1821  CB  THR A 567      72.340  76.790  60.800  1.00  0.00           C 
ATOM   1822  HB  THR A 567      71.460  76.110  60.770  1.00  0.00           H 
ATOM   1823  OG1 THR A 567      72.630  76.910  62.200  1.00  0.00           O 
ATOM   1824  HG1 THR A 567      71.890  76.540  62.680  1.00  0.00           H 
ATOM   1825  CG2 THR A 567      73.660  76.310  60.100  1.00  0.00           C 
ATOM   1826 1HG2 THR A 567      73.860  75.230  60.240  1.00  0.00           H 
ATOM   1827 2HG2 THR A 567      73.510  76.400  59.000  1.00  0.00           H 
ATOM   1828 3HG2 THR A 567      74.540  76.920  60.400  1.00  0.00           H 
ATOM   1829  C   THR A 567      71.390  78.070  58.870  1.00  0.00           C 
ATOM   1830  O   THR A 567      72.060  78.560  57.940  1.00  0.00           O 
ATOM   1831  N   LEU A 568      70.230  77.470  58.640  1.00  0.00           N 
ATOM   1832  HN  LEU A 568      69.500  77.430  59.320  1.00  0.00           H 
ATOM   1833  CA  LEU A 568      69.720  77.410  57.260  1.00  0.00           C 
ATOM   1834  HA  LEU A 568      70.430  76.840  56.680  1.00  0.00           H 
ATOM   1835  CB  LEU A 568      68.440  76.630  57.190  1.00  0.00           C 
ATOM   1836  HB1 LEU A 568      67.710  77.100  57.890  1.00  0.00           H 
ATOM   1837  HB2 LEU A 568      68.020  76.630  56.160  1.00  0.00           H 
ATOM   1838  CG  LEU A 568      68.470  75.170  57.610  1.00  0.00           C 
ATOM   1839  HG  LEU A 568      69.010  75.050  58.580  1.00  0.00           H 
ATOM   1840  CD1 LEU A 568      69.300  74.330  56.610  1.00  0.00           C 
ATOM   1841 1HD1 LEU A 568      68.820  73.350  56.430  1.00  0.00           H 
ATOM   1842 2HD1 LEU A 568      69.330  74.970  55.700  1.00  0.00           H 
ATOM   1843 3HD1 LEU A 568      70.310  74.240  57.070  1.00  0.00           H 
ATOM   1844  CD2 LEU A 568      67.040  74.630  57.790  1.00  0.00           C 
ATOM   1845 1HD2 LEU A 568      66.520  75.230  58.570  1.00  0.00           H 
ATOM   1846 2HD2 LEU A 568      66.470  74.660  56.840  1.00  0.00           H 
ATOM   1847 3HD2 LEU A 568      67.060  73.570  58.130  1.00  0.00           H 
ATOM   1848  C   LEU A 568      69.510  78.750  56.640  1.00  0.00           C 
ATOM   1849  O   LEU A 568      69.910  79.030  55.550  1.00  0.00           O 
ATOM   1850  N   LEU A 569      68.800  79.610  57.330  1.00  0.00           N 
ATOM   1851  HN  LEU A 569      68.440  79.330  58.210  1.00  0.00           H 
ATOM   1852  CA  LEU A 569      68.570  81.000  56.920  1.00  0.00           C 
ATOM   1853  HA  LEU A 569      68.080  80.910  55.960  1.00  0.00           H 
ATOM   1854  CB  LEU A 569      67.580  81.720  57.870  1.00  0.00           C 
ATOM   1855  HB1 LEU A 569      68.030  81.560  58.870  1.00  0.00           H 
ATOM   1856  HB2 LEU A 569      67.630  82.820  57.690  1.00  0.00           H 
ATOM   1857  CG  LEU A 569      66.120  81.310  57.960  1.00  0.00           C 
ATOM   1858  HG  LEU A 569      66.080  80.210  58.100  1.00  0.00           H 
ATOM   1859  CD1 LEU A 569      65.470  81.940  59.220  1.00  0.00           C 
ATOM   1860 1HD1 LEU A 569      64.370  81.780  59.180  1.00  0.00           H 
ATOM   1861 2HD1 LEU A 569      65.840  81.390  60.110  1.00  0.00           H 
ATOM   1862 3HD1 LEU A 569      65.720  83.020  59.330  1.00  0.00           H 
ATOM   1863  CD2 LEU A 569      65.240  81.590  56.760  1.00  0.00           C 
ATOM   1864 1HD2 LEU A 569      64.380  80.900  56.870  1.00  0.00           H 
ATOM   1865 2HD2 LEU A 569      64.950  82.660  56.850  1.00  0.00           H 
ATOM   1866 3HD2 LEU A 569      65.650  81.440  55.740  1.00  0.00           H 
ATOM   1867  C   LEU A 569      69.790  81.900  56.690  1.00  0.00           C 
ATOM   1868  O   LEU A 569      69.910  82.600  55.660  1.00  0.00           O 
ATOM   1869  N   MET A 570      70.820  81.930  57.560  1.00  0.00           N 
ATOM   1870  HN  MET A 570      70.760  81.460  58.440  1.00  0.00           H 
ATOM   1871  CA  MET A 570      71.980  82.830  57.300  1.00  0.00           C 
ATOM   1872  HA  MET A 570      71.560  83.810  57.130  1.00  0.00           H 
ATOM   1873  CB  MET A 570      73.040  82.760  58.490  1.00  0.00           C 
ATOM   1874  HB1 MET A 570      73.130  81.690  58.770  1.00  0.00           H 
ATOM   1875  HB2 MET A 570      74.010  83.140  58.110  1.00  0.00           H 
ATOM   1876  CG  MET A 570      72.630  83.630  59.740  1.00  0.00           C 
ATOM   1877  HG1 MET A 570      72.440  84.610  59.240  1.00  0.00           H 
ATOM   1878  HG2 MET A 570      71.650  83.250  60.110  1.00  0.00           H 
ATOM   1879  SD  MET A 570      73.820  83.730  61.150  1.00  0.00           S 
ATOM   1880  CE  MET A 570      73.440  82.040  61.750  1.00  0.00           C 
ATOM   1881  HE1 MET A 570      72.390  82.080  62.120  1.00  0.00           H 
ATOM   1882  HE2 MET A 570      73.340  81.400  60.850  1.00  0.00           H 
ATOM   1883  HE3 MET A 570      74.130  81.770  62.580  1.00  0.00           H 
ATOM   1884  C   MET A 570      72.670  82.450  55.930  1.00  0.00           C 
ATOM   1885  O   MET A 570      73.020  83.250  55.070  1.00  0.00           O 
ATOM   1886  N   LEU A 571      72.890  81.130  55.810  1.00  0.00           N 
ATOM   1887  HN  LEU A 571      72.470  80.530  56.480  1.00  0.00           H 
ATOM   1888  CA  LEU A 571      73.530  80.460  54.660  1.00  0.00           C 
ATOM   1889  HA  LEU A 571      74.400  81.030  54.370  1.00  0.00           H 
ATOM   1890  CB  LEU A 571      74.020  78.970  54.860  1.00  0.00           C 
ATOM   1891  HB1 LEU A 571      73.090  78.400  55.070  1.00  0.00           H 
ATOM   1892  HB2 LEU A 571      74.600  78.700  53.950  1.00  0.00           H 
ATOM   1893  CG  LEU A 571      74.900  78.680  56.100  1.00  0.00           C 
ATOM   1894  HG  LEU A 571      74.390  79.040  57.020  1.00  0.00           H 
ATOM   1895  CD1 LEU A 571      75.270  77.220  56.080  1.00  0.00           C 
ATOM   1896 1HD1 LEU A 571      75.670  76.810  57.030  1.00  0.00           H 
ATOM   1897 2HD1 LEU A 571      74.360  76.580  55.990  1.00  0.00           H 
ATOM   1898 3HD1 LEU A 571      75.900  76.980  55.200  1.00  0.00           H 
ATOM   1899  CD2 LEU A 571      76.260  79.420  55.970  1.00  0.00           C 
ATOM   1900 1HD2 LEU A 571      77.020  79.070  56.710  1.00  0.00           H 
ATOM   1901 2HD2 LEU A 571      76.680  79.080  55.000  1.00  0.00           H 
ATOM   1902 3HD2 LEU A 571      76.060  80.510  56.060  1.00  0.00           H 
ATOM   1903  C   LEU A 571      72.640  80.480  53.430  1.00  0.00           C 
ATOM   1904  O   LEU A 571      73.020  80.820  52.310  1.00  0.00           O 
ATOM   1905  N   ASN A 572      71.310  80.350  53.580  1.00  0.00           N 
ATOM   1906  HN  ASN A 572      71.030  80.020  54.480  1.00  0.00           H 
ATOM   1907  CA  ASN A 572      70.320  80.650  52.530  1.00  0.00           C 
ATOM   1908  HA  ASN A 572      70.630  80.080  51.670  1.00  0.00           H 
ATOM   1909  CB  ASN A 572      68.920  80.210  53.070  1.00  0.00           C 
ATOM   1910  HB1 ASN A 572      68.940  79.100  53.040  1.00  0.00           H 
ATOM   1911  HB2 ASN A 572      68.830  80.600  54.110  1.00  0.00           H 
ATOM   1912  CG  ASN A 572      67.740  80.940  52.340  1.00  0.00           C 
ATOM   1913  OD1 ASN A 572      67.230  81.870  52.980  1.00  0.00           O 
ATOM   1914  ND2 ASN A 572      67.240  80.390  51.210  1.00  0.00           N 
ATOM   1915 1HD2 ASN A 572      67.790  79.650  50.810  1.00  0.00           H 
ATOM   1916 2HD2 ASN A 572      66.270  80.370  50.970  1.00  0.00           H 
ATOM   1917  C   ASN A 572      70.440  82.050  51.970  1.00  0.00           C 
ATOM   1918  O   ASN A 572      70.430  82.200  50.700  1.00  0.00           O 
ATOM   1919  N   LEU A 573      70.740  83.080  52.760  1.00  0.00           N 
ATOM   1920  HN  LEU A 573      70.810  82.930  53.740  1.00  0.00           H 
ATOM   1921  CA  LEU A 573      70.960  84.420  52.360  1.00  0.00           C 
ATOM   1922  HA  LEU A 573      70.320  84.590  51.500  1.00  0.00           H 
ATOM   1923  CB  LEU A 573      70.630  85.360  53.570  1.00  0.00           C 
ATOM   1924  HB1 LEU A 573      69.530  85.220  53.620  1.00  0.00           H 
ATOM   1925  HB2 LEU A 573      71.060  85.080  54.550  1.00  0.00           H 
ATOM   1926  CG  LEU A 573      70.890  86.890  53.410  1.00  0.00           C 
ATOM   1927  HG  LEU A 573      71.940  87.080  53.120  1.00  0.00           H 
ATOM   1928  CD1 LEU A 573      69.900  87.380  52.350  1.00  0.00           C 
ATOM   1929 1HD1 LEU A 573      70.260  87.110  51.330  1.00  0.00           H 
ATOM   1930 2HD1 LEU A 573      68.910  86.880  52.430  1.00  0.00           H 
ATOM   1931 3HD1 LEU A 573      69.850  88.490  52.420  1.00  0.00           H 
ATOM   1932  CD2 LEU A 573      70.560  87.590  54.700  1.00  0.00           C 
ATOM   1933 1HD2 LEU A 573      71.140  87.150  55.530  1.00  0.00           H 
ATOM   1934 2HD2 LEU A 573      70.630  88.680  54.500  1.00  0.00           H 
ATOM   1935 3HD2 LEU A 573      69.510  87.380  54.980  1.00  0.00           H 
ATOM   1936  C   LEU A 573      72.400  84.730  51.880  1.00  0.00           C 
ATOM   1937  O   LEU A 573      72.510  85.580  50.980  1.00  0.00           O 
ATOM   1938  N   LEU A 574      73.440  84.000  52.260  1.00  0.00           N 
ATOM   1939  HN  LEU A 574      73.260  83.340  52.990  1.00  0.00           H 
ATOM   1940  CA  LEU A 574      74.770  84.140  51.750  1.00  0.00           C 
ATOM   1941  HA  LEU A 574      75.140  85.150  51.760  1.00  0.00           H 
ATOM   1942  CB  LEU A 574      75.660  83.200  52.640  1.00  0.00           C 
ATOM   1943  HB1 LEU A 574      75.280  83.160  53.680  1.00  0.00           H 
ATOM   1944  HB2 LEU A 574      75.460  82.170  52.270  1.00  0.00           H 
ATOM   1945  CG  LEU A 574      77.140  83.540  52.740  1.00  0.00           C 
ATOM   1946  HG  LEU A 574      77.160  84.550  53.200  1.00  0.00           H 
ATOM   1947  CD1 LEU A 574      77.790  83.630  51.390  1.00  0.00           C 
ATOM   1948 1HD1 LEU A 574      77.550  84.610  50.930  1.00  0.00           H 
ATOM   1949 2HD1 LEU A 574      78.900  83.660  51.500  1.00  0.00           H 
ATOM   1950 3HD1 LEU A 574      77.550  82.730  50.780  1.00  0.00           H 
ATOM   1951  CD2 LEU A 574      77.880  82.530  53.650  1.00  0.00           C 
ATOM   1952 1HD2 LEU A 574      78.970  82.760  53.680  1.00  0.00           H 
ATOM   1953 2HD2 LEU A 574      77.400  82.450  54.650  1.00  0.00           H 
ATOM   1954 3HD2 LEU A 574      77.860  81.470  53.320  1.00  0.00           H 
ATOM   1955  C   LEU A 574      74.720  83.730  50.310  1.00  0.00           C 
ATOM   1956  O   LEU A 574      75.230  84.440  49.480  1.00  0.00           O 
ATOM   1957  N   ILE A 575      74.060  82.670  49.890  1.00  0.00           N 
ATOM   1958  HN  ILE A 575      73.740  82.050  50.610  1.00  0.00           H 
ATOM   1959  CA  ILE A 575      73.830  82.280  48.570  1.00  0.00           C 
ATOM   1960  HA  ILE A 575      74.780  82.290  48.060  1.00  0.00           H 
ATOM   1961  CB  ILE A 575      73.200  80.890  48.570  1.00  0.00           C 
ATOM   1962  HB  ILE A 575      72.250  80.890  49.150  1.00  0.00           H 
ATOM   1963  CG2 ILE A 575      72.880  80.320  47.200  1.00  0.00           C 
ATOM   1964 1HG2 ILE A 575      72.510  79.270  47.230  1.00  0.00           H 
ATOM   1965 2HG2 ILE A 575      72.080  80.920  46.710  1.00  0.00           H 
ATOM   1966 3HG2 ILE A 575      73.790  80.340  46.570  1.00  0.00           H 
ATOM   1967  CG1 ILE A 575      74.130  79.840  49.360  1.00  0.00           C 
ATOM   1968 1HG1 ILE A 575      74.140  79.970  50.460  1.00  0.00           H 
ATOM   1969 2HG1 ILE A 575      73.820  78.820  49.040  1.00  0.00           H 
ATOM   1970  CD  ILE A 575      75.610  79.890  49.010  1.00  0.00           C 
ATOM   1971  HD1 ILE A 575      76.120  79.020  49.480  1.00  0.00           H 
ATOM   1972  HD2 ILE A 575      75.630  79.710  47.910  1.00  0.00           H 
ATOM   1973  HD3 ILE A 575      76.070  80.840  49.370  1.00  0.00           H 
ATOM   1974  C   ILE A 575      72.980  83.270  47.730  1.00  0.00           C 
ATOM   1975  O   ILE A 575      73.190  83.620  46.600  1.00  0.00           O 
ATOM   1976  N   ALA A 576      71.930  83.760  48.360  1.00  0.00           N 
ATOM   1977  HN  ALA A 576      71.680  83.390  49.250  1.00  0.00           H 
ATOM   1978  CA  ALA A 576      71.130  84.780  47.710  1.00  0.00           C 
ATOM   1979  HA  ALA A 576      70.830  84.280  46.800  1.00  0.00           H 
ATOM   1980  CB  ALA A 576      69.850  85.050  48.560  1.00  0.00           C 
ATOM   1981  HB1 ALA A 576      69.210  85.910  48.270  1.00  0.00           H 
ATOM   1982  HB2 ALA A 576      69.330  84.080  48.700  1.00  0.00           H 
ATOM   1983  HB3 ALA A 576      70.120  85.370  49.590  1.00  0.00           H 
ATOM   1984  C   ALA A 576      71.950  86.110  47.400  1.00  0.00           C 
ATOM   1985  O   ALA A 576      71.890  86.640  46.260  1.00  0.00           O 
ATOM   1986  N   MET A 577      72.800  86.580  48.330  1.00  0.00           N 
ATOM   1987  HN  MET A 577      72.880  86.130  49.220  1.00  0.00           H 
ATOM   1988  CA  MET A 577      73.820  87.660  48.220  1.00  0.00           C 
ATOM   1989  HA  MET A 577      73.320  88.500  47.770  1.00  0.00           H 
ATOM   1990  CB  MET A 577      74.570  87.980  49.550  1.00  0.00           C 
ATOM   1991  HB1 MET A 577      74.960  87.000  49.890  1.00  0.00           H 
ATOM   1992  HB2 MET A 577      75.460  88.610  49.360  1.00  0.00           H 
ATOM   1993  CG  MET A 577      73.650  88.670  50.580  1.00  0.00           C 
ATOM   1994  HG1 MET A 577      73.280  89.630  50.170  1.00  0.00           H 
ATOM   1995  HG2 MET A 577      72.750  88.060  50.810  1.00  0.00           H 
ATOM   1996  SD  MET A 577      74.400  89.190  52.110  1.00  0.00           S 
ATOM   1997  CE  MET A 577      74.790  87.530  52.710  1.00  0.00           C 
ATOM   1998  HE1 MET A 577      75.350  87.710  53.650  1.00  0.00           H 
ATOM   1999  HE2 MET A 577      73.820  87.020  52.900  1.00  0.00           H 
ATOM   2000  HE3 MET A 577      75.550  86.930  52.160  1.00  0.00           H 
ATOM   2001  C   MET A 577      74.910  87.310  47.170  1.00  0.00           C 
ATOM   2002  O   MET A 577      75.340  88.220  46.470  1.00  0.00           O 
ATOM   2003  N   MET A 578      75.360  86.080  47.150  1.00  0.00           N 
ATOM   2004  HN  MET A 578      74.960  85.430  47.790  1.00  0.00           H 
ATOM   2005  CA  MET A 578      76.380  85.650  46.230  1.00  0.00           C 
ATOM   2006  HA  MET A 578      77.220  86.310  46.360  1.00  0.00           H 
ATOM   2007  CB  MET A 578      76.840  84.150  46.480  1.00  0.00           C 
ATOM   2008  HB1 MET A 578      77.140  84.130  47.550  1.00  0.00           H 
ATOM   2009  HB2 MET A 578      76.060  83.360  46.430  1.00  0.00           H 
ATOM   2010  CG  MET A 578      78.140  83.800  45.740  1.00  0.00           C 
ATOM   2011  HG1 MET A 578      78.100  84.240  44.720  1.00  0.00           H 
ATOM   2012  HG2 MET A 578      78.970  84.320  46.270  1.00  0.00           H 
ATOM   2013  SD  MET A 578      78.690  82.100  45.610  1.00  0.00           S 
ATOM   2014  CE  MET A 578      78.820  81.880  47.400  1.00  0.00           C 
ATOM   2015  HE1 MET A 578      79.200  80.890  47.730  1.00  0.00           H 
ATOM   2016  HE2 MET A 578      79.530  82.640  47.790  1.00  0.00           H 
ATOM   2017  HE3 MET A 578      77.870  81.950  47.970  1.00  0.00           H 
ATOM   2018  C   MET A 578      75.840  85.720  44.800  1.00  0.00           C 
ATOM   2019  O   MET A 578      76.550  86.060  43.830  1.00  0.00           O 
ATOM   2020  N   GLY A 579      74.610  85.140  44.580  1.00  0.00           N 
ATOM   2021  HN  GLY A 579      74.230  84.670  45.370  1.00  0.00           H 
ATOM   2022  CA  GLY A 579      73.790  85.110  43.310  1.00  0.00           C 
ATOM   2023  HA1 GLY A 579      74.190  84.340  42.670  1.00  0.00           H 
ATOM   2024  HA2 GLY A 579      72.820  84.880  43.730  1.00  0.00           H 
ATOM   2025  C   GLY A 579      73.720  86.490  42.610  1.00  0.00           C 
ATOM   2026  O   GLY A 579      74.120  86.600  41.480  1.00  0.00           O 
ATOM   2027  N   ASP A 580      73.290  87.510  43.400  1.00  0.00           N 
ATOM   2028  HN  ASP A 580      73.060  87.350  44.360  1.00  0.00           H 
ATOM   2029  CA  ASP A 580      73.240  88.880  43.000  1.00  0.00           C 
ATOM   2030  HA  ASP A 580      72.640  88.950  42.100  1.00  0.00           H 
ATOM   2031  CB  ASP A 580      72.540  89.730  44.030  1.00  0.00           C 
ATOM   2032  HB1 ASP A 580      71.540  89.330  44.290  1.00  0.00           H 
ATOM   2033  HB2 ASP A 580      73.120  89.820  44.980  1.00  0.00           H 
ATOM   2034  CG  ASP A 580      72.320  91.150  43.520  1.00  0.00           C 
ATOM   2035  OD1 ASP A 580      71.550  91.290  42.590  1.00  0.00           O 
ATOM   2036  OD2 ASP A 580      72.750  92.090  44.210  1.00  0.00           O 
ATOM   2037  C   ASP A 580      74.740  89.420  42.710  1.00  0.00           C 
ATOM   2038  O   ASP A 580      74.880  90.260  41.820  1.00  0.00           O 
ATOM   2039  N   THR A 581      75.840  88.960  43.350  1.00  0.00           N 
ATOM   2040  HN  THR A 581      75.710  88.180  43.950  1.00  0.00           H 
ATOM   2041  CA  THR A 581      77.110  89.630  43.230  1.00  0.00           C 
ATOM   2042  HA  THR A 581      76.940  90.630  42.850  1.00  0.00           H 
ATOM   2043  CB  THR A 581      77.650  89.840  44.680  1.00  0.00           C 
ATOM   2044  HB  THR A 581      78.010  88.860  45.070  1.00  0.00           H 
ATOM   2045  OG1 THR A 581      76.660  90.490  45.490  1.00  0.00           O 
ATOM   2046  HG1 THR A 581      76.150  89.780  45.900  1.00  0.00           H 
ATOM   2047  CG2 THR A 581      78.820  90.820  44.530  1.00  0.00           C 
ATOM   2048 1HG2 THR A 581      78.570  91.670  43.850  1.00  0.00           H 
ATOM   2049 2HG2 THR A 581      79.060  91.170  45.560  1.00  0.00           H 
ATOM   2050 3HG2 THR A 581      79.790  90.400  44.190  1.00  0.00           H 
ATOM   2051  C   THR A 581      78.070  89.040  42.300  1.00  0.00           C 
ATOM   2052  O   THR A 581      79.020  89.620  41.780  1.00  0.00           O 
ATOM   2053  N   HSD A 582      77.830  87.720  41.980  1.00  0.00           N 
ATOM   2054  HN  HSD A 582      77.140  87.230  42.510  1.00  0.00           H 
ATOM   2055  CA  HSD A 582      78.690  86.980  41.080  1.00  0.00           C 
ATOM   2056  HA  HSD A 582      79.450  87.670  40.750  1.00  0.00           H 
ATOM   2057  CB  HSD A 582      79.450  85.830  41.670  1.00  0.00           C 
ATOM   2058  HB1 HSD A 582      78.650  85.180  42.080  1.00  0.00           H 
ATOM   2059  HB2 HSD A 582      80.120  85.360  40.920  1.00  0.00           H 
ATOM   2060  ND1 HSD A 582      81.400  85.230  43.250  1.00  0.00           N 
ATOM   2061  HD1 HSD A 582      81.760  84.410  42.810  1.00  0.00           H 
ATOM   2062  CG  HSD A 582      80.330  86.010  42.870  1.00  0.00           C 
ATOM   2063  CE1 HSD A 582      81.950  85.910  44.270  1.00  0.00           C 
ATOM   2064  HE1 HSD A 582      82.800  85.600  44.880  1.00  0.00           H 
ATOM   2065  NE2 HSD A 582      81.320  87.020  44.600  1.00  0.00           N 
ATOM   2066  CD2 HSD A 582      80.270  87.070  43.700  1.00  0.00           C 
ATOM   2067  HD2 HSD A 582      79.580  87.900  43.800  1.00  0.00           H 
ATOM   2068  C   HSD A 582      78.080  86.550  39.750  1.00  0.00           C 
ATOM   2069  O   HSD A 582      78.800  86.500  38.720  1.00  0.00           O 
ATOM   2070  N   TRP A 583      76.770  86.350  39.640  1.00  0.00           N 
ATOM   2071  HN  TRP A 583      76.200  86.580  40.430  1.00  0.00           H 
ATOM   2072  CA  TRP A 583      76.120  86.090  38.350  1.00  0.00           C 
ATOM   2073  HA  TRP A 583      76.830  85.990  37.550  1.00  0.00           H 
ATOM   2074  CB  TRP A 583      75.390  84.750  38.600  1.00  0.00           C 
ATOM   2075  HB1 TRP A 583      76.140  84.140  39.150  1.00  0.00           H 
ATOM   2076  HB2 TRP A 583      74.510  84.830  39.270  1.00  0.00           H 
ATOM   2077  CG  TRP A 583      74.950  84.080  37.300  1.00  0.00           C 
ATOM   2078  CD1 TRP A 583      75.720  83.600  36.320  1.00  0.00           C 
ATOM   2079  HD1 TRP A 583      76.790  83.450  36.390  1.00  0.00           H 
ATOM   2080  NE1 TRP A 583      74.920  83.120  35.290  1.00  0.00           N 
ATOM   2081  HE1 TRP A 583      75.230  82.750  34.440  1.00  0.00           H 
ATOM   2082  CE2 TRP A 583      73.640  83.530  35.550  1.00  0.00           C 
ATOM   2083  CD2 TRP A 583      73.590  84.090  36.840  1.00  0.00           C 
ATOM   2084  CE3 TRP A 583      72.390  84.590  37.360  1.00  0.00           C 
ATOM   2085  HE3 TRP A 583      72.340  84.950  38.380  1.00  0.00           H 
ATOM   2086  CZ3 TRP A 583      71.210  84.330  36.680  1.00  0.00           C 
ATOM   2087  HZ3 TRP A 583      70.250  84.550  37.130  1.00  0.00           H 
ATOM   2088  CZ2 TRP A 583      72.400  83.390  34.810  1.00  0.00           C 
ATOM   2089  HZ2 TRP A 583      72.450  82.860  33.870  1.00  0.00           H 
ATOM   2090  CH2 TRP A 583      71.200  83.780  35.390  1.00  0.00           C 
ATOM   2091  HH2 TRP A 583      70.290  83.510  34.870  1.00  0.00           H 
ATOM   2092  C   TRP A 583      75.260  87.230  37.900  1.00  0.00           C 
ATOM   2093  O   TRP A 583      74.540  87.180  36.900  1.00  0.00           O 
ATOM   2094  N   ARG A 584      75.430  88.400  38.590  1.00  0.00           N 
ATOM   2095  HN  ARG A 584      75.830  88.500  39.500  1.00  0.00           H 
ATOM   2096  CA  ARG A 584      74.830  89.680  38.240  1.00  0.00           C 
ATOM   2097  HA  ARG A 584      74.580  89.600  37.190  1.00  0.00           H 
ATOM   2098  CB  ARG A 584      73.480  89.720  39.050  1.00  0.00           C 
ATOM   2099  HB1 ARG A 584      72.870  88.830  38.790  1.00  0.00           H 
ATOM   2100  HB2 ARG A 584      73.770  89.590  40.110  1.00  0.00           H 
ATOM   2101  CG  ARG A 584      72.460  90.880  38.930  1.00  0.00           C 
ATOM   2102  HG1 ARG A 584      71.570  90.650  39.550  1.00  0.00           H 
ATOM   2103  HG2 ARG A 584      72.950  91.740  39.430  1.00  0.00           H 
ATOM   2104  CD  ARG A 584      72.020  91.320  37.500  1.00  0.00           C 
ATOM   2105  HD1 ARG A 584      71.290  92.160  37.560  1.00  0.00           H 
ATOM   2106  HD2 ARG A 584      72.880  91.670  36.890  1.00  0.00           H 
ATOM   2107  NE  ARG A 584      71.360  90.040  37.050  1.00  0.00           N 
ATOM   2108  HE  ARG A 584      71.070  89.380  37.740  1.00  0.00           H 
ATOM   2109  CZ  ARG A 584      71.310  89.610  35.790  1.00  0.00           C 
ATOM   2110  NH1 ARG A 584      70.860  88.360  35.570  1.00  0.00           N 
ATOM   2111 1HH1 ARG A 584      70.200  87.980  36.210  1.00  0.00           H 
ATOM   2112 2HH1 ARG A 584      70.820  87.970  34.650  1.00  0.00           H 
ATOM   2113  NH2 ARG A 584      71.720  90.340  34.780  1.00  0.00           N 
ATOM   2114 1HH2 ARG A 584      72.030  91.290  34.850  1.00  0.00           H 
ATOM   2115 2HH2 ARG A 584      71.580  90.150  33.810  1.00  0.00           H 
ATOM   2116  C   ARG A 584      75.820  90.780  38.420  1.00  0.00           C 
ATOM   2117  O   ARG A 584      76.710  91.010  37.520  1.00  0.00           O 
ATOM   2118  N   VAL A 585      75.720  91.570  39.530  1.00  0.00           N 
ATOM   2119  HN  VAL A 585      75.070  91.340  40.250  1.00  0.00           H 
ATOM   2120  CA  VAL A 585      76.420  92.850  39.620  1.00  0.00           C 
ATOM   2121  HA  VAL A 585      76.540  93.190  38.600  1.00  0.00           H 
ATOM   2122  CB  VAL A 585      75.640  93.990  40.240  1.00  0.00           C 
ATOM   2123  HB  VAL A 585      74.900  94.220  39.440  1.00  0.00           H 
ATOM   2124  CG1 VAL A 585      74.980  93.430  41.520  1.00  0.00           C 
ATOM   2125 1HG1 VAL A 585      74.450  94.210  42.120  1.00  0.00           H 
ATOM   2126 2HG1 VAL A 585      74.200  92.670  41.300  1.00  0.00           H 
ATOM   2127 3HG1 VAL A 585      75.740  92.920  42.140  1.00  0.00           H 
ATOM   2128  CG2 VAL A 585      76.500  95.220  40.560  1.00  0.00           C 
ATOM   2129 1HG2 VAL A 585      75.750  96.030  40.680  1.00  0.00           H 
ATOM   2130 2HG2 VAL A 585      77.170  95.050  41.430  1.00  0.00           H 
ATOM   2131 3HG2 VAL A 585      77.200  95.490  39.740  1.00  0.00           H 
ATOM   2132  C   VAL A 585      77.830  92.590  40.190  1.00  0.00           C 
ATOM   2133  O   VAL A 585      78.070  92.390  41.360  1.00  0.00           O 
ATOM   2134  N   ALA A 586      78.780  92.570  39.270  1.00  0.00           N 
ATOM   2135  HN  ALA A 586      78.640  92.720  38.290  1.00  0.00           H 
ATOM   2136  CA  ALA A 586      80.180  92.300  39.590  1.00  0.00           C 
ATOM   2137  HA  ALA A 586      80.250  92.270  40.670  1.00  0.00           H 
ATOM   2138  CB  ALA A 586      80.580  90.960  38.900  1.00  0.00           C 
ATOM   2139  HB1 ALA A 586      81.620  90.580  38.940  1.00  0.00           H 
ATOM   2140  HB2 ALA A 586      79.880  90.190  39.280  1.00  0.00           H 
ATOM   2141  HB3 ALA A 586      80.300  91.060  37.830  1.00  0.00           H 
ATOM   2142  C   ALA A 586      81.090  93.410  39.110  1.00  0.00           C 
ATOM   2143  O   ALA A 586      81.580  94.160  39.920  1.00  0.00           O 
ATOM   2144  N   HSD A 587      81.260  93.550  37.820  1.00  0.00           N 
ATOM   2145  HN  HSD A 587      80.540  93.180  37.240  1.00  0.00           H 
ATOM   2146  CA  HSD A 587      82.050  94.600  37.230  1.00  0.00           C 
ATOM   2147  HA  HSD A 587      82.990  94.480  37.740  1.00  0.00           H 
ATOM   2148  CB  HSD A 587      82.280  94.330  35.740  1.00  0.00           C 
ATOM   2149  HB1 HSD A 587      82.760  93.350  35.510  1.00  0.00           H 
ATOM   2150  HB2 HSD A 587      81.370  94.430  35.110  1.00  0.00           H 
ATOM   2151  ND1 HSD A 587      84.560  95.440  35.260  1.00  0.00           N 
ATOM   2152  HD1 HSD A 587      85.140  95.070  35.990  1.00  0.00           H 
ATOM   2153  CG  HSD A 587      83.200  95.290  34.990  1.00  0.00           C 
ATOM   2154  CE1 HSD A 587      85.030  96.240  34.270  1.00  0.00           C 
ATOM   2155  HE1 HSD A 587      86.100  96.450  34.200  1.00  0.00           H 
ATOM   2156  NE2 HSD A 587      84.070  96.610  33.460  1.00  0.00           N 
ATOM   2157  CD2 HSD A 587      82.910  96.030  33.960  1.00  0.00           C 
ATOM   2158  HD2 HSD A 587      82.010  96.100  33.360  1.00  0.00           H 
ATOM   2159  C   HSD A 587      81.370  95.950  37.260  1.00  0.00           C 
ATOM   2160  O   HSD A 587      81.960  97.000  37.220  1.00  0.00           O 
ATOM   2161  N   GLU A 588      80.030  96.000  37.280  1.00  0.00           N 
ATOM   2162  HN  GLU A 588      79.520  95.150  37.300  1.00  0.00           H 
ATOM   2163  CA  GLU A 588      79.230  97.220  37.280  1.00  0.00           C 
ATOM   2164  HA  GLU A 588      79.460  97.770  36.380  1.00  0.00           H 
ATOM   2165  CB  GLU A 588      77.700  96.920  37.130  1.00  0.00           C 
ATOM   2166  HB1 GLU A 588      77.590  96.710  36.050  1.00  0.00           H 
ATOM   2167  HB2 GLU A 588      77.480  96.010  37.730  1.00  0.00           H 
ATOM   2168  CG  GLU A 588      76.730  97.910  37.470  1.00  0.00           C 
ATOM   2169  HG1 GLU A 588      76.720  98.150  38.560  1.00  0.00           H 
ATOM   2170  HG2 GLU A 588      76.930  98.880  36.970  1.00  0.00           H 
ATOM   2171  CD  GLU A 588      75.320  97.560  37.130  1.00  0.00           C 
ATOM   2172  OE1 GLU A 588      75.000  96.410  36.680  1.00  0.00           O 
ATOM   2173  OE2 GLU A 588      74.440  98.410  37.310  1.00  0.00           O 
ATOM   2174  C   GLU A 588      79.470  98.110  38.460  1.00  0.00           C 
ATOM   2175  O   GLU A 588      79.330  99.300  38.430  1.00  0.00           O 
ATOM   2176  N   ARG A 589      79.810  97.500  39.650  1.00  0.00           N 
ATOM   2177  HN  ARG A 589      79.900  96.510  39.550  1.00  0.00           H 
ATOM   2178  CA  ARG A 589      80.170  98.260  40.830  1.00  0.00           C 
ATOM   2179  HA  ARG A 589      79.360  98.960  41.000  1.00  0.00           H 
ATOM   2180  CB  ARG A 589      80.500  97.290  42.030  1.00  0.00           C 
ATOM   2181  HB1 ARG A 589      80.680  97.830  42.980  1.00  0.00           H 
ATOM   2182  HB2 ARG A 589      79.570  96.680  42.060  1.00  0.00           H 
ATOM   2183  CG  ARG A 589      81.730  96.310  41.860  1.00  0.00           C 
ATOM   2184  HG1 ARG A 589      81.590  95.240  42.140  1.00  0.00           H 
ATOM   2185  HG2 ARG A 589      81.950  96.330  40.770  1.00  0.00           H 
ATOM   2186  CD  ARG A 589      82.990  96.780  42.620  1.00  0.00           C 
ATOM   2187  HD1 ARG A 589      83.140  97.850  42.340  1.00  0.00           H 
ATOM   2188  HD2 ARG A 589      82.930  96.780  43.730  1.00  0.00           H 
ATOM   2189  NE  ARG A 589      84.120  95.930  42.140  1.00  0.00           N 
ATOM   2190  HE  ARG A 589      84.690  96.230  41.370  1.00  0.00           H 
ATOM   2191  CZ  ARG A 589      84.300  94.670  42.530  1.00  0.00           C 
ATOM   2192  NH1 ARG A 589      83.680  94.010  43.480  1.00  0.00           N 
ATOM   2193 1HH1 ARG A 589      82.920  94.540  43.850  1.00  0.00           H 
ATOM   2194 2HH1 ARG A 589      83.970  93.090  43.740  1.00  0.00           H 
ATOM   2195  NH2 ARG A 589      85.230  94.010  41.890  1.00  0.00           N 
ATOM   2196 1HH2 ARG A 589      85.790  94.560  41.270  1.00  0.00           H 
ATOM   2197 2HH2 ARG A 589      85.460  93.120  42.270  1.00  0.00           H 
ATOM   2198  C   ARG A 589      81.410  99.070  40.550  1.00  0.00           C 
ATOM   2199  O   ARG A 589      81.560 100.130  41.110  1.00  0.00           O 
ATOM   2200  N   MET B 454     110.850  87.330  73.140  1.00  0.00           N 
ATOM   2201  HN  MET B 454     111.100  87.610  74.060  1.00  0.00           H 
ATOM   2202  CA  MET B 454     110.600  85.900  73.010  1.00  0.00           C 
ATOM   2203  HA  MET B 454     111.380  85.480  72.390  1.00  0.00           H 
ATOM   2204  CB  MET B 454     110.610  85.130  74.330  1.00  0.00           C 
ATOM   2205  HB1 MET B 454     109.920  85.580  75.080  1.00  0.00           H 
ATOM   2206  HB2 MET B 454     110.200  84.120  74.120  1.00  0.00           H 
ATOM   2207  CG  MET B 454     112.090  84.840  74.880  1.00  0.00           C 
ATOM   2208  HG1 MET B 454     112.750  84.480  74.060  1.00  0.00           H 
ATOM   2209  HG2 MET B 454     112.410  85.840  75.250  1.00  0.00           H 
ATOM   2210  SD  MET B 454     111.990  83.670  76.220  1.00  0.00           S 
ATOM   2211  CE  MET B 454     113.560  84.000  77.060  1.00  0.00           C 
ATOM   2212  HE1 MET B 454     114.300  83.460  76.430  1.00  0.00           H 
ATOM   2213  HE2 MET B 454     113.720  85.100  77.020  1.00  0.00           H 
ATOM   2214  HE3 MET B 454     113.620  83.530  78.070  1.00  0.00           H 
ATOM   2215  C   MET B 454     109.270  85.550  72.280  1.00  0.00           C 
ATOM   2216  O   MET B 454     109.260  84.690  71.360  1.00  0.00           O 
ATOM   2217  N   SER B 455     108.240  86.280  72.670  1.00  0.00           N 
ATOM   2218  HN  SER B 455     108.200  86.860  73.480  1.00  0.00           H 
ATOM   2219  CA  SER B 455     106.970  85.940  72.080  1.00  0.00           C 
ATOM   2220  HA  SER B 455     106.800  84.880  72.170  1.00  0.00           H 
ATOM   2221  CB  SER B 455     105.760  86.670  72.850  1.00  0.00           C 
ATOM   2222  HB1 SER B 455     105.830  87.780  72.770  1.00  0.00           H 
ATOM   2223  HB2 SER B 455     104.840  86.510  72.250  1.00  0.00           H 
ATOM   2224  OG  SER B 455     105.560  86.180  74.160  1.00  0.00           O 
ATOM   2225  HG1 SER B 455     106.370  86.420  74.620  1.00  0.00           H 
ATOM   2226  C   SER B 455     106.910  86.290  70.580  1.00  0.00           C 
ATOM   2227  O   SER B 455     106.490  85.460  69.770  1.00  0.00           O 
ATOM   2228  N   PHE B 456     107.460  87.480  70.180  1.00  0.00           N 
ATOM   2229  HN  PHE B 456     107.650  88.230  70.800  1.00  0.00           H 
ATOM   2230  CA  PHE B 456     107.550  87.770  68.770  1.00  0.00           C 
ATOM   2231  HA  PHE B 456     106.580  87.760  68.300  1.00  0.00           H 
ATOM   2232  CB  PHE B 456     108.200  89.070  68.480  1.00  0.00           C 
ATOM   2233  HB1 PHE B 456     109.140  89.140  69.070  1.00  0.00           H 
ATOM   2234  HB2 PHE B 456     108.520  89.150  67.420  1.00  0.00           H 
ATOM   2235  CG  PHE B 456     107.320  90.260  68.760  1.00  0.00           C 
ATOM   2236  CD1 PHE B 456     106.170  90.370  67.960  1.00  0.00           C 
ATOM   2237  HD1 PHE B 456     105.930  89.580  67.260  1.00  0.00           H 
ATOM   2238  CE1 PHE B 456     105.340  91.430  68.160  1.00  0.00           C 
ATOM   2239  HE1 PHE B 456     104.440  91.520  67.570  1.00  0.00           H 
ATOM   2240  CZ  PHE B 456     105.750  92.440  69.080  1.00  0.00           C 
ATOM   2241  HZ  PHE B 456     105.070  93.250  69.320  1.00  0.00           H 
ATOM   2242  CD2 PHE B 456     107.710  91.240  69.670  1.00  0.00           C 
ATOM   2243  HD2 PHE B 456     108.640  91.060  70.190  1.00  0.00           H 
ATOM   2244  CE2 PHE B 456     106.950  92.410  69.760  1.00  0.00           C 
ATOM   2245  HE2 PHE B 456     107.310  93.160  70.450  1.00  0.00           H 
ATOM   2246  C   PHE B 456     108.410  86.770  67.960  1.00  0.00           C 
ATOM   2247  O   PHE B 456     108.020  86.250  66.960  1.00  0.00           O 
ATOM   2248  N   ALA B 457     109.530  86.370  68.540  1.00  0.00           N 
ATOM   2249  HN  ALA B 457     109.870  86.800  69.370  1.00  0.00           H 
ATOM   2250  CA  ALA B 457     110.290  85.300  68.000  1.00  0.00           C 
ATOM   2251  HA  ALA B 457     110.550  85.580  66.990  1.00  0.00           H 
ATOM   2252  CB  ALA B 457     111.610  85.200  68.890  1.00  0.00           C 
ATOM   2253  HB1 ALA B 457     112.310  84.490  68.410  1.00  0.00           H 
ATOM   2254  HB2 ALA B 457     112.080  86.210  68.890  1.00  0.00           H 
ATOM   2255  HB3 ALA B 457     111.480  84.840  69.930  1.00  0.00           H 
ATOM   2256  C   ALA B 457     109.630  83.850  67.890  1.00  0.00           C 
ATOM   2257  O   ALA B 457     109.800  83.250  66.850  1.00  0.00           O 
ATOM   2258  N   LEU B 458     108.830  83.390  68.840  1.00  0.00           N 
ATOM   2259  HN  LEU B 458     108.850  83.770  69.760  1.00  0.00           H 
ATOM   2260  CA  LEU B 458     108.020  82.180  68.660  1.00  0.00           C 
ATOM   2261  HA  LEU B 458     108.700  81.360  68.520  1.00  0.00           H 
ATOM   2262  CB  LEU B 458     107.240  81.780  70.010  1.00  0.00           C 
ATOM   2263  HB1 LEU B 458     106.840  82.730  70.430  1.00  0.00           H 
ATOM   2264  HB2 LEU B 458     106.340  81.220  69.680  1.00  0.00           H 
ATOM   2265  CG  LEU B 458     107.960  80.780  70.970  1.00  0.00           C 
ATOM   2266  HG  LEU B 458     107.160  80.520  71.700  1.00  0.00           H 
ATOM   2267  CD1 LEU B 458     108.310  79.440  70.280  1.00  0.00           C 
ATOM   2268 1HD1 LEU B 458     108.660  78.700  71.030  1.00  0.00           H 
ATOM   2269 2HD1 LEU B 458     107.530  78.980  69.630  1.00  0.00           H 
ATOM   2270 3HD1 LEU B 458     109.200  79.670  69.660  1.00  0.00           H 
ATOM   2271  CD2 LEU B 458     109.090  81.370  71.770  1.00  0.00           C 
ATOM   2272 1HD2 LEU B 458     108.730  82.320  72.220  1.00  0.00           H 
ATOM   2273 2HD2 LEU B 458     109.330  80.630  72.560  1.00  0.00           H 
ATOM   2274 3HD2 LEU B 458     109.870  81.500  71.000  1.00  0.00           H 
ATOM   2275  C   LEU B 458     107.030  82.320  67.490  1.00  0.00           C 
ATOM   2276  O   LEU B 458     106.860  81.450  66.690  1.00  0.00           O 
ATOM   2277  N   VAL B 459     106.360  83.470  67.360  1.00  0.00           N 
ATOM   2278  HN  VAL B 459     106.540  84.150  68.060  1.00  0.00           H 
ATOM   2279  CA  VAL B 459     105.390  83.780  66.310  1.00  0.00           C 
ATOM   2280  HA  VAL B 459     104.660  82.980  66.320  1.00  0.00           H 
ATOM   2281  CB  VAL B 459     104.470  84.950  66.630  1.00  0.00           C 
ATOM   2282  HB  VAL B 459     105.070  85.820  66.950  1.00  0.00           H 
ATOM   2283  CG1 VAL B 459     103.680  85.450  65.370  1.00  0.00           C 
ATOM   2284 1HG1 VAL B 459     103.260  84.640  64.730  1.00  0.00           H 
ATOM   2285 2HG1 VAL B 459     102.830  86.110  65.660  1.00  0.00           H 
ATOM   2286 3HG1 VAL B 459     104.460  85.920  64.730  1.00  0.00           H 
ATOM   2287  CG2 VAL B 459     103.470  84.490  67.700  1.00  0.00           C 
ATOM   2288 1HG2 VAL B 459     102.920  85.380  68.080  1.00  0.00           H 
ATOM   2289 2HG2 VAL B 459     102.710  83.750  67.380  1.00  0.00           H 
ATOM   2290 3HG2 VAL B 459     104.070  84.100  68.550  1.00  0.00           H 
ATOM   2291  C   VAL B 459     106.060  83.820  64.950  1.00  0.00           C 
ATOM   2292  O   VAL B 459     105.660  83.060  64.050  1.00  0.00           O 
ATOM   2293  N   LEU B 460     107.050  84.700  64.840  1.00  0.00           N 
ATOM   2294  HN  LEU B 460     107.260  85.250  65.650  1.00  0.00           H 
ATOM   2295  CA  LEU B 460     107.890  84.960  63.750  1.00  0.00           C 
ATOM   2296  HA  LEU B 460     107.180  85.240  62.980  1.00  0.00           H 
ATOM   2297  CB  LEU B 460     108.960  86.110  63.900  1.00  0.00           C 
ATOM   2298  HB1 LEU B 460     109.250  86.140  64.970  1.00  0.00           H 
ATOM   2299  HB2 LEU B 460     109.840  85.940  63.250  1.00  0.00           H 
ATOM   2300  CG  LEU B 460     108.400  87.510  63.480  1.00  0.00           C 
ATOM   2301  HG  LEU B 460     108.120  87.450  62.410  1.00  0.00           H 
ATOM   2302  CD1 LEU B 460     107.030  87.830  64.190  1.00  0.00           C 
ATOM   2303 1HD1 LEU B 460     106.750  88.880  63.940  1.00  0.00           H 
ATOM   2304 2HD1 LEU B 460     106.180  87.230  63.800  1.00  0.00           H 
ATOM   2305 3HD1 LEU B 460     107.070  87.740  65.300  1.00  0.00           H 
ATOM   2306  CD2 LEU B 460     109.340  88.710  63.740  1.00  0.00           C 
ATOM   2307 1HD2 LEU B 460     110.390  88.480  63.450  1.00  0.00           H 
ATOM   2308 2HD2 LEU B 460     108.950  89.610  63.210  1.00  0.00           H 
ATOM   2309 3HD2 LEU B 460     109.460  88.880  64.830  1.00  0.00           H 
ATOM   2310  C   LEU B 460     108.610  83.770  63.230  1.00  0.00           C 
ATOM   2311  O   LEU B 460     108.550  83.490  62.070  1.00  0.00           O 
ATOM   2312  N   GLY B 461     109.230  83.010  64.110  1.00  0.00           N 
ATOM   2313  HN  GLY B 461     109.110  83.300  65.060  1.00  0.00           H 
ATOM   2314  CA  GLY B 461     110.150  81.940  63.740  1.00  0.00           C 
ATOM   2315  HA1 GLY B 461     110.820  82.360  63.000  1.00  0.00           H 
ATOM   2316  HA2 GLY B 461     110.690  81.780  64.660  1.00  0.00           H 
ATOM   2317  C   GLY B 461     109.520  80.650  63.360  1.00  0.00           C 
ATOM   2318  O   GLY B 461     109.890  79.980  62.450  1.00  0.00           O 
ATOM   2319  N   TRP B 462     108.330  80.300  64.000  1.00  0.00           N 
ATOM   2320  HN  TRP B 462     108.020  80.860  64.760  1.00  0.00           H 
ATOM   2321  CA  TRP B 462     107.400  79.260  63.460  1.00  0.00           C 
ATOM   2322  HA  TRP B 462     107.920  78.330  63.290  1.00  0.00           H 
ATOM   2323  CB  TRP B 462     106.280  78.810  64.410  1.00  0.00           C 
ATOM   2324  HB1 TRP B 462     105.770  79.650  64.920  1.00  0.00           H 
ATOM   2325  HB2 TRP B 462     105.500  78.250  63.840  1.00  0.00           H 
ATOM   2326  CG  TRP B 462     106.840  77.850  65.500  1.00  0.00           C 
ATOM   2327  CD1 TRP B 462     107.110  78.080  66.800  1.00  0.00           C 
ATOM   2328  HD1 TRP B 462     107.090  79.020  67.330  1.00  0.00           H 
ATOM   2329  NE1 TRP B 462     107.340  76.870  67.470  1.00  0.00           N 
ATOM   2330  HE1 TRP B 462     107.780  76.890  68.340  1.00  0.00           H 
ATOM   2331  CE2 TRP B 462     107.390  75.880  66.540  1.00  0.00           C 
ATOM   2332  CD2 TRP B 462     107.040  76.460  65.280  1.00  0.00           C 
ATOM   2333  CE3 TRP B 462     106.980  75.680  64.160  1.00  0.00           C 
ATOM   2334  HE3 TRP B 462     106.730  76.060  63.180  1.00  0.00           H 
ATOM   2335  CZ3 TRP B 462     107.180  74.270  64.330  1.00  0.00           C 
ATOM   2336  HZ3 TRP B 462     107.120  73.620  63.470  1.00  0.00           H 
ATOM   2337  CZ2 TRP B 462     107.600  74.560  66.690  1.00  0.00           C 
ATOM   2338  HZ2 TRP B 462     107.830  74.280  67.710  1.00  0.00           H 
ATOM   2339  CH2 TRP B 462     107.500  73.740  65.590  1.00  0.00           C 
ATOM   2340  HH2 TRP B 462     107.540  72.660  65.670  1.00  0.00           H 
ATOM   2341  C   TRP B 462     106.830  79.670  62.130  1.00  0.00           C 
ATOM   2342  O   TRP B 462     106.890  78.880  61.210  1.00  0.00           O 
ATOM   2343  N   CYS B 463     106.260  80.890  61.970  1.00  0.00           N 
ATOM   2344  HN  CYS B 463     106.240  81.480  62.780  1.00  0.00           H 
ATOM   2345  CA  CYS B 463     105.490  81.290  60.690  1.00  0.00           C 
ATOM   2346  HA  CYS B 463     104.730  80.560  60.460  1.00  0.00           H 
ATOM   2347  CB  CYS B 463     104.740  82.580  60.900  1.00  0.00           C 
ATOM   2348  HB1 CYS B 463     105.480  83.380  61.090  1.00  0.00           H 
ATOM   2349  HB2 CYS B 463     104.370  82.880  59.900  1.00  0.00           H 
ATOM   2350  SG  CYS B 463     103.330  82.480  62.070  1.00  0.00           S 
ATOM   2351  HG1 CYS B 463     103.940  82.850  63.190  1.00  0.00           H 
ATOM   2352  C   CYS B 463     106.440  81.260  59.470  1.00  0.00           C 
ATOM   2353  O   CYS B 463     106.060  80.960  58.340  1.00  0.00           O 
ATOM   2354  N   ASN B 464     107.780  81.400  59.670  1.00  0.00           N 
ATOM   2355  HN  ASN B 464     108.080  81.670  60.580  1.00  0.00           H 
ATOM   2356  CA  ASN B 464     108.720  81.130  58.630  1.00  0.00           C 
ATOM   2357  HA  ASN B 464     108.380  81.770  57.820  1.00  0.00           H 
ATOM   2358  CB  ASN B 464     110.180  81.390  59.090  1.00  0.00           C 
ATOM   2359  HB1 ASN B 464     110.170  81.130  60.170  1.00  0.00           H 
ATOM   2360  HB2 ASN B 464     111.070  80.880  58.660  1.00  0.00           H 
ATOM   2361  CG  ASN B 464     110.360  82.890  59.050  1.00  0.00           C 
ATOM   2362  OD1 ASN B 464     109.700  83.660  58.320  1.00  0.00           O 
ATOM   2363  ND2 ASN B 464     111.340  83.430  59.780  1.00  0.00           N 
ATOM   2364 1HD2 ASN B 464     111.950  82.760  60.220  1.00  0.00           H 
ATOM   2365 2HD2 ASN B 464     111.430  84.420  59.680  1.00  0.00           H 
ATOM   2366  C   ASN B 464     108.630  79.720  58.100  1.00  0.00           C 
ATOM   2367  O   ASN B 464     108.760  79.580  56.880  1.00  0.00           O 
ATOM   2368  N   VAL B 465     108.330  78.670  58.860  1.00  0.00           N 
ATOM   2369  HN  VAL B 465     108.220  78.840  59.840  1.00  0.00           H 
ATOM   2370  CA  VAL B 465     108.090  77.260  58.350  1.00  0.00           C 
ATOM   2371  HA  VAL B 465     109.050  76.900  58.020  1.00  0.00           H 
ATOM   2372  CB  VAL B 465     107.740  76.260  59.450  1.00  0.00           C 
ATOM   2373  HB  VAL B 465     106.770  76.460  59.950  1.00  0.00           H 
ATOM   2374  CG1 VAL B 465     107.760  74.810  58.980  1.00  0.00           C 
ATOM   2375 1HG1 VAL B 465     107.670  74.100  59.830  1.00  0.00           H 
ATOM   2376 2HG1 VAL B 465     106.880  74.650  58.320  1.00  0.00           H 
ATOM   2377 3HG1 VAL B 465     108.640  74.520  58.360  1.00  0.00           H 
ATOM   2378  CG2 VAL B 465     108.810  76.260  60.550  1.00  0.00           C 
ATOM   2379 1HG2 VAL B 465     108.940  77.220  61.100  1.00  0.00           H 
ATOM   2380 2HG2 VAL B 465     108.690  75.440  61.280  1.00  0.00           H 
ATOM   2381 3HG2 VAL B 465     109.800  76.040  60.090  1.00  0.00           H 
ATOM   2382  C   VAL B 465     107.060  77.100  57.200  1.00  0.00           C 
ATOM   2383  O   VAL B 465     107.150  76.230  56.320  1.00  0.00           O 
ATOM   2384  N   MET B 466     106.040  78.010  57.210  1.00  0.00           N 
ATOM   2385  HN  MET B 466     105.920  78.690  57.920  1.00  0.00           H 
ATOM   2386  CA  MET B 466     105.000  78.070  56.130  1.00  0.00           C 
ATOM   2387  HA  MET B 466     104.430  77.160  55.980  1.00  0.00           H 
ATOM   2388  CB  MET B 466     104.050  79.210  56.550  1.00  0.00           C 
ATOM   2389  HB1 MET B 466     104.610  80.170  56.490  1.00  0.00           H 
ATOM   2390  HB2 MET B 466     103.260  79.230  55.770  1.00  0.00           H 
ATOM   2391  CG  MET B 466     103.470  79.150  58.010  1.00  0.00           C 
ATOM   2392  HG1 MET B 466     102.850  78.230  57.930  1.00  0.00           H 
ATOM   2393  HG2 MET B 466     104.200  78.990  58.830  1.00  0.00           H 
ATOM   2394  SD  MET B 466     102.410  80.620  58.400  1.00  0.00           S 
ATOM   2395  CE  MET B 466     101.090  80.390  57.120  1.00  0.00           C 
ATOM   2396  HE1 MET B 466     100.800  79.320  57.200  1.00  0.00           H 
ATOM   2397  HE2 MET B 466     100.290  81.140  57.300  1.00  0.00           H 
ATOM   2398  HE3 MET B 466     101.460  80.480  56.080  1.00  0.00           H 
ATOM   2399  C   MET B 466     105.600  78.420  54.770  1.00  0.00           C 
ATOM   2400  O   MET B 466     105.110  78.010  53.710  1.00  0.00           O 
ATOM   2401  N   TYR B 467     106.750  79.220  54.760  1.00  0.00           N 
ATOM   2402  HN  TYR B 467     107.130  79.640  55.580  1.00  0.00           H 
ATOM   2403  CA  TYR B 467     107.560  79.540  53.550  1.00  0.00           C 
ATOM   2404  HA  TYR B 467     106.890  80.030  52.860  1.00  0.00           H 
ATOM   2405  CB  TYR B 467     108.590  80.670  53.940  1.00  0.00           C 
ATOM   2406  HB1 TYR B 467     108.120  81.610  54.300  1.00  0.00           H 
ATOM   2407  HB2 TYR B 467     109.290  80.320  54.730  1.00  0.00           H 
ATOM   2408  CG  TYR B 467     109.380  80.970  52.710  1.00  0.00           C 
ATOM   2409  CD1 TYR B 467     108.880  81.930  51.840  1.00  0.00           C 
ATOM   2410  HD1 TYR B 467     107.900  82.320  52.070  1.00  0.00           H 
ATOM   2411  CE1 TYR B 467     109.560  82.330  50.670  1.00  0.00           C 
ATOM   2412  HE1 TYR B 467     109.120  83.030  49.980  1.00  0.00           H 
ATOM   2413  CZ  TYR B 467     110.860  81.800  50.480  1.00  0.00           C 
ATOM   2414  OH  TYR B 467     111.680  82.090  49.400  1.00  0.00           O 
ATOM   2415  HH  TYR B 467     112.380  82.680  49.670  1.00  0.00           H 
ATOM   2416  CD2 TYR B 467     110.730  80.550  52.500  1.00  0.00           C 
ATOM   2417  HD2 TYR B 467     111.190  79.930  53.260  1.00  0.00           H 
ATOM   2418  CE2 TYR B 467     111.450  80.900  51.360  1.00  0.00           C 
ATOM   2419  HE2 TYR B 467     112.470  80.570  51.230  1.00  0.00           H 
ATOM   2420  C   TYR B 467     108.230  78.310  52.880  1.00  0.00           C 
ATOM   2421  O   TYR B 467     108.160  78.070  51.620  1.00  0.00           O 
ATOM   2422  N   PHE B 468     108.820  77.480  53.710  1.00  0.00           N 
ATOM   2423  HN  PHE B 468     108.730  77.580  54.700  1.00  0.00           H 
ATOM   2424  CA  PHE B 468     109.490  76.200  53.440  1.00  0.00           C 
ATOM   2425  HA  PHE B 468     110.210  76.360  52.650  1.00  0.00           H 
ATOM   2426  CB  PHE B 468     110.300  75.620  54.660  1.00  0.00           C 
ATOM   2427  HB1 PHE B 468     109.690  75.550  55.580  1.00  0.00           H 
ATOM   2428  HB2 PHE B 468     110.710  74.620  54.390  1.00  0.00           H 
ATOM   2429  CG  PHE B 468     111.490  76.460  54.870  1.00  0.00           C 
ATOM   2430  CD1 PHE B 468     112.570  76.210  54.000  1.00  0.00           C 
ATOM   2431  HD1 PHE B 468     112.530  75.420  53.260  1.00  0.00           H 
ATOM   2432  CE1 PHE B 468     113.770  76.950  54.180  1.00  0.00           C 
ATOM   2433  HE1 PHE B 468     114.670  76.720  53.620  1.00  0.00           H 
ATOM   2434  CZ  PHE B 468     113.930  77.790  55.300  1.00  0.00           C 
ATOM   2435  HZ  PHE B 468     114.820  78.380  55.470  1.00  0.00           H 
ATOM   2436  CD2 PHE B 468     111.580  77.450  55.860  1.00  0.00           C 
ATOM   2437  HD2 PHE B 468     110.780  77.590  56.580  1.00  0.00           H 
ATOM   2438  CE2 PHE B 468     112.840  78.030  56.150  1.00  0.00           C 
ATOM   2439  HE2 PHE B 468     112.920  78.610  57.060  1.00  0.00           H 
ATOM   2440  C   PHE B 468     108.630  75.180  52.880  1.00  0.00           C 
ATOM   2441  O   PHE B 468     109.150  74.250  52.220  1.00  0.00           O 
ATOM   2442  N   ALA B 469     107.300  75.330  52.910  1.00  0.00           N 
ATOM   2443  HN  ALA B 469     106.910  76.110  53.390  1.00  0.00           H 
ATOM   2444  CA  ALA B 469     106.360  74.410  52.260  1.00  0.00           C 
ATOM   2445  HA  ALA B 469     106.470  73.440  52.710  1.00  0.00           H 
ATOM   2446  CB  ALA B 469     105.020  74.970  52.770  1.00  0.00           C 
ATOM   2447  HB1 ALA B 469     104.080  74.390  52.600  1.00  0.00           H 
ATOM   2448  HB2 ALA B 469     105.020  75.090  53.870  1.00  0.00           H 
ATOM   2449  HB3 ALA B 469     104.920  76.030  52.470  1.00  0.00           H 
ATOM   2450  C   ALA B 469     106.340  74.270  50.760  1.00  0.00           C 
ATOM   2451  O   ALA B 469     105.900  73.260  50.200  1.00  0.00           O 
ATOM   2452  N   ARG B 470     106.840  75.240  49.960  1.00  0.00           N 
ATOM   2453  HN  ARG B 470     107.210  76.070  50.370  1.00  0.00           H 
ATOM   2454  CA  ARG B 470     106.890  75.260  48.470  1.00  0.00           C 
ATOM   2455  HA  ARG B 470     105.870  75.080  48.160  1.00  0.00           H 
ATOM   2456  CB  ARG B 470     107.370  76.600  47.970  1.00  0.00           C 
ATOM   2457  HB1 ARG B 470     107.150  76.710  46.890  1.00  0.00           H 
ATOM   2458  HB2 ARG B 470     106.740  77.370  48.470  1.00  0.00           H 
ATOM   2459  CG  ARG B 470     108.820  77.010  48.290  1.00  0.00           C 
ATOM   2460  HG1 ARG B 470     108.910  76.910  49.390  1.00  0.00           H 
ATOM   2461  HG2 ARG B 470     109.490  76.220  47.880  1.00  0.00           H 
ATOM   2462  CD  ARG B 470     109.410  78.390  48.070  1.00  0.00           C 
ATOM   2463  HD1 ARG B 470     110.370  78.530  48.600  1.00  0.00           H 
ATOM   2464  HD2 ARG B 470     109.500  78.660  47.000  1.00  0.00           H 
ATOM   2465  NE  ARG B 470     108.450  79.320  48.850  1.00  0.00           N 
ATOM   2466  HE  ARG B 470     108.160  78.930  49.720  1.00  0.00           H 
ATOM   2467  CZ  ARG B 470     107.960  80.450  48.390  1.00  0.00           C 
ATOM   2468  NH1 ARG B 470     108.530  81.120  47.420  1.00  0.00           N 
ATOM   2469 1HH1 ARG B 470     109.450  80.790  47.190  1.00  0.00           H 
ATOM   2470 2HH1 ARG B 470     108.390  82.110  47.350  1.00  0.00           H 
ATOM   2471  NH2 ARG B 470     106.910  80.960  48.960  1.00  0.00           N 
ATOM   2472 1HH2 ARG B 470     106.380  80.500  49.670  1.00  0.00           H 
ATOM   2473 2HH2 ARG B 470     106.520  81.820  48.650  1.00  0.00           H 
ATOM   2474  C   ARG B 470     107.610  74.080  47.810  1.00  0.00           C 
ATOM   2475  O   ARG B 470     107.200  73.710  46.680  1.00  0.00           O 
ATOM   2476  N   GLY B 471     108.580  73.490  48.510  1.00  0.00           N 
ATOM   2477  HN  GLY B 471     108.720  73.850  49.430  1.00  0.00           H 
ATOM   2478  CA  GLY B 471     109.370  72.320  48.080  1.00  0.00           C 
ATOM   2479  HA1 GLY B 471     110.080  72.600  47.320  1.00  0.00           H 
ATOM   2480  HA2 GLY B 471     109.870  72.070  49.010  1.00  0.00           H 
ATOM   2481  C   GLY B 471     108.650  71.130  47.530  1.00  0.00           C 
ATOM   2482  O   GLY B 471     108.950  70.530  46.500  1.00  0.00           O 
ATOM   2483  N   PHE B 472     107.630  70.810  48.230  1.00  0.00           N 
ATOM   2484  HN  PHE B 472     107.410  71.430  48.970  1.00  0.00           H 
ATOM   2485  CA  PHE B 472     106.750  69.710  47.970  1.00  0.00           C 
ATOM   2486  HA  PHE B 472     107.210  69.020  47.280  1.00  0.00           H 
ATOM   2487  CB  PHE B 472     106.470  68.930  49.260  1.00  0.00           C 
ATOM   2488  HB1 PHE B 472     107.430  68.610  49.710  1.00  0.00           H 
ATOM   2489  HB2 PHE B 472     105.910  69.570  49.980  1.00  0.00           H 
ATOM   2490  CG  PHE B 472     105.810  67.590  49.030  1.00  0.00           C 
ATOM   2491  CD1 PHE B 472     106.560  66.460  48.770  1.00  0.00           C 
ATOM   2492  HD1 PHE B 472     107.640  66.540  48.780  1.00  0.00           H 
ATOM   2493  CE1 PHE B 472     105.900  65.250  48.540  1.00  0.00           C 
ATOM   2494  HE1 PHE B 472     106.400  64.310  48.330  1.00  0.00           H 
ATOM   2495  CZ  PHE B 472     104.490  65.240  48.590  1.00  0.00           C 
ATOM   2496  HZ  PHE B 472     104.000  64.320  48.300  1.00  0.00           H 
ATOM   2497  CD2 PHE B 472     104.430  67.600  49.160  1.00  0.00           C 
ATOM   2498  HD2 PHE B 472     103.920  68.540  49.280  1.00  0.00           H 
ATOM   2499  CE2 PHE B 472     103.770  66.380  48.880  1.00  0.00           C 
ATOM   2500  HE2 PHE B 472     102.690  66.420  48.870  1.00  0.00           H 
ATOM   2501  C   PHE B 472     105.450  70.130  47.190  1.00  0.00           C 
ATOM   2502  O   PHE B 472     104.540  69.370  46.910  1.00  0.00           O 
ATOM   2503  N   GLN B 473     105.350  71.380  46.720  1.00  0.00           N 
ATOM   2504  HN  GLN B 473     106.130  71.990  46.610  1.00  0.00           H 
ATOM   2505  CA  GLN B 473     104.030  71.870  46.290  1.00  0.00           C 
ATOM   2506  HA  GLN B 473     104.030  72.940  46.150  1.00  0.00           H 
ATOM   2507  CB  GLN B 473     103.480  71.220  44.920  1.00  0.00           C 
ATOM   2508  HB1 GLN B 473     104.300  70.930  44.240  1.00  0.00           H 
ATOM   2509  HB2 GLN B 473     102.880  70.330  45.220  1.00  0.00           H 
ATOM   2510  CG  GLN B 473     102.610  72.270  44.080  1.00  0.00           C 
ATOM   2511  HG1 GLN B 473     101.920  72.830  44.740  1.00  0.00           H 
ATOM   2512  HG2 GLN B 473     103.200  73.070  43.580  1.00  0.00           H 
ATOM   2513  CD  GLN B 473     101.870  71.590  42.940  1.00  0.00           C 
ATOM   2514  OE1 GLN B 473     101.120  70.660  43.280  1.00  0.00           O 
ATOM   2515  NE2 GLN B 473     102.040  71.860  41.640  1.00  0.00           N 
ATOM   2516 1HE2 GLN B 473     102.770  72.480  41.340  1.00  0.00           H 
ATOM   2517 2HE2 GLN B 473     101.590  71.250  41.000  1.00  0.00           H 
ATOM   2518  C   GLN B 473     102.910  71.600  47.410  1.00  0.00           C 
ATOM   2519  O   GLN B 473     101.850  71.030  47.160  1.00  0.00           O 
ATOM   2520  N   MET B 474     103.150  72.000  48.680  1.00  0.00           N 
ATOM   2521  HN  MET B 474     104.070  72.250  48.960  1.00  0.00           H 
ATOM   2522  CA  MET B 474     102.200  72.070  49.800  1.00  0.00           C 
ATOM   2523  HA  MET B 474     101.790  71.080  49.950  1.00  0.00           H 
ATOM   2524  CB  MET B 474     103.020  72.340  51.100  1.00  0.00           C 
ATOM   2525  HB1 MET B 474     103.660  73.240  50.940  1.00  0.00           H 
ATOM   2526  HB2 MET B 474     102.280  72.610  51.890  1.00  0.00           H 
ATOM   2527  CG  MET B 474     103.910  71.230  51.640  1.00  0.00           C 
ATOM   2528  HG1 MET B 474     104.730  71.050  50.910  1.00  0.00           H 
ATOM   2529  HG2 MET B 474     104.300  71.500  52.650  1.00  0.00           H 
ATOM   2530  SD  MET B 474     103.060  69.610  51.790  1.00  0.00           S 
ATOM   2531  CE  MET B 474     104.490  68.790  52.570  1.00  0.00           C 
ATOM   2532  HE1 MET B 474     105.380  68.630  51.920  1.00  0.00           H 
ATOM   2533  HE2 MET B 474     104.890  69.390  53.420  1.00  0.00           H 
ATOM   2534  HE3 MET B 474     104.190  67.770  52.890  1.00  0.00           H 
ATOM   2535  C   MET B 474     101.160  73.110  49.590  1.00  0.00           C 
ATOM   2536  O   MET B 474     100.870  73.500  48.470  1.00  0.00           O 
ATOM   2537  N   LEU B 475     100.720  73.740  50.730  1.00  0.00           N 
ATOM   2538  HN  LEU B 475     100.850  73.340  51.630  1.00  0.00           H 
ATOM   2539  CA  LEU B 475      99.850  74.940  50.740  1.00  0.00           C 
ATOM   2540  HA  LEU B 475      99.190  74.890  49.890  1.00  0.00           H 
ATOM   2541  CB  LEU B 475      99.170  74.960  52.120  1.00  0.00           C 
ATOM   2542  HB1 LEU B 475      99.010  73.880  52.330  1.00  0.00           H 
ATOM   2543  HB2 LEU B 475      99.810  75.380  52.930  1.00  0.00           H 
ATOM   2544  CG  LEU B 475      97.700  75.500  52.200  1.00  0.00           C 
ATOM   2545  HG  LEU B 475      97.350  75.200  53.210  1.00  0.00           H 
ATOM   2546  CD1 LEU B 475      96.710  74.740  51.350  1.00  0.00           C 
ATOM   2547 1HD1 LEU B 475      97.000  74.510  50.300  1.00  0.00           H 
ATOM   2548 2HD1 LEU B 475      96.430  73.770  51.810  1.00  0.00           H 
ATOM   2549 3HD1 LEU B 475      95.820  75.350  51.080  1.00  0.00           H 
ATOM   2550  CD2 LEU B 475      97.490  77.050  52.110  1.00  0.00           C 
ATOM   2551 1HD2 LEU B 475      97.960  77.330  51.140  1.00  0.00           H 
ATOM   2552 2HD2 LEU B 475      96.430  77.370  52.120  1.00  0.00           H 
ATOM   2553 3HD2 LEU B 475      98.110  77.620  52.830  1.00  0.00           H 
ATOM   2554  C   LEU B 475     100.740  76.190  50.550  1.00  0.00           C 
ATOM   2555  O   LEU B 475     100.360  77.360  50.760  1.00  0.00           O 
ATOM   2556  N   GLY B 476     101.960  75.970  49.920  1.00  0.00           N 
ATOM   2557  HN  GLY B 476     102.090  75.040  49.590  1.00  0.00           H 
ATOM   2558  CA  GLY B 476     102.900  76.970  49.440  1.00  0.00           C 
ATOM   2559  HA1 GLY B 476     102.900  77.810  50.120  1.00  0.00           H 
ATOM   2560  HA2 GLY B 476     103.870  76.610  49.150  1.00  0.00           H 
ATOM   2561  C   GLY B 476     102.400  77.710  48.220  1.00  0.00           C 
ATOM   2562  O   GLY B 476     102.300  78.900  48.260  1.00  0.00           O 
ATOM   2563  N   PRO B 477     101.860  77.010  47.200  1.00  0.00           N 
ATOM   2564  CD  PRO B 477     102.620  75.840  46.670  1.00  0.00           C 
ATOM   2565  HD1 PRO B 477     102.600  75.030  47.420  1.00  0.00           H 
ATOM   2566  HD2 PRO B 477     103.560  76.350  46.360  1.00  0.00           H 
ATOM   2567  CA  PRO B 477     101.220  77.710  46.080  1.00  0.00           C 
ATOM   2568  HA  PRO B 477     101.850  78.510  45.730  1.00  0.00           H 
ATOM   2569  CB  PRO B 477     100.960  76.590  45.030  1.00  0.00           C 
ATOM   2570  HB1 PRO B 477      99.880  76.320  44.990  1.00  0.00           H 
ATOM   2571  HB2 PRO B 477     101.250  76.900  44.000  1.00  0.00           H 
ATOM   2572  CG  PRO B 477     101.760  75.390  45.500  1.00  0.00           C 
ATOM   2573  HG1 PRO B 477     100.990  74.680  45.880  1.00  0.00           H 
ATOM   2574  HG2 PRO B 477     102.310  74.860  44.690  1.00  0.00           H 
ATOM   2575  C   PRO B 477      99.920  78.420  46.490  1.00  0.00           C 
ATOM   2576  O   PRO B 477      99.330  79.310  45.820  1.00  0.00           O 
ATOM   2577  N   PHE B 478      99.420  78.030  47.670  1.00  0.00           N 
ATOM   2578  HN  PHE B 478      99.740  77.230  48.170  1.00  0.00           H 
ATOM   2579  CA  PHE B 478      98.170  78.640  48.220  1.00  0.00           C 
ATOM   2580  HA  PHE B 478      97.690  79.070  47.350  1.00  0.00           H 
ATOM   2581  CB  PHE B 478      97.130  77.590  48.640  1.00  0.00           C 
ATOM   2582  HB1 PHE B 478      97.640  76.810  49.250  1.00  0.00           H 
ATOM   2583  HB2 PHE B 478      96.370  78.070  49.290  1.00  0.00           H 
ATOM   2584  CG  PHE B 478      96.620  76.830  47.430  1.00  0.00           C 
ATOM   2585  CD1 PHE B 478      95.260  77.060  47.080  1.00  0.00           C 
ATOM   2586  HD1 PHE B 478      94.730  77.670  47.790  1.00  0.00           H 
ATOM   2587  CE1 PHE B 478      94.720  76.450  45.970  1.00  0.00           C 
ATOM   2588  HE1 PHE B 478      93.660  76.500  45.780  1.00  0.00           H 
ATOM   2589  CZ  PHE B 478      95.510  75.550  45.250  1.00  0.00           C 
ATOM   2590  HZ  PHE B 478      95.150  75.030  44.370  1.00  0.00           H 
ATOM   2591  CD2 PHE B 478      97.400  75.920  46.710  1.00  0.00           C 
ATOM   2592  HD2 PHE B 478      98.400  75.630  46.980  1.00  0.00           H 
ATOM   2593  CE2 PHE B 478      96.840  75.300  45.600  1.00  0.00           C 
ATOM   2594  HE2 PHE B 478      97.350  74.500  45.080  1.00  0.00           H 
ATOM   2595  C   PHE B 478      98.450  79.690  49.280  1.00  0.00           C 
ATOM   2596  O   PHE B 478      97.610  80.470  49.720  1.00  0.00           O 
ATOM   2597  N   THR B 479      99.770  79.830  49.650  1.00  0.00           N 
ATOM   2598  HN  THR B 479     100.300  79.030  49.400  1.00  0.00           H 
ATOM   2599  CA  THR B 479     100.260  80.980  50.420  1.00  0.00           C 
ATOM   2600  HA  THR B 479      99.500  81.340  51.100  1.00  0.00           H 
ATOM   2601  CB  THR B 479     101.500  80.590  51.280  1.00  0.00           C 
ATOM   2602  HB  THR B 479     101.470  79.490  51.440  1.00  0.00           H 
ATOM   2603  OG1 THR B 479     101.410  81.190  52.610  1.00  0.00           O 
ATOM   2604  HG1 THR B 479     101.240  82.130  52.470  1.00  0.00           H 
ATOM   2605  CG2 THR B 479     102.910  80.880  50.720  1.00  0.00           C 
ATOM   2606 1HG2 THR B 479     103.800  80.500  51.270  1.00  0.00           H 
ATOM   2607 2HG2 THR B 479     103.050  80.470  49.700  1.00  0.00           H 
ATOM   2608 3HG2 THR B 479     103.010  81.980  50.620  1.00  0.00           H 
ATOM   2609  C   THR B 479     100.570  82.090  49.480  1.00  0.00           C 
ATOM   2610  O   THR B 479     100.810  83.190  49.880  1.00  0.00           O 
ATOM   2611  N   ILE B 480     100.580  81.800  48.180  1.00  0.00           N 
ATOM   2612  HN  ILE B 480     100.580  80.910  47.730  1.00  0.00           H 
ATOM   2613  CA  ILE B 480     100.430  82.840  47.200  1.00  0.00           C 
ATOM   2614  HA  ILE B 480     101.220  83.540  47.430  1.00  0.00           H 
ATOM   2615  CB  ILE B 480     100.430  82.450  45.740  1.00  0.00           C 
ATOM   2616  HB  ILE B 480      99.540  81.790  45.640  1.00  0.00           H 
ATOM   2617  CG2 ILE B 480     100.280  83.680  44.820  1.00  0.00           C 
ATOM   2618 1HG2 ILE B 480     100.340  83.450  43.740  1.00  0.00           H 
ATOM   2619 2HG2 ILE B 480      99.330  84.230  45.020  1.00  0.00           H 
ATOM   2620 3HG2 ILE B 480     101.070  84.440  45.010  1.00  0.00           H 
ATOM   2621  CG1 ILE B 480     101.630  81.570  45.370  1.00  0.00           C 
ATOM   2622 1HG1 ILE B 480     102.470  82.300  45.430  1.00  0.00           H 
ATOM   2623 2HG1 ILE B 480     101.720  80.910  46.260  1.00  0.00           H 
ATOM   2624  CD  ILE B 480     101.560  80.800  44.060  1.00  0.00           C 
ATOM   2625  HD1 ILE B 480     100.510  80.430  44.010  1.00  0.00           H 
ATOM   2626  HD2 ILE B 480     101.730  81.350  43.110  1.00  0.00           H 
ATOM   2627  HD3 ILE B 480     102.290  79.960  44.070  1.00  0.00           H 
ATOM   2628  C   ILE B 480      99.080  83.540  47.440  1.00  0.00           C 
ATOM   2629  O   ILE B 480      99.060  84.710  47.610  1.00  0.00           O 
ATOM   2630  N   MET B 481      97.990  82.760  47.610  1.00  0.00           N 
ATOM   2631  HN  MET B 481      98.110  81.770  47.580  1.00  0.00           H 
ATOM   2632  CA  MET B 481      96.710  83.290  47.950  1.00  0.00           C 
ATOM   2633  HA  MET B 481      96.450  83.990  47.170  1.00  0.00           H 
ATOM   2634  CB  MET B 481      95.530  82.200  47.990  1.00  0.00           C 
ATOM   2635  HB1 MET B 481      96.000  81.330  48.510  1.00  0.00           H 
ATOM   2636  HB2 MET B 481      94.750  82.640  48.650  1.00  0.00           H 
ATOM   2637  CG  MET B 481      95.010  81.810  46.520  1.00  0.00           C 
ATOM   2638  HG1 MET B 481      94.470  82.680  46.090  1.00  0.00           H 
ATOM   2639  HG2 MET B 481      95.840  81.760  45.780  1.00  0.00           H 
ATOM   2640  SD  MET B 481      94.250  80.120  46.290  1.00  0.00           S 
ATOM   2641  CE  MET B 481      93.080  80.510  47.750  1.00  0.00           C 
ATOM   2642  HE1 MET B 481      93.550  80.190  48.700  1.00  0.00           H 
ATOM   2643  HE2 MET B 481      92.880  81.590  47.900  1.00  0.00           H 
ATOM   2644  HE3 MET B 481      92.130  79.940  47.670  1.00  0.00           H 
ATOM   2645  C   MET B 481      96.790  84.170  49.170  1.00  0.00           C 
ATOM   2646  O   MET B 481      96.320  85.300  49.080  1.00  0.00           O 
ATOM   2647  N   ILE B 482      97.450  83.700  50.270  1.00  0.00           N 
ATOM   2648  HN  ILE B 482      97.750  82.750  50.290  1.00  0.00           H 
ATOM   2649  CA  ILE B 482      97.460  84.520  51.490  1.00  0.00           C 
ATOM   2650  HA  ILE B 482      96.530  85.030  51.680  1.00  0.00           H 
ATOM   2651  CB  ILE B 482      97.690  83.810  52.870  1.00  0.00           C 
ATOM   2652  HB  ILE B 482      97.240  82.800  52.790  1.00  0.00           H 
ATOM   2653  CG2 ILE B 482      99.190  83.540  53.150  1.00  0.00           C 
ATOM   2654 1HG2 ILE B 482      99.630  84.390  53.710  1.00  0.00           H 
ATOM   2655 2HG2 ILE B 482      99.370  82.630  53.760  1.00  0.00           H 
ATOM   2656 3HG2 ILE B 482      99.770  83.510  52.200  1.00  0.00           H 
ATOM   2657  CG1 ILE B 482      97.080  84.500  54.140  1.00  0.00           C 
ATOM   2658 1HG1 ILE B 482      97.450  85.550  54.150  1.00  0.00           H 
ATOM   2659 2HG1 ILE B 482      95.970  84.580  54.130  1.00  0.00           H 
ATOM   2660  CD  ILE B 482      97.330  83.800  55.440  1.00  0.00           C 
ATOM   2661  HD1 ILE B 482      98.340  84.040  55.820  1.00  0.00           H 
ATOM   2662  HD2 ILE B 482      96.620  84.090  56.250  1.00  0.00           H 
ATOM   2663  HD3 ILE B 482      97.260  82.700  55.310  1.00  0.00           H 
ATOM   2664  C   ILE B 482      98.270  85.740  51.320  1.00  0.00           C 
ATOM   2665  O   ILE B 482      97.980  86.730  51.940  1.00  0.00           O 
ATOM   2666  N   GLN B 483      99.270  85.750  50.380  1.00  0.00           N 
ATOM   2667  HN  GLN B 483      99.420  84.980  49.770  1.00  0.00           H 
ATOM   2668  CA  GLN B 483     100.090  86.940  50.050  1.00  0.00           C 
ATOM   2669  HA  GLN B 483     100.070  87.540  50.950  1.00  0.00           H 
ATOM   2670  CB  GLN B 483     101.520  86.480  49.880  1.00  0.00           C 
ATOM   2671  HB1 GLN B 483     101.320  85.650  49.170  1.00  0.00           H 
ATOM   2672  HB2 GLN B 483     102.090  87.310  49.410  1.00  0.00           H 
ATOM   2673  CG  GLN B 483     102.240  86.000  51.180  1.00  0.00           C 
ATOM   2674  HG1 GLN B 483     101.620  85.210  51.660  1.00  0.00           H 
ATOM   2675  HG2 GLN B 483     103.250  85.580  51.000  1.00  0.00           H 
ATOM   2676  CD  GLN B 483     102.490  87.240  52.100  1.00  0.00           C 
ATOM   2677  OE1 GLN B 483     103.070  88.280  51.800  1.00  0.00           O 
ATOM   2678  NE2 GLN B 483     101.840  87.140  53.240  1.00  0.00           N 
ATOM   2679 1HE2 GLN B 483     101.100  86.470  53.340  1.00  0.00           H 
ATOM   2680 2HE2 GLN B 483     101.900  87.930  53.860  1.00  0.00           H 
ATOM   2681  C   GLN B 483      99.550  87.900  49.020  1.00  0.00           C 
ATOM   2682  O   GLN B 483      99.670  89.090  49.140  1.00  0.00           O 
ATOM   2683  N   LYS B 484      98.740  87.370  48.080  1.00  0.00           N 
ATOM   2684  HN  LYS B 484      98.640  86.380  47.980  1.00  0.00           H 
ATOM   2685  CA  LYS B 484      97.870  88.030  47.160  1.00  0.00           C 
ATOM   2686  HA  LYS B 484      98.380  88.830  46.640  1.00  0.00           H 
ATOM   2687  CB  LYS B 484      97.440  87.070  46.030  1.00  0.00           C 
ATOM   2688  HB1 LYS B 484      98.340  86.870  45.410  1.00  0.00           H 
ATOM   2689  HB2 LYS B 484      97.040  86.110  46.430  1.00  0.00           H 
ATOM   2690  CG  LYS B 484      96.400  87.630  45.040  1.00  0.00           C 
ATOM   2691  HG1 LYS B 484      96.620  88.710  44.930  1.00  0.00           H 
ATOM   2692  HG2 LYS B 484      96.550  87.270  44.000  1.00  0.00           H 
ATOM   2693  CD  LYS B 484      94.870  87.500  45.330  1.00  0.00           C 
ATOM   2694  HD1 LYS B 484      94.640  86.600  45.940  1.00  0.00           H 
ATOM   2695  HD2 LYS B 484      94.500  88.280  46.030  1.00  0.00           H 
ATOM   2696  CE  LYS B 484      93.950  87.540  44.120  1.00  0.00           C 
ATOM   2697  HE1 LYS B 484      94.280  88.370  43.460  1.00  0.00           H 
ATOM   2698  HE2 LYS B 484      94.150  86.560  43.630  1.00  0.00           H 
ATOM   2699  NZ  LYS B 484      92.500  87.740  44.390  1.00  0.00           N 
ATOM   2700  HZ1 LYS B 484      92.350  88.770  44.460  1.00  0.00           H 
ATOM   2701  HZ2 LYS B 484      91.880  87.450  43.610  1.00  0.00           H 
ATOM   2702  HZ3 LYS B 484      92.200  87.160  45.200  1.00  0.00           H 
ATOM   2703  C   LYS B 484      96.680  88.620  47.910  1.00  0.00           C 
ATOM   2704  O   LYS B 484      95.930  89.460  47.430  1.00  0.00           O 
ATOM   2705  N   MET B 485      96.380  88.200  49.170  1.00  0.00           N 
ATOM   2706  HN  MET B 485      96.950  87.450  49.500  1.00  0.00           H 
ATOM   2707  CA  MET B 485      95.460  88.820  50.090  1.00  0.00           C 
ATOM   2708  HA  MET B 485      94.640  89.310  49.600  1.00  0.00           H 
ATOM   2709  CB  MET B 485      94.890  87.690  50.990  1.00  0.00           C 
ATOM   2710  HB1 MET B 485      95.670  86.980  51.340  1.00  0.00           H 
ATOM   2711  HB2 MET B 485      94.480  88.190  51.900  1.00  0.00           H 
ATOM   2712  CG  MET B 485      93.780  86.870  50.370  1.00  0.00           C 
ATOM   2713  HG1 MET B 485      92.890  87.530  50.360  1.00  0.00           H 
ATOM   2714  HG2 MET B 485      94.110  86.540  49.360  1.00  0.00           H 
ATOM   2715  SD  MET B 485      93.350  85.490  51.440  1.00  0.00           S 
ATOM   2716  CE  MET B 485      91.780  85.090  50.620  1.00  0.00           C 
ATOM   2717  HE1 MET B 485      91.920  85.070  49.520  1.00  0.00           H 
ATOM   2718  HE2 MET B 485      91.320  84.120  50.910  1.00  0.00           H 
ATOM   2719  HE3 MET B 485      91.050  85.880  50.890  1.00  0.00           H 
ATOM   2720  C   MET B 485      96.130  89.910  50.900  1.00  0.00           C 
ATOM   2721  O   MET B 485      95.730  90.290  52.040  1.00  0.00           O 
ATOM   2722  N   ILE B 486      97.240  90.500  50.340  1.00  0.00           N 
ATOM   2723  HN  ILE B 486      97.740  90.140  49.560  1.00  0.00           H 
ATOM   2724  CA  ILE B 486      97.760  91.830  50.720  1.00  0.00           C 
ATOM   2725  HA  ILE B 486      97.220  92.170  51.590  1.00  0.00           H 
ATOM   2726  CB  ILE B 486      99.210  91.730  51.090  1.00  0.00           C 
ATOM   2727  HB  ILE B 486      99.710  91.430  50.150  1.00  0.00           H 
ATOM   2728  CG2 ILE B 486      99.720  93.150  51.470  1.00  0.00           C 
ATOM   2729 1HG2 ILE B 486     100.750  93.090  51.880  1.00  0.00           H 
ATOM   2730 2HG2 ILE B 486      99.700  93.820  50.580  1.00  0.00           H 
ATOM   2731 3HG2 ILE B 486      99.060  93.650  52.210  1.00  0.00           H 
ATOM   2732  CG1 ILE B 486      99.480  90.720  52.210  1.00  0.00           C 
ATOM   2733 1HG1 ILE B 486      98.920  89.800  51.950  1.00  0.00           H 
ATOM   2734 2HG1 ILE B 486     100.580  90.610  52.130  1.00  0.00           H 
ATOM   2735  CD  ILE B 486      99.110  91.030  53.690  1.00  0.00           C 
ATOM   2736  HD1 ILE B 486      98.010  90.860  53.680  1.00  0.00           H 
ATOM   2737  HD2 ILE B 486      99.700  90.300  54.280  1.00  0.00           H 
ATOM   2738  HD3 ILE B 486      99.280  92.050  54.080  1.00  0.00           H 
ATOM   2739  C   ILE B 486      97.350  92.860  49.650  1.00  0.00           C 
ATOM   2740  O   ILE B 486      97.690  94.080  49.740  1.00  0.00           O 
ATOM   2741  N   PHE B 487      96.650  92.330  48.620  1.00  0.00           N 
ATOM   2742  HN  PHE B 487      96.520  91.350  48.530  1.00  0.00           H 
ATOM   2743  CA  PHE B 487      95.830  93.100  47.590  1.00  0.00           C 
ATOM   2744  HA  PHE B 487      96.480  93.640  46.920  1.00  0.00           H 
ATOM   2745  CB  PHE B 487      94.950  92.220  46.550  1.00  0.00           C 
ATOM   2746  HB1 PHE B 487      94.720  92.910  45.710  1.00  0.00           H 
ATOM   2747  HB2 PHE B 487      95.540  91.400  46.090  1.00  0.00           H 
ATOM   2748  CG  PHE B 487      93.600  91.730  47.100  1.00  0.00           C 
ATOM   2749  CD1 PHE B 487      93.480  91.210  48.410  1.00  0.00           C 
ATOM   2750  HD1 PHE B 487      94.350  91.200  49.060  1.00  0.00           H 
ATOM   2751  CE1 PHE B 487      92.260  90.710  48.890  1.00  0.00           C 
ATOM   2752  HE1 PHE B 487      92.090  90.300  49.870  1.00  0.00           H 
ATOM   2753  CZ  PHE B 487      91.140  90.690  48.020  1.00  0.00           C 
ATOM   2754  HZ  PHE B 487      90.200  90.280  48.360  1.00  0.00           H 
ATOM   2755  CD2 PHE B 487      92.450  91.770  46.310  1.00  0.00           C 
ATOM   2756  HD2 PHE B 487      92.540  92.040  45.270  1.00  0.00           H 
ATOM   2757  CE2 PHE B 487      91.290  91.160  46.700  1.00  0.00           C 
ATOM   2758  HE2 PHE B 487      90.410  90.980  46.090  1.00  0.00           H 
ATOM   2759  C   PHE B 487      94.880  94.080  48.270  1.00  0.00           C 
ATOM   2760  O   PHE B 487      94.540  93.960  49.450  1.00  0.00           O 
ATOM   2761  N   GLY B 488      94.470  95.170  47.480  1.00  0.00           N 
ATOM   2762  HN  GLY B 488      94.860  95.250  46.560  1.00  0.00           H 
ATOM   2763  CA  GLY B 488      93.520  96.230  47.850  1.00  0.00           C 
ATOM   2764  HA1 GLY B 488      93.990  97.190  47.990  1.00  0.00           H 
ATOM   2765  HA2 GLY B 488      92.840  96.440  47.040  1.00  0.00           H 
ATOM   2766  C   GLY B 488      92.750  95.980  49.060  1.00  0.00           C 
ATOM   2767  O   GLY B 488      93.150  96.570  50.080  1.00  0.00           O 
ATOM   2768  N   ASP B 489      91.610  95.180  48.960  1.00  0.00           N 
ATOM   2769  HN  ASP B 489      91.490  94.690  48.100  1.00  0.00           H 
ATOM   2770  CA  ASP B 489      90.530  94.990  49.910  1.00  0.00           C 
ATOM   2771  HA  ASP B 489      90.180  96.010  49.930  1.00  0.00           H 
ATOM   2772  CB  ASP B 489      89.390  94.220  49.230  1.00  0.00           C 
ATOM   2773  HB1 ASP B 489      89.720  93.270  48.760  1.00  0.00           H 
ATOM   2774  HB2 ASP B 489      88.530  94.000  49.900  1.00  0.00           H 
ATOM   2775  CG  ASP B 489      88.770  94.980  48.070  1.00  0.00           C 
ATOM   2776  OD1 ASP B 489      88.380  96.140  48.430  1.00  0.00           O 
ATOM   2777  OD2 ASP B 489      88.610  94.450  46.970  1.00  0.00           O 
ATOM   2778  C   ASP B 489      90.970  94.640  51.270  1.00  0.00           C 
ATOM   2779  O   ASP B 489      90.530  95.140  52.270  1.00  0.00           O 
ATOM   2780  N   TRP B 490      91.950  93.740  51.380  1.00  0.00           N 
ATOM   2781  HN  TRP B 490      92.290  93.270  50.570  1.00  0.00           H 
ATOM   2782  CA  TRP B 490      92.400  93.320  52.680  1.00  0.00           C 
ATOM   2783  HA  TRP B 490      91.520  93.100  53.270  1.00  0.00           H 
ATOM   2784  CB  TRP B 490      93.260  92.070  52.610  1.00  0.00           C 
ATOM   2785  HB1 TRP B 490      92.710  91.470  51.860  1.00  0.00           H 
ATOM   2786  HB2 TRP B 490      94.280  92.270  52.210  1.00  0.00           H 
ATOM   2787  CG  TRP B 490      93.280  91.230  53.900  1.00  0.00           C 
ATOM   2788  CD1 TRP B 490      92.310  90.380  54.260  1.00  0.00           C 
ATOM   2789  HD1 TRP B 490      91.490  90.100  53.610  1.00  0.00           H 
ATOM   2790  NE1 TRP B 490      92.550  89.800  55.450  1.00  0.00           N 
ATOM   2791  HE1 TRP B 490      91.970  89.280  56.040  1.00  0.00           H 
ATOM   2792  CE2 TRP B 490      93.840  90.330  55.890  1.00  0.00           C 
ATOM   2793  CD2 TRP B 490      94.270  91.180  54.850  1.00  0.00           C 
ATOM   2794  CE3 TRP B 490      95.540  91.800  55.030  1.00  0.00           C 
ATOM   2795  HE3 TRP B 490      95.810  92.540  54.290  1.00  0.00           H 
ATOM   2796  CZ3 TRP B 490      96.320  91.530  56.120  1.00  0.00           C 
ATOM   2797  HZ3 TRP B 490      97.210  92.140  56.190  1.00  0.00           H 
ATOM   2798  CZ2 TRP B 490      94.500  90.130  57.090  1.00  0.00           C 
ATOM   2799  HZ2 TRP B 490      94.060  89.450  57.810  1.00  0.00           H 
ATOM   2800  CH2 TRP B 490      95.780  90.710  57.140  1.00  0.00           C 
ATOM   2801  HH2 TRP B 490      96.440  90.440  57.950  1.00  0.00           H 
ATOM   2802  C   TRP B 490      93.110  94.450  53.420  1.00  0.00           C 
ATOM   2803  O   TRP B 490      93.010  94.640  54.620  1.00  0.00           O 
ATOM   2804  N   MET B 491      93.930  95.150  52.660  1.00  0.00           N 
ATOM   2805  HN  MET B 491      93.800  95.120  51.670  1.00  0.00           H 
ATOM   2806  CA  MET B 491      94.650  96.290  53.270  1.00  0.00           C 
ATOM   2807  HA  MET B 491      94.910  95.990  54.270  1.00  0.00           H 
ATOM   2808  CB  MET B 491      96.070  96.610  52.720  1.00  0.00           C 
ATOM   2809  HB1 MET B 491      96.470  95.590  52.550  1.00  0.00           H 
ATOM   2810  HB2 MET B 491      95.800  97.140  51.780  1.00  0.00           H 
ATOM   2811  CG  MET B 491      97.070  97.290  53.640  1.00  0.00           C 
ATOM   2812  HG1 MET B 491      98.040  97.350  53.100  1.00  0.00           H 
ATOM   2813  HG2 MET B 491      96.680  98.290  53.930  1.00  0.00           H 
ATOM   2814  SD  MET B 491      97.440  96.490  55.290  1.00  0.00           S 
ATOM   2815  CE  MET B 491      98.540  97.820  55.730  1.00  0.00           C 
ATOM   2816  HE1 MET B 491      99.140  97.530  56.620  1.00  0.00           H 
ATOM   2817  HE2 MET B 491      99.200  98.140  54.900  1.00  0.00           H 
ATOM   2818  HE3 MET B 491      97.870  98.610  56.120  1.00  0.00           H 
ATOM   2819  C   MET B 491      93.890  97.610  53.460  1.00  0.00           C 
ATOM   2820  O   MET B 491      94.190  98.490  54.270  1.00  0.00           O 
ATOM   2821  N   ARG B 492      92.750  97.820  52.790  1.00  0.00           N 
ATOM   2822  HN  ARG B 492      92.470  97.010  52.280  1.00  0.00           H 
ATOM   2823  CA  ARG B 492      91.960  99.030  52.880  1.00  0.00           C 
ATOM   2824  HA  ARG B 492      92.310  99.890  53.430  1.00  0.00           H 
ATOM   2825  CB  ARG B 492      91.820  99.530  51.440  1.00  0.00           C 
ATOM   2826  HB1 ARG B 492      91.480 100.590  51.470  1.00  0.00           H 
ATOM   2827  HB2 ARG B 492      92.820  99.530  50.950  1.00  0.00           H 
ATOM   2828  CG  ARG B 492      90.950  98.760  50.540  1.00  0.00           C 
ATOM   2829  HG1 ARG B 492      91.200  97.690  50.670  1.00  0.00           H 
ATOM   2830  HG2 ARG B 492      89.900  98.910  50.860  1.00  0.00           H 
ATOM   2831  CD  ARG B 492      91.230  99.050  49.070  1.00  0.00           C 
ATOM   2832  HD1 ARG B 492      90.920 100.090  48.830  1.00  0.00           H 
ATOM   2833  HD2 ARG B 492      92.270  99.020  48.690  1.00  0.00           H 
ATOM   2834  NE  ARG B 492      90.420  98.130  48.170  1.00  0.00           N 
ATOM   2835  HE  ARG B 492      89.710  97.490  48.470  1.00  0.00           H 
ATOM   2836  CZ  ARG B 492      90.520  98.290  46.800  1.00  0.00           C 
ATOM   2837  NH1 ARG B 492      89.800  97.500  46.020  1.00  0.00           N 
ATOM   2838 1HH1 ARG B 492      89.210  96.900  46.550  1.00  0.00           H 
ATOM   2839 2HH1 ARG B 492      89.780  97.550  45.020  1.00  0.00           H 
ATOM   2840  NH2 ARG B 492      91.090  99.270  46.140  1.00  0.00           N 
ATOM   2841 1HH2 ARG B 492      91.150 100.070  46.730  1.00  0.00           H 
ATOM   2842 2HH2 ARG B 492      90.850  99.420  45.180  1.00  0.00           H 
ATOM   2843  C   ARG B 492      90.620  98.660  53.540  1.00  0.00           C 
ATOM   2844  O   ARG B 492      89.820  99.560  53.870  1.00  0.00           O 
ATOM   2845  N   PHE B 493      90.340  97.400  53.830  1.00  0.00           N 
ATOM   2846  HN  PHE B 493      90.710  96.620  53.330  1.00  0.00           H 
ATOM   2847  CA  PHE B 493      89.230  97.050  54.730  1.00  0.00           C 
ATOM   2848  HA  PHE B 493      88.420  97.720  54.490  1.00  0.00           H 
ATOM   2849  CB  PHE B 493      88.720  95.580  54.600  1.00  0.00           C 
ATOM   2850  HB1 PHE B 493      88.460  95.380  53.540  1.00  0.00           H 
ATOM   2851  HB2 PHE B 493      89.630  94.990  54.850  1.00  0.00           H 
ATOM   2852  CG  PHE B 493      87.560  95.070  55.460  1.00  0.00           C 
ATOM   2853  CD1 PHE B 493      86.260  94.850  54.910  1.00  0.00           C 
ATOM   2854  HD1 PHE B 493      85.950  95.200  53.930  1.00  0.00           H 
ATOM   2855  CE1 PHE B 493      85.250  94.290  55.700  1.00  0.00           C 
ATOM   2856  HE1 PHE B 493      84.260  94.070  55.340  1.00  0.00           H 
ATOM   2857  CZ  PHE B 493      85.460  93.730  56.970  1.00  0.00           C 
ATOM   2858  HZ  PHE B 493      84.640  93.320  57.550  1.00  0.00           H 
ATOM   2859  CD2 PHE B 493      87.790  94.470  56.740  1.00  0.00           C 
ATOM   2860  HD2 PHE B 493      88.820  94.380  57.060  1.00  0.00           H 
ATOM   2861  CE2 PHE B 493      86.780  93.890  57.570  1.00  0.00           C 
ATOM   2862  HE2 PHE B 493      87.080  93.500  58.530  1.00  0.00           H 
ATOM   2863  C   PHE B 493      89.520  97.370  56.220  1.00  0.00           C 
ATOM   2864  O   PHE B 493      88.660  97.520  57.080  1.00  0.00           O 
ATOM   2865  N   CYS B 494      90.810  97.510  56.560  1.00  0.00           N 
ATOM   2866  HN  CYS B 494      91.560  97.240  55.950  1.00  0.00           H 
ATOM   2867  CA  CYS B 494      91.250  98.040  57.880  1.00  0.00           C 
ATOM   2868  HA  CYS B 494      91.130  97.240  58.600  1.00  0.00           H 
ATOM   2869  CB  CYS B 494      92.830  98.280  57.770  1.00  0.00           C 
ATOM   2870  HB1 CYS B 494      93.060  99.240  57.270  1.00  0.00           H 
ATOM   2871  HB2 CYS B 494      93.270  98.380  58.790  1.00  0.00           H 
ATOM   2872  SG  CYS B 494      93.730  96.840  57.100  1.00  0.00           S 
ATOM   2873  HG1 CYS B 494      93.120  95.930  57.850  1.00  0.00           H 
ATOM   2874  C   CYS B 494      90.600  99.310  58.340  1.00  0.00           C 
ATOM   2875  O   CYS B 494      90.330  99.570  59.500  1.00  0.00           O 
ATOM   2876  N   TRP B 495      90.360 100.220  57.400  1.00  0.00           N 
ATOM   2877  HN  TRP B 495      90.620 100.080  56.450  1.00  0.00           H 
ATOM   2878  CA  TRP B 495      89.750 101.510  57.640  1.00  0.00           C 
ATOM   2879  HA  TRP B 495      90.380 101.940  58.400  1.00  0.00           H 
ATOM   2880  CB  TRP B 495      89.940 102.290  56.350  1.00  0.00           C 
ATOM   2881  HB1 TRP B 495      91.020 102.380  56.110  1.00  0.00           H 
ATOM   2882  HB2 TRP B 495      89.490 101.790  55.470  1.00  0.00           H 
ATOM   2883  CG  TRP B 495      89.540 103.760  56.420  1.00  0.00           C 
ATOM   2884  CD1 TRP B 495      88.400 104.410  56.050  1.00  0.00           C 
ATOM   2885  HD1 TRP B 495      87.530 103.990  55.570  1.00  0.00           H 
ATOM   2886  NE1 TRP B 495      88.520 105.770  56.250  1.00  0.00           N 
ATOM   2887  HE1 TRP B 495      87.850 106.480  56.270  1.00  0.00           H 
ATOM   2888  CE2 TRP B 495      89.820 106.050  56.700  1.00  0.00           C 
ATOM   2889  CD2 TRP B 495      90.440 104.790  56.890  1.00  0.00           C 
ATOM   2890  CE3 TRP B 495      91.710 104.690  57.340  1.00  0.00           C 
ATOM   2891  HE3 TRP B 495      92.210 103.740  57.460  1.00  0.00           H 
ATOM   2892  CZ3 TRP B 495      92.370 105.850  57.730  1.00  0.00           C 
ATOM   2893  HZ3 TRP B 495      93.340 105.710  58.180  1.00  0.00           H 
ATOM   2894  CZ2 TRP B 495      90.440 107.210  57.080  1.00  0.00           C 
ATOM   2895  HZ2 TRP B 495      89.950 108.160  56.930  1.00  0.00           H 
ATOM   2896  CH2 TRP B 495      91.790 107.100  57.580  1.00  0.00           C 
ATOM   2897  HH2 TRP B 495      92.220 108.010  57.970  1.00  0.00           H 
ATOM   2898  C   TRP B 495      88.280 101.480  58.120  1.00  0.00           C 
ATOM   2899  O   TRP B 495      87.830 102.080  59.110  1.00  0.00           O 
ATOM   2900  N   LEU B 496      87.490 100.710  57.500  1.00  0.00           N 
ATOM   2901  HN  LEU B 496      87.920 100.260  56.720  1.00  0.00           H 
ATOM   2902  CA  LEU B 496      86.110 100.490  57.800  1.00  0.00           C 
ATOM   2903  HA  LEU B 496      85.680 101.450  58.040  1.00  0.00           H 
ATOM   2904  CB  LEU B 496      85.390  99.890  56.640  1.00  0.00           C 
ATOM   2905  HB1 LEU B 496      86.090  99.200  56.130  1.00  0.00           H 
ATOM   2906  HB2 LEU B 496      84.520  99.270  56.940  1.00  0.00           H 
ATOM   2907  CG  LEU B 496      84.730 100.930  55.630  1.00  0.00           C 
ATOM   2908  HG  LEU B 496      84.000 101.540  56.210  1.00  0.00           H 
ATOM   2909  CD1 LEU B 496      85.880 101.800  54.980  1.00  0.00           C 
ATOM   2910 1HD1 LEU B 496      85.470 102.320  54.080  1.00  0.00           H 
ATOM   2911 2HD1 LEU B 496      86.280 102.550  55.690  1.00  0.00           H 
ATOM   2912 3HD1 LEU B 496      86.710 101.140  54.660  1.00  0.00           H 
ATOM   2913  CD2 LEU B 496      83.940 100.180  54.550  1.00  0.00           C 
ATOM   2914 1HD2 LEU B 496      83.390 100.730  53.750  1.00  0.00           H 
ATOM   2915 2HD2 LEU B 496      84.680  99.590  53.970  1.00  0.00           H 
ATOM   2916 3HD2 LEU B 496      83.320  99.390  55.020  1.00  0.00           H 
ATOM   2917  C   LEU B 496      85.940  99.630  59.060  1.00  0.00           C 
ATOM   2918  O   LEU B 496      85.160  99.920  59.980  1.00  0.00           O 
ATOM   2919  N   MET B 497      86.770  98.580  59.130  1.00  0.00           N 
ATOM   2920  HN  MET B 497      87.390  98.410  58.370  1.00  0.00           H 
ATOM   2921  CA  MET B 497      86.740  97.680  60.270  1.00  0.00           C 
ATOM   2922  HA  MET B 497      85.740  97.330  60.500  1.00  0.00           H 
ATOM   2923  CB  MET B 497      87.460  96.370  59.980  1.00  0.00           C 
ATOM   2924  HB1 MET B 497      86.880  95.770  59.250  1.00  0.00           H 
ATOM   2925  HB2 MET B 497      88.450  96.670  59.570  1.00  0.00           H 
ATOM   2926  CG  MET B 497      87.740  95.560  61.290  1.00  0.00           C 
ATOM   2927  HG1 MET B 497      88.520  96.070  61.890  1.00  0.00           H 
ATOM   2928  HG2 MET B 497      86.850  95.460  61.940  1.00  0.00           H 
ATOM   2929  SD  MET B 497      88.360  93.860  61.000  1.00  0.00           S 
ATOM   2930  CE  MET B 497      88.620  93.430  62.680  1.00  0.00           C 
ATOM   2931  HE1 MET B 497      88.880  92.360  62.780  1.00  0.00           H 
ATOM   2932  HE2 MET B 497      89.280  94.200  63.120  1.00  0.00           H 
ATOM   2933  HE3 MET B 497      87.680  93.410  63.270  1.00  0.00           H 
ATOM   2934  C   MET B 497      87.180  98.350  61.600  1.00  0.00           C 
ATOM   2935  O   MET B 497      86.610  98.200  62.670  1.00  0.00           O 
ATOM   2936  N   ALA B 498      88.210  99.220  61.540  1.00  0.00           N 
ATOM   2937  HN  ALA B 498      88.800  99.290  60.740  1.00  0.00           H 
ATOM   2938  CA  ALA B 498      88.700  99.980  62.720  1.00  0.00           C 
ATOM   2939  HA  ALA B 498      88.760  99.390  63.620  1.00  0.00           H 
ATOM   2940  CB  ALA B 498      90.040 100.590  62.480  1.00  0.00           C 
ATOM   2941  HB1 ALA B 498      89.930 101.280  61.620  1.00  0.00           H 
ATOM   2942  HB2 ALA B 498      90.360 101.180  63.370  1.00  0.00           H 
ATOM   2943  HB3 ALA B 498      90.850  99.860  62.290  1.00  0.00           H 
ATOM   2944  C   ALA B 498      87.650 101.040  63.110  1.00  0.00           C 
ATOM   2945  O   ALA B 498      87.450 101.370  64.290  1.00  0.00           O 
ATOM   2946  N   VAL B 499      86.990 101.670  62.040  1.00  0.00           N 
ATOM   2947  HN  VAL B 499      87.220 101.380  61.120  1.00  0.00           H 
ATOM   2948  CA  VAL B 499      86.060 102.700  62.310  1.00  0.00           C 
ATOM   2949  HA  VAL B 499      86.500 103.390  63.020  1.00  0.00           H 
ATOM   2950  CB  VAL B 499      85.830 103.530  61.080  1.00  0.00           C 
ATOM   2951  HB  VAL B 499      85.790 102.830  60.220  1.00  0.00           H 
ATOM   2952  CG1 VAL B 499      84.400 104.030  61.050  1.00  0.00           C 
ATOM   2953 1HG1 VAL B 499      84.320 104.690  60.160  1.00  0.00           H 
ATOM   2954 2HG1 VAL B 499      83.580 103.290  60.880  1.00  0.00           H 
ATOM   2955 3HG1 VAL B 499      84.180 104.580  61.990  1.00  0.00           H 
ATOM   2956  CG2 VAL B 499      86.850 104.680  60.950  1.00  0.00           C 
ATOM   2957 1HG2 VAL B 499      86.600 105.320  60.080  1.00  0.00           H 
ATOM   2958 2HG2 VAL B 499      86.880 105.220  61.920  1.00  0.00           H 
ATOM   2959 3HG2 VAL B 499      87.800 104.110  60.860  1.00  0.00           H 
ATOM   2960  C   VAL B 499      84.760 102.230  63.070  1.00  0.00           C 
ATOM   2961  O   VAL B 499      84.400 102.770  64.100  1.00  0.00           O 
ATOM   2962  N   VAL B 500      84.200 101.040  62.690  1.00  0.00           N 
ATOM   2963  HN  VAL B 500      84.440 100.620  61.820  1.00  0.00           H 
ATOM   2964  CA  VAL B 500      83.220 100.310  63.450  1.00  0.00           C 
ATOM   2965  HA  VAL B 500      82.360 100.930  63.650  1.00  0.00           H 
ATOM   2966  CB  VAL B 500      82.600  99.150  62.680  1.00  0.00           C 
ATOM   2967  HB  VAL B 500      83.460  98.450  62.600  1.00  0.00           H 
ATOM   2968  CG1 VAL B 500      81.470  98.380  63.490  1.00  0.00           C 
ATOM   2969 1HG1 VAL B 500      81.040  97.480  63.000  1.00  0.00           H 
ATOM   2970 2HG1 VAL B 500      81.760  98.060  64.510  1.00  0.00           H 
ATOM   2971 3HG1 VAL B 500      80.500  98.930  63.490  1.00  0.00           H 
ATOM   2972  CG2 VAL B 500      82.070  99.830  61.380  1.00  0.00           C 
ATOM   2973 1HG2 VAL B 500      81.490 100.740  61.650  1.00  0.00           H 
ATOM   2974 2HG2 VAL B 500      82.910 100.110  60.710  1.00  0.00           H 
ATOM   2975 3HG2 VAL B 500      81.420  99.130  60.810  1.00  0.00           H 
ATOM   2976  C   VAL B 500      83.570  99.960  64.850  1.00  0.00           C 
ATOM   2977  O   VAL B 500      82.860 100.320  65.780  1.00  0.00           O 
ATOM   2978  N   ILE B 501      84.750  99.280  64.990  1.00  0.00           N 
ATOM   2979  HN  ILE B 501      85.290  99.110  64.170  1.00  0.00           H 
ATOM   2980  CA  ILE B 501      85.290  98.980  66.290  1.00  0.00           C 
ATOM   2981  HA  ILE B 501      84.570  98.440  66.880  1.00  0.00           H 
ATOM   2982  CB  ILE B 501      86.600  98.150  66.220  1.00  0.00           C 
ATOM   2983  HB  ILE B 501      87.220  98.520  65.380  1.00  0.00           H 
ATOM   2984  CG2 ILE B 501      87.450  98.000  67.440  1.00  0.00           C 
ATOM   2985 1HG2 ILE B 501      88.060  97.070  67.470  1.00  0.00           H 
ATOM   2986 2HG2 ILE B 501      88.210  98.800  67.580  1.00  0.00           H 
ATOM   2987 3HG2 ILE B 501      86.820  97.990  68.350  1.00  0.00           H 
ATOM   2988  CG1 ILE B 501      86.180  96.690  65.820  1.00  0.00           C 
ATOM   2989 1HG1 ILE B 501      85.830  96.120  66.700  1.00  0.00           H 
ATOM   2990 2HG1 ILE B 501      85.220  96.750  65.260  1.00  0.00           H 
ATOM   2991  CD  ILE B 501      87.190  95.900  65.070  1.00  0.00           C 
ATOM   2992  HD1 ILE B 501      88.140  95.720  65.620  1.00  0.00           H 
ATOM   2993  HD2 ILE B 501      86.840  94.880  64.810  1.00  0.00           H 
ATOM   2994  HD3 ILE B 501      87.560  96.460  64.180  1.00  0.00           H 
ATOM   2995  C   ILE B 501      85.390 100.210  67.180  1.00  0.00           C 
ATOM   2996  O   ILE B 501      84.840 100.240  68.270  1.00  0.00           O 
ATOM   2997  N   LEU B 502      86.090 101.310  66.780  1.00  0.00           N 
ATOM   2998  HN  LEU B 502      86.560 101.310  65.900  1.00  0.00           H 
ATOM   2999  CA  LEU B 502      86.280 102.490  67.630  1.00  0.00           C 
ATOM   3000  HA  LEU B 502      86.780 102.320  68.570  1.00  0.00           H 
ATOM   3001  CB  LEU B 502      87.090 103.630  66.920  1.00  0.00           C 
ATOM   3002  HB1 LEU B 502      86.730 103.670  65.870  1.00  0.00           H 
ATOM   3003  HB2 LEU B 502      86.790 104.640  67.270  1.00  0.00           H 
ATOM   3004  CG  LEU B 502      88.550 103.490  66.870  1.00  0.00           C 
ATOM   3005  HG  LEU B 502      88.740 102.440  66.580  1.00  0.00           H 
ATOM   3006  CD1 LEU B 502      89.090 104.360  65.770  1.00  0.00           C 
ATOM   3007 1HD1 LEU B 502      89.320 105.420  66.010  1.00  0.00           H 
ATOM   3008 2HD1 LEU B 502      90.090 103.950  65.520  1.00  0.00           H 
ATOM   3009 3HD1 LEU B 502      88.320 104.430  64.980  1.00  0.00           H 
ATOM   3010  CD2 LEU B 502      89.150 103.720  68.260  1.00  0.00           C 
ATOM   3011 1HD2 LEU B 502      89.340 104.800  68.440  1.00  0.00           H 
ATOM   3012 2HD2 LEU B 502      88.530 103.260  69.060  1.00  0.00           H 
ATOM   3013 3HD2 LEU B 502      90.100 103.150  68.360  1.00  0.00           H 
ATOM   3014  C   LEU B 502      84.890 103.130  67.970  1.00  0.00           C 
ATOM   3015  O   LEU B 502      84.550 103.580  69.090  1.00  0.00           O 
ATOM   3016  N   GLY B 503      83.990 103.280  66.980  1.00  0.00           N 
ATOM   3017  HN  GLY B 503      84.200 102.880  66.090  1.00  0.00           H 
ATOM   3018  CA  GLY B 503      82.690 103.850  67.170  1.00  0.00           C 
ATOM   3019  HA1 GLY B 503      82.720 104.820  67.640  1.00  0.00           H 
ATOM   3020  HA2 GLY B 503      82.120 103.830  66.250  1.00  0.00           H 
ATOM   3021  C   GLY B 503      81.740 103.190  68.130  1.00  0.00           C 
ATOM   3022  O   GLY B 503      81.200 103.760  69.090  1.00  0.00           O 
ATOM   3023  N   PHE B 504      81.650 101.850  68.020  1.00  0.00           N 
ATOM   3024  HN  PHE B 504      82.190 101.270  67.420  1.00  0.00           H 
ATOM   3025  CA  PHE B 504      80.880 101.060  69.000  1.00  0.00           C 
ATOM   3026  HA  PHE B 504      80.060 101.710  69.270  1.00  0.00           H 
ATOM   3027  CB  PHE B 504      80.480  99.680  68.380  1.00  0.00           C 
ATOM   3028  HB1 PHE B 504      81.310  99.230  67.800  1.00  0.00           H 
ATOM   3029  HB2 PHE B 504      80.190  98.870  69.090  1.00  0.00           H 
ATOM   3030  CG  PHE B 504      79.330  99.990  67.430  1.00  0.00           C 
ATOM   3031  CD1 PHE B 504      77.990  99.980  67.940  1.00  0.00           C 
ATOM   3032  HD1 PHE B 504      77.940  99.780  69.000  1.00  0.00           H 
ATOM   3033  CE1 PHE B 504      76.850 100.020  67.090  1.00  0.00           C 
ATOM   3034  HE1 PHE B 504      75.810  99.980  67.360  1.00  0.00           H 
ATOM   3035  CZ  PHE B 504      77.080 100.010  65.690  1.00  0.00           C 
ATOM   3036  HZ  PHE B 504      76.230  99.970  65.020  1.00  0.00           H 
ATOM   3037  CD2 PHE B 504      79.460 100.290  66.040  1.00  0.00           C 
ATOM   3038  HD2 PHE B 504      80.410 100.310  65.530  1.00  0.00           H 
ATOM   3039  CE2 PHE B 504      78.390 100.130  65.250  1.00  0.00           C 
ATOM   3040  HE2 PHE B 504      78.490 100.180  64.180  1.00  0.00           H 
ATOM   3041  C   PHE B 504      81.590 100.980  70.340  1.00  0.00           C 
ATOM   3042  O   PHE B 504      80.950 101.010  71.340  1.00  0.00           O 
ATOM   3043  N   ALA B 505      82.920 100.840  70.390  1.00  0.00           N 
ATOM   3044  HN  ALA B 505      83.500 100.930  69.580  1.00  0.00           H 
ATOM   3045  CA  ALA B 505      83.730 100.680  71.580  1.00  0.00           C 
ATOM   3046  HA  ALA B 505      83.340  99.860  72.160  1.00  0.00           H 
ATOM   3047  CB  ALA B 505      85.270 100.500  71.200  1.00  0.00           C 
ATOM   3048  HB1 ALA B 505      85.860 100.380  72.130  1.00  0.00           H 
ATOM   3049  HB2 ALA B 505      85.450  99.520  70.710  1.00  0.00           H 
ATOM   3050  HB3 ALA B 505      85.660 101.280  70.520  1.00  0.00           H 
ATOM   3051  C   ALA B 505      83.670 101.890  72.490  1.00  0.00           C 
ATOM   3052  O   ALA B 505      83.510 101.720  73.670  1.00  0.00           O 
ATOM   3053  N   SER B 506      83.710 103.050  71.890  1.00  0.00           N 
ATOM   3054  HN  SER B 506      83.730 103.160  70.900  1.00  0.00           H 
ATOM   3055  CA  SER B 506      83.490 104.310  72.560  1.00  0.00           C 
ATOM   3056  HA  SER B 506      84.110 104.290  73.450  1.00  0.00           H 
ATOM   3057  CB  SER B 506      84.010 105.470  71.740  1.00  0.00           C 
ATOM   3058  HB1 SER B 506      83.200 105.770  71.040  1.00  0.00           H 
ATOM   3059  HB2 SER B 506      84.210 106.360  72.370  1.00  0.00           H 
ATOM   3060  OG  SER B 506      85.270 105.190  71.170  1.00  0.00           O 
ATOM   3061  HG1 SER B 506      85.030 104.740  70.350  1.00  0.00           H 
ATOM   3062  C   SER B 506      82.060 104.400  73.100  1.00  0.00           C 
ATOM   3063  O   SER B 506      81.810 104.470  74.270  1.00  0.00           O 
ATOM   3064  N   ALA B 507      81.050 104.090  72.300  1.00  0.00           N 
ATOM   3065  HN  ALA B 507      81.270 103.730  71.400  1.00  0.00           H 
ATOM   3066  CA  ALA B 507      79.670 103.960  72.750  1.00  0.00           C 
ATOM   3067  HA  ALA B 507      79.400 104.960  73.060  1.00  0.00           H 
ATOM   3068  CB  ALA B 507      78.790 103.760  71.540  1.00  0.00           C 
ATOM   3069  HB1 ALA B 507      77.700 103.630  71.720  1.00  0.00           H 
ATOM   3070  HB2 ALA B 507      78.920 104.490  70.720  1.00  0.00           H 
ATOM   3071  HB3 ALA B 507      79.040 102.770  71.100  1.00  0.00           H 
ATOM   3072  C   ALA B 507      79.420 102.890  73.850  1.00  0.00           C 
ATOM   3073  O   ALA B 507      78.820 103.150  74.890  1.00  0.00           O 
ATOM   3074  N   PHE B 508      80.050 101.710  73.750  1.00  0.00           N 
ATOM   3075  HN  PHE B 508      80.500 101.420  72.910  1.00  0.00           H 
ATOM   3076  CA  PHE B 508      79.970 100.660  74.740  1.00  0.00           C 
ATOM   3077  HA  PHE B 508      78.920 100.530  74.960  1.00  0.00           H 
ATOM   3078  CB  PHE B 508      80.610  99.320  74.300  1.00  0.00           C 
ATOM   3079  HB1 PHE B 508      81.610  99.590  73.900  1.00  0.00           H 
ATOM   3080  HB2 PHE B 508      80.720  98.550  75.090  1.00  0.00           H 
ATOM   3081  CG  PHE B 508      79.840  98.580  73.240  1.00  0.00           C 
ATOM   3082  CD1 PHE B 508      78.500  98.350  73.260  1.00  0.00           C 
ATOM   3083  HD1 PHE B 508      77.930  98.870  74.020  1.00  0.00           H 
ATOM   3084  CE1 PHE B 508      77.820  97.610  72.240  1.00  0.00           C 
ATOM   3085  HE1 PHE B 508      76.770  97.380  72.300  1.00  0.00           H 
ATOM   3086  CZ  PHE B 508      78.570  97.090  71.210  1.00  0.00           C 
ATOM   3087  HZ  PHE B 508      78.090  96.550  70.410  1.00  0.00           H 
ATOM   3088  CD2 PHE B 508      80.640  97.950  72.270  1.00  0.00           C 
ATOM   3089  HD2 PHE B 508      81.710  98.060  72.310  1.00  0.00           H 
ATOM   3090  CE2 PHE B 508      79.980  97.270  71.260  1.00  0.00           C 
ATOM   3091  HE2 PHE B 508      80.590  96.740  70.550  1.00  0.00           H 
ATOM   3092  C   PHE B 508      80.630 101.120  76.050  1.00  0.00           C 
ATOM   3093  O   PHE B 508      80.170 100.910  77.120  1.00  0.00           O 
ATOM   3094  N   TYR B 509      81.810 101.780  75.910  1.00  0.00           N 
ATOM   3095  HN  TYR B 509      82.190 102.070  75.040  1.00  0.00           H 
ATOM   3096  CA  TYR B 509      82.560 102.230  77.100  1.00  0.00           C 
ATOM   3097  HA  TYR B 509      82.590 101.390  77.770  1.00  0.00           H 
ATOM   3098  CB  TYR B 509      84.040 102.770  76.720  1.00  0.00           C 
ATOM   3099  HB1 TYR B 509      84.610 101.870  76.410  1.00  0.00           H 
ATOM   3100  HB2 TYR B 509      84.070 103.450  75.840  1.00  0.00           H 
ATOM   3101  CG  TYR B 509      84.800 103.520  77.840  1.00  0.00           C 
ATOM   3102  CD1 TYR B 509      85.450 102.780  78.870  1.00  0.00           C 
ATOM   3103  HD1 TYR B 509      85.400 101.700  78.840  1.00  0.00           H 
ATOM   3104  CE1 TYR B 509      85.970 103.400  79.990  1.00  0.00           C 
ATOM   3105  HE1 TYR B 509      86.430 102.810  80.770  1.00  0.00           H 
ATOM   3106  CZ  TYR B 509      85.900 104.760  80.080  1.00  0.00           C 
ATOM   3107  OH  TYR B 509      86.550 105.390  81.170  1.00  0.00           O 
ATOM   3108  HH  TYR B 509      87.010 104.720  81.670  1.00  0.00           H 
ATOM   3109  CD2 TYR B 509      84.710 104.890  77.980  1.00  0.00           C 
ATOM   3110  HD2 TYR B 509      84.080 105.320  77.210  1.00  0.00           H 
ATOM   3111  CE2 TYR B 509      85.290 105.540  79.060  1.00  0.00           C 
ATOM   3112  HE2 TYR B 509      85.260 106.610  79.190  1.00  0.00           H 
ATOM   3113  C   TYR B 509      81.810 103.300  77.890  1.00  0.00           C 
ATOM   3114  O   TYR B 509      81.640 103.250  79.090  1.00  0.00           O 
ATOM   3115  N   ILE B 510      81.260 104.280  77.240  1.00  0.00           N 
ATOM   3116  HN  ILE B 510      81.370 104.340  76.250  1.00  0.00           H 
ATOM   3117  CA  ILE B 510      80.380 105.270  77.830  1.00  0.00           C 
ATOM   3118  HA  ILE B 510      80.910 105.510  78.740  1.00  0.00           H 
ATOM   3119  CB  ILE B 510      80.170 106.550  77.090  1.00  0.00           C 
ATOM   3120  HB  ILE B 510      79.660 107.230  77.810  1.00  0.00           H 
ATOM   3121  CG2 ILE B 510      81.520 107.230  76.770  1.00  0.00           C 
ATOM   3122 1HG2 ILE B 510      81.440 108.230  76.300  1.00  0.00           H 
ATOM   3123 2HG2 ILE B 510      82.070 107.270  77.740  1.00  0.00           H 
ATOM   3124 3HG2 ILE B 510      82.250 106.640  76.170  1.00  0.00           H 
ATOM   3125  CG1 ILE B 510      79.290 106.420  75.820  1.00  0.00           C 
ATOM   3126 1HG1 ILE B 510      79.860 105.880  75.030  1.00  0.00           H 
ATOM   3127 2HG1 ILE B 510      78.320 105.900  75.970  1.00  0.00           H 
ATOM   3128  CD  ILE B 510      79.060 107.790  75.070  1.00  0.00           C 
ATOM   3129  HD1 ILE B 510      80.000 108.070  74.550  1.00  0.00           H 
ATOM   3130  HD2 ILE B 510      78.180 107.680  74.410  1.00  0.00           H 
ATOM   3131  HD3 ILE B 510      78.920 108.540  75.880  1.00  0.00           H 
ATOM   3132  C   ILE B 510      79.020 104.660  78.350  1.00  0.00           C 
ATOM   3133  O   ILE B 510      78.500 105.130  79.330  1.00  0.00           O 
ATOM   3134  N   ILE B 511      78.470 103.680  77.700  1.00  0.00           N 
ATOM   3135  HN  ILE B 511      78.940 103.420  76.860  1.00  0.00           H 
ATOM   3136  CA  ILE B 511      77.260 102.950  78.220  1.00  0.00           C 
ATOM   3137  HA  ILE B 511      76.500 103.700  78.350  1.00  0.00           H 
ATOM   3138  CB  ILE B 511      76.680 101.980  77.210  1.00  0.00           C 
ATOM   3139  HB  ILE B 511      77.500 101.400  76.730  1.00  0.00           H 
ATOM   3140  CG2 ILE B 511      75.750 100.970  77.840  1.00  0.00           C 
ATOM   3141 1HG2 ILE B 511      75.310 100.340  77.040  1.00  0.00           H 
ATOM   3142 2HG2 ILE B 511      76.290 100.240  78.470  1.00  0.00           H 
ATOM   3143 3HG2 ILE B 511      75.020 101.370  78.570  1.00  0.00           H 
ATOM   3144  CG1 ILE B 511      75.930 102.710  76.140  1.00  0.00           C 
ATOM   3145 1HG1 ILE B 511      75.050 103.130  76.680  1.00  0.00           H 
ATOM   3146 2HG1 ILE B 511      76.440 103.660  75.870  1.00  0.00           H 
ATOM   3147  CD  ILE B 511      75.590 101.900  74.930  1.00  0.00           C 
ATOM   3148  HD1 ILE B 511      75.360 102.610  74.110  1.00  0.00           H 
ATOM   3149  HD2 ILE B 511      76.450 101.250  74.660  1.00  0.00           H 
ATOM   3150  HD3 ILE B 511      74.760 101.180  75.080  1.00  0.00           H 
ATOM   3151  C   ILE B 511      77.570 102.320  79.660  1.00  0.00           C 
ATOM   3152  O   ILE B 511      76.850 102.530  80.660  1.00  0.00           O 
ATOM   3153  N   PHE B 512      78.700 101.640  79.790  1.00  0.00           N 
ATOM   3154  HN  PHE B 512      79.310 101.630  79.000  1.00  0.00           H 
ATOM   3155  CA  PHE B 512      78.990 100.990  81.060  1.00  0.00           C 
ATOM   3156  HA  PHE B 512      78.110 100.900  81.680  1.00  0.00           H 
ATOM   3157  CB  PHE B 512      79.500  99.540  80.800  1.00  0.00           C 
ATOM   3158  HB1 PHE B 512      80.360  99.570  80.100  1.00  0.00           H 
ATOM   3159  HB2 PHE B 512      79.860  99.040  81.720  1.00  0.00           H 
ATOM   3160  CG  PHE B 512      78.400  98.640  80.260  1.00  0.00           C 
ATOM   3161  CD1 PHE B 512      77.340  98.090  81.030  1.00  0.00           C 
ATOM   3162  HD1 PHE B 512      77.220  98.320  82.080  1.00  0.00           H 
ATOM   3163  CE1 PHE B 512      76.490  97.080  80.460  1.00  0.00           C 
ATOM   3164  HE1 PHE B 512      75.710  96.530  80.950  1.00  0.00           H 
ATOM   3165  CZ  PHE B 512      76.560  96.810  79.110  1.00  0.00           C 
ATOM   3166  HZ  PHE B 512      76.010  95.970  78.710  1.00  0.00           H 
ATOM   3167  CD2 PHE B 512      78.510  98.190  78.920  1.00  0.00           C 
ATOM   3168  HD2 PHE B 512      79.300  98.620  78.320  1.00  0.00           H 
ATOM   3169  CE2 PHE B 512      77.600  97.350  78.310  1.00  0.00           C 
ATOM   3170  HE2 PHE B 512      77.500  97.040  77.280  1.00  0.00           H 
ATOM   3171  C   PHE B 512      79.950 101.720  81.910  1.00  0.00           C 
ATOM   3172  O   PHE B 512      80.270 101.280  83.020  1.00  0.00           O 
ATOM   3173  N   GLN B 513      80.440 102.950  81.540  1.00  0.00           N 
ATOM   3174  HN  GLN B 513      80.220 103.240  80.610  1.00  0.00           H 
ATOM   3175  CA  GLN B 513      81.250 103.780  82.450  1.00  0.00           C 
ATOM   3176  HA  GLN B 513      82.120 103.200  82.720  1.00  0.00           H 
ATOM   3177  CB  GLN B 513      81.710 105.090  81.610  1.00  0.00           C 
ATOM   3178  HB1 GLN B 513      82.260 104.580  80.800  1.00  0.00           H 
ATOM   3179  HB2 GLN B 513      80.790 105.490  81.120  1.00  0.00           H 
ATOM   3180  CG  GLN B 513      82.540 106.130  82.290  1.00  0.00           C 
ATOM   3181  HG1 GLN B 513      82.050 106.410  83.250  1.00  0.00           H 
ATOM   3182  HG2 GLN B 513      83.550 105.720  82.520  1.00  0.00           H 
ATOM   3183  CD  GLN B 513      82.720 107.430  81.360  1.00  0.00           C 
ATOM   3184  OE1 GLN B 513      81.840 107.940  80.690  1.00  0.00           O 
ATOM   3185  NE2 GLN B 513      83.920 107.950  81.440  1.00  0.00           N 
ATOM   3186 1HE2 GLN B 513      84.490 107.590  82.180  1.00  0.00           H 
ATOM   3187 2HE2 GLN B 513      84.100 108.650  80.750  1.00  0.00           H 
ATOM   3188  C   GLN B 513      80.500 104.080  83.710  1.00  0.00           C 
ATOM   3189  O   GLN B 513      81.120 104.340  84.760  1.00  0.00           O 
ATOM   3190  N   THR B 514      79.190 104.190  83.810  1.00  0.00           N 
ATOM   3191  HN  THR B 514      78.640 104.030  82.990  1.00  0.00           H 
ATOM   3192  CA  THR B 514      78.390 104.450  85.030  1.00  0.00           C 
ATOM   3193  HA  THR B 514      78.900 105.120  85.710  1.00  0.00           H 
ATOM   3194  CB  THR B 514      77.090 105.250  84.640  1.00  0.00           C 
ATOM   3195  HB  THR B 514      76.360 105.180  85.470  1.00  0.00           H 
ATOM   3196  OG1 THR B 514      76.340 104.730  83.520  1.00  0.00           O 
ATOM   3197  HG1 THR B 514      75.910 103.930  83.850  1.00  0.00           H 
ATOM   3198  CG2 THR B 514      77.370 106.700  84.270  1.00  0.00           C 
ATOM   3199 1HG2 THR B 514      76.450 107.190  83.880  1.00  0.00           H 
ATOM   3200 2HG2 THR B 514      77.870 107.280  85.080  1.00  0.00           H 
ATOM   3201 3HG2 THR B 514      78.140 106.710  83.470  1.00  0.00           H 
ATOM   3202  C   THR B 514      78.000 103.200  85.780  1.00  0.00           C 
ATOM   3203  O   THR B 514      77.440 103.300  86.890  1.00  0.00           O 
ATOM   3204  N   GLU B 515      78.350 102.030  85.230  1.00  0.00           N 
ATOM   3205  HN  GLU B 515      78.860 102.030  84.370  1.00  0.00           H 
ATOM   3206  CA  GLU B 515      78.020 100.760  85.760  1.00  0.00           C 
ATOM   3207  HA  GLU B 515      77.230 100.740  86.500  1.00  0.00           H 
ATOM   3208  CB  GLU B 515      77.440  99.930  84.590  1.00  0.00           C 
ATOM   3209  HB1 GLU B 515      78.230  99.800  83.810  1.00  0.00           H 
ATOM   3210  HB2 GLU B 515      77.210  98.960  85.070  1.00  0.00           H 
ATOM   3211  CG  GLU B 515      76.240 100.520  83.790  1.00  0.00           C 
ATOM   3212  HG1 GLU B 515      76.680 101.200  83.020  1.00  0.00           H 
ATOM   3213  HG2 GLU B 515      75.670  99.660  83.370  1.00  0.00           H 
ATOM   3214  CD  GLU B 515      75.370 101.280  84.640  1.00  0.00           C 
ATOM   3215  OE1 GLU B 515      74.680 100.730  85.530  1.00  0.00           O 
ATOM   3216  OE2 GLU B 515      75.350 102.540  84.530  1.00  0.00           O 
ATOM   3217  C   GLU B 515      79.140  99.990  86.450  1.00  0.00           C 
ATOM   3218  O   GLU B 515      80.350 100.340  86.390  1.00  0.00           O 
ATOM   3219  N   ASP B 516      78.730  98.940  87.220  1.00  0.00           N 
ATOM   3220  HN  ASP B 516      77.780  98.630  87.260  1.00  0.00           H 
ATOM   3221  CA  ASP B 516      79.630  98.200  88.040  1.00  0.00           C 
ATOM   3222  HA  ASP B 516      80.320  98.820  88.590  1.00  0.00           H 
ATOM   3223  CB  ASP B 516      78.850  97.440  89.250  1.00  0.00           C 
ATOM   3224  HB1 ASP B 516      78.180  98.100  89.840  1.00  0.00           H 
ATOM   3225  HB2 ASP B 516      78.270  96.640  88.740  1.00  0.00           H 
ATOM   3226  CG  ASP B 516      79.680  96.790  90.360  1.00  0.00           C 
ATOM   3227  OD1 ASP B 516      80.930  96.900  90.370  1.00  0.00           O 
ATOM   3228  OD2 ASP B 516      79.070  96.210  91.290  1.00  0.00           O 
ATOM   3229  C   ASP B 516      80.500  97.160  87.190  1.00  0.00           C 
ATOM   3230  O   ASP B 516      79.910  96.220  86.590  1.00  0.00           O 
ATOM   3231  N   PRO B 517      81.860  97.240  87.130  1.00  0.00           N 
ATOM   3232  CD  PRO B 517      82.690  98.460  87.540  1.00  0.00           C 
ATOM   3233  HD1 PRO B 517      82.620  98.610  88.640  1.00  0.00           H 
ATOM   3234  HD2 PRO B 517      82.450  99.420  87.040  1.00  0.00           H 
ATOM   3235  CA  PRO B 517      82.670  96.380  86.200  1.00  0.00           C 
ATOM   3236  HA  PRO B 517      82.120  96.310  85.280  1.00  0.00           H 
ATOM   3237  CB  PRO B 517      84.020  97.200  86.050  1.00  0.00           C 
ATOM   3238  HB1 PRO B 517      84.920  96.580  85.850  1.00  0.00           H 
ATOM   3239  HB2 PRO B 517      83.900  97.810  85.130  1.00  0.00           H 
ATOM   3240  CG  PRO B 517      84.120  98.050  87.320  1.00  0.00           C 
ATOM   3241  HG1 PRO B 517      84.420  97.480  88.220  1.00  0.00           H 
ATOM   3242  HG2 PRO B 517      84.740  98.970  87.240  1.00  0.00           H 
ATOM   3243  C   PRO B 517      82.990  95.010  86.700  1.00  0.00           C 
ATOM   3244  O   PRO B 517      83.460  94.210  85.970  1.00  0.00           O 
ATOM   3245  N   GLU B 518      82.710  94.710  87.980  1.00  0.00           N 
ATOM   3246  HN  GLU B 518      82.520  95.420  88.650  1.00  0.00           H 
ATOM   3247  CA  GLU B 518      82.780  93.370  88.450  1.00  0.00           C 
ATOM   3248  HA  GLU B 518      83.590  92.770  88.060  1.00  0.00           H 
ATOM   3249  CB  GLU B 518      83.050  93.210  90.050  1.00  0.00           C 
ATOM   3250  HB1 GLU B 518      82.380  93.940  90.540  1.00  0.00           H 
ATOM   3251  HB2 GLU B 518      82.600  92.220  90.270  1.00  0.00           H 
ATOM   3252  CG  GLU B 518      84.490  93.350  90.440  1.00  0.00           C 
ATOM   3253  HG1 GLU B 518      84.670  92.820  91.400  1.00  0.00           H 
ATOM   3254  HG2 GLU B 518      85.150  92.860  89.700  1.00  0.00           H 
ATOM   3255  CD  GLU B 518      84.980  94.750  90.630  1.00  0.00           C 
ATOM   3256  OE1 GLU B 518      85.690  95.320  89.790  1.00  0.00           O 
ATOM   3257  OE2 GLU B 518      84.570  95.250  91.750  1.00  0.00           O 
ATOM   3258  C   GLU B 518      81.530  92.530  88.080  1.00  0.00           C 
ATOM   3259  O   GLU B 518      81.640  91.330  88.230  1.00  0.00           O 
ATOM   3260  N   GLU B 519      80.380  93.190  87.800  1.00  0.00           N 
ATOM   3261  HN  GLU B 519      80.270  94.180  87.810  1.00  0.00           H 
ATOM   3262  CA  GLU B 519      79.240  92.530  87.270  1.00  0.00           C 
ATOM   3263  HA  GLU B 519      79.080  91.570  87.740  1.00  0.00           H 
ATOM   3264  CB  GLU B 519      77.990  93.450  87.580  1.00  0.00           C 
ATOM   3265  HB1 GLU B 519      78.240  94.400  87.050  1.00  0.00           H 
ATOM   3266  HB2 GLU B 519      77.120  93.030  87.030  1.00  0.00           H 
ATOM   3267  CG  GLU B 519      77.560  93.670  89.080  1.00  0.00           C 
ATOM   3268  HG1 GLU B 519      78.430  94.150  89.580  1.00  0.00           H 
ATOM   3269  HG2 GLU B 519      76.650  94.290  89.220  1.00  0.00           H 
ATOM   3270  CD  GLU B 519      77.220  92.360  89.840  1.00  0.00           C 
ATOM   3271  OE1 GLU B 519      76.300  91.570  89.440  1.00  0.00           O 
ATOM   3272  OE2 GLU B 519      77.930  92.100  90.830  1.00  0.00           O 
ATOM   3273  C   GLU B 519      79.170  92.320  85.720  1.00  0.00           C 
ATOM   3274  O   GLU B 519      78.770  91.270  85.200  1.00  0.00           O 
ATOM   3275  N   LEU B 520      79.870  93.170  84.970  1.00  0.00           N 
ATOM   3276  HN  LEU B 520      80.290  93.910  85.480  1.00  0.00           H 
ATOM   3277  CA  LEU B 520      80.060  93.040  83.550  1.00  0.00           C 
ATOM   3278  HA  LEU B 520      80.110  91.980  83.340  1.00  0.00           H 
ATOM   3279  CB  LEU B 520      78.880  93.670  82.770  1.00  0.00           C 
ATOM   3280  HB1 LEU B 520      77.920  93.180  83.040  1.00  0.00           H 
ATOM   3281  HB2 LEU B 520      78.870  94.710  83.150  1.00  0.00           H 
ATOM   3282  CG  LEU B 520      78.810  93.590  81.220  1.00  0.00           C 
ATOM   3283  HG  LEU B 520      79.260  92.620  80.920  1.00  0.00           H 
ATOM   3284  CD1 LEU B 520      77.450  93.420  80.770  1.00  0.00           C 
ATOM   3285 1HD1 LEU B 520      76.880  92.540  81.140  1.00  0.00           H 
ATOM   3286 2HD1 LEU B 520      76.890  94.370  80.930  1.00  0.00           H 
ATOM   3287 3HD1 LEU B 520      77.400  93.370  79.660  1.00  0.00           H 
ATOM   3288  CD2 LEU B 520      79.470  94.840  80.500  1.00  0.00           C 
ATOM   3289 1HD2 LEU B 520      79.090  95.660  81.150  1.00  0.00           H 
ATOM   3290 2HD2 LEU B 520      80.560  94.690  80.680  1.00  0.00           H 
ATOM   3291 3HD2 LEU B 520      79.230  94.960  79.420  1.00  0.00           H 
ATOM   3292  C   LEU B 520      81.440  93.620  83.250  1.00  0.00           C 
ATOM   3293  O   LEU B 520      81.570  94.860  83.350  1.00  0.00           O 
ATOM   3294  N   GLY B 521      82.510  92.810  82.980  1.00  0.00           N 
ATOM   3295  HN  GLY B 521      82.290  91.840  82.950  1.00  0.00           H 
ATOM   3296  CA  GLY B 521      83.900  93.320  82.910  1.00  0.00           C 
ATOM   3297  HA1 GLY B 521      84.000  94.120  83.630  1.00  0.00           H 
ATOM   3298  HA2 GLY B 521      84.470  92.410  83.050  1.00  0.00           H 
ATOM   3299  C   GLY B 521      84.340  93.910  81.570  1.00  0.00           C 
ATOM   3300  O   GLY B 521      85.370  94.580  81.480  1.00  0.00           O 
ATOM   3301  N   HSD B 522      83.550  93.730  80.470  1.00  0.00           N 
ATOM   3302  HN  HSD B 522      82.650  93.320  80.570  1.00  0.00           H 
ATOM   3303  CA  HSD B 522      84.080  93.890  79.130  1.00  0.00           C 
ATOM   3304  HA  HSD B 522      84.990  93.310  79.070  1.00  0.00           H 
ATOM   3305  CB  HSD B 522      83.020  93.310  78.200  1.00  0.00           C 
ATOM   3306  HB1 HSD B 522      82.170  94.020  78.190  1.00  0.00           H 
ATOM   3307  HB2 HSD B 522      83.360  93.220  77.150  1.00  0.00           H 
ATOM   3308  ND1 HSD B 522      82.800  90.710  77.640  1.00  0.00           N 
ATOM   3309  HD1 HSD B 522      83.620  90.730  77.070  1.00  0.00           H 
ATOM   3310  CG  HSD B 522      82.560  91.780  78.480  1.00  0.00           C 
ATOM   3311  CE1 HSD B 522      82.300  89.570  78.210  1.00  0.00           C 
ATOM   3312  HE1 HSD B 522      82.140  88.590  77.760  1.00  0.00           H 
ATOM   3313  NE2 HSD B 522      81.690  89.840  79.340  1.00  0.00           N 
ATOM   3314  CD2 HSD B 522      81.910  91.200  79.520  1.00  0.00           C 
ATOM   3315  HD2 HSD B 522      81.490  91.810  80.320  1.00  0.00           H 
ATOM   3316  C   HSD B 522      84.530  95.220  78.660  1.00  0.00           C 
ATOM   3317  O   HSD B 522      85.140  95.220  77.590  1.00  0.00           O 
ATOM   3318  N   PHE B 523      84.300  96.350  79.310  1.00  0.00           N 
ATOM   3319  HN  PHE B 523      83.960  96.170  80.230  1.00  0.00           H 
ATOM   3320  CA  PHE B 523      84.550  97.710  78.930  1.00  0.00           C 
ATOM   3321  HA  PHE B 523      85.330  97.720  78.190  1.00  0.00           H 
ATOM   3322  CB  PHE B 523      83.350  98.430  78.150  1.00  0.00           C 
ATOM   3323  HB1 PHE B 523      82.740  98.960  78.910  1.00  0.00           H 
ATOM   3324  HB2 PHE B 523      83.700  99.290  77.530  1.00  0.00           H 
ATOM   3325  CG  PHE B 523      82.540  97.550  77.360  1.00  0.00           C 
ATOM   3326  CD1 PHE B 523      82.870  97.210  76.000  1.00  0.00           C 
ATOM   3327  HD1 PHE B 523      83.800  97.670  75.710  1.00  0.00           H 
ATOM   3328  CE1 PHE B 523      82.190  96.250  75.280  1.00  0.00           C 
ATOM   3329  HE1 PHE B 523      82.470  95.970  74.270  1.00  0.00           H 
ATOM   3330  CZ  PHE B 523      81.040  95.690  75.860  1.00  0.00           C 
ATOM   3331  HZ  PHE B 523      80.470  95.050  75.190  1.00  0.00           H 
ATOM   3332  CD2 PHE B 523      81.480  96.830  77.950  1.00  0.00           C 
ATOM   3333  HD2 PHE B 523      81.240  96.920  79.000  1.00  0.00           H 
ATOM   3334  CE2 PHE B 523      80.650  95.970  77.170  1.00  0.00           C 
ATOM   3335  HE2 PHE B 523      79.720  95.570  77.560  1.00  0.00           H 
ATOM   3336  C   PHE B 523      85.050  98.490  80.170  1.00  0.00           C 
ATOM   3337  O   PHE B 523      84.770  99.660  80.370  1.00  0.00           O 
ATOM   3338  N   TYR B 524      85.880  97.850  81.070  1.00  0.00           N 
ATOM   3339  HN  TYR B 524      86.100  96.890  80.950  1.00  0.00           H 
ATOM   3340  CA  TYR B 524      86.290  98.480  82.360  1.00  0.00           C 
ATOM   3341  HA  TYR B 524      85.380  98.880  82.770  1.00  0.00           H 
ATOM   3342  CB  TYR B 524      86.930  97.520  83.360  1.00  0.00           C 
ATOM   3343  HB1 TYR B 524      87.020  97.980  84.370  1.00  0.00           H 
ATOM   3344  HB2 TYR B 524      86.200  96.720  83.580  1.00  0.00           H 
ATOM   3345  CG  TYR B 524      88.210  96.930  82.890  1.00  0.00           C 
ATOM   3346  CD1 TYR B 524      88.340  95.520  82.480  1.00  0.00           C 
ATOM   3347  HD1 TYR B 524      87.380  95.020  82.460  1.00  0.00           H 
ATOM   3348  CE1 TYR B 524      89.560  94.960  82.250  1.00  0.00           C 
ATOM   3349  HE1 TYR B 524      89.520  93.900  82.070  1.00  0.00           H 
ATOM   3350  CZ  TYR B 524      90.710  95.670  82.480  1.00  0.00           C 
ATOM   3351  OH  TYR B 524      91.930  95.040  82.290  1.00  0.00           O 
ATOM   3352  HH  TYR B 524      92.530  95.680  81.910  1.00  0.00           H 
ATOM   3353  CD2 TYR B 524      89.370  97.660  83.150  1.00  0.00           C 
ATOM   3354  HD2 TYR B 524      89.250  98.720  83.340  1.00  0.00           H 
ATOM   3355  CE2 TYR B 524      90.610  97.000  82.960  1.00  0.00           C 
ATOM   3356  HE2 TYR B 524      91.540  97.550  83.060  1.00  0.00           H 
ATOM   3357  C   TYR B 524      87.100  99.730  82.090  1.00  0.00           C 
ATOM   3358  O   TYR B 524      87.110 100.740  82.780  1.00  0.00           O 
ATOM   3359  N   ASP B 525      87.910  99.670  81.030  1.00  0.00           N 
ATOM   3360  HN  ASP B 525      87.840  98.900  80.400  1.00  0.00           H 
ATOM   3361  CA  ASP B 525      88.680 100.750  80.540  1.00  0.00           C 
ATOM   3362  HA  ASP B 525      88.050 101.590  80.800  1.00  0.00           H 
ATOM   3363  CB  ASP B 525      90.130 100.790  81.170  1.00  0.00           C 
ATOM   3364  HB1 ASP B 525      90.630 101.700  80.790  1.00  0.00           H 
ATOM   3365  HB2 ASP B 525      90.080 100.640  82.270  1.00  0.00           H 
ATOM   3366  CG  ASP B 525      90.960  99.630  80.690  1.00  0.00           C 
ATOM   3367  OD1 ASP B 525      90.610  98.720  79.890  1.00  0.00           O 
ATOM   3368  OD2 ASP B 525      92.100  99.630  81.170  1.00  0.00           O 
ATOM   3369  C   ASP B 525      88.530 100.800  79.020  1.00  0.00           C 
ATOM   3370  O   ASP B 525      88.060  99.860  78.420  1.00  0.00           O 
ATOM   3371  N   TYR B 526      88.980 101.930  78.430  1.00  0.00           N 
ATOM   3372  HN  TYR B 526      89.100 102.720  79.030  1.00  0.00           H 
ATOM   3373  CA  TYR B 526      89.060 102.190  77.020  1.00  0.00           C 
ATOM   3374  HA  TYR B 526      88.110 101.960  76.570  1.00  0.00           H 
ATOM   3375  CB  TYR B 526      89.420 103.690  76.820  1.00  0.00           C 
ATOM   3376  HB1 TYR B 526      88.650 104.200  77.450  1.00  0.00           H 
ATOM   3377  HB2 TYR B 526      90.440 104.060  77.050  1.00  0.00           H 
ATOM   3378  CG  TYR B 526      89.110 104.090  75.410  1.00  0.00           C 
ATOM   3379  CD1 TYR B 526      87.810 104.060  74.910  1.00  0.00           C 
ATOM   3380  HD1 TYR B 526      87.020 103.830  75.610  1.00  0.00           H 
ATOM   3381  CE1 TYR B 526      87.490 104.530  73.670  1.00  0.00           C 
ATOM   3382  HE1 TYR B 526      86.480 104.530  73.290  1.00  0.00           H 
ATOM   3383  CZ  TYR B 526      88.510 105.000  72.850  1.00  0.00           C 
ATOM   3384  OH  TYR B 526      88.150 105.290  71.490  1.00  0.00           O 
ATOM   3385  HH  TYR B 526      87.200 105.280  71.600  1.00  0.00           H 
ATOM   3386  CD2 TYR B 526      90.170 104.400  74.530  1.00  0.00           C 
ATOM   3387  HD2 TYR B 526      91.220 104.340  74.790  1.00  0.00           H 
ATOM   3388  CE2 TYR B 526      89.860 104.850  73.250  1.00  0.00           C 
ATOM   3389  HE2 TYR B 526      90.570 105.130  72.490  1.00  0.00           H 
ATOM   3390  C   TYR B 526      90.040 101.230  76.270  1.00  0.00           C 
ATOM   3391  O   TYR B 526      89.820 100.700  75.120  1.00  0.00           O 
ATOM   3392  N   PRO B 527      91.170 100.800  76.780  1.00  0.00           N 
ATOM   3393  CD  PRO B 527      91.940 101.450  77.820  1.00  0.00           C 
ATOM   3394  HD1 PRO B 527      91.740 101.000  78.810  1.00  0.00           H 
ATOM   3395  HD2 PRO B 527      91.910 102.560  77.860  1.00  0.00           H 
ATOM   3396  CA  PRO B 527      92.030  99.830  76.100  1.00  0.00           C 
ATOM   3397  HA  PRO B 527      92.060  99.930  75.020  1.00  0.00           H 
ATOM   3398  CB  PRO B 527      93.410  99.920  76.860  1.00  0.00           C 
ATOM   3399  HB1 PRO B 527      93.480  99.150  77.650  1.00  0.00           H 
ATOM   3400  HB2 PRO B 527      94.240  99.630  76.180  1.00  0.00           H 
ATOM   3401  CG  PRO B 527      93.400 101.300  77.450  1.00  0.00           C 
ATOM   3402  HG1 PRO B 527      94.060 101.380  78.340  1.00  0.00           H 
ATOM   3403  HG2 PRO B 527      93.780 102.090  76.760  1.00  0.00           H 
ATOM   3404  C   PRO B 527      91.380  98.490  76.140  1.00  0.00           C 
ATOM   3405  O   PRO B 527      91.350  97.880  75.070  1.00  0.00           O 
ATOM   3406  N   MET B 528      90.820  97.940  77.280  1.00  0.00           N 
ATOM   3407  HN  MET B 528      90.880  98.360  78.180  1.00  0.00           H 
ATOM   3408  CA  MET B 528      90.130  96.650  77.060  1.00  0.00           C 
ATOM   3409  HA  MET B 528      90.720  95.950  76.480  1.00  0.00           H 
ATOM   3410  CB  MET B 528      89.710  96.050  78.380  1.00  0.00           C 
ATOM   3411  HB1 MET B 528      90.560  96.130  79.090  1.00  0.00           H 
ATOM   3412  HB2 MET B 528      88.890  96.550  78.930  1.00  0.00           H 
ATOM   3413  CG  MET B 528      89.310  94.560  78.320  1.00  0.00           C 
ATOM   3414  HG1 MET B 528      88.860  94.250  79.290  1.00  0.00           H 
ATOM   3415  HG2 MET B 528      88.390  94.580  77.700  1.00  0.00           H 
ATOM   3416  SD  MET B 528      90.550  93.320  77.710  1.00  0.00           S 
ATOM   3417  CE  MET B 528      91.810  93.830  78.920  1.00  0.00           C 
ATOM   3418  HE1 MET B 528      92.630  93.110  79.150  1.00  0.00           H 
ATOM   3419  HE2 MET B 528      92.380  94.750  78.670  1.00  0.00           H 
ATOM   3420  HE3 MET B 528      91.160  94.000  79.800  1.00  0.00           H 
ATOM   3421  C   MET B 528      88.770  96.850  76.240  1.00  0.00           C 
ATOM   3422  O   MET B 528      88.390  95.900  75.600  1.00  0.00           O 
ATOM   3423  N   ALA B 529      88.090  97.990  76.250  1.00  0.00           N 
ATOM   3424  HN  ALA B 529      88.470  98.680  76.860  1.00  0.00           H 
ATOM   3425  CA  ALA B 529      86.950  98.350  75.490  1.00  0.00           C 
ATOM   3426  HA  ALA B 529      86.200  97.610  75.750  1.00  0.00           H 
ATOM   3427  CB  ALA B 529      86.250  99.690  75.820  1.00  0.00           C 
ATOM   3428  HB1 ALA B 529      85.260  99.750  75.330  1.00  0.00           H 
ATOM   3429  HB2 ALA B 529      85.980  99.680  76.900  1.00  0.00           H 
ATOM   3430  HB3 ALA B 529      86.800 100.630  75.610  1.00  0.00           H 
ATOM   3431  C   ALA B 529      87.170  98.130  74.030  1.00  0.00           C 
ATOM   3432  O   ALA B 529      86.310  97.500  73.280  1.00  0.00           O 
ATOM   3433  N   LEU B 530      88.330  98.600  73.480  1.00  0.00           N 
ATOM   3434  HN  LEU B 530      88.970  99.080  74.070  1.00  0.00           H 
ATOM   3435  CA  LEU B 530      88.810  98.300  72.090  1.00  0.00           C 
ATOM   3436  HA  LEU B 530      88.020  98.590  71.420  1.00  0.00           H 
ATOM   3437  CB  LEU B 530      90.090  99.080  71.770  1.00  0.00           C 
ATOM   3438  HB1 LEU B 530      90.650  99.250  72.710  1.00  0.00           H 
ATOM   3439  HB2 LEU B 530      90.850  98.500  71.200  1.00  0.00           H 
ATOM   3440  CG  LEU B 530      90.000 100.500  71.130  1.00  0.00           C 
ATOM   3441  HG  LEU B 530      89.490 100.260  70.170  1.00  0.00           H 
ATOM   3442  CD1 LEU B 530      89.120 101.490  71.800  1.00  0.00           C 
ATOM   3443 1HD1 LEU B 530      88.110 101.160  72.140  1.00  0.00           H 
ATOM   3444 2HD1 LEU B 530      89.610 101.890  72.710  1.00  0.00           H 
ATOM   3445 3HD1 LEU B 530      88.970 102.480  71.320  1.00  0.00           H 
ATOM   3446  CD2 LEU B 530      91.470 101.050  70.810  1.00  0.00           C 
ATOM   3447 1HD2 LEU B 530      91.370 102.050  70.330  1.00  0.00           H 
ATOM   3448 2HD2 LEU B 530      92.010 101.080  71.780  1.00  0.00           H 
ATOM   3449 3HD2 LEU B 530      91.950 100.290  70.160  1.00  0.00           H 
ATOM   3450  C   LEU B 530      89.080  96.880  71.840  1.00  0.00           C 
ATOM   3451  O   LEU B 530      88.620  96.380  70.800  1.00  0.00           O 
ATOM   3452  N   PHE B 531      89.740  96.190  72.800  1.00  0.00           N 
ATOM   3453  HN  PHE B 531      90.000  96.710  73.610  1.00  0.00           H 
ATOM   3454  CA  PHE B 531      90.080  94.870  72.620  1.00  0.00           C 
ATOM   3455  HA  PHE B 531      90.550  94.780  71.650  1.00  0.00           H 
ATOM   3456  CB  PHE B 531      91.140  94.360  73.630  1.00  0.00           C 
ATOM   3457  HB1 PHE B 531      92.080  94.950  73.540  1.00  0.00           H 
ATOM   3458  HB2 PHE B 531      90.730  94.570  74.640  1.00  0.00           H 
ATOM   3459  CG  PHE B 531      91.400  92.970  73.490  1.00  0.00           C 
ATOM   3460  CD1 PHE B 531      92.270  92.520  72.450  1.00  0.00           C 
ATOM   3461  HD1 PHE B 531      92.530  93.190  71.650  1.00  0.00           H 
ATOM   3462  CE1 PHE B 531      92.710  91.220  72.400  1.00  0.00           C 
ATOM   3463  HE1 PHE B 531      93.290  90.890  71.550  1.00  0.00           H 
ATOM   3464  CZ  PHE B 531      92.370  90.300  73.400  1.00  0.00           C 
ATOM   3465  HZ  PHE B 531      92.780  89.300  73.430  1.00  0.00           H 
ATOM   3466  CD2 PHE B 531      90.980  92.020  74.480  1.00  0.00           C 
ATOM   3467  HD2 PHE B 531      90.270  92.300  75.240  1.00  0.00           H 
ATOM   3468  CE2 PHE B 531      91.530  90.690  74.400  1.00  0.00           C 
ATOM   3469  HE2 PHE B 531      91.130  89.960  75.090  1.00  0.00           H 
ATOM   3470  C   PHE B 531      88.790  94.010  72.570  1.00  0.00           C 
ATOM   3471  O   PHE B 531      88.590  93.270  71.620  1.00  0.00           O 
ATOM   3472  N   SER B 532      87.860  94.140  73.550  1.00  0.00           N 
ATOM   3473  HN  SER B 532      88.170  94.570  74.390  1.00  0.00           H 
ATOM   3474  CA  SER B 532      86.710  93.240  73.650  1.00  0.00           C 
ATOM   3475  HA  SER B 532      87.040  92.280  73.280  1.00  0.00           H 
ATOM   3476  CB  SER B 532      86.170  92.930  75.050  1.00  0.00           C 
ATOM   3477  HB1 SER B 532      86.190  93.870  75.640  1.00  0.00           H 
ATOM   3478  HB2 SER B 532      85.200  92.410  75.160  1.00  0.00           H 
ATOM   3479  OG  SER B 532      87.000  92.080  75.770  1.00  0.00           O 
ATOM   3480  HG1 SER B 532      87.250  91.300  75.270  1.00  0.00           H 
ATOM   3481  C   SER B 532      85.660  93.540  72.660  1.00  0.00           C 
ATOM   3482  O   SER B 532      84.870  92.710  72.230  1.00  0.00           O 
ATOM   3483  N   THR B 533      85.610  94.780  72.110  1.00  0.00           N 
ATOM   3484  HN  THR B 533      86.280  95.370  72.550  1.00  0.00           H 
ATOM   3485  CA  THR B 533      84.830  95.240  70.930  1.00  0.00           C 
ATOM   3486  HA  THR B 533      83.830  94.840  71.010  1.00  0.00           H 
ATOM   3487  CB  THR B 533      84.720  96.760  70.610  1.00  0.00           C 
ATOM   3488  HB  THR B 533      85.710  97.220  70.410  1.00  0.00           H 
ATOM   3489  OG1 THR B 533      84.210  97.460  71.720  1.00  0.00           O 
ATOM   3490  HG1 THR B 533      84.850  97.490  72.440  1.00  0.00           H 
ATOM   3491  CG2 THR B 533      83.820  97.200  69.420  1.00  0.00           C 
ATOM   3492 1HG2 THR B 533      83.550  98.280  69.410  1.00  0.00           H 
ATOM   3493 2HG2 THR B 533      84.270  96.870  68.460  1.00  0.00           H 
ATOM   3494 3HG2 THR B 533      82.920  96.570  69.590  1.00  0.00           H 
ATOM   3495  C   THR B 533      85.340  94.530  69.680  1.00  0.00           C 
ATOM   3496  O   THR B 533      84.550  93.990  68.890  1.00  0.00           O 
ATOM   3497  N   PHE B 534      86.660  94.400  69.560  1.00  0.00           N 
ATOM   3498  HN  PHE B 534      87.280  94.820  70.220  1.00  0.00           H 
ATOM   3499  CA  PHE B 534      87.370  93.610  68.520  1.00  0.00           C 
ATOM   3500  HA  PHE B 534      86.990  93.830  67.530  1.00  0.00           H 
ATOM   3501  CB  PHE B 534      88.930  93.930  68.500  1.00  0.00           C 
ATOM   3502  HB1 PHE B 534      89.110  94.980  68.170  1.00  0.00           H 
ATOM   3503  HB2 PHE B 534      89.300  93.840  69.540  1.00  0.00           H 
ATOM   3504  CG  PHE B 534      89.730  92.940  67.590  1.00  0.00           C 
ATOM   3505  CD1 PHE B 534      90.090  93.270  66.270  1.00  0.00           C 
ATOM   3506  HD1 PHE B 534      89.630  94.120  65.790  1.00  0.00           H 
ATOM   3507  CE1 PHE B 534      91.070  92.460  65.680  1.00  0.00           C 
ATOM   3508  HE1 PHE B 534      91.410  92.720  64.690  1.00  0.00           H 
ATOM   3509  CZ  PHE B 534      91.620  91.370  66.350  1.00  0.00           C 
ATOM   3510  HZ  PHE B 534      92.390  90.760  65.900  1.00  0.00           H 
ATOM   3511  CD2 PHE B 534      90.320  91.860  68.290  1.00  0.00           C 
ATOM   3512  HD2 PHE B 534      90.000  91.680  69.300  1.00  0.00           H 
ATOM   3513  CE2 PHE B 534      91.240  91.050  67.620  1.00  0.00           C 
ATOM   3514  HE2 PHE B 534      91.500  90.090  68.030  1.00  0.00           H 
ATOM   3515  C   PHE B 534      87.110  92.090  68.600  1.00  0.00           C 
ATOM   3516  O   PHE B 534      86.780  91.440  67.630  1.00  0.00           O 
ATOM   3517  N   GLU B 535      87.140  91.500  69.850  1.00  0.00           N 
ATOM   3518  HN  GLU B 535      87.490  91.950  70.670  1.00  0.00           H 
ATOM   3519  CA  GLU B 535      86.670  90.220  70.050  1.00  0.00           C 
ATOM   3520  HA  GLU B 535      87.210  89.540  69.410  1.00  0.00           H 
ATOM   3521  CB  GLU B 535      86.880  89.830  71.550  1.00  0.00           C 
ATOM   3522  HB1 GLU B 535      86.400  90.630  72.140  1.00  0.00           H 
ATOM   3523  HB2 GLU B 535      86.310  88.930  71.860  1.00  0.00           H 
ATOM   3524  CG  GLU B 535      88.420  89.650  71.820  1.00  0.00           C 
ATOM   3525  HG1 GLU B 535      88.920  88.840  71.250  1.00  0.00           H 
ATOM   3526  HG2 GLU B 535      88.990  90.600  71.720  1.00  0.00           H 
ATOM   3527  CD  GLU B 535      88.580  89.420  73.340  1.00  0.00           C 
ATOM   3528  OE1 GLU B 535      88.090  90.270  74.130  1.00  0.00           O 
ATOM   3529  OE2 GLU B 535      89.250  88.360  73.630  1.00  0.00           O 
ATOM   3530  C   GLU B 535      85.230  89.920  69.700  1.00  0.00           C 
ATOM   3531  O   GLU B 535      84.930  88.870  69.100  1.00  0.00           O 
ATOM   3532  N   LEU B 536      84.310  90.860  70.070  1.00  0.00           N 
ATOM   3533  HN  LEU B 536      84.560  91.690  70.560  1.00  0.00           H 
ATOM   3534  CA  LEU B 536      82.940  90.770  69.660  1.00  0.00           C 
ATOM   3535  HA  LEU B 536      82.620  89.760  69.850  1.00  0.00           H 
ATOM   3536  CB  LEU B 536      82.030  91.760  70.490  1.00  0.00           C 
ATOM   3537  HB1 LEU B 536      82.380  92.800  70.340  1.00  0.00           H 
ATOM   3538  HB2 LEU B 536      80.990  91.700  70.110  1.00  0.00           H 
ATOM   3539  CG  LEU B 536      81.960  91.420  72.050  1.00  0.00           C 
ATOM   3540  HG  LEU B 536      83.000  91.270  72.410  1.00  0.00           H 
ATOM   3541  CD1 LEU B 536      81.380  92.590  72.760  1.00  0.00           C 
ATOM   3542 1HD1 LEU B 536      81.380  92.530  73.870  1.00  0.00           H 
ATOM   3543 2HD1 LEU B 536      82.060  93.460  72.590  1.00  0.00           H 
ATOM   3544 3HD1 LEU B 536      80.330  92.760  72.440  1.00  0.00           H 
ATOM   3545  CD2 LEU B 536      81.210  90.130  72.260  1.00  0.00           C 
ATOM   3546 1HD2 LEU B 536      81.240  89.860  73.340  1.00  0.00           H 
ATOM   3547 2HD2 LEU B 536      80.160  90.310  71.940  1.00  0.00           H 
ATOM   3548 3HD2 LEU B 536      81.620  89.290  71.670  1.00  0.00           H 
ATOM   3549  C   LEU B 536      82.650  90.900  68.200  1.00  0.00           C 
ATOM   3550  O   LEU B 536      81.850  90.080  67.670  1.00  0.00           O 
ATOM   3551  N   PHE B 537      83.390  91.720  67.460  1.00  0.00           N 
ATOM   3552  HN  PHE B 537      84.130  92.210  67.910  1.00  0.00           H 
ATOM   3553  CA  PHE B 537      83.320  92.030  66.020  1.00  0.00           C 
ATOM   3554  HA  PHE B 537      82.340  92.390  65.750  1.00  0.00           H 
ATOM   3555  CB  PHE B 537      84.250  93.250  65.670  1.00  0.00           C 
ATOM   3556  HB1 PHE B 537      83.970  94.210  66.140  1.00  0.00           H 
ATOM   3557  HB2 PHE B 537      85.340  93.040  65.790  1.00  0.00           H 
ATOM   3558  CG  PHE B 537      84.160  93.600  64.230  1.00  0.00           C 
ATOM   3559  CD1 PHE B 537      83.370  94.660  63.800  1.00  0.00           C 
ATOM   3560  HD1 PHE B 537      82.750  95.180  64.520  1.00  0.00           H 
ATOM   3561  CE1 PHE B 537      83.250  95.040  62.410  1.00  0.00           C 
ATOM   3562  HE1 PHE B 537      82.540  95.770  62.050  1.00  0.00           H 
ATOM   3563  CZ  PHE B 537      84.100  94.460  61.490  1.00  0.00           C 
ATOM   3564  HZ  PHE B 537      83.940  94.740  60.460  1.00  0.00           H 
ATOM   3565  CD2 PHE B 537      84.960  93.020  63.230  1.00  0.00           C 
ATOM   3566  HD2 PHE B 537      85.600  92.200  63.520  1.00  0.00           H 
ATOM   3567  CE2 PHE B 537      84.940  93.440  61.950  1.00  0.00           C 
ATOM   3568  HE2 PHE B 537      85.640  93.020  61.240  1.00  0.00           H 
ATOM   3569  C   PHE B 537      83.560  90.700  65.150  1.00  0.00           C 
ATOM   3570  O   PHE B 537      82.910  90.400  64.130  1.00  0.00           O 
ATOM   3571  N   LEU B 538      84.530  89.880  65.540  1.00  0.00           N 
ATOM   3572  HN  LEU B 538      85.020  90.030  66.390  1.00  0.00           H 
ATOM   3573  CA  LEU B 538      84.880  88.590  64.930  1.00  0.00           C 
ATOM   3574  HA  LEU B 538      84.600  88.610  63.890  1.00  0.00           H 
ATOM   3575  CB  LEU B 538      86.460  88.470  64.980  1.00  0.00           C 
ATOM   3576  HB1 LEU B 538      86.770  88.360  66.040  1.00  0.00           H 
ATOM   3577  HB2 LEU B 538      86.660  87.470  64.540  1.00  0.00           H 
ATOM   3578  CG  LEU B 538      87.130  89.720  64.400  1.00  0.00           C 
ATOM   3579  HG  LEU B 538      86.660  90.620  64.850  1.00  0.00           H 
ATOM   3580  CD1 LEU B 538      88.610  89.690  64.770  1.00  0.00           C 
ATOM   3581 1HD1 LEU B 538      89.220  90.420  64.200  1.00  0.00           H 
ATOM   3582 2HD1 LEU B 538      88.750  89.920  65.850  1.00  0.00           H 
ATOM   3583 3HD1 LEU B 538      89.040  88.670  64.660  1.00  0.00           H 
ATOM   3584  CD2 LEU B 538      86.860  89.690  62.910  1.00  0.00           C 
ATOM   3585 1HD2 LEU B 538      87.400  90.550  62.460  1.00  0.00           H 
ATOM   3586 2HD2 LEU B 538      87.120  88.710  62.470  1.00  0.00           H 
ATOM   3587 3HD2 LEU B 538      85.810  89.900  62.630  1.00  0.00           H 
ATOM   3588  C   LEU B 538      84.180  87.370  65.660  1.00  0.00           C 
ATOM   3589  O   LEU B 538      84.380  86.210  65.430  1.00  0.00           O 
ATOM   3590  N   THR B 539      83.240  87.690  66.610  1.00  0.00           N 
ATOM   3591  HN  THR B 539      82.910  88.620  66.730  1.00  0.00           H 
ATOM   3592  CA  THR B 539      82.560  86.670  67.420  1.00  0.00           C 
ATOM   3593  HA  THR B 539      82.130  87.180  68.270  1.00  0.00           H 
ATOM   3594  CB  THR B 539      81.350  86.170  66.590  1.00  0.00           C 
ATOM   3595  HB  THR B 539      80.890  85.250  67.010  1.00  0.00           H 
ATOM   3596  OG1 THR B 539      81.710  85.840  65.240  1.00  0.00           O 
ATOM   3597  HG1 THR B 539      82.670  85.800  65.260  1.00  0.00           H 
ATOM   3598  CG2 THR B 539      80.300  87.190  66.460  1.00  0.00           C 
ATOM   3599 1HG2 THR B 539      79.520  86.920  65.720  1.00  0.00           H 
ATOM   3600 2HG2 THR B 539      79.960  87.550  67.450  1.00  0.00           H 
ATOM   3601 3HG2 THR B 539      80.680  88.160  66.060  1.00  0.00           H 
ATOM   3602  C   THR B 539      83.340  85.570  68.020  1.00  0.00           C 
ATOM   3603  O   THR B 539      83.190  84.370  67.760  1.00  0.00           O 
ATOM   3604  N   ILE B 540      84.430  85.930  68.750  1.00  0.00           N 
ATOM   3605  HN  ILE B 540      84.630  86.900  68.880  1.00  0.00           H 
ATOM   3606  CA  ILE B 540      85.350  84.940  69.310  1.00  0.00           C 
ATOM   3607  HA  ILE B 540      85.080  83.940  69.010  1.00  0.00           H 
ATOM   3608  CB  ILE B 540      86.860  85.170  68.790  1.00  0.00           C 
ATOM   3609  HB  ILE B 540      87.320  84.240  69.190  1.00  0.00           H 
ATOM   3610  CG2 ILE B 540      86.870  85.180  67.270  1.00  0.00           C 
ATOM   3611 1HG2 ILE B 540      87.800  84.770  66.810  1.00  0.00           H 
ATOM   3612 2HG2 ILE B 540      86.040  84.580  66.850  1.00  0.00           H 
ATOM   3613 3HG2 ILE B 540      86.720  86.240  66.960  1.00  0.00           H 
ATOM   3614  CG1 ILE B 540      87.530  86.410  69.460  1.00  0.00           C 
ATOM   3615 1HG1 ILE B 540      86.840  87.280  69.360  1.00  0.00           H 
ATOM   3616 2HG1 ILE B 540      87.770  86.170  70.520  1.00  0.00           H 
ATOM   3617  CD  ILE B 540      88.810  86.860  68.710  1.00  0.00           C 
ATOM   3618  HD1 ILE B 540      89.280  87.620  69.380  1.00  0.00           H 
ATOM   3619  HD2 ILE B 540      89.510  86.020  68.520  1.00  0.00           H 
ATOM   3620  HD3 ILE B 540      88.550  87.340  67.740  1.00  0.00           H 
ATOM   3621  C   ILE B 540      85.220  84.990  70.880  1.00  0.00           C 
ATOM   3622  O   ILE B 540      85.850  84.270  71.620  1.00  0.00           O 
ATOM   3623  N   ILE B 541      84.230  85.750  71.360  1.00  0.00           N 
ATOM   3624  HN  ILE B 541      83.740  86.320  70.700  1.00  0.00           H 
ATOM   3625  CA  ILE B 541      83.780  85.660  72.680  1.00  0.00           C 
ATOM   3626  HA  ILE B 541      83.940  84.680  73.110  1.00  0.00           H 
ATOM   3627  CB  ILE B 541      84.340  86.690  73.660  1.00  0.00           C 
ATOM   3628  HB  ILE B 541      84.060  86.540  74.720  1.00  0.00           H 
ATOM   3629  CG2 ILE B 541      85.900  86.570  73.670  1.00  0.00           C 
ATOM   3630 1HG2 ILE B 541      86.270  87.240  74.480  1.00  0.00           H 
ATOM   3631 2HG2 ILE B 541      86.230  85.580  74.040  1.00  0.00           H 
ATOM   3632 3HG2 ILE B 541      86.450  86.810  72.740  1.00  0.00           H 
ATOM   3633  CG1 ILE B 541      83.880  88.140  73.410  1.00  0.00           C 
ATOM   3634 1HG1 ILE B 541      84.070  88.450  72.360  1.00  0.00           H 
ATOM   3635 2HG1 ILE B 541      82.820  88.330  73.700  1.00  0.00           H 
ATOM   3636  CD  ILE B 541      84.600  89.070  74.370  1.00  0.00           C 
ATOM   3637  HD1 ILE B 541      84.740  88.690  75.410  1.00  0.00           H 
ATOM   3638  HD2 ILE B 541      85.660  89.250  74.070  1.00  0.00           H 
ATOM   3639  HD3 ILE B 541      84.090  90.060  74.400  1.00  0.00           H 
ATOM   3640  C   ILE B 541      82.280  85.820  72.540  1.00  0.00           C 
ATOM   3641  O   ILE B 541      81.830  86.460  71.610  1.00  0.00           O 
ATOM   3642  N   ASP B 542      81.500  85.170  73.450  1.00  0.00           N 
ATOM   3643  HN  ASP B 542      81.780  84.360  73.960  1.00  0.00           H 
ATOM   3644  CA  ASP B 542      80.080  85.510  73.610  1.00  0.00           C 
ATOM   3645  HA  ASP B 542      79.500  85.280  72.730  1.00  0.00           H 
ATOM   3646  CB  ASP B 542      79.490  84.770  74.810  1.00  0.00           C 
ATOM   3647  HB1 ASP B 542      80.200  84.910  75.650  1.00  0.00           H 
ATOM   3648  HB2 ASP B 542      78.470  85.090  75.120  1.00  0.00           H 
ATOM   3649  CG  ASP B 542      79.400  83.260  74.620  1.00  0.00           C 
ATOM   3650  OD1 ASP B 542      79.760  82.720  73.520  1.00  0.00           O 
ATOM   3651  OD2 ASP B 542      79.060  82.600  75.640  1.00  0.00           O 
ATOM   3652  C   ASP B 542      79.810  87.020  73.940  1.00  0.00           C 
ATOM   3653  O   ASP B 542      80.610  87.740  74.550  1.00  0.00           O 
ATOM   3654  N   GLY B 543      78.610  87.470  73.540  1.00  0.00           N 
ATOM   3655  HN  GLY B 543      78.010  86.950  72.940  1.00  0.00           H 
ATOM   3656  CA  GLY B 543      77.970  88.700  74.010  1.00  0.00           C 
ATOM   3657  HA1 GLY B 543      78.310  89.550  73.440  1.00  0.00           H 
ATOM   3658  HA2 GLY B 543      76.940  88.450  73.820  1.00  0.00           H 
ATOM   3659  C   GLY B 543      78.030  88.960  75.540  1.00  0.00           C 
ATOM   3660  O   GLY B 543      77.910  88.030  76.360  1.00  0.00           O 
ATOM   3661  N   PRO B 544      78.190  90.210  75.950  1.00  0.00           N 
ATOM   3662  CD  PRO B 544      79.120  91.090  75.210  1.00  0.00           C 
ATOM   3663  HD1 PRO B 544      78.540  91.630  74.430  1.00  0.00           H 
ATOM   3664  HD2 PRO B 544      80.090  90.670  74.860  1.00  0.00           H 
ATOM   3665  CA  PRO B 544      78.110  90.620  77.330  1.00  0.00           C 
ATOM   3666  HA  PRO B 544      78.700  90.040  78.020  1.00  0.00           H 
ATOM   3667  CB  PRO B 544      78.530  92.070  77.240  1.00  0.00           C 
ATOM   3668  HB1 PRO B 544      77.690  92.690  76.860  1.00  0.00           H 
ATOM   3669  HB2 PRO B 544      78.860  92.430  78.240  1.00  0.00           H 
ATOM   3670  CG  PRO B 544      79.620  92.110  76.220  1.00  0.00           C 
ATOM   3671  HG1 PRO B 544      79.790  93.140  75.830  1.00  0.00           H 
ATOM   3672  HG2 PRO B 544      80.540  91.690  76.680  1.00  0.00           H 
ATOM   3673  C   PRO B 544      76.620  90.490  77.860  1.00  0.00           C 
ATOM   3674  O   PRO B 544      75.730  91.190  77.420  1.00  0.00           O 
ATOM   3675  N   ALA B 545      76.390  89.540  78.750  1.00  0.00           N 
ATOM   3676  HN  ALA B 545      77.080  88.870  79.010  1.00  0.00           H 
ATOM   3677  CA  ALA B 545      75.170  89.130  79.350  1.00  0.00           C 
ATOM   3678  HA  ALA B 545      74.380  89.820  79.110  1.00  0.00           H 
ATOM   3679  CB  ALA B 545      74.790  87.730  78.820  1.00  0.00           C 
ATOM   3680  HB1 ALA B 545      75.380  87.000  79.410  1.00  0.00           H 
ATOM   3681  HB2 ALA B 545      73.710  87.500  78.880  1.00  0.00           H 
ATOM   3682  HB3 ALA B 545      75.080  87.620  77.750  1.00  0.00           H 
ATOM   3683  C   ALA B 545      75.360  89.000  80.840  1.00  0.00           C 
ATOM   3684  O   ALA B 545      76.490  88.890  81.310  1.00  0.00           O 
ATOM   3685  N   ASN B 546      74.310  88.980  81.670  1.00  0.00           N 
ATOM   3686  HN  ASN B 546      73.440  88.820  81.210  1.00  0.00           H 
ATOM   3687  CA  ASN B 546      74.440  88.660  83.060  1.00  0.00           C 
ATOM   3688  HA  ASN B 546      75.210  87.900  83.120  1.00  0.00           H 
ATOM   3689  CB  ASN B 546      74.790  89.980  83.740  1.00  0.00           C 
ATOM   3690  HB1 ASN B 546      75.520  90.590  83.180  1.00  0.00           H 
ATOM   3691  HB2 ASN B 546      73.860  90.590  83.750  1.00  0.00           H 
ATOM   3692  CG  ASN B 546      75.110  89.740  85.220  1.00  0.00           C 
ATOM   3693  OD1 ASN B 546      74.580  88.820  85.910  1.00  0.00           O 
ATOM   3694  ND2 ASN B 546      76.140  90.470  85.830  1.00  0.00           N 
ATOM   3695 1HD2 ASN B 546      76.610  91.240  85.390  1.00  0.00           H 
ATOM   3696 2HD2 ASN B 546      76.330  90.270  86.790  1.00  0.00           H 
ATOM   3697  C   ASN B 546      73.200  88.030  83.560  1.00  0.00           C 
ATOM   3698  O   ASN B 546      73.160  86.910  84.100  1.00  0.00           O 
ATOM   3699  N   TYR B 547      72.070  88.810  83.380  1.00  0.00           N 
ATOM   3700  HN  TYR B 547      72.270  89.730  83.050  1.00  0.00           H 
ATOM   3701  CA  TYR B 547      70.700  88.350  83.600  1.00  0.00           C 
ATOM   3702  HA  TYR B 547      70.060  88.980  82.990  1.00  0.00           H 
ATOM   3703  CB  TYR B 547      70.350  86.920  83.120  1.00  0.00           C 
ATOM   3704  HB1 TYR B 547      70.740  86.110  83.770  1.00  0.00           H 
ATOM   3705  HB2 TYR B 547      69.240  86.840  83.100  1.00  0.00           H 
ATOM   3706  CG  TYR B 547      70.750  86.680  81.690  1.00  0.00           C 
ATOM   3707  CD1 TYR B 547      70.060  87.410  80.680  1.00  0.00           C 
ATOM   3708  HD1 TYR B 547      69.270  88.060  81.030  1.00  0.00           H 
ATOM   3709  CE1 TYR B 547      70.270  87.130  79.320  1.00  0.00           C 
ATOM   3710  HE1 TYR B 547      69.600  87.430  78.520  1.00  0.00           H 
ATOM   3711  CZ  TYR B 547      71.280  86.220  78.960  1.00  0.00           C 
ATOM   3712  OH  TYR B 547      71.420  85.780  77.560  1.00  0.00           O 
ATOM   3713  HH  TYR B 547      71.200  86.560  77.050  1.00  0.00           H 
ATOM   3714  CD2 TYR B 547      71.730  85.790  81.250  1.00  0.00           C 
ATOM   3715  HD2 TYR B 547      72.310  85.180  81.920  1.00  0.00           H 
ATOM   3716  CE2 TYR B 547      72.000  85.510  79.890  1.00  0.00           C 
ATOM   3717  HE2 TYR B 547      72.750  84.840  79.500  1.00  0.00           H 
ATOM   3718  C   TYR B 547      70.240  88.640  85.040  1.00  0.00           C 
ATOM   3719  O   TYR B 547      69.100  89.020  85.290  1.00  0.00           O 
ATOM   3720  N   ASN B 548      71.190  88.520  86.040  1.00  0.00           N 
ATOM   3721  HN  ASN B 548      72.080  88.180  85.740  1.00  0.00           H 
ATOM   3722  CA  ASN B 548      70.890  88.650  87.460  1.00  0.00           C 
ATOM   3723  HA  ASN B 548      69.870  88.340  87.620  1.00  0.00           H 
ATOM   3724  CB  ASN B 548      71.960  88.020  88.340  1.00  0.00           C 
ATOM   3725  HB1 ASN B 548      72.960  88.450  88.150  1.00  0.00           H 
ATOM   3726  HB2 ASN B 548      71.730  88.230  89.410  1.00  0.00           H 
ATOM   3727  CG  ASN B 548      71.880  86.490  88.120  1.00  0.00           C 
ATOM   3728  OD1 ASN B 548      70.800  85.960  88.060  1.00  0.00           O 
ATOM   3729  ND2 ASN B 548      73.040  85.760  87.900  1.00  0.00           N 
ATOM   3730 1HD2 ASN B 548      73.940  86.190  87.970  1.00  0.00           H 
ATOM   3731 2HD2 ASN B 548      72.840  84.780  87.950  1.00  0.00           H 
ATOM   3732  C   ASN B 548      71.070  90.210  87.850  1.00  0.00           C 
ATOM   3733  O   ASN B 548      70.910  90.600  88.990  1.00  0.00           O 
ATOM   3734  N   VAL B 549      71.400  90.990  86.820  1.00  0.00           N 
ATOM   3735  HN  VAL B 549      71.330  90.590  85.910  1.00  0.00           H 
ATOM   3736  CA  VAL B 549      71.580  92.420  86.900  1.00  0.00           C 
ATOM   3737  HA  VAL B 549      71.030  92.720  87.780  1.00  0.00           H 
ATOM   3738  CB  VAL B 549      73.050  92.770  87.100  1.00  0.00           C 
ATOM   3739  HB  VAL B 549      73.660  91.840  87.120  1.00  0.00           H 
ATOM   3740  CG1 VAL B 549      73.720  93.640  86.100  1.00  0.00           C 
ATOM   3741 1HG1 VAL B 549      74.780  93.830  86.370  1.00  0.00           H 
ATOM   3742 2HG1 VAL B 549      73.590  93.190  85.090  1.00  0.00           H 
ATOM   3743 3HG1 VAL B 549      73.180  94.610  86.090  1.00  0.00           H 
ATOM   3744  CG2 VAL B 549      73.100  93.510  88.460  1.00  0.00           C 
ATOM   3745 1HG2 VAL B 549      74.160  93.780  88.650  1.00  0.00           H 
ATOM   3746 2HG2 VAL B 549      72.440  94.390  88.320  1.00  0.00           H 
ATOM   3747 3HG2 VAL B 549      72.620  92.860  89.220  1.00  0.00           H 
ATOM   3748  C   VAL B 549      70.970  93.040  85.750  1.00  0.00           C 
ATOM   3749  O   VAL B 549      70.970  92.540  84.640  1.00  0.00           O 
ATOM   3750  N   ASP B 550      70.290  94.180  85.970  1.00  0.00           N 
ATOM   3751  HN  ASP B 550      70.240  94.650  86.850  1.00  0.00           H 
ATOM   3752  CA  ASP B 550      69.660  94.910  84.900  1.00  0.00           C 
ATOM   3753  HA  ASP B 550      69.090  94.260  84.250  1.00  0.00           H 
ATOM   3754  CB  ASP B 550      68.710  95.920  85.530  1.00  0.00           C 
ATOM   3755  HB1 ASP B 550      69.240  96.410  86.380  1.00  0.00           H 
ATOM   3756  HB2 ASP B 550      68.500  96.780  84.870  1.00  0.00           H 
ATOM   3757  CG  ASP B 550      67.480  95.350  86.130  1.00  0.00           C 
ATOM   3758  OD1 ASP B 550      67.130  94.180  85.800  1.00  0.00           O 
ATOM   3759  OD2 ASP B 550      66.710  96.160  86.770  1.00  0.00           O 
ATOM   3760  C   ASP B 550      70.700  95.700  84.080  1.00  0.00           C 
ATOM   3761  O   ASP B 550      71.280  96.740  84.540  1.00  0.00           O 
ATOM   3762  N   LEU B 551      70.830  95.320  82.790  1.00  0.00           N 
ATOM   3763  HN  LEU B 551      70.480  94.430  82.500  1.00  0.00           H 
ATOM   3764  CA  LEU B 551      71.770  95.970  81.870  1.00  0.00           C 
ATOM   3765  HA  LEU B 551      72.700  96.220  82.360  1.00  0.00           H 
ATOM   3766  CB  LEU B 551      72.200  95.120  80.680  1.00  0.00           C 
ATOM   3767  HB1 LEU B 551      71.410  94.910  79.920  1.00  0.00           H 
ATOM   3768  HB2 LEU B 551      72.980  95.750  80.210  1.00  0.00           H 
ATOM   3769  CG  LEU B 551      72.820  93.800  81.060  1.00  0.00           C 
ATOM   3770  HG  LEU B 551      71.990  93.160  81.440  1.00  0.00           H 
ATOM   3771  CD1 LEU B 551      73.450  93.190  79.780  1.00  0.00           C 
ATOM   3772 1HD1 LEU B 551      74.000  92.280  80.090  1.00  0.00           H 
ATOM   3773 2HD1 LEU B 551      72.600  92.920  79.110  1.00  0.00           H 
ATOM   3774 3HD1 LEU B 551      74.200  93.920  79.420  1.00  0.00           H 
ATOM   3775  CD2 LEU B 551      73.820  93.870  82.270  1.00  0.00           C 
ATOM   3776 1HD2 LEU B 551      74.670  94.520  81.970  1.00  0.00           H 
ATOM   3777 2HD2 LEU B 551      73.340  94.300  83.170  1.00  0.00           H 
ATOM   3778 3HD2 LEU B 551      74.230  92.870  82.530  1.00  0.00           H 
ATOM   3779  C   LEU B 551      71.200  97.280  81.220  1.00  0.00           C 
ATOM   3780  O   LEU B 551      70.040  97.210  80.820  1.00  0.00           O 
ATOM   3781  N   PRO B 552      71.870  98.440  81.090  1.00  0.00           N 
ATOM   3782  CD  PRO B 552      73.210  98.610  81.610  1.00  0.00           C 
ATOM   3783  HD1 PRO B 552      73.870  97.930  81.030  1.00  0.00           H 
ATOM   3784  HD2 PRO B 552      73.170  98.440  82.710  1.00  0.00           H 
ATOM   3785  CA  PRO B 552      71.410  99.590  80.360  1.00  0.00           C 
ATOM   3786  HA  PRO B 552      70.650 100.100  80.930  1.00  0.00           H 
ATOM   3787  CB  PRO B 552      72.670 100.490  80.170  1.00  0.00           C 
ATOM   3788  HB1 PRO B 552      73.140 100.330  79.180  1.00  0.00           H 
ATOM   3789  HB2 PRO B 552      72.520 101.580  80.290  1.00  0.00           H 
ATOM   3790  CG  PRO B 552      73.610 100.040  81.300  1.00  0.00           C 
ATOM   3791  HG1 PRO B 552      74.640 100.200  80.910  1.00  0.00           H 
ATOM   3792  HG2 PRO B 552      73.430 100.600  82.240  1.00  0.00           H 
ATOM   3793  C   PRO B 552      70.710  99.250  78.980  1.00  0.00           C 
ATOM   3794  O   PRO B 552      71.400  98.800  78.090  1.00  0.00           O 
ATOM   3795  N   PHE B 553      69.470  99.570  78.840  1.00  0.00           N 
ATOM   3796  HN  PHE B 553      69.170 100.110  79.630  1.00  0.00           H 
ATOM   3797  CA  PHE B 553      68.680  99.430  77.540  1.00  0.00           C 
ATOM   3798  HA  PHE B 553      68.490  98.370  77.460  1.00  0.00           H 
ATOM   3799  CB  PHE B 553      67.220 100.030  77.660  1.00  0.00           C 
ATOM   3800  HB1 PHE B 553      66.650  99.660  76.780  1.00  0.00           H 
ATOM   3801  HB2 PHE B 553      66.750  99.660  78.600  1.00  0.00           H 
ATOM   3802  CG  PHE B 553      67.230 101.550  77.640  1.00  0.00           C 
ATOM   3803  CD1 PHE B 553      67.610 102.220  78.800  1.00  0.00           C 
ATOM   3804  HD1 PHE B 553      67.940 101.540  79.570  1.00  0.00           H 
ATOM   3805  CE1 PHE B 553      67.750 103.650  78.790  1.00  0.00           C 
ATOM   3806  HE1 PHE B 553      68.140 104.080  79.700  1.00  0.00           H 
ATOM   3807  CZ  PHE B 553      67.150 104.410  77.740  1.00  0.00           C 
ATOM   3808  HZ  PHE B 553      67.260 105.480  77.730  1.00  0.00           H 
ATOM   3809  CD2 PHE B 553      66.690 102.300  76.580  1.00  0.00           C 
ATOM   3810  HD2 PHE B 553      66.160 101.910  75.730  1.00  0.00           H 
ATOM   3811  CE2 PHE B 553      66.590 103.710  76.700  1.00  0.00           C 
ATOM   3812  HE2 PHE B 553      66.120 104.300  75.930  1.00  0.00           H 
ATOM   3813  C   PHE B 553      69.410  99.890  76.240  1.00  0.00           C 
ATOM   3814  O   PHE B 553      69.390  99.220  75.200  1.00  0.00           O 
ATOM   3815  N   MET B 554      70.100 101.030  76.240  1.00  0.00           N 
ATOM   3816  HN  MET B 554      70.210 101.510  77.110  1.00  0.00           H 
ATOM   3817  CA  MET B 554      70.880 101.420  75.120  1.00  0.00           C 
ATOM   3818  HA  MET B 554      70.290 101.320  74.220  1.00  0.00           H 
ATOM   3819  CB  MET B 554      71.320 102.880  75.390  1.00  0.00           C 
ATOM   3820  HB1 MET B 554      70.410 103.480  75.600  1.00  0.00           H 
ATOM   3821  HB2 MET B 554      71.930 102.870  76.320  1.00  0.00           H 
ATOM   3822  CG  MET B 554      71.880 103.670  74.170  1.00  0.00           C 
ATOM   3823  HG1 MET B 554      72.210 104.710  74.390  1.00  0.00           H 
ATOM   3824  HG2 MET B 554      72.860 103.280  73.840  1.00  0.00           H 
ATOM   3825  SD  MET B 554      70.830 103.740  72.660  1.00  0.00           S 
ATOM   3826  CE  MET B 554      72.010 104.520  71.580  1.00  0.00           C 
ATOM   3827  HE1 MET B 554      72.060 105.600  71.820  1.00  0.00           H 
ATOM   3828  HE2 MET B 554      72.990 104.030  71.430  1.00  0.00           H 
ATOM   3829  HE3 MET B 554      71.590 104.450  70.550  1.00  0.00           H 
ATOM   3830  C   MET B 554      72.080 100.510  74.760  1.00  0.00           C 
ATOM   3831  O   MET B 554      72.420 100.550  73.620  1.00  0.00           O 
ATOM   3832  N   TYR B 555      72.600  99.690  75.680  1.00  0.00           N 
ATOM   3833  HN  TYR B 555      72.160  99.620  76.570  1.00  0.00           H 
ATOM   3834  CA  TYR B 555      73.490  98.580  75.290  1.00  0.00           C 
ATOM   3835  HA  TYR B 555      74.350  98.960  74.770  1.00  0.00           H 
ATOM   3836  CB  TYR B 555      73.970  97.850  76.610  1.00  0.00           C 
ATOM   3837  HB1 TYR B 555      74.670  98.460  77.210  1.00  0.00           H 
ATOM   3838  HB2 TYR B 555      73.140  97.670  77.330  1.00  0.00           H 
ATOM   3839  CG  TYR B 555      74.670  96.550  76.300  1.00  0.00           C 
ATOM   3840  CD1 TYR B 555      75.830  96.460  75.500  1.00  0.00           C 
ATOM   3841  HD1 TYR B 555      76.390  97.320  75.160  1.00  0.00           H 
ATOM   3842  CE1 TYR B 555      76.290  95.220  75.140  1.00  0.00           C 
ATOM   3843  HE1 TYR B 555      77.180  95.030  74.570  1.00  0.00           H 
ATOM   3844  CZ  TYR B 555      75.500  94.080  75.420  1.00  0.00           C 
ATOM   3845  OH  TYR B 555      75.990  92.830  75.040  1.00  0.00           O 
ATOM   3846  HH  TYR B 555      75.350  92.220  75.410  1.00  0.00           H 
ATOM   3847  CD2 TYR B 555      73.900  95.410  76.610  1.00  0.00           C 
ATOM   3848  HD2 TYR B 555      72.960  95.490  77.130  1.00  0.00           H 
ATOM   3849  CE2 TYR B 555      74.330  94.160  76.150  1.00  0.00           C 
ATOM   3850  HE2 TYR B 555      73.720  93.300  76.370  1.00  0.00           H 
ATOM   3851  C   TYR B 555      72.910  97.550  74.340  1.00  0.00           C 
ATOM   3852  O   TYR B 555      73.460  97.190  73.310  1.00  0.00           O 
ATOM   3853  N   SER B 556      71.660  97.090  74.640  1.00  0.00           N 
ATOM   3854  HN  SER B 556      71.380  97.110  75.600  1.00  0.00           H 
ATOM   3855  CA  SER B 556      70.940  96.210  73.730  1.00  0.00           C 
ATOM   3856  HA  SER B 556      71.530  95.320  73.570  1.00  0.00           H 
ATOM   3857  CB  SER B 556      69.510  95.960  74.400  1.00  0.00           C 
ATOM   3858  HB1 SER B 556      69.110  96.990  74.530  1.00  0.00           H 
ATOM   3859  HB2 SER B 556      68.850  95.420  73.680  1.00  0.00           H 
ATOM   3860  OG  SER B 556      69.650  95.160  75.560  1.00  0.00           O 
ATOM   3861  HG1 SER B 556      69.860  94.260  75.310  1.00  0.00           H 
ATOM   3862  C   SER B 556      70.700  96.790  72.380  1.00  0.00           C 
ATOM   3863  O   SER B 556      70.940  96.200  71.320  1.00  0.00           O 
ATOM   3864  N   ILE B 557      70.330  98.070  72.310  1.00  0.00           N 
ATOM   3865  HN  ILE B 557      70.090  98.640  73.090  1.00  0.00           H 
ATOM   3866  CA  ILE B 557      70.150  98.710  71.000  1.00  0.00           C 
ATOM   3867  HA  ILE B 557      69.490  98.120  70.390  1.00  0.00           H 
ATOM   3868  CB  ILE B 557      69.550 100.150  71.230  1.00  0.00           C 
ATOM   3869  HB  ILE B 557      70.180 100.580  72.030  1.00  0.00           H 
ATOM   3870  CG2 ILE B 557      69.630 101.050  69.990  1.00  0.00           C 
ATOM   3871 1HG2 ILE B 557      69.430 102.120  70.230  1.00  0.00           H 
ATOM   3872 2HG2 ILE B 557      70.590 100.930  69.450  1.00  0.00           H 
ATOM   3873 3HG2 ILE B 557      68.960 100.600  69.230  1.00  0.00           H 
ATOM   3874  CG1 ILE B 557      68.100 100.040  71.890  1.00  0.00           C 
ATOM   3875 1HG1 ILE B 557      67.410  99.570  71.150  1.00  0.00           H 
ATOM   3876 2HG1 ILE B 557      68.150  99.460  72.840  1.00  0.00           H 
ATOM   3877  CD  ILE B 557      67.430 101.350  72.250  1.00  0.00           C 
ATOM   3878  HD1 ILE B 557      67.770 101.650  73.260  1.00  0.00           H 
ATOM   3879  HD2 ILE B 557      67.540 102.100  71.440  1.00  0.00           H 
ATOM   3880  HD3 ILE B 557      66.350 101.120  72.340  1.00  0.00           H 
ATOM   3881  C   ILE B 557      71.440  98.830  70.240  1.00  0.00           C 
ATOM   3882  O   ILE B 557      71.460  98.560  69.020  1.00  0.00           O 
ATOM   3883  N   THR B 558      72.520  99.210  70.950  1.00  0.00           N 
ATOM   3884  HN  THR B 558      72.420  99.390  71.920  1.00  0.00           H 
ATOM   3885  CA  THR B 558      73.880  99.440  70.460  1.00  0.00           C 
ATOM   3886  HA  THR B 558      73.850 100.100  69.610  1.00  0.00           H 
ATOM   3887  CB  THR B 558      74.720 100.190  71.580  1.00  0.00           C 
ATOM   3888  HB  THR B 558      74.790  99.590  72.510  1.00  0.00           H 
ATOM   3889  OG1 THR B 558      74.140 101.440  71.860  1.00  0.00           O 
ATOM   3890  HG1 THR B 558      73.480 101.270  72.540  1.00  0.00           H 
ATOM   3891  CG2 THR B 558      76.140 100.480  71.050  1.00  0.00           C 
ATOM   3892 1HG2 THR B 558      76.560  99.470  70.860  1.00  0.00           H 
ATOM   3893 2HG2 THR B 558      76.210 101.160  70.180  1.00  0.00           H 
ATOM   3894 3HG2 THR B 558      76.760 100.940  71.850  1.00  0.00           H 
ATOM   3895  C   THR B 558      74.470  98.040  70.040  1.00  0.00           C 
ATOM   3896  O   THR B 558      74.910  97.870  68.900  1.00  0.00           O 
ATOM   3897  N   TYR B 559      74.320  96.910  70.800  1.00  0.00           N 
ATOM   3898  HN  TYR B 559      73.910  97.010  71.700  1.00  0.00           H 
ATOM   3899  CA  TYR B 559      74.890  95.660  70.450  1.00  0.00           C 
ATOM   3900  HA  TYR B 559      75.900  95.830  70.110  1.00  0.00           H 
ATOM   3901  CB  TYR B 559      75.070  94.760  71.680  1.00  0.00           C 
ATOM   3902  HB1 TYR B 559      75.660  95.330  72.430  1.00  0.00           H 
ATOM   3903  HB2 TYR B 559      74.050  94.730  72.130  1.00  0.00           H 
ATOM   3904  CG  TYR B 559      75.800  93.470  71.410  1.00  0.00           C 
ATOM   3905  CD1 TYR B 559      77.120  93.450  71.160  1.00  0.00           C 
ATOM   3906  HD1 TYR B 559      77.710  94.350  71.060  1.00  0.00           H 
ATOM   3907  CE1 TYR B 559      77.810  92.240  70.950  1.00  0.00           C 
ATOM   3908  HE1 TYR B 559      78.860  92.230  70.720  1.00  0.00           H 
ATOM   3909  CZ  TYR B 559      77.170  90.990  71.170  1.00  0.00           C 
ATOM   3910  OH  TYR B 559      77.820  89.770  70.920  1.00  0.00           O 
ATOM   3911  HH  TYR B 559      77.150  89.080  70.980  1.00  0.00           H 
ATOM   3912  CD2 TYR B 559      75.100  92.260  71.550  1.00  0.00           C 
ATOM   3913  HD2 TYR B 559      74.040  92.210  71.720  1.00  0.00           H 
ATOM   3914  CE2 TYR B 559      75.780  91.030  71.470  1.00  0.00           C 
ATOM   3915  HE2 TYR B 559      75.210  90.120  71.530  1.00  0.00           H 
ATOM   3916  C   TYR B 559      74.180  94.980  69.310  1.00  0.00           C 
ATOM   3917  O   TYR B 559      74.840  94.310  68.560  1.00  0.00           O 
ATOM   3918  N   ALA B 560      72.820  95.200  69.210  1.00  0.00           N 
ATOM   3919  HN  ALA B 560      72.360  95.740  69.910  1.00  0.00           H 
ATOM   3920  CA  ALA B 560      72.140  94.610  68.090  1.00  0.00           C 
ATOM   3921  HA  ALA B 560      72.380  93.560  68.180  1.00  0.00           H 
ATOM   3922  CB  ALA B 560      70.620  94.890  68.200  1.00  0.00           C 
ATOM   3923  HB1 ALA B 560      69.990  94.520  67.360  1.00  0.00           H 
ATOM   3924  HB2 ALA B 560      70.250  94.650  69.220  1.00  0.00           H 
ATOM   3925  HB3 ALA B 560      70.470  95.990  68.280  1.00  0.00           H 
ATOM   3926  C   ALA B 560      72.630  95.130  66.760  1.00  0.00           C 
ATOM   3927  O   ALA B 560      72.990  94.370  65.880  1.00  0.00           O 
ATOM   3928  N   ALA B 561      72.750  96.480  66.740  1.00  0.00           N 
ATOM   3929  HN  ALA B 561      72.470  97.060  67.500  1.00  0.00           H 
ATOM   3930  CA  ALA B 561      73.270  97.240  65.660  1.00  0.00           C 
ATOM   3931  HA  ALA B 561      72.730  96.940  64.770  1.00  0.00           H 
ATOM   3932  CB  ALA B 561      73.060  98.780  65.960  1.00  0.00           C 
ATOM   3933  HB1 ALA B 561      73.570  99.450  65.240  1.00  0.00           H 
ATOM   3934  HB2 ALA B 561      71.980  98.970  66.170  1.00  0.00           H 
ATOM   3935  HB3 ALA B 561      73.500  99.040  66.950  1.00  0.00           H 
ATOM   3936  C   ALA B 561      74.630  96.890  65.400  1.00  0.00           C 
ATOM   3937  O   ALA B 561      75.060  96.890  64.220  1.00  0.00           O 
ATOM   3938  N   PHE B 562      75.530  96.720  66.410  1.00  0.00           N 
ATOM   3939  HN  PHE B 562      75.350  97.030  67.340  1.00  0.00           H 
ATOM   3940  CA  PHE B 562      76.900  96.330  66.130  1.00  0.00           C 
ATOM   3941  HA  PHE B 562      77.320  97.080  65.470  1.00  0.00           H 
ATOM   3942  CB  PHE B 562      77.560  96.340  67.470  1.00  0.00           C 
ATOM   3943  HB1 PHE B 562      77.790  97.370  67.820  1.00  0.00           H 
ATOM   3944  HB2 PHE B 562      76.930  95.870  68.260  1.00  0.00           H 
ATOM   3945  CG  PHE B 562      78.990  95.850  67.350  1.00  0.00           C 
ATOM   3946  CD1 PHE B 562      80.090  96.590  66.790  1.00  0.00           C 
ATOM   3947  HD1 PHE B 562      79.870  97.540  66.320  1.00  0.00           H 
ATOM   3948  CE1 PHE B 562      81.370  96.100  66.920  1.00  0.00           C 
ATOM   3949  HE1 PHE B 562      82.260  96.640  66.620  1.00  0.00           H 
ATOM   3950  CZ  PHE B 562      81.590  94.810  67.460  1.00  0.00           C 
ATOM   3951  HZ  PHE B 562      82.540  94.350  67.660  1.00  0.00           H 
ATOM   3952  CD2 PHE B 562      79.250  94.630  67.990  1.00  0.00           C 
ATOM   3953  HD2 PHE B 562      78.430  94.040  68.370  1.00  0.00           H 
ATOM   3954  CE2 PHE B 562      80.510  94.110  68.070  1.00  0.00           C 
ATOM   3955  HE2 PHE B 562      80.720  93.220  68.640  1.00  0.00           H 
ATOM   3956  C   PHE B 562      77.000  94.950  65.470  1.00  0.00           C 
ATOM   3957  O   PHE B 562      77.600  94.780  64.450  1.00  0.00           O 
ATOM   3958  N   ALA B 563      76.290  93.970  66.100  1.00  0.00           N 
ATOM   3959  HN  ALA B 563      75.820  94.220  66.940  1.00  0.00           H 
ATOM   3960  CA  ALA B 563      76.300  92.580  65.690  1.00  0.00           C 
ATOM   3961  HA  ALA B 563      77.270  92.110  65.790  1.00  0.00           H 
ATOM   3962  CB  ALA B 563      75.380  91.690  66.530  1.00  0.00           C 
ATOM   3963  HB1 ALA B 563      75.150  90.680  66.120  1.00  0.00           H 
ATOM   3964  HB2 ALA B 563      75.790  91.570  67.550  1.00  0.00           H 
ATOM   3965  HB3 ALA B 563      74.470  92.290  66.730  1.00  0.00           H 
ATOM   3966  C   ALA B 563      75.820  92.440  64.190  1.00  0.00           C 
ATOM   3967  O   ALA B 563      76.480  91.760  63.390  1.00  0.00           O 
ATOM   3968  N   ILE B 564      74.740  93.190  63.900  1.00  0.00           N 
ATOM   3969  HN  ILE B 564      74.240  93.650  64.630  1.00  0.00           H 
ATOM   3970  CA  ILE B 564      74.360  93.550  62.590  1.00  0.00           C 
ATOM   3971  HA  ILE B 564      74.090  92.680  62.010  1.00  0.00           H 
ATOM   3972  CB  ILE B 564      73.080  94.450  62.530  1.00  0.00           C 
ATOM   3973  HB  ILE B 564      73.270  95.370  63.130  1.00  0.00           H 
ATOM   3974  CG2 ILE B 564      72.920  95.040  61.080  1.00  0.00           C 
ATOM   3975 1HG2 ILE B 564      71.930  95.540  61.050  1.00  0.00           H 
ATOM   3976 2HG2 ILE B 564      73.740  95.770  60.910  1.00  0.00           H 
ATOM   3977 3HG2 ILE B 564      73.000  94.330  60.230  1.00  0.00           H 
ATOM   3978  CG1 ILE B 564      71.890  93.710  63.080  1.00  0.00           C 
ATOM   3979 1HG1 ILE B 564      71.550  92.880  62.420  1.00  0.00           H 
ATOM   3980 2HG1 ILE B 564      72.290  93.240  64.000  1.00  0.00           H 
ATOM   3981  CD  ILE B 564      70.750  94.550  63.520  1.00  0.00           C 
ATOM   3982  HD1 ILE B 564      71.050  95.400  64.160  1.00  0.00           H 
ATOM   3983  HD2 ILE B 564      70.240  95.030  62.660  1.00  0.00           H 
ATOM   3984  HD3 ILE B 564      70.000  94.010  64.140  1.00  0.00           H 
ATOM   3985  C   ILE B 564      75.500  94.050  61.760  1.00  0.00           C 
ATOM   3986  O   ILE B 564      75.890  93.260  60.840  1.00  0.00           O 
ATOM   3987  N   ILE B 565      76.130  95.230  62.000  1.00  0.00           N 
ATOM   3988  HN  ILE B 565      75.870  95.880  62.700  1.00  0.00           H 
ATOM   3989  CA  ILE B 565      77.220  95.720  61.170  1.00  0.00           C 
ATOM   3990  HA  ILE B 565      76.760  95.830  60.200  1.00  0.00           H 
ATOM   3991  CB  ILE B 565      77.550  97.190  61.480  1.00  0.00           C 
ATOM   3992  HB  ILE B 565      77.790  97.390  62.550  1.00  0.00           H 
ATOM   3993  CG2 ILE B 565      78.720  97.730  60.620  1.00  0.00           C 
ATOM   3994 1HG2 ILE B 565      78.850  98.830  60.730  1.00  0.00           H 
ATOM   3995 2HG2 ILE B 565      79.670  97.300  61.020  1.00  0.00           H 
ATOM   3996 3HG2 ILE B 565      78.630  97.660  59.520  1.00  0.00           H 
ATOM   3997  CG1 ILE B 565      76.260  98.060  61.270  1.00  0.00           C 
ATOM   3998 1HG1 ILE B 565      75.910  98.110  60.220  1.00  0.00           H 
ATOM   3999 2HG1 ILE B 565      75.370  97.660  61.800  1.00  0.00           H 
ATOM   4000  CD  ILE B 565      76.250  99.460  61.980  1.00  0.00           C 
ATOM   4001  HD1 ILE B 565      76.100  99.320  63.070  1.00  0.00           H 
ATOM   4002  HD2 ILE B 565      77.170 100.070  61.830  1.00  0.00           H 
ATOM   4003  HD3 ILE B 565      75.390 100.100  61.700  1.00  0.00           H 
ATOM   4004  C   ILE B 565      78.400  94.800  60.980  1.00  0.00           C 
ATOM   4005  O   ILE B 565      78.860  94.630  59.870  1.00  0.00           O 
ATOM   4006  N   ALA B 566      78.810  94.190  62.050  1.00  0.00           N 
ATOM   4007  HN  ALA B 566      78.370  94.310  62.930  1.00  0.00           H 
ATOM   4008  CA  ALA B 566      79.920  93.310  62.050  1.00  0.00           C 
ATOM   4009  HA  ALA B 566      80.870  93.790  61.850  1.00  0.00           H 
ATOM   4010  CB  ALA B 566      80.070  92.940  63.500  1.00  0.00           C 
ATOM   4011  HB1 ALA B 566      81.000  92.360  63.660  1.00  0.00           H 
ATOM   4012  HB2 ALA B 566      80.280  93.870  64.080  1.00  0.00           H 
ATOM   4013  HB3 ALA B 566      79.120  92.450  63.810  1.00  0.00           H 
ATOM   4014  C   ALA B 566      79.850  92.020  61.160  1.00  0.00           C 
ATOM   4015  O   ALA B 566      80.720  91.720  60.400  1.00  0.00           O 
ATOM   4016  N   THR B 567      78.640  91.460  61.200  1.00  0.00           N 
ATOM   4017  HN  THR B 567      78.070  91.800  61.950  1.00  0.00           H 
ATOM   4018  CA  THR B 567      78.280  90.310  60.400  1.00  0.00           C 
ATOM   4019  HA  THR B 567      79.070  89.620  60.630  1.00  0.00           H 
ATOM   4020  CB  THR B 567      76.950  89.610  60.830  1.00  0.00           C 
ATOM   4021  HB  THR B 567      76.100  90.310  60.690  1.00  0.00           H 
ATOM   4022  OG1 THR B 567      76.980  89.330  62.230  1.00  0.00           O 
ATOM   4023  HG1 THR B 567      76.930  90.150  62.720  1.00  0.00           H 
ATOM   4024  CG2 THR B 567      76.760  88.250  60.110  1.00  0.00           C 
ATOM   4025 1HG2 THR B 567      76.030  87.640  60.680  1.00  0.00           H 
ATOM   4026 2HG2 THR B 567      76.350  88.440  59.090  1.00  0.00           H 
ATOM   4027 3HG2 THR B 567      77.740  87.850  59.780  1.00  0.00           H 
ATOM   4028  C   THR B 567      78.200  90.610  58.940  1.00  0.00           C 
ATOM   4029  O   THR B 567      78.760  89.860  58.130  1.00  0.00           O 
ATOM   4030  N   LEU B 568      77.520  91.700  58.570  1.00  0.00           N 
ATOM   4031  HN  LEU B 568      77.160  92.370  59.220  1.00  0.00           H 
ATOM   4032  CA  LEU B 568      77.490  92.240  57.230  1.00  0.00           C 
ATOM   4033  HA  LEU B 568      77.150  91.410  56.630  1.00  0.00           H 
ATOM   4034  CB  LEU B 568      76.540  93.490  57.270  1.00  0.00           C 
ATOM   4035  HB1 LEU B 568      76.880  94.160  58.090  1.00  0.00           H 
ATOM   4036  HB2 LEU B 568      76.500  94.070  56.330  1.00  0.00           H 
ATOM   4037  CG  LEU B 568      75.090  92.970  57.550  1.00  0.00           C 
ATOM   4038  HG  LEU B 568      75.060  92.490  58.550  1.00  0.00           H 
ATOM   4039  CD1 LEU B 568      74.560  91.920  56.570  1.00  0.00           C 
ATOM   4040 1HD1 LEU B 568      74.690  92.280  55.530  1.00  0.00           H 
ATOM   4041 2HD1 LEU B 568      75.130  90.970  56.620  1.00  0.00           H 
ATOM   4042 3HD1 LEU B 568      73.460  91.780  56.660  1.00  0.00           H 
ATOM   4043  CD2 LEU B 568      74.080  94.100  57.520  1.00  0.00           C 
ATOM   4044 1HD2 LEU B 568      74.340  94.940  58.200  1.00  0.00           H 
ATOM   4045 2HD2 LEU B 568      73.930  94.590  56.530  1.00  0.00           H 
ATOM   4046 3HD2 LEU B 568      73.100  93.710  57.850  1.00  0.00           H 
ATOM   4047  C   LEU B 568      78.920  92.590  56.680  1.00  0.00           C 
ATOM   4048  O   LEU B 568      79.290  92.350  55.510  1.00  0.00           O 
ATOM   4049  N   LEU B 569      79.820  93.240  57.540  1.00  0.00           N 
ATOM   4050  HN  LEU B 569      79.570  93.600  58.430  1.00  0.00           H 
ATOM   4051  CA  LEU B 569      81.210  93.490  57.070  1.00  0.00           C 
ATOM   4052  HA  LEU B 569      81.230  93.890  56.070  1.00  0.00           H 
ATOM   4053  CB  LEU B 569      81.910  94.470  58.070  1.00  0.00           C 
ATOM   4054  HB1 LEU B 569      81.560  94.160  59.080  1.00  0.00           H 
ATOM   4055  HB2 LEU B 569      83.020  94.370  58.050  1.00  0.00           H 
ATOM   4056  CG  LEU B 569      81.630  95.990  57.760  1.00  0.00           C 
ATOM   4057  HG  LEU B 569      80.610  96.240  58.140  1.00  0.00           H 
ATOM   4058  CD1 LEU B 569      82.540  96.730  58.780  1.00  0.00           C 
ATOM   4059 1HD1 LEU B 569      82.530  97.830  58.610  1.00  0.00           H 
ATOM   4060 2HD1 LEU B 569      82.160  96.490  59.790  1.00  0.00           H 
ATOM   4061 3HD1 LEU B 569      83.540  96.270  58.610  1.00  0.00           H 
ATOM   4062  CD2 LEU B 569      81.900  96.400  56.360  1.00  0.00           C 
ATOM   4063 1HD2 LEU B 569      81.950  97.510  56.320  1.00  0.00           H 
ATOM   4064 2HD2 LEU B 569      82.860  95.920  56.080  1.00  0.00           H 
ATOM   4065 3HD2 LEU B 569      81.170  96.100  55.570  1.00  0.00           H 
ATOM   4066  C   LEU B 569      82.060  92.190  56.730  1.00  0.00           C 
ATOM   4067  O   LEU B 569      82.740  92.160  55.750  1.00  0.00           O 
ATOM   4068  N   MET B 570      82.090  91.210  57.640  1.00  0.00           N 
ATOM   4069  HN  MET B 570      81.650  91.230  58.530  1.00  0.00           H 
ATOM   4070  CA  MET B 570      82.700  89.870  57.360  1.00  0.00           C 
ATOM   4071  HA  MET B 570      83.750  90.020  57.140  1.00  0.00           H 
ATOM   4072  CB  MET B 570      82.780  88.970  58.580  1.00  0.00           C 
ATOM   4073  HB1 MET B 570      81.760  88.600  58.830  1.00  0.00           H 
ATOM   4074  HB2 MET B 570      83.480  88.140  58.350  1.00  0.00           H 
ATOM   4075  CG  MET B 570      83.440  89.500  59.830  1.00  0.00           C 
ATOM   4076  HG1 MET B 570      84.440  89.810  59.450  1.00  0.00           H 
ATOM   4077  HG2 MET B 570      82.950  90.430  60.180  1.00  0.00           H 
ATOM   4078  SD  MET B 570      83.580  88.350  61.210  1.00  0.00           S 
ATOM   4079  CE  MET B 570      81.840  88.060  61.500  1.00  0.00           C 
ATOM   4080  HE1 MET B 570      81.640  87.630  62.500  1.00  0.00           H 
ATOM   4081  HE2 MET B 570      81.370  89.070  61.570  1.00  0.00           H 
ATOM   4082  HE3 MET B 570      81.260  87.460  60.770  1.00  0.00           H 
ATOM   4083  C   MET B 570      82.090  89.120  56.190  1.00  0.00           C 
ATOM   4084  O   MET B 570      82.860  88.700  55.410  1.00  0.00           O 
ATOM   4085  N   LEU B 571      80.730  89.020  56.050  1.00  0.00           N 
ATOM   4086  HN  LEU B 571      80.110  89.350  56.750  1.00  0.00           H 
ATOM   4087  CA  LEU B 571      80.200  88.370  54.850  1.00  0.00           C 
ATOM   4088  HA  LEU B 571      80.700  87.410  54.810  1.00  0.00           H 
ATOM   4089  CB  LEU B 571      78.710  88.040  55.040  1.00  0.00           C 
ATOM   4090  HB1 LEU B 571      78.100  88.950  55.210  1.00  0.00           H 
ATOM   4091  HB2 LEU B 571      78.200  87.560  54.170  1.00  0.00           H 
ATOM   4092  CG  LEU B 571      78.500  87.060  56.290  1.00  0.00           C 
ATOM   4093  HG  LEU B 571      78.530  87.600  57.260  1.00  0.00           H 
ATOM   4094  CD1 LEU B 571      77.080  86.590  56.300  1.00  0.00           C 
ATOM   4095 1HD1 LEU B 571      76.930  85.960  57.200  1.00  0.00           H 
ATOM   4096 2HD1 LEU B 571      76.410  87.470  56.250  1.00  0.00           H 
ATOM   4097 3HD1 LEU B 571      76.890  85.900  55.450  1.00  0.00           H 
ATOM   4098  CD2 LEU B 571      79.470  85.850  56.230  1.00  0.00           C 
ATOM   4099 1HD2 LEU B 571      80.530  86.160  56.150  1.00  0.00           H 
ATOM   4100 2HD2 LEU B 571      79.360  85.260  57.160  1.00  0.00           H 
ATOM   4101 3HD2 LEU B 571      79.310  85.200  55.340  1.00  0.00           H 
ATOM   4102  C   LEU B 571      80.450  89.100  53.560  1.00  0.00           C 
ATOM   4103  O   LEU B 571      80.720  88.460  52.570  1.00  0.00           O 
ATOM   4104  N   ASN B 572      80.270  90.440  53.450  1.00  0.00           N 
ATOM   4105  HN  ASN B 572      80.030  90.950  54.270  1.00  0.00           H 
ATOM   4106  CA  ASN B 572      80.430  91.220  52.220  1.00  0.00           C 
ATOM   4107  HA  ASN B 572      79.870  90.660  51.490  1.00  0.00           H 
ATOM   4108  CB  ASN B 572      79.770  92.700  52.360  1.00  0.00           C 
ATOM   4109  HB1 ASN B 572      79.410  93.090  51.380  1.00  0.00           H 
ATOM   4110  HB2 ASN B 572      78.970  92.480  53.100  1.00  0.00           H 
ATOM   4111  CG  ASN B 572      80.640  93.830  52.950  1.00  0.00           C 
ATOM   4112  OD1 ASN B 572      81.800  93.780  53.300  1.00  0.00           O 
ATOM   4113  ND2 ASN B 572      80.010  94.960  53.180  1.00  0.00           N 
ATOM   4114 1HD2 ASN B 572      79.010  94.950  53.210  1.00  0.00           H 
ATOM   4115 2HD2 ASN B 572      80.520  95.650  53.680  1.00  0.00           H 
ATOM   4116  C   ASN B 572      81.890  91.250  51.620  1.00  0.00           C 
ATOM   4117  O   ASN B 572      82.140  91.230  50.430  1.00  0.00           O 
ATOM   4118  N   LEU B 573      82.940  91.200  52.500  1.00  0.00           N 
ATOM   4119  HN  LEU B 573      82.690  91.630  53.360  1.00  0.00           H 
ATOM   4120  CA  LEU B 573      84.310  90.940  52.220  1.00  0.00           C 
ATOM   4121  HA  LEU B 573      84.650  91.590  51.430  1.00  0.00           H 
ATOM   4122  CB  LEU B 573      85.250  91.400  53.390  1.00  0.00           C 
ATOM   4123  HB1 LEU B 573      85.060  92.470  53.620  1.00  0.00           H 
ATOM   4124  HB2 LEU B 573      85.040  90.790  54.300  1.00  0.00           H 
ATOM   4125  CG  LEU B 573      86.700  91.230  53.130  1.00  0.00           C 
ATOM   4126  HG  LEU B 573      86.900  90.160  52.900  1.00  0.00           H 
ATOM   4127  CD1 LEU B 573      87.370  92.240  52.140  1.00  0.00           C 
ATOM   4128 1HD1 LEU B 573      87.300  93.280  52.530  1.00  0.00           H 
ATOM   4129 2HD1 LEU B 573      88.430  91.910  52.090  1.00  0.00           H 
ATOM   4130 3HD1 LEU B 573      86.920  92.140  51.130  1.00  0.00           H 
ATOM   4131  CD2 LEU B 573      87.470  91.390  54.440  1.00  0.00           C 
ATOM   4132 1HD2 LEU B 573      88.550  91.310  54.200  1.00  0.00           H 
ATOM   4133 2HD2 LEU B 573      87.250  92.410  54.820  1.00  0.00           H 
ATOM   4134 3HD2 LEU B 573      87.130  90.800  55.310  1.00  0.00           H 
ATOM   4135  C   LEU B 573      84.510  89.480  51.730  1.00  0.00           C 
ATOM   4136  O   LEU B 573      85.390  89.290  50.870  1.00  0.00           O 
ATOM   4137  N   LEU B 574      83.820  88.380  52.220  1.00  0.00           N 
ATOM   4138  HN  LEU B 574      83.140  88.730  52.850  1.00  0.00           H 
ATOM   4139  CA  LEU B 574      83.860  87.020  51.780  1.00  0.00           C 
ATOM   4140  HA  LEU B 574      84.850  86.590  51.870  1.00  0.00           H 
ATOM   4141  CB  LEU B 574      82.940  86.110  52.620  1.00  0.00           C 
ATOM   4142  HB1 LEU B 574      82.910  86.620  53.610  1.00  0.00           H 
ATOM   4143  HB2 LEU B 574      81.900  86.140  52.230  1.00  0.00           H 
ATOM   4144  CG  LEU B 574      83.320  84.640  52.820  1.00  0.00           C 
ATOM   4145  HG  LEU B 574      84.360  84.520  53.200  1.00  0.00           H 
ATOM   4146  CD1 LEU B 574      83.370  83.850  51.490  1.00  0.00           C 
ATOM   4147 1HD1 LEU B 574      84.070  84.270  50.730  1.00  0.00           H 
ATOM   4148 2HD1 LEU B 574      83.720  82.800  51.620  1.00  0.00           H 
ATOM   4149 3HD1 LEU B 574      82.420  83.940  50.930  1.00  0.00           H 
ATOM   4150  CD2 LEU B 574      82.370  83.930  53.810  1.00  0.00           C 
ATOM   4151 1HD2 LEU B 574      82.770  82.910  54.020  1.00  0.00           H 
ATOM   4152 2HD2 LEU B 574      82.250  84.490  54.760  1.00  0.00           H 
ATOM   4153 3HD2 LEU B 574      81.360  83.770  53.380  1.00  0.00           H 
ATOM   4154  C   LEU B 574      83.620  86.940  50.280  1.00  0.00           C 
ATOM   4155  O   LEU B 574      84.470  86.420  49.570  1.00  0.00           O 
ATOM   4156  N   ILE B 575      82.560  87.650  49.850  1.00  0.00           N 
ATOM   4157  HN  ILE B 575      81.940  88.040  50.530  1.00  0.00           H 
ATOM   4158  CA  ILE B 575      82.080  87.910  48.490  1.00  0.00           C 
ATOM   4159  HA  ILE B 575      81.970  87.000  47.930  1.00  0.00           H 
ATOM   4160  CB  ILE B 575      80.720  88.570  48.610  1.00  0.00           C 
ATOM   4161  HB  ILE B 575      80.810  89.620  48.970  1.00  0.00           H 
ATOM   4162  CG2 ILE B 575      80.110  88.730  47.270  1.00  0.00           C 
ATOM   4163 1HG2 ILE B 575      79.150  89.280  47.310  1.00  0.00           H 
ATOM   4164 2HG2 ILE B 575      80.630  89.330  46.490  1.00  0.00           H 
ATOM   4165 3HG2 ILE B 575      79.920  87.740  46.790  1.00  0.00           H 
ATOM   4166  CG1 ILE B 575      79.750  87.770  49.600  1.00  0.00           C 
ATOM   4167 1HG1 ILE B 575      80.110  87.590  50.630  1.00  0.00           H 
ATOM   4168 2HG1 ILE B 575      78.870  88.440  49.720  1.00  0.00           H 
ATOM   4169  CD  ILE B 575      79.240  86.440  49.020  1.00  0.00           C 
ATOM   4170  HD1 ILE B 575      78.460  86.590  48.250  1.00  0.00           H 
ATOM   4171  HD2 ILE B 575      80.080  85.800  48.680  1.00  0.00           H 
ATOM   4172  HD3 ILE B 575      78.730  85.960  49.880  1.00  0.00           H 
ATOM   4173  C   ILE B 575      83.130  88.760  47.730  1.00  0.00           C 
ATOM   4174  O   ILE B 575      83.560  88.370  46.650  1.00  0.00           O 
ATOM   4175  N   ALA B 576      83.700  89.790  48.380  1.00  0.00           N 
ATOM   4176  HN  ALA B 576      83.450  90.070  49.300  1.00  0.00           H 
ATOM   4177  CA  ALA B 576      84.720  90.590  47.640  1.00  0.00           C 
ATOM   4178  HA  ALA B 576      84.320  91.050  46.750  1.00  0.00           H 
ATOM   4179  CB  ALA B 576      84.970  91.820  48.500  1.00  0.00           C 
ATOM   4180  HB1 ALA B 576      85.720  92.550  48.130  1.00  0.00           H 
ATOM   4181  HB2 ALA B 576      84.040  92.400  48.680  1.00  0.00           H 
ATOM   4182  HB3 ALA B 576      85.250  91.540  49.540  1.00  0.00           H 
ATOM   4183  C   ALA B 576      86.030  89.880  47.340  1.00  0.00           C 
ATOM   4184  O   ALA B 576      86.610  89.950  46.210  1.00  0.00           O 
ATOM   4185  N   MET B 577      86.530  89.170  48.340  1.00  0.00           N 
ATOM   4186  HN  MET B 577      86.070  89.160  49.230  1.00  0.00           H 
ATOM   4187  CA  MET B 577      87.580  88.260  48.150  1.00  0.00           C 
ATOM   4188  HA  MET B 577      88.470  88.770  47.810  1.00  0.00           H 
ATOM   4189  CB  MET B 577      87.980  87.490  49.490  1.00  0.00           C 
ATOM   4190  HB1 MET B 577      87.110  86.890  49.810  1.00  0.00           H 
ATOM   4191  HB2 MET B 577      88.730  86.710  49.240  1.00  0.00           H 
ATOM   4192  CG  MET B 577      88.560  88.390  50.540  1.00  0.00           C 
ATOM   4193  HG1 MET B 577      89.270  89.060  50.010  1.00  0.00           H 
ATOM   4194  HG2 MET B 577      87.850  89.180  50.840  1.00  0.00           H 
ATOM   4195  SD  MET B 577      89.390  87.680  51.960  1.00  0.00           S 
ATOM   4196  CE  MET B 577      88.280  86.350  52.320  1.00  0.00           C 
ATOM   4197  HE1 MET B 577      88.240  85.630  51.480  1.00  0.00           H 
ATOM   4198  HE2 MET B 577      88.630  85.760  53.190  1.00  0.00           H 
ATOM   4199  HE3 MET B 577      87.270  86.740  52.570  1.00  0.00           H 
ATOM   4200  C   MET B 577      87.340  87.150  47.090  1.00  0.00           C 
ATOM   4201  O   MET B 577      88.190  86.790  46.280  1.00  0.00           O 
ATOM   4202  N   MET B 578      86.170  86.530  47.070  1.00  0.00           N 
ATOM   4203  HN  MET B 578      85.570  86.660  47.850  1.00  0.00           H 
ATOM   4204  CA  MET B 578      85.700  85.430  46.250  1.00  0.00           C 
ATOM   4205  HA  MET B 578      86.520  84.740  46.330  1.00  0.00           H 
ATOM   4206  CB  MET B 578      84.340  84.850  46.790  1.00  0.00           C 
ATOM   4207  HB1 MET B 578      84.590  84.590  47.840  1.00  0.00           H 
ATOM   4208  HB2 MET B 578      83.610  85.690  46.890  1.00  0.00           H 
ATOM   4209  CG  MET B 578      83.770  83.590  46.100  1.00  0.00           C 
ATOM   4210  HG1 MET B 578      83.950  83.680  45.010  1.00  0.00           H 
ATOM   4211  HG2 MET B 578      84.300  82.690  46.470  1.00  0.00           H 
ATOM   4212  SD  MET B 578      82.050  83.340  46.490  1.00  0.00           S 
ATOM   4213  CE  MET B 578      82.070  83.720  48.270  1.00  0.00           C 
ATOM   4214  HE1 MET B 578      81.960  84.780  48.600  1.00  0.00           H 
ATOM   4215  HE2 MET B 578      81.320  83.110  48.820  1.00  0.00           H 
ATOM   4216  HE3 MET B 578      83.050  83.400  48.690  1.00  0.00           H 
ATOM   4217  C   MET B 578      85.560  85.870  44.850  1.00  0.00           C 
ATOM   4218  O   MET B 578      85.940  85.190  43.830  1.00  0.00           O 
ATOM   4219  N   GLY B 579      85.130  87.080  44.670  1.00  0.00           N 
ATOM   4220  HN  GLY B 579      84.710  87.570  45.430  1.00  0.00           H 
ATOM   4221  CA  GLY B 579      84.890  87.690  43.370  1.00  0.00           C 
ATOM   4222  HA1 GLY B 579      84.210  86.980  42.920  1.00  0.00           H 
ATOM   4223  HA2 GLY B 579      84.490  88.680  43.530  1.00  0.00           H 
ATOM   4224  C   GLY B 579      86.170  87.880  42.500  1.00  0.00           C 
ATOM   4225  O   GLY B 579      86.230  87.450  41.320  1.00  0.00           O 
ATOM   4226  N   ASP B 580      87.310  88.250  43.210  1.00  0.00           N 
ATOM   4227  HN  ASP B 580      87.230  88.300  44.200  1.00  0.00           H 
ATOM   4228  CA  ASP B 580      88.640  88.490  42.640  1.00  0.00           C 
ATOM   4229  HA  ASP B 580      88.530  88.820  41.620  1.00  0.00           H 
ATOM   4230  CB  ASP B 580      89.250  89.660  43.420  1.00  0.00           C 
ATOM   4231  HB1 ASP B 580      88.590  90.550  43.460  1.00  0.00           H 
ATOM   4232  HB2 ASP B 580      89.300  89.380  44.490  1.00  0.00           H 
ATOM   4233  CG  ASP B 580      90.610  90.110  42.990  1.00  0.00           C 
ATOM   4234  OD1 ASP B 580      90.660  90.420  41.750  1.00  0.00           O 
ATOM   4235  OD2 ASP B 580      91.640  90.030  43.710  1.00  0.00           O 
ATOM   4236  C   ASP B 580      89.560  87.250  42.610  1.00  0.00           C 
ATOM   4237  O   ASP B 580      90.830  87.280  42.420  1.00  0.00           O 
ATOM   4238  N   THR B 581      88.890  86.070  42.770  1.00  0.00           N 
ATOM   4239  HN  THR B 581      87.920  86.130  42.980  1.00  0.00           H 
ATOM   4240  CA  THR B 581      89.600  84.820  42.900  1.00  0.00           C 
ATOM   4241  HA  THR B 581      90.570  84.910  42.430  1.00  0.00           H 
ATOM   4242  CB  THR B 581      89.960  84.430  44.410  1.00  0.00           C 
ATOM   4243  HB  THR B 581      89.130  84.000  45.010  1.00  0.00           H 
ATOM   4244  OG1 THR B 581      90.420  85.570  45.080  1.00  0.00           O 
ATOM   4245  HG1 THR B 581      89.620  85.970  45.430  1.00  0.00           H 
ATOM   4246  CG2 THR B 581      91.170  83.530  44.470  1.00  0.00           C 
ATOM   4247 1HG2 THR B 581      91.290  83.220  45.530  1.00  0.00           H 
ATOM   4248 2HG2 THR B 581      90.950  82.580  43.930  1.00  0.00           H 
ATOM   4249 3HG2 THR B 581      92.080  84.000  44.030  1.00  0.00           H 
ATOM   4250  C   THR B 581      88.890  83.800  42.170  1.00  0.00           C 
ATOM   4251  O   THR B 581      89.310  82.630  42.130  1.00  0.00           O 
ATOM   4252  N   HSD B 582      87.740  84.070  41.540  1.00  0.00           N 
ATOM   4253  HN  HSD B 582      87.320  84.930  41.840  1.00  0.00           H 
ATOM   4254  CA  HSD B 582      86.880  83.210  40.700  1.00  0.00           C 
ATOM   4255  HA  HSD B 582      87.520  82.430  40.300  1.00  0.00           H 
ATOM   4256  CB  HSD B 582      85.610  82.760  41.530  1.00  0.00           C 
ATOM   4257  HB1 HSD B 582      85.150  83.650  42.000  1.00  0.00           H 
ATOM   4258  HB2 HSD B 582      84.970  82.200  40.810  1.00  0.00           H 
ATOM   4259  ND1 HSD B 582      85.940  80.510  42.540  1.00  0.00           N 
ATOM   4260  HD1 HSD B 582      85.380  80.040  41.850  1.00  0.00           H 
ATOM   4261  CG  HSD B 582      86.000  81.870  42.650  1.00  0.00           C 
ATOM   4262  CE1 HSD B 582      86.320  80.020  43.720  1.00  0.00           C 
ATOM   4263  HE1 HSD B 582      86.320  78.940  43.860  1.00  0.00           H 
ATOM   4264  NE2 HSD B 582      86.630  80.930  44.590  1.00  0.00           N 
ATOM   4265  CD2 HSD B 582      86.350  82.130  43.980  1.00  0.00           C 
ATOM   4266  HD2 HSD B 582      86.510  83.030  44.550  1.00  0.00           H 
ATOM   4267  C   HSD B 582      86.290  83.910  39.440  1.00  0.00           C 
ATOM   4268  O   HSD B 582      85.960  83.100  38.570  1.00  0.00           O 
ATOM   4269  N   TRP B 583      86.280  85.260  39.290  1.00  0.00           N 
ATOM   4270  HN  TRP B 583      86.510  85.870  40.040  1.00  0.00           H 
ATOM   4271  CA  TRP B 583      85.950  85.920  38.090  1.00  0.00           C 
ATOM   4272  HA  TRP B 583      85.820  85.190  37.300  1.00  0.00           H 
ATOM   4273  CB  TRP B 583      84.640  86.800  38.140  1.00  0.00           C 
ATOM   4274  HB1 TRP B 583      83.840  86.170  38.590  1.00  0.00           H 
ATOM   4275  HB2 TRP B 583      84.650  87.690  38.800  1.00  0.00           H 
ATOM   4276  CG  TRP B 583      84.090  87.340  36.840  1.00  0.00           C 
ATOM   4277  CD1 TRP B 583      83.380  86.610  35.910  1.00  0.00           C 
ATOM   4278  HD1 TRP B 583      83.020  85.590  35.960  1.00  0.00           H 
ATOM   4279  NE1 TRP B 583      83.000  87.390  34.870  1.00  0.00           N 
ATOM   4280  HE1 TRP B 583      82.090  87.280  34.540  1.00  0.00           H 
ATOM   4281  CE2 TRP B 583      83.530  88.680  35.110  1.00  0.00           C 
ATOM   4282  CD2 TRP B 583      84.200  88.660  36.310  1.00  0.00           C 
ATOM   4283  CE3 TRP B 583      84.820  89.790  36.820  1.00  0.00           C 
ATOM   4284  HE3 TRP B 583      85.440  89.730  37.700  1.00  0.00           H 
ATOM   4285  CZ3 TRP B 583      84.740  90.920  36.080  1.00  0.00           C 
ATOM   4286  HZ3 TRP B 583      85.150  91.850  36.450  1.00  0.00           H 
ATOM   4287  CZ2 TRP B 583      83.430  89.860  34.350  1.00  0.00           C 
ATOM   4288  HZ2 TRP B 583      82.820  89.940  33.470  1.00  0.00           H 
ATOM   4289  CH2 TRP B 583      84.050  91.020  34.900  1.00  0.00           C 
ATOM   4290  HH2 TRP B 583      83.990  92.000  34.450  1.00  0.00           H 
ATOM   4291  C   TRP B 583      87.170  86.780  37.820  1.00  0.00           C 
ATOM   4292  O   TRP B 583      87.100  87.640  36.980  1.00  0.00           O 
ATOM   4293  N   ARG B 584      88.310  86.470  38.540  1.00  0.00           N 
ATOM   4294  HN  ARG B 584      88.270  85.720  39.190  1.00  0.00           H 
ATOM   4295  CA  ARG B 584      89.600  87.000  38.290  1.00  0.00           C 
ATOM   4296  HA  ARG B 584      89.700  87.010  37.220  1.00  0.00           H 
ATOM   4297  CB  ARG B 584      89.790  88.320  38.980  1.00  0.00           C 
ATOM   4298  HB1 ARG B 584      88.860  88.900  38.770  1.00  0.00           H 
ATOM   4299  HB2 ARG B 584      89.820  88.200  40.080  1.00  0.00           H 
ATOM   4300  CG  ARG B 584      91.060  89.070  38.560  1.00  0.00           C 
ATOM   4301  HG1 ARG B 584      90.960  90.030  39.100  1.00  0.00           H 
ATOM   4302  HG2 ARG B 584      91.950  88.510  38.910  1.00  0.00           H 
ATOM   4303  CD  ARG B 584      91.200  89.450  37.080  1.00  0.00           C 
ATOM   4304  HD1 ARG B 584      92.130  90.030  36.910  1.00  0.00           H 
ATOM   4305  HD2 ARG B 584      91.130  88.480  36.540  1.00  0.00           H 
ATOM   4306  NE  ARG B 584      90.060  90.210  36.620  1.00  0.00           N 
ATOM   4307  HE  ARG B 584      89.460  90.630  37.310  1.00  0.00           H 
ATOM   4308  CZ  ARG B 584      89.750  90.500  35.360  1.00  0.00           C 
ATOM   4309  NH1 ARG B 584      88.700  91.210  35.070  1.00  0.00           N 
ATOM   4310 1HH1 ARG B 584      88.140  91.430  35.870  1.00  0.00           H 
ATOM   4311 2HH1 ARG B 584      88.250  91.020  34.200  1.00  0.00           H 
ATOM   4312  NH2 ARG B 584      90.420  90.030  34.350  1.00  0.00           N 
ATOM   4313 1HH2 ARG B 584      91.140  89.440  34.700  1.00  0.00           H 
ATOM   4314 2HH2 ARG B 584      90.170  90.300  33.420  1.00  0.00           H 
ATOM   4315  C   ARG B 584      90.490  85.950  38.890  1.00  0.00           C 
ATOM   4316  O   ARG B 584      90.000  85.050  39.570  1.00  0.00           O 
ATOM   4317  N   VAL B 585      91.880  86.000  38.610  1.00  0.00           N 
ATOM   4318  HN  VAL B 585      92.150  86.730  37.990  1.00  0.00           H 
ATOM   4319  CA  VAL B 585      92.940  85.090  39.050  1.00  0.00           C 
ATOM   4320  HA  VAL B 585      93.250  84.780  38.060  1.00  0.00           H 
ATOM   4321  CB  VAL B 585      94.110  85.870  39.760  1.00  0.00           C 
ATOM   4322  HB  VAL B 585      94.640  86.550  39.060  1.00  0.00           H 
ATOM   4323  CG1 VAL B 585      93.540  86.710  40.880  1.00  0.00           C 
ATOM   4324 1HG1 VAL B 585      94.330  87.160  41.510  1.00  0.00           H 
ATOM   4325 2HG1 VAL B 585      92.830  87.510  40.570  1.00  0.00           H 
ATOM   4326 3HG1 VAL B 585      92.940  85.960  41.440  1.00  0.00           H 
ATOM   4327  CG2 VAL B 585      95.180  84.860  40.260  1.00  0.00           C 
ATOM   4328 1HG2 VAL B 585      96.150  85.350  40.480  1.00  0.00           H 
ATOM   4329 2HG2 VAL B 585      95.000  84.470  41.280  1.00  0.00           H 
ATOM   4330 3HG2 VAL B 585      95.270  83.940  39.640  1.00  0.00           H 
ATOM   4331  C   VAL B 585      92.580  83.810  39.810  1.00  0.00           C 
ATOM   4332  O   VAL B 585      92.300  83.690  41.020  1.00  0.00           O 
ATOM   4333  N   ALA B 586      92.700  82.690  39.020  1.00  0.00           N 
ATOM   4334  HN  ALA B 586      92.860  82.850  38.050  1.00  0.00           H 
ATOM   4335  CA  ALA B 586      92.520  81.350  39.400  1.00  0.00           C 
ATOM   4336  HA  ALA B 586      92.680  81.170  40.450  1.00  0.00           H 
ATOM   4337  CB  ALA B 586      91.250  80.900  38.740  1.00  0.00           C 
ATOM   4338  HB1 ALA B 586      91.160  79.800  38.670  1.00  0.00           H 
ATOM   4339  HB2 ALA B 586      90.420  81.290  39.360  1.00  0.00           H 
ATOM   4340  HB3 ALA B 586      91.200  81.280  37.700  1.00  0.00           H 
ATOM   4341  C   ALA B 586      93.620  80.430  38.750  1.00  0.00           C 
ATOM   4342  O   ALA B 586      94.050  79.460  39.340  1.00  0.00           O 
ATOM   4343  N   HSD B 587      94.080  80.740  37.530  1.00  0.00           N 
ATOM   4344  HN  HSD B 587      93.780  81.560  37.060  1.00  0.00           H 
ATOM   4345  CA  HSD B 587      95.110  79.910  36.890  1.00  0.00           C 
ATOM   4346  HA  HSD B 587      95.380  79.100  37.550  1.00  0.00           H 
ATOM   4347  CB  HSD B 587      94.730  79.260  35.540  1.00  0.00           C 
ATOM   4348  HB1 HSD B 587      93.850  78.590  35.690  1.00  0.00           H 
ATOM   4349  HB2 HSD B 587      94.480  80.060  34.810  1.00  0.00           H 
ATOM   4350  ND1 HSD B 587      96.080  77.140  35.400  1.00  0.00           N 
ATOM   4351  HD1 HSD B 587      95.640  76.650  36.150  1.00  0.00           H 
ATOM   4352  CG  HSD B 587      95.840  78.420  34.950  1.00  0.00           C 
ATOM   4353  CE1 HSD B 587      97.070  76.690  34.580  1.00  0.00           C 
ATOM   4354  HE1 HSD B 587      97.350  75.670  34.840  1.00  0.00           H 
ATOM   4355  NE2 HSD B 587      97.470  77.520  33.640  1.00  0.00           N 
ATOM   4356  CD2 HSD B 587      96.670  78.590  33.880  1.00  0.00           C 
ATOM   4357  HD2 HSD B 587      96.850  79.510  33.330  1.00  0.00           H 
ATOM   4358  C   HSD B 587      96.400  80.710  36.820  1.00  0.00           C 
ATOM   4359  O   HSD B 587      97.450  80.110  36.660  1.00  0.00           O 
ATOM   4360  N   GLU B 588      96.330  82.040  37.000  1.00  0.00           N 
ATOM   4361  HN  GLU B 588      95.440  82.480  36.960  1.00  0.00           H 
ATOM   4362  CA  GLU B 588      97.530  82.840  37.370  1.00  0.00           C 
ATOM   4363  HA  GLU B 588      98.260  82.510  36.650  1.00  0.00           H 
ATOM   4364  CB  GLU B 588      97.230  84.310  37.150  1.00  0.00           C 
ATOM   4365  HB1 GLU B 588      97.250  84.420  36.050  1.00  0.00           H 
ATOM   4366  HB2 GLU B 588      96.210  84.610  37.460  1.00  0.00           H 
ATOM   4367  CG  GLU B 588      98.290  85.300  37.730  1.00  0.00           C 
ATOM   4368  HG1 GLU B 588      98.100  85.320  38.820  1.00  0.00           H 
ATOM   4369  HG2 GLU B 588      99.330  84.970  37.530  1.00  0.00           H 
ATOM   4370  CD  GLU B 588      98.140  86.730  37.180  1.00  0.00           C 
ATOM   4371  OE1 GLU B 588      97.230  86.890  36.330  1.00  0.00           O 
ATOM   4372  OE2 GLU B 588      99.070  87.540  37.410  1.00  0.00           O 
ATOM   4373  C   GLU B 588      98.150  82.560  38.690  1.00  0.00           C 
ATOM   4374  O   GLU B 588      99.390  82.690  38.860  1.00  0.00           O 
ATOM   4375  N   ARG B 589      97.400  82.130  39.670  1.00  0.00           N 
ATOM   4376  HN  ARG B 589      96.420  81.960  39.600  1.00  0.00           H 
ATOM   4377  CA  ARG B 589      98.140  81.780  40.890  1.00  0.00           C 
ATOM   4378  HA  ARG B 589      98.700  82.660  41.180  1.00  0.00           H 
ATOM   4379  CB  ARG B 589      97.140  81.440  41.980  1.00  0.00           C 
ATOM   4380  HB1 ARG B 589      97.640  81.040  42.890  1.00  0.00           H 
ATOM   4381  HB2 ARG B 589      96.540  82.330  42.270  1.00  0.00           H 
ATOM   4382  CG  ARG B 589      96.060  80.310  41.680  1.00  0.00           C 
ATOM   4383  HG1 ARG B 589      95.030  80.670  41.900  1.00  0.00           H 
ATOM   4384  HG2 ARG B 589      96.130  80.130  40.590  1.00  0.00           H 
ATOM   4385  CD  ARG B 589      96.290  78.920  42.330  1.00  0.00           C 
ATOM   4386  HD1 ARG B 589      97.320  78.560  42.120  1.00  0.00           H 
ATOM   4387  HD2 ARG B 589      96.190  78.960  43.440  1.00  0.00           H 
ATOM   4388  NE  ARG B 589      95.350  77.880  41.690  1.00  0.00           N 
ATOM   4389  HE  ARG B 589      95.690  77.400  40.880  1.00  0.00           H 
ATOM   4390  CZ  ARG B 589      94.300  77.310  42.050  1.00  0.00           C 
ATOM   4391  NH1 ARG B 589      93.620  77.600  43.140  1.00  0.00           N 
ATOM   4392 1HH1 ARG B 589      94.030  78.150  43.870  1.00  0.00           H 
ATOM   4393 2HH1 ARG B 589      92.970  76.870  43.360  1.00  0.00           H 
ATOM   4394  NH2 ARG B 589      94.050  76.080  41.590  1.00  0.00           N 
ATOM   4395 1HH2 ARG B 589      94.690  75.790  40.880  1.00  0.00           H 
ATOM   4396 2HH2 ARG B 589      93.310  75.450  41.830  1.00  0.00           H 
ATOM   4397  C   ARG B 589      99.020  80.490  40.760  1.00  0.00           C 
ATOM   4398  O   ARG B 589      99.910  80.230  41.580  1.00  0.00           O 
ATOM   4399  N   MET C 454      87.370  51.230  73.140  1.00  0.00           N 
ATOM   4400  HN  MET C 454      87.630  51.020  74.080  1.00  0.00           H 
ATOM   4401  CA  MET C 454      85.960  51.500  73.030  1.00  0.00           C 
ATOM   4402  HA  MET C 454      85.680  50.720  72.340  1.00  0.00           H 
ATOM   4403  CB  MET C 454      85.050  51.480  74.340  1.00  0.00           C 
ATOM   4404  HB1 MET C 454      85.440  52.150  75.130  1.00  0.00           H 
ATOM   4405  HB2 MET C 454      84.080  51.960  74.080  1.00  0.00           H 
ATOM   4406  CG  MET C 454      84.800  50.150  74.950  1.00  0.00           C 
ATOM   4407  HG1 MET C 454      84.390  49.430  74.200  1.00  0.00           H 
ATOM   4408  HG2 MET C 454      85.770  49.620  75.090  1.00  0.00           H 
ATOM   4409  SD  MET C 454      83.800  50.180  76.490  1.00  0.00           S 
ATOM   4410  CE  MET C 454      83.350  48.380  76.510  1.00  0.00           C 
ATOM   4411  HE1 MET C 454      84.170  47.800  77.000  1.00  0.00           H 
ATOM   4412  HE2 MET C 454      82.390  48.310  77.060  1.00  0.00           H 
ATOM   4413  HE3 MET C 454      83.080  48.030  75.490  1.00  0.00           H 
ATOM   4414  C   MET C 454      85.580  52.780  72.260  1.00  0.00           C 
ATOM   4415  O   MET C 454      84.750  52.800  71.350  1.00  0.00           O 
ATOM   4416  N   SER C 455      86.320  53.860  72.540  1.00  0.00           N 
ATOM   4417  HN  SER C 455      86.880  53.810  73.360  1.00  0.00           H 
ATOM   4418  CA  SER C 455      85.950  55.190  72.000  1.00  0.00           C 
ATOM   4419  HA  SER C 455      84.880  55.330  72.070  1.00  0.00           H 
ATOM   4420  CB  SER C 455      86.470  56.340  72.890  1.00  0.00           C 
ATOM   4421  HB1 SER C 455      87.580  56.280  72.900  1.00  0.00           H 
ATOM   4422  HB2 SER C 455      86.090  57.310  72.500  1.00  0.00           H 
ATOM   4423  OG  SER C 455      85.980  56.280  74.220  1.00  0.00           O 
ATOM   4424  HG1 SER C 455      86.240  55.420  74.550  1.00  0.00           H 
ATOM   4425  C   SER C 455      86.350  55.140  70.540  1.00  0.00           C 
ATOM   4426  O   SER C 455      85.600  55.690  69.720  1.00  0.00           O 
ATOM   4427  N   PHE C 456      87.470  54.430  70.190  1.00  0.00           N 
ATOM   4428  HN  PHE C 456      88.150  54.130  70.850  1.00  0.00           H 
ATOM   4429  CA  PHE C 456      87.790  54.350  68.780  1.00  0.00           C 
ATOM   4430  HA  PHE C 456      87.850  55.250  68.180  1.00  0.00           H 
ATOM   4431  CB  PHE C 456      89.150  53.650  68.620  1.00  0.00           C 
ATOM   4432  HB1 PHE C 456      89.140  52.660  69.120  1.00  0.00           H 
ATOM   4433  HB2 PHE C 456      89.260  53.400  67.540  1.00  0.00           H 
ATOM   4434  CG  PHE C 456      90.320  54.480  69.120  1.00  0.00           C 
ATOM   4435  CD1 PHE C 456      90.510  55.700  68.520  1.00  0.00           C 
ATOM   4436  HD1 PHE C 456      89.830  56.100  67.780  1.00  0.00           H 
ATOM   4437  CE1 PHE C 456      91.680  56.450  68.830  1.00  0.00           C 
ATOM   4438  HE1 PHE C 456      91.700  57.440  68.400  1.00  0.00           H 
ATOM   4439  CZ  PHE C 456      92.700  55.900  69.660  1.00  0.00           C 
ATOM   4440  HZ  PHE C 456      93.550  56.390  70.120  1.00  0.00           H 
ATOM   4441  CD2 PHE C 456      91.300  53.880  69.890  1.00  0.00           C 
ATOM   4442  HD2 PHE C 456      91.160  52.880  70.280  1.00  0.00           H 
ATOM   4443  CE2 PHE C 456      92.470  54.620  70.180  1.00  0.00           C 
ATOM   4444  HE2 PHE C 456      93.200  54.270  70.900  1.00  0.00           H 
ATOM   4445  C   PHE C 456      86.710  53.620  68.040  1.00  0.00           C 
ATOM   4446  O   PHE C 456      86.240  54.000  66.970  1.00  0.00           O 
ATOM   4447  N   ALA C 457      86.350  52.470  68.660  1.00  0.00           N 
ATOM   4448  HN  ALA C 457      86.770  52.130  69.500  1.00  0.00           H 
ATOM   4449  CA  ALA C 457      85.340  51.620  68.110  1.00  0.00           C 
ATOM   4450  HA  ALA C 457      85.620  51.430  67.090  1.00  0.00           H 
ATOM   4451  CB  ALA C 457      85.280  50.250  68.860  1.00  0.00           C 
ATOM   4452  HB1 ALA C 457      84.320  49.720  68.700  1.00  0.00           H 
ATOM   4453  HB2 ALA C 457      86.210  49.680  68.650  1.00  0.00           H 
ATOM   4454  HB3 ALA C 457      85.200  50.360  69.960  1.00  0.00           H 
ATOM   4455  C   ALA C 457      83.960  52.300  67.980  1.00  0.00           C 
ATOM   4456  O   ALA C 457      83.290  52.130  66.980  1.00  0.00           O 
ATOM   4457  N   LEU C 458      83.520  53.100  68.970  1.00  0.00           N 
ATOM   4458  HN  LEU C 458      83.970  53.130  69.860  1.00  0.00           H 
ATOM   4459  CA  LEU C 458      82.300  53.890  68.860  1.00  0.00           C 
ATOM   4460  HA  LEU C 458      81.520  53.190  68.600  1.00  0.00           H 
ATOM   4461  CB  LEU C 458      81.920  54.650  70.080  1.00  0.00           C 
ATOM   4462  HB1 LEU C 458      82.820  54.970  70.650  1.00  0.00           H 
ATOM   4463  HB2 LEU C 458      81.330  55.560  69.830  1.00  0.00           H 
ATOM   4464  CG  LEU C 458      80.910  53.970  71.000  1.00  0.00           C 
ATOM   4465  HG  LEU C 458      80.690  54.840  71.660  1.00  0.00           H 
ATOM   4466  CD1 LEU C 458      79.580  53.550  70.330  1.00  0.00           C 
ATOM   4467 1HD1 LEU C 458      78.840  53.350  71.130  1.00  0.00           H 
ATOM   4468 2HD1 LEU C 458      79.270  54.320  69.600  1.00  0.00           H 
ATOM   4469 3HD1 LEU C 458      79.860  52.680  69.700  1.00  0.00           H 
ATOM   4470  CD2 LEU C 458      81.550  52.890  71.910  1.00  0.00           C 
ATOM   4471 1HD2 LEU C 458      82.290  53.430  72.540  1.00  0.00           H 
ATOM   4472 2HD2 LEU C 458      80.800  52.380  72.550  1.00  0.00           H 
ATOM   4473 3HD2 LEU C 458      82.030  52.210  71.170  1.00  0.00           H 
ATOM   4474  C   LEU C 458      82.320  54.880  67.740  1.00  0.00           C 
ATOM   4475  O   LEU C 458      81.330  54.920  67.000  1.00  0.00           O 
ATOM   4476  N   VAL C 459      83.460  55.640  67.560  1.00  0.00           N 
ATOM   4477  HN  VAL C 459      84.200  55.650  68.230  1.00  0.00           H 
ATOM   4478  CA  VAL C 459      83.560  56.610  66.490  1.00  0.00           C 
ATOM   4479  HA  VAL C 459      82.660  57.200  66.400  1.00  0.00           H 
ATOM   4480  CB  VAL C 459      84.740  57.620  66.700  1.00  0.00           C 
ATOM   4481  HB  VAL C 459      85.590  56.950  66.950  1.00  0.00           H 
ATOM   4482  CG1 VAL C 459      85.030  58.350  65.330  1.00  0.00           C 
ATOM   4483 1HG1 VAL C 459      85.760  59.160  65.540  1.00  0.00           H 
ATOM   4484 2HG1 VAL C 459      85.470  57.660  64.580  1.00  0.00           H 
ATOM   4485 3HG1 VAL C 459      84.080  58.780  64.950  1.00  0.00           H 
ATOM   4486  CG2 VAL C 459      84.460  58.480  67.910  1.00  0.00           C 
ATOM   4487 1HG2 VAL C 459      84.590  57.890  68.840  1.00  0.00           H 
ATOM   4488 2HG2 VAL C 459      85.000  59.440  68.030  1.00  0.00           H 
ATOM   4489 3HG2 VAL C 459      83.390  58.770  67.820  1.00  0.00           H 
ATOM   4490  C   VAL C 459      83.660  55.910  65.160  1.00  0.00           C 
ATOM   4491  O   VAL C 459      82.890  56.210  64.250  1.00  0.00           O 
ATOM   4492  N   LEU C 460      84.640  54.970  65.040  1.00  0.00           N 
ATOM   4493  HN  LEU C 460      85.280  54.730  65.770  1.00  0.00           H 
ATOM   4494  CA  LEU C 460      84.810  54.210  63.770  1.00  0.00           C 
ATOM   4495  HA  LEU C 460      84.840  54.950  62.990  1.00  0.00           H 
ATOM   4496  CB  LEU C 460      86.100  53.380  63.770  1.00  0.00           C 
ATOM   4497  HB1 LEU C 460      86.170  52.840  64.740  1.00  0.00           H 
ATOM   4498  HB2 LEU C 460      86.040  52.640  62.950  1.00  0.00           H 
ATOM   4499  CG  LEU C 460      87.450  54.160  63.540  1.00  0.00           C 
ATOM   4500  HG  LEU C 460      87.360  54.740  62.590  1.00  0.00           H 
ATOM   4501  CD1 LEU C 460      87.750  55.180  64.630  1.00  0.00           C 
ATOM   4502 1HD1 LEU C 460      88.590  55.840  64.330  1.00  0.00           H 
ATOM   4503 2HD1 LEU C 460      86.920  55.870  64.900  1.00  0.00           H 
ATOM   4504 3HD1 LEU C 460      88.070  54.630  65.540  1.00  0.00           H 
ATOM   4505  CD2 LEU C 460      88.690  53.200  63.510  1.00  0.00           C 
ATOM   4506 1HD2 LEU C 460      89.670  53.720  63.440  1.00  0.00           H 
ATOM   4507 2HD2 LEU C 460      88.760  52.480  64.350  1.00  0.00           H 
ATOM   4508 3HD2 LEU C 460      88.710  52.600  62.570  1.00  0.00           H 
ATOM   4509  C   LEU C 460      83.630  53.390  63.330  1.00  0.00           C 
ATOM   4510  O   LEU C 460      83.220  53.510  62.180  1.00  0.00           O 
ATOM   4511  N   GLY C 461      83.080  52.580  64.280  1.00  0.00           N 
ATOM   4512  HN  GLY C 461      83.620  52.480  65.110  1.00  0.00           H 
ATOM   4513  CA  GLY C 461      81.910  51.720  64.070  1.00  0.00           C 
ATOM   4514  HA1 GLY C 461      82.210  50.940  63.380  1.00  0.00           H 
ATOM   4515  HA2 GLY C 461      81.670  51.200  64.980  1.00  0.00           H 
ATOM   4516  C   GLY C 461      80.700  52.430  63.470  1.00  0.00           C 
ATOM   4517  O   GLY C 461      80.180  52.100  62.400  1.00  0.00           O 
ATOM   4518  N   TRP C 462      80.240  53.480  64.110  1.00  0.00           N 
ATOM   4519  HN  TRP C 462      80.480  53.730  65.040  1.00  0.00           H 
ATOM   4520  CA  TRP C 462      79.270  54.380  63.450  1.00  0.00           C 
ATOM   4521  HA  TRP C 462      78.370  53.810  63.270  1.00  0.00           H 
ATOM   4522  CB  TRP C 462      78.900  55.510  64.400  1.00  0.00           C 
ATOM   4523  HB1 TRP C 462      79.810  55.930  64.890  1.00  0.00           H 
ATOM   4524  HB2 TRP C 462      78.520  56.370  63.820  1.00  0.00           H 
ATOM   4525  CG  TRP C 462      77.880  55.080  65.420  1.00  0.00           C 
ATOM   4526  CD1 TRP C 462      77.950  54.810  66.750  1.00  0.00           C 
ATOM   4527  HD1 TRP C 462      78.880  54.790  67.290  1.00  0.00           H 
ATOM   4528  NE1 TRP C 462      76.710  54.540  67.330  1.00  0.00           N 
ATOM   4529  HE1 TRP C 462      76.670  54.060  68.180  1.00  0.00           H 
ATOM   4530  CE2 TRP C 462      75.780  54.600  66.340  1.00  0.00           C 
ATOM   4531  CD2 TRP C 462      76.490  54.870  65.160  1.00  0.00           C 
ATOM   4532  CE3 TRP C 462      75.710  54.940  63.930  1.00  0.00           C 
ATOM   4533  HE3 TRP C 462      76.260  55.410  63.130  1.00  0.00           H 
ATOM   4534  CZ3 TRP C 462      74.380  54.600  63.900  1.00  0.00           C 
ATOM   4535  HZ3 TRP C 462      73.780  54.620  63.010  1.00  0.00           H 
ATOM   4536  CZ2 TRP C 462      74.470  54.150  66.320  1.00  0.00           C 
ATOM   4537  HZ2 TRP C 462      73.930  53.710  67.140  1.00  0.00           H 
ATOM   4538  CH2 TRP C 462      73.800  54.140  65.110  1.00  0.00           C 
ATOM   4539  HH2 TRP C 462      72.760  53.850  65.170  1.00  0.00           H 
ATOM   4540  C   TRP C 462      79.580  55.030  62.110  1.00  0.00           C 
ATOM   4541  O   TRP C 462      78.800  55.010  61.150  1.00  0.00           O 
ATOM   4542  N   CYS C 463      80.890  55.400  61.810  1.00  0.00           N 
ATOM   4543  HN  CYS C 463      81.550  55.320  62.550  1.00  0.00           H 
ATOM   4544  CA  CYS C 463      81.240  56.270  60.690  1.00  0.00           C 
ATOM   4545  HA  CYS C 463      80.400  56.940  60.600  1.00  0.00           H 
ATOM   4546  CB  CYS C 463      82.600  57.030  60.940  1.00  0.00           C 
ATOM   4547  HB1 CYS C 463      83.340  56.280  61.310  1.00  0.00           H 
ATOM   4548  HB2 CYS C 463      82.970  57.450  59.980  1.00  0.00           H 
ATOM   4549  SG  CYS C 463      82.400  58.400  62.120  1.00  0.00           S 
ATOM   4550  HG1 CYS C 463      82.920  57.670  63.090  1.00  0.00           H 
ATOM   4551  C   CYS C 463      81.270  55.450  59.440  1.00  0.00           C 
ATOM   4552  O   CYS C 463      81.320  55.870  58.300  1.00  0.00           O 
ATOM   4553  N   ASN C 464      81.200  54.150  59.650  1.00  0.00           N 
ATOM   4554  HN  ASN C 464      81.340  53.740  60.550  1.00  0.00           H 
ATOM   4555  CA  ASN C 464      81.010  53.130  58.530  1.00  0.00           C 
ATOM   4556  HA  ASN C 464      81.580  53.380  57.650  1.00  0.00           H 
ATOM   4557  CB  ASN C 464      81.470  51.710  59.080  1.00  0.00           C 
ATOM   4558  HB1 ASN C 464      81.170  51.640  60.150  1.00  0.00           H 
ATOM   4559  HB2 ASN C 464      81.020  50.800  58.620  1.00  0.00           H 
ATOM   4560  CG  ASN C 464      82.960  51.650  58.930  1.00  0.00           C 
ATOM   4561  OD1 ASN C 464      83.550  52.280  58.040  1.00  0.00           O 
ATOM   4562  ND2 ASN C 464      83.680  50.810  59.740  1.00  0.00           N 
ATOM   4563 1HD2 ASN C 464      83.180  50.280  60.420  1.00  0.00           H 
ATOM   4564 2HD2 ASN C 464      84.650  50.910  59.520  1.00  0.00           H 
ATOM   4565  C   ASN C 464      79.590  53.070  58.090  1.00  0.00           C 
ATOM   4566  O   ASN C 464      79.330  52.840  56.900  1.00  0.00           O 
ATOM   4567  N   VAL C 465      78.560  53.410  58.910  1.00  0.00           N 
ATOM   4568  HN  VAL C 465      78.660  53.780  59.830  1.00  0.00           H 
ATOM   4569  CA  VAL C 465      77.220  53.630  58.530  1.00  0.00           C 
ATOM   4570  HA  VAL C 465      76.890  52.660  58.170  1.00  0.00           H 
ATOM   4571  CB  VAL C 465      76.380  54.090  59.750  1.00  0.00           C 
ATOM   4572  HB  VAL C 465      76.670  55.070  60.190  1.00  0.00           H 
ATOM   4573  CG1 VAL C 465      74.920  54.360  59.320  1.00  0.00           C 
ATOM   4574 1HG1 VAL C 465      74.280  54.630  60.190  1.00  0.00           H 
ATOM   4575 2HG1 VAL C 465      74.840  55.080  58.480  1.00  0.00           H 
ATOM   4576 3HG1 VAL C 465      74.480  53.400  58.970  1.00  0.00           H 
ATOM   4577  CG2 VAL C 465      76.300  53.080  60.820  1.00  0.00           C 
ATOM   4578 1HG2 VAL C 465      75.620  53.420  61.640  1.00  0.00           H 
ATOM   4579 2HG2 VAL C 465      75.890  52.120  60.450  1.00  0.00           H 
ATOM   4580 3HG2 VAL C 465      77.250  52.750  61.290  1.00  0.00           H 
ATOM   4581  C   VAL C 465      77.010  54.620  57.390  1.00  0.00           C 
ATOM   4582  O   VAL C 465      76.150  54.530  56.520  1.00  0.00           O 
ATOM   4583  N   MET C 466      78.000  55.590  57.270  1.00  0.00           N 
ATOM   4584  HN  MET C 466      78.730  55.510  57.950  1.00  0.00           H 
ATOM   4585  CA  MET C 466      78.080  56.590  56.190  1.00  0.00           C 
ATOM   4586  HA  MET C 466      77.100  57.030  56.070  1.00  0.00           H 
ATOM   4587  CB  MET C 466      79.250  57.590  56.450  1.00  0.00           C 
ATOM   4588  HB1 MET C 466      80.210  57.030  56.440  1.00  0.00           H 
ATOM   4589  HB2 MET C 466      79.330  58.320  55.610  1.00  0.00           H 
ATOM   4590  CG  MET C 466      79.380  58.260  57.850  1.00  0.00           C 
ATOM   4591  HG1 MET C 466      78.480  58.870  58.070  1.00  0.00           H 
ATOM   4592  HG2 MET C 466      79.410  57.390  58.550  1.00  0.00           H 
ATOM   4593  SD  MET C 466      80.990  59.190  57.770  1.00  0.00           S 
ATOM   4594  CE  MET C 466      80.470  60.540  56.700  1.00  0.00           C 
ATOM   4595  HE1 MET C 466      79.430  60.880  56.880  1.00  0.00           H 
ATOM   4596  HE2 MET C 466      81.110  61.420  56.940  1.00  0.00           H 
ATOM   4597  HE3 MET C 466      80.620  60.170  55.660  1.00  0.00           H 
ATOM   4598  C   MET C 466      78.320  55.970  54.780  1.00  0.00           C 
ATOM   4599  O   MET C 466      77.970  56.510  53.760  1.00  0.00           O 
ATOM   4600  N   TYR C 467      78.990  54.850  54.700  1.00  0.00           N 
ATOM   4601  HN  TYR C 467      79.120  54.310  55.530  1.00  0.00           H 
ATOM   4602  CA  TYR C 467      79.320  54.030  53.560  1.00  0.00           C 
ATOM   4603  HA  TYR C 467      79.760  54.710  52.840  1.00  0.00           H 
ATOM   4604  CB  TYR C 467      80.450  52.940  53.840  1.00  0.00           C 
ATOM   4605  HB1 TYR C 467      81.420  53.390  54.150  1.00  0.00           H 
ATOM   4606  HB2 TYR C 467      80.190  52.130  54.550  1.00  0.00           H 
ATOM   4607  CG  TYR C 467      80.850  52.200  52.470  1.00  0.00           C 
ATOM   4608  CD1 TYR C 467      81.800  52.730  51.650  1.00  0.00           C 
ATOM   4609  HD1 TYR C 467      82.240  53.680  51.910  1.00  0.00           H 
ATOM   4610  CE1 TYR C 467      82.160  52.130  50.450  1.00  0.00           C 
ATOM   4611  HE1 TYR C 467      82.950  52.280  49.730  1.00  0.00           H 
ATOM   4612  CZ  TYR C 467      81.560  50.860  50.150  1.00  0.00           C 
ATOM   4613  OH  TYR C 467      81.920  50.140  48.990  1.00  0.00           O 
ATOM   4614  HH  TYR C 467      81.720  49.220  49.170  1.00  0.00           H 
ATOM   4615  CD2 TYR C 467      80.290  50.920  52.160  1.00  0.00           C 
ATOM   4616  HD2 TYR C 467      79.620  50.490  52.890  1.00  0.00           H 
ATOM   4617  CE2 TYR C 467      80.620  50.310  50.990  1.00  0.00           C 
ATOM   4618  HE2 TYR C 467      80.140  49.370  50.760  1.00  0.00           H 
ATOM   4619  C   TYR C 467      78.070  53.550  52.860  1.00  0.00           C 
ATOM   4620  O   TYR C 467      77.810  53.620  51.640  1.00  0.00           O 
ATOM   4621  N   PHE C 468      77.090  53.120  53.710  1.00  0.00           N 
ATOM   4622  HN  PHE C 468      77.200  53.370  54.670  1.00  0.00           H 
ATOM   4623  CA  PHE C 468      75.870  52.560  53.310  1.00  0.00           C 
ATOM   4624  HA  PHE C 468      76.110  51.840  52.540  1.00  0.00           H 
ATOM   4625  CB  PHE C 468      75.280  51.570  54.360  1.00  0.00           C 
ATOM   4626  HB1 PHE C 468      75.160  52.080  55.340  1.00  0.00           H 
ATOM   4627  HB2 PHE C 468      74.260  51.200  54.100  1.00  0.00           H 
ATOM   4628  CG  PHE C 468      76.160  50.460  54.640  1.00  0.00           C 
ATOM   4629  CD1 PHE C 468      75.880  49.330  53.870  1.00  0.00           C 
ATOM   4630  HD1 PHE C 468      75.050  49.340  53.180  1.00  0.00           H 
ATOM   4631  CE1 PHE C 468      76.660  48.150  54.040  1.00  0.00           C 
ATOM   4632  HE1 PHE C 468      76.420  47.290  53.430  1.00  0.00           H 
ATOM   4633  CZ  PHE C 468      77.640  48.110  55.060  1.00  0.00           C 
ATOM   4634  HZ  PHE C 468      78.180  47.190  55.220  1.00  0.00           H 
ATOM   4635  CD2 PHE C 468      77.310  50.480  55.510  1.00  0.00           C 
ATOM   4636  HD2 PHE C 468      77.510  51.350  56.110  1.00  0.00           H 
ATOM   4637  CE2 PHE C 468      78.000  49.300  55.750  1.00  0.00           C 
ATOM   4638  HE2 PHE C 468      78.860  49.310  56.410  1.00  0.00           H 
ATOM   4639  C   PHE C 468      74.840  53.430  52.620  1.00  0.00           C 
ATOM   4640  O   PHE C 468      73.900  52.940  52.000  1.00  0.00           O 
ATOM   4641  N   ALA C 469      75.080  54.730  52.680  1.00  0.00           N 
ATOM   4642  HN  ALA C 469      75.840  55.030  53.250  1.00  0.00           H 
ATOM   4643  CA  ALA C 469      74.230  55.770  52.180  1.00  0.00           C 
ATOM   4644  HA  ALA C 469      73.330  55.700  52.770  1.00  0.00           H 
ATOM   4645  CB  ALA C 469      74.910  57.100  52.540  1.00  0.00           C 
ATOM   4646  HB1 ALA C 469      74.220  57.950  52.710  1.00  0.00           H 
ATOM   4647  HB2 ALA C 469      75.460  57.070  53.500  1.00  0.00           H 
ATOM   4648  HB3 ALA C 469      75.760  57.460  51.920  1.00  0.00           H 
ATOM   4649  C   ALA C 469      74.030  55.660  50.680  1.00  0.00           C 
ATOM   4650  O   ALA C 469      73.040  56.090  50.070  1.00  0.00           O 
ATOM   4651  N   ARG C 470      74.990  55.160  49.960  1.00  0.00           N 
ATOM   4652  HN  ARG C 470      75.750  54.730  50.440  1.00  0.00           H 
ATOM   4653  CA  ARG C 470      75.240  55.170  48.450  1.00  0.00           C 
ATOM   4654  HA  ARG C 470      75.360  56.180  48.090  1.00  0.00           H 
ATOM   4655  CB  ARG C 470      76.570  54.490  47.960  1.00  0.00           C 
ATOM   4656  HB1 ARG C 470      76.870  54.830  46.950  1.00  0.00           H 
ATOM   4657  HB2 ARG C 470      77.280  54.990  48.650  1.00  0.00           H 
ATOM   4658  CG  ARG C 470      76.630  52.980  48.140  1.00  0.00           C 
ATOM   4659  HG1 ARG C 470      76.250  52.760  49.160  1.00  0.00           H 
ATOM   4660  HG2 ARG C 470      75.970  52.490  47.390  1.00  0.00           H 
ATOM   4661  CD  ARG C 470      78.020  52.310  48.050  1.00  0.00           C 
ATOM   4662  HD1 ARG C 470      78.080  51.260  48.410  1.00  0.00           H 
ATOM   4663  HD2 ARG C 470      78.210  52.440  46.960  1.00  0.00           H 
ATOM   4664  NE  ARG C 470      78.960  53.130  48.890  1.00  0.00           N 
ATOM   4665  HE  ARG C 470      78.610  53.620  49.690  1.00  0.00           H 
ATOM   4666  CZ  ARG C 470      80.130  53.630  48.440  1.00  0.00           C 
ATOM   4667  NH1 ARG C 470      80.730  53.280  47.360  1.00  0.00           N 
ATOM   4668 1HH1 ARG C 470      80.650  52.310  47.110  1.00  0.00           H 
ATOM   4669 2HH1 ARG C 470      81.630  53.650  47.120  1.00  0.00           H 
ATOM   4670  NH2 ARG C 470      80.730  54.510  49.210  1.00  0.00           N 
ATOM   4671 1HH2 ARG C 470      80.610  54.370  50.190  1.00  0.00           H 
ATOM   4672 2HH2 ARG C 470      81.420  55.120  48.810  1.00  0.00           H 
ATOM   4673  C   ARG C 470      74.170  54.550  47.710  1.00  0.00           C 
ATOM   4674  O   ARG C 470      73.860  55.050  46.690  1.00  0.00           O 
ATOM   4675  N   GLY C 471      73.540  53.410  48.190  1.00  0.00           N 
ATOM   4676  HN  GLY C 471      73.980  52.930  48.940  1.00  0.00           H 
ATOM   4677  CA  GLY C 471      72.370  52.690  47.660  1.00  0.00           C 
ATOM   4678  HA1 GLY C 471      72.730  52.180  46.780  1.00  0.00           H 
ATOM   4679  HA2 GLY C 471      72.080  51.960  48.410  1.00  0.00           H 
ATOM   4680  C   GLY C 471      71.150  53.380  47.250  1.00  0.00           C 
ATOM   4681  O   GLY C 471      70.430  52.900  46.420  1.00  0.00           O 
ATOM   4682  N   PHE C 472      70.840  54.470  47.980  1.00  0.00           N 
ATOM   4683  HN  PHE C 472      71.430  54.680  48.750  1.00  0.00           H 
ATOM   4684  CA  PHE C 472      69.640  55.230  47.830  1.00  0.00           C 
ATOM   4685  HA  PHE C 472      68.900  54.690  47.260  1.00  0.00           H 
ATOM   4686  CB  PHE C 472      69.040  55.660  49.210  1.00  0.00           C 
ATOM   4687  HB1 PHE C 472      68.860  54.730  49.800  1.00  0.00           H 
ATOM   4688  HB2 PHE C 472      69.800  56.220  49.790  1.00  0.00           H 
ATOM   4689  CG  PHE C 472      67.650  56.330  49.160  1.00  0.00           C 
ATOM   4690  CD1 PHE C 472      66.460  55.630  49.160  1.00  0.00           C 
ATOM   4691  HD1 PHE C 472      66.310  54.560  49.220  1.00  0.00           H 
ATOM   4692  CE1 PHE C 472      65.250  56.350  49.270  1.00  0.00           C 
ATOM   4693  HE1 PHE C 472      64.370  55.740  49.390  1.00  0.00           H 
ATOM   4694  CZ  PHE C 472      65.260  57.760  49.220  1.00  0.00           C 
ATOM   4695  HZ  PHE C 472      64.300  58.240  49.130  1.00  0.00           H 
ATOM   4696  CD2 PHE C 472      67.650  57.740  49.070  1.00  0.00           C 
ATOM   4697  HD2 PHE C 472      68.590  58.260  48.950  1.00  0.00           H 
ATOM   4698  CE2 PHE C 472      66.470  58.370  49.070  1.00  0.00           C 
ATOM   4699  HE2 PHE C 472      66.370  59.440  48.990  1.00  0.00           H 
ATOM   4700  C   PHE C 472      69.970  56.450  47.030  1.00  0.00           C 
ATOM   4701  O   PHE C 472      69.130  57.160  46.600  1.00  0.00           O 
ATOM   4702  N   GLN C 473      71.260  56.780  46.900  1.00  0.00           N 
ATOM   4703  HN  GLN C 473      72.050  56.180  47.050  1.00  0.00           H 
ATOM   4704  CA  GLN C 473      71.730  58.090  46.350  1.00  0.00           C 
ATOM   4705  HA  GLN C 473      72.780  57.980  46.100  1.00  0.00           H 
ATOM   4706  CB  GLN C 473      71.160  58.470  44.980  1.00  0.00           C 
ATOM   4707  HB1 GLN C 473      71.160  57.560  44.340  1.00  0.00           H 
ATOM   4708  HB2 GLN C 473      70.140  58.900  45.040  1.00  0.00           H 
ATOM   4709  CG  GLN C 473      71.930  59.450  44.130  1.00  0.00           C 
ATOM   4710  HG1 GLN C 473      71.910  60.440  44.630  1.00  0.00           H 
ATOM   4711  HG2 GLN C 473      72.970  59.070  44.020  1.00  0.00           H 
ATOM   4712  CD  GLN C 473      71.330  59.500  42.730  1.00  0.00           C 
ATOM   4713  OE1 GLN C 473      70.420  58.740  42.340  1.00  0.00           O 
ATOM   4714  NE2 GLN C 473      71.910  60.460  41.920  1.00  0.00           N 
ATOM   4715 1HE2 GLN C 473      72.750  60.970  42.110  1.00  0.00           H 
ATOM   4716 2HE2 GLN C 473      71.560  60.550  40.990  1.00  0.00           H 
ATOM   4717  C   GLN C 473      71.570  59.180  47.380  1.00  0.00           C 
ATOM   4718  O   GLN C 473      71.210  60.350  47.120  1.00  0.00           O 
ATOM   4719  N   MET C 474      71.900  58.740  48.690  1.00  0.00           N 
ATOM   4720  HN  MET C 474      71.860  57.770  48.900  1.00  0.00           H 
ATOM   4721  CA  MET C 474      71.970  59.630  49.800  1.00  0.00           C 
ATOM   4722  HA  MET C 474      71.030  60.160  49.890  1.00  0.00           H 
ATOM   4723  CB  MET C 474      72.200  58.960  51.260  1.00  0.00           C 
ATOM   4724  HB1 MET C 474      73.210  58.550  51.070  1.00  0.00           H 
ATOM   4725  HB2 MET C 474      72.280  59.710  52.080  1.00  0.00           H 
ATOM   4726  CG  MET C 474      71.160  57.930  51.760  1.00  0.00           C 
ATOM   4727  HG1 MET C 474      70.720  57.260  50.990  1.00  0.00           H 
ATOM   4728  HG2 MET C 474      71.770  57.350  52.490  1.00  0.00           H 
ATOM   4729  SD  MET C 474      69.750  58.690  52.630  1.00  0.00           S 
ATOM   4730  CE  MET C 474      68.760  57.220  52.930  1.00  0.00           C 
ATOM   4731  HE1 MET C 474      68.180  57.110  51.990  1.00  0.00           H 
ATOM   4732  HE2 MET C 474      69.400  56.340  53.170  1.00  0.00           H 
ATOM   4733  HE3 MET C 474      68.010  57.440  53.720  1.00  0.00           H 
ATOM   4734  C   MET C 474      73.080  60.640  49.580  1.00  0.00           C 
ATOM   4735  O   MET C 474      73.380  61.070  48.450  1.00  0.00           O 
ATOM   4736  N   LEU C 475      73.720  61.070  50.660  1.00  0.00           N 
ATOM   4737  HN  LEU C 475      73.410  60.830  51.580  1.00  0.00           H 
ATOM   4738  CA  LEU C 475      74.880  61.990  50.600  1.00  0.00           C 
ATOM   4739  HA  LEU C 475      74.830  62.730  49.820  1.00  0.00           H 
ATOM   4740  CB  LEU C 475      74.930  62.730  52.040  1.00  0.00           C 
ATOM   4741  HB1 LEU C 475      73.880  62.700  52.400  1.00  0.00           H 
ATOM   4742  HB2 LEU C 475      75.430  62.050  52.760  1.00  0.00           H 
ATOM   4743  CG  LEU C 475      75.500  64.130  52.190  1.00  0.00           C 
ATOM   4744  HG  LEU C 475      75.150  64.420  53.200  1.00  0.00           H 
ATOM   4745  CD1 LEU C 475      74.740  65.190  51.420  1.00  0.00           C 
ATOM   4746 1HD1 LEU C 475      73.630  65.230  51.450  1.00  0.00           H 
ATOM   4747 2HD1 LEU C 475      75.100  66.220  51.650  1.00  0.00           H 
ATOM   4748 3HD1 LEU C 475      75.040  65.070  50.360  1.00  0.00           H 
ATOM   4749  CD2 LEU C 475      77.010  64.330  52.240  1.00  0.00           C 
ATOM   4750 1HD2 LEU C 475      77.480  63.690  51.460  1.00  0.00           H 
ATOM   4751 2HD2 LEU C 475      77.200  65.390  51.990  1.00  0.00           H 
ATOM   4752 3HD2 LEU C 475      77.420  64.020  53.220  1.00  0.00           H 
ATOM   4753  C   LEU C 475      76.140  61.050  50.500  1.00  0.00           C 
ATOM   4754  O   LEU C 475      77.260  61.450  50.780  1.00  0.00           O 
ATOM   4755  N   GLY C 476      75.950  59.810  50.040  1.00  0.00           N 
ATOM   4756  HN  GLY C 476      75.020  59.500  49.840  1.00  0.00           H 
ATOM   4757  CA  GLY C 476      77.080  58.950  49.610  1.00  0.00           C 
ATOM   4758  HA1 GLY C 476      77.850  59.050  50.360  1.00  0.00           H 
ATOM   4759  HA2 GLY C 476      76.720  57.940  49.480  1.00  0.00           H 
ATOM   4760  C   GLY C 476      77.690  59.400  48.320  1.00  0.00           C 
ATOM   4761  O   GLY C 476      78.880  59.340  48.230  1.00  0.00           O 
ATOM   4762  N   PRO C 477      76.900  59.990  47.340  1.00  0.00           N 
ATOM   4763  CD  PRO C 477      75.770  59.230  46.900  1.00  0.00           C 
ATOM   4764  HD1 PRO C 477      74.990  59.340  47.680  1.00  0.00           H 
ATOM   4765  HD2 PRO C 477      75.830  58.130  46.770  1.00  0.00           H 
ATOM   4766  CA  PRO C 477      77.430  60.810  46.280  1.00  0.00           C 
ATOM   4767  HA  PRO C 477      78.050  60.140  45.700  1.00  0.00           H 
ATOM   4768  CB  PRO C 477      76.210  61.210  45.520  1.00  0.00           C 
ATOM   4769  HB1 PRO C 477      75.780  62.120  45.990  1.00  0.00           H 
ATOM   4770  HB2 PRO C 477      76.470  61.480  44.480  1.00  0.00           H 
ATOM   4771  CG  PRO C 477      75.230  59.990  45.680  1.00  0.00           C 
ATOM   4772  HG1 PRO C 477      74.210  60.430  45.720  1.00  0.00           H 
ATOM   4773  HG2 PRO C 477      75.400  59.380  44.760  1.00  0.00           H 
ATOM   4774  C   PRO C 477      78.320  61.900  46.730  1.00  0.00           C 
ATOM   4775  O   PRO C 477      79.300  62.230  46.120  1.00  0.00           O 
ATOM   4776  N   PHE C 478      78.020  62.620  47.840  1.00  0.00           N 
ATOM   4777  HN  PHE C 478      77.270  62.310  48.420  1.00  0.00           H 
ATOM   4778  CA  PHE C 478      78.730  63.780  48.340  1.00  0.00           C 
ATOM   4779  HA  PHE C 478      79.330  64.220  47.560  1.00  0.00           H 
ATOM   4780  CB  PHE C 478      77.680  64.840  48.880  1.00  0.00           C 
ATOM   4781  HB1 PHE C 478      77.090  64.150  49.510  1.00  0.00           H 
ATOM   4782  HB2 PHE C 478      78.180  65.670  49.420  1.00  0.00           H 
ATOM   4783  CG  PHE C 478      76.890  65.390  47.680  1.00  0.00           C 
ATOM   4784  CD1 PHE C 478      77.120  66.670  47.150  1.00  0.00           C 
ATOM   4785  HD1 PHE C 478      77.820  67.260  47.720  1.00  0.00           H 
ATOM   4786  CE1 PHE C 478      76.490  67.170  46.020  1.00  0.00           C 
ATOM   4787  HE1 PHE C 478      76.690  68.190  45.730  1.00  0.00           H 
ATOM   4788  CZ  PHE C 478      75.700  66.330  45.330  1.00  0.00           C 
ATOM   4789  HZ  PHE C 478      75.340  66.700  44.380  1.00  0.00           H 
ATOM   4790  CD2 PHE C 478      75.920  64.580  47.020  1.00  0.00           C 
ATOM   4791  HD2 PHE C 478      75.720  63.610  47.460  1.00  0.00           H 
ATOM   4792  CE2 PHE C 478      75.390  65.010  45.780  1.00  0.00           C 
ATOM   4793  HE2 PHE C 478      74.620  64.420  45.290  1.00  0.00           H 
ATOM   4794  C   PHE C 478      79.790  63.400  49.430  1.00  0.00           C 
ATOM   4795  O   PHE C 478      80.630  64.100  49.890  1.00  0.00           O 
ATOM   4796  N   THR C 479      79.870  62.060  49.720  1.00  0.00           N 
ATOM   4797  HN  THR C 479      79.140  61.420  49.470  1.00  0.00           H 
ATOM   4798  CA  THR C 479      80.980  61.410  50.410  1.00  0.00           C 
ATOM   4799  HA  THR C 479      81.260  62.230  51.050  1.00  0.00           H 
ATOM   4800  CB  THR C 479      80.570  60.150  51.220  1.00  0.00           C 
ATOM   4801  HB  THR C 479      79.460  60.120  51.120  1.00  0.00           H 
ATOM   4802  OG1 THR C 479      80.960  60.310  52.630  1.00  0.00           O 
ATOM   4803  HG1 THR C 479      80.610  61.180  52.830  1.00  0.00           H 
ATOM   4804  CG2 THR C 479      81.150  58.820  50.660  1.00  0.00           C 
ATOM   4805 1HG2 THR C 479      80.590  57.920  51.000  1.00  0.00           H 
ATOM   4806 2HG2 THR C 479      81.260  58.710  49.560  1.00  0.00           H 
ATOM   4807 3HG2 THR C 479      82.200  58.770  51.020  1.00  0.00           H 
ATOM   4808  C   THR C 479      82.170  61.200  49.420  1.00  0.00           C 
ATOM   4809  O   THR C 479      83.330  61.080  49.780  1.00  0.00           O 
ATOM   4810  N   ILE C 480      81.920  61.260  48.060  1.00  0.00           N 
ATOM   4811  HN  ILE C 480      80.970  61.180  47.770  1.00  0.00           H 
ATOM   4812  CA  ILE C 480      82.900  61.370  47.060  1.00  0.00           C 
ATOM   4813  HA  ILE C 480      83.630  60.570  47.100  1.00  0.00           H 
ATOM   4814  CB  ILE C 480      82.270  61.350  45.660  1.00  0.00           C 
ATOM   4815  HB  ILE C 480      81.460  62.100  45.560  1.00  0.00           H 
ATOM   4816  CG2 ILE C 480      83.330  61.510  44.560  1.00  0.00           C 
ATOM   4817 1HG2 ILE C 480      83.960  62.430  44.590  1.00  0.00           H 
ATOM   4818 2HG2 ILE C 480      84.040  60.660  44.480  1.00  0.00           H 
ATOM   4819 3HG2 ILE C 480      82.740  61.620  43.630  1.00  0.00           H 
ATOM   4820  CG1 ILE C 480      81.510  60.020  45.360  1.00  0.00           C 
ATOM   4821 1HG1 ILE C 480      82.260  59.200  45.280  1.00  0.00           H 
ATOM   4822 2HG1 ILE C 480      80.900  59.720  46.240  1.00  0.00           H 
ATOM   4823  CD  ILE C 480      80.630  59.980  44.150  1.00  0.00           C 
ATOM   4824  HD1 ILE C 480      80.090  59.020  44.050  1.00  0.00           H 
ATOM   4825  HD2 ILE C 480      79.920  60.820  44.310  1.00  0.00           H 
ATOM   4826  HD3 ILE C 480      81.250  60.160  43.250  1.00  0.00           H 
ATOM   4827  C   ILE C 480      83.610  62.730  47.170  1.00  0.00           C 
ATOM   4828  O   ILE C 480      84.830  62.800  47.130  1.00  0.00           O 
ATOM   4829  N   MET C 481      82.880  63.800  47.390  1.00  0.00           N 
ATOM   4830  HN  MET C 481      81.900  63.660  47.470  1.00  0.00           H 
ATOM   4831  CA  MET C 481      83.460  65.070  47.750  1.00  0.00           C 
ATOM   4832  HA  MET C 481      84.260  65.300  47.060  1.00  0.00           H 
ATOM   4833  CB  MET C 481      82.490  66.250  47.790  1.00  0.00           C 
ATOM   4834  HB1 MET C 481      81.690  66.030  48.530  1.00  0.00           H 
ATOM   4835  HB2 MET C 481      83.110  67.150  47.990  1.00  0.00           H 
ATOM   4836  CG  MET C 481      81.810  66.530  46.450  1.00  0.00           C 
ATOM   4837  HG1 MET C 481      82.570  66.810  45.680  1.00  0.00           H 
ATOM   4838  HG2 MET C 481      81.350  65.570  46.130  1.00  0.00           H 
ATOM   4839  SD  MET C 481      80.510  67.850  46.490  1.00  0.00           S 
ATOM   4840  CE  MET C 481      81.060  69.200  47.610  1.00  0.00           C 
ATOM   4841  HE1 MET C 481      81.130  68.890  48.680  1.00  0.00           H 
ATOM   4842  HE2 MET C 481      82.110  69.510  47.400  1.00  0.00           H 
ATOM   4843  HE3 MET C 481      80.450  70.120  47.510  1.00  0.00           H 
ATOM   4844  C   MET C 481      84.210  65.170  49.050  1.00  0.00           C 
ATOM   4845  O   MET C 481      85.210  65.820  49.000  1.00  0.00           O 
ATOM   4846  N   ILE C 482      83.840  64.530  50.140  1.00  0.00           N 
ATOM   4847  HN  ILE C 482      83.030  63.940  50.190  1.00  0.00           H 
ATOM   4848  CA  ILE C 482      84.710  64.450  51.390  1.00  0.00           C 
ATOM   4849  HA  ILE C 482      85.170  65.420  51.480  1.00  0.00           H 
ATOM   4850  CB  ILE C 482      84.010  64.030  52.730  1.00  0.00           C 
ATOM   4851  HB  ILE C 482      83.010  64.520  52.670  1.00  0.00           H 
ATOM   4852  CG2 ILE C 482      83.770  62.490  52.840  1.00  0.00           C 
ATOM   4853 1HG2 ILE C 482      83.170  62.380  53.770  1.00  0.00           H 
ATOM   4854 2HG2 ILE C 482      83.360  62.070  51.900  1.00  0.00           H 
ATOM   4855 3HG2 ILE C 482      84.730  61.950  52.980  1.00  0.00           H 
ATOM   4856  CG1 ILE C 482      84.670  64.680  53.970  1.00  0.00           C 
ATOM   4857 1HG1 ILE C 482      85.710  64.290  53.950  1.00  0.00           H 
ATOM   4858 2HG1 ILE C 482      84.850  65.760  53.800  1.00  0.00           H 
ATOM   4859  CD  ILE C 482      83.880  64.430  55.270  1.00  0.00           C 
ATOM   4860  HD1 ILE C 482      84.370  65.020  56.070  1.00  0.00           H 
ATOM   4861  HD2 ILE C 482      82.820  64.760  55.230  1.00  0.00           H 
ATOM   4862  HD3 ILE C 482      83.930  63.370  55.610  1.00  0.00           H 
ATOM   4863  C   ILE C 482      85.910  63.530  51.200  1.00  0.00           C 
ATOM   4864  O   ILE C 482      87.040  63.720  51.800  1.00  0.00           O 
ATOM   4865  N   GLN C 483      85.830  62.530  50.300  1.00  0.00           N 
ATOM   4866  HN  GLN C 483      84.940  62.210  49.980  1.00  0.00           H 
ATOM   4867  CA  GLN C 483      87.010  61.750  50.040  1.00  0.00           C 
ATOM   4868  HA  GLN C 483      87.600  61.670  50.940  1.00  0.00           H 
ATOM   4869  CB  GLN C 483      86.660  60.170  49.850  1.00  0.00           C 
ATOM   4870  HB1 GLN C 483      86.070  60.040  48.920  1.00  0.00           H 
ATOM   4871  HB2 GLN C 483      87.630  59.690  49.610  1.00  0.00           H 
ATOM   4872  CG  GLN C 483      86.010  59.360  51.000  1.00  0.00           C 
ATOM   4873  HG1 GLN C 483      84.940  59.590  51.160  1.00  0.00           H 
ATOM   4874  HG2 GLN C 483      86.030  58.330  50.590  1.00  0.00           H 
ATOM   4875  CD  GLN C 483      86.880  59.520  52.320  1.00  0.00           C 
ATOM   4876  OE1 GLN C 483      88.020  59.080  52.360  1.00  0.00           O 
ATOM   4877  NE2 GLN C 483      86.310  59.980  53.470  1.00  0.00           N 
ATOM   4878 1HE2 GLN C 483      85.350  60.230  53.540  1.00  0.00           H 
ATOM   4879 2HE2 GLN C 483      86.830  59.890  54.320  1.00  0.00           H 
ATOM   4880  C   GLN C 483      87.900  62.260  48.940  1.00  0.00           C 
ATOM   4881  O   GLN C 483      89.110  61.840  48.800  1.00  0.00           O 
ATOM   4882  N   LYS C 484      87.400  63.260  48.200  1.00  0.00           N 
ATOM   4883  HN  LYS C 484      86.430  63.470  48.230  1.00  0.00           H 
ATOM   4884  CA  LYS C 484      88.120  64.190  47.380  1.00  0.00           C 
ATOM   4885  HA  LYS C 484      89.090  63.720  47.350  1.00  0.00           H 
ATOM   4886  CB  LYS C 484      87.480  64.220  45.870  1.00  0.00           C 
ATOM   4887  HB1 LYS C 484      87.810  63.220  45.520  1.00  0.00           H 
ATOM   4888  HB2 LYS C 484      86.390  64.110  46.060  1.00  0.00           H 
ATOM   4889  CG  LYS C 484      87.700  65.390  44.930  1.00  0.00           C 
ATOM   4890  HG1 LYS C 484      88.800  65.540  44.890  1.00  0.00           H 
ATOM   4891  HG2 LYS C 484      87.430  65.200  43.870  1.00  0.00           H 
ATOM   4892  CD  LYS C 484      86.760  66.570  45.280  1.00  0.00           C 
ATOM   4893  HD1 LYS C 484      85.760  66.360  44.840  1.00  0.00           H 
ATOM   4894  HD2 LYS C 484      86.610  66.660  46.380  1.00  0.00           H 
ATOM   4895  CE  LYS C 484      87.180  67.910  44.660  1.00  0.00           C 
ATOM   4896  HE1 LYS C 484      87.470  67.720  43.610  1.00  0.00           H 
ATOM   4897  HE2 LYS C 484      86.340  68.640  44.670  1.00  0.00           H 
ATOM   4898  NZ  LYS C 484      88.350  68.340  45.430  1.00  0.00           N 
ATOM   4899  HZ1 LYS C 484      88.220  69.190  46.020  1.00  0.00           H 
ATOM   4900  HZ2 LYS C 484      88.740  67.550  45.980  1.00  0.00           H 
ATOM   4901  HZ3 LYS C 484      89.020  68.720  44.740  1.00  0.00           H 
ATOM   4902  C   LYS C 484      88.320  65.440  48.010  1.00  0.00           C 
ATOM   4903  O   LYS C 484      88.790  66.440  47.440  1.00  0.00           O 
ATOM   4904  N   MET C 485      88.090  65.400  49.280  1.00  0.00           N 
ATOM   4905  HN  MET C 485      87.550  64.640  49.640  1.00  0.00           H 
ATOM   4906  CA  MET C 485      88.710  66.320  50.240  1.00  0.00           C 
ATOM   4907  HA  MET C 485      89.160  67.100  49.640  1.00  0.00           H 
ATOM   4908  CB  MET C 485      87.600  66.980  51.200  1.00  0.00           C 
ATOM   4909  HB1 MET C 485      86.960  66.200  51.660  1.00  0.00           H 
ATOM   4910  HB2 MET C 485      88.170  67.460  52.030  1.00  0.00           H 
ATOM   4911  CG  MET C 485      86.860  68.060  50.450  1.00  0.00           C 
ATOM   4912  HG1 MET C 485      87.420  68.990  50.210  1.00  0.00           H 
ATOM   4913  HG2 MET C 485      86.630  67.650  49.440  1.00  0.00           H 
ATOM   4914  SD  MET C 485      85.370  68.630  51.350  1.00  0.00           S 
ATOM   4915  CE  MET C 485      84.750  69.810  50.100  1.00  0.00           C 
ATOM   4916  HE1 MET C 485      83.980  69.280  49.500  1.00  0.00           H 
ATOM   4917  HE2 MET C 485      84.170  70.640  50.560  1.00  0.00           H 
ATOM   4918  HE3 MET C 485      85.440  70.340  49.420  1.00  0.00           H 
ATOM   4919  C   MET C 485      89.780  65.610  51.040  1.00  0.00           C 
ATOM   4920  O   MET C 485      90.220  66.150  52.060  1.00  0.00           O 
ATOM   4921  N   ILE C 486      90.290  64.510  50.450  1.00  0.00           N 
ATOM   4922  HN  ILE C 486      89.870  64.090  49.650  1.00  0.00           H 
ATOM   4923  CA  ILE C 486      91.660  64.130  50.760  1.00  0.00           C 
ATOM   4924  HA  ILE C 486      92.030  64.730  51.580  1.00  0.00           H 
ATOM   4925  CB  ILE C 486      91.560  62.650  51.160  1.00  0.00           C 
ATOM   4926  HB  ILE C 486      91.430  62.030  50.250  1.00  0.00           H 
ATOM   4927  CG2 ILE C 486      92.960  62.240  51.750  1.00  0.00           C 
ATOM   4928 1HG2 ILE C 486      92.940  61.220  52.200  1.00  0.00           H 
ATOM   4929 2HG2 ILE C 486      93.760  62.260  50.980  1.00  0.00           H 
ATOM   4930 3HG2 ILE C 486      93.170  62.970  52.560  1.00  0.00           H 
ATOM   4931  CG1 ILE C 486      90.440  62.260  52.190  1.00  0.00           C 
ATOM   4932 1HG1 ILE C 486      89.430  62.310  51.730  1.00  0.00           H 
ATOM   4933 2HG1 ILE C 486      90.470  61.170  52.420  1.00  0.00           H 
ATOM   4934  CD  ILE C 486      90.400  63.000  53.530  1.00  0.00           C 
ATOM   4935  HD1 ILE C 486      91.220  62.640  54.190  1.00  0.00           H 
ATOM   4936  HD2 ILE C 486      90.510  64.100  53.390  1.00  0.00           H 
ATOM   4937  HD3 ILE C 486      89.530  62.800  54.200  1.00  0.00           H 
ATOM   4938  C   ILE C 486      92.540  64.480  49.490  1.00  0.00           C 
ATOM   4939  O   ILE C 486      93.560  63.900  49.170  1.00  0.00           O 
ATOM   4940  N   PHE C 487      92.060  65.520  48.700  1.00  0.00           N 
ATOM   4941  HN  PHE C 487      91.190  65.980  48.860  1.00  0.00           H 
ATOM   4942  CA  PHE C 487      92.840  66.140  47.560  1.00  0.00           C 
ATOM   4943  HA  PHE C 487      93.330  65.370  46.980  1.00  0.00           H 
ATOM   4944  CB  PHE C 487      91.870  67.040  46.610  1.00  0.00           C 
ATOM   4945  HB1 PHE C 487      92.360  67.200  45.620  1.00  0.00           H 
ATOM   4946  HB2 PHE C 487      90.940  66.440  46.510  1.00  0.00           H 
ATOM   4947  CG  PHE C 487      91.520  68.430  47.010  1.00  0.00           C 
ATOM   4948  CD1 PHE C 487      90.890  68.620  48.230  1.00  0.00           C 
ATOM   4949  HD1 PHE C 487      90.700  67.790  48.900  1.00  0.00           H 
ATOM   4950  CE1 PHE C 487      90.530  69.910  48.750  1.00  0.00           C 
ATOM   4951  HE1 PHE C 487      90.140  69.980  49.760  1.00  0.00           H 
ATOM   4952  CZ  PHE C 487      90.840  71.060  47.990  1.00  0.00           C 
ATOM   4953  HZ  PHE C 487      90.870  72.010  48.500  1.00  0.00           H 
ATOM   4954  CD2 PHE C 487      91.810  69.600  46.220  1.00  0.00           C 
ATOM   4955  HD2 PHE C 487      92.400  69.530  45.320  1.00  0.00           H 
ATOM   4956  CE2 PHE C 487      91.450  70.830  46.750  1.00  0.00           C 
ATOM   4957  HE2 PHE C 487      91.850  71.680  46.220  1.00  0.00           H 
ATOM   4958  C   PHE C 487      93.850  67.010  48.170  1.00  0.00           C 
ATOM   4959  O   PHE C 487      93.810  67.310  49.380  1.00  0.00           O 
ATOM   4960  N   GLY C 488      94.870  67.400  47.350  1.00  0.00           N 
ATOM   4961  HN  GLY C 488      94.860  67.080  46.410  1.00  0.00           H 
ATOM   4962  CA  GLY C 488      96.130  68.000  47.770  1.00  0.00           C 
ATOM   4963  HA1 GLY C 488      96.690  67.110  48.010  1.00  0.00           H 
ATOM   4964  HA2 GLY C 488      96.550  68.560  46.950  1.00  0.00           H 
ATOM   4965  C   GLY C 488      96.080  69.010  48.930  1.00  0.00           C 
ATOM   4966  O   GLY C 488      96.870  68.890  49.910  1.00  0.00           O 
ATOM   4967  N   ASP C 489      95.150  69.990  48.750  1.00  0.00           N 
ATOM   4968  HN  ASP C 489      94.560  70.100  47.950  1.00  0.00           H 
ATOM   4969  CA  ASP C 489      95.050  71.110  49.680  1.00  0.00           C 
ATOM   4970  HA  ASP C 489      96.080  71.420  49.720  1.00  0.00           H 
ATOM   4971  CB  ASP C 489      94.180  72.270  49.180  1.00  0.00           C 
ATOM   4972  HB1 ASP C 489      93.210  71.920  48.770  1.00  0.00           H 
ATOM   4973  HB2 ASP C 489      93.970  72.960  50.030  1.00  0.00           H 
ATOM   4974  CG  ASP C 489      94.970  72.840  48.020  1.00  0.00           C 
ATOM   4975  OD1 ASP C 489      96.110  73.160  48.250  1.00  0.00           O 
ATOM   4976  OD2 ASP C 489      94.370  73.210  46.970  1.00  0.00           O 
ATOM   4977  C   ASP C 489      94.710  70.770  51.060  1.00  0.00           C 
ATOM   4978  O   ASP C 489      95.170  71.360  52.020  1.00  0.00           O 
ATOM   4979  N   TRP C 490      93.890  69.690  51.230  1.00  0.00           N 
ATOM   4980  HN  TRP C 490      93.550  69.190  50.430  1.00  0.00           H 
ATOM   4981  CA  TRP C 490      93.500  69.220  52.570  1.00  0.00           C 
ATOM   4982  HA  TRP C 490      93.200  70.110  53.100  1.00  0.00           H 
ATOM   4983  CB  TRP C 490      92.410  68.190  52.450  1.00  0.00           C 
ATOM   4984  HB1 TRP C 490      91.770  68.270  51.550  1.00  0.00           H 
ATOM   4985  HB2 TRP C 490      92.720  67.120  52.450  1.00  0.00           H 
ATOM   4986  CG  TRP C 490      91.470  68.330  53.590  1.00  0.00           C 
ATOM   4987  CD1 TRP C 490      91.190  67.580  54.700  1.00  0.00           C 
ATOM   4988  HD1 TRP C 490      91.570  66.570  54.770  1.00  0.00           H 
ATOM   4989  NE1 TRP C 490      90.430  68.300  55.630  1.00  0.00           N 
ATOM   4990  HE1 TRP C 490      90.570  68.150  56.580  1.00  0.00           H 
ATOM   4991  CE2 TRP C 490      90.010  69.390  55.030  1.00  0.00           C 
ATOM   4992  CD2 TRP C 490      90.620  69.510  53.730  1.00  0.00           C 
ATOM   4993  CE3 TRP C 490      90.470  70.640  52.940  1.00  0.00           C 
ATOM   4994  HE3 TRP C 490      90.970  70.710  51.980  1.00  0.00           H 
ATOM   4995  CZ3 TRP C 490      89.640  71.580  53.430  1.00  0.00           C 
ATOM   4996  HZ3 TRP C 490      89.500  72.530  52.940  1.00  0.00           H 
ATOM   4997  CZ2 TRP C 490      89.100  70.380  55.480  1.00  0.00           C 
ATOM   4998  HZ2 TRP C 490      88.620  70.370  56.450  1.00  0.00           H
[truncated: 3,913,760 more chars]
