# Supplementary material for: Molecular pathway and structural mechanism of human oncochannel TRPV6 inhibition by the phytocannabinoid tetrahydrocannabivarin
Source: Nat Commun. 2023 Aug 2;14:4630. doi: 10.1038/s41467-023-40362-2 (PMC10397291; doi:10.1038/s41467-023-40362-2)
Supplement: Supplementary file 5 — Supplementary Data 2 [file 41467_2023_40362_MOESM5_ESM.zip › Supplementary Data 2/open_run.pdb]

t=0
MODEL 1                                                                        
CRYST1   68.340   68.190   58.950  90.00  90.00  90.00 P 1           1
ATOM      1  N   MET A 454      74.540 110.300  72.400  1.00  0.00           N 
ATOM      2  HN  MET A 454      74.210 110.470  73.320  1.00  0.00           H 
ATOM      3  CA  MET A 454      75.970 109.920  72.340  1.00  0.00           C 
ATOM      4  HA  MET A 454      76.310 110.760  71.750  1.00  0.00           H 
ATOM      5  CB  MET A 454      76.750 110.020  73.680  1.00  0.00           C 
ATOM      6  HB1 MET A 454      76.240 109.360  74.410  1.00  0.00           H 
ATOM      7  HB2 MET A 454      77.770 109.640  73.470  1.00  0.00           H 
ATOM      8  CG  MET A 454      77.020 111.500  74.270  1.00  0.00           C 
ATOM      9  HG1 MET A 454      77.750 111.860  73.510  1.00  0.00           H 
ATOM     10  HG2 MET A 454      76.000 111.940  74.190  1.00  0.00           H 
ATOM     11  SD  MET A 454      77.740 111.580  75.940  1.00  0.00           S 
ATOM     12  CE  MET A 454      78.180 113.370  76.010  1.00  0.00           C 
ATOM     13  HE1 MET A 454      78.930 113.590  75.220  1.00  0.00           H 
ATOM     14  HE2 MET A 454      77.400 114.090  75.690  1.00  0.00           H 
ATOM     15  HE3 MET A 454      78.430 113.600  77.070  1.00  0.00           H 
ATOM     16  C   MET A 454      76.220 108.600  71.540  1.00  0.00           C 
ATOM     17  O   MET A 454      76.830 108.610  70.500  1.00  0.00           O 
ATOM     18  N   SER A 455      75.620 107.490  71.980  1.00  0.00           N 
ATOM     19  HN  SER A 455      74.970 107.510  72.740  1.00  0.00           H 
ATOM     20  CA  SER A 455      75.830 106.170  71.400  1.00  0.00           C 
ATOM     21  HA  SER A 455      76.860 105.850  71.380  1.00  0.00           H 
ATOM     22  CB  SER A 455      75.050 105.120  72.220  1.00  0.00           C 
ATOM     23  HB1 SER A 455      73.980 105.430  72.290  1.00  0.00           H 
ATOM     24  HB2 SER A 455      75.070 104.070  71.860  1.00  0.00           H 
ATOM     25  OG  SER A 455      75.640 104.990  73.480  1.00  0.00           O 
ATOM     26  HG1 SER A 455      75.420 105.780  73.980  1.00  0.00           H 
ATOM     27  C   SER A 455      75.370 106.060  69.950  1.00  0.00           C 
ATOM     28  O   SER A 455      76.150 105.480  69.130  1.00  0.00           O 
ATOM     29  N   PHE A 456      74.250 106.660  69.560  1.00  0.00           N 
ATOM     30  HN  PHE A 456      73.680 107.190  70.180  1.00  0.00           H 
ATOM     31  CA  PHE A 456      73.970 106.820  68.120  1.00  0.00           C 
ATOM     32  HA  PHE A 456      74.030 105.830  67.700  1.00  0.00           H 
ATOM     33  CB  PHE A 456      72.590 107.390  67.700  1.00  0.00           C 
ATOM     34  HB1 PHE A 456      72.370 108.340  68.230  1.00  0.00           H 
ATOM     35  HB2 PHE A 456      72.560 107.530  66.600  1.00  0.00           H 
ATOM     36  CG  PHE A 456      71.420 106.430  68.000  1.00  0.00           C 
ATOM     37  CD1 PHE A 456      71.120 105.520  66.970  1.00  0.00           C 
ATOM     38  HD1 PHE A 456      71.640 105.570  66.020  1.00  0.00           H 
ATOM     39  CE1 PHE A 456      70.260 104.420  67.200  1.00  0.00           C 
ATOM     40  HE1 PHE A 456      70.050 103.720  66.400  1.00  0.00           H 
ATOM     41  CZ  PHE A 456      69.470 104.470  68.420  1.00  0.00           C 
ATOM     42  HZ  PHE A 456      68.780 103.660  68.610  1.00  0.00           H 
ATOM     43  CD2 PHE A 456      70.770 106.380  69.210  1.00  0.00           C 
ATOM     44  HD2 PHE A 456      70.960 107.030  70.050  1.00  0.00           H 
ATOM     45  CE2 PHE A 456      69.800 105.440  69.430  1.00  0.00           C 
ATOM     46  HE2 PHE A 456      69.260 105.500  70.360  1.00  0.00           H 
ATOM     47  C   PHE A 456      74.990 107.660  67.370  1.00  0.00           C 
ATOM     48  O   PHE A 456      75.520 107.280  66.350  1.00  0.00           O 
ATOM     49  N   ALA A 457      75.440 108.810  67.950  1.00  0.00           N 
ATOM     50  HN  ALA A 457      75.120 109.130  68.840  1.00  0.00           H 
ATOM     51  CA  ALA A 457      76.500 109.680  67.370  1.00  0.00           C 
ATOM     52  HA  ALA A 457      76.220 109.980  66.370  1.00  0.00           H 
ATOM     53  CB  ALA A 457      76.600 110.990  68.130  1.00  0.00           C 
ATOM     54  HB1 ALA A 457      77.010 111.840  67.540  1.00  0.00           H 
ATOM     55  HB2 ALA A 457      75.530 111.220  68.350  1.00  0.00           H 
ATOM     56  HB3 ALA A 457      77.030 110.900  69.150  1.00  0.00           H 
ATOM     57  C   ALA A 457      77.870 109.000  67.290  1.00  0.00           C 
ATOM     58  O   ALA A 457      78.550 109.110  66.290  1.00  0.00           O 
ATOM     59  N   LEU A 458      78.330 108.240  68.250  1.00  0.00           N 
ATOM     60  HN  LEU A 458      77.870 108.290  69.130  1.00  0.00           H 
ATOM     61  CA  LEU A 458      79.550 107.490  68.250  1.00  0.00           C 
ATOM     62  HA  LEU A 458      80.400 108.130  68.080  1.00  0.00           H 
ATOM     63  CB  LEU A 458      79.820 106.700  69.640  1.00  0.00           C 
ATOM     64  HB1 LEU A 458      78.810 106.610  70.100  1.00  0.00           H 
ATOM     65  HB2 LEU A 458      80.320 105.710  69.590  1.00  0.00           H 
ATOM     66  CG  LEU A 458      80.700 107.520  70.660  1.00  0.00           C 
ATOM     67  HG  LEU A 458      81.120 106.850  71.440  1.00  0.00           H 
ATOM     68  CD1 LEU A 458      81.980 108.210  70.090  1.00  0.00           C 
ATOM     69 1HD1 LEU A 458      81.720 109.210  69.680  1.00  0.00           H 
ATOM     70 2HD1 LEU A 458      82.740 108.370  70.890  1.00  0.00           H 
ATOM     71 3HD1 LEU A 458      82.520 107.560  69.380  1.00  0.00           H 
ATOM     72  CD2 LEU A 458      79.950 108.610  71.430  1.00  0.00           C 
ATOM     73 1HD2 LEU A 458      78.920 108.260  71.670  1.00  0.00           H 
ATOM     74 2HD2 LEU A 458      80.350 108.990  72.390  1.00  0.00           H 
ATOM     75 3HD2 LEU A 458      79.860 109.550  70.840  1.00  0.00           H 
ATOM     76  C   LEU A 458      79.550 106.410  67.190  1.00  0.00           C 
ATOM     77  O   LEU A 458      80.560 106.170  66.530  1.00  0.00           O 
ATOM     78  N   VAL A 459      78.450 105.740  66.960  1.00  0.00           N 
ATOM     79  HN  VAL A 459      77.670 105.940  67.540  1.00  0.00           H 
ATOM     80  CA  VAL A 459      78.300 104.840  65.860  1.00  0.00           C 
ATOM     81  HA  VAL A 459      79.190 104.230  65.790  1.00  0.00           H 
ATOM     82  CB  VAL A 459      77.210 103.780  65.940  1.00  0.00           C 
ATOM     83  HB  VAL A 459      77.420 103.030  65.140  1.00  0.00           H 
ATOM     84  CG1 VAL A 459      77.310 102.910  67.220  1.00  0.00           C 
ATOM     85 1HG1 VAL A 459      78.220 102.270  67.150  1.00  0.00           H 
ATOM     86 2HG1 VAL A 459      77.450 103.520  68.140  1.00  0.00           H 
ATOM     87 3HG1 VAL A 459      76.430 102.270  67.410  1.00  0.00           H 
ATOM     88  CG2 VAL A 459      75.740 104.330  65.700  1.00  0.00           C 
ATOM     89 1HG2 VAL A 459      75.380 104.980  66.520  1.00  0.00           H 
ATOM     90 2HG2 VAL A 459      75.600 104.800  64.700  1.00  0.00           H 
ATOM     91 3HG2 VAL A 459      75.120 103.410  65.750  1.00  0.00           H 
ATOM     92  C   VAL A 459      78.340 105.550  64.510  1.00  0.00           C 
ATOM     93  O   VAL A 459      79.100 105.250  63.610  1.00  0.00           O 
ATOM     94  N   LEU A 460      77.550 106.600  64.320  1.00  0.00           N 
ATOM     95  HN  LEU A 460      77.030 106.860  65.130  1.00  0.00           H 
ATOM     96  CA  LEU A 460      77.290 107.290  63.070  1.00  0.00           C 
ATOM     97  HA  LEU A 460      77.150 106.580  62.270  1.00  0.00           H 
ATOM     98  CB  LEU A 460      76.120 108.250  63.250  1.00  0.00           C 
ATOM     99  HB1 LEU A 460      76.260 108.640  64.280  1.00  0.00           H 
ATOM    100  HB2 LEU A 460      76.160 109.030  62.460  1.00  0.00           H 
ATOM    101  CG  LEU A 460      74.760 107.560  63.000  1.00  0.00           C 
ATOM    102  HG  LEU A 460      74.710 106.790  63.800  1.00  0.00           H 
ATOM    103  CD1 LEU A 460      73.610 108.480  63.490  1.00  0.00           C 
ATOM    104 1HD1 LEU A 460      73.660 109.370  62.820  1.00  0.00           H 
ATOM    105 2HD1 LEU A 460      72.630 107.960  63.580  1.00  0.00           H 
ATOM    106 3HD1 LEU A 460      73.920 108.810  64.500  1.00  0.00           H 
ATOM    107  CD2 LEU A 460      74.530 106.930  61.670  1.00  0.00           C 
ATOM    108 1HD2 LEU A 460      75.280 106.120  61.540  1.00  0.00           H 
ATOM    109 2HD2 LEU A 460      73.540 106.440  61.730  1.00  0.00           H 
ATOM    110 3HD2 LEU A 460      74.430 107.620  60.800  1.00  0.00           H 
ATOM    111  C   LEU A 460      78.450 108.180  62.720  1.00  0.00           C 
ATOM    112  O   LEU A 460      78.740 108.280  61.530  1.00  0.00           O 
ATOM    113  N   GLY A 461      79.030 108.880  63.710  1.00  0.00           N 
ATOM    114  HN  GLY A 461      78.610 108.700  64.590  1.00  0.00           H 
ATOM    115  CA  GLY A 461      80.250 109.720  63.680  1.00  0.00           C 
ATOM    116  HA1 GLY A 461      80.110 110.650  63.140  1.00  0.00           H 
ATOM    117  HA2 GLY A 461      80.390 109.960  64.720  1.00  0.00           H 
ATOM    118  C   GLY A 461      81.360 109.000  62.950  1.00  0.00           C 
ATOM    119  O   GLY A 461      81.940 109.520  62.040  1.00  0.00           O 
ATOM    120  N   TRP A 462      81.600 107.710  63.300  1.00  0.00           N 
ATOM    121  HN  TRP A 462      81.060 107.280  64.020  1.00  0.00           H 
ATOM    122  CA  TRP A 462      82.650 106.910  62.700  1.00  0.00           C 
ATOM    123  HA  TRP A 462      83.450 107.610  62.520  1.00  0.00           H 
ATOM    124  CB  TRP A 462      83.130 105.800  63.720  1.00  0.00           C 
ATOM    125  HB1 TRP A 462      82.220 105.400  64.220  1.00  0.00           H 
ATOM    126  HB2 TRP A 462      83.730 105.020  63.210  1.00  0.00           H 
ATOM    127  CG  TRP A 462      84.080 106.380  64.770  1.00  0.00           C 
ATOM    128  CD1 TRP A 462      83.840 106.590  66.070  1.00  0.00           C 
ATOM    129  HD1 TRP A 462      82.880 106.380  66.510  1.00  0.00           H 
ATOM    130  NE1 TRP A 462      84.990 106.980  66.740  1.00  0.00           N 
ATOM    131  HE1 TRP A 462      84.960 107.400  67.620  1.00  0.00           H 
ATOM    132  CE2 TRP A 462      85.940 107.260  65.810  1.00  0.00           C 
ATOM    133  CD2 TRP A 462      85.440 106.830  64.580  1.00  0.00           C 
ATOM    134  CE3 TRP A 462      86.260 106.870  63.470  1.00  0.00           C 
ATOM    135  HE3 TRP A 462      85.810 106.540  62.540  1.00  0.00           H 
ATOM    136  CZ3 TRP A 462      87.570 107.380  63.570  1.00  0.00           C 
ATOM    137  HZ3 TRP A 462      88.210 107.240  62.720  1.00  0.00           H 
ATOM    138  CZ2 TRP A 462      87.210 107.810  65.920  1.00  0.00           C 
ATOM    139  HZ2 TRP A 462      87.530 108.190  66.880  1.00  0.00           H 
ATOM    140  CH2 TRP A 462      88.040 107.810  64.820  1.00  0.00           C 
ATOM    141  HH2 TRP A 462      89.030 108.220  64.950  1.00  0.00           H 
ATOM    142  C   TRP A 462      82.260 106.310  61.390  1.00  0.00           C 
ATOM    143  O   TRP A 462      83.080 106.210  60.480  1.00  0.00           O 
ATOM    144  N   CYS A 463      80.970 105.900  61.230  1.00  0.00           N 
ATOM    145  HN  CYS A 463      80.340 105.980  62.000  1.00  0.00           H 
ATOM    146  CA  CYS A 463      80.530 105.300  59.940  1.00  0.00           C 
ATOM    147  HA  CYS A 463      81.230 104.530  59.660  1.00  0.00           H 
ATOM    148  CB  CYS A 463      79.270 104.540  60.130  1.00  0.00           C 
ATOM    149  HB1 CYS A 463      78.490 105.260  60.450  1.00  0.00           H 
ATOM    150  HB2 CYS A 463      78.940 104.060  59.190  1.00  0.00           H 
ATOM    151  SG  CYS A 463      79.550 103.160  61.390  1.00  0.00           S 
ATOM    152  HG1 CYS A 463      79.420 103.910  62.480  1.00  0.00           H 
ATOM    153  C   CYS A 463      80.360 106.220  58.780  1.00  0.00           C 
ATOM    154  O   CYS A 463      80.570 105.940  57.630  1.00  0.00           O 
ATOM    155  N   ASN A 464      80.190 107.500  59.170  1.00  0.00           N 
ATOM    156  HN  ASN A 464      79.780 107.750  60.050  1.00  0.00           H 
ATOM    157  CA  ASN A 464      80.490 108.630  58.300  1.00  0.00           C 
ATOM    158  HA  ASN A 464      79.910 108.550  57.390  1.00  0.00           H 
ATOM    159  CB  ASN A 464      80.060 110.000  58.910  1.00  0.00           C 
ATOM    160  HB1 ASN A 464      80.600 109.980  59.880  1.00  0.00           H 
ATOM    161  HB2 ASN A 464      80.440 110.860  58.310  1.00  0.00           H 
ATOM    162  CG  ASN A 464      78.550 110.110  58.960  1.00  0.00           C 
ATOM    163  OD1 ASN A 464      77.790 109.420  58.200  1.00  0.00           O 
ATOM    164  ND2 ASN A 464      77.970 110.840  59.960  1.00  0.00           N 
ATOM    165 1HD2 ASN A 464      78.540 111.390  60.570  1.00  0.00           H 
ATOM    166 2HD2 ASN A 464      76.990 110.800  60.140  1.00  0.00           H 
ATOM    167  C   ASN A 464      81.910 108.780  57.750  1.00  0.00           C 
ATOM    168  O   ASN A 464      82.170 109.230  56.640  1.00  0.00           O 
ATOM    169  N   VAL A 465      82.920 108.290  58.460  1.00  0.00           N 
ATOM    170  HN  VAL A 465      82.840 107.780  59.310  1.00  0.00           H 
ATOM    171  CA  VAL A 465      84.260 108.120  57.910  1.00  0.00           C 
ATOM    172  HA  VAL A 465      84.550 109.090  57.540  1.00  0.00           H 
ATOM    173  CB  VAL A 465      85.300 107.770  59.000  1.00  0.00           C 
ATOM    174  HB  VAL A 465      85.130 106.750  59.390  1.00  0.00           H 
ATOM    175  CG1 VAL A 465      86.690 107.690  58.440  1.00  0.00           C 
ATOM    176 1HG1 VAL A 465      87.250 107.180  59.250  1.00  0.00           H 
ATOM    177 2HG1 VAL A 465      86.730 107.060  57.530  1.00  0.00           H 
ATOM    178 3HG1 VAL A 465      87.070 108.710  58.210  1.00  0.00           H 
ATOM    179  CG2 VAL A 465      85.140 108.700  60.180  1.00  0.00           C 
ATOM    180 1HG2 VAL A 465      85.900 108.450  60.960  1.00  0.00           H 
ATOM    181 2HG2 VAL A 465      85.190 109.780  59.940  1.00  0.00           H 
ATOM    182 3HG2 VAL A 465      84.170 108.480  60.670  1.00  0.00           H 
ATOM    183  C   VAL A 465      84.360 107.250  56.650  1.00  0.00           C 
ATOM    184  O   VAL A 465      85.130 107.480  55.690  1.00  0.00           O 
ATOM    185  N   MET A 466      83.550 106.160  56.560  1.00  0.00           N 
ATOM    186  HN  MET A 466      82.890 105.800  57.220  1.00  0.00           H 
ATOM    187  CA  MET A 466      83.480 105.260  55.390  1.00  0.00           C 
ATOM    188  HA  MET A 466      84.500 104.990  55.160  1.00  0.00           H 
ATOM    189  CB  MET A 466      82.600 104.000  55.660  1.00  0.00           C 
ATOM    190  HB1 MET A 466      81.520 104.220  55.570  1.00  0.00           H 
ATOM    191  HB2 MET A 466      83.000 103.280  54.910  1.00  0.00           H 
ATOM    192  CG  MET A 466      82.820 103.250  56.960  1.00  0.00           C 
ATOM    193  HG1 MET A 466      83.910 103.060  57.010  1.00  0.00           H 
ATOM    194  HG2 MET A 466      82.390 103.750  57.850  1.00  0.00           H 
ATOM    195  SD  MET A 466      82.010 101.680  56.920  1.00  0.00           S 
ATOM    196  CE  MET A 466      80.280 101.970  57.370  1.00  0.00           C 
ATOM    197  HE1 MET A 466      79.610 102.400  56.600  1.00  0.00           H 
ATOM    198  HE2 MET A 466      79.900 100.970  57.670  1.00  0.00           H 
ATOM    199  HE3 MET A 466      80.220 102.670  58.230  1.00  0.00           H 
ATOM    200  C   MET A 466      82.890 106.000  54.170  1.00  0.00           C 
ATOM    201  O   MET A 466      83.160 105.600  53.080  1.00  0.00           O 
ATOM    202  N   TYR A 467      82.260 107.200  54.330  1.00  0.00           N 
ATOM    203  HN  TYR A 467      81.990 107.520  55.240  1.00  0.00           H 
ATOM    204  CA  TYR A 467      81.910 108.030  53.140  1.00  0.00           C 
ATOM    205  HA  TYR A 467      81.330 107.330  52.560  1.00  0.00           H 
ATOM    206  CB  TYR A 467      80.940 109.250  53.550  1.00  0.00           C 
ATOM    207  HB1 TYR A 467      79.900 108.910  53.740  1.00  0.00           H 
ATOM    208  HB2 TYR A 467      81.320 109.570  54.540  1.00  0.00           H 
ATOM    209  CG  TYR A 467      80.940 110.430  52.540  1.00  0.00           C 
ATOM    210  CD1 TYR A 467      80.020 110.440  51.510  1.00  0.00           C 
ATOM    211  HD1 TYR A 467      79.250 109.690  51.650  1.00  0.00           H 
ATOM    212  CE1 TYR A 467      80.000 111.440  50.520  1.00  0.00           C 
ATOM    213  HE1 TYR A 467      79.230 111.450  49.760  1.00  0.00           H 
ATOM    214  CZ  TYR A 467      81.060 112.300  50.410  1.00  0.00           C 
ATOM    215  OH  TYR A 467      81.220 113.180  49.280  1.00  0.00           O 
ATOM    216  HH  TYR A 467      81.710 113.970  49.540  1.00  0.00           H 
ATOM    217  CD2 TYR A 467      81.950 111.460  52.500  1.00  0.00           C 
ATOM    218  HD2 TYR A 467      82.820 111.440  53.140  1.00  0.00           H 
ATOM    219  CE2 TYR A 467      82.000 112.380  51.430  1.00  0.00           C 
ATOM    220  HE2 TYR A 467      82.850 113.040  51.290  1.00  0.00           H 
ATOM    221  C   TYR A 467      83.110 108.470  52.330  1.00  0.00           C 
ATOM    222  O   TYR A 467      83.140 108.470  51.100  1.00  0.00           O 
ATOM    223  N   PHE A 468      84.220 108.770  53.030  1.00  0.00           N 
ATOM    224  HN  PHE A 468      84.290 108.750  54.020  1.00  0.00           H 
ATOM    225  CA  PHE A 468      85.500 109.260  52.500  1.00  0.00           C 
ATOM    226  HA  PHE A 468      85.210 109.990  51.750  1.00  0.00           H 
ATOM    227  CB  PHE A 468      86.440 109.870  53.540  1.00  0.00           C 
ATOM    228  HB1 PHE A 468      86.650 109.180  54.390  1.00  0.00           H 
ATOM    229  HB2 PHE A 468      87.400 110.150  53.050  1.00  0.00           H 
ATOM    230  CG  PHE A 468      85.850 111.140  54.060  1.00  0.00           C 
ATOM    231  CD1 PHE A 468      85.990 112.350  53.300  1.00  0.00           C 
ATOM    232  HD1 PHE A 468      86.490 112.290  52.350  1.00  0.00           H 
ATOM    233  CE1 PHE A 468      85.530 113.560  53.820  1.00  0.00           C 
ATOM    234  HE1 PHE A 468      85.650 114.430  53.190  1.00  0.00           H 
ATOM    235  CZ  PHE A 468      84.740 113.550  54.950  1.00  0.00           C 
ATOM    236  HZ  PHE A 468      84.300 114.460  55.340  1.00  0.00           H 
ATOM    237  CD2 PHE A 468      85.130 111.210  55.280  1.00  0.00           C 
ATOM    238  HD2 PHE A 468      85.050 110.260  55.790  1.00  0.00           H 
ATOM    239  CE2 PHE A 468      84.490 112.350  55.670  1.00  0.00           C 
ATOM    240  HE2 PHE A 468      83.810 112.260  56.510  1.00  0.00           H 
ATOM    241  C   PHE A 468      86.220 108.160  51.770  1.00  0.00           C 
ATOM    242  O   PHE A 468      87.220 108.380  51.050  1.00  0.00           O 
ATOM    243  N   ALA A 469      85.720 106.870  51.800  1.00  0.00           N 
ATOM    244  HN  ALA A 469      85.090 106.660  52.550  1.00  0.00           H 
ATOM    245  CA  ALA A 469      86.390 105.710  51.180  1.00  0.00           C 
ATOM    246  HA  ALA A 469      87.450 105.830  51.340  1.00  0.00           H 
ATOM    247  CB  ALA A 469      85.810 104.410  51.760  1.00  0.00           C 
ATOM    248  HB1 ALA A 469      86.490 103.540  51.730  1.00  0.00           H 
ATOM    249  HB2 ALA A 469      85.550 104.650  52.810  1.00  0.00           H 
ATOM    250  HB3 ALA A 469      84.820 104.160  51.320  1.00  0.00           H 
ATOM    251  C   ALA A 469      86.320 105.700  49.710  1.00  0.00           C 
ATOM    252  O   ALA A 469      87.170 105.020  49.080  1.00  0.00           O 
ATOM    253  N   ARG A 470      85.390 106.500  49.150  1.00  0.00           N 
ATOM    254  HN  ARG A 470      84.650 106.920  49.670  1.00  0.00           H 
ATOM    255  CA  ARG A 470      85.320 106.750  47.690  1.00  0.00           C 
ATOM    256  HA  ARG A 470      85.230 105.810  47.170  1.00  0.00           H 
ATOM    257  CB  ARG A 470      83.950 107.560  47.300  1.00  0.00           C 
ATOM    258  HB1 ARG A 470      83.890 107.570  46.190  1.00  0.00           H 
ATOM    259  HB2 ARG A 470      83.160 106.810  47.550  1.00  0.00           H 
ATOM    260  CG  ARG A 470      83.850 108.920  47.950  1.00  0.00           C 
ATOM    261  HG1 ARG A 470      84.150 108.820  49.020  1.00  0.00           H 
ATOM    262  HG2 ARG A 470      84.620 109.510  47.420  1.00  0.00           H 
ATOM    263  CD  ARG A 470      82.480 109.590  47.770  1.00  0.00           C 
ATOM    264  HD1 ARG A 470      82.400 110.660  48.060  1.00  0.00           H 
ATOM    265  HD2 ARG A 470      82.260 109.650  46.680  1.00  0.00           H 
ATOM    266  NE  ARG A 470      81.600 108.760  48.640  1.00  0.00           N 
ATOM    267  HE  ARG A 470      82.090 108.280  49.360  1.00  0.00           H 
ATOM    268  CZ  ARG A 470      80.370 108.280  48.280  1.00  0.00           C 
ATOM    269  NH1 ARG A 470      79.870 107.230  48.860  1.00  0.00           N 
ATOM    270 1HH1 ARG A 470      80.420 106.760  49.550  1.00  0.00           H 
ATOM    271 2HH1 ARG A 470      79.130 106.720  48.420  1.00  0.00           H 
ATOM    272  NH2 ARG A 470      79.670 108.930  47.410  1.00  0.00           N 
ATOM    273 1HH2 ARG A 470      80.050 109.780  47.030  1.00  0.00           H 
ATOM    274 2HH2 ARG A 470      78.680 108.820  47.380  1.00  0.00           H 
ATOM    275  C   ARG A 470      86.500 107.510  47.080  1.00  0.00           C 
ATOM    276  O   ARG A 470      86.620 107.620  45.870  1.00  0.00           O 
ATOM    277  N   GLY A 471      87.420 108.030  47.910  1.00  0.00           N 
ATOM    278  HN  GLY A 471      87.200 107.980  48.880  1.00  0.00           H 
ATOM    279  CA  GLY A 471      88.520 108.810  47.370  1.00  0.00           C 
ATOM    280  HA1 GLY A 471      88.090 109.590  46.770  1.00  0.00           H 
ATOM    281  HA2 GLY A 471      89.030 109.220  48.230  1.00  0.00           H 
ATOM    282  C   GLY A 471      89.620 107.910  46.720  1.00  0.00           C 
ATOM    283  O   GLY A 471      90.310 108.380  45.780  1.00  0.00           O 
ATOM    284  N   PHE A 472      89.700 106.650  47.220  1.00  0.00           N 
ATOM    285  HN  PHE A 472      89.080 106.430  47.960  1.00  0.00           H 
ATOM    286  CA  PHE A 472      90.630 105.630  46.830  1.00  0.00           C 
ATOM    287  HA  PHE A 472      91.360 106.190  46.260  1.00  0.00           H 
ATOM    288  CB  PHE A 472      91.260 105.020  48.070  1.00  0.00           C 
ATOM    289  HB1 PHE A 472      90.520 104.460  48.690  1.00  0.00           H 
ATOM    290  HB2 PHE A 472      92.060 104.300  47.790  1.00  0.00           H 
ATOM    291  CG  PHE A 472      91.910 106.000  48.910  1.00  0.00           C 
ATOM    292  CD1 PHE A 472      93.150 106.640  48.570  1.00  0.00           C 
ATOM    293  HD1 PHE A 472      93.610 106.520  47.600  1.00  0.00           H 
ATOM    294  CE1 PHE A 472      93.630 107.650  49.380  1.00  0.00           C 
ATOM    295  HE1 PHE A 472      94.520 108.180  49.080  1.00  0.00           H 
ATOM    296  CZ  PHE A 472      93.010 107.930  50.600  1.00  0.00           C 
ATOM    297  HZ  PHE A 472      93.360 108.540  51.420  1.00  0.00           H 
ATOM    298  CD2 PHE A 472      91.260 106.330  50.040  1.00  0.00           C 
ATOM    299  HD2 PHE A 472      90.250 105.960  50.160  1.00  0.00           H 
ATOM    300  CE2 PHE A 472      91.720 107.380  50.870  1.00  0.00           C 
ATOM    301  HE2 PHE A 472      91.230 107.770  51.750  1.00  0.00           H 
ATOM    302  C   PHE A 472      89.960 104.550  45.970  1.00  0.00           C 
ATOM    303  O   PHE A 472      88.840 104.100  46.250  1.00  0.00           O 
ATOM    304  N   GLN A 473      90.550 104.220  44.780  1.00  0.00           N 
ATOM    305  HN  GLN A 473      91.310 104.820  44.540  1.00  0.00           H 
ATOM    306  CA  GLN A 473      90.040 103.380  43.720  1.00  0.00           C 
ATOM    307  HA  GLN A 473      89.040 103.760  43.540  1.00  0.00           H 
ATOM    308  CB  GLN A 473      90.880 103.460  42.390  1.00  0.00           C 
ATOM    309  HB1 GLN A 473      90.830 104.490  41.990  1.00  0.00           H 
ATOM    310  HB2 GLN A 473      91.950 103.520  42.690  1.00  0.00           H 
ATOM    311  CG  GLN A 473      90.870 102.310  41.310  1.00  0.00           C 
ATOM    312  HG1 GLN A 473      91.760 102.410  40.660  1.00  0.00           H 
ATOM    313  HG2 GLN A 473      91.100 101.410  41.920  1.00  0.00           H 
ATOM    314  CD  GLN A 473      89.660 102.160  40.380  1.00  0.00           C 
ATOM    315  OE1 GLN A 473      88.880 101.260  40.570  1.00  0.00           O 
ATOM    316  NE2 GLN A 473      89.610 102.910  39.300  1.00  0.00           N 
ATOM    317 1HE2 GLN A 473      90.340 103.570  39.140  1.00  0.00           H 
ATOM    318 2HE2 GLN A 473      88.710 103.040  38.870  1.00  0.00           H 
ATOM    319  C   GLN A 473      89.890 101.940  44.330  1.00  0.00           C 
ATOM    320  O   GLN A 473      89.010 101.190  44.000  1.00  0.00           O 
ATOM    321  N   MET A 474      90.780 101.620  45.330  1.00  0.00           N 
ATOM    322  HN  MET A 474      91.550 102.210  45.560  1.00  0.00           H 
ATOM    323  CA  MET A 474      90.670 100.350  46.120  1.00  0.00           C 
ATOM    324  HA  MET A 474      90.450  99.510  45.480  1.00  0.00           H 
ATOM    325  CB  MET A 474      92.020 100.030  46.670  1.00  0.00           C 
ATOM    326  HB1 MET A 474      92.530 100.840  47.240  1.00  0.00           H 
ATOM    327  HB2 MET A 474      91.950  99.100  47.280  1.00  0.00           H 
ATOM    328  CG  MET A 474      93.010  99.520  45.610  1.00  0.00           C 
ATOM    329  HG1 MET A 474      92.970 100.290  44.810  1.00  0.00           H 
ATOM    330  HG2 MET A 474      94.060  99.480  45.970  1.00  0.00           H 
ATOM    331  SD  MET A 474      92.610  97.950  44.750  1.00  0.00           S 
ATOM    332  CE  MET A 474      92.560  98.740  43.130  1.00  0.00           C 
ATOM    333  HE1 MET A 474      92.260  97.950  42.410  1.00  0.00           H 
ATOM    334  HE2 MET A 474      91.780  99.520  42.970  1.00  0.00           H 
ATOM    335  HE3 MET A 474      93.560  99.140  42.850  1.00  0.00           H 
ATOM    336  C   MET A 474      89.550 100.230  47.100  1.00  0.00           C 
ATOM    337  O   MET A 474      89.050  99.160  47.330  1.00  0.00           O 
ATOM    338  N   LEU A 475      89.010 101.340  47.680  1.00  0.00           N 
ATOM    339  HN  LEU A 475      89.380 102.210  47.370  1.00  0.00           H 
ATOM    340  CA  LEU A 475      88.050 101.210  48.790  1.00  0.00           C 
ATOM    341  HA  LEU A 475      87.850 100.170  48.990  1.00  0.00           H 
ATOM    342  CB  LEU A 475      88.590 102.030  49.970  1.00  0.00           C 
ATOM    343  HB1 LEU A 475      88.860 103.030  49.570  1.00  0.00           H 
ATOM    344  HB2 LEU A 475      87.780 102.140  50.730  1.00  0.00           H 
ATOM    345  CG  LEU A 475      89.730 101.560  50.920  1.00  0.00           C 
ATOM    346  HG  LEU A 475      89.350 100.720  51.540  1.00  0.00           H 
ATOM    347  CD1 LEU A 475      91.050 101.170  50.220  1.00  0.00           C 
ATOM    348 1HD1 LEU A 475      90.900 100.240  49.630  1.00  0.00           H 
ATOM    349 2HD1 LEU A 475      91.430 101.940  49.510  1.00  0.00           H 
ATOM    350 3HD1 LEU A 475      91.810 100.930  51.000  1.00  0.00           H 
ATOM    351  CD2 LEU A 475      89.970 102.740  51.900  1.00  0.00           C 
ATOM    352 1HD2 LEU A 475      90.490 103.630  51.480  1.00  0.00           H 
ATOM    353 2HD2 LEU A 475      89.050 103.190  52.320  1.00  0.00           H 
ATOM    354 3HD2 LEU A 475      90.630 102.380  52.720  1.00  0.00           H 
ATOM    355  C   LEU A 475      86.610 101.640  48.420  1.00  0.00           C 
ATOM    356  O   LEU A 475      85.660 101.030  48.880  1.00  0.00           O 
ATOM    357  N   GLY A 476      86.390 102.620  47.580  1.00  0.00           N 
ATOM    358  HN  GLY A 476      87.130 103.280  47.450  1.00  0.00           H 
ATOM    359  CA  GLY A 476      85.050 103.200  47.230  1.00  0.00           C 
ATOM    360  HA1 GLY A 476      84.800 103.930  47.980  1.00  0.00           H 
ATOM    361  HA2 GLY A 476      85.240 103.610  46.250  1.00  0.00           H 
ATOM    362  C   GLY A 476      83.820 102.360  47.120  1.00  0.00           C 
ATOM    363  O   GLY A 476      82.950 102.480  47.980  1.00  0.00           O 
ATOM    364  N   PRO A 477      83.750 101.450  46.070  1.00  0.00           N 
ATOM    365  CD  PRO A 477      84.710 101.410  44.980  1.00  0.00           C 
ATOM    366  HD1 PRO A 477      85.670 100.920  45.250  1.00  0.00           H 
ATOM    367  HD2 PRO A 477      84.730 102.380  44.440  1.00  0.00           H 
ATOM    368  CA  PRO A 477      82.760 100.480  45.870  1.00  0.00           C 
ATOM    369  HA  PRO A 477      81.840 101.000  45.640  1.00  0.00           H 
ATOM    370  CB  PRO A 477      83.140  99.570  44.690  1.00  0.00           C 
ATOM    371  HB1 PRO A 477      83.800  98.740  45.030  1.00  0.00           H 
ATOM    372  HB2 PRO A 477      82.280  99.170  44.120  1.00  0.00           H 
ATOM    373  CG  PRO A 477      84.060 100.450  44.000  1.00  0.00           C 
ATOM    374  HG1 PRO A 477      84.820  99.870  43.430  1.00  0.00           H 
ATOM    375  HG2 PRO A 477      83.590 101.040  43.180  1.00  0.00           H 
ATOM    376  C   PRO A 477      82.420  99.640  47.110  1.00  0.00           C 
ATOM    377  O   PRO A 477      81.300  99.180  47.220  1.00  0.00           O 
ATOM    378  N   PHE A 478      83.320  99.510  48.130  1.00  0.00           N 
ATOM    379  HN  PHE A 478      84.210  99.950  48.100  1.00  0.00           H 
ATOM    380  CA  PHE A 478      82.980  98.770  49.320  1.00  0.00           C 
ATOM    381  HA  PHE A 478      82.590  97.810  49.010  1.00  0.00           H 
ATOM    382  CB  PHE A 478      84.260  98.720  50.300  1.00  0.00           C 
ATOM    383  HB1 PHE A 478      84.660  99.680  50.690  1.00  0.00           H 
ATOM    384  HB2 PHE A 478      83.880  98.210  51.210  1.00  0.00           H 
ATOM    385  CG  PHE A 478      85.430  97.900  49.740  1.00  0.00           C 
ATOM    386  CD1 PHE A 478      85.330  96.950  48.770  1.00  0.00           C 
ATOM    387  HD1 PHE A 478      84.410  96.720  48.250  1.00  0.00           H 
ATOM    388  CE1 PHE A 478      86.410  96.170  48.430  1.00  0.00           C 
ATOM    389  HE1 PHE A 478      86.330  95.440  47.640  1.00  0.00           H 
ATOM    390  CZ  PHE A 478      87.580  96.280  49.130  1.00  0.00           C 
ATOM    391  HZ  PHE A 478      88.400  95.610  48.900  1.00  0.00           H 
ATOM    392  CD2 PHE A 478      86.660  98.040  50.460  1.00  0.00           C 
ATOM    393  HD2 PHE A 478      86.710  98.650  51.350  1.00  0.00           H 
ATOM    394  CE2 PHE A 478      87.780  97.280  50.100  1.00  0.00           C 
ATOM    395  HE2 PHE A 478      88.730  97.490  50.570  1.00  0.00           H 
ATOM    396  C   PHE A 478      81.800  99.340  50.080  1.00  0.00           C 
ATOM    397  O   PHE A 478      81.070  98.530  50.660  1.00  0.00           O 
ATOM    398  N   THR A 479      81.670 100.680  50.070  1.00  0.00           N 
ATOM    399  HN  THR A 479      82.390 101.190  49.600  1.00  0.00           H 
ATOM    400  CA  THR A 479      80.510 101.410  50.550  1.00  0.00           C 
ATOM    401  HA  THR A 479      80.270 101.040  51.530  1.00  0.00           H 
ATOM    402  CB  THR A 479      80.680 102.960  50.580  1.00  0.00           C 
ATOM    403  HB  THR A 479      79.770 103.410  51.040  1.00  0.00           H 
ATOM    404  OG1 THR A 479      80.850 103.520  49.270  1.00  0.00           O 
ATOM    405  HG1 THR A 479      81.660 103.090  48.990  1.00  0.00           H 
ATOM    406  CG2 THR A 479      81.900 103.340  51.410  1.00  0.00           C 
ATOM    407 1HG2 THR A 479      81.880 104.450  51.500  1.00  0.00           H 
ATOM    408 2HG2 THR A 479      81.740 102.920  52.430  1.00  0.00           H 
ATOM    409 3HG2 THR A 479      82.860 102.940  51.020  1.00  0.00           H 
ATOM    410  C   THR A 479      79.220 101.090  49.780  1.00  0.00           C 
ATOM    411  O   THR A 479      78.170 100.980  50.360  1.00  0.00           O 
ATOM    412  N   ILE A 480      79.270 100.880  48.440  1.00  0.00           N 
ATOM    413  HN  ILE A 480      80.180 100.790  48.030  1.00  0.00           H 
ATOM    414  CA  ILE A 480      78.210 100.320  47.600  1.00  0.00           C 
ATOM    415  HA  ILE A 480      77.270 100.780  47.850  1.00  0.00           H 
ATOM    416  CB  ILE A 480      78.490 100.580  46.080  1.00  0.00           C 
ATOM    417  HB  ILE A 480      79.450 100.140  45.730  1.00  0.00           H 
ATOM    418  CG2 ILE A 480      77.290 100.030  45.270  1.00  0.00           C 
ATOM    419 1HG2 ILE A 480      77.410 100.260  44.190  1.00  0.00           H 
ATOM    420 2HG2 ILE A 480      77.320  98.940  45.480  1.00  0.00           H 
ATOM    421 3HG2 ILE A 480      76.290 100.350  45.640  1.00  0.00           H 
ATOM    422  CG1 ILE A 480      78.520 102.110  45.870  1.00  0.00           C 
ATOM    423 1HG1 ILE A 480      77.470 102.420  46.060  1.00  0.00           H 
ATOM    424 2HG1 ILE A 480      79.130 102.670  46.610  1.00  0.00           H 
ATOM    425  CD  ILE A 480      78.940 102.510  44.440  1.00  0.00           C 
ATOM    426  HD1 ILE A 480      78.330 101.980  43.680  1.00  0.00           H 
ATOM    427  HD2 ILE A 480      78.780 103.590  44.250  1.00  0.00           H 
ATOM    428  HD3 ILE A 480      79.920 102.030  44.250  1.00  0.00           H 
ATOM    429  C   ILE A 480      77.870  98.840  47.910  1.00  0.00           C 
ATOM    430  O   ILE A 480      76.660  98.490  47.980  1.00  0.00           O 
ATOM    431  N   MET A 481      78.850  97.940  48.200  1.00  0.00           N 
ATOM    432  HN  MET A 481      79.820  98.170  48.110  1.00  0.00           H 
ATOM    433  CA  MET A 481      78.550  96.590  48.670  1.00  0.00           C 
ATOM    434  HA  MET A 481      78.000  96.040  47.910  1.00  0.00           H 
ATOM    435  CB  MET A 481      79.810  95.750  48.870  1.00  0.00           C 
ATOM    436  HB1 MET A 481      80.590  96.320  49.420  1.00  0.00           H 
ATOM    437  HB2 MET A 481      79.580  94.830  49.450  1.00  0.00           H 
ATOM    438  CG  MET A 481      80.610  95.350  47.560  1.00  0.00           C 
ATOM    439  HG1 MET A 481      79.920  94.730  46.950  1.00  0.00           H 
ATOM    440  HG2 MET A 481      80.880  96.260  46.980  1.00  0.00           H 
ATOM    441  SD  MET A 481      82.080  94.420  48.030  1.00  0.00           S 
ATOM    442  CE  MET A 481      82.760  94.350  46.290  1.00  0.00           C 
ATOM    443  HE1 MET A 481      82.030  93.980  45.540  1.00  0.00           H 
ATOM    444  HE2 MET A 481      83.040  95.360  45.920  1.00  0.00           H 
ATOM    445  HE3 MET A 481      83.600  93.620  46.320  1.00  0.00           H 
ATOM    446  C   MET A 481      77.770  96.520  49.990  1.00  0.00           C 
ATOM    447  O   MET A 481      76.750  95.860  50.130  1.00  0.00           O 
ATOM    448  N   ILE A 482      78.220  97.340  50.940  1.00  0.00           N 
ATOM    449  HN  ILE A 482      79.030  97.920  50.860  1.00  0.00           H 
ATOM    450  CA  ILE A 482      77.440  97.630  52.100  1.00  0.00           C 
ATOM    451  HA  ILE A 482      77.290  96.620  52.460  1.00  0.00           H 
ATOM    452  CB  ILE A 482      78.180  98.380  53.270  1.00  0.00           C 
ATOM    453  HB  ILE A 482      78.410  99.410  52.920  1.00  0.00           H 
ATOM    454  CG2 ILE A 482      77.340  98.620  54.590  1.00  0.00           C 
ATOM    455 1HG2 ILE A 482      77.930  99.220  55.320  1.00  0.00           H 
ATOM    456 2HG2 ILE A 482      76.380  99.100  54.310  1.00  0.00           H 
ATOM    457 3HG2 ILE A 482      77.170  97.650  55.100  1.00  0.00           H 
ATOM    458  CG1 ILE A 482      79.530  97.770  53.610  1.00  0.00           C 
ATOM    459 1HG1 ILE A 482      79.280  97.060  54.420  1.00  0.00           H 
ATOM    460 2HG1 ILE A 482      79.930  97.210  52.740  1.00  0.00           H 
ATOM    461  CD  ILE A 482      80.530  98.700  54.100  1.00  0.00           C 
ATOM    462  HD1 ILE A 482      80.950  99.440  53.390  1.00  0.00           H 
ATOM    463  HD2 ILE A 482      80.140  99.260  54.980  1.00  0.00           H 
ATOM    464  HD3 ILE A 482      81.420  98.110  54.430  1.00  0.00           H 
ATOM    465  C   ILE A 482      76.010  98.180  51.890  1.00  0.00           C 
ATOM    466  O   ILE A 482      75.090  97.620  52.520  1.00  0.00           O 
ATOM    467  N   GLN A 483      75.750  99.230  51.100  1.00  0.00           N 
ATOM    468  HN  GLN A 483      76.490  99.670  50.600  1.00  0.00           H 
ATOM    469  CA  GLN A 483      74.440  99.700  50.760  1.00  0.00           C 
ATOM    470  HA  GLN A 483      73.990  99.970  51.700  1.00  0.00           H 
ATOM    471  CB  GLN A 483      74.390 101.040  49.980  1.00  0.00           C 
ATOM    472  HB1 GLN A 483      75.110 101.730  50.470  1.00  0.00           H 
ATOM    473  HB2 GLN A 483      74.920 100.790  49.040  1.00  0.00           H 
ATOM    474  CG  GLN A 483      72.980 101.570  49.590  1.00  0.00           C 
ATOM    475  HG1 GLN A 483      72.460 100.700  49.140  1.00  0.00           H 
ATOM    476  HG2 GLN A 483      72.410 101.850  50.500  1.00  0.00           H 
ATOM    477  CD  GLN A 483      73.140 102.810  48.750  1.00  0.00           C 
ATOM    478  OE1 GLN A 483      74.150 103.140  48.200  1.00  0.00           O 
ATOM    479  NE2 GLN A 483      72.000 103.420  48.440  1.00  0.00           N 
ATOM    480 1HE2 GLN A 483      71.140 103.200  48.900  1.00  0.00           H 
ATOM    481 2HE2 GLN A 483      72.080 104.070  47.680  1.00  0.00           H 
ATOM    482  C   GLN A 483      73.600  98.580  50.060  1.00  0.00           C 
ATOM    483  O   GLN A 483      72.500  98.370  50.490  1.00  0.00           O 
ATOM    484  N   LYS A 484      74.090  97.910  49.000  1.00  0.00           N 
ATOM    485  HN  LYS A 484      75.070  97.960  48.810  1.00  0.00           H 
ATOM    486  CA  LYS A 484      73.370  96.890  48.250  1.00  0.00           C 
ATOM    487  HA  LYS A 484      72.410  97.340  48.050  1.00  0.00           H 
ATOM    488  CB  LYS A 484      74.050  96.530  46.870  1.00  0.00           C 
ATOM    489  HB1 LYS A 484      75.000  96.020  47.130  1.00  0.00           H 
ATOM    490  HB2 LYS A 484      73.560  95.630  46.450  1.00  0.00           H 
ATOM    491  CG  LYS A 484      74.080  97.640  45.860  1.00  0.00           C 
ATOM    492  HG1 LYS A 484      73.210  98.310  46.040  1.00  0.00           H 
ATOM    493  HG2 LYS A 484      75.040  98.190  45.960  1.00  0.00           H 
ATOM    494  CD  LYS A 484      73.950  97.090  44.410  1.00  0.00           C 
ATOM    495  HD1 LYS A 484      74.530  96.150  44.300  1.00  0.00           H 
ATOM    496  HD2 LYS A 484      72.890  96.780  44.270  1.00  0.00           H 
ATOM    497  CE  LYS A 484      74.240  98.130  43.390  1.00  0.00           C 
ATOM    498  HE1 LYS A 484      73.420  98.870  43.360  1.00  0.00           H 
ATOM    499  HE2 LYS A 484      75.270  98.530  43.540  1.00  0.00           H 
ATOM    500  NZ  LYS A 484      74.370  97.590  42.020  1.00  0.00           N 
ATOM    501  HZ1 LYS A 484      74.580  98.370  41.360  1.00  0.00           H 
ATOM    502  HZ2 LYS A 484      75.090  96.850  41.970  1.00  0.00           H 
ATOM    503  HZ3 LYS A 484      73.540  97.100  41.630  1.00  0.00           H 
ATOM    504  C   LYS A 484      73.050  95.640  49.080  1.00  0.00           C 
ATOM    505  O   LYS A 484      72.030  95.010  48.860  1.00  0.00           O 
ATOM    506  N   MET A 485      73.930  95.250  49.980  1.00  0.00           N 
ATOM    507  HN  MET A 485      74.840  95.660  50.020  1.00  0.00           H 
ATOM    508  CA  MET A 485      73.700  94.280  51.080  1.00  0.00           C 
ATOM    509  HA  MET A 485      73.350  93.320  50.720  1.00  0.00           H 
ATOM    510  CB  MET A 485      75.030  93.940  51.810  1.00  0.00           C 
ATOM    511  HB1 MET A 485      75.600  94.860  52.050  1.00  0.00           H 
ATOM    512  HB2 MET A 485      74.790  93.310  52.690  1.00  0.00           H 
ATOM    513  CG  MET A 485      75.810  92.990  50.980  1.00  0.00           C 
ATOM    514  HG1 MET A 485      75.280  92.050  50.710  1.00  0.00           H 
ATOM    515  HG2 MET A 485      75.960  93.550  50.030  1.00  0.00           H 
ATOM    516  SD  MET A 485      77.270  92.400  51.710  1.00  0.00           S 
ATOM    517  CE  MET A 485      78.000  92.040  50.110  1.00  0.00           C 
ATOM    518  HE1 MET A 485      78.380  93.030  49.780  1.00  0.00           H 
ATOM    519  HE2 MET A 485      78.860  91.340  50.180  1.00  0.00           H 
ATOM    520  HE3 MET A 485      77.250  91.580  49.420  1.00  0.00           H 
ATOM    521  C   MET A 485      72.620  94.660  52.090  1.00  0.00           C 
ATOM    522  O   MET A 485      71.690  93.820  52.220  1.00  0.00           O 
ATOM    523  N   ILE A 486      72.730  95.880  52.740  1.00  0.00           N 
ATOM    524  HN  ILE A 486      73.530  96.460  52.600  1.00  0.00           H 
ATOM    525  CA  ILE A 486      71.650  96.280  53.680  1.00  0.00           C 
ATOM    526  HA  ILE A 486      71.470  95.540  54.440  1.00  0.00           H 
ATOM    527  CB  ILE A 486      72.030  97.580  54.390  1.00  0.00           C 
ATOM    528  HB  ILE A 486      72.260  98.380  53.660  1.00  0.00           H 
ATOM    529  CG2 ILE A 486      70.720  98.060  55.140  1.00  0.00           C 
ATOM    530 1HG2 ILE A 486      70.880  98.870  55.880  1.00  0.00           H 
ATOM    531 2HG2 ILE A 486      69.980  98.350  54.370  1.00  0.00           H 
ATOM    532 3HG2 ILE A 486      70.370  97.180  55.720  1.00  0.00           H 
ATOM    533  CG1 ILE A 486      73.240  97.370  55.390  1.00  0.00           C 
ATOM    534 1HG1 ILE A 486      72.870  96.610  56.120  1.00  0.00           H 
ATOM    535 2HG1 ILE A 486      74.080  96.920  54.820  1.00  0.00           H 
ATOM    536  CD  ILE A 486      73.650  98.630  56.210  1.00  0.00           C 
ATOM    537  HD1 ILE A 486      74.500  98.420  56.890  1.00  0.00           H 
ATOM    538  HD2 ILE A 486      73.970  99.370  55.450  1.00  0.00           H 
ATOM    539  HD3 ILE A 486      72.860  99.160  56.780  1.00  0.00           H 
ATOM    540  C   ILE A 486      70.280  96.370  53.060  1.00  0.00           C 
ATOM    541  O   ILE A 486      69.370  95.700  53.470  1.00  0.00           O 
ATOM    542  N   PHE A 487      70.210  97.130  51.920  1.00  0.00           N 
ATOM    543  HN  PHE A 487      71.050  97.530  51.560  1.00  0.00           H 
ATOM    544  CA  PHE A 487      68.920  97.600  51.310  1.00  0.00           C 
ATOM    545  HA  PHE A 487      68.260  97.440  52.150  1.00  0.00           H 
ATOM    546  CB  PHE A 487      69.000  99.070  50.850  1.00  0.00           C 
ATOM    547  HB1 PHE A 487      69.740  99.190  50.030  1.00  0.00           H 
ATOM    548  HB2 PHE A 487      68.020  99.410  50.450  1.00  0.00           H 
ATOM    549  CG  PHE A 487      69.290  99.990  52.060  1.00  0.00           C 
ATOM    550  CD1 PHE A 487      68.170 100.350  52.840  1.00  0.00           C 
ATOM    551  HD1 PHE A 487      67.200  99.960  52.580  1.00  0.00           H 
ATOM    552  CE1 PHE A 487      68.410 101.080  54.060  1.00  0.00           C 
ATOM    553  HE1 PHE A 487      67.570 101.270  54.710  1.00  0.00           H 
ATOM    554  CZ  PHE A 487      69.710 101.560  54.290  1.00  0.00           C 
ATOM    555  HZ  PHE A 487      69.920 102.070  55.220  1.00  0.00           H 
ATOM    556  CD2 PHE A 487      70.580 100.370  52.340  1.00  0.00           C 
ATOM    557  HD2 PHE A 487      71.380  99.980  51.740  1.00  0.00           H 
ATOM    558  CE2 PHE A 487      70.810 101.080  53.550  1.00  0.00           C 
ATOM    559  HE2 PHE A 487      71.790 101.470  53.790  1.00  0.00           H 
ATOM    560  C   PHE A 487      68.410  96.690  50.180  1.00  0.00           C 
ATOM    561  O   PHE A 487      67.310  96.840  49.750  1.00  0.00           O 
ATOM    562  N   GLY A 488      69.280  95.780  49.650  1.00  0.00           N 
ATOM    563  HN  GLY A 488      70.230  95.640  49.920  1.00  0.00           H 
ATOM    564  CA  GLY A 488      68.740  94.700  48.790  1.00  0.00           C 
ATOM    565  HA1 GLY A 488      67.730  94.980  48.530  1.00  0.00           H 
ATOM    566  HA2 GLY A 488      69.590  94.530  48.150  1.00  0.00           H 
ATOM    567  C   GLY A 488      68.560  93.620  49.710  1.00  0.00           C 
ATOM    568  O   GLY A 488      67.470  93.540  50.280  1.00  0.00           O 
ATOM    569  N   ASP A 489      69.550  92.680  49.840  1.00  0.00           N 
ATOM    570  HN  ASP A 489      70.390  92.870  49.340  1.00  0.00           H 
ATOM    571  CA  ASP A 489      69.550  91.330  50.370  1.00  0.00           C 
ATOM    572  HA  ASP A 489      68.740  90.830  49.850  1.00  0.00           H 
ATOM    573  CB  ASP A 489      70.860  90.710  50.010  1.00  0.00           C 
ATOM    574  HB1 ASP A 489      71.700  91.230  50.520  1.00  0.00           H 
ATOM    575  HB2 ASP A 489      70.940  89.670  50.400  1.00  0.00           H 
ATOM    576  CG  ASP A 489      70.980  90.850  48.570  1.00  0.00           C 
ATOM    577  OD1 ASP A 489      70.020  90.490  47.800  1.00  0.00           O 
ATOM    578  OD2 ASP A 489      72.040  91.290  48.060  1.00  0.00           O 
ATOM    579  C   ASP A 489      69.120  91.240  51.860  1.00  0.00           C 
ATOM    580  O   ASP A 489      68.240  90.480  52.160  1.00  0.00           O 
ATOM    581  N   LEU A 490      69.670  92.100  52.760  1.00  0.00           N 
ATOM    582  HN  LEU A 490      70.360  92.780  52.510  1.00  0.00           H 
ATOM    583  CA  LEU A 490      69.250  92.070  54.160  1.00  0.00           C 
ATOM    584  HA  LEU A 490      69.250  91.020  54.420  1.00  0.00           H 
ATOM    585  CB  LEU A 490      70.200  92.800  55.120  1.00  0.00           C 
ATOM    586  HB1 LEU A 490      70.450  93.830  54.780  1.00  0.00           H 
ATOM    587  HB2 LEU A 490      69.670  92.740  56.090  1.00  0.00           H 
ATOM    588  CG  LEU A 490      71.690  92.320  55.260  1.00  0.00           C 
ATOM    589  HG  LEU A 490      72.430  92.560  54.460  1.00  0.00           H 
ATOM    590  CD1 LEU A 490      72.330  93.150  56.430  1.00  0.00           C 
ATOM    591 1HD1 LEU A 490      73.140  92.550  56.900  1.00  0.00           H 
ATOM    592 2HD1 LEU A 490      72.780  94.140  56.190  1.00  0.00           H 
ATOM    593 3HD1 LEU A 490      71.560  93.240  57.220  1.00  0.00           H 
ATOM    594  CD2 LEU A 490      71.740  90.800  55.630  1.00  0.00           C 
ATOM    595 1HD2 LEU A 490      71.320  90.240  54.770  1.00  0.00           H 
ATOM    596 2HD2 LEU A 490      72.820  90.550  55.710  1.00  0.00           H 
ATOM    597 3HD2 LEU A 490      71.120  90.670  56.540  1.00  0.00           H 
ATOM    598  C   LEU A 490      67.850  92.540  54.330  1.00  0.00           C 
ATOM    599  O   LEU A 490      67.120  91.970  55.110  1.00  0.00           O 
ATOM    600  N   MET A 491      67.420  93.610  53.650  1.00  0.00           N 
ATOM    601  HN  MET A 491      68.060  94.060  53.030  1.00  0.00           H 
ATOM    602  CA  MET A 491      66.100  94.180  53.810  1.00  0.00           C 
ATOM    603  HA  MET A 491      66.030  94.190  54.890  1.00  0.00           H 
ATOM    604  CB  MET A 491      65.980  95.670  53.350  1.00  0.00           C 
ATOM    605  HB1 MET A 491      66.520  95.800  52.390  1.00  0.00           H 
ATOM    606  HB2 MET A 491      64.910  95.950  53.280  1.00  0.00           H 
ATOM    607  CG  MET A 491      66.580  96.690  54.400  1.00  0.00           C 
ATOM    608  HG1 MET A 491      67.530  96.250  54.780  1.00  0.00           H 
ATOM    609  HG2 MET A 491      66.760  97.670  53.910  1.00  0.00           H 
ATOM    610  SD  MET A 491      65.490  96.960  55.840  1.00  0.00           S 
ATOM    611  CE  MET A 491      66.430  98.180  56.880  1.00  0.00           C 
ATOM    612  HE1 MET A 491      66.590  99.180  56.410  1.00  0.00           H 
ATOM    613  HE2 MET A 491      65.920  98.300  57.860  1.00  0.00           H 
ATOM    614  HE3 MET A 491      67.460  97.810  57.070  1.00  0.00           H 
ATOM    615  C   MET A 491      64.910  93.380  53.330  1.00  0.00           C 
ATOM    616  O   MET A 491      63.820  93.360  53.890  1.00  0.00           O 
ATOM    617  N   ARG A 492      65.160  92.510  52.320  1.00  0.00           N 
ATOM    618  HN  ARG A 492      66.040  92.620  51.860  1.00  0.00           H 
ATOM    619  CA  ARG A 492      64.130  91.650  51.740  1.00  0.00           C 
ATOM    620  HA  ARG A 492      63.140  92.070  51.810  1.00  0.00           H 
ATOM    621  CB  ARG A 492      64.370  91.590  50.190  1.00  0.00           C 
ATOM    622  HB1 ARG A 492      63.470  91.120  49.740  1.00  0.00           H 
ATOM    623  HB2 ARG A 492      64.370  92.630  49.790  1.00  0.00           H 
ATOM    624  CG  ARG A 492      65.630  90.920  49.680  1.00  0.00           C 
ATOM    625  HG1 ARG A 492      66.510  91.170  50.310  1.00  0.00           H 
ATOM    626  HG2 ARG A 492      65.560  89.810  49.710  1.00  0.00           H 
ATOM    627  CD  ARG A 492      65.850  91.320  48.190  1.00  0.00           C 
ATOM    628  HD1 ARG A 492      65.010  91.060  47.520  1.00  0.00           H 
ATOM    629  HD2 ARG A 492      66.130  92.400  48.180  1.00  0.00           H 
ATOM    630  NE  ARG A 492      67.020  90.540  47.730  1.00  0.00           N 
ATOM    631  HE  ARG A 492      67.950  90.900  47.800  1.00  0.00           H 
ATOM    632  CZ  ARG A 492      67.090  89.340  47.060  1.00  0.00           C 
ATOM    633  NH1 ARG A 492      66.060  88.640  46.710  1.00  0.00           N 
ATOM    634 1HH1 ARG A 492      65.120  88.970  46.800  1.00  0.00           H 
ATOM    635 2HH1 ARG A 492      66.230  87.790  46.200  1.00  0.00           H 
ATOM    636  NH2 ARG A 492      68.280  88.910  46.690  1.00  0.00           N 
ATOM    637 1HH2 ARG A 492      69.010  89.430  47.140  1.00  0.00           H 
ATOM    638 2HH2 ARG A 492      68.380  87.990  46.300  1.00  0.00           H 
ATOM    639  C   ARG A 492      64.030  90.250  52.350  1.00  0.00           C 
ATOM    640  O   ARG A 492      62.970  89.650  52.280  1.00  0.00           O 
ATOM    641  N   PHE A 493      65.030  89.810  53.150  1.00  0.00           N 
ATOM    642  HN  PHE A 493      65.880  90.330  53.170  1.00  0.00           H 
ATOM    643  CA  PHE A 493      64.990  88.500  53.720  1.00  0.00           C 
ATOM    644  HA  PHE A 493      64.130  87.990  53.310  1.00  0.00           H 
ATOM    645  CB  PHE A 493      66.210  87.660  53.370  1.00  0.00           C 
ATOM    646  HB1 PHE A 493      66.090  87.450  52.290  1.00  0.00           H 
ATOM    647  HB2 PHE A 493      67.200  88.140  53.510  1.00  0.00           H 
ATOM    648  CG  PHE A 493      66.150  86.220  53.870  1.00  0.00           C 
ATOM    649  CD1 PHE A 493      64.980  85.480  54.000  1.00  0.00           C 
ATOM    650  HD1 PHE A 493      64.030  85.980  53.970  1.00  0.00           H 
ATOM    651  CE1 PHE A 493      65.060  84.090  54.330  1.00  0.00           C 
ATOM    652  HE1 PHE A 493      64.130  83.570  54.500  1.00  0.00           H 
ATOM    653  CZ  PHE A 493      66.280  83.450  54.490  1.00  0.00           C 
ATOM    654  HZ  PHE A 493      66.310  82.400  54.740  1.00  0.00           H 
ATOM    655  CD2 PHE A 493      67.350  85.530  53.900  1.00  0.00           C 
ATOM    656  HD2 PHE A 493      68.270  86.100  53.810  1.00  0.00           H 
ATOM    657  CE2 PHE A 493      67.420  84.170  54.280  1.00  0.00           C 
ATOM    658  HE2 PHE A 493      68.320  83.610  54.510  1.00  0.00           H 
ATOM    659  C   PHE A 493      64.790  88.570  55.290  1.00  0.00           C 
ATOM    660  O   PHE A 493      64.510  87.570  55.990  1.00  0.00           O 
ATOM    661  N   CYS A 494      64.820  89.830  55.860  1.00  0.00           N 
ATOM    662  HN  CYS A 494      64.940  90.610  55.250  1.00  0.00           H 
ATOM    663  CA  CYS A 494      64.710  90.150  57.270  1.00  0.00           C 
ATOM    664  HA  CYS A 494      65.340  89.530  57.890  1.00  0.00           H 
ATOM    665  CB  CYS A 494      64.830  91.700  57.540  1.00  0.00           C 
ATOM    666  HB1 CYS A 494      64.970  91.750  58.640  1.00  0.00           H 
ATOM    667  HB2 CYS A 494      65.780  92.180  57.220  1.00  0.00           H 
ATOM    668  SG  CYS A 494      63.410  92.790  57.000  1.00  0.00           S 
ATOM    669  HG1 CYS A 494      62.440  92.170  57.660  1.00  0.00           H 
ATOM    670  C   CYS A 494      63.370  89.680  57.840  1.00  0.00           C 
ATOM    671  O   CYS A 494      63.240  89.150  58.970  1.00  0.00           O 
ATOM    672  N   TRP A 495      62.300  89.820  57.000  1.00  0.00           N 
ATOM    673  HN  TRP A 495      62.380  90.200  56.080  1.00  0.00           H 
ATOM    674  CA  TRP A 495      60.910  89.510  57.330  1.00  0.00           C 
ATOM    675  HA  TRP A 495      60.650  90.000  58.260  1.00  0.00           H 
ATOM    676  CB  TRP A 495      59.930  89.880  56.220  1.00  0.00           C 
ATOM    677  HB1 TRP A 495      60.140  89.340  55.270  1.00  0.00           H 
ATOM    678  HB2 TRP A 495      58.910  89.720  56.620  1.00  0.00           H 
ATOM    679  CG  TRP A 495      60.060  91.290  55.790  1.00  0.00           C 
ATOM    680  CD1 TRP A 495      60.550  91.890  54.640  1.00  0.00           C 
ATOM    681  HD1 TRP A 495      60.920  91.310  53.800  1.00  0.00           H 
ATOM    682  NE1 TRP A 495      60.580  93.260  54.800  1.00  0.00           N 
ATOM    683  HE1 TRP A 495      61.410  93.650  54.450  1.00  0.00           H 
ATOM    684  CE2 TRP A 495      60.040  93.570  55.970  1.00  0.00           C 
ATOM    685  CD2 TRP A 495      59.640  92.360  56.630  1.00  0.00           C 
ATOM    686  CE3 TRP A 495      59.040  92.450  57.880  1.00  0.00           C 
ATOM    687  HE3 TRP A 495      58.800  91.500  58.340  1.00  0.00           H 
ATOM    688  CZ3 TRP A 495      58.790  93.700  58.510  1.00  0.00           C 
ATOM    689  HZ3 TRP A 495      58.330  93.730  59.490  1.00  0.00           H 
ATOM    690  CZ2 TRP A 495      59.900  94.820  56.610  1.00  0.00           C 
ATOM    691  HZ2 TRP A 495      60.240  95.720  56.110  1.00  0.00           H 
ATOM    692  CH2 TRP A 495      59.290  94.850  57.890  1.00  0.00           C 
ATOM    693  HH2 TRP A 495      59.170  95.760  58.450  1.00  0.00           H 
ATOM    694  C   TRP A 495      60.740  88.020  57.740  1.00  0.00           C 
ATOM    695  O   TRP A 495      60.110  87.610  58.700  1.00  0.00           O 
ATOM    696  N   LEU A 496      61.490  87.160  56.970  1.00  0.00           N 
ATOM    697  HN  LEU A 496      62.050  87.400  56.180  1.00  0.00           H 
ATOM    698  CA  LEU A 496      61.320  85.780  57.230  1.00  0.00           C 
ATOM    699  HA  LEU A 496      60.260  85.570  57.310  1.00  0.00           H 
ATOM    700  CB  LEU A 496      61.790  84.950  56.020  1.00  0.00           C 
ATOM    701  HB1 LEU A 496      62.840  85.080  55.690  1.00  0.00           H 
ATOM    702  HB2 LEU A 496      61.800  83.890  56.370  1.00  0.00           H 
ATOM    703  CG  LEU A 496      60.890  85.040  54.790  1.00  0.00           C 
ATOM    704  HG  LEU A 496      59.860  84.830  55.160  1.00  0.00           H 
ATOM    705  CD1 LEU A 496      60.930  86.360  54.060  1.00  0.00           C 
ATOM    706 1HD1 LEU A 496      61.960  86.710  53.820  1.00  0.00           H 
ATOM    707 2HD1 LEU A 496      60.350  86.340  53.120  1.00  0.00           H 
ATOM    708 3HD1 LEU A 496      60.360  87.120  54.640  1.00  0.00           H 
ATOM    709  CD2 LEU A 496      61.260  83.880  53.750  1.00  0.00           C 
ATOM    710 1HD2 LEU A 496      60.570  83.990  52.890  1.00  0.00           H 
ATOM    711 2HD2 LEU A 496      62.310  83.940  53.390  1.00  0.00           H 
ATOM    712 3HD2 LEU A 496      61.010  82.890  54.200  1.00  0.00           H 
ATOM    713  C   LEU A 496      62.110  85.330  58.440  1.00  0.00           C 
ATOM    714  O   LEU A 496      61.610  84.560  59.240  1.00  0.00           O 
ATOM    715  N   MET A 497      63.340  85.860  58.530  1.00  0.00           N 
ATOM    716  HN  MET A 497      63.740  86.480  57.860  1.00  0.00           H 
ATOM    717  CA  MET A 497      64.180  85.660  59.640  1.00  0.00           C 
ATOM    718  HA  MET A 497      64.220  84.590  59.740  1.00  0.00           H 
ATOM    719  CB  MET A 497      65.550  86.290  59.320  1.00  0.00           C 
ATOM    720  HB1 MET A 497      65.440  87.340  58.980  1.00  0.00           H 
ATOM    721  HB2 MET A 497      66.260  86.420  60.160  1.00  0.00           H 
ATOM    722  CG  MET A 497      66.240  85.400  58.200  1.00  0.00           C 
ATOM    723  HG1 MET A 497      66.470  84.440  58.700  1.00  0.00           H 
ATOM    724  HG2 MET A 497      65.480  85.350  57.390  1.00  0.00           H 
ATOM    725  SD  MET A 497      67.800  86.190  57.590  1.00  0.00           S 
ATOM    726  CE  MET A 497      68.790  84.680  57.560  1.00  0.00           C 
ATOM    727  HE1 MET A 497      68.300  83.890  56.960  1.00  0.00           H 
ATOM    728  HE2 MET A 497      69.810  84.860  57.160  1.00  0.00           H 
ATOM    729  HE3 MET A 497      68.860  84.240  58.580  1.00  0.00           H 
ATOM    730  C   MET A 497      63.720  86.100  60.950  1.00  0.00           C 
ATOM    731  O   MET A 497      63.950  85.490  61.990  1.00  0.00           O 
ATOM    732  N   ALA A 498      62.930  87.170  60.950  1.00  0.00           N 
ATOM    733  HN  ALA A 498      63.080  87.780  60.180  1.00  0.00           H 
ATOM    734  CA  ALA A 498      62.230  87.630  62.120  1.00  0.00           C 
ATOM    735  HA  ALA A 498      62.880  87.620  62.980  1.00  0.00           H 
ATOM    736  CB  ALA A 498      61.790  89.110  61.830  1.00  0.00           C 
ATOM    737  HB1 ALA A 498      61.190  89.440  62.700  1.00  0.00           H 
ATOM    738  HB2 ALA A 498      62.660  89.800  61.720  1.00  0.00           H 
ATOM    739  HB3 ALA A 498      61.200  89.230  60.890  1.00  0.00           H 
ATOM    740  C   ALA A 498      61.030  86.730  62.440  1.00  0.00           C 
ATOM    741  O   ALA A 498      60.780  86.520  63.600  1.00  0.00           O 
ATOM    742  N   VAL A 499      60.250  86.210  61.480  1.00  0.00           N 
ATOM    743  HN  VAL A 499      60.320  86.490  60.530  1.00  0.00           H 
ATOM    744  CA  VAL A 499      59.140  85.360  61.820  1.00  0.00           C 
ATOM    745  HA  VAL A 499      58.620  85.640  62.730  1.00  0.00           H 
ATOM    746  CB  VAL A 499      58.290  85.150  60.660  1.00  0.00           C 
ATOM    747  HB  VAL A 499      58.920  85.460  59.800  1.00  0.00           H 
ATOM    748  CG1 VAL A 499      57.720  83.700  60.410  1.00  0.00           C 
ATOM    749 1HG1 VAL A 499      57.100  83.730  59.490  1.00  0.00           H 
ATOM    750 2HG1 VAL A 499      58.540  82.960  60.310  1.00  0.00           H 
ATOM    751 3HG1 VAL A 499      57.060  83.490  61.280  1.00  0.00           H 
ATOM    752  CG2 VAL A 499      57.190  86.240  60.670  1.00  0.00           C 
ATOM    753 1HG2 VAL A 499      56.580  86.240  59.740  1.00  0.00           H 
ATOM    754 2HG2 VAL A 499      56.520  85.920  61.500  1.00  0.00           H 
ATOM    755 3HG2 VAL A 499      57.610  87.250  60.830  1.00  0.00           H 
ATOM    756  C   VAL A 499      59.670  84.080  62.410  1.00  0.00           C 
ATOM    757  O   VAL A 499      59.150  83.520  63.380  1.00  0.00           O 
ATOM    758  N   VAL A 500      60.820  83.600  61.890  1.00  0.00           N 
ATOM    759  HN  VAL A 500      61.290  84.000  61.110  1.00  0.00           H 
ATOM    760  CA  VAL A 500      61.500  82.510  62.540  1.00  0.00           C 
ATOM    761  HA  VAL A 500      60.770  81.720  62.630  1.00  0.00           H 
ATOM    762  CB  VAL A 500      62.550  81.900  61.650  1.00  0.00           C 
ATOM    763  HB  VAL A 500      63.220  82.680  61.210  1.00  0.00           H 
ATOM    764  CG1 VAL A 500      63.520  80.900  62.330  1.00  0.00           C 
ATOM    765 1HG1 VAL A 500      64.340  80.540  61.680  1.00  0.00           H 
ATOM    766 2HG1 VAL A 500      64.000  81.360  63.220  1.00  0.00           H 
ATOM    767 3HG1 VAL A 500      62.960  80.100  62.860  1.00  0.00           H 
ATOM    768  CG2 VAL A 500      61.850  81.260  60.430  1.00  0.00           C 
ATOM    769 1HG2 VAL A 500      61.170  80.580  60.980  1.00  0.00           H 
ATOM    770 2HG2 VAL A 500      61.290  82.000  59.810  1.00  0.00           H 
ATOM    771 3HG2 VAL A 500      62.490  80.600  59.800  1.00  0.00           H 
ATOM    772  C   VAL A 500      62.010  82.900  63.920  1.00  0.00           C 
ATOM    773  O   VAL A 500      61.740  82.050  64.820  1.00  0.00           O 
ATOM    774  N   ILE A 501      62.720  84.060  64.190  1.00  0.00           N 
ATOM    775  HN  ILE A 501      62.910  84.660  63.420  1.00  0.00           H 
ATOM    776  CA  ILE A 501      63.100  84.380  65.530  1.00  0.00           C 
ATOM    777  HA  ILE A 501      63.820  83.670  65.920  1.00  0.00           H 
ATOM    778  CB  ILE A 501      63.770  85.740  65.560  1.00  0.00           C 
ATOM    779  HB  ILE A 501      63.240  86.480  64.930  1.00  0.00           H 
ATOM    780  CG2 ILE A 501      63.860  86.420  66.950  1.00  0.00           C 
ATOM    781 1HG2 ILE A 501      64.200  87.480  66.870  1.00  0.00           H 
ATOM    782 2HG2 ILE A 501      62.910  86.550  67.520  1.00  0.00           H 
ATOM    783 3HG2 ILE A 501      64.590  85.890  67.590  1.00  0.00           H 
ATOM    784  CG1 ILE A 501      65.200  85.610  64.960  1.00  0.00           C 
ATOM    785 1HG1 ILE A 501      65.820  85.070  65.700  1.00  0.00           H 
ATOM    786 2HG1 ILE A 501      65.250  85.110  63.970  1.00  0.00           H 
ATOM    787  CD  ILE A 501      65.950  86.960  64.700  1.00  0.00           C 
ATOM    788  HD1 ILE A 501      66.800  86.930  63.980  1.00  0.00           H 
ATOM    789  HD2 ILE A 501      65.270  87.670  64.170  1.00  0.00           H 
ATOM    790  HD3 ILE A 501      66.270  87.510  65.610  1.00  0.00           H 
ATOM    791  C   ILE A 501      61.940  84.330  66.480  1.00  0.00           C 
ATOM    792  O   ILE A 501      61.950  83.740  67.510  1.00  0.00           O 
ATOM    793  N   LEU A 502      60.760  84.990  66.070  1.00  0.00           N 
ATOM    794  HN  LEU A 502      60.840  85.400  65.170  1.00  0.00           H 
ATOM    795  CA  LEU A 502      59.580  85.040  66.890  1.00  0.00           C 
ATOM    796  HA  LEU A 502      59.760  85.360  67.900  1.00  0.00           H 
ATOM    797  CB  LEU A 502      58.500  85.890  66.160  1.00  0.00           C 
ATOM    798  HB1 LEU A 502      58.590  85.570  65.100  1.00  0.00           H 
ATOM    799  HB2 LEU A 502      57.470  85.760  66.570  1.00  0.00           H 
ATOM    800  CG  LEU A 502      58.810  87.430  66.280  1.00  0.00           C 
ATOM    801  HG  LEU A 502      59.810  87.740  65.910  1.00  0.00           H 
ATOM    802  CD1 LEU A 502      57.840  88.210  65.500  1.00  0.00           C 
ATOM    803 1HD1 LEU A 502      57.830  89.310  65.670  1.00  0.00           H 
ATOM    804 2HD1 LEU A 502      57.910  88.050  64.400  1.00  0.00           H 
ATOM    805 3HD1 LEU A 502      56.880  87.780  65.850  1.00  0.00           H 
ATOM    806  CD2 LEU A 502      58.610  87.910  67.720  1.00  0.00           C 
ATOM    807 1HD2 LEU A 502      58.700  89.020  67.750  1.00  0.00           H 
ATOM    808 2HD2 LEU A 502      57.640  87.520  68.090  1.00  0.00           H 
ATOM    809 3HD2 LEU A 502      59.420  87.550  68.390  1.00  0.00           H 
ATOM    810  C   LEU A 502      58.990  83.720  67.300  1.00  0.00           C 
ATOM    811  O   LEU A 502      58.670  83.430  68.420  1.00  0.00           O 
ATOM    812  N   GLY A 503      58.860  82.790  66.310  1.00  0.00           N 
ATOM    813  HN  GLY A 503      59.130  83.010  65.380  1.00  0.00           H 
ATOM    814  CA  GLY A 503      58.220  81.490  66.670  1.00  0.00           C 
ATOM    815  HA1 GLY A 503      57.340  81.670  67.260  1.00  0.00           H 
ATOM    816  HA2 GLY A 503      58.150  80.950  65.730  1.00  0.00           H 
ATOM    817  C   GLY A 503      59.050  80.690  67.510  1.00  0.00           C 
ATOM    818  O   GLY A 503      58.560  80.030  68.430  1.00  0.00           O 
ATOM    819  N   PHE A 504      60.400  80.630  67.240  1.00  0.00           N 
ATOM    820  HN  PHE A 504      60.760  81.120  66.450  1.00  0.00           H 
ATOM    821  CA  PHE A 504      61.270  79.890  68.160  1.00  0.00           C 
ATOM    822  HA  PHE A 504      60.820  78.950  68.450  1.00  0.00           H 
ATOM    823  CB  PHE A 504      62.570  79.650  67.410  1.00  0.00           C 
ATOM    824  HB1 PHE A 504      62.970  80.600  67.000  1.00  0.00           H 
ATOM    825  HB2 PHE A 504      63.320  79.380  68.180  1.00  0.00           H 
ATOM    826  CG  PHE A 504      62.500  78.500  66.480  1.00  0.00           C 
ATOM    827  CD1 PHE A 504      62.730  77.180  66.870  1.00  0.00           C 
ATOM    828  HD1 PHE A 504      63.070  76.980  67.880  1.00  0.00           H 
ATOM    829  CE1 PHE A 504      62.510  76.060  66.030  1.00  0.00           C 
ATOM    830  HE1 PHE A 504      62.570  75.050  66.400  1.00  0.00           H 
ATOM    831  CZ  PHE A 504      62.120  76.340  64.730  1.00  0.00           C 
ATOM    832  HZ  PHE A 504      62.070  75.480  64.070  1.00  0.00           H 
ATOM    833  CD2 PHE A 504      62.130  78.710  65.140  1.00  0.00           C 
ATOM    834  HD2 PHE A 504      61.830  79.700  64.830  1.00  0.00           H 
ATOM    835  CE2 PHE A 504      61.900  77.640  64.270  1.00  0.00           C 
ATOM    836  HE2 PHE A 504      61.580  77.780  63.250  1.00  0.00           H 
ATOM    837  C   PHE A 504      61.390  80.610  69.500  1.00  0.00           C 
ATOM    838  O   PHE A 504      61.340  80.050  70.550  1.00  0.00           O 
ATOM    839  N   ALA A 505      61.530  81.950  69.590  1.00  0.00           N 
ATOM    840  HN  ALA A 505      61.630  82.470  68.740  1.00  0.00           H 
ATOM    841  CA  ALA A 505      61.740  82.710  70.850  1.00  0.00           C 
ATOM    842  HA  ALA A 505      62.540  82.180  71.340  1.00  0.00           H 
ATOM    843  CB  ALA A 505      62.030  84.140  70.510  1.00  0.00           C 
ATOM    844  HB1 ALA A 505      62.190  84.670  71.470  1.00  0.00           H 
ATOM    845  HB2 ALA A 505      62.860  84.270  69.780  1.00  0.00           H 
ATOM    846  HB3 ALA A 505      61.090  84.540  70.060  1.00  0.00           H 
ATOM    847  C   ALA A 505      60.560  82.640  71.760  1.00  0.00           C 
ATOM    848  O   ALA A 505      60.720  82.690  73.000  1.00  0.00           O 
ATOM    849  N   SER A 506      59.320  82.690  71.120  1.00  0.00           N 
ATOM    850  HN  SER A 506      59.300  82.820  70.130  1.00  0.00           H 
ATOM    851  CA  SER A 506      58.030  82.440  71.880  1.00  0.00           C 
ATOM    852  HA  SER A 506      57.930  83.160  72.680  1.00  0.00           H 
ATOM    853  CB  SER A 506      56.740  82.680  71.060  1.00  0.00           C 
ATOM    854  HB1 SER A 506      56.670  81.900  70.270  1.00  0.00           H 
ATOM    855  HB2 SER A 506      55.780  82.540  71.600  1.00  0.00           H 
ATOM    856  OG  SER A 506      56.780  84.000  70.420  1.00  0.00           O 
ATOM    857  HG1 SER A 506      57.240  83.970  69.580  1.00  0.00           H 
ATOM    858  C   SER A 506      58.050  81.100  72.490  1.00  0.00           C 
ATOM    859  O   SER A 506      57.720  80.860  73.650  1.00  0.00           O 
ATOM    860  N   ALA A 507      58.430  80.110  71.670  1.00  0.00           N 
ATOM    861  HN  ALA A 507      58.730  80.330  70.740  1.00  0.00           H 
ATOM    862  CA  ALA A 507      58.550  78.750  72.070  1.00  0.00           C 
ATOM    863  HA  ALA A 507      57.590  78.440  72.450  1.00  0.00           H 
ATOM    864  CB  ALA A 507      58.860  77.860  70.830  1.00  0.00           C 
ATOM    865  HB1 ALA A 507      58.970  76.810  71.160  1.00  0.00           H 
ATOM    866  HB2 ALA A 507      57.930  77.960  70.230  1.00  0.00           H 
ATOM    867  HB3 ALA A 507      59.720  78.170  70.210  1.00  0.00           H 
ATOM    868  C   ALA A 507      59.570  78.490  73.200  1.00  0.00           C 
ATOM    869  O   ALA A 507      59.210  77.860  74.230  1.00  0.00           O 
ATOM    870  N   PHE A 508      60.810  79.030  73.010  1.00  0.00           N 
ATOM    871  HN  PHE A 508      61.060  79.730  72.340  1.00  0.00           H 
ATOM    872  CA  PHE A 508      61.780  78.930  74.030  1.00  0.00           C 
ATOM    873  HA  PHE A 508      61.980  77.890  74.230  1.00  0.00           H 
ATOM    874  CB  PHE A 508      63.100  79.610  73.680  1.00  0.00           C 
ATOM    875  HB1 PHE A 508      62.950  80.680  73.440  1.00  0.00           H 
ATOM    876  HB2 PHE A 508      63.740  79.500  74.580  1.00  0.00           H 
ATOM    877  CG  PHE A 508      63.810  78.830  72.590  1.00  0.00           C 
ATOM    878  CD1 PHE A 508      64.220  77.470  72.740  1.00  0.00           C 
ATOM    879  HD1 PHE A 508      64.020  76.920  73.650  1.00  0.00           H 
ATOM    880  CE1 PHE A 508      64.940  76.840  71.750  1.00  0.00           C 
ATOM    881  HE1 PHE A 508      65.340  75.850  71.890  1.00  0.00           H 
ATOM    882  CZ  PHE A 508      65.370  77.460  70.590  1.00  0.00           C 
ATOM    883  HZ  PHE A 508      66.030  76.980  69.880  1.00  0.00           H 
ATOM    884  CD2 PHE A 508      64.230  79.460  71.370  1.00  0.00           C 
ATOM    885  HD2 PHE A 508      64.040  80.510  71.190  1.00  0.00           H 
ATOM    886  CE2 PHE A 508      65.010  78.800  70.420  1.00  0.00           C 
ATOM    887  HE2 PHE A 508      65.390  79.350  69.570  1.00  0.00           H 
ATOM    888  C   PHE A 508      61.330  79.580  75.330  1.00  0.00           C 
ATOM    889  O   PHE A 508      61.480  79.060  76.420  1.00  0.00           O 
ATOM    890  N   TYR A 509      60.710  80.760  75.330  1.00  0.00           N 
ATOM    891  HN  TYR A 509      60.610  81.210  74.450  1.00  0.00           H 
ATOM    892  CA  TYR A 509      60.120  81.370  76.500  1.00  0.00           C 
ATOM    893  HA  TYR A 509      60.920  81.440  77.220  1.00  0.00           H 
ATOM    894  CB  TYR A 509      59.630  82.890  76.130  1.00  0.00           C 
ATOM    895  HB1 TYR A 509      60.580  83.400  75.890  1.00  0.00           H 
ATOM    896  HB2 TYR A 509      59.000  82.750  75.220  1.00  0.00           H 
ATOM    897  CG  TYR A 509      58.880  83.640  77.180  1.00  0.00           C 
ATOM    898  CD1 TYR A 509      59.590  84.450  78.090  1.00  0.00           C 
ATOM    899  HD1 TYR A 509      60.670  84.500  78.060  1.00  0.00           H 
ATOM    900  CE1 TYR A 509      58.880  85.110  79.080  1.00  0.00           C 
ATOM    901  HE1 TYR A 509      59.420  85.710  79.800  1.00  0.00           H 
ATOM    902  CZ  TYR A 509      57.500  84.970  79.200  1.00  0.00           C 
ATOM    903  OH  TYR A 509      56.940  85.510  80.410  1.00  0.00           O 
ATOM    904  HH  TYR A 509      57.670  85.880  80.910  1.00  0.00           H 
ATOM    905  CD2 TYR A 509      57.500  83.420  77.310  1.00  0.00           C 
ATOM    906  HD2 TYR A 509      56.980  82.630  76.780  1.00  0.00           H 
ATOM    907  CE2 TYR A 509      56.840  84.130  78.320  1.00  0.00           C 
ATOM    908  HE2 TYR A 509      55.800  83.970  78.550  1.00  0.00           H 
ATOM    909  C   TYR A 509      59.000  80.620  77.210  1.00  0.00           C 
ATOM    910  O   TYR A 509      59.060  80.620  78.430  1.00  0.00           O 
ATOM    911  N   ILE A 510      58.030  79.950  76.530  1.00  0.00           N 
ATOM    912  HN  ILE A 510      58.050  79.850  75.540  1.00  0.00           H 
ATOM    913  CA  ILE A 510      57.000  79.190  77.260  1.00  0.00           C 
ATOM    914  HA  ILE A 510      56.670  79.790  78.100  1.00  0.00           H 
ATOM    915  CB  ILE A 510      55.720  78.890  76.490  1.00  0.00           C 
ATOM    916  HB  ILE A 510      55.160  78.240  77.190  1.00  0.00           H 
ATOM    917  CG2 ILE A 510      54.850  80.180  76.320  1.00  0.00           C 
ATOM    918 1HG2 ILE A 510      53.840  80.160  75.850  1.00  0.00           H 
ATOM    919 2HG2 ILE A 510      54.720  80.610  77.330  1.00  0.00           H 
ATOM    920 3HG2 ILE A 510      55.400  80.830  75.610  1.00  0.00           H 
ATOM    921  CG1 ILE A 510      56.000  78.230  75.080  1.00  0.00           C 
ATOM    922 1HG1 ILE A 510      56.040  79.100  74.390  1.00  0.00           H 
ATOM    923 2HG1 ILE A 510      56.980  77.710  75.170  1.00  0.00           H 
ATOM    924  CD  ILE A 510      54.890  77.270  74.670  1.00  0.00           C 
ATOM    925  HD1 ILE A 510      55.160  76.920  73.650  1.00  0.00           H 
ATOM    926  HD2 ILE A 510      54.870  76.390  75.340  1.00  0.00           H 
ATOM    927  HD3 ILE A 510      53.880  77.720  74.670  1.00  0.00           H 
ATOM    928  C   ILE A 510      57.610  77.960  77.830  1.00  0.00           C 
ATOM    929  O   ILE A 510      57.090  77.470  78.800  1.00  0.00           O 
ATOM    930  N   ILE A 511      58.730  77.530  77.310  1.00  0.00           N 
ATOM    931  HN  ILE A 511      59.170  77.870  76.490  1.00  0.00           H 
ATOM    932  CA  ILE A 511      59.420  76.380  77.890  1.00  0.00           C 
ATOM    933  HA  ILE A 511      58.670  75.640  78.140  1.00  0.00           H 
ATOM    934  CB  ILE A 511      60.420  75.800  76.890  1.00  0.00           C 
ATOM    935  HB  ILE A 511      61.020  76.660  76.510  1.00  0.00           H 
ATOM    936  CG2 ILE A 511      61.480  74.740  77.450  1.00  0.00           C 
ATOM    937 1HG2 ILE A 511      62.190  74.410  76.670  1.00  0.00           H 
ATOM    938 2HG2 ILE A 511      62.140  75.220  78.210  1.00  0.00           H 
ATOM    939 3HG2 ILE A 511      61.000  73.900  78.000  1.00  0.00           H 
ATOM    940  CG1 ILE A 511      59.690  75.150  75.700  1.00  0.00           C 
ATOM    941 1HG1 ILE A 511      59.050  74.390  76.190  1.00  0.00           H 
ATOM    942 2HG1 ILE A 511      58.990  75.920  75.300  1.00  0.00           H 
ATOM    943  CD  ILE A 511      60.540  74.640  74.550  1.00  0.00           C 
ATOM    944  HD1 ILE A 511      59.840  74.380  73.720  1.00  0.00           H 
ATOM    945  HD2 ILE A 511      61.390  75.270  74.190  1.00  0.00           H 
ATOM    946  HD3 ILE A 511      60.930  73.640  74.840  1.00  0.00           H 
ATOM    947  C   ILE A 511      60.090  76.610  79.230  1.00  0.00           C 
ATOM    948  O   ILE A 511      59.990  75.860  80.190  1.00  0.00           O 
ATOM    949  N   PHE A 512      60.710  77.750  79.350  1.00  0.00           N 
ATOM    950  HN  PHE A 512      60.770  78.300  78.520  1.00  0.00           H 
ATOM    951  CA  PHE A 512      61.440  78.160  80.530  1.00  0.00           C 
ATOM    952  HA  PHE A 512      61.790  77.280  81.050  1.00  0.00           H 
ATOM    953  CB  PHE A 512      62.660  78.980  80.140  1.00  0.00           C 
ATOM    954  HB1 PHE A 512      62.490  79.760  79.370  1.00  0.00           H 
ATOM    955  HB2 PHE A 512      63.140  79.420  81.040  1.00  0.00           H 
ATOM    956  CG  PHE A 512      63.670  78.030  79.660  1.00  0.00           C 
ATOM    957  CD1 PHE A 512      64.360  77.280  80.640  1.00  0.00           C 
ATOM    958  HD1 PHE A 512      64.140  77.420  81.690  1.00  0.00           H 
ATOM    959  CE1 PHE A 512      65.100  76.100  80.220  1.00  0.00           C 
ATOM    960  HE1 PHE A 512      65.400  75.430  81.010  1.00  0.00           H 
ATOM    961  CZ  PHE A 512      65.390  75.920  78.860  1.00  0.00           C 
ATOM    962  HZ  PHE A 512      65.930  75.060  78.500  1.00  0.00           H 
ATOM    963  CD2 PHE A 512      63.970  77.770  78.290  1.00  0.00           C 
ATOM    964  HD2 PHE A 512      63.470  78.220  77.450  1.00  0.00           H 
ATOM    965  CE2 PHE A 512      64.930  76.800  77.910  1.00  0.00           C 
ATOM    966  HE2 PHE A 512      65.100  76.490  76.890  1.00  0.00           H 
ATOM    967  C   PHE A 512      60.640  79.010  81.430  1.00  0.00           C 
ATOM    968  O   PHE A 512      61.130  79.520  82.400  1.00  0.00           O 
ATOM    969  N   GLN A 513      59.340  79.180  81.090  1.00  0.00           N 
ATOM    970  HN  GLN A 513      58.900  78.750  80.300  1.00  0.00           H 
ATOM    971  CA  GLN A 513      58.450  79.940  81.860  1.00  0.00           C 
ATOM    972  HA  GLN A 513      58.930  80.890  82.060  1.00  0.00           H 
ATOM    973  CB  GLN A 513      57.110  80.080  81.100  1.00  0.00           C 
ATOM    974  HB1 GLN A 513      57.320  80.110  80.010  1.00  0.00           H 
ATOM    975  HB2 GLN A 513      56.590  79.110  81.200  1.00  0.00           H 
ATOM    976  CG  GLN A 513      56.300  81.390  81.420  1.00  0.00           C 
ATOM    977  HG1 GLN A 513      56.080  81.360  82.510  1.00  0.00           H 
ATOM    978  HG2 GLN A 513      56.950  82.260  81.210  1.00  0.00           H 
ATOM    979  CD  GLN A 513      55.000  81.390  80.680  1.00  0.00           C 
ATOM    980  OE1 GLN A 513      54.720  80.420  79.970  1.00  0.00           O 
ATOM    981  NE2 GLN A 513      54.320  82.600  80.730  1.00  0.00           N 
ATOM    982 1HE2 GLN A 513      54.760  83.370  81.190  1.00  0.00           H 
ATOM    983 2HE2 GLN A 513      53.500  82.720  80.170  1.00  0.00           H 
ATOM    984  C   GLN A 513      58.230  79.420  83.190  1.00  0.00           C 
ATOM    985  O   GLN A 513      58.070  80.190  84.150  1.00  0.00           O 
ATOM    986  N   THR A 514      58.260  78.060  83.330  1.00  0.00           N 
ATOM    987  HN  THR A 514      58.300  77.600  82.440  1.00  0.00           H 
ATOM    988  CA  THR A 514      58.110  77.320  84.600  1.00  0.00           C 
ATOM    989  HA  THR A 514      57.480  77.910  85.240  1.00  0.00           H 
ATOM    990  CB  THR A 514      57.360  75.960  84.350  1.00  0.00           C 
ATOM    991  HB  THR A 514      57.510  75.330  85.250  1.00  0.00           H 
ATOM    992  OG1 THR A 514      58.030  75.250  83.280  1.00  0.00           O 
ATOM    993  HG1 THR A 514      58.740  74.780  83.730  1.00  0.00           H 
ATOM    994  CG2 THR A 514      55.910  76.240  84.180  1.00  0.00           C 
ATOM    995 1HG2 THR A 514      55.480  75.220  84.110  1.00  0.00           H 
ATOM    996 2HG2 THR A 514      55.470  76.560  85.150  1.00  0.00           H 
ATOM    997 3HG2 THR A 514      55.570  76.900  83.360  1.00  0.00           H 
ATOM    998  C   THR A 514      59.360  77.180  85.420  1.00  0.00           C 
ATOM    999  O   THR A 514      59.260  76.820  86.610  1.00  0.00           O 
ATOM   1000  N   GLU A 515      60.550  77.420  84.830  1.00  0.00           N 
ATOM   1001  HN  GLU A 515      60.570  77.860  83.930  1.00  0.00           H 
ATOM   1002  CA  GLU A 515      61.940  77.080  85.310  1.00  0.00           C 
ATOM   1003  HA  GLU A 515      61.930  76.220  85.970  1.00  0.00           H 
ATOM   1004  CB  GLU A 515      62.770  76.500  84.200  1.00  0.00           C 
ATOM   1005  HB1 GLU A 515      62.930  77.380  83.540  1.00  0.00           H 
ATOM   1006  HB2 GLU A 515      63.710  76.110  84.650  1.00  0.00           H 
ATOM   1007  CG  GLU A 515      62.030  75.390  83.370  1.00  0.00           C 
ATOM   1008  HG1 GLU A 515      61.320  75.850  82.650  1.00  0.00           H 
ATOM   1009  HG2 GLU A 515      62.730  75.040  82.580  1.00  0.00           H 
ATOM   1010  CD  GLU A 515      61.470  74.210  84.150  1.00  0.00           C 
ATOM   1011  OE1 GLU A 515      62.380  73.400  84.490  1.00  0.00           O 
ATOM   1012  OE2 GLU A 515      60.240  74.140  84.470  1.00  0.00           O 
ATOM   1013  C   GLU A 515      62.480  78.170  86.050  1.00  0.00           C 
ATOM   1014  O   GLU A 515      61.990  79.290  86.000  1.00  0.00           O 
ATOM   1015  N   ASP A 516      63.570  77.860  86.780  1.00  0.00           N 
ATOM   1016  HN  ASP A 516      63.950  76.940  86.750  1.00  0.00           H 
ATOM   1017  CA  ASP A 516      64.280  78.790  87.610  1.00  0.00           C 
ATOM   1018  HA  ASP A 516      63.530  79.400  88.080  1.00  0.00           H 
ATOM   1019  CB  ASP A 516      64.940  78.120  88.860  1.00  0.00           C 
ATOM   1020  HB1 ASP A 516      64.150  77.430  89.230  1.00  0.00           H 
ATOM   1021  HB2 ASP A 516      65.790  77.480  88.550  1.00  0.00           H 
ATOM   1022  CG  ASP A 516      65.300  79.020  90.010  1.00  0.00           C 
ATOM   1023  OD1 ASP A 516      65.490  80.220  89.830  1.00  0.00           O 
ATOM   1024  OD2 ASP A 516      65.610  78.450  91.070  1.00  0.00           O 
ATOM   1025  C   ASP A 516      65.320  79.480  86.710  1.00  0.00           C 
ATOM   1026  O   ASP A 516      66.210  78.820  86.210  1.00  0.00           O 
ATOM   1027  N   PRO A 517      65.280  80.840  86.550  1.00  0.00           N 
ATOM   1028  CD  PRO A 517      64.150  81.610  87.060  1.00  0.00           C 
ATOM   1029  HD1 PRO A 517      64.000  81.370  88.140  1.00  0.00           H 
ATOM   1030  HD2 PRO A 517      63.230  81.300  86.510  1.00  0.00           H 
ATOM   1031  CA  PRO A 517      66.070  81.610  85.670  1.00  0.00           C 
ATOM   1032  HA  PRO A 517      66.280  81.050  84.770  1.00  0.00           H 
ATOM   1033  CB  PRO A 517      65.280  82.860  85.320  1.00  0.00           C 
ATOM   1034  HB1 PRO A 517      65.830  83.750  84.950  1.00  0.00           H 
ATOM   1035  HB2 PRO A 517      64.440  82.670  84.610  1.00  0.00           H 
ATOM   1036  CG  PRO A 517      64.520  83.050  86.670  1.00  0.00           C 
ATOM   1037  HG1 PRO A 517      65.230  83.390  87.460  1.00  0.00           H 
ATOM   1038  HG2 PRO A 517      63.640  83.720  86.740  1.00  0.00           H 
ATOM   1039  C   PRO A 517      67.370  81.810  86.240  1.00  0.00           C 
ATOM   1040  O   PRO A 517      68.200  82.450  85.470  1.00  0.00           O 
ATOM   1041  N   GLU A 518      67.680  81.420  87.480  1.00  0.00           N 
ATOM   1042  HN  GLU A 518      66.970  81.070  88.080  1.00  0.00           H 
ATOM   1043  CA  GLU A 518      69.060  81.590  88.020  1.00  0.00           C 
ATOM   1044  HA  GLU A 518      69.480  82.540  87.710  1.00  0.00           H 
ATOM   1045  CB  GLU A 518      69.140  81.470  89.580  1.00  0.00           C 
ATOM   1046  HB1 GLU A 518      68.400  80.760  90.010  1.00  0.00           H 
ATOM   1047  HB2 GLU A 518      70.120  81.220  90.050  1.00  0.00           H 
ATOM   1048  CG  GLU A 518      68.760  82.880  90.160  1.00  0.00           C 
ATOM   1049  HG1 GLU A 518      69.270  83.710  89.630  1.00  0.00           H 
ATOM   1050  HG2 GLU A 518      67.650  82.980  90.140  1.00  0.00           H 
ATOM   1051  CD  GLU A 518      69.260  83.150  91.590  1.00  0.00           C 
ATOM   1052  OE1 GLU A 518      70.360  82.710  91.920  1.00  0.00           O 
ATOM   1053  OE2 GLU A 518      68.590  83.920  92.290  1.00  0.00           O 
ATOM   1054  C   GLU A 518      70.050  80.590  87.420  1.00  0.00           C 
ATOM   1055  O   GLU A 518      71.220  80.910  87.150  1.00  0.00           O 
ATOM   1056  N   GLU A 519      69.510  79.420  87.080  1.00  0.00           N 
ATOM   1057  HN  GLU A 519      68.540  79.220  87.170  1.00  0.00           H 
ATOM   1058  CA  GLU A 519      70.290  78.500  86.280  1.00  0.00           C 
ATOM   1059  HA  GLU A 519      71.310  78.410  86.630  1.00  0.00           H 
ATOM   1060  CB  GLU A 519      69.700  77.030  86.560  1.00  0.00           C 
ATOM   1061  HB1 GLU A 519      68.640  77.320  86.720  1.00  0.00           H 
ATOM   1062  HB2 GLU A 519      69.860  76.410  85.660  1.00  0.00           H 
ATOM   1063  CG  GLU A 519      70.130  76.350  87.850  1.00  0.00           C 
ATOM   1064  HG1 GLU A 519      69.710  75.320  87.900  1.00  0.00           H 
ATOM   1065  HG2 GLU A 519      71.230  76.200  87.920  1.00  0.00           H 
ATOM   1066  CD  GLU A 519      69.600  77.030  89.100  1.00  0.00           C 
ATOM   1067  OE1 GLU A 519      68.380  77.400  89.100  1.00  0.00           O 
ATOM   1068  OE2 GLU A 519      70.320  77.260  90.100  1.00  0.00           O 
ATOM   1069  C   GLU A 519      70.330  78.790  84.830  1.00  0.00           C 
ATOM   1070  O   GLU A 519      71.460  79.020  84.340  1.00  0.00           O 
ATOM   1071  N   LEU A 520      69.180  78.660  84.050  1.00  0.00           N 
ATOM   1072  HN  LEU A 520      68.260  78.440  84.370  1.00  0.00           H 
ATOM   1073  CA  LEU A 520      69.270  78.870  82.670  1.00  0.00           C 
ATOM   1074  HA  LEU A 520      70.280  79.020  82.330  1.00  0.00           H 
ATOM   1075  CB  LEU A 520      68.870  77.510  81.960  1.00  0.00           C 
ATOM   1076  HB1 LEU A 520      69.390  76.780  82.620  1.00  0.00           H 
ATOM   1077  HB2 LEU A 520      67.780  77.290  82.050  1.00  0.00           H 
ATOM   1078  CG  LEU A 520      69.240  77.650  80.440  1.00  0.00           C 
ATOM   1079  HG  LEU A 520      70.210  78.170  80.320  1.00  0.00           H 
ATOM   1080  CD1 LEU A 520      69.290  76.210  79.940  1.00  0.00           C 
ATOM   1081 1HD1 LEU A 520      68.330  75.670  80.070  1.00  0.00           H 
ATOM   1082 2HD1 LEU A 520      69.670  76.230  78.900  1.00  0.00           H 
ATOM   1083 3HD1 LEU A 520      70.020  75.560  80.460  1.00  0.00           H 
ATOM   1084  CD2 LEU A 520      68.140  78.440  79.660  1.00  0.00           C 
ATOM   1085 1HD2 LEU A 520      68.180  78.260  78.560  1.00  0.00           H 
ATOM   1086 2HD2 LEU A 520      67.160  77.980  79.890  1.00  0.00           H 
ATOM   1087 3HD2 LEU A 520      68.030  79.530  79.820  1.00  0.00           H 
ATOM   1088  C   LEU A 520      68.380  80.060  82.360  1.00  0.00           C 
ATOM   1089  O   LEU A 520      67.140  80.040  82.250  1.00  0.00           O 
ATOM   1090  N   GLY A 521      69.100  81.210  82.170  1.00  0.00           N 
ATOM   1091  HN  GLY A 521      70.070  81.110  81.960  1.00  0.00           H 
ATOM   1092  CA  GLY A 521      68.630  82.550  82.360  1.00  0.00           C 
ATOM   1093  HA1 GLY A 521      67.700  82.560  82.910  1.00  0.00           H 
ATOM   1094  HA2 GLY A 521      69.450  83.140  82.730  1.00  0.00           H 
ATOM   1095  C   GLY A 521      68.310  83.190  81.060  1.00  0.00           C 
ATOM   1096  O   GLY A 521      67.850  84.310  81.010  1.00  0.00           O 
ATOM   1097  N   HSD A 522      68.480  82.510  79.890  1.00  0.00           N 
ATOM   1098  HN  HSD A 522      68.920  81.620  79.970  1.00  0.00           H 
ATOM   1099  CA  HSD A 522      68.420  83.100  78.610  1.00  0.00           C 
ATOM   1100  HA  HSD A 522      69.090  83.940  78.500  1.00  0.00           H 
ATOM   1101  CB  HSD A 522      68.850  82.020  77.560  1.00  0.00           C 
ATOM   1102  HB1 HSD A 522      68.310  81.090  77.840  1.00  0.00           H 
ATOM   1103  HB2 HSD A 522      68.750  82.320  76.490  1.00  0.00           H 
ATOM   1104  ND1 HSD A 522      71.380  82.180  77.100  1.00  0.00           N 
ATOM   1105  HD1 HSD A 522      71.410  82.990  76.520  1.00  0.00           H 
ATOM   1106  CG  HSD A 522      70.290  81.600  77.700  1.00  0.00           C 
ATOM   1107  CE1 HSD A 522      72.470  81.600  77.620  1.00  0.00           C 
ATOM   1108  HE1 HSD A 522      73.440  81.970  77.290  1.00  0.00           H 
ATOM   1109  NE2 HSD A 522      72.200  80.690  78.510  1.00  0.00           N 
ATOM   1110  CD2 HSD A 522      70.810  80.670  78.540  1.00  0.00           C 
ATOM   1111  HD2 HSD A 522      70.340  79.900  79.140  1.00  0.00           H 
ATOM   1112  C   HSD A 522      67.070  83.620  78.070  1.00  0.00           C 
ATOM   1113  O   HSD A 522      66.960  84.350  77.090  1.00  0.00           O 
ATOM   1114  N   PHE A 523      65.970  83.260  78.770  1.00  0.00           N 
ATOM   1115  HN  PHE A 523      66.030  82.740  79.620  1.00  0.00           H 
ATOM   1116  CA  PHE A 523      64.610  83.460  78.320  1.00  0.00           C 
ATOM   1117  HA  PHE A 523      64.480  84.240  77.580  1.00  0.00           H 
ATOM   1118  CB  PHE A 523      63.940  82.190  77.760  1.00  0.00           C 
ATOM   1119  HB1 PHE A 523      63.930  81.370  78.510  1.00  0.00           H 
ATOM   1120  HB2 PHE A 523      62.930  82.530  77.430  1.00  0.00           H 
ATOM   1121  CG  PHE A 523      64.720  81.670  76.560  1.00  0.00           C 
ATOM   1122  CD1 PHE A 523      64.740  82.190  75.230  1.00  0.00           C 
ATOM   1123  HD1 PHE A 523      64.160  83.050  74.930  1.00  0.00           H 
ATOM   1124  CE1 PHE A 523      65.700  81.720  74.330  1.00  0.00           C 
ATOM   1125  HE1 PHE A 523      65.620  82.170  73.350  1.00  0.00           H 
ATOM   1126  CZ  PHE A 523      66.530  80.640  74.590  1.00  0.00           C 
ATOM   1127  HZ  PHE A 523      67.240  80.380  73.820  1.00  0.00           H 
ATOM   1128  CD2 PHE A 523      65.500  80.530  76.800  1.00  0.00           C 
ATOM   1129  HD2 PHE A 523      65.460  80.100  77.790  1.00  0.00           H 
ATOM   1130  CE2 PHE A 523      66.440  80.040  75.850  1.00  0.00           C 
ATOM   1131  HE2 PHE A 523      67.020  79.230  76.280  1.00  0.00           H 
ATOM   1132  C   PHE A 523      63.780  83.980  79.450  1.00  0.00           C 
ATOM   1133  O   PHE A 523      62.640  83.550  79.660  1.00  0.00           O 
ATOM   1134  N   TYR A 524      64.360  84.880  80.270  1.00  0.00           N 
ATOM   1135  HN  TYR A 524      65.320  85.090  80.110  1.00  0.00           H 
ATOM   1136  CA  TYR A 524      63.680  85.230  81.510  1.00  0.00           C 
ATOM   1137  HA  TYR A 524      63.440  84.250  81.890  1.00  0.00           H 
ATOM   1138  CB  TYR A 524      64.600  85.920  82.550  1.00  0.00           C 
ATOM   1139  HB1 TYR A 524      64.190  86.030  83.580  1.00  0.00           H 
ATOM   1140  HB2 TYR A 524      65.390  85.150  82.650  1.00  0.00           H 
ATOM   1141  CG  TYR A 524      65.240  87.230  82.100  1.00  0.00           C 
ATOM   1142  CD1 TYR A 524      66.650  87.440  81.930  1.00  0.00           C 
ATOM   1143  HD1 TYR A 524      67.290  86.570  82.020  1.00  0.00           H 
ATOM   1144  CE1 TYR A 524      67.170  88.680  81.650  1.00  0.00           C 
ATOM   1145  HE1 TYR A 524      68.190  88.840  81.330  1.00  0.00           H 
ATOM   1146  CZ  TYR A 524      66.400  89.780  81.650  1.00  0.00           C 
ATOM   1147  OH  TYR A 524      66.960  91.060  81.420  1.00  0.00           O 
ATOM   1148  HH  TYR A 524      66.240  91.520  80.980  1.00  0.00           H 
ATOM   1149  CD2 TYR A 524      64.440  88.380  82.220  1.00  0.00           C 
ATOM   1150  HD2 TYR A 524      63.420  88.320  82.580  1.00  0.00           H 
ATOM   1151  CE2 TYR A 524      65.090  89.690  82.030  1.00  0.00           C 
ATOM   1152  HE2 TYR A 524      64.450  90.560  82.090  1.00  0.00           H 
ATOM   1153  C   TYR A 524      62.360  86.100  81.480  1.00  0.00           C 
ATOM   1154  O   TYR A 524      61.460  85.980  82.250  1.00  0.00           O 
ATOM   1155  N   ASP A 525      62.380  86.970  80.430  1.00  0.00           N 
ATOM   1156  HN  ASP A 525      63.120  87.100  79.780  1.00  0.00           H 
ATOM   1157  CA  ASP A 525      61.230  87.800  79.980  1.00  0.00           C 
ATOM   1158  HA  ASP A 525      60.330  87.410  80.430  1.00  0.00           H 
ATOM   1159  CB  ASP A 525      61.350  89.290  80.480  1.00  0.00           C 
ATOM   1160  HB1 ASP A 525      60.530  89.890  80.030  1.00  0.00           H 
ATOM   1161  HB2 ASP A 525      61.360  89.380  81.590  1.00  0.00           H 
ATOM   1162  CG  ASP A 525      62.620  89.990  79.930  1.00  0.00           C 
ATOM   1163  OD1 ASP A 525      63.100  89.610  78.880  1.00  0.00           O 
ATOM   1164  OD2 ASP A 525      62.890  91.050  80.540  1.00  0.00           O 
ATOM   1165  C   ASP A 525      61.030  87.600  78.450  1.00  0.00           C 
ATOM   1166  O   ASP A 525      61.930  87.040  77.780  1.00  0.00           O 
ATOM   1167  N   TYR A 526      59.930  88.030  77.870  1.00  0.00           N 
ATOM   1168  HN  TYR A 526      59.220  88.510  78.370  1.00  0.00           H 
ATOM   1169  CA  TYR A 526      59.620  88.020  76.490  1.00  0.00           C 
ATOM   1170  HA  TYR A 526      59.860  87.040  76.110  1.00  0.00           H 
ATOM   1171  CB  TYR A 526      58.080  88.310  76.270  1.00  0.00           C 
ATOM   1172  HB1 TYR A 526      57.490  87.680  76.980  1.00  0.00           H 
ATOM   1173  HB2 TYR A 526      57.910  89.380  76.490  1.00  0.00           H 
ATOM   1174  CG  TYR A 526      57.710  87.970  74.840  1.00  0.00           C 
ATOM   1175  CD1 TYR A 526      57.930  86.660  74.400  1.00  0.00           C 
ATOM   1176  HD1 TYR A 526      58.280  85.970  75.150  1.00  0.00           H 
ATOM   1177  CE1 TYR A 526      57.640  86.290  73.060  1.00  0.00           C 
ATOM   1178  HE1 TYR A 526      57.910  85.360  72.580  1.00  0.00           H 
ATOM   1179  CZ  TYR A 526      56.940  87.230  72.240  1.00  0.00           C 
ATOM   1180  OH  TYR A 526      56.590  86.890  70.880  1.00  0.00           O 
ATOM   1181  HH  TYR A 526      56.660  85.940  70.800  1.00  0.00           H 
ATOM   1182  CD2 TYR A 526      57.190  88.930  73.990  1.00  0.00           C 
ATOM   1183  HD2 TYR A 526      57.030  89.920  74.390  1.00  0.00           H 
ATOM   1184  CE2 TYR A 526      56.720  88.570  72.700  1.00  0.00           C 
ATOM   1185  HE2 TYR A 526      56.250  89.340  72.110  1.00  0.00           H 
ATOM   1186  C   TYR A 526      60.710  88.890  75.770  1.00  0.00           C 
ATOM   1187  O   TYR A 526      61.210  88.330  74.760  1.00  0.00           O 
ATOM   1188  N   PRO A 527      61.230  90.070  76.100  1.00  0.00           N 
ATOM   1189  CD  PRO A 527      60.590  90.950  77.100  1.00  0.00           C 
ATOM   1190  HD1 PRO A 527      61.100  90.850  78.080  1.00  0.00           H 
ATOM   1191  HD2 PRO A 527      59.500  90.750  77.150  1.00  0.00           H 
ATOM   1192  CA  PRO A 527      62.250  90.690  75.270  1.00  0.00           C 
ATOM   1193  HA  PRO A 527      61.880  90.730  74.250  1.00  0.00           H 
ATOM   1194  CB  PRO A 527      62.280  92.140  75.850  1.00  0.00           C 
ATOM   1195  HB1 PRO A 527      63.020  92.260  76.670  1.00  0.00           H 
ATOM   1196  HB2 PRO A 527      62.610  92.860  75.070  1.00  0.00           H 
ATOM   1197  CG  PRO A 527      60.870  92.280  76.420  1.00  0.00           C 
ATOM   1198  HG1 PRO A 527      60.810  93.050  77.210  1.00  0.00           H 
ATOM   1199  HG2 PRO A 527      60.160  92.610  75.630  1.00  0.00           H 
ATOM   1200  C   PRO A 527      63.630  90.080  75.260  1.00  0.00           C 
ATOM   1201  O   PRO A 527      64.230  90.050  74.160  1.00  0.00           O 
ATOM   1202  N   MET A 528      64.180  89.680  76.400  1.00  0.00           N 
ATOM   1203  HN  MET A 528      63.690  89.780  77.260  1.00  0.00           H 
ATOM   1204  CA  MET A 528      65.400  88.930  76.500  1.00  0.00           C 
ATOM   1205  HA  MET A 528      66.190  89.570  76.140  1.00  0.00           H 
ATOM   1206  CB  MET A 528      65.840  88.820  77.990  1.00  0.00           C 
ATOM   1207  HB1 MET A 528      65.850  89.840  78.420  1.00  0.00           H 
ATOM   1208  HB2 MET A 528      65.200  88.100  78.550  1.00  0.00           H 
ATOM   1209  CG  MET A 528      67.240  88.170  78.260  1.00  0.00           C 
ATOM   1210  HG1 MET A 528      67.390  88.010  79.350  1.00  0.00           H 
ATOM   1211  HG2 MET A 528      67.220  87.110  77.920  1.00  0.00           H 
ATOM   1212  SD  MET A 528      68.570  89.150  77.390  1.00  0.00           S 
ATOM   1213  CE  MET A 528      68.840  90.510  78.620  1.00  0.00           C 
ATOM   1214  HE1 MET A 528      68.010  91.230  78.780  1.00  0.00           H 
ATOM   1215  HE2 MET A 528      69.080  90.090  79.620  1.00  0.00           H 
ATOM   1216  HE3 MET A 528      69.710  91.100  78.260  1.00  0.00           H 
ATOM   1217  C   MET A 528      65.430  87.590  75.720  1.00  0.00           C 
ATOM   1218  O   MET A 528      66.460  87.260  75.110  1.00  0.00           O 
ATOM   1219  N   ALA A 529      64.310  86.850  75.760  1.00  0.00           N 
ATOM   1220  HN  ALA A 529      63.660  87.260  76.400  1.00  0.00           H 
ATOM   1221  CA  ALA A 529      63.910  85.780  74.960  1.00  0.00           C 
ATOM   1222  HA  ALA A 529      64.690  85.040  75.100  1.00  0.00           H 
ATOM   1223  CB  ALA A 529      62.600  85.100  75.510  1.00  0.00           C 
ATOM   1224  HB1 ALA A 529      62.480  84.090  75.060  1.00  0.00           H 
ATOM   1225  HB2 ALA A 529      62.780  85.080  76.610  1.00  0.00           H 
ATOM   1226  HB3 ALA A 529      61.630  85.620  75.320  1.00  0.00           H 
ATOM   1227  C   ALA A 529      63.800  85.970  73.520  1.00  0.00           C 
ATOM   1228  O   ALA A 529      64.300  85.160  72.760  1.00  0.00           O 
ATOM   1229  N   LEU A 530      63.180  87.040  73.070  1.00  0.00           N 
ATOM   1230  HN  LEU A 530      62.680  87.600  73.730  1.00  0.00           H 
ATOM   1231  CA  LEU A 530      63.280  87.530  71.640  1.00  0.00           C 
ATOM   1232  HA  LEU A 530      63.020  86.840  70.860  1.00  0.00           H 
ATOM   1233  CB  LEU A 530      62.570  88.930  71.430  1.00  0.00           C 
ATOM   1234  HB1 LEU A 530      62.460  89.470  72.390  1.00  0.00           H 
ATOM   1235  HB2 LEU A 530      63.180  89.670  70.870  1.00  0.00           H 
ATOM   1236  CG  LEU A 530      61.230  88.840  70.680  1.00  0.00           C 
ATOM   1237  HG  LEU A 530      61.440  88.480  69.650  1.00  0.00           H 
ATOM   1238  CD1 LEU A 530      60.280  87.850  71.470  1.00  0.00           C 
ATOM   1239 1HD1 LEU A 530      59.950  88.300  72.430  1.00  0.00           H 
ATOM   1240 2HD1 LEU A 530      59.370  87.720  70.840  1.00  0.00           H 
ATOM   1241 3HD1 LEU A 530      60.740  86.890  71.770  1.00  0.00           H 
ATOM   1242  CD2 LEU A 530      60.500  90.200  70.590  1.00  0.00           C 
ATOM   1243 1HD2 LEU A 530      59.450  90.150  70.220  1.00  0.00           H 
ATOM   1244 2HD2 LEU A 530      60.580  90.570  71.630  1.00  0.00           H 
ATOM   1245 3HD2 LEU A 530      60.940  90.950  69.900  1.00  0.00           H 
ATOM   1246  C   LEU A 530      64.760  87.850  71.300  1.00  0.00           C 
ATOM   1247  O   LEU A 530      65.280  87.300  70.280  1.00  0.00           O 
ATOM   1248  N   PHE A 531      65.480  88.600  72.210  1.00  0.00           N 
ATOM   1249  HN  PHE A 531      64.930  88.950  72.960  1.00  0.00           H 
ATOM   1250  CA  PHE A 531      66.850  89.120  72.090  1.00  0.00           C 
ATOM   1251  HA  PHE A 531      66.900  89.610  71.130  1.00  0.00           H 
ATOM   1252  CB  PHE A 531      67.290  90.170  73.190  1.00  0.00           C 
ATOM   1253  HB1 PHE A 531      66.670  91.080  73.040  1.00  0.00           H 
ATOM   1254  HB2 PHE A 531      67.040  89.900  74.240  1.00  0.00           H 
ATOM   1255  CG  PHE A 531      68.760  90.660  73.040  1.00  0.00           C 
ATOM   1256  CD1 PHE A 531      69.050  91.600  72.030  1.00  0.00           C 
ATOM   1257  HD1 PHE A 531      68.260  91.880  71.350  1.00  0.00           H 
ATOM   1258  CE1 PHE A 531      70.320  92.060  71.720  1.00  0.00           C 
ATOM   1259  HE1 PHE A 531      70.470  92.720  70.880  1.00  0.00           H 
ATOM   1260  CZ  PHE A 531      71.370  91.710  72.570  1.00  0.00           C 
ATOM   1261  HZ  PHE A 531      72.310  92.170  72.310  1.00  0.00           H 
ATOM   1262  CD2 PHE A 531      69.880  90.320  73.930  1.00  0.00           C 
ATOM   1263  HD2 PHE A 531      69.720  89.550  74.680  1.00  0.00           H 
ATOM   1264  CE2 PHE A 531      71.190  90.830  73.670  1.00  0.00           C 
ATOM   1265  HE2 PHE A 531      72.010  90.410  74.230  1.00  0.00           H 
ATOM   1266  C   PHE A 531      67.870  88.040  72.040  1.00  0.00           C 
ATOM   1267  O   PHE A 531      68.740  88.050  71.150  1.00  0.00           O 
ATOM   1268  N   SER A 532      67.920  86.970  72.900  1.00  0.00           N 
ATOM   1269  HN  SER A 532      67.360  87.080  73.720  1.00  0.00           H 
ATOM   1270  CA  SER A 532      68.860  85.890  72.710  1.00  0.00           C 
ATOM   1271  HA  SER A 532      69.810  86.320  72.420  1.00  0.00           H 
ATOM   1272  CB  SER A 532      69.260  85.230  74.110  1.00  0.00           C 
ATOM   1273  HB1 SER A 532      68.340  85.040  74.710  1.00  0.00           H 
ATOM   1274  HB2 SER A 532      69.690  84.240  73.840  1.00  0.00           H 
ATOM   1275  OG  SER A 532      70.090  86.060  74.860  1.00  0.00           O 
ATOM   1276  HG1 SER A 532      70.490  86.710  74.270  1.00  0.00           H 
ATOM   1277  C   SER A 532      68.420  84.890  71.670  1.00  0.00           C 
ATOM   1278  O   SER A 532      69.370  84.240  71.210  1.00  0.00           O 
ATOM   1279  N   THR A 533      67.130  84.760  71.230  1.00  0.00           N 
ATOM   1280  HN  THR A 533      66.440  85.330  71.670  1.00  0.00           H 
ATOM   1281  CA  THR A 533      66.880  83.940  70.020  1.00  0.00           C 
ATOM   1282  HA  THR A 533      67.400  82.990  70.020  1.00  0.00           H 
ATOM   1283  CB  THR A 533      65.420  83.630  69.860  1.00  0.00           C 
ATOM   1284  HB  THR A 533      64.860  84.580  69.750  1.00  0.00           H 
ATOM   1285  OG1 THR A 533      64.850  83.050  71.030  1.00  0.00           O 
ATOM   1286  HG1 THR A 533      64.680  83.830  71.570  1.00  0.00           H 
ATOM   1287  CG2 THR A 533      65.090  82.580  68.820  1.00  0.00           C 
ATOM   1288 1HG2 THR A 533      63.990  82.400  68.840  1.00  0.00           H 
ATOM   1289 2HG2 THR A 533      65.290  82.900  67.770  1.00  0.00           H 
ATOM   1290 3HG2 THR A 533      65.460  81.570  69.080  1.00  0.00           H 
ATOM   1291  C   THR A 533      67.360  84.590  68.700  1.00  0.00           C 
ATOM   1292  O   THR A 533      67.760  83.850  67.790  1.00  0.00           O 
ATOM   1293  N   PHE A 534      67.480  85.940  68.650  1.00  0.00           N 
ATOM   1294  HN  PHE A 534      67.240  86.470  69.460  1.00  0.00           H 
ATOM   1295  CA  PHE A 534      68.220  86.760  67.710  1.00  0.00           C 
ATOM   1296  HA  PHE A 534      67.890  86.500  66.710  1.00  0.00           H 
ATOM   1297  CB  PHE A 534      67.830  88.250  68.120  1.00  0.00           C 
ATOM   1298  HB1 PHE A 534      66.720  88.240  68.050  1.00  0.00           H 
ATOM   1299  HB2 PHE A 534      67.980  88.560  69.180  1.00  0.00           H 
ATOM   1300  CG  PHE A 534      68.540  89.400  67.350  1.00  0.00           C 
ATOM   1301  CD1 PHE A 534      67.950  90.060  66.260  1.00  0.00           C 
ATOM   1302  HD1 PHE A 534      66.950  89.750  66.010  1.00  0.00           H 
ATOM   1303  CE1 PHE A 534      68.680  91.080  65.580  1.00  0.00           C 
ATOM   1304  HE1 PHE A 534      68.290  91.500  64.660  1.00  0.00           H 
ATOM   1305  CZ  PHE A 534      69.990  91.340  65.940  1.00  0.00           C 
ATOM   1306  HZ  PHE A 534      70.570  92.080  65.400  1.00  0.00           H 
ATOM   1307  CD2 PHE A 534      69.800  89.780  67.820  1.00  0.00           C 
ATOM   1308  HD2 PHE A 534      70.180  89.370  68.740  1.00  0.00           H 
ATOM   1309  CE2 PHE A 534      70.550  90.740  67.110  1.00  0.00           C 
ATOM   1310  HE2 PHE A 534      71.590  90.920  67.350  1.00  0.00           H 
ATOM   1311  C   PHE A 534      69.750  86.520  67.670  1.00  0.00           C 
ATOM   1312  O   PHE A 534      70.350  86.060  66.660  1.00  0.00           O 
ATOM   1313  N   GLU A 535      70.450  86.610  68.850  1.00  0.00           N 
ATOM   1314  HN  GLU A 535      69.960  86.980  69.640  1.00  0.00           H 
ATOM   1315  CA  GLU A 535      71.890  86.260  69.030  1.00  0.00           C 
ATOM   1316  HA  GLU A 535      72.500  86.890  68.400  1.00  0.00           H 
ATOM   1317  CB  GLU A 535      72.430  86.370  70.450  1.00  0.00           C 
ATOM   1318  HB1 GLU A 535      71.880  85.640  71.080  1.00  0.00           H 
ATOM   1319  HB2 GLU A 535      73.510  86.130  70.410  1.00  0.00           H 
ATOM   1320  CG  GLU A 535      72.230  87.800  70.960  1.00  0.00           C 
ATOM   1321  HG1 GLU A 535      72.880  88.540  70.440  1.00  0.00           H 
ATOM   1322  HG2 GLU A 535      71.170  88.140  70.990  1.00  0.00           H 
ATOM   1323  CD  GLU A 535      72.650  87.910  72.440  1.00  0.00           C 
ATOM   1324  OE1 GLU A 535      72.010  87.260  73.290  1.00  0.00           O 
ATOM   1325  OE2 GLU A 535      73.590  88.640  72.710  1.00  0.00           O 
ATOM   1326  C   GLU A 535      72.240  84.790  68.660  1.00  0.00           C 
ATOM   1327  O   GLU A 535      73.240  84.560  68.010  1.00  0.00           O 
ATOM   1328  N   LEU A 536      71.370  83.840  69.050  1.00  0.00           N 
ATOM   1329  HN  LEU A 536      70.510  84.160  69.450  1.00  0.00           H 
ATOM   1330  CA  LEU A 536      71.580  82.440  68.700  1.00  0.00           C 
ATOM   1331  HA  LEU A 536      72.560  82.200  69.090  1.00  0.00           H 
ATOM   1332  CB  LEU A 536      70.540  81.580  69.530  1.00  0.00           C 
ATOM   1333  HB1 LEU A 536      69.590  82.150  69.420  1.00  0.00           H 
ATOM   1334  HB2 LEU A 536      70.470  80.570  69.070  1.00  0.00           H 
ATOM   1335  CG  LEU A 536      70.790  81.310  71.040  1.00  0.00           C 
ATOM   1336  HG  LEU A 536      71.200  82.280  71.400  1.00  0.00           H 
ATOM   1337  CD1 LEU A 536      69.540  80.860  71.830  1.00  0.00           C 
ATOM   1338 1HD1 LEU A 536      69.690  81.140  72.890  1.00  0.00           H 
ATOM   1339 2HD1 LEU A 536      68.630  81.450  71.580  1.00  0.00           H 
ATOM   1340 3HD1 LEU A 536      69.340  79.800  71.580  1.00  0.00           H 
ATOM   1341  CD2 LEU A 536      71.900  80.280  71.210  1.00  0.00           C 
ATOM   1342 1HD2 LEU A 536      71.540  79.270  70.930  1.00  0.00           H 
ATOM   1343 2HD2 LEU A 536      72.780  80.730  70.700  1.00  0.00           H 
ATOM   1344 3HD2 LEU A 536      72.320  80.310  72.240  1.00  0.00           H 
ATOM   1345  C   LEU A 536      71.440  82.210  67.170  1.00  0.00           C 
ATOM   1346  O   LEU A 536      72.040  81.270  66.650  1.00  0.00           O 
ATOM   1347  N   PHE A 537      70.650  82.950  66.420  1.00  0.00           N 
ATOM   1348  HN  PHE A 537      70.260  83.800  66.780  1.00  0.00           H 
ATOM   1349  CA  PHE A 537      70.420  82.720  65.020  1.00  0.00           C 
ATOM   1350  HA  PHE A 537      69.960  81.760  64.840  1.00  0.00           H 
ATOM   1351  CB  PHE A 537      69.270  83.760  64.500  1.00  0.00           C 
ATOM   1352  HB1 PHE A 537      68.520  83.810  65.320  1.00  0.00           H 
ATOM   1353  HB2 PHE A 537      69.650  84.800  64.500  1.00  0.00           H 
ATOM   1354  CG  PHE A 537      68.590  83.460  63.200  1.00  0.00           C 
ATOM   1355  CD1 PHE A 537      67.190  83.380  63.290  1.00  0.00           C 
ATOM   1356  HD1 PHE A 537      66.680  83.620  64.210  1.00  0.00           H 
ATOM   1357  CE1 PHE A 537      66.520  83.030  62.140  1.00  0.00           C 
ATOM   1358  HE1 PHE A 537      65.460  82.890  62.320  1.00  0.00           H 
ATOM   1359  CZ  PHE A 537      67.150  82.800  60.890  1.00  0.00           C 
ATOM   1360  HZ  PHE A 537      66.700  82.580  59.940  1.00  0.00           H 
ATOM   1361  CD2 PHE A 537      69.240  83.290  61.970  1.00  0.00           C 
ATOM   1362  HD2 PHE A 537      70.310  83.340  61.850  1.00  0.00           H 
ATOM   1363  CE2 PHE A 537      68.550  82.880  60.850  1.00  0.00           C 
ATOM   1364  HE2 PHE A 537      68.980  82.890  59.860  1.00  0.00           H 
ATOM   1365  C   PHE A 537      71.720  82.840  64.200  1.00  0.00           C 
ATOM   1366  O   PHE A 537      72.050  81.980  63.380  1.00  0.00           O 
ATOM   1367  N   LEU A 538      72.500  83.960  64.430  1.00  0.00           N 
ATOM   1368  HN  LEU A 538      72.160  84.570  65.140  1.00  0.00           H 
ATOM   1369  CA  LEU A 538      73.810  84.260  63.880  1.00  0.00           C 
ATOM   1370  HA  LEU A 538      73.660  84.030  62.840  1.00  0.00           H 
ATOM   1371  CB  LEU A 538      74.350  85.690  64.170  1.00  0.00           C 
ATOM   1372  HB1 LEU A 538      74.540  85.940  65.240  1.00  0.00           H 
ATOM   1373  HB2 LEU A 538      75.320  85.660  63.630  1.00  0.00           H 
ATOM   1374  CG  LEU A 538      73.550  86.890  63.680  1.00  0.00           C 
ATOM   1375  HG  LEU A 538      73.310  86.780  62.600  1.00  0.00           H 
ATOM   1376  CD1 LEU A 538      72.340  87.180  64.560  1.00  0.00           C 
ATOM   1377 1HD1 LEU A 538      72.000  88.200  64.260  1.00  0.00           H 
ATOM   1378 2HD1 LEU A 538      71.450  86.540  64.420  1.00  0.00           H 
ATOM   1379 3HD1 LEU A 538      72.590  87.190  65.640  1.00  0.00           H 
ATOM   1380  CD2 LEU A 538      74.450  88.080  63.790  1.00  0.00           C 
ATOM   1381 1HD2 LEU A 538      74.000  88.930  63.220  1.00  0.00           H 
ATOM   1382 2HD2 LEU A 538      74.700  88.200  64.860  1.00  0.00           H 
ATOM   1383 3HD2 LEU A 538      75.390  87.790  63.280  1.00  0.00           H 
ATOM   1384  C   LEU A 538      74.830  83.220  64.350  1.00  0.00           C 
ATOM   1385  O   LEU A 538      75.720  82.770  63.610  1.00  0.00           O 
ATOM   1386  N   THR A 539      74.630  82.790  65.630  1.00  0.00           N 
ATOM   1387  HN  THR A 539      73.970  83.210  66.250  1.00  0.00           H 
ATOM   1388  CA  THR A 539      75.590  81.960  66.310  1.00  0.00           C 
ATOM   1389  HA  THR A 539      75.020  81.480  67.090  1.00  0.00           H 
ATOM   1390  CB  THR A 539      76.170  80.660  65.670  1.00  0.00           C 
ATOM   1391  HB  THR A 539      77.090  80.810  65.060  1.00  0.00           H 
ATOM   1392  OG1 THR A 539      75.230  80.080  64.750  1.00  0.00           O 
ATOM   1393  HG1 THR A 539      75.130  80.810  64.130  1.00  0.00           H 
ATOM   1394  CG2 THR A 539      76.470  79.720  66.850  1.00  0.00           C 
ATOM   1395 1HG2 THR A 539      75.570  79.580  67.480  1.00  0.00           H 
ATOM   1396 2HG2 THR A 539      76.880  78.740  66.520  1.00  0.00           H 
ATOM   1397 3HG2 THR A 539      77.280  80.170  67.470  1.00  0.00           H 
ATOM   1398  C   THR A 539      76.620  82.800  66.910  1.00  0.00           C 
ATOM   1399  O   THR A 539      77.810  82.640  66.740  1.00  0.00           O 
ATOM   1400  N   ILE A 540      76.170  83.870  67.580  1.00  0.00           N 
ATOM   1401  HN  ILE A 540      75.230  84.200  67.650  1.00  0.00           H 
ATOM   1402  CA  ILE A 540      77.110  84.760  68.290  1.00  0.00           C 
ATOM   1403  HA  ILE A 540      78.120  84.480  68.010  1.00  0.00           H 
ATOM   1404  CB  ILE A 540      76.950  86.220  67.840  1.00  0.00           C 
ATOM   1405  HB  ILE A 540      77.740  86.810  68.350  1.00  0.00           H 
ATOM   1406  CG2 ILE A 540      77.400  86.290  66.320  1.00  0.00           C 
ATOM   1407 1HG2 ILE A 540      76.680  85.640  65.770  1.00  0.00           H 
ATOM   1408 2HG2 ILE A 540      77.390  87.340  65.960  1.00  0.00           H 
ATOM   1409 3HG2 ILE A 540      78.410  85.870  66.120  1.00  0.00           H 
ATOM   1410  CG1 ILE A 540      75.590  86.840  68.130  1.00  0.00           C 
ATOM   1411 1HG1 ILE A 540      74.710  86.390  67.620  1.00  0.00           H 
ATOM   1412 2HG1 ILE A 540      75.350  86.700  69.210  1.00  0.00           H 
ATOM   1413  CD  ILE A 540      75.600  88.320  67.910  1.00  0.00           C 
ATOM   1414  HD1 ILE A 540      74.710  88.760  68.410  1.00  0.00           H 
ATOM   1415  HD2 ILE A 540      76.500  88.770  68.390  1.00  0.00           H 
ATOM   1416  HD3 ILE A 540      75.640  88.580  66.830  1.00  0.00           H 
ATOM   1417  C   ILE A 540      77.020  84.690  69.860  1.00  0.00           C 
ATOM   1418  O   ILE A 540      77.640  85.490  70.610  1.00  0.00           O 
ATOM   1419  N   ILE A 541      76.250  83.690  70.390  1.00  0.00           N 
ATOM   1420  HN  ILE A 541      75.720  83.150  69.750  1.00  0.00           H 
ATOM   1421  CA  ILE A 541      76.280  83.160  71.770  1.00  0.00           C 
ATOM   1422  HA  ILE A 541      77.250  83.290  72.220  1.00  0.00           H 
ATOM   1423  CB  ILE A 541      75.270  83.670  72.850  1.00  0.00           C 
ATOM   1424  HB  ILE A 541      75.400  83.090  73.790  1.00  0.00           H 
ATOM   1425  CG2 ILE A 541      75.600  85.150  73.120  1.00  0.00           C 
ATOM   1426 1HG2 ILE A 541      74.870  85.620  73.820  1.00  0.00           H 
ATOM   1427 2HG2 ILE A 541      76.670  85.280  73.400  1.00  0.00           H 
ATOM   1428 3HG2 ILE A 541      75.390  85.690  72.170  1.00  0.00           H 
ATOM   1429  CG1 ILE A 541      73.780  83.520  72.450  1.00  0.00           C 
ATOM   1430 1HG1 ILE A 541      73.550  84.090  71.520  1.00  0.00           H 
ATOM   1431 2HG1 ILE A 541      73.500  82.500  72.100  1.00  0.00           H 
ATOM   1432  CD  ILE A 541      72.860  83.930  73.540  1.00  0.00           C 
ATOM   1433  HD1 ILE A 541      73.070  83.440  74.520  1.00  0.00           H 
ATOM   1434  HD2 ILE A 541      72.890  85.010  73.790  1.00  0.00           H 
ATOM   1435  HD3 ILE A 541      71.840  83.750  73.130  1.00  0.00           H 
ATOM   1436  C   ILE A 541      76.140  81.650  71.680  1.00  0.00           C 
ATOM   1437  O   ILE A 541      75.640  81.170  70.640  1.00  0.00           O 
ATOM   1438  N   ASP A 542      76.730  80.870  72.650  1.00  0.00           N 
ATOM   1439  HN  ASP A 542      77.320  81.210  73.370  1.00  0.00           H 
ATOM   1440  CA  ASP A 542      76.620  79.380  72.790  1.00  0.00           C 
ATOM   1441  HA  ASP A 542      76.960  78.870  71.900  1.00  0.00           H 
ATOM   1442  CB  ASP A 542      77.560  78.860  73.970  1.00  0.00           C 
ATOM   1443  HB1 ASP A 542      77.330  79.270  74.980  1.00  0.00           H 
ATOM   1444  HB2 ASP A 542      77.440  77.770  74.140  1.00  0.00           H 
ATOM   1445  CG  ASP A 542      79.060  79.190  73.820  1.00  0.00           C 
ATOM   1446  OD1 ASP A 542      79.550  79.290  72.690  1.00  0.00           O 
ATOM   1447  OD2 ASP A 542      79.820  79.200  74.790  1.00  0.00           O 
ATOM   1448  C   ASP A 542      75.180  78.920  73.060  1.00  0.00           C 
ATOM   1449  O   ASP A 542      74.330  79.630  73.600  1.00  0.00           O 
ATOM   1450  N   GLY A 543      74.740  77.730  72.640  1.00  0.00           N 
ATOM   1451  HN  GLY A 543      75.470  77.180  72.240  1.00  0.00           H 
ATOM   1452  CA  GLY A 543      73.470  77.060  73.020  1.00  0.00           C 
ATOM   1453  HA1 GLY A 543      72.620  77.390  72.440  1.00  0.00           H 
ATOM   1454  HA2 GLY A 543      73.550  76.000  72.850  1.00  0.00           H 
ATOM   1455  C   GLY A 543      73.280  77.090  74.570  1.00  0.00           C 
ATOM   1456  O   GLY A 543      74.190  76.750  75.330  1.00  0.00           O 
ATOM   1457  N   PRO A 544      72.020  77.500  75.020  1.00  0.00           N 
ATOM   1458  CD  PRO A 544      71.170  78.450  74.310  1.00  0.00           C 
ATOM   1459  HD1 PRO A 544      70.580  77.980  73.500  1.00  0.00           H 
ATOM   1460  HD2 PRO A 544      71.760  79.330  73.980  1.00  0.00           H 
ATOM   1461  CA  PRO A 544      71.760  77.570  76.450  1.00  0.00           C 
ATOM   1462  HA  PRO A 544      72.400  78.270  76.980  1.00  0.00           H 
ATOM   1463  CB  PRO A 544      70.280  77.900  76.420  1.00  0.00           C 
ATOM   1464  HB1 PRO A 544      69.800  76.930  76.160  1.00  0.00           H 
ATOM   1465  HB2 PRO A 544      70.060  78.230  77.460  1.00  0.00           H 
ATOM   1466  CG  PRO A 544      70.210  79.020  75.360  1.00  0.00           C 
ATOM   1467  HG1 PRO A 544      69.210  79.120  74.880  1.00  0.00           H 
ATOM   1468  HG2 PRO A 544      70.740  79.920  75.750  1.00  0.00           H 
ATOM   1469  C   PRO A 544      72.050  76.230  77.250  1.00  0.00           C 
ATOM   1470  O   PRO A 544      71.490  75.200  76.920  1.00  0.00           O 
ATOM   1471  N   ALA A 545      72.960  76.240  78.280  1.00  0.00           N 
ATOM   1472  HN  ALA A 545      73.460  77.070  78.510  1.00  0.00           H 
ATOM   1473  CA  ALA A 545      73.410  75.020  78.850  1.00  0.00           C 
ATOM   1474  HA  ALA A 545      72.610  74.300  78.880  1.00  0.00           H 
ATOM   1475  CB  ALA A 545      74.630  74.430  78.200  1.00  0.00           C 
ATOM   1476  HB1 ALA A 545      74.900  73.500  78.740  1.00  0.00           H 
ATOM   1477  HB2 ALA A 545      74.530  74.260  77.110  1.00  0.00           H 
ATOM   1478  HB3 ALA A 545      75.500  75.110  78.240  1.00  0.00           H 
ATOM   1479  C   ALA A 545      73.670  75.190  80.370  1.00  0.00           C 
ATOM   1480  O   ALA A 545      73.800  76.280  80.890  1.00  0.00           O 
ATOM   1481  N   ASN A 546      73.590  74.130  81.140  1.00  0.00           N 
ATOM   1482  HN  ASN A 546      73.270  73.290  80.720  1.00  0.00           H 
ATOM   1483  CA  ASN A 546      73.880  74.100  82.540  1.00  0.00           C 
ATOM   1484  HA  ASN A 546      74.650  74.830  82.760  1.00  0.00           H 
ATOM   1485  CB  ASN A 546      72.660  74.530  83.490  1.00  0.00           C 
ATOM   1486  HB1 ASN A 546      72.360  75.550  83.160  1.00  0.00           H 
ATOM   1487  HB2 ASN A 546      71.800  73.830  83.420  1.00  0.00           H 
ATOM   1488  CG  ASN A 546      73.070  74.590  84.950  1.00  0.00           C 
ATOM   1489  OD1 ASN A 546      74.200  74.360  85.330  1.00  0.00           O 
ATOM   1490  ND2 ASN A 546      72.090  74.630  85.900  1.00  0.00           N 
ATOM   1491 1HD2 ASN A 546      71.130  74.780  85.670  1.00  0.00           H 
ATOM   1492 2HD2 ASN A 546      72.380  74.530  86.850  1.00  0.00           H 
ATOM   1493  C   ASN A 546      74.470  72.740  82.840  1.00  0.00           C 
ATOM   1494  O   ASN A 546      75.530  72.610  83.440  1.00  0.00           O 
ATOM   1495  N   TYR A 547      73.740  71.650  82.470  1.00  0.00           N 
ATOM   1496  HN  TYR A 547      72.830  71.730  82.060  1.00  0.00           H 
ATOM   1497  CA  TYR A 547      74.020  70.240  82.660  1.00  0.00           C 
ATOM   1498  HA  TYR A 547      73.260  69.700  82.110  1.00  0.00           H 
ATOM   1499  CB  TYR A 547      75.520  69.900  82.140  1.00  0.00           C 
ATOM   1500  HB1 TYR A 547      76.300  70.440  82.710  1.00  0.00           H 
ATOM   1501  HB2 TYR A 547      75.730  68.810  82.160  1.00  0.00           H 
ATOM   1502  CG  TYR A 547      75.660  70.270  80.680  1.00  0.00           C 
ATOM   1503  CD1 TYR A 547      75.210  69.440  79.630  1.00  0.00           C 
ATOM   1504  HD1 TYR A 547      74.710  68.510  79.880  1.00  0.00           H 
ATOM   1505  CE1 TYR A 547      75.450  69.780  78.330  1.00  0.00           C 
ATOM   1506  HE1 TYR A 547      75.010  69.260  77.490  1.00  0.00           H 
ATOM   1507  CZ  TYR A 547      76.210  70.920  78.030  1.00  0.00           C 
ATOM   1508  OH  TYR A 547      76.560  71.030  76.660  1.00  0.00           O 
ATOM   1509  HH  TYR A 547      76.250  70.240  76.210  1.00  0.00           H 
ATOM   1510  CD2 TYR A 547      76.450  71.410  80.290  1.00  0.00           C 
ATOM   1511  HD2 TYR A 547      76.740  71.960  81.170  1.00  0.00           H 
ATOM   1512  CE2 TYR A 547      76.810  71.710  79.000  1.00  0.00           C 
ATOM   1513  HE2 TYR A 547      77.390  72.560  78.680  1.00  0.00           H 
ATOM   1514  C   TYR A 547      73.890  69.740  84.050  1.00  0.00           C 
ATOM   1515  O   TYR A 547      73.600  68.570  84.360  1.00  0.00           O 
ATOM   1516  N   ASN A 548      73.970  70.680  85.060  1.00  0.00           N 
ATOM   1517  HN  ASN A 548      74.220  71.620  84.830  1.00  0.00           H 
ATOM   1518  CA  ASN A 548      73.940  70.380  86.510  1.00  0.00           C 
ATOM   1519  HA  ASN A 548      74.360  69.450  86.860  1.00  0.00           H 
ATOM   1520  CB  ASN A 548      74.600  71.440  87.390  1.00  0.00           C 
ATOM   1521  HB1 ASN A 548      74.010  72.340  87.120  1.00  0.00           H 
ATOM   1522  HB2 ASN A 548      74.410  71.320  88.480  1.00  0.00           H 
ATOM   1523  CG  ASN A 548      76.110  71.480  87.130  1.00  0.00           C 
ATOM   1524  OD1 ASN A 548      76.690  70.650  87.870  1.00  0.00           O 
ATOM   1525  ND2 ASN A 548      76.710  72.390  86.340  1.00  0.00           N 
ATOM   1526 1HD2 ASN A 548      76.140  72.920  85.720  1.00  0.00           H 
ATOM   1527 2HD2 ASN A 548      77.690  72.580  86.340  1.00  0.00           H 
ATOM   1528  C   ASN A 548      72.450  70.170  86.900  1.00  0.00           C 
ATOM   1529  O   ASN A 548      72.120  69.650  87.930  1.00  0.00           O 
ATOM   1530  N   VAL A 549      71.480  70.630  86.100  1.00  0.00           N 
ATOM   1531  HN  VAL A 549      71.620  71.030  85.200  1.00  0.00           H 
ATOM   1532  CA  VAL A 549      70.100  70.490  86.230  1.00  0.00           C 
ATOM   1533  HA  VAL A 549      69.860  69.820  87.040  1.00  0.00           H 
ATOM   1534  CB  VAL A 549      69.360  71.770  86.520  1.00  0.00           C 
ATOM   1535  HB  VAL A 549      68.300  71.550  86.770  1.00  0.00           H 
ATOM   1536  CG1 VAL A 549      69.980  72.440  87.800  1.00  0.00           C 
ATOM   1537 1HG1 VAL A 549      69.300  73.210  88.210  1.00  0.00           H 
ATOM   1538 2HG1 VAL A 549      70.120  71.710  88.630  1.00  0.00           H 
ATOM   1539 3HG1 VAL A 549      70.880  72.980  87.440  1.00  0.00           H 
ATOM   1540  CG2 VAL A 549      69.440  72.810  85.360  1.00  0.00           C 
ATOM   1541 1HG2 VAL A 549      70.380  72.780  84.770  1.00  0.00           H 
ATOM   1542 2HG2 VAL A 549      68.620  72.590  84.650  1.00  0.00           H 
ATOM   1543 3HG2 VAL A 549      69.270  73.830  85.770  1.00  0.00           H 
ATOM   1544  C   VAL A 549      69.490  69.810  85.040  1.00  0.00           C 
ATOM   1545  O   VAL A 549      69.940  69.800  83.900  1.00  0.00           O 
ATOM   1546  N   ASP A 550      68.340  69.160  85.280  1.00  0.00           N 
ATOM   1547  HN  ASP A 550      67.910  69.240  86.180  1.00  0.00           H 
ATOM   1548  CA  ASP A 550      67.550  68.470  84.250  1.00  0.00           C 
ATOM   1549  HA  ASP A 550      68.270  68.030  83.580  1.00  0.00           H 
ATOM   1550  CB  ASP A 550      66.690  67.270  84.800  1.00  0.00           C 
ATOM   1551  HB1 ASP A 550      65.970  67.530  85.600  1.00  0.00           H 
ATOM   1552  HB2 ASP A 550      66.090  66.850  83.970  1.00  0.00           H 
ATOM   1553  CG  ASP A 550      67.560  66.140  85.340  1.00  0.00           C 
ATOM   1554  OD1 ASP A 550      68.740  66.020  84.840  1.00  0.00           O 
ATOM   1555  OD2 ASP A 550      67.140  65.350  86.220  1.00  0.00           O 
ATOM   1556  C   ASP A 550      66.740  69.490  83.470  1.00  0.00           C 
ATOM   1557  O   ASP A 550      65.780  70.110  83.940  1.00  0.00           O 
ATOM   1558  N   LEU A 551      67.000  69.730  82.150  1.00  0.00           N 
ATOM   1559  HN  LEU A 551      67.850  69.290  81.850  1.00  0.00           H 
ATOM   1560  CA  LEU A 551      66.420  70.750  81.300  1.00  0.00           C 
ATOM   1561  HA  LEU A 551      66.060  71.520  81.960  1.00  0.00           H 
ATOM   1562  CB  LEU A 551      67.370  71.320  80.330  1.00  0.00           C 
ATOM   1563  HB1 LEU A 551      67.810  70.560  79.660  1.00  0.00           H 
ATOM   1564  HB2 LEU A 551      66.870  72.060  79.670  1.00  0.00           H 
ATOM   1565  CG  LEU A 551      68.600  72.020  80.830  1.00  0.00           C 
ATOM   1566  HG  LEU A 551      69.230  71.340  81.440  1.00  0.00           H 
ATOM   1567  CD1 LEU A 551      69.590  72.450  79.780  1.00  0.00           C 
ATOM   1568 1HD1 LEU A 551      70.460  72.960  80.250  1.00  0.00           H 
ATOM   1569 2HD1 LEU A 551      69.890  71.650  79.080  1.00  0.00           H 
ATOM   1570 3HD1 LEU A 551      69.030  73.260  79.270  1.00  0.00           H 
ATOM   1571  CD2 LEU A 551      68.200  73.250  81.640  1.00  0.00           C 
ATOM   1572 1HD2 LEU A 551      69.060  73.960  81.670  1.00  0.00           H 
ATOM   1573 2HD2 LEU A 551      67.310  73.700  81.160  1.00  0.00           H 
ATOM   1574 3HD2 LEU A 551      68.010  72.990  82.700  1.00  0.00           H 
ATOM   1575  C   LEU A 551      65.130  70.160  80.700  1.00  0.00           C 
ATOM   1576  O   LEU A 551      65.140  69.030  80.310  1.00  0.00           O 
ATOM   1577  N   PRO A 552      63.970  70.950  80.740  1.00  0.00           N 
ATOM   1578  CD  PRO A 552      63.940  72.390  80.920  1.00  0.00           C 
ATOM   1579  HD1 PRO A 552      64.850  72.890  80.540  1.00  0.00           H 
ATOM   1580  HD2 PRO A 552      63.990  72.600  82.010  1.00  0.00           H 
ATOM   1581  CA  PRO A 552      62.710  70.500  80.140  1.00  0.00           C 
ATOM   1582  HA  PRO A 552      62.390  69.640  80.700  1.00  0.00           H 
ATOM   1583  CB  PRO A 552      61.750  71.710  80.300  1.00  0.00           C 
ATOM   1584  HB1 PRO A 552      60.830  71.750  79.680  1.00  0.00           H 
ATOM   1585  HB2 PRO A 552      61.420  71.670  81.360  1.00  0.00           H 
ATOM   1586  CG  PRO A 552      62.710  72.910  80.200  1.00  0.00           C 
ATOM   1587  HG1 PRO A 552      62.880  73.090  79.120  1.00  0.00           H 
ATOM   1588  HG2 PRO A 552      62.350  73.880  80.600  1.00  0.00           H 
ATOM   1589  C   PRO A 552      62.810  70.000  78.750  1.00  0.00           C 
ATOM   1590  O   PRO A 552      63.250  70.660  77.860  1.00  0.00           O 
ATOM   1591  N   PHE A 553      62.480  68.730  78.520  1.00  0.00           N 
ATOM   1592  HN  PHE A 553      62.340  68.190  79.340  1.00  0.00           H 
ATOM   1593  CA  PHE A 553      62.360  67.930  77.240  1.00  0.00           C 
ATOM   1594  HA  PHE A 553      63.230  67.300  77.100  1.00  0.00           H 
ATOM   1595  CB  PHE A 553      61.190  66.980  77.570  1.00  0.00           C 
ATOM   1596  HB1 PHE A 553      61.440  66.380  78.470  1.00  0.00           H 
ATOM   1597  HB2 PHE A 553      60.260  67.450  77.950  1.00  0.00           H 
ATOM   1598  CG  PHE A 553      60.800  65.960  76.490  1.00  0.00           C 
ATOM   1599  CD1 PHE A 553      61.320  64.630  76.510  1.00  0.00           C 
ATOM   1600  HD1 PHE A 553      62.030  64.400  77.290  1.00  0.00           H 
ATOM   1601  CE1 PHE A 553      61.070  63.780  75.490  1.00  0.00           C 
ATOM   1602  HE1 PHE A 553      61.550  62.820  75.360  1.00  0.00           H 
ATOM   1603  CZ  PHE A 553      60.220  64.160  74.410  1.00  0.00           C 
ATOM   1604  HZ  PHE A 553      59.870  63.440  73.690  1.00  0.00           H 
ATOM   1605  CD2 PHE A 553      59.930  66.330  75.480  1.00  0.00           C 
ATOM   1606  HD2 PHE A 553      59.440  67.290  75.560  1.00  0.00           H 
ATOM   1607  CE2 PHE A 553      59.730  65.480  74.400  1.00  0.00           C 
ATOM   1608  HE2 PHE A 553      59.160  65.760  73.530  1.00  0.00           H 
ATOM   1609  C   PHE A 553      62.150  68.590  75.950  1.00  0.00           C 
ATOM   1610  O   PHE A 553      62.760  68.190  74.960  1.00  0.00           O 
ATOM   1611  N   MET A 554      61.360  69.640  75.870  1.00  0.00           N 
ATOM   1612  HN  MET A 554      61.170  70.230  76.650  1.00  0.00           H 
ATOM   1613  CA  MET A 554      61.080  70.300  74.570  1.00  0.00           C 
ATOM   1614  HA  MET A 554      61.110  69.570  73.770  1.00  0.00           H 
ATOM   1615  CB  MET A 554      59.700  71.070  74.590  1.00  0.00           C 
ATOM   1616  HB1 MET A 554      59.540  71.540  75.580  1.00  0.00           H 
ATOM   1617  HB2 MET A 554      59.770  71.920  73.880  1.00  0.00           H 
ATOM   1618  CG  MET A 554      58.480  70.210  74.140  1.00  0.00           C 
ATOM   1619  HG1 MET A 554      58.400  69.530  75.020  1.00  0.00           H 
ATOM   1620  HG2 MET A 554      57.520  70.780  74.170  1.00  0.00           H 
ATOM   1621  SD  MET A 554      58.740  69.210  72.680  1.00  0.00           S 
ATOM   1622  CE  MET A 554      58.620  70.510  71.470  1.00  0.00           C 
ATOM   1623  HE1 MET A 554      58.710  71.490  71.990  1.00  0.00           H 
ATOM   1624  HE2 MET A 554      59.390  70.480  70.670  1.00  0.00           H 
ATOM   1625  HE3 MET A 554      57.680  70.360  70.900  1.00  0.00           H 
ATOM   1626  C   MET A 554      62.150  71.280  74.190  1.00  0.00           C 
ATOM   1627  O   MET A 554      62.250  71.650  73.010  1.00  0.00           O 
ATOM   1628  N   TYR A 555      63.000  71.710  75.090  1.00  0.00           N 
ATOM   1629  HN  TYR A 555      63.040  71.330  76.010  1.00  0.00           H 
ATOM   1630  CA  TYR A 555      64.110  72.600  74.850  1.00  0.00           C 
ATOM   1631  HA  TYR A 555      63.720  73.480  74.360  1.00  0.00           H 
ATOM   1632  CB  TYR A 555      64.760  73.170  76.110  1.00  0.00           C 
ATOM   1633  HB1 TYR A 555      64.190  73.910  76.700  1.00  0.00           H 
ATOM   1634  HB2 TYR A 555      64.930  72.330  76.810  1.00  0.00           H 
ATOM   1635  CG  TYR A 555      66.120  73.830  75.820  1.00  0.00           C 
ATOM   1636  CD1 TYR A 555      66.280  74.920  74.940  1.00  0.00           C 
ATOM   1637  HD1 TYR A 555      65.480  75.530  74.550  1.00  0.00           H 
ATOM   1638  CE1 TYR A 555      67.520  75.410  74.560  1.00  0.00           C 
ATOM   1639  HE1 TYR A 555      67.580  76.180  73.810  1.00  0.00           H 
ATOM   1640  CZ  TYR A 555      68.640  74.770  75.040  1.00  0.00           C 
ATOM   1641  OH  TYR A 555      69.880  75.100  74.510  1.00  0.00           O 
ATOM   1642  HH  TYR A 555      70.560  74.520  74.870  1.00  0.00           H 
ATOM   1643  CD2 TYR A 555      67.310  73.210  76.250  1.00  0.00           C 
ATOM   1644  HD2 TYR A 555      67.170  72.340  76.870  1.00  0.00           H 
ATOM   1645  CE2 TYR A 555      68.580  73.650  75.800  1.00  0.00           C 
ATOM   1646  HE2 TYR A 555      69.510  73.140  75.990  1.00  0.00           H 
ATOM   1647  C   TYR A 555      65.070  72.030  73.810  1.00  0.00           C 
ATOM   1648  O   TYR A 555      65.360  72.710  72.800  1.00  0.00           O 
ATOM   1649  N   SER A 556      65.590  70.820  74.030  1.00  0.00           N 
ATOM   1650  HN  SER A 556      65.360  70.380  74.900  1.00  0.00           H 
ATOM   1651  CA  SER A 556      66.410  69.920  73.110  1.00  0.00           C 
ATOM   1652  HA  SER A 556      67.260  70.560  72.910  1.00  0.00           H 
ATOM   1653  CB  SER A 556      66.720  68.520  73.820  1.00  0.00           C 
ATOM   1654  HB1 SER A 556      65.810  68.270  74.400  1.00  0.00           H 
ATOM   1655  HB2 SER A 556      67.120  67.700  73.180  1.00  0.00           H 
ATOM   1656  OG  SER A 556      67.730  68.690  74.870  1.00  0.00           O 
ATOM   1657  HG1 SER A 556      68.600  68.780  74.470  1.00  0.00           H 
ATOM   1658  C   SER A 556      65.820  69.670  71.740  1.00  0.00           C 
ATOM   1659  O   SER A 556      66.500  69.680  70.720  1.00  0.00           O 
ATOM   1660  N   ILE A 557      64.480  69.440  71.660  1.00  0.00           N 
ATOM   1661  HN  ILE A 557      63.980  69.490  72.520  1.00  0.00           H 
ATOM   1662  CA  ILE A 557      63.800  69.340  70.420  1.00  0.00           C 
ATOM   1663  HA  ILE A 557      64.380  68.700  69.760  1.00  0.00           H 
ATOM   1664  CB  ILE A 557      62.440  68.760  70.500  1.00  0.00           C 
ATOM   1665  HB  ILE A 557      61.850  69.260  71.290  1.00  0.00           H 
ATOM   1666  CG2 ILE A 557      61.670  68.830  69.220  1.00  0.00           C 
ATOM   1667 1HG2 ILE A 557      62.110  68.170  68.440  1.00  0.00           H 
ATOM   1668 2HG2 ILE A 557      60.630  68.450  69.330  1.00  0.00           H 
ATOM   1669 3HG2 ILE A 557      61.490  69.840  68.790  1.00  0.00           H 
ATOM   1670  CG1 ILE A 557      62.530  67.270  71.060  1.00  0.00           C 
ATOM   1671 1HG1 ILE A 557      63.350  66.740  70.540  1.00  0.00           H 
ATOM   1672 2HG1 ILE A 557      62.910  67.450  72.090  1.00  0.00           H 
ATOM   1673  CD  ILE A 557      61.190  66.510  71.170  1.00  0.00           C 
ATOM   1674  HD1 ILE A 557      61.220  65.680  71.900  1.00  0.00           H 
ATOM   1675  HD2 ILE A 557      60.390  67.220  71.450  1.00  0.00           H 
ATOM   1676  HD3 ILE A 557      61.030  66.140  70.130  1.00  0.00           H 
ATOM   1677  C   ILE A 557      63.770  70.690  69.680  1.00  0.00           C 
ATOM   1678  O   ILE A 557      64.090  70.740  68.510  1.00  0.00           O 
ATOM   1679  N   THR A 558      63.360  71.740  70.410  1.00  0.00           N 
ATOM   1680  HN  THR A 558      63.140  71.640  71.380  1.00  0.00           H 
ATOM   1681  CA  THR A 558      63.170  73.020  69.880  1.00  0.00           C 
ATOM   1682  HA  THR A 558      62.480  72.880  69.060  1.00  0.00           H 
ATOM   1683  CB  THR A 558      62.640  74.020  70.880  1.00  0.00           C 
ATOM   1684  HB  THR A 558      63.310  74.210  71.750  1.00  0.00           H 
ATOM   1685  OG1 THR A 558      61.400  73.570  71.330  1.00  0.00           O 
ATOM   1686  HG1 THR A 558      61.670  73.090  72.120  1.00  0.00           H 
ATOM   1687  CG2 THR A 558      62.160  75.370  70.230  1.00  0.00           C 
ATOM   1688 1HG2 THR A 558      61.450  75.940  70.880  1.00  0.00           H 
ATOM   1689 2HG2 THR A 558      62.970  76.100  70.060  1.00  0.00           H 
ATOM   1690 3HG2 THR A 558      61.570  75.140  69.320  1.00  0.00           H 
ATOM   1691  C   THR A 558      64.450  73.600  69.290  1.00  0.00           C 
ATOM   1692  O   THR A 558      64.520  74.240  68.320  1.00  0.00           O 
ATOM   1693  N   TYR A 559      65.570  73.500  70.080  1.00  0.00           N 
ATOM   1694  HN  TYR A 559      65.550  72.940  70.900  1.00  0.00           H 
ATOM   1695  CA  TYR A 559      66.900  74.020  69.750  1.00  0.00           C 
ATOM   1696  HA  TYR A 559      66.770  75.020  69.350  1.00  0.00           H 
ATOM   1697  CB  TYR A 559      67.860  74.010  70.990  1.00  0.00           C 
ATOM   1698  HB1 TYR A 559      67.320  74.480  71.840  1.00  0.00           H 
ATOM   1699  HB2 TYR A 559      68.130  72.980  71.320  1.00  0.00           H 
ATOM   1700  CG  TYR A 559      69.100  74.810  70.670  1.00  0.00           C 
ATOM   1701  CD1 TYR A 559      69.150  76.020  70.010  1.00  0.00           C 
ATOM   1702  HD1 TYR A 559      68.220  76.450  69.660  1.00  0.00           H 
ATOM   1703  CE1 TYR A 559      70.370  76.710  69.870  1.00  0.00           C 
ATOM   1704  HE1 TYR A 559      70.450  77.570  69.230  1.00  0.00           H 
ATOM   1705  CZ  TYR A 559      71.560  76.050  70.280  1.00  0.00           C 
ATOM   1706  OH  TYR A 559      72.730  76.730  69.990  1.00  0.00           O 
ATOM   1707  HH  TYR A 559      73.400  76.450  70.610  1.00  0.00           H 
ATOM   1708  CD2 TYR A 559      70.280  74.190  71.150  1.00  0.00           C 
ATOM   1709  HD2 TYR A 559      70.250  73.250  71.680  1.00  0.00           H 
ATOM   1710  CE2 TYR A 559      71.560  74.840  70.960  1.00  0.00           C 
ATOM   1711  HE2 TYR A 559      72.460  74.390  71.350  1.00  0.00           H 
ATOM   1712  C   TYR A 559      67.420  73.150  68.550  1.00  0.00           C 
ATOM   1713  O   TYR A 559      67.910  73.710  67.570  1.00  0.00           O 
ATOM   1714  N   ALA A 560      67.190  71.800  68.500  1.00  0.00           N 
ATOM   1715  HN  ALA A 560      66.720  71.280  69.200  1.00  0.00           H 
ATOM   1716  CA  ALA A 560      67.610  70.970  67.410  1.00  0.00           C 
ATOM   1717  HA  ALA A 560      68.660  71.140  67.220  1.00  0.00           H 
ATOM   1718  CB  ALA A 560      67.330  69.520  67.840  1.00  0.00           C 
ATOM   1719  HB1 ALA A 560      67.560  68.780  67.040  1.00  0.00           H 
ATOM   1720  HB2 ALA A 560      68.050  69.270  68.650  1.00  0.00           H 
ATOM   1721  HB3 ALA A 560      66.330  69.340  68.290  1.00  0.00           H 
ATOM   1722  C   ALA A 560      66.920  71.300  66.120  1.00  0.00           C 
ATOM   1723  O   ALA A 560      67.560  71.550  65.090  1.00  0.00           O 
ATOM   1724  N   ALA A 561      65.550  71.540  66.230  1.00  0.00           N 
ATOM   1725  HN  ALA A 561      65.130  71.550  67.130  1.00  0.00           H 
ATOM   1726  CA  ALA A 561      64.840  72.150  65.120  1.00  0.00           C 
ATOM   1727  HA  ALA A 561      64.900  71.520  64.240  1.00  0.00           H 
ATOM   1728  CB  ALA A 561      63.290  72.140  65.380  1.00  0.00           C 
ATOM   1729  HB1 ALA A 561      62.750  72.630  64.540  1.00  0.00           H 
ATOM   1730  HB2 ALA A 561      62.930  71.120  65.640  1.00  0.00           H 
ATOM   1731  HB3 ALA A 561      63.120  72.690  66.330  1.00  0.00           H 
ATOM   1732  C   ALA A 561      65.330  73.580  64.710  1.00  0.00           C 
ATOM   1733  O   ALA A 561      65.480  73.810  63.520  1.00  0.00           O 
ATOM   1734  N   PHE A 562      65.580  74.530  65.660  1.00  0.00           N 
ATOM   1735  HN  PHE A 562      65.370  74.290  66.610  1.00  0.00           H 
ATOM   1736  CA  PHE A 562      66.060  75.860  65.450  1.00  0.00           C 
ATOM   1737  HA  PHE A 562      65.290  76.310  64.840  1.00  0.00           H 
ATOM   1738  CB  PHE A 562      66.280  76.600  66.790  1.00  0.00           C 
ATOM   1739  HB1 PHE A 562      65.350  76.600  67.390  1.00  0.00           H 
ATOM   1740  HB2 PHE A 562      67.080  76.110  67.380  1.00  0.00           H 
ATOM   1741  CG  PHE A 562      66.760  78.050  66.650  1.00  0.00           C 
ATOM   1742  CD1 PHE A 562      65.880  78.940  66.150  1.00  0.00           C 
ATOM   1743  HD1 PHE A 562      64.920  78.710  65.710  1.00  0.00           H 
ATOM   1744  CE1 PHE A 562      66.200  80.340  66.170  1.00  0.00           C 
ATOM   1745  HE1 PHE A 562      65.570  81.060  65.670  1.00  0.00           H 
ATOM   1746  CZ  PHE A 562      67.520  80.680  66.410  1.00  0.00           C 
ATOM   1747  HZ  PHE A 562      67.870  81.680  66.220  1.00  0.00           H 
ATOM   1748  CD2 PHE A 562      67.990  78.470  67.170  1.00  0.00           C 
ATOM   1749  HD2 PHE A 562      68.710  77.900  67.740  1.00  0.00           H 
ATOM   1750  CE2 PHE A 562      68.410  79.800  66.900  1.00  0.00           C 
ATOM   1751  HE2 PHE A 562      69.400  80.160  67.130  1.00  0.00           H 
ATOM   1752  C   PHE A 562      67.380  75.920  64.690  1.00  0.00           C 
ATOM   1753  O   PHE A 562      67.550  76.570  63.650  1.00  0.00           O 
ATOM   1754  N   ALA A 563      68.330  75.100  65.210  1.00  0.00           N 
ATOM   1755  HN  ALA A 563      68.040  74.540  65.990  1.00  0.00           H 
ATOM   1756  CA  ALA A 563      69.670  74.970  64.810  1.00  0.00           C 
ATOM   1757  HA  ALA A 563      70.070  75.970  64.880  1.00  0.00           H 
ATOM   1758  CB  ALA A 563      70.340  73.900  65.720  1.00  0.00           C 
ATOM   1759  HB1 ALA A 563      71.440  73.840  65.570  1.00  0.00           H 
ATOM   1760  HB2 ALA A 563      70.170  74.230  66.770  1.00  0.00           H 
ATOM   1761  HB3 ALA A 563      69.920  72.870  65.640  1.00  0.00           H 
ATOM   1762  C   ALA A 563      69.810  74.490  63.360  1.00  0.00           C 
ATOM   1763  O   ALA A 563      70.530  75.080  62.510  1.00  0.00           O 
ATOM   1764  N   ILE A 564      68.980  73.500  62.940  1.00  0.00           N 
ATOM   1765  HN  ILE A 564      68.380  72.980  63.540  1.00  0.00           H 
ATOM   1766  CA  ILE A 564      68.960  73.110  61.550  1.00  0.00           C 
ATOM   1767  HA  ILE A 564      69.960  72.820  61.280  1.00  0.00           H 
ATOM   1768  CB  ILE A 564      68.000  71.880  61.420  1.00  0.00           C 
ATOM   1769  HB  ILE A 564      67.040  72.080  61.940  1.00  0.00           H 
ATOM   1770  CG2 ILE A 564      67.680  71.550  59.970  1.00  0.00           C 
ATOM   1771 1HG2 ILE A 564      67.170  70.560  59.900  1.00  0.00           H 
ATOM   1772 2HG2 ILE A 564      67.050  72.260  59.390  1.00  0.00           H 
ATOM   1773 3HG2 ILE A 564      68.640  71.430  59.430  1.00  0.00           H 
ATOM   1774  CG1 ILE A 564      68.570  70.620  62.200  1.00  0.00           C 
ATOM   1775 1HG1 ILE A 564      69.290  70.220  61.450  1.00  0.00           H 
ATOM   1776 2HG1 ILE A 564      69.100  70.870  63.140  1.00  0.00           H 
ATOM   1777  CD  ILE A 564      67.390  69.660  62.540  1.00  0.00           C 
ATOM   1778  HD1 ILE A 564      66.840  69.240  61.670  1.00  0.00           H 
ATOM   1779  HD2 ILE A 564      67.860  68.770  63.000  1.00  0.00           H 
ATOM   1780  HD3 ILE A 564      66.660  70.220  63.160  1.00  0.00           H 
ATOM   1781  C   ILE A 564      68.440  74.190  60.560  1.00  0.00           C 
ATOM   1782  O   ILE A 564      68.980  74.370  59.440  1.00  0.00           O 
ATOM   1783  N   ILE A 565      67.360  74.960  60.910  1.00  0.00           N 
ATOM   1784  HN  ILE A 565      66.920  74.760  61.780  1.00  0.00           H 
ATOM   1785  CA  ILE A 565      66.750  75.880  60.000  1.00  0.00           C 
ATOM   1786  HA  ILE A 565      66.900  75.610  58.970  1.00  0.00           H 
ATOM   1787  CB  ILE A 565      65.250  75.860  60.240  1.00  0.00           C 
ATOM   1788  HB  ILE A 565      64.990  74.780  60.180  1.00  0.00           H 
ATOM   1789  CG2 ILE A 565      64.820  76.440  61.620  1.00  0.00           C 
ATOM   1790 1HG2 ILE A 565      63.720  76.460  61.800  1.00  0.00           H 
ATOM   1791 2HG2 ILE A 565      65.350  75.930  62.460  1.00  0.00           H 
ATOM   1792 3HG2 ILE A 565      65.130  77.500  61.710  1.00  0.00           H 
ATOM   1793  CG1 ILE A 565      64.600  76.570  58.990  1.00  0.00           C 
ATOM   1794 1HG1 ILE A 565      64.830  77.650  59.080  1.00  0.00           H 
ATOM   1795 2HG1 ILE A 565      65.020  76.180  58.040  1.00  0.00           H 
ATOM   1796  CD  ILE A 565      63.090  76.430  58.890  1.00  0.00           C 
ATOM   1797  HD1 ILE A 565      62.630  77.090  58.120  1.00  0.00           H 
ATOM   1798  HD2 ILE A 565      62.840  75.390  58.590  1.00  0.00           H 
ATOM   1799  HD3 ILE A 565      62.660  76.590  59.900  1.00  0.00           H 
ATOM   1800  C   ILE A 565      67.320  77.290  60.110  1.00  0.00           C 
ATOM   1801  O   ILE A 565      67.450  77.930  59.070  1.00  0.00           O 
ATOM   1802  N   ALA A 566      67.810  77.790  61.280  1.00  0.00           N 
ATOM   1803  HN  ALA A 566      67.730  77.170  62.060  1.00  0.00           H 
ATOM   1804  CA  ALA A 566      68.180  79.140  61.400  1.00  0.00           C 
ATOM   1805  HA  ALA A 566      67.750  79.850  60.720  1.00  0.00           H 
ATOM   1806  CB  ALA A 566      67.780  79.620  62.810  1.00  0.00           C 
ATOM   1807  HB1 ALA A 566      68.270  80.560  63.140  1.00  0.00           H 
ATOM   1808  HB2 ALA A 566      66.670  79.650  62.760  1.00  0.00           H 
ATOM   1809  HB3 ALA A 566      67.970  78.830  63.570  1.00  0.00           H 
ATOM   1810  C   ALA A 566      69.710  79.170  61.220  1.00  0.00           C 
ATOM   1811  O   ALA A 566      70.160  79.510  60.130  1.00  0.00           O 
ATOM   1812  N   THR A 567      70.410  78.830  62.280  1.00  0.00           N 
ATOM   1813  HN  THR A 567      69.960  78.650  63.150  1.00  0.00           H 
ATOM   1814  CA  THR A 567      71.820  78.840  62.500  1.00  0.00           C 
ATOM   1815  HA  THR A 567      72.130  79.870  62.540  1.00  0.00           H 
ATOM   1816  CB  THR A 567      72.210  78.300  63.860  1.00  0.00           C 
ATOM   1817  HB  THR A 567      73.180  78.690  64.230  1.00  0.00           H 
ATOM   1818  OG1 THR A 567      72.140  76.880  63.970  1.00  0.00           O 
ATOM   1819  HG1 THR A 567      72.940  76.460  63.650  1.00  0.00           H 
ATOM   1820  CG2 THR A 567      71.220  78.720  64.920  1.00  0.00           C 
ATOM   1821 1HG2 THR A 567      71.490  78.420  65.960  1.00  0.00           H 
ATOM   1822 2HG2 THR A 567      71.030  79.800  65.100  1.00  0.00           H 
ATOM   1823 3HG2 THR A 567      70.270  78.210  64.660  1.00  0.00           H 
ATOM   1824  C   THR A 567      72.640  78.260  61.410  1.00  0.00           C 
ATOM   1825  O   THR A 567      73.720  78.760  61.220  1.00  0.00           O 
ATOM   1826  N   LEU A 568      72.200  77.240  60.720  1.00  0.00           N 
ATOM   1827  HN  LEU A 568      71.380  76.810  61.080  1.00  0.00           H 
ATOM   1828  CA  LEU A 568      72.730  76.820  59.450  1.00  0.00           C 
ATOM   1829  HA  LEU A 568      73.750  77.170  59.440  1.00  0.00           H 
ATOM   1830  CB  LEU A 568      72.610  75.300  59.360  1.00  0.00           C 
ATOM   1831  HB1 LEU A 568      71.590  74.930  59.610  1.00  0.00           H 
ATOM   1832  HB2 LEU A 568      72.800  74.870  58.350  1.00  0.00           H 
ATOM   1833  CG  LEU A 568      73.600  74.630  60.390  1.00  0.00           C 
ATOM   1834  HG  LEU A 568      73.290  75.060  61.370  1.00  0.00           H 
ATOM   1835  CD1 LEU A 568      73.120  73.170  60.510  1.00  0.00           C 
ATOM   1836 1HD1 LEU A 568      73.980  72.480  60.640  1.00  0.00           H 
ATOM   1837 2HD1 LEU A 568      72.430  72.860  61.330  1.00  0.00           H 
ATOM   1838 3HD1 LEU A 568      72.720  72.830  59.530  1.00  0.00           H 
ATOM   1839  CD2 LEU A 568      75.070  74.720  60.120  1.00  0.00           C 
ATOM   1840 1HD2 LEU A 568      75.480  75.750  59.990  1.00  0.00           H 
ATOM   1841 2HD2 LEU A 568      75.630  74.280  60.980  1.00  0.00           H 
ATOM   1842 3HD2 LEU A 568      75.380  74.160  59.210  1.00  0.00           H 
ATOM   1843  C   LEU A 568      71.940  77.460  58.300  1.00  0.00           C 
ATOM   1844  O   LEU A 568      72.310  78.460  57.780  1.00  0.00           O 
ATOM   1845  N   LEU A 569      70.850  76.800  57.860  1.00  0.00           N 
ATOM   1846  HN  LEU A 569      70.420  76.080  58.400  1.00  0.00           H 
ATOM   1847  CA  LEU A 569      70.290  76.980  56.550  1.00  0.00           C 
ATOM   1848  HA  LEU A 569      71.080  76.780  55.840  1.00  0.00           H 
ATOM   1849  CB  LEU A 569      69.000  76.140  56.480  1.00  0.00           C 
ATOM   1850  HB1 LEU A 569      69.170  75.150  56.960  1.00  0.00           H 
ATOM   1851  HB2 LEU A 569      68.280  76.570  57.200  1.00  0.00           H 
ATOM   1852  CG  LEU A 569      68.280  75.910  55.120  1.00  0.00           C 
ATOM   1853  HG  LEU A 569      68.910  75.610  54.260  1.00  0.00           H 
ATOM   1854  CD1 LEU A 569      67.220  74.760  55.220  1.00  0.00           C 
ATOM   1855 1HD1 LEU A 569      66.520  75.050  56.040  1.00  0.00           H 
ATOM   1856 2HD1 LEU A 569      66.630  74.650  54.290  1.00  0.00           H 
ATOM   1857 3HD1 LEU A 569      67.840  73.900  55.550  1.00  0.00           H 
ATOM   1858  CD2 LEU A 569      67.530  77.220  54.630  1.00  0.00           C 
ATOM   1859 1HD2 LEU A 569      66.930  77.120  53.700  1.00  0.00           H 
ATOM   1860 2HD2 LEU A 569      66.870  77.620  55.430  1.00  0.00           H 
ATOM   1861 3HD2 LEU A 569      68.300  77.970  54.350  1.00  0.00           H 
ATOM   1862  C   LEU A 569      69.870  78.360  56.190  1.00  0.00           C 
ATOM   1863  O   LEU A 569      70.380  78.840  55.160  1.00  0.00           O 
ATOM   1864  N   MET A 570      69.100  79.080  57.040  1.00  0.00           N 
ATOM   1865  HN  MET A 570      68.680  78.650  57.840  1.00  0.00           H 
ATOM   1866  CA  MET A 570      68.680  80.450  56.680  1.00  0.00           C 
ATOM   1867  HA  MET A 570      68.380  80.350  55.650  1.00  0.00           H 
ATOM   1868  CB  MET A 570      67.450  80.900  57.580  1.00  0.00           C 
ATOM   1869  HB1 MET A 570      67.620  80.670  58.650  1.00  0.00           H 
ATOM   1870  HB2 MET A 570      67.430  82.010  57.470  1.00  0.00           H 
ATOM   1871  CG  MET A 570      66.140  80.160  57.170  1.00  0.00           C 
ATOM   1872  HG1 MET A 570      65.820  80.430  56.140  1.00  0.00           H 
ATOM   1873  HG2 MET A 570      66.180  79.080  57.430  1.00  0.00           H 
ATOM   1874  SD  MET A 570      64.800  80.590  58.380  1.00  0.00           S 
ATOM   1875  CE  MET A 570      64.160  82.010  57.580  1.00  0.00           C 
ATOM   1876  HE1 MET A 570      63.600  82.610  58.330  1.00  0.00           H 
ATOM   1877  HE2 MET A 570      64.960  82.690  57.230  1.00  0.00           H 
ATOM   1878  HE3 MET A 570      63.480  81.690  56.760  1.00  0.00           H 
ATOM   1879  C   MET A 570      69.840  81.540  56.710  1.00  0.00           C 
ATOM   1880  O   MET A 570      69.920  82.410  55.840  1.00  0.00           O 
ATOM   1881  N   LEU A 571      70.760  81.370  57.730  1.00  0.00           N 
ATOM   1882  HN  LEU A 571      70.700  80.530  58.260  1.00  0.00           H 
ATOM   1883  CA  LEU A 571      71.970  82.140  57.880  1.00  0.00           C 
ATOM   1884  HA  LEU A 571      71.700  83.180  57.980  1.00  0.00           H 
ATOM   1885  CB  LEU A 571      72.730  81.650  59.150  1.00  0.00           C 
ATOM   1886  HB1 LEU A 571      72.140  81.780  60.080  1.00  0.00           H 
ATOM   1887  HB2 LEU A 571      72.900  80.560  59.060  1.00  0.00           H 
ATOM   1888  CG  LEU A 571      74.040  82.320  59.490  1.00  0.00           C 
ATOM   1889  HG  LEU A 571      74.740  82.090  58.650  1.00  0.00           H 
ATOM   1890  CD1 LEU A 571      73.920  83.870  59.550  1.00  0.00           C 
ATOM   1891 1HD1 LEU A 571      74.860  84.400  59.800  1.00  0.00           H 
ATOM   1892 2HD1 LEU A 571      73.600  84.220  58.550  1.00  0.00           H 
ATOM   1893 3HD1 LEU A 571      73.250  84.130  60.390  1.00  0.00           H 
ATOM   1894  CD2 LEU A 571      74.680  81.750  60.760  1.00  0.00           C 
ATOM   1895 1HD2 LEU A 571      73.920  81.530  61.540  1.00  0.00           H 
ATOM   1896 2HD2 LEU A 571      75.250  80.830  60.510  1.00  0.00           H 
ATOM   1897 3HD2 LEU A 571      75.420  82.460  61.190  1.00  0.00           H 
ATOM   1898  C   LEU A 571      72.860  82.030  56.680  1.00  0.00           C 
ATOM   1899  O   LEU A 571      73.240  82.990  55.990  1.00  0.00           O 
ATOM   1900  N   ASN A 572      73.100  80.760  56.280  1.00  0.00           N 
ATOM   1901  HN  ASN A 572      72.880  79.970  56.850  1.00  0.00           H 
ATOM   1902  CA  ASN A 572      74.010  80.410  55.180  1.00  0.00           C 
ATOM   1903  HA  ASN A 572      74.900  80.990  55.340  1.00  0.00           H 
ATOM   1904  CB  ASN A 572      74.580  78.940  55.250  1.00  0.00           C 
ATOM   1905  HB1 ASN A 572      73.700  78.270  55.380  1.00  0.00           H 
ATOM   1906  HB2 ASN A 572      74.950  78.610  54.250  1.00  0.00           H 
ATOM   1907  CG  ASN A 572      75.540  78.800  56.420  1.00  0.00           C 
ATOM   1908  OD1 ASN A 572      76.740  78.760  56.060  1.00  0.00           O 
ATOM   1909  ND2 ASN A 572      75.110  78.530  57.650  1.00  0.00           N 
ATOM   1910 1HD2 ASN A 572      74.130  78.420  57.810  1.00  0.00           H 
ATOM   1911 2HD2 ASN A 572      75.880  78.290  58.240  1.00  0.00           H 
ATOM   1912  C   ASN A 572      73.450  80.720  53.840  1.00  0.00           C 
ATOM   1913  O   ASN A 572      74.120  81.140  52.920  1.00  0.00           O 
ATOM   1914  N   LEU A 573      72.080  80.680  53.830  1.00  0.00           N 
ATOM   1915  HN  LEU A 573      71.500  80.250  54.510  1.00  0.00           H 
ATOM   1916  CA  LEU A 573      71.290  81.180  52.670  1.00  0.00           C 
ATOM   1917  HA  LEU A 573      71.720  80.730  51.790  1.00  0.00           H 
ATOM   1918  CB  LEU A 573      69.820  80.750  52.840  1.00  0.00           C 
ATOM   1919  HB1 LEU A 573      69.900  79.660  53.050  1.00  0.00           H 
ATOM   1920  HB2 LEU A 573      69.330  81.260  53.690  1.00  0.00           H 
ATOM   1921  CG  LEU A 573      68.890  80.720  51.700  1.00  0.00           C 
ATOM   1922  HG  LEU A 573      69.380  80.320  50.780  1.00  0.00           H 
ATOM   1923  CD1 LEU A 573      67.480  80.030  52.010  1.00  0.00           C 
ATOM   1924 1HD1 LEU A 573      66.740  80.380  51.250  1.00  0.00           H 
ATOM   1925 2HD1 LEU A 573      67.660  78.940  52.050  1.00  0.00           H 
ATOM   1926 3HD1 LEU A 573      67.300  80.420  53.030  1.00  0.00           H 
ATOM   1927  CD2 LEU A 573      68.540  82.140  51.290  1.00  0.00           C 
ATOM   1928 1HD2 LEU A 573      67.770  82.140  50.490  1.00  0.00           H 
ATOM   1929 2HD2 LEU A 573      68.110  82.690  52.150  1.00  0.00           H 
ATOM   1930 3HD2 LEU A 573      69.340  82.700  50.750  1.00  0.00           H 
ATOM   1931  C   LEU A 573      71.480  82.660  52.490  1.00  0.00           C 
ATOM   1932  O   LEU A 573      71.660  83.160  51.340  1.00  0.00           O 
ATOM   1933  N   LEU A 574      71.410  83.550  53.520  1.00  0.00           N 
ATOM   1934  HN  LEU A 574      71.350  83.160  54.440  1.00  0.00           H 
ATOM   1935  CA  LEU A 574      71.720  84.960  53.320  1.00  0.00           C 
ATOM   1936  HA  LEU A 574      71.250  85.260  52.390  1.00  0.00           H 
ATOM   1937  CB  LEU A 574      71.090  85.700  54.500  1.00  0.00           C 
ATOM   1938  HB1 LEU A 574      70.010  85.440  54.470  1.00  0.00           H 
ATOM   1939  HB2 LEU A 574      71.570  85.530  55.490  1.00  0.00           H 
ATOM   1940  CG  LEU A 574      71.030  87.280  54.400  1.00  0.00           C 
ATOM   1941  HG  LEU A 574      72.030  87.710  54.640  1.00  0.00           H 
ATOM   1942  CD1 LEU A 574      70.580  87.900  53.110  1.00  0.00           C 
ATOM   1943 1HD1 LEU A 574      69.630  87.440  52.760  1.00  0.00           H 
ATOM   1944 2HD1 LEU A 574      70.420  89.000  53.190  1.00  0.00           H 
ATOM   1945 3HD1 LEU A 574      71.280  87.580  52.310  1.00  0.00           H 
ATOM   1946  CD2 LEU A 574      69.980  87.810  55.440  1.00  0.00           C 
ATOM   1947 1HD2 LEU A 574      69.890  88.920  55.440  1.00  0.00           H 
ATOM   1948 2HD2 LEU A 574      68.960  87.490  55.140  1.00  0.00           H 
ATOM   1949 3HD2 LEU A 574      70.240  87.400  56.440  1.00  0.00           H 
ATOM   1950  C   LEU A 574      73.130  85.300  53.210  1.00  0.00           C 
ATOM   1951  O   LEU A 574      73.410  86.280  52.490  1.00  0.00           O 
ATOM   1952  N   ILE A 575      74.120  84.500  53.710  1.00  0.00           N 
ATOM   1953  HN  ILE A 575      73.940  83.720  54.310  1.00  0.00           H 
ATOM   1954  CA  ILE A 575      75.550  84.560  53.450  1.00  0.00           C 
ATOM   1955  HA  ILE A 575      75.800  85.610  53.540  1.00  0.00           H 
ATOM   1956  CB  ILE A 575      76.460  83.750  54.430  1.00  0.00           C 
ATOM   1957  HB  ILE A 575      76.150  82.690  54.370  1.00  0.00           H 
ATOM   1958  CG2 ILE A 575      77.930  83.970  54.040  1.00  0.00           C 
ATOM   1959 1HG2 ILE A 575      78.600  83.400  54.720  1.00  0.00           H 
ATOM   1960 2HG2 ILE A 575      78.130  83.590  53.010  1.00  0.00           H 
ATOM   1961 3HG2 ILE A 575      78.150  85.050  54.200  1.00  0.00           H 
ATOM   1962  CG1 ILE A 575      76.230  84.130  55.950  1.00  0.00           C 
ATOM   1963 1HG1 ILE A 575      76.630  85.160  56.090  1.00  0.00           H 
ATOM   1964 2HG1 ILE A 575      75.140  84.120  56.150  1.00  0.00           H 
ATOM   1965  CD  ILE A 575      76.890  83.080  56.840  1.00  0.00           C 
ATOM   1966  HD1 ILE A 575      76.400  82.100  56.630  1.00  0.00           H 
ATOM   1967  HD2 ILE A 575      77.990  82.960  56.730  1.00  0.00           H 
ATOM   1968  HD3 ILE A 575      76.540  83.240  57.880  1.00  0.00           H 
ATOM   1969  C   ILE A 575      75.860  84.290  52.020  1.00  0.00           C 
ATOM   1970  O   ILE A 575      76.540  84.990  51.280  1.00  0.00           O 
ATOM   1971  N   ALA A 576      75.180  83.290  51.410  1.00  0.00           N 
ATOM   1972  HN  ALA A 576      74.700  82.640  52.000  1.00  0.00           H 
ATOM   1973  CA  ALA A 576      75.250  82.990  49.960  1.00  0.00           C 
ATOM   1974  HA  ALA A 576      76.290  82.820  49.710  1.00  0.00           H 
ATOM   1975  CB  ALA A 576      74.640  81.600  49.690  1.00  0.00           C 
ATOM   1976  HB1 ALA A 576      75.070  81.100  48.790  1.00  0.00           H 
ATOM   1977  HB2 ALA A 576      74.870  80.920  50.540  1.00  0.00           H 
ATOM   1978  HB3 ALA A 576      73.550  81.750  49.540  1.00  0.00           H 
ATOM   1979  C   ALA A 576      74.730  84.160  48.980  1.00  0.00           C 
ATOM   1980  O   ALA A 576      75.390  84.520  48.010  1.00  0.00           O 
ATOM   1981  N   MET A 577      73.560  84.740  49.360  1.00  0.00           N 
ATOM   1982  HN  MET A 577      73.120  84.520  50.230  1.00  0.00           H 
ATOM   1983  CA  MET A 577      73.100  85.930  48.760  1.00  0.00           C 
ATOM   1984  HA  MET A 577      72.910  85.620  47.740  1.00  0.00           H 
ATOM   1985  CB  MET A 577      71.740  86.450  49.380  1.00  0.00           C 
ATOM   1986  HB1 MET A 577      71.780  86.470  50.490  1.00  0.00           H 
ATOM   1987  HB2 MET A 577      71.630  87.410  48.840  1.00  0.00           H 
ATOM   1988  CG  MET A 577      70.500  85.620  48.920  1.00  0.00           C 
ATOM   1989  HG1 MET A 577      70.480  85.560  47.810  1.00  0.00           H 
ATOM   1990  HG2 MET A 577      70.500  84.580  49.310  1.00  0.00           H 
ATOM   1991  SD  MET A 577      68.970  86.590  49.340  1.00  0.00           S 
ATOM   1992  CE  MET A 577      68.270  85.560  50.620  1.00  0.00           C 
ATOM   1993  HE1 MET A 577      67.890  84.610  50.190  1.00  0.00           H 
ATOM   1994  HE2 MET A 577      69.020  85.420  51.430  1.00  0.00           H 
ATOM   1995  HE3 MET A 577      67.390  85.940  51.180  1.00  0.00           H 
ATOM   1996  C   MET A 577      74.010  87.100  48.830  1.00  0.00           C 
ATOM   1997  O   MET A 577      74.140  87.880  47.850  1.00  0.00           O 
ATOM   1998  N   MET A 578      74.550  87.380  50.080  1.00  0.00           N 
ATOM   1999  HN  MET A 578      74.310  86.790  50.850  1.00  0.00           H 
ATOM   2000  CA  MET A 578      75.520  88.420  50.270  1.00  0.00           C 
ATOM   2001  HA  MET A 578      75.140  89.380  49.950  1.00  0.00           H 
ATOM   2002  CB  MET A 578      75.900  88.530  51.770  1.00  0.00           C 
ATOM   2003  HB1 MET A 578      76.050  87.530  52.230  1.00  0.00           H 
ATOM   2004  HB2 MET A 578      76.860  89.090  51.810  1.00  0.00           H 
ATOM   2005  CG  MET A 578      74.870  89.410  52.610  1.00  0.00           C 
ATOM   2006  HG1 MET A 578      74.610  90.250  51.940  1.00  0.00           H 
ATOM   2007  HG2 MET A 578      73.900  88.900  52.820  1.00  0.00           H 
ATOM   2008  SD  MET A 578      75.580  90.090  54.140  1.00  0.00           S 
ATOM   2009  CE  MET A 578      75.250  88.540  55.050  1.00  0.00           C 
ATOM   2010  HE1 MET A 578      75.530  87.720  54.360  1.00  0.00           H 
ATOM   2011  HE2 MET A 578      75.620  88.470  56.100  1.00  0.00           H 
ATOM   2012  HE3 MET A 578      74.140  88.550  55.030  1.00  0.00           H 
ATOM   2013  C   MET A 578      76.800  88.240  49.390  1.00  0.00           C 
ATOM   2014  O   MET A 578      77.240  89.220  48.820  1.00  0.00           O 
ATOM   2015  N   GLY A 579      77.380  87.000  49.260  1.00  0.00           N 
ATOM   2016  HN  GLY A 579      77.150  86.300  49.940  1.00  0.00           H 
ATOM   2017  CA  GLY A 579      78.270  86.620  48.200  1.00  0.00           C 
ATOM   2018  HA1 GLY A 579      79.230  87.100  48.320  1.00  0.00           H 
ATOM   2019  HA2 GLY A 579      78.240  85.550  48.100  1.00  0.00           H 
ATOM   2020  C   GLY A 579      77.870  86.990  46.870  1.00  0.00           C 
ATOM   2021  O   GLY A 579      78.590  87.610  46.160  1.00  0.00           O 
ATOM   2022  N   ASP A 580      76.730  86.610  46.420  1.00  0.00           N 
ATOM   2023  HN  ASP A 580      76.170  85.920  46.880  1.00  0.00           H 
ATOM   2024  CA  ASP A 580      76.220  86.950  45.040  1.00  0.00           C 
ATOM   2025  HA  ASP A 580      76.940  86.540  44.340  1.00  0.00           H 
ATOM   2026  CB  ASP A 580      74.760  86.430  45.000  1.00  0.00           C 
ATOM   2027  HB1 ASP A 580      74.370  86.230  46.020  1.00  0.00           H 
ATOM   2028  HB2 ASP A 580      74.060  87.140  44.500  1.00  0.00           H 
ATOM   2029  CG  ASP A 580      74.520  85.170  44.170  1.00  0.00           C 
ATOM   2030  OD1 ASP A 580      75.430  84.710  43.470  1.00  0.00           O 
ATOM   2031  OD2 ASP A 580      73.360  84.690  44.210  1.00  0.00           O 
ATOM   2032  C   ASP A 580      76.190  88.480  44.850  1.00  0.00           C 
ATOM   2033  O   ASP A 580      76.410  88.960  43.760  1.00  0.00           O 
ATOM   2034  N   THR A 581      75.680  89.280  45.880  1.00  0.00           N 
ATOM   2035  HN  THR A 581      75.490  88.850  46.760  1.00  0.00           H 
ATOM   2036  CA  THR A 581      75.910  90.700  45.860  1.00  0.00           C 
ATOM   2037  HA  THR A 581      75.540  90.970  44.880  1.00  0.00           H 
ATOM   2038  CB  THR A 581      75.080  91.520  46.880  1.00  0.00           C 
ATOM   2039  HB  THR A 581      75.130  90.970  47.840  1.00  0.00           H 
ATOM   2040  OG1 THR A 581      73.750  91.650  46.350  1.00  0.00           O 
ATOM   2041  HG1 THR A 581      73.160  91.530  47.090  1.00  0.00           H 
ATOM   2042  CG2 THR A 581      75.590  92.890  47.210  1.00  0.00           C 
ATOM   2043 1HG2 THR A 581      74.940  93.400  47.950  1.00  0.00           H 
ATOM   2044 2HG2 THR A 581      76.630  92.850  47.590  1.00  0.00           H 
ATOM   2045 3HG2 THR A 581      75.730  93.430  46.250  1.00  0.00           H 
ATOM   2046  C   THR A 581      77.350  91.200  45.780  1.00  0.00           C 
ATOM   2047  O   THR A 581      77.650  92.150  45.100  1.00  0.00           O 
ATOM   2048  N   HSE A 582      78.270  90.640  46.560  1.00  0.00           N 
ATOM   2049  HN  HSE A 582      78.010  90.050  47.320  1.00  0.00           H 
ATOM   2050  CA  HSE A 582      79.660  91.080  46.410  1.00  0.00           C 
ATOM   2051  HA  HSE A 582      79.680  92.160  46.480  1.00  0.00           H 
ATOM   2052  CB  HSE A 582      80.490  90.360  47.520  1.00  0.00           C 
ATOM   2053  HB1 HSE A 582      80.550  91.020  48.410  1.00  0.00           H 
ATOM   2054  HB2 HSE A 582      79.990  89.420  47.850  1.00  0.00           H 
ATOM   2055  ND1 HSE A 582      82.320  88.900  46.580  1.00  0.00           N 
ATOM   2056  CG  HSE A 582      81.940  90.050  47.190  1.00  0.00           C 
ATOM   2057  CE1 HSE A 582      83.630  88.990  46.460  1.00  0.00           C 
ATOM   2058  HE1 HSE A 582      84.230  88.170  46.060  1.00  0.00           H 
ATOM   2059  NE2 HSE A 582      84.120  90.060  47.020  1.00  0.00           N 
ATOM   2060  HE2 HSE A 582      85.080  90.340  47.010  1.00  0.00           H 
ATOM   2061  CD2 HSE A 582      83.040  90.800  47.500  1.00  0.00           C 
ATOM   2062  HD2 HSE A 582      83.300  91.720  48.010  1.00  0.00           H 
ATOM   2063  C   HSE A 582      80.230  90.820  45.050  1.00  0.00           C 
ATOM   2064  O   HSE A 582      80.870  91.690  44.450  1.00  0.00           O 
ATOM   2065  N   TRP A 583      79.890  89.650  44.360  1.00  0.00           N 
ATOM   2066  HN  TRP A 583      79.410  89.000  44.950  1.00  0.00           H 
ATOM   2067  CA  TRP A 583      80.370  89.290  43.050  1.00  0.00           C 
ATOM   2068  HA  TRP A 583      81.430  89.520  43.090  1.00  0.00           H 
ATOM   2069  CB  TRP A 583      80.090  87.800  42.760  1.00  0.00           C 
ATOM   2070  HB1 TRP A 583      80.620  87.200  43.530  1.00  0.00           H 
ATOM   2071  HB2 TRP A 583      79.000  87.600  42.860  1.00  0.00           H 
ATOM   2072  CG  TRP A 583      80.380  87.310  41.370  1.00  0.00           C 
ATOM   2073  CD1 TRP A 583      81.640  86.890  41.030  1.00  0.00           C 
ATOM   2074  HD1 TRP A 583      82.250  86.420  41.790  1.00  0.00           H 
ATOM   2075  NE1 TRP A 583      81.760  86.770  39.670  1.00  0.00           N 
ATOM   2076  HE1 TRP A 583      82.370  86.220  39.140  1.00  0.00           H 
ATOM   2077  CE2 TRP A 583      80.610  87.120  39.080  1.00  0.00           C 
ATOM   2078  CD2 TRP A 583      79.700  87.520  40.120  1.00  0.00           C 
ATOM   2079  CE3 TRP A 583      78.390  87.900  39.800  1.00  0.00           C 
ATOM   2080  HE3 TRP A 583      77.750  88.140  40.640  1.00  0.00           H 
ATOM   2081  CZ3 TRP A 583      78.060  87.980  38.490  1.00  0.00           C 
ATOM   2082  HZ3 TRP A 583      77.070  88.290  38.190  1.00  0.00           H 
ATOM   2083  CZ2 TRP A 583      80.290  87.230  37.770  1.00  0.00           C 
ATOM   2084  HZ2 TRP A 583      81.000  87.000  36.980  1.00  0.00           H 
ATOM   2085  CH2 TRP A 583      79.020  87.680  37.480  1.00  0.00           C 
ATOM   2086  HH2 TRP A 583      78.770  87.880  36.450  1.00  0.00           H 
ATOM   2087  C   TRP A 583      79.830  90.270  42.010  1.00  0.00           C 
ATOM   2088  O   TRP A 583      80.580  90.780  41.200  1.00  0.00           O 
ATOM   2089  N   ARG A 584      78.540  90.550  42.080  1.00  0.00           N 
ATOM   2090  HN  ARG A 584      78.050  90.180  42.860  1.00  0.00           H 
ATOM   2091  CA  ARG A 584      77.900  91.490  41.170  1.00  0.00           C 
ATOM   2092  HA  ARG A 584      78.010  91.110  40.170  1.00  0.00           H 
ATOM   2093  CB  ARG A 584      76.380  91.690  41.480  1.00  0.00           C 
ATOM   2094  HB1 ARG A 584      76.100  91.950  42.520  1.00  0.00           H 
ATOM   2095  HB2 ARG A 584      76.110  92.510  40.780  1.00  0.00           H 
ATOM   2096  CG  ARG A 584      75.650  90.490  40.820  1.00  0.00           C 
ATOM   2097  HG1 ARG A 584      75.940  90.590  39.750  1.00  0.00           H 
ATOM   2098  HG2 ARG A 584      76.050  89.510  41.150  1.00  0.00           H 
ATOM   2099  CD  ARG A 584      74.120  90.580  41.010  1.00  0.00           C 
ATOM   2100  HD1 ARG A 584      73.680  91.510  40.590  1.00  0.00           H 
ATOM   2101  HD2 ARG A 584      73.550  89.790  40.480  1.00  0.00           H 
ATOM   2102  NE  ARG A 584      73.830  90.440  42.500  1.00  0.00           N 
ATOM   2103  HE  ARG A 584      74.460  89.900  43.050  1.00  0.00           H 
ATOM   2104  CZ  ARG A 584      72.630  90.580  43.020  1.00  0.00           C 
ATOM   2105  NH1 ARG A 584      71.610  90.890  42.210  1.00  0.00           N 
ATOM   2106 1HH1 ARG A 584      71.610  90.680  41.230  1.00  0.00           H 
ATOM   2107 2HH1 ARG A 584      70.680  90.800  42.570  1.00  0.00           H 
ATOM   2108  NH2 ARG A 584      72.380  90.430  44.260  1.00  0.00           N 
ATOM   2109 1HH2 ARG A 584      73.090  90.760  44.880  1.00  0.00           H 
ATOM   2110 2HH2 ARG A 584      71.490  90.740  44.580  1.00  0.00           H 
ATOM   2111  C   ARG A 584      78.530  92.930  41.190  1.00  0.00           C 
ATOM   2112  O   ARG A 584      78.630  93.620  40.140  1.00  0.00           O 
ATOM   2113  N   VAL A 585      78.770  93.500  42.380  1.00  0.00           N 
ATOM   2114  HN  VAL A 585      78.580  92.910  43.160  1.00  0.00           H 
ATOM   2115  CA  VAL A 585      79.550  94.780  42.700  1.00  0.00           C 
ATOM   2116  HA  VAL A 585      79.190  95.470  41.950  1.00  0.00           H 
ATOM   2117  CB  VAL A 585      79.350  95.320  44.130  1.00  0.00           C 
ATOM   2118  HB  VAL A 585      79.700  94.530  44.830  1.00  0.00           H 
ATOM   2119  CG1 VAL A 585      80.110  96.650  44.390  1.00  0.00           C 
ATOM   2120 1HG1 VAL A 585      79.730  97.240  45.250  1.00  0.00           H 
ATOM   2121 2HG1 VAL A 585      81.150  96.400  44.700  1.00  0.00           H 
ATOM   2122 3HG1 VAL A 585      80.160  97.330  43.510  1.00  0.00           H 
ATOM   2123  CG2 VAL A 585      77.890  95.570  44.470  1.00  0.00           C 
ATOM   2124 1HG2 VAL A 585      77.440  96.400  43.890  1.00  0.00           H 
ATOM   2125 2HG2 VAL A 585      77.310  94.620  44.450  1.00  0.00           H 
ATOM   2126 3HG2 VAL A 585      77.860  95.890  45.530  1.00  0.00           H 
ATOM   2127  C   VAL A 585      81.010  94.710  42.450  1.00  0.00           C 
ATOM   2128  O   VAL A 585      81.640  95.570  41.910  1.00  0.00           O 
ATOM   2129  N   ALA A 586      81.610  93.520  42.630  1.00  0.00           N 
ATOM   2130  HN  ALA A 586      81.150  92.750  43.060  1.00  0.00           H 
ATOM   2131  CA  ALA A 586      82.990  93.270  42.310  1.00  0.00           C 
ATOM   2132  HA  ALA A 586      83.580  94.030  42.790  1.00  0.00           H 
ATOM   2133  CB  ALA A 586      83.500  91.980  42.900  1.00  0.00           C 
ATOM   2134  HB1 ALA A 586      84.580  91.790  42.710  1.00  0.00           H 
ATOM   2135  HB2 ALA A 586      83.380  91.900  44.000  1.00  0.00           H 
ATOM   2136  HB3 ALA A 586      82.890  91.200  42.400  1.00  0.00           H 
ATOM   2137  C   ALA A 586      83.290  93.260  40.750  1.00  0.00           C 
ATOM   2138  O   ALA A 586      84.140  93.960  40.240  1.00  0.00           O 
ATOM   2139  N   HSD A 587      82.350  92.680  40.010  1.00  0.00           N 
ATOM   2140  HN  HSD A 587      81.700  92.090  40.490  1.00  0.00           H 
ATOM   2141  CA  HSD A 587      82.180  92.790  38.520  1.00  0.00           C 
ATOM   2142  HA  HSD A 587      83.040  92.220  38.210  1.00  0.00           H 
ATOM   2143  CB  HSD A 587      81.100  91.880  38.020  1.00  0.00           C 
ATOM   2144  HB1 HSD A 587      81.130  90.870  38.480  1.00  0.00           H 
ATOM   2145  HB2 HSD A 587      80.070  92.210  38.290  1.00  0.00           H 
ATOM   2146  ND1 HSD A 587      81.930  90.790  35.800  1.00  0.00           N 
ATOM   2147  HD1 HSD A 587      82.560  90.140  36.230  1.00  0.00           H 
ATOM   2148  CG  HSD A 587      81.140  91.730  36.470  1.00  0.00           C 
ATOM   2149  CE1 HSD A 587      81.530  90.770  34.510  1.00  0.00           C 
ATOM   2150  HE1 HSD A 587      82.080  90.240  33.730  1.00  0.00           H 
ATOM   2151  NE2 HSD A 587      80.590  91.600  34.190  1.00  0.00           N 
ATOM   2152  CD2 HSD A 587      80.370  92.230  35.430  1.00  0.00           C 
ATOM   2153  HD2 HSD A 587      79.590  92.950  35.640  1.00  0.00           H 
ATOM   2154  C   HSD A 587      82.090  94.150  37.750  1.00  0.00           C 
ATOM   2155  O   HSD A 587      82.690  94.250  36.650  1.00  0.00           O 
ATOM   2156  N   GLU A 588      81.530  95.090  38.350  1.00  0.00           N 
ATOM   2157  HN  GLU A 588      81.230  94.920  39.290  1.00  0.00           H 
ATOM   2158  CA  GLU A 588      81.400  96.420  37.800  1.00  0.00           C 
ATOM   2159  HA  GLU A 588      81.890  96.600  36.850  1.00  0.00           H 
ATOM   2160  CB  GLU A 588      79.900  96.730  37.500  1.00  0.00           C 
ATOM   2161  HB1 GLU A 588      79.900  97.680  36.920  1.00  0.00           H 
ATOM   2162  HB2 GLU A 588      79.500  95.870  36.920  1.00  0.00           H 
ATOM   2163  CG  GLU A 588      78.830  96.830  38.640  1.00  0.00           C 
ATOM   2164  HG1 GLU A 588      78.880  95.930  39.300  1.00  0.00           H 
ATOM   2165  HG2 GLU A 588      79.050  97.650  39.350  1.00  0.00           H 
ATOM   2166  CD  GLU A 588      77.400  97.060  38.130  1.00  0.00           C 
ATOM   2167  OE1 GLU A 588      77.120  96.810  36.900  1.00  0.00           O 
ATOM   2168  OE2 GLU A 588      76.530  97.320  39.020  1.00  0.00           O 
ATOM   2169  C   GLU A 588      82.040  97.530  38.590  1.00  0.00           C 
ATOM   2170  O   GLU A 588      81.640  98.710  38.610  1.00  0.00           O 
ATOM   2171  N   ARG A 589      83.130  97.090  39.350  1.00  0.00           N 
ATOM   2172  HN  ARG A 589      83.250  96.110  39.250  1.00  0.00           H 
ATOM   2173  CA  ARG A 589      83.830  97.890  40.400  1.00  0.00           C 
ATOM   2174  HA  ARG A 589      83.060  98.070  41.140  1.00  0.00           H 
ATOM   2175  CB  ARG A 589      85.060  97.000  40.840  1.00  0.00           C 
ATOM   2176  HB1 ARG A 589      84.550  96.130  41.290  1.00  0.00           H 
ATOM   2177  HB2 ARG A 589      85.700  96.630  40.010  1.00  0.00           H 
ATOM   2178  CG  ARG A 589      85.950  97.450  41.980  1.00  0.00           C 
ATOM   2179  HG1 ARG A 589      86.220  98.510  41.760  1.00  0.00           H 
ATOM   2180  HG2 ARG A 589      85.510  97.380  43.000  1.00  0.00           H 
ATOM   2181  CD  ARG A 589      87.270  96.560  42.100  1.00  0.00           C 
ATOM   2182  HD1 ARG A 589      87.810  96.760  43.050  1.00  0.00           H 
ATOM   2183  HD2 ARG A 589      86.820  95.540  42.120  1.00  0.00           H 
ATOM   2184  NE  ARG A 589      88.140  96.820  40.940  1.00  0.00           N 
ATOM   2185  HE  ARG A 589      88.020  96.270  40.110  1.00  0.00           H 
ATOM   2186  CZ  ARG A 589      88.950  97.830  40.740  1.00  0.00           C 
ATOM   2187  NH1 ARG A 589      89.600  97.790  39.620  1.00  0.00           N 
ATOM   2188 1HH1 ARG A 589      89.520  96.860  39.250  1.00  0.00           H 
ATOM   2189 2HH1 ARG A 589      90.210  98.530  39.330  1.00  0.00           H 
ATOM   2190  NH2 ARG A 589      89.030  98.860  41.550  1.00  0.00           N 
ATOM   2191 1HH2 ARG A 589      88.390  98.880  42.320  1.00  0.00           H 
ATOM   2192 2HH2 ARG A 589      89.210  99.760  41.150  1.00  0.00           H 
ATOM   2193  C   ARG A 589      84.320  99.300  39.990  1.00  0.00           C 
ATOM   2194  O   ARG A 589      84.200 100.310  40.710  1.00  0.00           O 
ATOM   2195  N   MET B 454     111.230  87.280  72.550  1.00  0.00           N 
ATOM   2196  HN  MET B 454     111.460  87.580  73.470  1.00  0.00           H 
ATOM   2197  CA  MET B 454     110.950  85.850  72.370  1.00  0.00           C 
ATOM   2198  HA  MET B 454     111.730  85.420  71.760  1.00  0.00           H 
ATOM   2199  CB  MET B 454     110.930  85.060  73.670  1.00  0.00           C 
ATOM   2200  HB1 MET B 454     110.370  85.640  74.440  1.00  0.00           H 
ATOM   2201  HB2 MET B 454     110.440  84.060  73.600  1.00  0.00           H 
ATOM   2202  CG  MET B 454     112.330  84.850  74.230  1.00  0.00           C 
ATOM   2203  HG1 MET B 454     112.860  84.100  73.610  1.00  0.00           H 
ATOM   2204  HG2 MET B 454     112.900  85.800  74.340  1.00  0.00           H 
ATOM   2205  SD  MET B 454     112.210  83.840  75.790  1.00  0.00           S 
ATOM   2206  CE  MET B 454     114.040  83.680  75.960  1.00  0.00           C 
ATOM   2207  HE1 MET B 454     114.160  83.020  76.850  1.00  0.00           H 
ATOM   2208  HE2 MET B 454     114.470  83.370  74.990  1.00  0.00           H 
ATOM   2209  HE3 MET B 454     114.520  84.670  76.130  1.00  0.00           H 
ATOM   2210  C   MET B 454     109.620  85.490  71.700  1.00  0.00           C 
ATOM   2211  O   MET B 454     109.680  84.660  70.830  1.00  0.00           O 
ATOM   2212  N   SER B 455     108.490  86.180  72.050  1.00  0.00           N 
ATOM   2213  HN  SER B 455     108.540  86.950  72.680  1.00  0.00           H 
ATOM   2214  CA  SER B 455     107.160  85.910  71.460  1.00  0.00           C 
ATOM   2215  HA  SER B 455     106.950  84.850  71.500  1.00  0.00           H 
ATOM   2216  CB  SER B 455     105.970  86.420  72.220  1.00  0.00           C 
ATOM   2217  HB1 SER B 455     105.920  87.520  72.320  1.00  0.00           H 
ATOM   2218  HB2 SER B 455     105.070  86.010  71.710  1.00  0.00           H 
ATOM   2219  OG  SER B 455     105.870  85.930  73.530  1.00  0.00           O 
ATOM   2220  HG1 SER B 455     106.530  86.440  74.010  1.00  0.00           H 
ATOM   2221  C   SER B 455     106.990  86.240  69.940  1.00  0.00           C 
ATOM   2222  O   SER B 455     106.460  85.520  69.080  1.00  0.00           O 
ATOM   2223  N   PHE B 456     107.540  87.410  69.640  1.00  0.00           N 
ATOM   2224  HN  PHE B 456     107.970  88.110  70.210  1.00  0.00           H 
ATOM   2225  CA  PHE B 456     107.760  87.770  68.290  1.00  0.00           C 
ATOM   2226  HA  PHE B 456     106.780  87.750  67.850  1.00  0.00           H 
ATOM   2227  CB  PHE B 456     108.360  89.140  68.130  1.00  0.00           C 
ATOM   2228  HB1 PHE B 456     109.110  89.300  68.930  1.00  0.00           H 
ATOM   2229  HB2 PHE B 456     108.830  89.350  67.140  1.00  0.00           H 
ATOM   2230  CG  PHE B 456     107.330  90.240  68.210  1.00  0.00           C 
ATOM   2231  CD1 PHE B 456     106.230  90.240  67.310  1.00  0.00           C 
ATOM   2232  HD1 PHE B 456     106.160  89.460  66.570  1.00  0.00           H 
ATOM   2233  CE1 PHE B 456     105.400  91.410  67.120  1.00  0.00           C 
ATOM   2234  HE1 PHE B 456     104.660  91.410  66.330  1.00  0.00           H 
ATOM   2235  CZ  PHE B 456     105.490  92.440  68.040  1.00  0.00           C 
ATOM   2236  HZ  PHE B 456     104.790  93.260  67.930  1.00  0.00           H 
ATOM   2237  CD2 PHE B 456     107.450  91.360  69.080  1.00  0.00           C 
ATOM   2238  HD2 PHE B 456     108.270  91.490  69.770  1.00  0.00           H 
ATOM   2239  CE2 PHE B 456     106.550  92.390  69.040  1.00  0.00           C 
ATOM   2240  HE2 PHE B 456     106.830  93.310  69.530  1.00  0.00           H 
ATOM   2241  C   PHE B 456     108.700  86.780  67.510  1.00  0.00           C 
ATOM   2242  O   PHE B 456     108.410  86.370  66.380  1.00  0.00           O 
ATOM   2243  N   ALA B 457     109.820  86.390  68.130  1.00  0.00           N 
ATOM   2244  HN  ALA B 457     110.060  86.770  69.020  1.00  0.00           H 
ATOM   2245  CA  ALA B 457     110.660  85.430  67.440  1.00  0.00           C 
ATOM   2246  HA  ALA B 457     110.950  85.790  66.470  1.00  0.00           H 
ATOM   2247  CB  ALA B 457     111.890  85.240  68.280  1.00  0.00           C 
ATOM   2248  HB1 ALA B 457     112.380  84.490  67.630  1.00  0.00           H 
ATOM   2249  HB2 ALA B 457     112.470  86.180  68.410  1.00  0.00           H 
ATOM   2250  HB3 ALA B 457     111.730  84.740  69.260  1.00  0.00           H 
ATOM   2251  C   ALA B 457     109.950  84.040  67.340  1.00  0.00           C 
ATOM   2252  O   ALA B 457     109.980  83.370  66.270  1.00  0.00           O 
ATOM   2253  N   LEU B 458     109.120  83.550  68.350  1.00  0.00           N 
ATOM   2254  HN  LEU B 458     109.190  84.010  69.230  1.00  0.00           H 
ATOM   2255  CA  LEU B 458     108.340  82.260  68.270  1.00  0.00           C 
ATOM   2256  HA  LEU B 458     109.120  81.510  68.190  1.00  0.00           H 
ATOM   2257  CB  LEU B 458     107.500  81.960  69.620  1.00  0.00           C 
ATOM   2258  HB1 LEU B 458     107.120  82.880  70.120  1.00  0.00           H 
ATOM   2259  HB2 LEU B 458     106.570  81.410  69.370  1.00  0.00           H 
ATOM   2260  CG  LEU B 458     108.220  81.000  70.640  1.00  0.00           C 
ATOM   2261  HG  LEU B 458     107.490  80.650  71.400  1.00  0.00           H 
ATOM   2262  CD1 LEU B 458     109.040  79.830  70.090  1.00  0.00           C 
ATOM   2263 1HD1 LEU B 458     109.500  79.240  70.910  1.00  0.00           H 
ATOM   2264 2HD1 LEU B 458     108.510  79.100  69.430  1.00  0.00           H 
ATOM   2265 3HD1 LEU B 458     109.900  80.310  69.580  1.00  0.00           H 
ATOM   2266  CD2 LEU B 458     109.240  81.800  71.560  1.00  0.00           C 
ATOM   2267 1HD2 LEU B 458     110.040  82.260  70.940  1.00  0.00           H 
ATOM   2268 2HD2 LEU B 458     108.690  82.610  72.090  1.00  0.00           H 
ATOM   2269 3HD2 LEU B 458     109.590  81.080  72.320  1.00  0.00           H 
ATOM   2270  C   LEU B 458     107.390  82.180  67.040  1.00  0.00           C 
ATOM   2271  O   LEU B 458     107.390  81.260  66.190  1.00  0.00           O 
ATOM   2272  N   VAL B 459     106.530  83.210  66.850  1.00  0.00           N 
ATOM   2273  HN  VAL B 459     106.510  84.000  67.450  1.00  0.00           H 
ATOM   2274  CA  VAL B 459     105.670  83.280  65.650  1.00  0.00           C 
ATOM   2275  HA  VAL B 459     105.220  82.310  65.490  1.00  0.00           H 
ATOM   2276  CB  VAL B 459     104.520  84.310  65.810  1.00  0.00           C 
ATOM   2277  HB  VAL B 459     103.950  84.420  64.870  1.00  0.00           H 
ATOM   2278  CG1 VAL B 459     103.590  83.800  66.990  1.00  0.00           C 
ATOM   2279 1HG1 VAL B 459     102.630  84.370  66.970  1.00  0.00           H 
ATOM   2280 2HG1 VAL B 459     103.360  82.730  66.790  1.00  0.00           H 
ATOM   2281 3HG1 VAL B 459     104.040  83.900  68.000  1.00  0.00           H 
ATOM   2282  CG2 VAL B 459     105.110  85.630  66.160  1.00  0.00           C 
ATOM   2283 1HG2 VAL B 459     104.290  86.280  66.550  1.00  0.00           H 
ATOM   2284 2HG2 VAL B 459     105.920  85.620  66.920  1.00  0.00           H 
ATOM   2285 3HG2 VAL B 459     105.520  86.140  65.260  1.00  0.00           H 
ATOM   2286  C   VAL B 459     106.480  83.510  64.350  1.00  0.00           C 
ATOM   2287  O   VAL B 459     106.290  82.780  63.340  1.00  0.00           O 
ATOM   2288  N   LEU B 460     107.520  84.360  64.300  1.00  0.00           N 
ATOM   2289  HN  LEU B 460     107.790  85.010  65.010  1.00  0.00           H 
ATOM   2290  CA  LEU B 460     108.360  84.520  63.110  1.00  0.00           C 
ATOM   2291  HA  LEU B 460     107.650  84.760  62.340  1.00  0.00           H 
ATOM   2292  CB  LEU B 460     109.270  85.750  63.360  1.00  0.00           C 
ATOM   2293  HB1 LEU B 460     109.810  85.740  64.330  1.00  0.00           H 
ATOM   2294  HB2 LEU B 460     109.950  85.850  62.490  1.00  0.00           H 
ATOM   2295  CG  LEU B 460     108.410  87.060  63.250  1.00  0.00           C 
ATOM   2296  HG  LEU B 460     107.510  86.950  63.900  1.00  0.00           H 
ATOM   2297  CD1 LEU B 460     109.270  88.120  63.860  1.00  0.00           C 
ATOM   2298 1HD1 LEU B 460     108.820  89.120  63.660  1.00  0.00           H 
ATOM   2299 2HD1 LEU B 460     109.240  88.130  64.970  1.00  0.00           H 
ATOM   2300 3HD1 LEU B 460     110.310  88.100  63.470  1.00  0.00           H 
ATOM   2301  CD2 LEU B 460     107.950  87.440  61.800  1.00  0.00           C 
ATOM   2302 1HD2 LEU B 460     108.790  87.820  61.190  1.00  0.00           H 
ATOM   2303 2HD2 LEU B 460     107.430  86.570  61.340  1.00  0.00           H 
ATOM   2304 3HD2 LEU B 460     107.180  88.240  61.860  1.00  0.00           H 
ATOM   2305  C   LEU B 460     109.200  83.350  62.700  1.00  0.00           C 
ATOM   2306  O   LEU B 460     109.050  82.920  61.550  1.00  0.00           O 
ATOM   2307  N   GLY B 461     109.840  82.620  63.660  1.00  0.00           N 
ATOM   2308  HN  GLY B 461     109.640  82.800  64.620  1.00  0.00           H 
ATOM   2309  CA  GLY B 461     110.740  81.530  63.240  1.00  0.00           C 
ATOM   2310  HA1 GLY B 461     111.320  81.810  62.370  1.00  0.00           H 
ATOM   2311  HA2 GLY B 461     111.420  81.280  64.040  1.00  0.00           H 
ATOM   2312  C   GLY B 461     110.040  80.360  62.730  1.00  0.00           C 
ATOM   2313  O   GLY B 461     110.460  79.750  61.740  1.00  0.00           O 
ATOM   2314  N   TRP B 462     108.920  80.030  63.380  1.00  0.00           N 
ATOM   2315  HN  TRP B 462     108.570  80.560  64.150  1.00  0.00           H 
ATOM   2316  CA  TRP B 462     108.040  78.990  62.880  1.00  0.00           C 
ATOM   2317  HA  TRP B 462     108.740  78.220  62.600  1.00  0.00           H 
ATOM   2318  CB  TRP B 462     106.980  78.670  63.970  1.00  0.00           C 
ATOM   2319  HB1 TRP B 462     106.420  79.550  64.350  1.00  0.00           H 
ATOM   2320  HB2 TRP B 462     106.140  78.080  63.560  1.00  0.00           H 
ATOM   2321  CG  TRP B 462     107.510  77.720  65.010  1.00  0.00           C 
ATOM   2322  CD1 TRP B 462     107.880  78.060  66.270  1.00  0.00           C 
ATOM   2323  HD1 TRP B 462     107.900  79.060  66.670  1.00  0.00           H 
ATOM   2324  NE1 TRP B 462     108.300  76.870  66.880  1.00  0.00           N 
ATOM   2325  HE1 TRP B 462     108.670  76.740  67.770  1.00  0.00           H 
ATOM   2326  CE2 TRP B 462     108.180  75.800  66.030  1.00  0.00           C 
ATOM   2327  CD2 TRP B 462     107.720  76.280  64.830  1.00  0.00           C 
ATOM   2328  CE3 TRP B 462     107.770  75.450  63.670  1.00  0.00           C 
ATOM   2329  HE3 TRP B 462     107.420  75.800  62.710  1.00  0.00           H 
ATOM   2330  CZ3 TRP B 462     108.080  74.070  63.850  1.00  0.00           C 
ATOM   2331  HZ3 TRP B 462     108.200  73.470  62.960  1.00  0.00           H 
ATOM   2332  CZ2 TRP B 462     108.450  74.440  66.180  1.00  0.00           C 
ATOM   2333  HZ2 TRP B 462     108.730  74.080  67.160  1.00  0.00           H 
ATOM   2334  CH2 TRP B 462     108.390  73.550  65.080  1.00  0.00           C 
ATOM   2335  HH2 TRP B 462     108.530  72.480  65.050  1.00  0.00           H 
ATOM   2336  C   TRP B 462     107.270  79.360  61.600  1.00  0.00           C 
ATOM   2337  O   TRP B 462     107.150  78.560  60.680  1.00  0.00           O 
ATOM   2338  N   CYS B 463     106.740  80.620  61.480  1.00  0.00           N 
ATOM   2339  HN  CYS B 463     106.730  81.260  62.250  1.00  0.00           H 
ATOM   2340  CA  CYS B 463     106.140  81.010  60.240  1.00  0.00           C 
ATOM   2341  HA  CYS B 463     105.440  80.240  59.970  1.00  0.00           H 
ATOM   2342  CB  CYS B 463     105.450  82.390  60.470  1.00  0.00           C 
ATOM   2343  HB1 CYS B 463     106.220  83.080  60.880  1.00  0.00           H 
ATOM   2344  HB2 CYS B 463     105.120  82.790  59.490  1.00  0.00           H 
ATOM   2345  SG  CYS B 463     104.000  82.160  61.490  1.00  0.00           S 
ATOM   2346  HG1 CYS B 463     104.690  82.260  62.620  1.00  0.00           H 
ATOM   2347  C   CYS B 463     107.120  81.190  59.040  1.00  0.00           C 
ATOM   2348  O   CYS B 463     106.700  81.180  57.870  1.00  0.00           O 
ATOM   2349  N   ASN B 464     108.380  81.290  59.250  1.00  0.00           N 
ATOM   2350  HN  ASN B 464     108.670  81.490  60.180  1.00  0.00           H 
ATOM   2351  CA  ASN B 464     109.440  81.280  58.250  1.00  0.00           C 
ATOM   2352  HA  ASN B 464     109.060  81.770  57.360  1.00  0.00           H 
ATOM   2353  CB  ASN B 464     110.820  81.800  58.780  1.00  0.00           C 
ATOM   2354  HB1 ASN B 464     110.880  81.510  59.850  1.00  0.00           H 
ATOM   2355  HB2 ASN B 464     111.640  81.260  58.260  1.00  0.00           H 
ATOM   2356  CG  ASN B 464     110.960  83.300  58.590  1.00  0.00           C 
ATOM   2357  OD1 ASN B 464     110.450  83.840  57.620  1.00  0.00           O 
ATOM   2358  ND2 ASN B 464     111.540  84.030  59.620  1.00  0.00           N 
ATOM   2359 1HD2 ASN B 464     111.780  83.690  60.530  1.00  0.00           H 
ATOM   2360 2HD2 ASN B 464     111.690  85.020  59.550  1.00  0.00           H 
ATOM   2361  C   ASN B 464     109.660  79.840  57.640  1.00  0.00           C 
ATOM   2362  O   ASN B 464     110.350  79.750  56.630  1.00  0.00           O 
ATOM   2363  N   VAL B 465     109.240  78.780  58.370  1.00  0.00           N 
ATOM   2364  HN  VAL B 465     108.880  78.890  59.290  1.00  0.00           H 
ATOM   2365  CA  VAL B 465     109.220  77.430  57.820  1.00  0.00           C 
ATOM   2366  HA  VAL B 465     110.240  77.110  57.680  1.00  0.00           H 
ATOM   2367  CB  VAL B 465     108.750  76.480  58.910  1.00  0.00           C 
ATOM   2368  HB  VAL B 465     107.710  76.730  59.200  1.00  0.00           H 
ATOM   2369  CG1 VAL B 465     108.690  75.100  58.370  1.00  0.00           C 
ATOM   2370 1HG1 VAL B 465     108.120  74.410  59.040  1.00  0.00           H 
ATOM   2371 2HG1 VAL B 465     108.000  74.940  57.510  1.00  0.00           H 
ATOM   2372 3HG1 VAL B 465     109.730  74.740  58.240  1.00  0.00           H 
ATOM   2373  CG2 VAL B 465     109.650  76.580  60.150  1.00  0.00           C 
ATOM   2374 1HG2 VAL B 465     109.200  75.920  60.920  1.00  0.00           H 
ATOM   2375 2HG2 VAL B 465     110.660  76.190  59.890  1.00  0.00           H 
ATOM   2376 3HG2 VAL B 465     109.740  77.640  60.460  1.00  0.00           H 
ATOM   2377  C   VAL B 465     108.300  77.380  56.570  1.00  0.00           C 
ATOM   2378  O   VAL B 465     108.750  76.770  55.610  1.00  0.00           O 
ATOM   2379  N   MET B 466     107.130  78.100  56.590  1.00  0.00           N 
ATOM   2380  HN  MET B 466     106.970  78.730  57.340  1.00  0.00           H 
ATOM   2381  CA  MET B 466     106.360  78.370  55.340  1.00  0.00           C 
ATOM   2382  HA  MET B 466     106.050  77.390  55.000  1.00  0.00           H 
ATOM   2383  CB  MET B 466     105.120  79.290  55.690  1.00  0.00           C 
ATOM   2384  HB1 MET B 466     105.540  80.250  56.070  1.00  0.00           H 
ATOM   2385  HB2 MET B 466     104.470  79.660  54.870  1.00  0.00           H 
ATOM   2386  CG  MET B 466     104.170  78.640  56.720  1.00  0.00           C 
ATOM   2387  HG1 MET B 466     103.960  77.590  56.440  1.00  0.00           H 
ATOM   2388  HG2 MET B 466     104.570  78.460  57.740  1.00  0.00           H 
ATOM   2389  SD  MET B 466     102.550  79.430  56.890  1.00  0.00           S 
ATOM   2390  CE  MET B 466     103.240  81.030  57.630  1.00  0.00           C 
ATOM   2391  HE1 MET B 466     104.190  81.430  57.220  1.00  0.00           H 
ATOM   2392  HE2 MET B 466     102.480  81.810  57.430  1.00  0.00           H 
ATOM   2393  HE3 MET B 466     103.420  80.890  58.720  1.00  0.00           H 
ATOM   2394  C   MET B 466     107.110  78.930  54.130  1.00  0.00           C 
ATOM   2395  O   MET B 466     106.540  78.980  53.010  1.00  0.00           O 
ATOM   2396  N   TYR B 467     108.320  79.390  54.250  1.00  0.00           N 
ATOM   2397  HN  TYR B 467     108.940  79.330  55.020  1.00  0.00           H 
ATOM   2398  CA  TYR B 467     109.150  79.730  53.130  1.00  0.00           C 
ATOM   2399  HA  TYR B 467     108.600  80.440  52.540  1.00  0.00           H 
ATOM   2400  CB  TYR B 467     110.460  80.530  53.500  1.00  0.00           C 
ATOM   2401  HB1 TYR B 467     110.160  81.530  53.880  1.00  0.00           H 
ATOM   2402  HB2 TYR B 467     111.090  80.000  54.240  1.00  0.00           H 
ATOM   2403  CG  TYR B 467     111.440  80.720  52.380  1.00  0.00           C 
ATOM   2404  CD1 TYR B 467     111.100  81.560  51.300  1.00  0.00           C 
ATOM   2405  HD1 TYR B 467     110.160  82.090  51.320  1.00  0.00           H 
ATOM   2406  CE1 TYR B 467     112.070  81.840  50.310  1.00  0.00           C 
ATOM   2407  HE1 TYR B 467     111.830  82.500  49.490  1.00  0.00           H 
ATOM   2408  CZ  TYR B 467     113.320  81.240  50.420  1.00  0.00           C 
ATOM   2409  OH  TYR B 467     114.230  81.610  49.340  1.00  0.00           O 
ATOM   2410  HH  TYR B 467     115.130  81.710  49.650  1.00  0.00           H 
ATOM   2411  CD2 TYR B 467     112.710  80.060  52.440  1.00  0.00           C 
ATOM   2412  HD2 TYR B 467     113.050  79.510  53.300  1.00  0.00           H 
ATOM   2413  CE2 TYR B 467     113.690  80.360  51.420  1.00  0.00           C 
ATOM   2414  HE2 TYR B 467     114.700  80.000  51.510  1.00  0.00           H 
ATOM   2415  C   TYR B 467     109.420  78.580  52.290  1.00  0.00           C 
ATOM   2416  O   TYR B 467     109.520  78.670  51.060  1.00  0.00           O 
ATOM   2417  N   PHE B 468     109.580  77.360  52.880  1.00  0.00           N 
ATOM   2418  HN  PHE B 468     109.560  77.280  53.870  1.00  0.00           H 
ATOM   2419  CA  PHE B 468     109.950  76.140  52.160  1.00  0.00           C 
ATOM   2420  HA  PHE B 468     110.480  76.390  51.260  1.00  0.00           H 
ATOM   2421  CB  PHE B 468     110.920  75.370  53.170  1.00  0.00           C 
ATOM   2422  HB1 PHE B 468     110.360  75.050  54.080  1.00  0.00           H 
ATOM   2423  HB2 PHE B 468     111.260  74.410  52.740  1.00  0.00           H 
ATOM   2424  CG  PHE B 468     112.140  76.240  53.530  1.00  0.00           C 
ATOM   2425  CD1 PHE B 468     113.280  75.960  52.830  1.00  0.00           C 
ATOM   2426  HD1 PHE B 468     113.270  75.190  52.080  1.00  0.00           H 
ATOM   2427  CE1 PHE B 468     114.500  76.470  53.270  1.00  0.00           C 
ATOM   2428  HE1 PHE B 468     115.370  76.150  52.720  1.00  0.00           H 
ATOM   2429  CZ  PHE B 468     114.530  77.340  54.370  1.00  0.00           C 
ATOM   2430  HZ  PHE B 468     115.490  77.720  54.690  1.00  0.00           H 
ATOM   2431  CD2 PHE B 468     112.190  77.040  54.710  1.00  0.00           C 
ATOM   2432  HD2 PHE B 468     111.300  77.300  55.270  1.00  0.00           H 
ATOM   2433  CE2 PHE B 468     113.380  77.670  55.090  1.00  0.00           C 
ATOM   2434  HE2 PHE B 468     113.360  78.240  56.000  1.00  0.00           H 
ATOM   2435  C   PHE B 468     108.750  75.350  51.780  1.00  0.00           C 
ATOM   2436  O   PHE B 468     108.900  74.200  51.390  1.00  0.00           O 
ATOM   2437  N   ALA B 469     107.580  75.930  51.680  1.00  0.00           N 
ATOM   2438  HN  ALA B 469     107.450  76.860  52.000  1.00  0.00           H 
ATOM   2439  CA  ALA B 469     106.310  75.360  51.220  1.00  0.00           C 
ATOM   2440  HA  ALA B 469     106.250  74.400  51.720  1.00  0.00           H 
ATOM   2441  CB  ALA B 469     105.080  76.160  51.720  1.00  0.00           C 
ATOM   2442  HB1 ALA B 469     104.190  75.740  51.200  1.00  0.00           H 
ATOM   2443  HB2 ALA B 469     104.950  76.050  52.820  1.00  0.00           H 
ATOM   2444  HB3 ALA B 469     105.200  77.190  51.320  1.00  0.00           H 
ATOM   2445  C   ALA B 469     106.400  75.230  49.690  1.00  0.00           C 
ATOM   2446  O   ALA B 469     105.820  74.340  49.100  1.00  0.00           O 
ATOM   2447  N   ARG B 470     107.270  76.140  49.100  1.00  0.00           N 
ATOM   2448  HN  ARG B 470     107.560  76.900  49.670  1.00  0.00           H 
ATOM   2449  CA  ARG B 470     107.490  76.270  47.690  1.00  0.00           C 
ATOM   2450  HA  ARG B 470     106.510  76.240  47.250  1.00  0.00           H 
ATOM   2451  CB  ARG B 470     108.110  77.640  47.400  1.00  0.00           C 
ATOM   2452  HB1 ARG B 470     108.000  77.670  46.290  1.00  0.00           H 
ATOM   2453  HB2 ARG B 470     107.520  78.460  47.860  1.00  0.00           H 
ATOM   2454  CG  ARG B 470     109.650  77.750  47.690  1.00  0.00           C 
ATOM   2455  HG1 ARG B 470     109.720  77.470  48.760  1.00  0.00           H 
ATOM   2456  HG2 ARG B 470     110.240  77.030  47.070  1.00  0.00           H 
ATOM   2457  CD  ARG B 470     110.320  79.090  47.540  1.00  0.00           C 
ATOM   2458  HD1 ARG B 470     111.410  79.000  47.740  1.00  0.00           H 
ATOM   2459  HD2 ARG B 470     110.160  79.400  46.490  1.00  0.00           H 
ATOM   2460  NE  ARG B 470     109.810  79.960  48.560  1.00  0.00           N 
ATOM   2461  HE  ARG B 470     109.600  79.480  49.410  1.00  0.00           H 
ATOM   2462  CZ  ARG B 470     109.270  81.070  48.330  1.00  0.00           C 
ATOM   2463  NH1 ARG B 470     108.420  81.690  49.170  1.00  0.00           N 
ATOM   2464 1HH1 ARG B 470     108.010  81.140  49.900  1.00  0.00           H 
ATOM   2465 2HH1 ARG B 470     107.880  82.470  48.860  1.00  0.00           H 
ATOM   2466  NH2 ARG B 470     109.600  81.900  47.360  1.00  0.00           N 
ATOM   2467 1HH2 ARG B 470     110.250  81.560  46.690  1.00  0.00           H 
ATOM   2468 2HH2 ARG B 470     109.700  82.850  47.650  1.00  0.00           H 
ATOM   2469  C   ARG B 470     108.320  75.150  47.040  1.00  0.00           C 
ATOM   2470  O   ARG B 470     108.530  75.100  45.850  1.00  0.00           O 
ATOM   2471  N   GLY B 471     108.790  74.240  47.920  1.00  0.00           N 
ATOM   2472  HN  GLY B 471     108.570  74.370  48.880  1.00  0.00           H 
ATOM   2473  CA  GLY B 471     109.570  73.100  47.480  1.00  0.00           C 
ATOM   2474  HA1 GLY B 471     110.310  73.390  46.750  1.00  0.00           H 
ATOM   2475  HA2 GLY B 471     109.950  72.760  48.430  1.00  0.00           H 
ATOM   2476  C   GLY B 471     108.680  72.020  46.800  1.00  0.00           C 
ATOM   2477  O   GLY B 471     109.120  71.260  45.960  1.00  0.00           O 
ATOM   2478  N   PHE B 472     107.360  72.070  47.080  1.00  0.00           N 
ATOM   2479  HN  PHE B 472     107.050  72.910  47.520  1.00  0.00           H 
ATOM   2480  CA  PHE B 472     106.370  71.130  46.560  1.00  0.00           C 
ATOM   2481  HA  PHE B 472     106.820  70.560  45.760  1.00  0.00           H 
ATOM   2482  CB  PHE B 472     105.700  70.340  47.700  1.00  0.00           C 
ATOM   2483  HB1 PHE B 472     104.980  71.010  48.220  1.00  0.00           H 
ATOM   2484  HB2 PHE B 472     105.150  69.500  47.230  1.00  0.00           H 
ATOM   2485  CG  PHE B 472     106.740  69.750  48.650  1.00  0.00           C 
ATOM   2486  CD1 PHE B 472     107.400  68.610  48.410  1.00  0.00           C 
ATOM   2487  HD1 PHE B 472     107.270  67.920  47.590  1.00  0.00           H 
ATOM   2488  CE1 PHE B 472     108.470  68.250  49.280  1.00  0.00           C 
ATOM   2489  HE1 PHE B 472     109.130  67.430  49.020  1.00  0.00           H 
ATOM   2490  CZ  PHE B 472     108.790  68.970  50.430  1.00  0.00           C 
ATOM   2491  HZ  PHE B 472     109.570  68.670  51.120  1.00  0.00           H 
ATOM   2492  CD2 PHE B 472     107.030  70.500  49.790  1.00  0.00           C 
ATOM   2493  HD2 PHE B 472     106.520  71.440  49.970  1.00  0.00           H 
ATOM   2494  CE2 PHE B 472     108.130  70.200  50.660  1.00  0.00           C 
ATOM   2495  HE2 PHE B 472     108.310  70.880  51.480  1.00  0.00           H 
ATOM   2496  C   PHE B 472     105.320  71.830  45.720  1.00  0.00           C 
ATOM   2497  O   PHE B 472     104.780  72.850  46.100  1.00  0.00           O 
ATOM   2498  N   GLN B 473     105.020  71.250  44.580  1.00  0.00           N 
ATOM   2499  HN  GLN B 473     105.480  70.380  44.430  1.00  0.00           H 
ATOM   2500  CA  GLN B 473     104.060  71.740  43.570  1.00  0.00           C 
ATOM   2501  HA  GLN B 473     104.450  72.690  43.240  1.00  0.00           H 
ATOM   2502  CB  GLN B 473     104.180  70.820  42.300  1.00  0.00           C 
ATOM   2503  HB1 GLN B 473     105.130  71.060  41.770  1.00  0.00           H 
ATOM   2504  HB2 GLN B 473     104.360  69.780  42.650  1.00  0.00           H 
ATOM   2505  CG  GLN B 473     103.010  70.830  41.230  1.00  0.00           C 
ATOM   2506  HG1 GLN B 473     103.060  69.890  40.640  1.00  0.00           H 
ATOM   2507  HG2 GLN B 473     102.050  70.760  41.780  1.00  0.00           H 
ATOM   2508  CD  GLN B 473     103.060  72.070  40.300  1.00  0.00           C 
ATOM   2509  OE1 GLN B 473     102.310  73.050  40.330  1.00  0.00           O 
ATOM   2510  NE2 GLN B 473     103.940  71.870  39.320  1.00  0.00           N 
ATOM   2511 1HE2 GLN B 473     104.460  71.020  39.290  1.00  0.00           H 
ATOM   2512 2HE2 GLN B 473     104.390  72.610  38.820  1.00  0.00           H 
ATOM   2513  C   GLN B 473     102.690  71.980  44.100  1.00  0.00           C 
ATOM   2514  O   GLN B 473     101.920  72.880  43.780  1.00  0.00           O 
ATOM   2515  N   MET B 474     102.300  71.070  44.960  1.00  0.00           N 
ATOM   2516  HN  MET B 474     102.970  70.400  45.270  1.00  0.00           H 
ATOM   2517  CA  MET B 474     101.080  71.050  45.760  1.00  0.00           C 
ATOM   2518  HA  MET B 474     100.260  71.320  45.110  1.00  0.00           H 
ATOM   2519  CB  MET B 474     100.910  69.620  46.250  1.00  0.00           C 
ATOM   2520  HB1 MET B 474     101.850  69.160  46.620  1.00  0.00           H 
ATOM   2521  HB2 MET B 474     100.180  69.630  47.080  1.00  0.00           H 
ATOM   2522  CG  MET B 474     100.370  68.830  45.030  1.00  0.00           C 
ATOM   2523  HG1 MET B 474     101.020  68.910  44.130  1.00  0.00           H 
ATOM   2524  HG2 MET B 474     100.330  67.750  45.270  1.00  0.00           H 
ATOM   2525  SD  MET B 474      98.670  69.280  44.510  1.00  0.00           S 
ATOM   2526  CE  MET B 474      99.350  69.830  42.920  1.00  0.00           C 
ATOM   2527  HE1 MET B 474      98.630  70.530  42.440  1.00  0.00           H 
ATOM   2528  HE2 MET B 474     100.250  70.470  43.040  1.00  0.00           H 
ATOM   2529  HE3 MET B 474      99.460  69.010  42.180  1.00  0.00           H 
ATOM   2530  C   MET B 474     101.060  72.040  46.860  1.00  0.00           C 
ATOM   2531  O   MET B 474     100.000  72.500  47.290  1.00  0.00           O 
ATOM   2532  N   LEU B 475     102.230  72.520  47.360  1.00  0.00           N 
ATOM   2533  HN  LEU B 475     103.150  72.330  47.010  1.00  0.00           H 
ATOM   2534  CA  LEU B 475     102.240  73.460  48.490  1.00  0.00           C 
ATOM   2535  HA  LEU B 475     101.260  73.560  48.940  1.00  0.00           H 
ATOM   2536  CB  LEU B 475     103.180  73.100  49.590  1.00  0.00           C 
ATOM   2537  HB1 LEU B 475     104.070  72.540  49.250  1.00  0.00           H 
ATOM   2538  HB2 LEU B 475     103.600  73.970  50.150  1.00  0.00           H 
ATOM   2539  CG  LEU B 475     102.560  72.100  50.560  1.00  0.00           C 
ATOM   2540  HG  LEU B 475     101.520  72.470  50.710  1.00  0.00           H 
ATOM   2541  CD1 LEU B 475     102.550  70.660  50.130  1.00  0.00           C 
ATOM   2542 1HD1 LEU B 475     101.890  70.110  50.840  1.00  0.00           H 
ATOM   2543 2HD1 LEU B 475     102.000  70.400  49.200  1.00  0.00           H 
ATOM   2544 3HD1 LEU B 475     103.540  70.160  50.010  1.00  0.00           H 
ATOM   2545  CD2 LEU B 475     103.300  72.160  51.970  1.00  0.00           C 
ATOM   2546 1HD2 LEU B 475     104.340  71.860  51.720  1.00  0.00           H 
ATOM   2547 2HD2 LEU B 475     103.240  73.230  52.250  1.00  0.00           H 
ATOM   2548 3HD2 LEU B 475     102.900  71.460  52.730  1.00  0.00           H 
ATOM   2549  C   LEU B 475     102.400  74.910  48.070  1.00  0.00           C 
ATOM   2550  O   LEU B 475     101.800  75.770  48.700  1.00  0.00           O 
ATOM   2551  N   GLY B 476     103.400  75.090  47.190  1.00  0.00           N 
ATOM   2552  HN  GLY B 476     103.880  74.280  46.860  1.00  0.00           H 
ATOM   2553  CA  GLY B 476     104.000  76.400  47.130  1.00  0.00           C 
ATOM   2554  HA1 GLY B 476     104.500  76.630  48.060  1.00  0.00           H 
ATOM   2555  HA2 GLY B 476     104.670  76.490  46.290  1.00  0.00           H 
ATOM   2556  C   GLY B 476     103.080  77.570  46.940  1.00  0.00           C 
ATOM   2557  O   GLY B 476     103.200  78.560  47.710  1.00  0.00           O 
ATOM   2558  N   PRO B 477     102.130  77.610  46.020  1.00  0.00           N 
ATOM   2559  CD  PRO B 477     102.300  77.000  44.640  1.00  0.00           C 
ATOM   2560  HD1 PRO B 477     101.910  75.960  44.610  1.00  0.00           H 
ATOM   2561  HD2 PRO B 477     103.390  76.940  44.440  1.00  0.00           H 
ATOM   2562  CA  PRO B 477     101.360  78.910  45.850  1.00  0.00           C 
ATOM   2563  HA  PRO B 477     102.140  79.660  45.790  1.00  0.00           H 
ATOM   2564  CB  PRO B 477     100.660  78.790  44.470  1.00  0.00           C 
ATOM   2565  HB1 PRO B 477      99.690  78.270  44.610  1.00  0.00           H 
ATOM   2566  HB2 PRO B 477     100.650  79.810  44.030  1.00  0.00           H 
ATOM   2567  CG  PRO B 477     101.600  77.930  43.620  1.00  0.00           C 
ATOM   2568  HG1 PRO B 477     101.120  77.400  42.770  1.00  0.00           H 
ATOM   2569  HG2 PRO B 477     102.420  78.620  43.330  1.00  0.00           H 
ATOM   2570  C   PRO B 477     100.370  79.180  46.960  1.00  0.00           C 
ATOM   2571  O   PRO B 477      99.740  80.250  46.860  1.00  0.00           O 
ATOM   2572  N   PHE B 478     100.280  78.400  48.030  1.00  0.00           N 
ATOM   2573  HN  PHE B 478     100.720  77.510  47.980  1.00  0.00           H 
ATOM   2574  CA  PHE B 478      99.540  78.740  49.250  1.00  0.00           C 
ATOM   2575  HA  PHE B 478      98.530  78.960  48.930  1.00  0.00           H 
ATOM   2576  CB  PHE B 478      99.530  77.560  50.280  1.00  0.00           C 
ATOM   2577  HB1 PHE B 478     100.560  77.240  50.550  1.00  0.00           H 
ATOM   2578  HB2 PHE B 478      98.910  77.850  51.150  1.00  0.00           H 
ATOM   2579  CG  PHE B 478      98.880  76.240  49.790  1.00  0.00           C 
ATOM   2580  CD1 PHE B 478      97.750  76.350  48.900  1.00  0.00           C 
ATOM   2581  HD1 PHE B 478      97.510  77.260  48.380  1.00  0.00           H 
ATOM   2582  CE1 PHE B 478      97.130  75.220  48.470  1.00  0.00           C 
ATOM   2583  HE1 PHE B 478      96.400  75.360  47.690  1.00  0.00           H 
ATOM   2584  CZ  PHE B 478      97.440  73.990  49.030  1.00  0.00           C 
ATOM   2585  HZ  PHE B 478      96.810  73.120  48.920  1.00  0.00           H 
ATOM   2586  CD2 PHE B 478      99.180  74.990  50.430  1.00  0.00           C 
ATOM   2587  HD2 PHE B 478      99.970  74.870  51.160  1.00  0.00           H 
ATOM   2588  CE2 PHE B 478      98.450  73.890  50.090  1.00  0.00           C 
ATOM   2589  HE2 PHE B 478      98.680  72.920  50.510  1.00  0.00           H 
ATOM   2590  C   PHE B 478     100.040  80.040  49.940  1.00  0.00           C 
ATOM   2591  O   PHE B 478      99.290  80.880  50.450  1.00  0.00           O 
ATOM   2592  N   THR B 479     101.390  80.160  49.780  1.00  0.00           N 
ATOM   2593  HN  THR B 479     101.960  79.460  49.360  1.00  0.00           H 
ATOM   2594  CA  THR B 479     102.030  81.420  50.290  1.00  0.00           C 
ATOM   2595  HA  THR B 479     101.660  81.640  51.280  1.00  0.00           H 
ATOM   2596  CB  THR B 479     103.510  81.270  50.390  1.00  0.00           C 
ATOM   2597  HB  THR B 479     104.030  82.190  50.730  1.00  0.00           H 
ATOM   2598  OG1 THR B 479     104.060  80.730  49.170  1.00  0.00           O 
ATOM   2599  HG1 THR B 479     103.650  79.880  49.020  1.00  0.00           H 
ATOM   2600  CG2 THR B 479     103.890  80.220  51.470  1.00  0.00           C 
ATOM   2601 1HG2 THR B 479     103.490  80.480  52.470  1.00  0.00           H 
ATOM   2602 2HG2 THR B 479     103.580  79.180  51.210  1.00  0.00           H 
ATOM   2603 3HG2 THR B 479     105.000  80.250  51.580  1.00  0.00           H 
ATOM   2604  C   THR B 479     101.610  82.620  49.480  1.00  0.00           C 
ATOM   2605  O   THR B 479     101.600  83.640  50.140  1.00  0.00           O 
ATOM   2606  N   ILE B 480     101.370  82.500  48.210  1.00  0.00           N 
ATOM   2607  HN  ILE B 480     101.380  81.580  47.830  1.00  0.00           H 
ATOM   2608  CA  ILE B 480     101.000  83.550  47.330  1.00  0.00           C 
ATOM   2609  HA  ILE B 480     101.580  84.410  47.610  1.00  0.00           H 
ATOM   2610  CB  ILE B 480     101.460  83.270  45.880  1.00  0.00           C 
ATOM   2611  HB  ILE B 480     100.980  82.360  45.460  1.00  0.00           H 
ATOM   2612  CG2 ILE B 480     101.060  84.460  45.000  1.00  0.00           C 
ATOM   2613 1HG2 ILE B 480     101.480  84.540  43.980  1.00  0.00           H 
ATOM   2614 2HG2 ILE B 480      99.950  84.550  45.000  1.00  0.00           H 
ATOM   2615 3HG2 ILE B 480     101.260  85.390  45.580  1.00  0.00           H 
ATOM   2616  CG1 ILE B 480     103.030  82.980  45.860  1.00  0.00           C 
ATOM   2617 1HG1 ILE B 480     103.480  83.910  46.270  1.00  0.00           H 
ATOM   2618 2HG1 ILE B 480     103.160  82.140  46.580  1.00  0.00           H 
ATOM   2619  CD  ILE B 480     103.570  82.630  44.460  1.00  0.00           C 
ATOM   2620  HD1 ILE B 480     103.350  83.500  43.810  1.00  0.00           H 
ATOM   2621  HD2 ILE B 480     104.650  82.460  44.670  1.00  0.00           H 
ATOM   2622  HD3 ILE B 480     103.190  81.690  44.000  1.00  0.00           H 
ATOM   2623  C   ILE B 480      99.530  83.910  47.570  1.00  0.00           C 
ATOM   2624  O   ILE B 480      99.170  85.090  47.530  1.00  0.00           O 
ATOM   2625  N   MET B 481      98.660  82.910  47.820  1.00  0.00           N 
ATOM   2626  HN  MET B 481      98.840  82.000  47.450  1.00  0.00           H 
ATOM   2627  CA  MET B 481      97.340  83.040  48.360  1.00  0.00           C 
ATOM   2628  HA  MET B 481      96.740  83.740  47.790  1.00  0.00           H 
ATOM   2629  CB  MET B 481      96.600  81.680  48.530  1.00  0.00           C 
ATOM   2630  HB1 MET B 481      97.380  81.090  49.050  1.00  0.00           H 
ATOM   2631  HB2 MET B 481      95.720  81.800  49.200  1.00  0.00           H 
ATOM   2632  CG  MET B 481      96.170  80.810  47.350  1.00  0.00           C 
ATOM   2633  HG1 MET B 481      95.480  81.450  46.750  1.00  0.00           H 
ATOM   2634  HG2 MET B 481      97.110  80.620  46.800  1.00  0.00           H 
ATOM   2635  SD  MET B 481      95.290  79.250  47.720  1.00  0.00           S 
ATOM   2636  CE  MET B 481      95.520  78.560  46.060  1.00  0.00           C 
ATOM   2637  HE1 MET B 481      94.680  78.610  45.330  1.00  0.00           H 
ATOM   2638  HE2 MET B 481      96.370  78.960  45.470  1.00  0.00           H 
ATOM   2639  HE3 MET B 481      95.740  77.480  46.200  1.00  0.00           H 
ATOM   2640  C   MET B 481      97.270  83.860  49.630  1.00  0.00           C 
ATOM   2641  O   MET B 481      96.640  84.880  49.650  1.00  0.00           O 
ATOM   2642  N   ILE B 482      98.090  83.380  50.620  1.00  0.00           N 
ATOM   2643  HN  ILE B 482      98.720  82.620  50.480  1.00  0.00           H 
ATOM   2644  CA  ILE B 482      98.140  84.030  51.850  1.00  0.00           C 
ATOM   2645  HA  ILE B 482      97.130  84.240  52.180  1.00  0.00           H 
ATOM   2646  CB  ILE B 482      98.910  83.210  52.930  1.00  0.00           C 
ATOM   2647  HB  ILE B 482      99.830  82.740  52.530  1.00  0.00           H 
ATOM   2648  CG2 ILE B 482      99.170  84.030  54.170  1.00  0.00           C 
ATOM   2649 1HG2 ILE B 482      98.270  84.580  54.510  1.00  0.00           H 
ATOM   2650 2HG2 ILE B 482      99.480  83.420  55.040  1.00  0.00           H 
ATOM   2651 3HG2 ILE B 482      99.950  84.810  54.020  1.00  0.00           H 
ATOM   2652  CG1 ILE B 482      98.090  81.910  53.300  1.00  0.00           C 
ATOM   2653 1HG1 ILE B 482      97.120  82.280  53.700  1.00  0.00           H 
ATOM   2654 2HG1 ILE B 482      97.860  81.420  52.330  1.00  0.00           H 
ATOM   2655  CD  ILE B 482      98.840  80.930  54.180  1.00  0.00           C 
ATOM   2656  HD1 ILE B 482      99.900  80.960  53.860  1.00  0.00           H 
ATOM   2657  HD2 ILE B 482      98.900  81.370  55.200  1.00  0.00           H 
ATOM   2658  HD3 ILE B 482      98.440  79.900  54.120  1.00  0.00           H 
ATOM   2659  C   ILE B 482      98.730  85.470  51.690  1.00  0.00           C 
ATOM   2660  O   ILE B 482      98.120  86.430  52.190  1.00  0.00           O 
ATOM   2661  N   GLN B 483      99.880  85.660  50.920  1.00  0.00           N 
ATOM   2662  HN  GLN B 483     100.540  84.950  50.680  1.00  0.00           H 
ATOM   2663  CA  GLN B 483     100.320  87.050  50.690  1.00  0.00           C 
ATOM   2664  HA  GLN B 483     100.330  87.500  51.670  1.00  0.00           H 
ATOM   2665  CB  GLN B 483     101.760  87.140  50.010  1.00  0.00           C 
ATOM   2666  HB1 GLN B 483     102.520  86.530  50.540  1.00  0.00           H 
ATOM   2667  HB2 GLN B 483     101.730  86.590  49.040  1.00  0.00           H 
ATOM   2668  CG  GLN B 483     102.320  88.490  49.640  1.00  0.00           C 
ATOM   2669  HG1 GLN B 483     101.580  89.110  49.100  1.00  0.00           H 
ATOM   2670  HG2 GLN B 483     102.530  89.000  50.600  1.00  0.00           H 
ATOM   2671  CD  GLN B 483     103.610  88.450  48.810  1.00  0.00           C 
ATOM   2672  OE1 GLN B 483     104.030  87.370  48.310  1.00  0.00           O 
ATOM   2673  NE2 GLN B 483     104.250  89.610  48.610  1.00  0.00           N 
ATOM   2674 1HE2 GLN B 483     103.780  90.450  48.880  1.00  0.00           H 
ATOM   2675 2HE2 GLN B 483     105.050  89.490  48.020  1.00  0.00           H 
ATOM   2676  C   GLN B 483      99.450  87.970  49.890  1.00  0.00           C 
ATOM   2677  O   GLN B 483      99.310  89.120  50.300  1.00  0.00           O 
ATOM   2678  N   LYS B 484      98.790  87.520  48.780  1.00  0.00           N 
ATOM   2679  HN  LYS B 484      99.120  86.610  48.520  1.00  0.00           H 
ATOM   2680  CA  LYS B 484      97.700  88.270  48.120  1.00  0.00           C 
ATOM   2681  HA  LYS B 484      98.040  89.250  47.820  1.00  0.00           H 
ATOM   2682  CB  LYS B 484      97.270  87.680  46.760  1.00  0.00           C 
ATOM   2683  HB1 LYS B 484      97.110  86.590  46.890  1.00  0.00           H 
ATOM   2684  HB2 LYS B 484      96.310  88.080  46.360  1.00  0.00           H 
ATOM   2685  CG  LYS B 484      98.330  87.830  45.660  1.00  0.00           C 
ATOM   2686  HG1 LYS B 484      98.520  88.910  45.460  1.00  0.00           H 
ATOM   2687  HG2 LYS B 484      99.230  87.280  46.010  1.00  0.00           H 
ATOM   2688  CD  LYS B 484      97.880  87.350  44.240  1.00  0.00           C 
ATOM   2689  HD1 LYS B 484      97.150  86.520  44.370  1.00  0.00           H 
ATOM   2690  HD2 LYS B 484      97.300  88.130  43.710  1.00  0.00           H 
ATOM   2691  CE  LYS B 484      98.940  86.890  43.270  1.00  0.00           C 
ATOM   2692  HE1 LYS B 484      99.900  87.440  43.400  1.00  0.00           H 
ATOM   2693  HE2 LYS B 484      98.990  85.830  43.600  1.00  0.00           H 
ATOM   2694  NZ  LYS B 484      98.450  86.840  41.860  1.00  0.00           N 
ATOM   2695  HZ1 LYS B 484      99.190  86.830  41.130  1.00  0.00           H 
ATOM   2696  HZ2 LYS B 484      97.830  86.010  41.730  1.00  0.00           H 
ATOM   2697  HZ3 LYS B 484      97.820  87.660  41.870  1.00  0.00           H 
ATOM   2698  C   LYS B 484      96.490  88.550  48.990  1.00  0.00           C 
ATOM   2699  O   LYS B 484      96.050  89.690  48.970  1.00  0.00           O 
ATOM   2700  N   MET B 485      96.050  87.550  49.850  1.00  0.00           N 
ATOM   2701  HN  MET B 485      96.440  86.660  50.060  1.00  0.00           H 
ATOM   2702  CA  MET B 485      95.010  87.900  50.800  1.00  0.00           C 
ATOM   2703  HA  MET B 485      94.170  88.360  50.290  1.00  0.00           H 
ATOM   2704  CB  MET B 485      94.430  86.740  51.600  1.00  0.00           C 
ATOM   2705  HB1 MET B 485      95.170  86.260  52.280  1.00  0.00           H 
ATOM   2706  HB2 MET B 485      93.640  87.080  52.300  1.00  0.00           H 
ATOM   2707  CG  MET B 485      93.670  85.660  50.770  1.00  0.00           C 
ATOM   2708  HG1 MET B 485      92.960  86.260  50.170  1.00  0.00           H 
ATOM   2709  HG2 MET B 485      94.490  85.210  50.180  1.00  0.00           H 
ATOM   2710  SD  MET B 485      92.930  84.300  51.720  1.00  0.00           S 
ATOM   2711  CE  MET B 485      92.780  83.330  50.210  1.00  0.00           C 
ATOM   2712  HE1 MET B 485      92.010  83.770  49.540  1.00  0.00           H 
ATOM   2713  HE2 MET B 485      93.730  83.210  49.650  1.00  0.00           H 
ATOM   2714  HE3 MET B 485      92.500  82.310  50.530  1.00  0.00           H 
ATOM   2715  C   MET B 485      95.390  88.960  51.780  1.00  0.00           C 
ATOM   2716  O   MET B 485      94.650  89.870  52.140  1.00  0.00           O 
ATOM   2717  N   ILE B 486      96.570  88.850  52.380  1.00  0.00           N 
ATOM   2718  HN  ILE B 486      97.080  88.010  52.240  1.00  0.00           H 
ATOM   2719  CA  ILE B 486      97.120  89.880  53.290  1.00  0.00           C 
ATOM   2720  HA  ILE B 486      96.310  90.050  53.980  1.00  0.00           H 
ATOM   2721  CB  ILE B 486      98.370  89.650  54.090  1.00  0.00           C 
ATOM   2722  HB  ILE B 486      99.180  89.460  53.350  1.00  0.00           H 
ATOM   2723  CG2 ILE B 486      98.620  90.930  54.970  1.00  0.00           C 
ATOM   2724 1HG2 ILE B 486      99.040  91.820  54.460  1.00  0.00           H 
ATOM   2725 2HG2 ILE B 486      97.590  91.210  55.270  1.00  0.00           H 
ATOM   2726 3HG2 ILE B 486      99.250  90.700  55.860  1.00  0.00           H 
ATOM   2727  CG1 ILE B 486      98.140  88.390  54.960  1.00  0.00           C 
ATOM   2728 1HG1 ILE B 486      97.470  88.640  55.810  1.00  0.00           H 
ATOM   2729 2HG1 ILE B 486      97.660  87.620  54.320  1.00  0.00           H 
ATOM   2730  CD  ILE B 486      99.410  87.770  55.550  1.00  0.00           C 
ATOM   2731  HD1 ILE B 486     100.020  87.390  54.700  1.00  0.00           H 
ATOM   2732  HD2 ILE B 486      99.930  88.620  56.040  1.00  0.00           H 
ATOM   2733  HD3 ILE B 486      99.300  86.870  56.190  1.00  0.00           H 
ATOM   2734  C   ILE B 486      97.190  91.240  52.650  1.00  0.00           C 
ATOM   2735  O   ILE B 486      96.390  92.140  53.000  1.00  0.00           O 
ATOM   2736  N   PHE B 487      98.030  91.310  51.650  1.00  0.00           N 
ATOM   2737  HN  PHE B 487      98.550  90.510  51.350  1.00  0.00           H 
ATOM   2738  CA  PHE B 487      98.410  92.650  51.180  1.00  0.00           C 
ATOM   2739  HA  PHE B 487      98.260  93.470  51.870  1.00  0.00           H 
ATOM   2740  CB  PHE B 487      99.920  92.760  50.810  1.00  0.00           C 
ATOM   2741  HB1 PHE B 487     100.280  92.000  50.090  1.00  0.00           H 
ATOM   2742  HB2 PHE B 487     100.160  93.740  50.340  1.00  0.00           H 
ATOM   2743  CG  PHE B 487     100.710  92.580  52.060  1.00  0.00           C 
ATOM   2744  CD1 PHE B 487     101.220  93.620  52.850  1.00  0.00           C 
ATOM   2745  HD1 PHE B 487     101.000  94.650  52.620  1.00  0.00           H 
ATOM   2746  CE1 PHE B 487     102.000  93.380  53.900  1.00  0.00           C 
ATOM   2747  HE1 PHE B 487     102.390  94.180  54.520  1.00  0.00           H 
ATOM   2748  CZ  PHE B 487     102.260  92.070  54.350  1.00  0.00           C 
ATOM   2749  HZ  PHE B 487     102.940  91.870  55.170  1.00  0.00           H 
ATOM   2750  CD2 PHE B 487     100.990  91.280  52.500  1.00  0.00           C 
ATOM   2751  HD2 PHE B 487     100.610  90.420  51.970  1.00  0.00           H 
ATOM   2752  CE2 PHE B 487     101.840  90.970  53.580  1.00  0.00           C 
ATOM   2753  HE2 PHE B 487     102.030  89.980  53.960  1.00  0.00           H 
ATOM   2754  C   PHE B 487      97.550  93.140  50.040  1.00  0.00           C 
ATOM   2755  O   PHE B 487      97.700  94.290  49.670  1.00  0.00           O 
ATOM   2756  N   GLY B 488      96.660  92.300  49.490  1.00  0.00           N 
ATOM   2757  HN  GLY B 488      96.740  91.320  49.670  1.00  0.00           H 
ATOM   2758  CA  GLY B 488      95.630  92.790  48.590  1.00  0.00           C 
ATOM   2759  HA1 GLY B 488      95.730  93.790  48.190  1.00  0.00           H 
ATOM   2760  HA2 GLY B 488      95.440  91.890  48.020  1.00  0.00           H 
ATOM   2761  C   GLY B 488      94.330  93.020  49.430  1.00  0.00           C 
ATOM   2762  O   GLY B 488      94.070  94.200  49.760  1.00  0.00           O 
ATOM   2763  N   ASP B 489      93.520  92.000  49.690  1.00  0.00           N 
ATOM   2764  HN  ASP B 489      93.640  91.110  49.260  1.00  0.00           H 
ATOM   2765  CA  ASP B 489      92.190  92.120  50.260  1.00  0.00           C 
ATOM   2766  HA  ASP B 489      91.660  92.860  49.680  1.00  0.00           H 
ATOM   2767  CB  ASP B 489      91.430  90.780  49.930  1.00  0.00           C 
ATOM   2768  HB1 ASP B 489      91.960  89.900  50.350  1.00  0.00           H 
ATOM   2769  HB2 ASP B 489      90.430  90.890  50.410  1.00  0.00           H 
ATOM   2770  CG  ASP B 489      91.290  90.510  48.490  1.00  0.00           C 
ATOM   2771  OD1 ASP B 489      91.470  91.490  47.660  1.00  0.00           O 
ATOM   2772  OD2 ASP B 489      90.960  89.390  48.040  1.00  0.00           O 
ATOM   2773  C   ASP B 489      92.150  92.630  51.670  1.00  0.00           C 
ATOM   2774  O   ASP B 489      91.300  93.490  51.980  1.00  0.00           O 
ATOM   2775  N   LEU B 490      92.940  92.120  52.620  1.00  0.00           N 
ATOM   2776  HN  LEU B 490      93.530  91.330  52.460  1.00  0.00           H 
ATOM   2777  CA  LEU B 490      92.910  92.490  54.010  1.00  0.00           C 
ATOM   2778  HA  LEU B 490      91.870  92.440  54.310  1.00  0.00           H 
ATOM   2779  CB  LEU B 490      93.870  91.580  54.910  1.00  0.00           C 
ATOM   2780  HB1 LEU B 490      94.760  91.230  54.350  1.00  0.00           H 
ATOM   2781  HB2 LEU B 490      94.240  92.090  55.820  1.00  0.00           H 
ATOM   2782  CG  LEU B 490      93.340  90.230  55.430  1.00  0.00           C 
ATOM   2783  HG  LEU B 490      93.020  89.510  54.640  1.00  0.00           H 
ATOM   2784  CD1 LEU B 490      94.300  89.660  56.460  1.00  0.00           C 
ATOM   2785 1HD1 LEU B 490      93.980  88.770  57.040  1.00  0.00           H 
ATOM   2786 2HD1 LEU B 490      95.280  89.420  56.000  1.00  0.00           H 
ATOM   2787 3HD1 LEU B 490      94.500  90.470  57.190  1.00  0.00           H 
ATOM   2788  CD2 LEU B 490      92.050  90.410  56.190  1.00  0.00           C 
ATOM   2789 1HD2 LEU B 490      91.670  89.400  56.470  1.00  0.00           H 
ATOM   2790 2HD2 LEU B 490      92.060  91.020  57.120  1.00  0.00           H 
ATOM   2791 3HD2 LEU B 490      91.310  90.850  55.480  1.00  0.00           H 
ATOM   2792  C   LEU B 490      93.410  93.970  54.170  1.00  0.00           C 
ATOM   2793  O   LEU B 490      92.610  94.720  54.670  1.00  0.00           O 
ATOM   2794  N   MET B 491      94.660  94.340  53.680  1.00  0.00           N 
ATOM   2795  HN  MET B 491      95.320  93.630  53.440  1.00  0.00           H 
ATOM   2796  CA  MET B 491      95.130  95.710  53.670  1.00  0.00           C 
ATOM   2797  HA  MET B 491      95.270  96.030  54.690  1.00  0.00           H 
ATOM   2798  CB  MET B 491      96.500  95.820  52.880  1.00  0.00           C 
ATOM   2799  HB1 MET B 491      96.420  95.120  52.030  1.00  0.00           H 
ATOM   2800  HB2 MET B 491      96.730  96.800  52.410  1.00  0.00           H 
ATOM   2801  CG  MET B 491      97.650  95.330  53.770  1.00  0.00           C 
ATOM   2802  HG1 MET B 491      97.380  94.290  54.040  1.00  0.00           H 
ATOM   2803  HG2 MET B 491      98.640  95.290  53.280  1.00  0.00           H 
ATOM   2804  SD  MET B 491      97.910  96.250  55.330  1.00  0.00           S 
ATOM   2805  CE  MET B 491      98.680  94.880  56.220  1.00  0.00           C 
ATOM   2806  HE1 MET B 491      99.630  94.560  55.740  1.00  0.00           H 
ATOM   2807  HE2 MET B 491      98.820  95.160  57.280  1.00  0.00           H 
ATOM   2808  HE3 MET B 491      98.160  93.900  56.130  1.00  0.00           H 
ATOM   2809  C   MET B 491      94.180  96.780  53.070  1.00  0.00           C 
ATOM   2810  O   MET B 491      94.310  97.920  53.470  1.00  0.00           O 
ATOM   2811  N   ARG B 492      93.220  96.400  52.150  1.00  0.00           N 
ATOM   2812  HN  ARG B 492      93.040  95.460  51.870  1.00  0.00           H 
ATOM   2813  CA  ARG B 492      92.280  97.450  51.640  1.00  0.00           C 
ATOM   2814  HA  ARG B 492      92.620  98.470  51.670  1.00  0.00           H 
ATOM   2815  CB  ARG B 492      92.080  97.320  50.110  1.00  0.00           C 
ATOM   2816  HB1 ARG B 492      91.690  98.230  49.610  1.00  0.00           H 
ATOM   2817  HB2 ARG B 492      93.120  97.320  49.730  1.00  0.00           H 
ATOM   2818  CG  ARG B 492      91.420  96.020  49.630  1.00  0.00           C 
ATOM   2819  HG1 ARG B 492      92.010  95.190  50.070  1.00  0.00           H 
ATOM   2820  HG2 ARG B 492      90.370  95.870  49.950  1.00  0.00           H 
ATOM   2821  CD  ARG B 492      91.570  95.880  48.140  1.00  0.00           C 
ATOM   2822  HD1 ARG B 492      90.970  96.680  47.660  1.00  0.00           H 
ATOM   2823  HD2 ARG B 492      92.620  96.040  47.800  1.00  0.00           H 
ATOM   2824  NE  ARG B 492      91.080  94.550  47.580  1.00  0.00           N 
ATOM   2825  HE  ARG B 492      91.450  93.690  47.940  1.00  0.00           H 
ATOM   2826  CZ  ARG B 492      90.050  94.320  46.810  1.00  0.00           C 
ATOM   2827  NH1 ARG B 492      89.100  95.200  46.460  1.00  0.00           N 
ATOM   2828 1HH1 ARG B 492      89.130  96.090  46.910  1.00  0.00           H 
ATOM   2829 2HH1 ARG B 492      88.280  94.850  46.010  1.00  0.00           H 
ATOM   2830  NH2 ARG B 492      89.890  93.140  46.300  1.00  0.00           N 
ATOM   2831 1HH2 ARG B 492      90.510  92.430  46.630  1.00  0.00           H 
ATOM   2832 2HH2 ARG B 492      89.180  92.990  45.610  1.00  0.00           H 
ATOM   2833  C   ARG B 492      90.980  97.500  52.490  1.00  0.00           C 
ATOM   2834  O   ARG B 492      90.370  98.570  52.610  1.00  0.00           O 
ATOM   2835  N   PHE B 493      90.550  96.440  53.130  1.00  0.00           N 
ATOM   2836  HN  PHE B 493      90.990  95.540  53.130  1.00  0.00           H 
ATOM   2837  CA  PHE B 493      89.260  96.530  53.890  1.00  0.00           C 
ATOM   2838  HA  PHE B 493      88.690  97.420  53.660  1.00  0.00           H 
ATOM   2839  CB  PHE B 493      88.340  95.320  53.440  1.00  0.00           C 
ATOM   2840  HB1 PHE B 493      88.640  95.160  52.380  1.00  0.00           H 
ATOM   2841  HB2 PHE B 493      88.590  94.410  54.030  1.00  0.00           H 
ATOM   2842  CG  PHE B 493      86.840  95.550  53.700  1.00  0.00           C 
ATOM   2843  CD1 PHE B 493      86.230  96.810  53.790  1.00  0.00           C 
ATOM   2844  HD1 PHE B 493      86.770  97.750  53.780  1.00  0.00           H 
ATOM   2845  CE1 PHE B 493      84.840  96.910  54.040  1.00  0.00           C 
ATOM   2846  HE1 PHE B 493      84.320  97.840  54.230  1.00  0.00           H 
ATOM   2847  CZ  PHE B 493      84.040  95.720  54.180  1.00  0.00           C 
ATOM   2848  HZ  PHE B 493      83.020  95.870  54.490  1.00  0.00           H 
ATOM   2849  CD2 PHE B 493      86.060  94.370  53.820  1.00  0.00           C 
ATOM   2850  HD2 PHE B 493      86.430  93.370  53.680  1.00  0.00           H 
ATOM   2851  CE2 PHE B 493      84.700  94.500  54.040  1.00  0.00           C 
ATOM   2852  HE2 PHE B 493      84.200  93.560  54.230  1.00  0.00           H 
ATOM   2853  C   PHE B 493      89.500  96.700  55.390  1.00  0.00           C 
ATOM   2854  O   PHE B 493      88.540  96.880  56.140  1.00  0.00           O 
ATOM   2855  N   CYS B 494      90.730  96.770  55.950  1.00  0.00           N 
ATOM   2856  HN  CYS B 494      91.560  96.670  55.400  1.00  0.00           H 
ATOM   2857  CA  CYS B 494      90.950  97.100  57.340  1.00  0.00           C 
ATOM   2858  HA  CYS B 494      90.370  96.410  57.930  1.00  0.00           H 
ATOM   2859  CB  CYS B 494      92.470  96.890  57.640  1.00  0.00           C 
ATOM   2860  HB1 CYS B 494      92.660  97.140  58.710  1.00  0.00           H 
ATOM   2861  HB2 CYS B 494      92.750  95.830  57.440  1.00  0.00           H 
ATOM   2862  SG  CYS B 494      93.700  97.960  56.850  1.00  0.00           S 
ATOM   2863  HG1 CYS B 494      93.820  97.130  55.820  1.00  0.00           H 
ATOM   2864  C   CYS B 494      90.470  98.510  57.680  1.00  0.00           C 
ATOM   2865  O   CYS B 494      89.970  98.730  58.780  1.00  0.00           O 
ATOM   2866  N   TRP B 495      90.530  99.490  56.780  1.00  0.00           N 
ATOM   2867  HN  TRP B 495      90.930  99.390  55.870  1.00  0.00           H 
ATOM   2868  CA  TRP B 495      90.260 100.920  57.160  1.00  0.00           C 
ATOM   2869  HA  TRP B 495      90.850 101.010  58.060  1.00  0.00           H 
ATOM   2870  CB  TRP B 495      90.650 101.850  55.950  1.00  0.00           C 
ATOM   2871  HB1 TRP B 495      89.920 101.580  55.160  1.00  0.00           H 
ATOM   2872  HB2 TRP B 495      90.460 102.910  56.220  1.00  0.00           H 
ATOM   2873  CG  TRP B 495      92.050 101.670  55.450  1.00  0.00           C 
ATOM   2874  CD1 TRP B 495      92.530 100.880  54.410  1.00  0.00           C 
ATOM   2875  HD1 TRP B 495      91.850 100.360  53.750  1.00  0.00           H 
ATOM   2876  NE1 TRP B 495      93.880 100.740  54.420  1.00  0.00           N 
ATOM   2877  HE1 TRP B 495      94.270  99.880  54.170  1.00  0.00           H 
ATOM   2878  CE2 TRP B 495      94.360 101.510  55.440  1.00  0.00           C 
ATOM   2879  CD2 TRP B 495      93.250 102.030  56.160  1.00  0.00           C 
ATOM   2880  CE3 TRP B 495      93.470 102.630  57.460  1.00  0.00           C 
ATOM   2881  HE3 TRP B 495      92.690 102.930  58.140  1.00  0.00           H 
ATOM   2882  CZ3 TRP B 495      94.780 102.860  57.860  1.00  0.00           C 
ATOM   2883  HZ3 TRP B 495      95.000 103.410  58.760  1.00  0.00           H 
ATOM   2884  CZ2 TRP B 495      95.600 101.740  55.880  1.00  0.00           C 
ATOM   2885  HZ2 TRP B 495      96.430 101.410  55.270  1.00  0.00           H 
ATOM   2886  CH2 TRP B 495      95.830 102.300  57.100  1.00  0.00           C 
ATOM   2887  HH2 TRP B 495      96.840 102.410  57.470  1.00  0.00           H 
ATOM   2888  C   TRP B 495      88.790 101.120  57.670  1.00  0.00           C 
ATOM   2889  O   TRP B 495      88.390 101.590  58.700  1.00  0.00           O 
ATOM   2890  N   LEU B 496      87.810 100.660  56.870  1.00  0.00           N 
ATOM   2891  HN  LEU B 496      88.060 100.220  56.010  1.00  0.00           H 
ATOM   2892  CA  LEU B 496      86.410 100.540  57.250  1.00  0.00           C 
ATOM   2893  HA  LEU B 496      86.030 101.520  57.520  1.00  0.00           H 
ATOM   2894  CB  LEU B 496      85.530 100.150  56.000  1.00  0.00           C 
ATOM   2895  HB1 LEU B 496      85.810  99.110  55.750  1.00  0.00           H 
ATOM   2896  HB2 LEU B 496      84.440 100.260  56.210  1.00  0.00           H 
ATOM   2897  CG  LEU B 496      85.670 101.030  54.770  1.00  0.00           C 
ATOM   2898  HG  LEU B 496      85.610 102.090  55.090  1.00  0.00           H 
ATOM   2899  CD1 LEU B 496      86.980 100.690  53.960  1.00  0.00           C 
ATOM   2900 1HD1 LEU B 496      87.040 101.300  53.030  1.00  0.00           H 
ATOM   2901 2HD1 LEU B 496      87.950 100.770  54.500  1.00  0.00           H 
ATOM   2902 3HD1 LEU B 496      86.890  99.660  53.540  1.00  0.00           H 
ATOM   2903  CD2 LEU B 496      84.540 100.820  53.780  1.00  0.00           C 
ATOM   2904 1HD2 LEU B 496      84.530 101.650  53.050  1.00  0.00           H 
ATOM   2905 2HD2 LEU B 496      84.610  99.840  53.250  1.00  0.00           H 
ATOM   2906 3HD2 LEU B 496      83.560 100.890  54.310  1.00  0.00           H 
ATOM   2907  C   LEU B 496      86.100  99.640  58.380  1.00  0.00           C 
ATOM   2908  O   LEU B 496      85.200  99.900  59.160  1.00  0.00           O 
ATOM   2909  N   MET B 497      86.790  98.500  58.460  1.00  0.00           N 
ATOM   2910  HN  MET B 497      87.540  98.400  57.820  1.00  0.00           H 
ATOM   2911  CA  MET B 497      86.550  97.630  59.580  1.00  0.00           C 
ATOM   2912  HA  MET B 497      85.490  97.550  59.790  1.00  0.00           H 
ATOM   2913  CB  MET B 497      86.900  96.140  59.320  1.00  0.00           C 
ATOM   2914  HB1 MET B 497      87.960  96.210  59.000  1.00  0.00           H 
ATOM   2915  HB2 MET B 497      86.660  95.480  60.180  1.00  0.00           H 
ATOM   2916  CG  MET B 497      86.090  95.600  58.110  1.00  0.00           C 
ATOM   2917  HG1 MET B 497      85.020  95.470  58.370  1.00  0.00           H 
ATOM   2918  HG2 MET B 497      86.220  96.380  57.330  1.00  0.00           H 
ATOM   2919  SD  MET B 497      86.980  94.190  57.500  1.00  0.00           S 
ATOM   2920  CE  MET B 497      85.620  93.080  57.780  1.00  0.00           C 
ATOM   2921  HE1 MET B 497      84.780  93.310  57.090  1.00  0.00           H 
ATOM   2922  HE2 MET B 497      85.810  91.990  57.700  1.00  0.00           H 
ATOM   2923  HE3 MET B 497      85.310  93.130  58.840  1.00  0.00           H 
ATOM   2924  C   MET B 497      87.010  98.040  60.920  1.00  0.00           C 
ATOM   2925  O   MET B 497      86.340  97.990  61.940  1.00  0.00           O 
ATOM   2926  N   ALA B 498      88.170  98.680  60.980  1.00  0.00           N 
ATOM   2927  HN  ALA B 498      88.760  98.750  60.180  1.00  0.00           H 
ATOM   2928  CA  ALA B 498      88.640  99.360  62.140  1.00  0.00           C 
ATOM   2929  HA  ALA B 498      88.880  98.660  62.920  1.00  0.00           H 
ATOM   2930  CB  ALA B 498      89.950  99.970  61.590  1.00  0.00           C 
ATOM   2931  HB1 ALA B 498      90.440 100.560  62.400  1.00  0.00           H 
ATOM   2932  HB2 ALA B 498      90.740  99.290  61.200  1.00  0.00           H 
ATOM   2933  HB3 ALA B 498      89.710 100.710  60.790  1.00  0.00           H 
ATOM   2934  C   ALA B 498      87.700 100.560  62.550  1.00  0.00           C 
ATOM   2935  O   ALA B 498      87.490 100.770  63.730  1.00  0.00           O 
ATOM   2936  N   VAL B 499      87.280 101.380  61.610  1.00  0.00           N 
ATOM   2937  HN  VAL B 499      87.570 101.300  60.660  1.00  0.00           H 
ATOM   2938  CA  VAL B 499      86.310 102.430  61.830  1.00  0.00           C 
ATOM   2939  HA  VAL B 499      86.690 103.070  62.610  1.00  0.00           H 
ATOM   2940  CB  VAL B 499      86.150 103.160  60.480  1.00  0.00           C 
ATOM   2941  HB  VAL B 499      86.340 102.470  59.630  1.00  0.00           H 
ATOM   2942  CG1 VAL B 499      84.740 103.620  60.130  1.00  0.00           C 
ATOM   2943 1HG1 VAL B 499      84.720 104.210  59.190  1.00  0.00           H 
ATOM   2944 2HG1 VAL B 499      83.980 102.820  60.160  1.00  0.00           H 
ATOM   2945 3HG1 VAL B 499      84.570 104.330  60.970  1.00  0.00           H 
ATOM   2946  CG2 VAL B 499      87.160 104.320  60.520  1.00  0.00           C 
ATOM   2947 1HG2 VAL B 499      88.180 104.040  60.870  1.00  0.00           H 
ATOM   2948 2HG2 VAL B 499      87.250 104.930  59.600  1.00  0.00           H 
ATOM   2949 3HG2 VAL B 499      86.760 105.050  61.260  1.00  0.00           H 
ATOM   2950  C   VAL B 499      84.940 102.030  62.390  1.00  0.00           C 
ATOM   2951  O   VAL B 499      84.350 102.610  63.320  1.00  0.00           O 
ATOM   2952  N   VAL B 500      84.340 100.960  61.830  1.00  0.00           N 
ATOM   2953  HN  VAL B 500      84.810 100.500  61.080  1.00  0.00           H 
ATOM   2954  CA  VAL B 500      83.180 100.240  62.430  1.00  0.00           C 
ATOM   2955  HA  VAL B 500      82.390 100.970  62.510  1.00  0.00           H 
ATOM   2956  CB  VAL B 500      82.670  99.230  61.450  1.00  0.00           C 
ATOM   2957  HB  VAL B 500      83.470  98.480  61.290  1.00  0.00           H 
ATOM   2958  CG1 VAL B 500      81.420  98.560  61.950  1.00  0.00           C 
ATOM   2959 1HG1 VAL B 500      81.370  98.200  63.000  1.00  0.00           H 
ATOM   2960 2HG1 VAL B 500      80.520  99.170  61.720  1.00  0.00           H 
ATOM   2961 3HG1 VAL B 500      81.250  97.760  61.200  1.00  0.00           H 
ATOM   2962  CG2 VAL B 500      82.340 100.000  60.190  1.00  0.00           C 
ATOM   2963 1HG2 VAL B 500      82.320  99.330  59.300  1.00  0.00           H 
ATOM   2964 2HG2 VAL B 500      81.360 100.510  60.240  1.00  0.00           H 
ATOM   2965 3HG2 VAL B 500      82.900 100.920  59.910  1.00  0.00           H 
ATOM   2966  C   VAL B 500      83.510  99.770  63.850  1.00  0.00           C 
ATOM   2967  O   VAL B 500      82.630  99.820  64.730  1.00  0.00           O 
ATOM   2968  N   ILE B 501      84.660  99.190  64.040  1.00  0.00           N 
ATOM   2969  HN  ILE B 501      85.260  98.910  63.290  1.00  0.00           H 
ATOM   2970  CA  ILE B 501      85.150  98.820  65.410  1.00  0.00           C 
ATOM   2971  HA  ILE B 501      84.370  98.210  65.840  1.00  0.00           H 
ATOM   2972  CB  ILE B 501      86.430  98.040  65.480  1.00  0.00           C 
ATOM   2973  HB  ILE B 501      87.200  98.560  64.870  1.00  0.00           H 
ATOM   2974  CG2 ILE B 501      86.940  97.880  66.910  1.00  0.00           C 
ATOM   2975 1HG2 ILE B 501      87.900  97.330  66.940  1.00  0.00           H 
ATOM   2976 2HG2 ILE B 501      87.220  98.880  67.310  1.00  0.00           H 
ATOM   2977 3HG2 ILE B 501      86.210  97.350  67.560  1.00  0.00           H 
ATOM   2978  CG1 ILE B 501      86.120  96.630  64.970  1.00  0.00           C 
ATOM   2979 1HG1 ILE B 501      85.430  96.030  65.610  1.00  0.00           H 
ATOM   2980 2HG1 ILE B 501      85.750  96.730  63.930  1.00  0.00           H 
ATOM   2981  CD  ILE B 501      87.430  95.890  64.660  1.00  0.00           C 
ATOM   2982  HD1 ILE B 501      88.090  96.530  64.040  1.00  0.00           H 
ATOM   2983  HD2 ILE B 501      88.070  95.510  65.490  1.00  0.00           H 
ATOM   2984  HD3 ILE B 501      87.140  94.980  64.080  1.00  0.00           H 
ATOM   2985  C   ILE B 501      85.210 100.000  66.420  1.00  0.00           C 
ATOM   2986  O   ILE B 501      84.650 100.050  67.460  1.00  0.00           O 
ATOM   2987  N   LEU B 502      85.920 101.080  66.000  1.00  0.00           N 
ATOM   2988  HN  LEU B 502      86.430 100.970  65.150  1.00  0.00           H 
ATOM   2989  CA  LEU B 502      86.000 102.320  66.840  1.00  0.00           C 
ATOM   2990  HA  LEU B 502      86.450 101.960  67.750  1.00  0.00           H 
ATOM   2991  CB  LEU B 502      86.900 103.400  66.150  1.00  0.00           C 
ATOM   2992  HB1 LEU B 502      86.930 103.190  65.060  1.00  0.00           H 
ATOM   2993  HB2 LEU B 502      86.510 104.410  66.390  1.00  0.00           H 
ATOM   2994  CG  LEU B 502      88.430 103.230  66.500  1.00  0.00           C 
ATOM   2995  HG  LEU B 502      88.620 102.160  66.260  1.00  0.00           H 
ATOM   2996  CD1 LEU B 502      89.390 104.150  65.640  1.00  0.00           C 
ATOM   2997 1HD1 LEU B 502      90.380 103.740  65.950  1.00  0.00           H 
ATOM   2998 2HD1 LEU B 502      89.060 104.130  64.580  1.00  0.00           H 
ATOM   2999 3HD1 LEU B 502      89.250 105.180  66.040  1.00  0.00           H 
ATOM   3000  CD2 LEU B 502      88.770 103.470  67.960  1.00  0.00           C 
ATOM   3001 1HD2 LEU B 502      89.880 103.540  68.020  1.00  0.00           H 
ATOM   3002 2HD2 LEU B 502      88.510 104.520  68.210  1.00  0.00           H 
ATOM   3003 3HD2 LEU B 502      88.320 102.730  68.650  1.00  0.00           H 
ATOM   3004  C   LEU B 502      84.690 103.000  67.280  1.00  0.00           C 
ATOM   3005  O   LEU B 502      84.500 103.380  68.430  1.00  0.00           O 
ATOM   3006  N   GLY B 503      83.770 103.100  66.300  1.00  0.00           N 
ATOM   3007  HN  GLY B 503      83.930 102.880  65.340  1.00  0.00           H 
ATOM   3008  CA  GLY B 503      82.410 103.560  66.650  1.00  0.00           C 
ATOM   3009  HA1 GLY B 503      82.540 104.510  67.160  1.00  0.00           H 
ATOM   3010  HA2 GLY B 503      81.820 103.630  65.750  1.00  0.00           H 
ATOM   3011  C   GLY B 503      81.740 102.660  67.660  1.00  0.00           C 
ATOM   3012  O   GLY B 503      81.220 103.090  68.670  1.00  0.00           O 
ATOM   3013  N   PHE B 504      81.750 101.300  67.390  1.00  0.00           N 
ATOM   3014  HN  PHE B 504      82.000 100.920  66.500  1.00  0.00           H 
ATOM   3015  CA  PHE B 504      81.070 100.380  68.250  1.00  0.00           C 
ATOM   3016  HA  PHE B 504      80.210 100.940  68.590  1.00  0.00           H 
ATOM   3017  CB  PHE B 504      80.600  99.090  67.580  1.00  0.00           C 
ATOM   3018  HB1 PHE B 504      81.440  98.610  67.030  1.00  0.00           H 
ATOM   3019  HB2 PHE B 504      80.210  98.380  68.340  1.00  0.00           H 
ATOM   3020  CG  PHE B 504      79.410  99.350  66.650  1.00  0.00           C 
ATOM   3021  CD1 PHE B 504      78.100  99.300  67.130  1.00  0.00           C 
ATOM   3022  HD1 PHE B 504      77.950  99.230  68.200  1.00  0.00           H 
ATOM   3023  CE1 PHE B 504      77.000  99.570  66.350  1.00  0.00           C 
ATOM   3024  HE1 PHE B 504      76.080  99.550  66.910  1.00  0.00           H 
ATOM   3025  CZ  PHE B 504      77.080  99.830  65.000  1.00  0.00           C 
ATOM   3026  HZ  PHE B 504      76.180  99.980  64.430  1.00  0.00           H 
ATOM   3027  CD2 PHE B 504      79.480  99.490  65.200  1.00  0.00           C 
ATOM   3028  HD2 PHE B 504      80.440  99.390  64.710  1.00  0.00           H 
ATOM   3029  CE2 PHE B 504      78.350  99.770  64.410  1.00  0.00           C 
ATOM   3030  HE2 PHE B 504      78.510  99.900  63.350  1.00  0.00           H 
ATOM   3031  C   PHE B 504      81.700 100.110  69.600  1.00  0.00           C 
ATOM   3032  O   PHE B 504      81.040 100.060  70.640  1.00  0.00           O 
ATOM   3033  N   ALA B 505      83.040  99.960  69.660  1.00  0.00           N 
ATOM   3034  HN  ALA B 505      83.570 100.040  68.820  1.00  0.00           H 
ATOM   3035  CA  ALA B 505      83.770 100.150  70.860  1.00  0.00           C 
ATOM   3036  HA  ALA B 505      83.490  99.420  71.600  1.00  0.00           H 
ATOM   3037  CB  ALA B 505      85.290  99.930  70.500  1.00  0.00           C 
ATOM   3038  HB1 ALA B 505      85.930  99.850  71.410  1.00  0.00           H 
ATOM   3039  HB2 ALA B 505      85.450  99.030  69.870  1.00  0.00           H 
ATOM   3040  HB3 ALA B 505      85.560 100.750  69.810  1.00  0.00           H 
ATOM   3041  C   ALA B 505      83.570 101.410  71.660  1.00  0.00           C 
ATOM   3042  O   ALA B 505      83.350 101.440  72.880  1.00  0.00           O 
ATOM   3043  N   SER B 506      83.540 102.630  71.040  1.00  0.00           N 
ATOM   3044  HN  SER B 506      83.800 102.680  70.080  1.00  0.00           H 
ATOM   3045  CA  SER B 506      83.270 103.900  71.730  1.00  0.00           C 
ATOM   3046  HA  SER B 506      83.910 103.900  72.600  1.00  0.00           H 
ATOM   3047  CB  SER B 506      83.490 105.140  70.890  1.00  0.00           C 
ATOM   3048  HB1 SER B 506      82.840 105.120  69.990  1.00  0.00           H 
ATOM   3049  HB2 SER B 506      83.330 106.070  71.470  1.00  0.00           H 
ATOM   3050  OG  SER B 506      84.920 105.140  70.440  1.00  0.00           O 
ATOM   3051  HG1 SER B 506      84.900 104.690  69.590  1.00  0.00           H 
ATOM   3052  C   SER B 506      81.880 103.890  72.360  1.00  0.00           C 
ATOM   3053  O   SER B 506      81.700 104.230  73.510  1.00  0.00           O 
ATOM   3054  N   ALA B 507      80.870 103.410  71.580  1.00  0.00           N 
ATOM   3055  HN  ALA B 507      81.000 103.010  70.680  1.00  0.00           H 
ATOM   3056  CA  ALA B 507      79.570 103.220  72.090  1.00  0.00           C 
ATOM   3057  HA  ALA B 507      79.270 104.170  72.520  1.00  0.00           H 
ATOM   3058  CB  ALA B 507      78.630 102.820  70.950  1.00  0.00           C 
ATOM   3059  HB1 ALA B 507      77.650 102.650  71.440  1.00  0.00           H 
ATOM   3060  HB2 ALA B 507      78.360 103.580  70.180  1.00  0.00           H 
ATOM   3061  HB3 ALA B 507      78.950 101.870  70.470  1.00  0.00           H 
ATOM   3062  C   ALA B 507      79.400 102.250  73.160  1.00  0.00           C 
ATOM   3063  O   ALA B 507      78.830 102.540  74.240  1.00  0.00           O 
ATOM   3064  N   PHE B 508      79.920 101.060  72.930  1.00  0.00           N 
ATOM   3065  HN  PHE B 508      80.460 100.780  72.140  1.00  0.00           H 
ATOM   3066  CA  PHE B 508      79.860 100.080  74.030  1.00  0.00           C 
ATOM   3067  HA  PHE B 508      78.830  99.950  74.340  1.00  0.00           H 
ATOM   3068  CB  PHE B 508      80.430  98.690  73.740  1.00  0.00           C 
ATOM   3069  HB1 PHE B 508      81.480  98.780  73.400  1.00  0.00           H 
ATOM   3070  HB2 PHE B 508      80.500  98.100  74.680  1.00  0.00           H 
ATOM   3071  CG  PHE B 508      79.700  97.830  72.750  1.00  0.00           C 
ATOM   3072  CD1 PHE B 508      78.350  97.620  72.770  1.00  0.00           C 
ATOM   3073  HD1 PHE B 508      77.800  98.010  73.610  1.00  0.00           H 
ATOM   3074  CE1 PHE B 508      77.770  96.910  71.690  1.00  0.00           C 
ATOM   3075  HE1 PHE B 508      76.740  96.590  71.710  1.00  0.00           H 
ATOM   3076  CZ  PHE B 508      78.520  96.470  70.660  1.00  0.00           C 
ATOM   3077  HZ  PHE B 508      78.030  96.040  69.800  1.00  0.00           H 
ATOM   3078  CD2 PHE B 508      80.440  97.400  71.680  1.00  0.00           C 
ATOM   3079  HD2 PHE B 508      81.460  97.730  71.580  1.00  0.00           H 
ATOM   3080  CE2 PHE B 508      79.910  96.660  70.620  1.00  0.00           C 
ATOM   3081  HE2 PHE B 508      80.620  96.310  69.890  1.00  0.00           H 
ATOM   3082  C   PHE B 508      80.590 100.510  75.230  1.00  0.00           C 
ATOM   3083  O   PHE B 508      80.200 100.350  76.350  1.00  0.00           O 
ATOM   3084  N   TYR B 509      81.760 101.130  75.040  1.00  0.00           N 
ATOM   3085  HN  TYR B 509      82.160 101.300  74.140  1.00  0.00           H 
ATOM   3086  CA  TYR B 509      82.500 101.680  76.210  1.00  0.00           C 
ATOM   3087  HA  TYR B 509      82.650 100.950  76.990  1.00  0.00           H 
ATOM   3088  CB  TYR B 509      83.880 102.340  75.830  1.00  0.00           C 
ATOM   3089  HB1 TYR B 509      84.510 101.540  75.390  1.00  0.00           H 
ATOM   3090  HB2 TYR B 509      83.710 103.060  75.010  1.00  0.00           H 
ATOM   3091  CG  TYR B 509      84.530 103.110  76.940  1.00  0.00           C 
ATOM   3092  CD1 TYR B 509      85.280 102.390  77.920  1.00  0.00           C 
ATOM   3093  HD1 TYR B 509      85.400 101.320  77.870  1.00  0.00           H 
ATOM   3094  CE1 TYR B 509      85.840 103.030  79.000  1.00  0.00           C 
ATOM   3095  HE1 TYR B 509      86.350 102.590  79.850  1.00  0.00           H 
ATOM   3096  CZ  TYR B 509      85.780 104.460  79.080  1.00  0.00           C 
ATOM   3097  OH  TYR B 509      86.320 105.240  80.130  1.00  0.00           O 
ATOM   3098  HH  TYR B 509      87.090 104.750  80.420  1.00  0.00           H 
ATOM   3099  CD2 TYR B 509      84.410 104.520  77.070  1.00  0.00           C 
ATOM   3100  HD2 TYR B 509      83.740 105.070  76.420  1.00  0.00           H 
ATOM   3101  CE2 TYR B 509      85.070 105.210  78.090  1.00  0.00           C 
ATOM   3102  HE2 TYR B 509      84.960 106.280  78.180  1.00  0.00           H 
ATOM   3103  C   TYR B 509      81.690 102.710  77.020  1.00  0.00           C 
ATOM   3104  O   TYR B 509      81.720 102.680  78.260  1.00  0.00           O 
ATOM   3105  N   ILE B 510      80.970 103.650  76.360  1.00  0.00           N 
ATOM   3106  HN  ILE B 510      80.940 103.640  75.360  1.00  0.00           H 
ATOM   3107  CA  ILE B 510      80.170 104.620  77.090  1.00  0.00           C 
ATOM   3108  HA  ILE B 510      80.850 104.980  77.850  1.00  0.00           H 
ATOM   3109  CB  ILE B 510      79.850 106.010  76.380  1.00  0.00           C 
ATOM   3110  HB  ILE B 510      79.320 106.680  77.090  1.00  0.00           H 
ATOM   3111  CG2 ILE B 510      81.180 106.700  76.090  1.00  0.00           C 
ATOM   3112 1HG2 ILE B 510      80.990 107.730  75.710  1.00  0.00           H 
ATOM   3113 2HG2 ILE B 510      81.740 106.930  77.020  1.00  0.00           H 
ATOM   3114 3HG2 ILE B 510      81.830 106.100  75.410  1.00  0.00           H 
ATOM   3115  CG1 ILE B 510      78.950 105.790  75.150  1.00  0.00           C 
ATOM   3116 1HG1 ILE B 510      79.570 105.480  74.280  1.00  0.00           H 
ATOM   3117 2HG1 ILE B 510      78.180 105.020  75.350  1.00  0.00           H 
ATOM   3118  CD  ILE B 510      78.300 107.160  74.780  1.00  0.00           C 
ATOM   3119  HD1 ILE B 510      77.640 107.540  75.590  1.00  0.00           H 
ATOM   3120  HD2 ILE B 510      79.080 107.940  74.690  1.00  0.00           H 
ATOM   3121  HD3 ILE B 510      77.710 107.170  73.840  1.00  0.00           H 
ATOM   3122  C   ILE B 510      79.020 104.070  77.790  1.00  0.00           C 
ATOM   3123  O   ILE B 510      78.670 104.540  78.910  1.00  0.00           O 
ATOM   3124  N   ILE B 511      78.350 103.120  77.210  1.00  0.00           N 
ATOM   3125  HN  ILE B 511      78.570 102.880  76.270  1.00  0.00           H 
ATOM   3126  CA  ILE B 511      77.310 102.220  77.780  1.00  0.00           C 
ATOM   3127  HA  ILE B 511      76.450 102.760  78.160  1.00  0.00           H 
ATOM   3128  CB  ILE B 511      76.610 101.380  76.670  1.00  0.00           C 
ATOM   3129  HB  ILE B 511      77.410 100.770  76.200  1.00  0.00           H 
ATOM   3130  CG2 ILE B 511      75.720 100.320  77.390  1.00  0.00           C 
ATOM   3131 1HG2 ILE B 511      75.130  99.840  76.580  1.00  0.00           H 
ATOM   3132 2HG2 ILE B 511      76.330  99.470  77.760  1.00  0.00           H 
ATOM   3133 3HG2 ILE B 511      74.890 100.710  78.020  1.00  0.00           H 
ATOM   3134  CG1 ILE B 511      75.890 102.220  75.630  1.00  0.00           C 
ATOM   3135 1HG1 ILE B 511      74.920 102.610  76.000  1.00  0.00           H 
ATOM   3136 2HG1 ILE B 511      76.490 103.140  75.450  1.00  0.00           H 
ATOM   3137  CD  ILE B 511      75.650 101.350  74.430  1.00  0.00           C 
ATOM   3138  HD1 ILE B 511      75.350 101.980  73.570  1.00  0.00           H 
ATOM   3139  HD2 ILE B 511      76.590 100.830  74.130  1.00  0.00           H 
ATOM   3140  HD3 ILE B 511      74.880 100.570  74.600  1.00  0.00           H 
ATOM   3141  C   ILE B 511      77.630 101.560  79.050  1.00  0.00           C 
ATOM   3142  O   ILE B 511      76.900 101.670  80.070  1.00  0.00           O 
ATOM   3143  N   PHE B 512      78.780 100.880  79.120  1.00  0.00           N 
ATOM   3144  HN  PHE B 512      79.460 100.830  78.390  1.00  0.00           H 
ATOM   3145  CA  PHE B 512      79.190 100.150  80.340  1.00  0.00           C 
ATOM   3146  HA  PHE B 512      78.320  99.920  80.940  1.00  0.00           H 
ATOM   3147  CB  PHE B 512      79.820  98.840  79.940  1.00  0.00           C 
ATOM   3148  HB1 PHE B 512      80.580  98.880  79.140  1.00  0.00           H 
ATOM   3149  HB2 PHE B 512      80.220  98.380  80.870  1.00  0.00           H 
ATOM   3150  CG  PHE B 512      78.710  97.930  79.490  1.00  0.00           C 
ATOM   3151  CD1 PHE B 512      77.770  97.350  80.360  1.00  0.00           C 
ATOM   3152  HD1 PHE B 512      77.880  97.560  81.410  1.00  0.00           H 
ATOM   3153  CE1 PHE B 512      76.780  96.480  79.960  1.00  0.00           C 
ATOM   3154  HE1 PHE B 512      76.180  96.010  80.730  1.00  0.00           H 
ATOM   3155  CZ  PHE B 512      76.720  96.170  78.620  1.00  0.00           C 
ATOM   3156  HZ  PHE B 512      76.030  95.490  78.160  1.00  0.00           H 
ATOM   3157  CD2 PHE B 512      78.650  97.560  78.170  1.00  0.00           C 
ATOM   3158  HD2 PHE B 512      79.280  97.990  77.410  1.00  0.00           H 
ATOM   3159  CE2 PHE B 512      77.700  96.680  77.720  1.00  0.00           C 
ATOM   3160  HE2 PHE B 512      77.840  96.440  76.680  1.00  0.00           H 
ATOM   3161  C   PHE B 512      80.050 100.920  81.300  1.00  0.00           C 
ATOM   3162  O   PHE B 512      80.430 100.420  82.330  1.00  0.00           O 
ATOM   3163  N   GLN B 513      80.280 102.230  80.990  1.00  0.00           N 
ATOM   3164  HN  GLN B 513      79.870 102.630  80.180  1.00  0.00           H 
ATOM   3165  CA  GLN B 513      81.000 103.180  81.770  1.00  0.00           C 
ATOM   3166  HA  GLN B 513      82.010 102.800  81.860  1.00  0.00           H 
ATOM   3167  CB  GLN B 513      81.040 104.520  81.010  1.00  0.00           C 
ATOM   3168  HB1 GLN B 513      80.980 104.260  79.930  1.00  0.00           H 
ATOM   3169  HB2 GLN B 513      80.220 105.220  81.280  1.00  0.00           H 
ATOM   3170  CG  GLN B 513      82.390 105.180  81.160  1.00  0.00           C 
ATOM   3171  HG1 GLN B 513      82.580 105.420  82.230  1.00  0.00           H 
ATOM   3172  HG2 GLN B 513      83.170 104.440  80.900  1.00  0.00           H 
ATOM   3173  CD  GLN B 513      82.390 106.500  80.330  1.00  0.00           C 
ATOM   3174  OE1 GLN B 513      81.400 106.940  79.830  1.00  0.00           O 
ATOM   3175  NE2 GLN B 513      83.580 107.200  80.330  1.00  0.00           N 
ATOM   3176 1HE2 GLN B 513      84.400 106.950  80.840  1.00  0.00           H 
ATOM   3177 2HE2 GLN B 513      83.580 108.080  79.850  1.00  0.00           H 
ATOM   3178  C   GLN B 513      80.440 103.420  83.170  1.00  0.00           C 
ATOM   3179  O   GLN B 513      81.170 103.750  84.070  1.00  0.00           O 
ATOM   3180  N   THR B 514      79.120 103.330  83.270  1.00  0.00           N 
ATOM   3181  HN  THR B 514      78.540 103.110  82.490  1.00  0.00           H 
ATOM   3182  CA  THR B 514      78.390 103.730  84.470  1.00  0.00           C 
ATOM   3183  HA  THR B 514      79.010 104.320  85.120  1.00  0.00           H 
ATOM   3184  CB  THR B 514      77.090 104.470  84.220  1.00  0.00           C 
ATOM   3185  HB  THR B 514      76.470 104.390  85.140  1.00  0.00           H 
ATOM   3186  OG1 THR B 514      76.270 103.940  83.150  1.00  0.00           O 
ATOM   3187  HG1 THR B 514      76.040 103.040  83.400  1.00  0.00           H 
ATOM   3188  CG2 THR B 514      77.460 105.940  83.890  1.00  0.00           C 
ATOM   3189 1HG2 THR B 514      76.500 106.450  83.670  1.00  0.00           H 
ATOM   3190 2HG2 THR B 514      77.960 106.480  84.730  1.00  0.00           H 
ATOM   3191 3HG2 THR B 514      78.150 105.940  83.020  1.00  0.00           H 
ATOM   3192  C   THR B 514      78.150 102.470  85.270  1.00  0.00           C 
ATOM   3193  O   THR B 514      77.640 102.500  86.390  1.00  0.00           O 
ATOM   3194  N   GLU B 515      78.510 101.280  84.780  1.00  0.00           N 
ATOM   3195  HN  GLU B 515      79.100 101.140  83.990  1.00  0.00           H 
ATOM   3196  CA  GLU B 515      78.140 100.020  85.310  1.00  0.00           C 
ATOM   3197  HA  GLU B 515      77.300 100.120  85.980  1.00  0.00           H 
ATOM   3198  CB  GLU B 515      77.570  99.220  84.110  1.00  0.00           C 
ATOM   3199  HB1 GLU B 515      78.280  98.970  83.290  1.00  0.00           H 
ATOM   3200  HB2 GLU B 515      77.230  98.250  84.530  1.00  0.00           H 
ATOM   3201  CG  GLU B 515      76.380  99.880  83.340  1.00  0.00           C 
ATOM   3202  HG1 GLU B 515      76.730 100.680  82.650  1.00  0.00           H 
ATOM   3203  HG2 GLU B 515      76.070  99.040  82.690  1.00  0.00           H 
ATOM   3204  CD  GLU B 515      75.310 100.540  84.200  1.00  0.00           C 
ATOM   3205  OE1 GLU B 515      74.910  99.880  85.170  1.00  0.00           O 
ATOM   3206  OE2 GLU B 515      74.970 101.750  83.970  1.00  0.00           O 
ATOM   3207  C   GLU B 515      79.280  99.280  86.050  1.00  0.00           C 
ATOM   3208  O   GLU B 515      80.480  99.530  85.810  1.00  0.00           O 
ATOM   3209  N   ASP B 516      78.980  98.330  86.970  1.00  0.00           N 
ATOM   3210  HN  ASP B 516      78.010  98.380  87.200  1.00  0.00           H 
ATOM   3211  CA  ASP B 516      79.870  97.450  87.640  1.00  0.00           C 
ATOM   3212  HA  ASP B 516      80.590  98.070  88.160  1.00  0.00           H 
ATOM   3213  CB  ASP B 516      79.030  96.780  88.780  1.00  0.00           C 
ATOM   3214  HB1 ASP B 516      78.220  97.490  89.050  1.00  0.00           H 
ATOM   3215  HB2 ASP B 516      78.590  95.850  88.360  1.00  0.00           H 
ATOM   3216  CG  ASP B 516      79.750  96.570  90.100  1.00  0.00           C 
ATOM   3217  OD1 ASP B 516      81.010  96.440  90.040  1.00  0.00           O 
ATOM   3218  OD2 ASP B 516      79.020  96.430  91.100  1.00  0.00           O 
ATOM   3219  C   ASP B 516      80.700  96.450  86.810  1.00  0.00           C 
ATOM   3220  O   ASP B 516      80.020  95.740  86.130  1.00  0.00           O 
ATOM   3221  N   PRO B 517      82.020  96.330  86.790  1.00  0.00           N 
ATOM   3222  CD  PRO B 517      82.960  97.170  87.580  1.00  0.00           C 
ATOM   3223  HD1 PRO B 517      82.790  97.270  88.670  1.00  0.00           H 
ATOM   3224  HD2 PRO B 517      82.670  98.170  87.200  1.00  0.00           H 
ATOM   3225  CA  PRO B 517      82.740  95.590  85.760  1.00  0.00           C 
ATOM   3226  HA  PRO B 517      82.060  95.390  84.950  1.00  0.00           H 
ATOM   3227  CB  PRO B 517      83.990  96.450  85.570  1.00  0.00           C 
ATOM   3228  HB1 PRO B 517      84.860  96.000  85.050  1.00  0.00           H 
ATOM   3229  HB2 PRO B 517      83.660  97.320  84.960  1.00  0.00           H 
ATOM   3230  CG  PRO B 517      84.310  96.980  87.020  1.00  0.00           C 
ATOM   3231  HG1 PRO B 517      84.900  96.210  87.560  1.00  0.00           H 
ATOM   3232  HG2 PRO B 517      84.840  97.940  86.840  1.00  0.00           H 
ATOM   3233  C   PRO B 517      83.110  94.170  86.290  1.00  0.00           C 
ATOM   3234  O   PRO B 517      84.110  93.670  85.750  1.00  0.00           O 
ATOM   3235  N   GLU B 518      82.330  93.610  87.260  1.00  0.00           N 
ATOM   3236  HN  GLU B 518      81.610  94.220  87.600  1.00  0.00           H 
ATOM   3237  CA  GLU B 518      82.510  92.190  87.720  1.00  0.00           C 
ATOM   3238  HA  GLU B 518      83.490  91.930  87.350  1.00  0.00           H 
ATOM   3239  CB  GLU B 518      82.550  92.140  89.260  1.00  0.00           C 
ATOM   3240  HB1 GLU B 518      81.720  92.740  89.690  1.00  0.00           H 
ATOM   3241  HB2 GLU B 518      82.460  91.080  89.580  1.00  0.00           H 
ATOM   3242  CG  GLU B 518      83.780  92.800  89.920  1.00  0.00           C 
ATOM   3243  HG1 GLU B 518      84.410  93.140  89.070  1.00  0.00           H 
ATOM   3244  HG2 GLU B 518      83.640  93.690  90.570  1.00  0.00           H 
ATOM   3245  CD  GLU B 518      84.670  91.870  90.850  1.00  0.00           C 
ATOM   3246  OE1 GLU B 518      84.410  90.620  91.060  1.00  0.00           O 
ATOM   3247  OE2 GLU B 518      85.830  92.330  91.150  1.00  0.00           O 
ATOM   3248  C   GLU B 518      81.380  91.290  87.160  1.00  0.00           C 
ATOM   3249  O   GLU B 518      81.540  90.090  87.310  1.00  0.00           O 
ATOM   3250  N   GLU B 519      80.430  91.920  86.450  1.00  0.00           N 
ATOM   3251  HN  GLU B 519      80.460  92.900  86.630  1.00  0.00           H 
ATOM   3252  CA  GLU B 519      79.220  91.210  85.930  1.00  0.00           C 
ATOM   3253  HA  GLU B 519      79.300  90.170  86.210  1.00  0.00           H 
ATOM   3254  CB  GLU B 519      77.870  91.850  86.420  1.00  0.00           C 
ATOM   3255  HB1 GLU B 519      78.130  92.920  86.550  1.00  0.00           H 
ATOM   3256  HB2 GLU B 519      77.060  91.690  85.670  1.00  0.00           H 
ATOM   3257  CG  GLU B 519      77.310  91.370  87.800  1.00  0.00           C 
ATOM   3258  HG1 GLU B 519      76.500  92.080  88.080  1.00  0.00           H 
ATOM   3259  HG2 GLU B 519      76.980  90.310  87.750  1.00  0.00           H 
ATOM   3260  CD  GLU B 519      78.250  91.610  89.050  1.00  0.00           C 
ATOM   3261  OE1 GLU B 519      78.370  92.730  89.450  1.00  0.00           O 
ATOM   3262  OE2 GLU B 519      78.870  90.640  89.590  1.00  0.00           O 
ATOM   3263  C   GLU B 519      79.350  91.180  84.410  1.00  0.00           C 
ATOM   3264  O   GLU B 519      79.200  90.100  83.820  1.00  0.00           O 
ATOM   3265  N   LEU B 520      79.790  92.290  83.740  1.00  0.00           N 
ATOM   3266  HN  LEU B 520      79.840  93.020  84.410  1.00  0.00           H 
ATOM   3267  CA  LEU B 520      80.040  92.370  82.360  1.00  0.00           C 
ATOM   3268  HA  LEU B 520      80.050  91.400  81.880  1.00  0.00           H 
ATOM   3269  CB  LEU B 520      78.800  93.100  81.720  1.00  0.00           C 
ATOM   3270  HB1 LEU B 520      77.910  92.550  82.090  1.00  0.00           H 
ATOM   3271  HB2 LEU B 520      78.740  94.180  81.950  1.00  0.00           H 
ATOM   3272  CG  LEU B 520      78.720  92.970  80.140  1.00  0.00           C 
ATOM   3273  HG  LEU B 520      79.150  91.970  79.910  1.00  0.00           H 
ATOM   3274  CD1 LEU B 520      77.260  92.970  79.650  1.00  0.00           C 
ATOM   3275 1HD1 LEU B 520      77.270  92.820  78.550  1.00  0.00           H 
ATOM   3276 2HD1 LEU B 520      76.810  92.070  80.120  1.00  0.00           H 
ATOM   3277 3HD1 LEU B 520      76.780  93.920  79.980  1.00  0.00           H 
ATOM   3278  CD2 LEU B 520      79.620  94.010  79.460  1.00  0.00           C 
ATOM   3279 1HD2 LEU B 520      80.690  93.750  79.630  1.00  0.00           H 
ATOM   3280 2HD2 LEU B 520      79.440  93.990  78.360  1.00  0.00           H 
ATOM   3281 3HD2 LEU B 520      79.430  95.040  79.840  1.00  0.00           H 
ATOM   3282  C   LEU B 520      81.360  93.060  82.320  1.00  0.00           C 
ATOM   3283  O   LEU B 520      81.410  94.280  82.380  1.00  0.00           O 
ATOM   3284  N   GLY B 521      82.530  92.480  82.120  1.00  0.00           N 
ATOM   3285  HN  GLY B 521      82.690  91.500  82.010  1.00  0.00           H 
ATOM   3286  CA  GLY B 521      83.750  93.210  82.250  1.00  0.00           C 
ATOM   3287  HA1 GLY B 521      83.680  94.110  82.840  1.00  0.00           H 
ATOM   3288  HA2 GLY B 521      84.470  92.560  82.720  1.00  0.00           H 
ATOM   3289  C   GLY B 521      84.380  93.660  80.940  1.00  0.00           C 
ATOM   3290  O   GLY B 521      85.340  94.420  80.940  1.00  0.00           O 
ATOM   3291  N   HSD B 522      83.820  93.180  79.810  1.00  0.00           N 
ATOM   3292  HN  HSD B 522      83.120  92.490  79.990  1.00  0.00           H 
ATOM   3293  CA  HSD B 522      84.280  93.460  78.460  1.00  0.00           C 
ATOM   3294  HA  HSD B 522      85.120  92.810  78.290  1.00  0.00           H 
ATOM   3295  CB  HSD B 522      83.170  92.870  77.530  1.00  0.00           C 
ATOM   3296  HB1 HSD B 522      82.230  93.460  77.570  1.00  0.00           H 
ATOM   3297  HB2 HSD B 522      83.390  92.940  76.440  1.00  0.00           H 
ATOM   3298  ND1 HSD B 522      82.950  90.320  77.100  1.00  0.00           N 
ATOM   3299  HD1 HSD B 522      83.400  90.120  76.230  1.00  0.00           H 
ATOM   3300  CG  HSD B 522      82.700  91.470  77.800  1.00  0.00           C 
ATOM   3301  CE1 HSD B 522      82.140  89.340  77.630  1.00  0.00           C 
ATOM   3302  HE1 HSD B 522      81.940  88.360  77.210  1.00  0.00           H 
ATOM   3303  NE2 HSD B 522      81.500  89.820  78.700  1.00  0.00           N 
ATOM   3304  CD2 HSD B 522      81.820  91.160  78.740  1.00  0.00           C 
ATOM   3305  HD2 HSD B 522      81.300  91.760  79.480  1.00  0.00           H 
ATOM   3306  C   HSD B 522      84.610  94.850  78.110  1.00  0.00           C 
ATOM   3307  O   HSD B 522      85.360  95.130  77.160  1.00  0.00           O 
ATOM   3308  N   PHE B 523      84.100  95.850  78.730  1.00  0.00           N 
ATOM   3309  HN  PHE B 523      83.510  95.680  79.510  1.00  0.00           H 
ATOM   3310  CA  PHE B 523      84.310  97.270  78.360  1.00  0.00           C 
ATOM   3311  HA  PHE B 523      85.090  97.230  77.610  1.00  0.00           H 
ATOM   3312  CB  PHE B 523      83.020  97.820  77.720  1.00  0.00           C 
ATOM   3313  HB1 PHE B 523      82.290  98.080  78.520  1.00  0.00           H 
ATOM   3314  HB2 PHE B 523      83.260  98.800  77.250  1.00  0.00           H 
ATOM   3315  CG  PHE B 523      82.510  96.820  76.570  1.00  0.00           C 
ATOM   3316  CD1 PHE B 523      83.120  96.770  75.330  1.00  0.00           C 
ATOM   3317  HD1 PHE B 523      83.790  97.550  75.020  1.00  0.00           H 
ATOM   3318  CE1 PHE B 523      82.660  95.890  74.350  1.00  0.00           C 
ATOM   3319  HE1 PHE B 523      83.170  95.680  73.420  1.00  0.00           H 
ATOM   3320  CZ  PHE B 523      81.480  95.170  74.550  1.00  0.00           C 
ATOM   3321  HZ  PHE B 523      81.120  94.390  73.890  1.00  0.00           H 
ATOM   3322  CD2 PHE B 523      81.360  96.060  76.740  1.00  0.00           C 
ATOM   3323  HD2 PHE B 523      80.830  96.110  77.680  1.00  0.00           H 
ATOM   3324  CE2 PHE B 523      80.830  95.250  75.730  1.00  0.00           C 
ATOM   3325  HE2 PHE B 523      80.000  94.610  75.980  1.00  0.00           H 
ATOM   3326  C   PHE B 523      84.760  98.100  79.550  1.00  0.00           C 
ATOM   3327  O   PHE B 523      84.270  99.240  79.730  1.00  0.00           O 
ATOM   3328  N   TYR B 524      85.610  97.540  80.430  1.00  0.00           N 
ATOM   3329  HN  TYR B 524      86.000  96.630  80.270  1.00  0.00           H 
ATOM   3330  CA  TYR B 524      86.050  98.160  81.690  1.00  0.00           C 
ATOM   3331  HA  TYR B 524      85.220  98.580  82.240  1.00  0.00           H 
ATOM   3332  CB  TYR B 524      86.770  97.210  82.760  1.00  0.00           C 
ATOM   3333  HB1 TYR B 524      86.940  97.710  83.740  1.00  0.00           H 
ATOM   3334  HB2 TYR B 524      86.010  96.440  83.010  1.00  0.00           H 
ATOM   3335  CG  TYR B 524      88.060  96.550  82.300  1.00  0.00           C 
ATOM   3336  CD1 TYR B 524      88.160  95.180  81.840  1.00  0.00           C 
ATOM   3337  HD1 TYR B 524      87.320  94.510  81.960  1.00  0.00           H 
ATOM   3338  CE1 TYR B 524      89.420  94.650  81.640  1.00  0.00           C 
ATOM   3339  HE1 TYR B 524      89.550  93.610  81.400  1.00  0.00           H 
ATOM   3340  CZ  TYR B 524      90.620  95.460  81.840  1.00  0.00           C 
ATOM   3341  OH  TYR B 524      91.840  94.930  81.500  1.00  0.00           O 
ATOM   3342  HH  TYR B 524      92.340  95.600  81.030  1.00  0.00           H 
ATOM   3343  CD2 TYR B 524      89.280  97.300  82.400  1.00  0.00           C 
ATOM   3344  HD2 TYR B 524      89.220  98.290  82.830  1.00  0.00           H 
ATOM   3345  CE2 TYR B 524      90.490  96.740  82.140  1.00  0.00           C 
ATOM   3346  HE2 TYR B 524      91.370  97.370  82.200  1.00  0.00           H 
ATOM   3347  C   TYR B 524      86.960  99.400  81.370  1.00  0.00           C 
ATOM   3348  O   TYR B 524      86.850 100.450  82.020  1.00  0.00           O 
ATOM   3349  N   ASP B 525      87.870  99.320  80.380  1.00  0.00           N 
ATOM   3350  HN  ASP B 525      87.880  98.580  79.720  1.00  0.00           H 
ATOM   3351  CA  ASP B 525      88.670 100.450  79.940  1.00  0.00           C 
ATOM   3352  HA  ASP B 525      88.180 101.340  80.310  1.00  0.00           H 
ATOM   3353  CB  ASP B 525      90.140 100.570  80.440  1.00  0.00           C 
ATOM   3354  HB1 ASP B 525      90.510 101.560  80.100  1.00  0.00           H 
ATOM   3355  HB2 ASP B 525      90.110 100.550  81.550  1.00  0.00           H 
ATOM   3356  CG  ASP B 525      91.160  99.480  79.960  1.00  0.00           C 
ATOM   3357  OD1 ASP B 525      90.960  98.640  79.070  1.00  0.00           O 
ATOM   3358  OD2 ASP B 525      92.160  99.580  80.720  1.00  0.00           O 
ATOM   3359  C   ASP B 525      88.590 100.520  78.410  1.00  0.00           C 
ATOM   3360  O   ASP B 525      88.080  99.640  77.740  1.00  0.00           O 
ATOM   3361  N   TYR B 526      89.140 101.550  77.720  1.00  0.00           N 
ATOM   3362  HN  TYR B 526      89.540 102.270  78.280  1.00  0.00           H 
ATOM   3363  CA  TYR B 526      89.060 101.930  76.310  1.00  0.00           C 
ATOM   3364  HA  TYR B 526      88.020 101.770  76.070  1.00  0.00           H 
ATOM   3365  CB  TYR B 526      89.230 103.480  76.140  1.00  0.00           C 
ATOM   3366  HB1 TYR B 526      88.540 103.990  76.850  1.00  0.00           H 
ATOM   3367  HB2 TYR B 526      90.250 103.790  76.470  1.00  0.00           H 
ATOM   3368  CG  TYR B 526      88.940 103.920  74.790  1.00  0.00           C 
ATOM   3369  CD1 TYR B 526      87.540 103.890  74.380  1.00  0.00           C 
ATOM   3370  HD1 TYR B 526      86.730 103.480  74.970  1.00  0.00           H 
ATOM   3371  CE1 TYR B 526      87.170 104.290  73.090  1.00  0.00           C 
ATOM   3372  HE1 TYR B 526      86.160 104.220  72.720  1.00  0.00           H 
ATOM   3373  CZ  TYR B 526      88.250 104.730  72.240  1.00  0.00           C 
ATOM   3374  OH  TYR B 526      87.980 105.140  70.920  1.00  0.00           O 
ATOM   3375  HH  TYR B 526      87.050 105.010  70.720  1.00  0.00           H 
ATOM   3376  CD2 TYR B 526      89.950 104.360  73.950  1.00  0.00           C 
ATOM   3377  HD2 TYR B 526      90.960 104.390  74.330  1.00  0.00           H 
ATOM   3378  CE2 TYR B 526      89.640 104.840  72.670  1.00  0.00           C 
ATOM   3379  HE2 TYR B 526      90.400 105.270  72.040  1.00  0.00           H 
ATOM   3380  C   TYR B 526      89.780 100.970  75.480  1.00  0.00           C 
ATOM   3381  O   TYR B 526      89.180 100.260  74.660  1.00  0.00           O 
ATOM   3382  N   PRO B 527      91.070 100.700  75.660  1.00  0.00           N 
ATOM   3383  CD  PRO B 527      91.970 101.600  76.320  1.00  0.00           C 
ATOM   3384  HD1 PRO B 527      91.910 101.560  77.430  1.00  0.00           H 
ATOM   3385  HD2 PRO B 527      91.790 102.600  75.870  1.00  0.00           H 
ATOM   3386  CA  PRO B 527      91.780  99.590  74.990  1.00  0.00           C 
ATOM   3387  HA  PRO B 527      91.750  99.890  73.950  1.00  0.00           H 
ATOM   3388  CB  PRO B 527      93.140  99.660  75.660  1.00  0.00           C 
ATOM   3389  HB1 PRO B 527      93.130  99.110  76.630  1.00  0.00           H 
ATOM   3390  HB2 PRO B 527      94.070  99.310  75.170  1.00  0.00           H 
ATOM   3391  CG  PRO B 527      93.400 101.160  75.980  1.00  0.00           C 
ATOM   3392  HG1 PRO B 527      94.170 101.230  76.770  1.00  0.00           H 
ATOM   3393  HG2 PRO B 527      93.820 101.700  75.100  1.00  0.00           H 
ATOM   3394  C   PRO B 527      91.080  98.210  75.080  1.00  0.00           C 
ATOM   3395  O   PRO B 527      91.030  97.430  74.100  1.00  0.00           O 
ATOM   3396  N   MET B 528      90.510  97.830  76.230  1.00  0.00           N 
ATOM   3397  HN  MET B 528      90.460  98.420  77.030  1.00  0.00           H 
ATOM   3398  CA  MET B 528      89.820  96.530  76.310  1.00  0.00           C 
ATOM   3399  HA  MET B 528      90.430  95.770  75.850  1.00  0.00           H 
ATOM   3400  CB  MET B 528      89.540  96.170  77.790  1.00  0.00           C 
ATOM   3401  HB1 MET B 528      90.500  96.140  78.360  1.00  0.00           H 
ATOM   3402  HB2 MET B 528      88.930  96.940  78.300  1.00  0.00           H 
ATOM   3403  CG  MET B 528      88.810  94.760  77.910  1.00  0.00           C 
ATOM   3404  HG1 MET B 528      88.430  94.650  78.950  1.00  0.00           H 
ATOM   3405  HG2 MET B 528      87.870  94.750  77.320  1.00  0.00           H 
ATOM   3406  SD  MET B 528      89.850  93.360  77.380  1.00  0.00           S 
ATOM   3407  CE  MET B 528      90.960  93.230  78.810  1.00  0.00           C 
ATOM   3408  HE1 MET B 528      91.340  94.200  79.180  1.00  0.00           H 
ATOM   3409  HE2 MET B 528      90.320  92.810  79.620  1.00  0.00           H 
ATOM   3410  HE3 MET B 528      91.800  92.510  78.710  1.00  0.00           H 
ATOM   3411  C   MET B 528      88.450  96.560  75.590  1.00  0.00           C 
ATOM   3412  O   MET B 528      88.070  95.650  74.880  1.00  0.00           O 
ATOM   3413  N   ALA B 529      87.680  97.700  75.680  1.00  0.00           N 
ATOM   3414  HN  ALA B 529      87.970  98.420  76.300  1.00  0.00           H 
ATOM   3415  CA  ALA B 529      86.530  98.010  74.930  1.00  0.00           C 
ATOM   3416  HA  ALA B 529      85.900  97.160  75.110  1.00  0.00           H 
ATOM   3417  CB  ALA B 529      85.970  99.390  75.340  1.00  0.00           C 
ATOM   3418  HB1 ALA B 529      85.140  99.660  74.660  1.00  0.00           H 
ATOM   3419  HB2 ALA B 529      85.500  99.350  76.350  1.00  0.00           H 
ATOM   3420  HB3 ALA B 529      86.710 100.210  75.280  1.00  0.00           H 
ATOM   3421  C   ALA B 529      86.840  97.930  73.460  1.00  0.00           C 
ATOM   3422  O   ALA B 529      86.140  97.220  72.720  1.00  0.00           O 
ATOM   3423  N   LEU B 530      87.940  98.570  72.890  1.00  0.00           N 
ATOM   3424  HN  LEU B 530      88.490  99.180  73.460  1.00  0.00           H 
ATOM   3425  CA  LEU B 530      88.480  98.370  71.600  1.00  0.00           C 
ATOM   3426  HA  LEU B 530      87.760  98.650  70.850  1.00  0.00           H 
ATOM   3427  CB  LEU B 530      89.720  99.280  71.290  1.00  0.00           C 
ATOM   3428  HB1 LEU B 530      90.380  99.210  72.180  1.00  0.00           H 
ATOM   3429  HB2 LEU B 530      90.430  98.770  70.610  1.00  0.00           H 
ATOM   3430  CG  LEU B 530      89.450 100.700  70.710  1.00  0.00           C 
ATOM   3431  HG  LEU B 530      88.870 100.530  69.780  1.00  0.00           H 
ATOM   3432  CD1 LEU B 530      88.510 101.580  71.560  1.00  0.00           C 
ATOM   3433 1HD1 LEU B 530      87.690 100.950  71.950  1.00  0.00           H 
ATOM   3434 2HD1 LEU B 530      89.110 102.080  72.350  1.00  0.00           H 
ATOM   3435 3HD1 LEU B 530      88.180 102.370  70.850  1.00  0.00           H 
ATOM   3436  CD2 LEU B 530      90.810 101.290  70.520  1.00  0.00           C 
ATOM   3437 1HD2 LEU B 530      90.700 102.280  70.030  1.00  0.00           H 
ATOM   3438 2HD2 LEU B 530      91.280 101.510  71.500  1.00  0.00           H 
ATOM   3439 3HD2 LEU B 530      91.490 100.680  69.890  1.00  0.00           H 
ATOM   3440  C   LEU B 530      88.730  96.880  71.260  1.00  0.00           C 
ATOM   3441  O   LEU B 530      88.180  96.320  70.300  1.00  0.00           O 
ATOM   3442  N   PHE B 531      89.540  96.170  72.130  1.00  0.00           N 
ATOM   3443  HN  PHE B 531      89.940  96.550  72.960  1.00  0.00           H 
ATOM   3444  CA  PHE B 531      89.920  94.760  71.840  1.00  0.00           C 
ATOM   3445  HA  PHE B 531      90.470  94.750  70.910  1.00  0.00           H 
ATOM   3446  CB  PHE B 531      90.970  94.350  72.880  1.00  0.00           C 
ATOM   3447  HB1 PHE B 531      91.760  95.140  72.880  1.00  0.00           H 
ATOM   3448  HB2 PHE B 531      90.640  94.500  73.930  1.00  0.00           H 
ATOM   3449  CG  PHE B 531      91.590  93.000  72.720  1.00  0.00           C 
ATOM   3450  CD1 PHE B 531      92.430  92.750  71.570  1.00  0.00           C 
ATOM   3451  HD1 PHE B 531      92.780  93.540  70.920  1.00  0.00           H 
ATOM   3452  CE1 PHE B 531      92.960  91.420  71.350  1.00  0.00           C 
ATOM   3453  HE1 PHE B 531      93.610  91.070  70.570  1.00  0.00           H 
ATOM   3454  CZ  PHE B 531      92.620  90.440  72.290  1.00  0.00           C 
ATOM   3455  HZ  PHE B 531      92.990  89.440  72.150  1.00  0.00           H 
ATOM   3456  CD2 PHE B 531      91.220  91.910  73.540  1.00  0.00           C 
ATOM   3457  HD2 PHE B 531      90.440  92.010  74.280  1.00  0.00           H 
ATOM   3458  CE2 PHE B 531      91.800  90.660  73.350  1.00  0.00           C 
ATOM   3459  HE2 PHE B 531      91.420  89.870  73.970  1.00  0.00           H 
ATOM   3460  C   PHE B 531      88.780  93.740  71.830  1.00  0.00           C 
ATOM   3461  O   PHE B 531      88.620  92.890  70.950  1.00  0.00           O 
ATOM   3462  N   SER B 532      87.870  93.740  72.750  1.00  0.00           N 
ATOM   3463  HN  SER B 532      87.900  94.280  73.580  1.00  0.00           H 
ATOM   3464  CA  SER B 532      86.750  92.870  72.700  1.00  0.00           C 
ATOM   3465  HA  SER B 532      87.110  91.860  72.540  1.00  0.00           H 
ATOM   3466  CB  SER B 532      86.010  92.500  74.040  1.00  0.00           C 
ATOM   3467  HB1 SER B 532      85.630  93.390  74.590  1.00  0.00           H 
ATOM   3468  HB2 SER B 532      85.340  91.670  73.740  1.00  0.00           H 
ATOM   3469  OG  SER B 532      86.970  91.780  74.860  1.00  0.00           O 
ATOM   3470  HG1 SER B 532      87.310  91.130  74.240  1.00  0.00           H 
ATOM   3471  C   SER B 532      85.770  93.210  71.650  1.00  0.00           C 
ATOM   3472  O   SER B 532      85.130  92.290  71.100  1.00  0.00           O 
ATOM   3473  N   THR B 533      85.550  94.520  71.300  1.00  0.00           N 
ATOM   3474  HN  THR B 533      85.970  95.270  71.800  1.00  0.00           H 
ATOM   3475  CA  THR B 533      84.760  94.830  70.150  1.00  0.00           C 
ATOM   3476  HA  THR B 533      83.860  94.240  70.290  1.00  0.00           H 
ATOM   3477  CB  THR B 533      84.340  96.270  69.950  1.00  0.00           C 
ATOM   3478  HB  THR B 533      85.260  96.880  69.860  1.00  0.00           H 
ATOM   3479  OG1 THR B 533      83.640  96.840  71.050  1.00  0.00           O 
ATOM   3480  HG1 THR B 533      84.230  96.830  71.810  1.00  0.00           H 
ATOM   3481  CG2 THR B 533      83.440  96.410  68.750  1.00  0.00           C 
ATOM   3482 1HG2 THR B 533      82.910  97.380  68.660  1.00  0.00           H 
ATOM   3483 2HG2 THR B 533      83.910  96.050  67.810  1.00  0.00           H 
ATOM   3484 3HG2 THR B 533      82.660  95.630  68.860  1.00  0.00           H 
ATOM   3485  C   THR B 533      85.420  94.260  68.910  1.00  0.00           C 
ATOM   3486  O   THR B 533      84.720  93.790  67.990  1.00  0.00           O 
ATOM   3487  N   PHE B 534      86.770  94.360  68.820  1.00  0.00           N 
ATOM   3488  HN  PHE B 534      87.230  94.790  69.600  1.00  0.00           H 
ATOM   3489  CA  PHE B 534      87.640  93.650  67.800  1.00  0.00           C 
ATOM   3490  HA  PHE B 534      87.320  94.010  66.830  1.00  0.00           H 
ATOM   3491  CB  PHE B 534      89.110  94.060  67.830  1.00  0.00           C 
ATOM   3492  HB1 PHE B 534      89.180  95.070  67.380  1.00  0.00           H 
ATOM   3493  HB2 PHE B 534      89.360  94.200  68.900  1.00  0.00           H 
ATOM   3494  CG  PHE B 534      90.230  93.170  67.340  1.00  0.00           C 
ATOM   3495  CD1 PHE B 534      91.080  93.710  66.420  1.00  0.00           C 
ATOM   3496  HD1 PHE B 534      90.790  94.670  66.010  1.00  0.00           H 
ATOM   3497  CE1 PHE B 534      92.170  92.910  65.910  1.00  0.00           C 
ATOM   3498  HE1 PHE B 534      92.950  93.260  65.240  1.00  0.00           H 
ATOM   3499  CZ  PHE B 534      92.450  91.700  66.470  1.00  0.00           C 
ATOM   3500  HZ  PHE B 534      93.230  91.110  66.010  1.00  0.00           H 
ATOM   3501  CD2 PHE B 534      90.520  91.960  67.880  1.00  0.00           C 
ATOM   3502  HD2 PHE B 534      89.990  91.610  68.750  1.00  0.00           H 
ATOM   3503  CE2 PHE B 534      91.610  91.190  67.510  1.00  0.00           C 
ATOM   3504  HE2 PHE B 534      91.800  90.210  67.930  1.00  0.00           H 
ATOM   3505  C   PHE B 534      87.390  92.120  67.700  1.00  0.00           C 
ATOM   3506  O   PHE B 534      87.050  91.590  66.610  1.00  0.00           O 
ATOM   3507  N   GLU B 535      87.350  91.420  68.850  1.00  0.00           N 
ATOM   3508  HN  GLU B 535      87.580  91.850  69.720  1.00  0.00           H 
ATOM   3509  CA  GLU B 535      86.940  90.000  69.020  1.00  0.00           C 
ATOM   3510  HA  GLU B 535      87.660  89.420  68.450  1.00  0.00           H 
ATOM   3511  CB  GLU B 535      87.190  89.530  70.470  1.00  0.00           C 
ATOM   3512  HB1 GLU B 535      86.610  90.170  71.160  1.00  0.00           H 
ATOM   3513  HB2 GLU B 535      86.820  88.510  70.700  1.00  0.00           H 
ATOM   3514  CG  GLU B 535      88.640  89.480  70.940  1.00  0.00           C 
ATOM   3515  HG1 GLU B 535      89.160  88.670  70.380  1.00  0.00           H 
ATOM   3516  HG2 GLU B 535      89.250  90.400  70.840  1.00  0.00           H 
ATOM   3517  CD  GLU B 535      88.810  89.170  72.390  1.00  0.00           C 
ATOM   3518  OE1 GLU B 535      88.170  89.810  73.330  1.00  0.00           O 
ATOM   3519  OE2 GLU B 535      89.590  88.290  72.730  1.00  0.00           O 
ATOM   3520  C   GLU B 535      85.570  89.580  68.560  1.00  0.00           C 
ATOM   3521  O   GLU B 535      85.370  88.570  67.870  1.00  0.00           O 
ATOM   3522  N   LEU B 536      84.630  90.430  68.970  1.00  0.00           N 
ATOM   3523  HN  LEU B 536      84.820  91.200  69.580  1.00  0.00           H 
ATOM   3524  CA  LEU B 536      83.190  90.330  68.710  1.00  0.00           C 
ATOM   3525  HA  LEU B 536      82.930  89.310  68.960  1.00  0.00           H 
ATOM   3526  CB  LEU B 536      82.270  91.230  69.600  1.00  0.00           C 
ATOM   3527  HB1 LEU B 536      82.560  92.280  69.370  1.00  0.00           H 
ATOM   3528  HB2 LEU B 536      81.220  91.110  69.260  1.00  0.00           H 
ATOM   3529  CG  LEU B 536      82.350  90.980  71.150  1.00  0.00           C 
ATOM   3530  HG  LEU B 536      83.370  90.680  71.470  1.00  0.00           H 
ATOM   3531  CD1 LEU B 536      81.940  92.270  72.000  1.00  0.00           C 
ATOM   3532 1HD1 LEU B 536      81.940  92.030  73.090  1.00  0.00           H 
ATOM   3533 2HD1 LEU B 536      82.710  93.030  71.770  1.00  0.00           H 
ATOM   3534 3HD1 LEU B 536      80.960  92.650  71.650  1.00  0.00           H 
ATOM   3535  CD2 LEU B 536      81.410  89.840  71.390  1.00  0.00           C 
ATOM   3536 1HD2 LEU B 536      81.690  89.670  72.450  1.00  0.00           H 
ATOM   3537 2HD2 LEU B 536      80.320  90.070  71.380  1.00  0.00           H 
ATOM   3538 3HD2 LEU B 536      81.600  88.960  70.750  1.00  0.00           H 
ATOM   3539  C   LEU B 536      82.990  90.290  67.250  1.00  0.00           C 
ATOM   3540  O   LEU B 536      82.130  89.540  66.820  1.00  0.00           O 
ATOM   3541  N   PHE B 537      83.690  91.150  66.470  1.00  0.00           N 
ATOM   3542  HN  PHE B 537      84.380  91.690  66.950  1.00  0.00           H 
ATOM   3543  CA  PHE B 537      83.590  91.290  65.020  1.00  0.00           C 
ATOM   3544  HA  PHE B 537      82.710  91.830  64.720  1.00  0.00           H 
ATOM   3545  CB  PHE B 537      84.720  92.200  64.500  1.00  0.00           C 
ATOM   3546  HB1 PHE B 537      84.960  93.040  65.190  1.00  0.00           H 
ATOM   3547  HB2 PHE B 537      85.670  91.650  64.340  1.00  0.00           H 
ATOM   3548  CG  PHE B 537      84.280  92.950  63.190  1.00  0.00           C 
ATOM   3549  CD1 PHE B 537      84.310  94.340  63.090  1.00  0.00           C 
ATOM   3550  HD1 PHE B 537      84.660  94.890  63.950  1.00  0.00           H 
ATOM   3551  CE1 PHE B 537      83.970  95.030  61.900  1.00  0.00           C 
ATOM   3552  HE1 PHE B 537      83.920  96.110  61.980  1.00  0.00           H 
ATOM   3553  CZ  PHE B 537      83.610  94.310  60.810  1.00  0.00           C 
ATOM   3554  HZ  PHE B 537      83.350  94.810  59.890  1.00  0.00           H 
ATOM   3555  CD2 PHE B 537      84.000  92.230  62.030  1.00  0.00           C 
ATOM   3556  HD2 PHE B 537      83.930  91.150  62.080  1.00  0.00           H 
ATOM   3557  CE2 PHE B 537      83.590  92.910  60.870  1.00  0.00           C 
ATOM   3558  HE2 PHE B 537      83.300  92.250  60.060  1.00  0.00           H 
ATOM   3559  C   PHE B 537      83.750  89.950  64.350  1.00  0.00           C 
ATOM   3560  O   PHE B 537      82.970  89.580  63.460  1.00  0.00           O 
ATOM   3561  N   LEU B 538      84.760  89.120  64.740  1.00  0.00           N 
ATOM   3562  HN  LEU B 538      85.410  89.530  65.380  1.00  0.00           H 
ATOM   3563  CA  LEU B 538      85.020  87.820  64.090  1.00  0.00           C 
ATOM   3564  HA  LEU B 538      84.890  87.850  63.020  1.00  0.00           H 
ATOM   3565  CB  LEU B 538      86.380  87.380  64.510  1.00  0.00           C 
ATOM   3566  HB1 LEU B 538      86.500  87.500  65.610  1.00  0.00           H 
ATOM   3567  HB2 LEU B 538      86.480  86.310  64.240  1.00  0.00           H 
ATOM   3568  CG  LEU B 538      87.560  88.030  63.740  1.00  0.00           C 
ATOM   3569  HG  LEU B 538      87.150  88.220  62.720  1.00  0.00           H 
ATOM   3570  CD1 LEU B 538      88.050  89.400  64.330  1.00  0.00           C 
ATOM   3571 1HD1 LEU B 538      88.810  89.900  63.700  1.00  0.00           H 
ATOM   3572 2HD1 LEU B 538      87.250  90.140  64.560  1.00  0.00           H 
ATOM   3573 3HD1 LEU B 538      88.640  89.230  65.250  1.00  0.00           H 
ATOM   3574  CD2 LEU B 538      88.810  87.180  63.730  1.00  0.00           C 
ATOM   3575 1HD2 LEU B 538      89.640  87.590  63.120  1.00  0.00           H 
ATOM   3576 2HD2 LEU B 538      89.110  86.940  64.770  1.00  0.00           H 
ATOM   3577 3HD2 LEU B 538      88.530  86.150  63.430  1.00  0.00           H 
ATOM   3578  C   LEU B 538      84.090  86.670  64.640  1.00  0.00           C 
ATOM   3579  O   LEU B 538      83.930  85.680  63.960  1.00  0.00           O 
ATOM   3580  N   THR B 539      83.480  86.850  65.820  1.00  0.00           N 
ATOM   3581  HN  THR B 539      83.320  87.770  66.160  1.00  0.00           H 
ATOM   3582  CA  THR B 539      82.770  85.820  66.510  1.00  0.00           C 
ATOM   3583  HA  THR B 539      82.240  86.210  67.370  1.00  0.00           H 
ATOM   3584  CB  THR B 539      81.590  85.270  65.670  1.00  0.00           C 
ATOM   3585  HB  THR B 539      81.940  84.560  64.890  1.00  0.00           H 
ATOM   3586  OG1 THR B 539      80.770  86.150  64.950  1.00  0.00           O 
ATOM   3587  HG1 THR B 539      81.300  86.210  64.150  1.00  0.00           H 
ATOM   3588  CG2 THR B 539      80.640  84.520  66.600  1.00  0.00           C 
ATOM   3589 1HG2 THR B 539      79.830  84.050  66.000  1.00  0.00           H 
ATOM   3590 2HG2 THR B 539      81.130  83.640  67.060  1.00  0.00           H 
ATOM   3591 3HG2 THR B 539      80.280  85.100  67.470  1.00  0.00           H 
ATOM   3592  C   THR B 539      83.680  84.760  67.040  1.00  0.00           C 
ATOM   3593  O   THR B 539      83.560  83.560  66.980  1.00  0.00           O 
ATOM   3594  N   ILE B 540      84.820  85.280  67.650  1.00  0.00           N 
ATOM   3595  HN  ILE B 540      84.920  86.270  67.570  1.00  0.00           H 
ATOM   3596  CA  ILE B 540      85.750  84.490  68.380  1.00  0.00           C 
ATOM   3597  HA  ILE B 540      85.570  83.440  68.200  1.00  0.00           H 
ATOM   3598  CB  ILE B 540      87.270  84.710  68.090  1.00  0.00           C 
ATOM   3599  HB  ILE B 540      87.910  84.010  68.670  1.00  0.00           H 
ATOM   3600  CG2 ILE B 540      87.520  84.400  66.550  1.00  0.00           C 
ATOM   3601 1HG2 ILE B 540      86.940  85.180  66.010  1.00  0.00           H 
ATOM   3602 2HG2 ILE B 540      88.610  84.410  66.330  1.00  0.00           H 
ATOM   3603 3HG2 ILE B 540      87.170  83.360  66.360  1.00  0.00           H 
ATOM   3604  CG1 ILE B 540      87.710  86.140  68.590  1.00  0.00           C 
ATOM   3605 1HG1 ILE B 540      86.940  86.880  68.290  1.00  0.00           H 
ATOM   3606 2HG1 ILE B 540      87.870  86.190  69.690  1.00  0.00           H 
ATOM   3607  CD  ILE B 540      89.060  86.580  68.000  1.00  0.00           C 
ATOM   3608  HD1 ILE B 540      88.850  86.740  66.920  1.00  0.00           H 
ATOM   3609  HD2 ILE B 540      89.500  87.500  68.440  1.00  0.00           H 
ATOM   3610  HD3 ILE B 540      89.810  85.760  68.000  1.00  0.00           H 
ATOM   3611  C   ILE B 540      85.620  84.670  69.840  1.00  0.00           C 
ATOM   3612  O   ILE B 540      86.350  84.060  70.640  1.00  0.00           O 
ATOM   3613  N   ILE B 541      84.700  85.520  70.360  1.00  0.00           N 
ATOM   3614  HN  ILE B 541      84.110  86.030  69.730  1.00  0.00           H 
ATOM   3615  CA  ILE B 541      84.180  85.410  71.740  1.00  0.00           C 
ATOM   3616  HA  ILE B 541      84.350  84.400  72.100  1.00  0.00           H 
ATOM   3617  CB  ILE B 541      84.720  86.460  72.760  1.00  0.00           C 
ATOM   3618  HB  ILE B 541      84.310  86.150  73.750  1.00  0.00           H 
ATOM   3619  CG2 ILE B 541      86.250  86.240  72.950  1.00  0.00           C 
ATOM   3620 1HG2 ILE B 541      86.390  86.560  74.010  1.00  0.00           H 
ATOM   3621 2HG2 ILE B 541      86.460  85.150  72.960  1.00  0.00           H 
ATOM   3622 3HG2 ILE B 541      86.790  86.870  72.210  1.00  0.00           H 
ATOM   3623  CG1 ILE B 541      84.290  87.940  72.530  1.00  0.00           C 
ATOM   3624 1HG1 ILE B 541      84.790  88.260  71.590  1.00  0.00           H 
ATOM   3625 2HG1 ILE B 541      83.190  88.030  72.440  1.00  0.00           H 
ATOM   3626  CD  ILE B 541      84.760  88.750  73.720  1.00  0.00           C 
ATOM   3627  HD1 ILE B 541      84.480  89.820  73.620  1.00  0.00           H 
ATOM   3628  HD2 ILE B 541      84.370  88.360  74.680  1.00  0.00           H 
ATOM   3629  HD3 ILE B 541      85.850  88.620  73.870  1.00  0.00           H 
ATOM   3630  C   ILE B 541      82.670  85.550  71.640  1.00  0.00           C 
ATOM   3631  O   ILE B 541      82.120  86.080  70.650  1.00  0.00           O 
ATOM   3632  N   ASP B 542      81.930  85.000  72.610  1.00  0.00           N 
ATOM   3633  HN  ASP B 542      82.330  84.410  73.310  1.00  0.00           H 
ATOM   3634  CA  ASP B 542      80.480  85.190  72.840  1.00  0.00           C 
ATOM   3635  HA  ASP B 542      79.980  84.930  71.920  1.00  0.00           H 
ATOM   3636  CB  ASP B 542      79.980  84.210  73.940  1.00  0.00           C 
ATOM   3637  HB1 ASP B 542      80.480  84.470  74.900  1.00  0.00           H 
ATOM   3638  HB2 ASP B 542      78.880  84.350  74.020  1.00  0.00           H 
ATOM   3639  CG  ASP B 542      80.160  82.710  73.670  1.00  0.00           C 
ATOM   3640  OD1 ASP B 542      80.300  82.300  72.490  1.00  0.00           O 
ATOM   3641  OD2 ASP B 542      80.100  81.920  74.630  1.00  0.00           O 
ATOM   3642  C   ASP B 542      80.050  86.650  73.160  1.00  0.00           C 
ATOM   3643  O   ASP B 542      80.750  87.440  73.710  1.00  0.00           O 
ATOM   3644  N   GLY B 543      78.760  86.920  72.850  1.00  0.00           N 
ATOM   3645  HN  GLY B 543      78.370  86.330  72.150  1.00  0.00           H 
ATOM   3646  CA  GLY B 543      78.010  88.090  73.250  1.00  0.00           C 
ATOM   3647  HA1 GLY B 543      78.360  88.850  72.570  1.00  0.00           H 
ATOM   3648  HA2 GLY B 543      76.960  87.900  73.070  1.00  0.00           H 
ATOM   3649  C   GLY B 543      78.050  88.340  74.780  1.00  0.00           C 
ATOM   3650  O   GLY B 543      77.620  87.410  75.540  1.00  0.00           O 
ATOM   3651  N   PRO B 544      78.440  89.520  75.250  1.00  0.00           N 
ATOM   3652  CD  PRO B 544      79.150  90.470  74.400  1.00  0.00           C 
ATOM   3653  HD1 PRO B 544      78.370  90.890  73.730  1.00  0.00           H 
ATOM   3654  HD2 PRO B 544      79.860  89.920  73.750  1.00  0.00           H 
ATOM   3655  CA  PRO B 544      78.330  89.930  76.630  1.00  0.00           C 
ATOM   3656  HA  PRO B 544      79.000  89.310  77.200  1.00  0.00           H 
ATOM   3657  CB  PRO B 544      78.880  91.370  76.630  1.00  0.00           C 
ATOM   3658  HB1 PRO B 544      78.070  92.120  76.580  1.00  0.00           H 
ATOM   3659  HB2 PRO B 544      79.460  91.670  77.530  1.00  0.00           H 
ATOM   3660  CG  PRO B 544      79.840  91.370  75.370  1.00  0.00           C 
ATOM   3661  HG1 PRO B 544      80.030  92.370  74.920  1.00  0.00           H 
ATOM   3662  HG2 PRO B 544      80.780  90.810  75.560  1.00  0.00           H 
ATOM   3663  C   PRO B 544      76.950  89.900  77.190  1.00  0.00           C 
ATOM   3664  O   PRO B 544      76.180  90.860  77.160  1.00  0.00           O 
ATOM   3665  N   ALA B 545      76.660  88.810  77.930  1.00  0.00           N 
ATOM   3666  HN  ALA B 545      77.290  88.040  77.870  1.00  0.00           H 
ATOM   3667  CA  ALA B 545      75.460  88.580  78.650  1.00  0.00           C 
ATOM   3668  HA  ALA B 545      74.990  89.550  78.690  1.00  0.00           H 
ATOM   3669  CB  ALA B 545      74.580  87.600  77.890  1.00  0.00           C 
ATOM   3670  HB1 ALA B 545      73.630  87.320  78.400  1.00  0.00           H 
ATOM   3671  HB2 ALA B 545      74.210  88.100  76.970  1.00  0.00           H 
ATOM   3672  HB3 ALA B 545      75.200  86.750  77.540  1.00  0.00           H 
ATOM   3673  C   ALA B 545      75.780  88.000  79.980  1.00  0.00           C 
ATOM   3674  O   ALA B 545      76.590  87.150  80.170  1.00  0.00           O 
ATOM   3675  N   ASN B 546      75.150  88.470  81.090  1.00  0.00           N 
ATOM   3676  HN  ASN B 546      74.620  89.310  80.980  1.00  0.00           H 
ATOM   3677  CA  ASN B 546      75.140  87.820  82.360  1.00  0.00           C 
ATOM   3678  HA  ASN B 546      75.800  86.980  82.470  1.00  0.00           H 
ATOM   3679  CB  ASN B 546      75.550  88.870  83.370  1.00  0.00           C 
ATOM   3680  HB1 ASN B 546      76.620  89.160  83.300  1.00  0.00           H 
ATOM   3681  HB2 ASN B 546      74.990  89.820  83.230  1.00  0.00           H 
ATOM   3682  CG  ASN B 546      75.530  88.400  84.780  1.00  0.00           C 
ATOM   3683  OD1 ASN B 546      75.780  87.260  85.230  1.00  0.00           O 
ATOM   3684  ND2 ASN B 546      75.060  89.300  85.710  1.00  0.00           N 
ATOM   3685 1HD2 ASN B 546      74.970  90.240  85.390  1.00  0.00           H 
ATOM   3686 2HD2 ASN B 546      75.020  88.930  86.640  1.00  0.00           H 
ATOM   3687  C   ASN B 546      73.740  87.270  82.630  1.00  0.00           C 
ATOM   3688  O   ASN B 546      73.580  86.280  83.310  1.00  0.00           O 
ATOM   3689  N   TYR B 547      72.610  87.900  82.190  1.00  0.00           N 
ATOM   3690  HN  TYR B 547      72.690  88.640  81.520  1.00  0.00           H 
ATOM   3691  CA  TYR B 547      71.240  87.560  82.400  1.00  0.00           C 
ATOM   3692  HA  TYR B 547      70.610  88.150  81.750  1.00  0.00           H 
ATOM   3693  CB  TYR B 547      70.840  86.100  81.940  1.00  0.00           C 
ATOM   3694  HB1 TYR B 547      71.380  85.420  82.630  1.00  0.00           H 
ATOM   3695  HB2 TYR B 547      69.750  85.950  82.050  1.00  0.00           H 
ATOM   3696  CG  TYR B 547      71.250  85.930  80.520  1.00  0.00           C 
ATOM   3697  CD1 TYR B 547      70.590  86.580  79.490  1.00  0.00           C 
ATOM   3698  HD1 TYR B 547      69.860  87.330  79.740  1.00  0.00           H 
ATOM   3699  CE1 TYR B 547      70.840  86.260  78.230  1.00  0.00           C 
ATOM   3700  HE1 TYR B 547      70.420  86.620  77.300  1.00  0.00           H 
ATOM   3701  CZ  TYR B 547      71.860  85.320  77.890  1.00  0.00           C 
ATOM   3702  OH  TYR B 547      72.110  84.970  76.560  1.00  0.00           O 
ATOM   3703  HH  TYR B 547      71.580  85.570  76.040  1.00  0.00           H 
ATOM   3704  CD2 TYR B 547      72.270  84.920  80.290  1.00  0.00           C 
ATOM   3705  HD2 TYR B 547      72.840  84.370  81.030  1.00  0.00           H 
ATOM   3706  CE2 TYR B 547      72.620  84.710  78.900  1.00  0.00           C 
ATOM   3707  HE2 TYR B 547      73.430  84.150  78.460  1.00  0.00           H 
ATOM   3708  C   TYR B 547      70.740  87.730  83.840  1.00  0.00           C 
ATOM   3709  O   TYR B 547      69.550  88.030  84.160  1.00  0.00           O 
ATOM   3710  N   ASN B 548      71.610  87.670  84.770  1.00  0.00           N 
ATOM   3711  HN  ASN B 548      72.500  87.260  84.600  1.00  0.00           H 
ATOM   3712  CA  ASN B 548      71.310  87.740  86.230  1.00  0.00           C 
ATOM   3713  HA  ASN B 548      70.330  87.330  86.410  1.00  0.00           H 
ATOM   3714  CB  ASN B 548      72.440  87.010  87.020  1.00  0.00           C 
ATOM   3715  HB1 ASN B 548      73.400  87.560  86.880  1.00  0.00           H 
ATOM   3716  HB2 ASN B 548      72.160  87.110  88.090  1.00  0.00           H 
ATOM   3717  CG  ASN B 548      72.510  85.550  86.660  1.00  0.00           C 
ATOM   3718  OD1 ASN B 548      71.550  84.830  86.800  1.00  0.00           O 
ATOM   3719  ND2 ASN B 548      73.660  85.120  86.220  1.00  0.00           N 
ATOM   3720 1HD2 ASN B 548      74.350  85.730  85.830  1.00  0.00           H 
ATOM   3721 2HD2 ASN B 548      73.610  84.190  85.860  1.00  0.00           H 
ATOM   3722  C   ASN B 548      71.310  89.180  86.740  1.00  0.00           C 
ATOM   3723  O   ASN B 548      70.960  89.470  87.860  1.00  0.00           O 
ATOM   3724  N   VAL B 549      71.620  90.160  85.820  1.00  0.00           N 
ATOM   3725  HN  VAL B 549      71.700  89.870  84.870  1.00  0.00           H 
ATOM   3726  CA  VAL B 549      71.410  91.600  86.060  1.00  0.00           C 
ATOM   3727  HA  VAL B 549      70.790  91.680  86.940  1.00  0.00           H 
ATOM   3728  CB  VAL B 549      72.730  92.390  86.260  1.00  0.00           C 
ATOM   3729  HB  VAL B 549      72.510  93.470  86.410  1.00  0.00           H 
ATOM   3730  CG1 VAL B 549      73.480  91.890  87.520  1.00  0.00           C 
ATOM   3731 1HG1 VAL B 549      73.970  90.920  87.270  1.00  0.00           H 
ATOM   3732 2HG1 VAL B 549      74.180  92.660  87.920  1.00  0.00           H 
ATOM   3733 3HG1 VAL B 549      72.880  91.700  88.430  1.00  0.00           H 
ATOM   3734  CG2 VAL B 549      73.600  92.170  84.970  1.00  0.00           C 
ATOM   3735 1HG2 VAL B 549      74.650  92.500  85.140  1.00  0.00           H 
ATOM   3736 2HG2 VAL B 549      73.590  91.120  84.600  1.00  0.00           H 
ATOM   3737 3HG2 VAL B 549      73.170  92.780  84.150  1.00  0.00           H 
ATOM   3738  C   VAL B 549      70.710  92.100  84.890  1.00  0.00           C 
ATOM   3739  O   VAL B 549      70.750  91.590  83.780  1.00  0.00           O 
ATOM   3740  N   ASP B 550      70.020  93.280  85.090  1.00  0.00           N 
ATOM   3741  HN  ASP B 550      69.980  93.780  85.950  1.00  0.00           H 
ATOM   3742  CA  ASP B 550      69.370  94.090  84.090  1.00  0.00           C 
ATOM   3743  HA  ASP B 550      68.960  93.380  83.380  1.00  0.00           H 
ATOM   3744  CB  ASP B 550      68.320  94.990  84.820  1.00  0.00           C 
ATOM   3745  HB1 ASP B 550      68.740  95.700  85.570  1.00  0.00           H 
ATOM   3746  HB2 ASP B 550      67.910  95.750  84.120  1.00  0.00           H 
ATOM   3747  CG  ASP B 550      67.160  94.260  85.460  1.00  0.00           C 
ATOM   3748  OD1 ASP B 550      66.830  93.140  84.950  1.00  0.00           O 
ATOM   3749  OD2 ASP B 550      66.550  94.820  86.350  1.00  0.00           O 
ATOM   3750  C   ASP B 550      70.400  94.930  83.390  1.00  0.00           C 
ATOM   3751  O   ASP B 550      71.160  95.720  84.010  1.00  0.00           O 
ATOM   3752  N   LEU B 551      70.560  94.670  82.070  1.00  0.00           N 
ATOM   3753  HN  LEU B 551      69.900  94.130  81.540  1.00  0.00           H 
ATOM   3754  CA  LEU B 551      71.590  95.320  81.320  1.00  0.00           C 
ATOM   3755  HA  LEU B 551      72.370  95.500  82.050  1.00  0.00           H 
ATOM   3756  CB  LEU B 551      72.120  94.390  80.150  1.00  0.00           C 
ATOM   3757  HB1 LEU B 551      71.340  94.110  79.410  1.00  0.00           H 
ATOM   3758  HB2 LEU B 551      72.910  94.930  79.580  1.00  0.00           H 
ATOM   3759  CG  LEU B 551      72.920  93.130  80.560  1.00  0.00           C 
ATOM   3760  HG  LEU B 551      72.340  92.510  81.280  1.00  0.00           H 
ATOM   3761  CD1 LEU B 551      73.190  92.170  79.380  1.00  0.00           C 
ATOM   3762 1HD1 LEU B 551      73.840  91.340  79.720  1.00  0.00           H 
ATOM   3763 2HD1 LEU B 551      72.250  91.750  78.960  1.00  0.00           H 
ATOM   3764 3HD1 LEU B 551      73.760  92.820  78.680  1.00  0.00           H 
ATOM   3765  CD2 LEU B 551      74.160  93.430  81.330  1.00  0.00           C 
ATOM   3766 1HD2 LEU B 551      74.950  93.830  80.660  1.00  0.00           H 
ATOM   3767 2HD2 LEU B 551      73.940  94.090  82.200  1.00  0.00           H 
ATOM   3768 3HD2 LEU B 551      74.600  92.500  81.750  1.00  0.00           H 
ATOM   3769  C   LEU B 551      71.190  96.640  80.800  1.00  0.00           C 
ATOM   3770  O   LEU B 551      70.080  96.670  80.320  1.00  0.00           O 
ATOM   3771  N   PRO B 552      71.940  97.800  80.760  1.00  0.00           N 
ATOM   3772  CD  PRO B 552      73.280  97.900  81.300  1.00  0.00           C 
ATOM   3773  HD1 PRO B 552      73.790  96.950  81.040  1.00  0.00           H 
ATOM   3774  HD2 PRO B 552      73.280  98.020  82.400  1.00  0.00           H 
ATOM   3775  CA  PRO B 552      71.520  99.040  80.230  1.00  0.00           C 
ATOM   3776  HA  PRO B 552      70.760  99.440  80.890  1.00  0.00           H 
ATOM   3777  CB  PRO B 552      72.740  99.990  80.260  1.00  0.00           C 
ATOM   3778  HB1 PRO B 552      72.960 100.540  79.320  1.00  0.00           H 
ATOM   3779  HB2 PRO B 552      72.490 100.770  81.000  1.00  0.00           H 
ATOM   3780  CG  PRO B 552      73.950  99.070  80.510  1.00  0.00           C 
ATOM   3781  HG1 PRO B 552      74.350  98.780  79.510  1.00  0.00           H 
ATOM   3782  HG2 PRO B 552      74.790  99.500  81.090  1.00  0.00           H 
ATOM   3783  C   PRO B 552      70.860  98.960  78.900  1.00  0.00           C 
ATOM   3784  O   PRO B 552      71.510  98.460  77.980  1.00  0.00           O 
ATOM   3785  N   PHE B 553      69.700  99.610  78.750  1.00  0.00           N 
ATOM   3786  HN  PHE B 553      69.260 100.120  79.480  1.00  0.00           H 
ATOM   3787  CA  PHE B 553      68.900  99.430  77.540  1.00  0.00           C 
ATOM   3788  HA  PHE B 553      68.480  98.440  77.490  1.00  0.00           H 
ATOM   3789  CB  PHE B 553      67.660 100.420  77.660  1.00  0.00           C 
ATOM   3790  HB1 PHE B 553      66.980  99.960  78.400  1.00  0.00           H 
ATOM   3791  HB2 PHE B 553      68.050 101.390  78.040  1.00  0.00           H 
ATOM   3792  CG  PHE B 553      66.860 100.710  76.390  1.00  0.00           C 
ATOM   3793  CD1 PHE B 553      65.830  99.810  76.070  1.00  0.00           C 
ATOM   3794  HD1 PHE B 553      65.680  98.900  76.630  1.00  0.00           H 
ATOM   3795  CE1 PHE B 553      64.900 100.180  75.100  1.00  0.00           C 
ATOM   3796  HE1 PHE B 553      64.110  99.510  74.810  1.00  0.00           H 
ATOM   3797  CZ  PHE B 553      65.020 101.390  74.420  1.00  0.00           C 
ATOM   3798  HZ  PHE B 553      64.300 101.570  73.640  1.00  0.00           H 
ATOM   3799  CD2 PHE B 553      66.970 101.960  75.800  1.00  0.00           C 
ATOM   3800  HD2 PHE B 553      67.660 102.660  76.250  1.00  0.00           H 
ATOM   3801  CE2 PHE B 553      66.020 102.320  74.790  1.00  0.00           C 
ATOM   3802  HE2 PHE B 553      65.970 103.350  74.460  1.00  0.00           H 
ATOM   3803  C   PHE B 553      69.550  99.660  76.190  1.00  0.00           C 
ATOM   3804  O   PHE B 553      69.270  98.880  75.300  1.00  0.00           O 
ATOM   3805  N   MET B 554      70.440 100.640  75.970  1.00  0.00           N 
ATOM   3806  HN  MET B 554      70.550 101.350  76.660  1.00  0.00           H 
ATOM   3807  CA  MET B 554      71.180 100.750  74.690  1.00  0.00           C 
ATOM   3808  HA  MET B 554      70.430 100.770  73.910  1.00  0.00           H 
ATOM   3809  CB  MET B 554      71.960 102.040  74.580  1.00  0.00           C 
ATOM   3810  HB1 MET B 554      72.660 102.140  75.430  1.00  0.00           H 
ATOM   3811  HB2 MET B 554      72.580 102.050  73.660  1.00  0.00           H 
ATOM   3812  CG  MET B 554      71.170 103.310  74.520  1.00  0.00           C 
ATOM   3813  HG1 MET B 554      70.760 103.500  75.530  1.00  0.00           H 
ATOM   3814  HG2 MET B 554      71.910 104.110  74.310  1.00  0.00           H 
ATOM   3815  SD  MET B 554      69.890 103.390  73.230  1.00  0.00           S 
ATOM   3816  CE  MET B 554      71.030 103.430  71.890  1.00  0.00           C 
ATOM   3817  HE1 MET B 554      71.660 102.520  71.920  1.00  0.00           H 
ATOM   3818  HE2 MET B 554      70.440 103.360  70.950  1.00  0.00           H 
ATOM   3819  HE3 MET B 554      71.570 104.400  71.930  1.00  0.00           H 
ATOM   3820  C   MET B 554      72.120  99.640  74.280  1.00  0.00           C 
ATOM   3821  O   MET B 554      72.390  99.460  73.070  1.00  0.00           O 
ATOM   3822  N   TYR B 555      72.600  98.860  75.180  1.00  0.00           N 
ATOM   3823  HN  TYR B 555      72.360  98.880  76.150  1.00  0.00           H 
ATOM   3824  CA  TYR B 555      73.460  97.710  74.860  1.00  0.00           C 
ATOM   3825  HA  TYR B 555      74.330  98.090  74.340  1.00  0.00           H 
ATOM   3826  CB  TYR B 555      73.930  96.870  76.140  1.00  0.00           C 
ATOM   3827  HB1 TYR B 555      74.750  97.390  76.680  1.00  0.00           H 
ATOM   3828  HB2 TYR B 555      73.000  96.660  76.710  1.00  0.00           H 
ATOM   3829  CG  TYR B 555      74.540  95.540  75.820  1.00  0.00           C 
ATOM   3830  CD1 TYR B 555      75.800  95.470  75.100  1.00  0.00           C 
ATOM   3831  HD1 TYR B 555      76.300  96.380  74.810  1.00  0.00           H 
ATOM   3832  CE1 TYR B 555      76.360  94.240  74.690  1.00  0.00           C 
ATOM   3833  HE1 TYR B 555      77.330  94.270  74.210  1.00  0.00           H 
ATOM   3834  CZ  TYR B 555      75.540  93.050  74.900  1.00  0.00           C 
ATOM   3835  OH  TYR B 555      76.020  91.800  74.430  1.00  0.00           O 
ATOM   3836  HH  TYR B 555      75.330  91.180  74.690  1.00  0.00           H 
ATOM   3837  CD2 TYR B 555      73.930  94.320  76.180  1.00  0.00           C 
ATOM   3838  HD2 TYR B 555      72.940  94.350  76.610  1.00  0.00           H 
ATOM   3839  CE2 TYR B 555      74.400  93.090  75.700  1.00  0.00           C 
ATOM   3840  HE2 TYR B 555      73.900  92.150  75.840  1.00  0.00           H 
ATOM   3841  C   TYR B 555      72.850  96.710  73.900  1.00  0.00           C 
ATOM   3842  O   TYR B 555      73.480  96.350  72.860  1.00  0.00           O 
ATOM   3843  N   SER B 556      71.570  96.230  74.210  1.00  0.00           N 
ATOM   3844  HN  SER B 556      71.130  96.380  75.090  1.00  0.00           H 
ATOM   3845  CA  SER B 556      70.850  95.430  73.300  1.00  0.00           C 
ATOM   3846  HA  SER B 556      71.390  94.510  73.100  1.00  0.00           H 
ATOM   3847  CB  SER B 556      69.550  94.950  74.030  1.00  0.00           C 
ATOM   3848  HB1 SER B 556      69.120  95.830  74.550  1.00  0.00           H 
ATOM   3849  HB2 SER B 556      68.810  94.610  73.270  1.00  0.00           H 
ATOM   3850  OG  SER B 556      69.830  93.850  74.970  1.00  0.00           O 
ATOM   3851  HG1 SER B 556      69.780  93.050  74.440  1.00  0.00           H 
ATOM   3852  C   SER B 556      70.590  96.010  71.920  1.00  0.00           C 
ATOM   3853  O   SER B 556      70.630  95.310  70.960  1.00  0.00           O 
ATOM   3854  N   ILE B 557      70.310  97.250  71.760  1.00  0.00           N 
ATOM   3855  HN  ILE B 557      69.960  97.670  72.600  1.00  0.00           H 
ATOM   3856  CA  ILE B 557      70.140  97.750  70.390  1.00  0.00           C 
ATOM   3857  HA  ILE B 557      69.460  97.160  69.800  1.00  0.00           H 
ATOM   3858  CB  ILE B 557      69.580  99.170  70.630  1.00  0.00           C 
ATOM   3859  HB  ILE B 557      70.230  99.790  71.280  1.00  0.00           H 
ATOM   3860  CG2 ILE B 557      69.480  99.860  69.270  1.00  0.00           C 
ATOM   3861 1HG2 ILE B 557      69.200 100.930  69.350  1.00  0.00           H 
ATOM   3862 2HG2 ILE B 557      70.470  99.920  68.780  1.00  0.00           H 
ATOM   3863 3HG2 ILE B 557      68.690  99.410  68.630  1.00  0.00           H 
ATOM   3864  CG1 ILE B 557      68.120  99.160  71.190  1.00  0.00           C 
ATOM   3865 1HG1 ILE B 557      67.390  98.900  70.400  1.00  0.00           H 
ATOM   3866 2HG1 ILE B 557      68.010  98.510  72.090  1.00  0.00           H 
ATOM   3867  CD  ILE B 557      67.790 100.530  71.840  1.00  0.00           C 
ATOM   3868  HD1 ILE B 557      67.630 101.360  71.120  1.00  0.00           H 
ATOM   3869  HD2 ILE B 557      66.840 100.430  72.400  1.00  0.00           H 
ATOM   3870  HD3 ILE B 557      68.620 100.860  72.510  1.00  0.00           H 
ATOM   3871  C   ILE B 557      71.480  97.940  69.680  1.00  0.00           C 
ATOM   3872  O   ILE B 557      71.630  97.830  68.460  1.00  0.00           O 
ATOM   3873  N   THR B 558      72.580  98.340  70.380  1.00  0.00           N 
ATOM   3874  HN  THR B 558      72.400  98.380  71.360  1.00  0.00           H 
ATOM   3875  CA  THR B 558      73.930  98.530  69.860  1.00  0.00           C 
ATOM   3876  HA  THR B 558      73.840  99.160  68.990  1.00  0.00           H 
ATOM   3877  CB  THR B 558      74.900  99.340  70.820  1.00  0.00           C 
ATOM   3878  HB  THR B 558      75.060  98.760  71.750  1.00  0.00           H 
ATOM   3879  OG1 THR B 558      74.360 100.550  71.220  1.00  0.00           O 
ATOM   3880  HG1 THR B 558      73.680 100.260  71.840  1.00  0.00           H 
ATOM   3881  CG2 THR B 558      76.260  99.590  70.170  1.00  0.00           C 
ATOM   3882 1HG2 THR B 558      76.860 100.270  70.820  1.00  0.00           H 
ATOM   3883 2HG2 THR B 558      76.800  98.630  70.010  1.00  0.00           H 
ATOM   3884 3HG2 THR B 558      76.010 100.060  69.200  1.00  0.00           H 
ATOM   3885  C   THR B 558      74.510  97.280  69.320  1.00  0.00           C 
ATOM   3886  O   THR B 558      74.950  97.260  68.160  1.00  0.00           O 
ATOM   3887  N   TYR B 559      74.420  96.260  70.130  1.00  0.00           N 
ATOM   3888  HN  TYR B 559      73.990  96.370  71.020  1.00  0.00           H 
ATOM   3889  CA  TYR B 559      74.870  94.960  69.830  1.00  0.00           C 
ATOM   3890  HA  TYR B 559      75.880  95.100  69.480  1.00  0.00           H 
ATOM   3891  CB  TYR B 559      74.710  94.060  71.150  1.00  0.00           C 
ATOM   3892  HB1 TYR B 559      75.060  94.690  72.000  1.00  0.00           H 
ATOM   3893  HB2 TYR B 559      73.670  93.750  71.360  1.00  0.00           H 
ATOM   3894  CG  TYR B 559      75.550  92.770  71.040  1.00  0.00           C 
ATOM   3895  CD1 TYR B 559      76.930  92.880  70.740  1.00  0.00           C 
ATOM   3896  HD1 TYR B 559      77.370  93.860  70.860  1.00  0.00           H 
ATOM   3897  CE1 TYR B 559      77.720  91.730  70.420  1.00  0.00           C 
ATOM   3898  HE1 TYR B 559      78.720  91.910  70.060  1.00  0.00           H 
ATOM   3899  CZ  TYR B 559      77.090  90.520  70.490  1.00  0.00           C 
ATOM   3900  OH  TYR B 559      77.930  89.420  70.180  1.00  0.00           O 
ATOM   3901  HH  TYR B 559      77.380  88.640  70.310  1.00  0.00           H 
ATOM   3902  CD2 TYR B 559      75.090  91.470  71.170  1.00  0.00           C 
ATOM   3903  HD2 TYR B 559      74.050  91.280  71.400  1.00  0.00           H 
ATOM   3904  CE2 TYR B 559      75.820  90.320  70.890  1.00  0.00           C 
ATOM   3905  HE2 TYR B 559      75.330  89.370  71.050  1.00  0.00           H 
ATOM   3906  C   TYR B 559      74.080  94.310  68.650  1.00  0.00           C 
ATOM   3907  O   TYR B 559      74.620  93.760  67.700  1.00  0.00           O 
ATOM   3908  N   ALA B 560      72.770  94.490  68.600  1.00  0.00           N 
ATOM   3909  HN  ALA B 560      72.220  94.950  69.300  1.00  0.00           H 
ATOM   3910  CA  ALA B 560      72.100  94.060  67.460  1.00  0.00           C 
ATOM   3911  HA  ALA B 560      72.330  93.020  67.270  1.00  0.00           H 
ATOM   3912  CB  ALA B 560      70.610  94.190  67.520  1.00  0.00           C 
ATOM   3913  HB1 ALA B 560      70.000  93.810  66.670  1.00  0.00           H 
ATOM   3914  HB2 ALA B 560      70.270  93.680  68.450  1.00  0.00           H 
ATOM   3915  HB3 ALA B 560      70.340  95.270  67.560  1.00  0.00           H 
ATOM   3916  C   ALA B 560      72.490  94.710  66.150  1.00  0.00           C 
ATOM   3917  O   ALA B 560      72.690  94.090  65.090  1.00  0.00           O 
ATOM   3918  N   ALA B 561      72.660  96.040  66.220  1.00  0.00           N 
ATOM   3919  HN  ALA B 561      72.440  96.480  67.090  1.00  0.00           H 
ATOM   3920  CA  ALA B 561      73.110  96.860  65.120  1.00  0.00           C 
ATOM   3921  HA  ALA B 561      72.540  96.690  64.220  1.00  0.00           H 
ATOM   3922  CB  ALA B 561      72.930  98.330  65.520  1.00  0.00           C 
ATOM   3923  HB1 ALA B 561      73.090  98.900  64.580  1.00  0.00           H 
ATOM   3924  HB2 ALA B 561      71.890  98.600  65.780  1.00  0.00           H 
ATOM   3925  HB3 ALA B 561      73.570  98.610  66.390  1.00  0.00           H 
ATOM   3926  C   ALA B 561      74.550  96.450  64.680  1.00  0.00           C 
ATOM   3927  O   ALA B 561      74.870  96.320  63.500  1.00  0.00           O 
ATOM   3928  N   PHE B 562      75.460  96.300  65.640  1.00  0.00           N 
ATOM   3929  HN  PHE B 562      75.160  96.560  66.560  1.00  0.00           H 
ATOM   3930  CA  PHE B 562      76.780  95.810  65.360  1.00  0.00           C 
ATOM   3931  HA  PHE B 562      77.310  96.500  64.720  1.00  0.00           H 
ATOM   3932  CB  PHE B 562      77.550  95.670  66.770  1.00  0.00           C 
ATOM   3933  HB1 PHE B 562      77.530  96.600  67.380  1.00  0.00           H 
ATOM   3934  HB2 PHE B 562      77.020  94.850  67.300  1.00  0.00           H 
ATOM   3935  CG  PHE B 562      78.960  95.150  66.760  1.00  0.00           C 
ATOM   3936  CD1 PHE B 562      79.970  95.940  66.190  1.00  0.00           C 
ATOM   3937  HD1 PHE B 562      79.770  96.920  65.780  1.00  0.00           H 
ATOM   3938  CE1 PHE B 562      81.240  95.420  66.060  1.00  0.00           C 
ATOM   3939  HE1 PHE B 562      81.990  96.040  65.590  1.00  0.00           H 
ATOM   3940  CZ  PHE B 562      81.560  94.130  66.520  1.00  0.00           C 
ATOM   3941  HZ  PHE B 562      82.570  93.760  66.420  1.00  0.00           H 
ATOM   3942  CD2 PHE B 562      79.300  93.930  67.340  1.00  0.00           C 
ATOM   3943  HD2 PHE B 562      78.540  93.360  67.860  1.00  0.00           H 
ATOM   3944  CE2 PHE B 562      80.580  93.390  67.230  1.00  0.00           C 
ATOM   3945  HE2 PHE B 562      80.840  92.430  67.650  1.00  0.00           H 
ATOM   3946  C   PHE B 562      76.800  94.450  64.720  1.00  0.00           C 
ATOM   3947  O   PHE B 562      77.490  94.210  63.740  1.00  0.00           O 
ATOM   3948  N   ALA B 563      75.950  93.490  65.240  1.00  0.00           N 
ATOM   3949  HN  ALA B 563      75.390  93.740  66.030  1.00  0.00           H 
ATOM   3950  CA  ALA B 563      75.880  92.090  64.790  1.00  0.00           C 
ATOM   3951  HA  ALA B 563      76.880  91.710  64.950  1.00  0.00           H 
ATOM   3952  CB  ALA B 563      74.800  91.350  65.610  1.00  0.00           C 
ATOM   3953  HB1 ALA B 563      74.610  90.390  65.090  1.00  0.00           H 
ATOM   3954  HB2 ALA B 563      75.180  91.210  66.650  1.00  0.00           H 
ATOM   3955  HB3 ALA B 563      73.830  91.870  65.730  1.00  0.00           H 
ATOM   3956  C   ALA B 563      75.450  91.930  63.350  1.00  0.00           C 
ATOM   3957  O   ALA B 563      76.180  91.360  62.510  1.00  0.00           O 
ATOM   3958  N   ILE B 564      74.470  92.790  62.950  1.00  0.00           N 
ATOM   3959  HN  ILE B 564      73.920  93.250  63.640  1.00  0.00           H 
ATOM   3960  CA  ILE B 564      74.000  92.870  61.610  1.00  0.00           C 
ATOM   3961  HA  ILE B 564      73.880  91.870  61.230  1.00  0.00           H 
ATOM   3962  CB  ILE B 564      72.730  93.700  61.500  1.00  0.00           C 
ATOM   3963  HB  ILE B 564      72.860  94.680  62.010  1.00  0.00           H 
ATOM   3964  CG2 ILE B 564      72.360  93.870  60.020  1.00  0.00           C 
ATOM   3965 1HG2 ILE B 564      71.310  94.190  59.890  1.00  0.00           H 
ATOM   3966 2HG2 ILE B 564      73.010  94.650  59.570  1.00  0.00           H 
ATOM   3967 3HG2 ILE B 564      72.380  92.870  59.540  1.00  0.00           H 
ATOM   3968  CG1 ILE B 564      71.520  93.070  62.260  1.00  0.00           C 
ATOM   3969 1HG1 ILE B 564      71.050  92.320  61.590  1.00  0.00           H 
ATOM   3970 2HG1 ILE B 564      71.910  92.440  63.090  1.00  0.00           H 
ATOM   3971  CD  ILE B 564      70.460  94.080  62.770  1.00  0.00           C 
ATOM   3972  HD1 ILE B 564      69.880  93.580  63.570  1.00  0.00           H 
ATOM   3973  HD2 ILE B 564      70.990  94.910  63.290  1.00  0.00           H 
ATOM   3974  HD3 ILE B 564      69.840  94.520  61.960  1.00  0.00           H 
ATOM   3975  C   ILE B 564      75.060  93.390  60.630  1.00  0.00           C 
ATOM   3976  O   ILE B 564      75.220  92.850  59.560  1.00  0.00           O 
ATOM   3977  N   ILE B 565      75.870  94.400  60.970  1.00  0.00           N 
ATOM   3978  HN  ILE B 565      75.790  94.890  61.830  1.00  0.00           H 
ATOM   3979  CA  ILE B 565      76.840  94.950  60.010  1.00  0.00           C 
ATOM   3980  HA  ILE B 565      76.480  94.790  59.000  1.00  0.00           H 
ATOM   3981  CB  ILE B 565      76.800  96.500  60.130  1.00  0.00           C 
ATOM   3982  HB  ILE B 565      75.770  96.850  59.930  1.00  0.00           H 
ATOM   3983  CG2 ILE B 565      77.370  96.930  61.500  1.00  0.00           C 
ATOM   3984 1HG2 ILE B 565      77.210  98.020  61.600  1.00  0.00           H 
ATOM   3985 2HG2 ILE B 565      76.810  96.410  62.310  1.00  0.00           H 
ATOM   3986 3HG2 ILE B 565      78.450  96.710  61.630  1.00  0.00           H 
ATOM   3987  CG1 ILE B 565      77.570  97.140  58.990  1.00  0.00           C 
ATOM   3988 1HG1 ILE B 565      78.650  96.900  59.110  1.00  0.00           H 
ATOM   3989 2HG1 ILE B 565      77.240  96.760  58.000  1.00  0.00           H 
ATOM   3990  CD  ILE B 565      77.370  98.710  58.810  1.00  0.00           C 
ATOM   3991  HD1 ILE B 565      77.820  99.280  59.650  1.00  0.00           H 
ATOM   3992  HD2 ILE B 565      77.840  98.920  57.820  1.00  0.00           H 
ATOM   3993  HD3 ILE B 565      76.290  98.960  58.700  1.00  0.00           H 
ATOM   3994  C   ILE B 565      78.210  94.470  60.060  1.00  0.00           C 
ATOM   3995  O   ILE B 565      78.920  94.430  59.020  1.00  0.00           O 
ATOM   3996  N   ALA B 566      78.670  93.950  61.260  1.00  0.00           N 
ATOM   3997  HN  ALA B 566      78.140  94.030  62.100  1.00  0.00           H 
ATOM   3998  CA  ALA B 566      80.090  93.620  61.440  1.00  0.00           C 
ATOM   3999  HA  ALA B 566      80.720  93.990  60.650  1.00  0.00           H 
ATOM   4000  CB  ALA B 566      80.640  94.190  62.770  1.00  0.00           C 
ATOM   4001  HB1 ALA B 566      80.020  94.180  63.690  1.00  0.00           H 
ATOM   4002  HB2 ALA B 566      81.650  93.750  62.940  1.00  0.00           H 
ATOM   4003  HB3 ALA B 566      80.840  95.240  62.480  1.00  0.00           H 
ATOM   4004  C   ALA B 566      80.220  92.140  61.450  1.00  0.00           C 
ATOM   4005  O   ALA B 566      80.780  91.540  60.590  1.00  0.00           O 
ATOM   4006  N   THR B 567      79.590  91.500  62.450  1.00  0.00           N 
ATOM   4007  HN  THR B 567      79.010  92.020  63.070  1.00  0.00           H 
ATOM   4008  CA  THR B 567      79.750  89.980  62.640  1.00  0.00           C 
ATOM   4009  HA  THR B 567      80.820  89.850  62.590  1.00  0.00           H 
ATOM   4010  CB  THR B 567      79.350  89.410  63.970  1.00  0.00           C 
ATOM   4011  HB  THR B 567      80.080  88.570  63.950  1.00  0.00           H 
ATOM   4012  OG1 THR B 567      78.010  89.000  64.090  1.00  0.00           O 
ATOM   4013  HG1 THR B 567      77.900  88.500  64.900  1.00  0.00           H 
ATOM   4014  CG2 THR B 567      79.600  90.470  65.110  1.00  0.00           C 
ATOM   4015 1HG2 THR B 567      79.270  90.030  66.080  1.00  0.00           H 
ATOM   4016 2HG2 THR B 567      80.690  90.690  65.040  1.00  0.00           H 
ATOM   4017 3HG2 THR B 567      79.080  91.420  64.880  1.00  0.00           H 
ATOM   4018  C   THR B 567      79.130  89.210  61.480  1.00  0.00           C 
ATOM   4019  O   THR B 567      79.570  88.110  61.060  1.00  0.00           O 
ATOM   4020  N   LEU B 568      78.130  89.770  60.850  1.00  0.00           N 
ATOM   4021  HN  LEU B 568      77.690  90.570  61.250  1.00  0.00           H 
ATOM   4022  CA  LEU B 568      77.580  89.220  59.540  1.00  0.00           C 
ATOM   4023  HA  LEU B 568      77.900  88.190  59.560  1.00  0.00           H 
ATOM   4024  CB  LEU B 568      76.070  89.290  59.410  1.00  0.00           C 
ATOM   4025  HB1 LEU B 568      75.810  90.360  59.540  1.00  0.00           H 
ATOM   4026  HB2 LEU B 568      75.820  89.010  58.360  1.00  0.00           H 
ATOM   4027  CG  LEU B 568      75.280  88.450  60.380  1.00  0.00           C 
ATOM   4028  HG  LEU B 568      75.580  88.680  61.420  1.00  0.00           H 
ATOM   4029  CD1 LEU B 568      73.810  88.780  60.220  1.00  0.00           C 
ATOM   4030 1HD1 LEU B 568      73.330  87.930  60.750  1.00  0.00           H 
ATOM   4031 2HD1 LEU B 568      73.540  89.680  60.810  1.00  0.00           H 
ATOM   4032 3HD1 LEU B 568      73.510  88.950  59.160  1.00  0.00           H 
ATOM   4033  CD2 LEU B 568      75.630  86.960  60.230  1.00  0.00           C 
ATOM   4034 1HD2 LEU B 568      74.990  86.260  60.810  1.00  0.00           H 
ATOM   4035 2HD2 LEU B 568      75.420  86.620  59.190  1.00  0.00           H 
ATOM   4036 3HD2 LEU B 568      76.650  86.760  60.620  1.00  0.00           H 
ATOM   4037  C   LEU B 568      78.240  89.810  58.240  1.00  0.00           C 
ATOM   4038  O   LEU B 568      79.090  89.250  57.580  1.00  0.00           O 
ATOM   4039  N   LEU B 569      77.680  91.000  57.880  1.00  0.00           N 
ATOM   4040  HN  LEU B 569      76.960  91.290  58.500  1.00  0.00           H 
ATOM   4041  CA  LEU B 569      77.890  91.630  56.550  1.00  0.00           C 
ATOM   4042  HA  LEU B 569      77.630  90.890  55.810  1.00  0.00           H 
ATOM   4043  CB  LEU B 569      76.970  92.860  56.500  1.00  0.00           C 
ATOM   4044  HB1 LEU B 569      75.900  92.600  56.670  1.00  0.00           H 
ATOM   4045  HB2 LEU B 569      77.160  93.470  57.410  1.00  0.00           H 
ATOM   4046  CG  LEU B 569      76.940  93.680  55.210  1.00  0.00           C 
ATOM   4047  HG  LEU B 569      76.730  93.070  54.310  1.00  0.00           H 
ATOM   4048  CD1 LEU B 569      75.750  94.600  55.270  1.00  0.00           C 
ATOM   4049 1HD1 LEU B 569      75.500  95.000  56.270  1.00  0.00           H 
ATOM   4050 2HD1 LEU B 569      75.970  95.500  54.650  1.00  0.00           H 
ATOM   4051 3HD1 LEU B 569      74.840  94.130  54.840  1.00  0.00           H 
ATOM   4052  CD2 LEU B 569      78.120  94.590  54.950  1.00  0.00           C 
ATOM   4053 1HD2 LEU B 569      79.070  94.070  54.730  1.00  0.00           H 
ATOM   4054 2HD2 LEU B 569      77.970  95.230  54.050  1.00  0.00           H 
ATOM   4055 3HD2 LEU B 569      78.310  95.140  55.890  1.00  0.00           H 
ATOM   4056  C   LEU B 569      79.310  92.030  56.320  1.00  0.00           C 
ATOM   4057  O   LEU B 569      79.860  91.730  55.300  1.00  0.00           O 
ATOM   4058  N   MET B 570      79.970  92.670  57.190  1.00  0.00           N 
ATOM   4059  HN  MET B 570      79.600  93.080  58.020  1.00  0.00           H 
ATOM   4060  CA  MET B 570      81.330  93.060  56.920  1.00  0.00           C 
ATOM   4061  HA  MET B 570      81.410  93.410  55.900  1.00  0.00           H 
ATOM   4062  CB  MET B 570      81.850  94.340  57.600  1.00  0.00           C 
ATOM   4063  HB1 MET B 570      81.640  94.250  58.690  1.00  0.00           H 
ATOM   4064  HB2 MET B 570      82.890  94.650  57.390  1.00  0.00           H 
ATOM   4065  CG  MET B 570      81.090  95.560  57.120  1.00  0.00           C 
ATOM   4066  HG1 MET B 570      81.340  95.810  56.070  1.00  0.00           H 
ATOM   4067  HG2 MET B 570      79.990  95.420  57.200  1.00  0.00           H 
ATOM   4068  SD  MET B 570      81.440  97.010  58.140  1.00  0.00           S 
ATOM   4069  CE  MET B 570      82.990  97.480  57.340  1.00  0.00           C 
ATOM   4070  HE1 MET B 570      83.440  98.340  57.880  1.00  0.00           H 
ATOM   4071  HE2 MET B 570      83.790  96.720  57.310  1.00  0.00           H 
ATOM   4072  HE3 MET B 570      82.850  97.770  56.280  1.00  0.00           H 
ATOM   4073  C   MET B 570      82.310  91.900  56.930  1.00  0.00           C 
ATOM   4074  O   MET B 570      83.150  91.750  56.040  1.00  0.00           O 
ATOM   4075  N   LEU B 571      82.170  90.960  57.880  1.00  0.00           N 
ATOM   4076  HN  LEU B 571      81.460  91.190  58.550  1.00  0.00           H 
ATOM   4077  CA  LEU B 571      82.910  89.710  57.980  1.00  0.00           C 
ATOM   4078  HA  LEU B 571      83.950  89.920  58.160  1.00  0.00           H 
ATOM   4079  CB  LEU B 571      82.600  89.030  59.320  1.00  0.00           C 
ATOM   4080  HB1 LEU B 571      82.750  89.770  60.140  1.00  0.00           H 
ATOM   4081  HB2 LEU B 571      81.520  88.780  59.420  1.00  0.00           H 
ATOM   4082  CG  LEU B 571      83.390  87.740  59.770  1.00  0.00           C 
ATOM   4083  HG  LEU B 571      83.290  87.020  58.930  1.00  0.00           H 
ATOM   4084  CD1 LEU B 571      84.920  87.990  59.900  1.00  0.00           C 
ATOM   4085 1HD1 LEU B 571      85.080  88.840  60.600  1.00  0.00           H 
ATOM   4086 2HD1 LEU B 571      85.390  87.010  60.100  1.00  0.00           H 
ATOM   4087 3HD1 LEU B 571      85.280  88.370  58.920  1.00  0.00           H 
ATOM   4088  CD2 LEU B 571      82.910  87.110  61.040  1.00  0.00           C 
ATOM   4089 1HD2 LEU B 571      83.550  86.260  61.340  1.00  0.00           H 
ATOM   4090 2HD2 LEU B 571      82.900  87.730  61.960  1.00  0.00           H 
ATOM   4091 3HD2 LEU B 571      81.860  86.740  61.010  1.00  0.00           H 
ATOM   4092  C   LEU B 571      82.820  88.760  56.750  1.00  0.00           C 
ATOM   4093  O   LEU B 571      83.780  88.340  56.080  1.00  0.00           O 
ATOM   4094  N   ASN B 572      81.550  88.490  56.390  1.00  0.00           N 
ATOM   4095  HN  ASN B 572      80.760  88.840  56.880  1.00  0.00           H 
ATOM   4096  CA  ASN B 572      81.290  87.570  55.240  1.00  0.00           C 
ATOM   4097  HA  ASN B 572      81.920  86.690  55.180  1.00  0.00           H 
ATOM   4098  CB  ASN B 572      79.840  87.000  55.230  1.00  0.00           C 
ATOM   4099  HB1 ASN B 572      79.120  87.840  55.330  1.00  0.00           H 
ATOM   4100  HB2 ASN B 572      79.630  86.590  54.220  1.00  0.00           H 
ATOM   4101  CG  ASN B 572      79.800  86.020  56.320  1.00  0.00           C 
ATOM   4102  OD1 ASN B 572      80.090  84.850  56.220  1.00  0.00           O 
ATOM   4103  ND2 ASN B 572      79.220  86.440  57.460  1.00  0.00           N 
ATOM   4104 1HD2 ASN B 572      79.210  87.430  57.590  1.00  0.00           H 
ATOM   4105 2HD2 ASN B 572      78.930  85.720  58.090  1.00  0.00           H 
ATOM   4106  C   ASN B 572      81.490  88.270  53.810  1.00  0.00           C 
ATOM   4107  O   ASN B 572      81.730  87.570  52.790  1.00  0.00           O 
ATOM   4108  N   LEU B 573      81.410  89.660  53.660  1.00  0.00           N 
ATOM   4109  HN  LEU B 573      80.970  90.220  54.360  1.00  0.00           H 
ATOM   4110  CA  LEU B 573      81.950  90.380  52.530  1.00  0.00           C 
ATOM   4111  HA  LEU B 573      81.420  89.980  51.670  1.00  0.00           H 
ATOM   4112  CB  LEU B 573      81.560  91.790  52.800  1.00  0.00           C 
ATOM   4113  HB1 LEU B 573      80.470  91.720  53.010  1.00  0.00           H 
ATOM   4114  HB2 LEU B 573      82.020  92.210  53.720  1.00  0.00           H 
ATOM   4115  CG  LEU B 573      81.620  92.770  51.700  1.00  0.00           C 
ATOM   4116  HG  LEU B 573      81.090  92.420  50.790  1.00  0.00           H 
ATOM   4117  CD1 LEU B 573      80.950  94.020  52.250  1.00  0.00           C 
ATOM   4118 1HD1 LEU B 573      79.960  93.740  52.670  1.00  0.00           H 
ATOM   4119 2HD1 LEU B 573      81.580  94.470  53.040  1.00  0.00           H 
ATOM   4120 3HD1 LEU B 573      80.770  94.780  51.450  1.00  0.00           H 
ATOM   4121  CD2 LEU B 573      83.050  93.200  51.170  1.00  0.00           C 
ATOM   4122 1HD2 LEU B 573      82.930  94.200  50.700  1.00  0.00           H 
ATOM   4123 2HD2 LEU B 573      83.780  93.290  52.010  1.00  0.00           H 
ATOM   4124 3HD2 LEU B 573      83.440  92.610  50.310  1.00  0.00           H 
ATOM   4125  C   LEU B 573      83.400  90.210  52.250  1.00  0.00           C 
ATOM   4126  O   LEU B 573      83.860  89.960  51.150  1.00  0.00           O 
ATOM   4127  N   LEU B 574      84.200  90.280  53.330  1.00  0.00           N 
ATOM   4128  HN  LEU B 574      83.800  90.630  54.170  1.00  0.00           H 
ATOM   4129  CA  LEU B 574      85.590  89.950  53.290  1.00  0.00           C 
ATOM   4130  HA  LEU B 574      85.910  90.590  52.490  1.00  0.00           H 
ATOM   4131  CB  LEU B 574      86.370  90.490  54.550  1.00  0.00           C 
ATOM   4132  HB1 LEU B 574      85.920  91.490  54.710  1.00  0.00           H 
ATOM   4133  HB2 LEU B 574      86.090  89.950  55.480  1.00  0.00           H 
ATOM   4134  CG  LEU B 574      87.850  90.620  54.350  1.00  0.00           C 
ATOM   4135  HG  LEU B 574      88.350  89.680  54.670  1.00  0.00           H 
ATOM   4136  CD1 LEU B 574      88.450  91.080  52.980  1.00  0.00           C 
ATOM   4137 1HD1 LEU B 574      89.550  91.200  53.040  1.00  0.00           H 
ATOM   4138 2HD1 LEU B 574      88.370  90.300  52.190  1.00  0.00           H 
ATOM   4139 3HD1 LEU B 574      88.100  92.050  52.570  1.00  0.00           H 
ATOM   4140  CD2 LEU B 574      88.370  91.620  55.320  1.00  0.00           C 
ATOM   4141 1HD2 LEU B 574      89.470  91.720  55.410  1.00  0.00           H 
ATOM   4142 2HD2 LEU B 574      88.010  92.660  55.140  1.00  0.00           H 
ATOM   4143 3HD2 LEU B 574      87.940  91.290  56.290  1.00  0.00           H 
ATOM   4144  C   LEU B 574      85.960  88.530  52.990  1.00  0.00           C 
ATOM   4145  O   LEU B 574      86.840  88.280  52.220  1.00  0.00           O 
ATOM   4146  N   ILE B 575      85.260  87.510  53.570  1.00  0.00           N 
ATOM   4147  HN  ILE B 575      84.600  87.720  54.290  1.00  0.00           H 
ATOM   4148  CA  ILE B 575      85.410  86.050  53.210  1.00  0.00           C 
ATOM   4149  HA  ILE B 575      86.440  85.730  53.310  1.00  0.00           H 
ATOM   4150  CB  ILE B 575      84.510  85.200  54.190  1.00  0.00           C 
ATOM   4151  HB  ILE B 575      83.480  85.620  54.170  1.00  0.00           H 
ATOM   4152  CG2 ILE B 575      84.390  83.720  53.830  1.00  0.00           C 
ATOM   4153 1HG2 ILE B 575      83.550  83.270  54.400  1.00  0.00           H 
ATOM   4154 2HG2 ILE B 575      84.090  83.560  52.770  1.00  0.00           H 
ATOM   4155 3HG2 ILE B 575      85.320  83.160  54.050  1.00  0.00           H 
ATOM   4156  CG1 ILE B 575      85.080  85.310  55.600  1.00  0.00           C 
ATOM   4157 1HG1 ILE B 575      86.130  84.940  55.530  1.00  0.00           H 
ATOM   4158 2HG1 ILE B 575      85.160  86.390  55.840  1.00  0.00           H 
ATOM   4159  CD  ILE B 575      84.280  84.640  56.750  1.00  0.00           C 
ATOM   4160  HD1 ILE B 575      83.210  84.780  56.480  1.00  0.00           H 
ATOM   4161  HD2 ILE B 575      84.460  83.550  56.870  1.00  0.00           H 
ATOM   4162  HD3 ILE B 575      84.440  85.040  57.770  1.00  0.00           H 
ATOM   4163  C   ILE B 575      85.120  85.850  51.710  1.00  0.00           C 
ATOM   4164  O   ILE B 575      85.790  85.090  51.000  1.00  0.00           O 
ATOM   4165  N   ALA B 576      84.020  86.450  51.040  1.00  0.00           N 
ATOM   4166  HN  ALA B 576      83.350  86.970  51.560  1.00  0.00           H 
ATOM   4167  CA  ALA B 576      83.780  86.290  49.670  1.00  0.00           C 
ATOM   4168  HA  ALA B 576      83.700  85.250  49.380  1.00  0.00           H 
ATOM   4169  CB  ALA B 576      82.460  86.950  49.350  1.00  0.00           C 
ATOM   4170  HB1 ALA B 576      82.310  87.050  48.250  1.00  0.00           H 
ATOM   4171  HB2 ALA B 576      81.590  86.360  49.700  1.00  0.00           H 
ATOM   4172  HB3 ALA B 576      82.370  87.980  49.770  1.00  0.00           H 
ATOM   4173  C   ALA B 576      84.880  86.930  48.840  1.00  0.00           C 
ATOM   4174  O   ALA B 576      85.260  86.370  47.810  1.00  0.00           O 
ATOM   4175  N   MET B 577      85.550  88.030  49.320  1.00  0.00           N 
ATOM   4176  HN  MET B 577      85.400  88.460  50.210  1.00  0.00           H 
ATOM   4177  CA  MET B 577      86.790  88.550  48.710  1.00  0.00           C 
ATOM   4178  HA  MET B 577      86.600  88.660  47.650  1.00  0.00           H 
ATOM   4179  CB  MET B 577      87.150  89.870  49.400  1.00  0.00           C 
ATOM   4180  HB1 MET B 577      86.230  90.070  49.990  1.00  0.00           H 
ATOM   4181  HB2 MET B 577      88.000  89.770  50.110  1.00  0.00           H 
ATOM   4182  CG  MET B 577      87.450  91.100  48.460  1.00  0.00           C 
ATOM   4183  HG1 MET B 577      88.300  90.630  47.930  1.00  0.00           H 
ATOM   4184  HG2 MET B 577      86.650  91.410  47.750  1.00  0.00           H 
ATOM   4185  SD  MET B 577      87.810  92.740  49.310  1.00  0.00           S 
ATOM   4186  CE  MET B 577      86.240  92.870  50.300  1.00  0.00           C 
ATOM   4187  HE1 MET B 577      86.080  91.930  50.870  1.00  0.00           H 
ATOM   4188  HE2 MET B 577      86.430  93.750  50.950  1.00  0.00           H 
ATOM   4189  HE3 MET B 577      85.390  93.000  49.600  1.00  0.00           H 
ATOM   4190  C   MET B 577      87.970  87.600  48.820  1.00  0.00           C 
ATOM   4191  O   MET B 577      88.650  87.330  47.830  1.00  0.00           O 
ATOM   4192  N   MET B 578      88.250  87.010  50.000  1.00  0.00           N 
ATOM   4193  HN  MET B 578      87.660  87.240  50.770  1.00  0.00           H 
ATOM   4194  CA  MET B 578      89.340  86.070  50.250  1.00  0.00           C 
ATOM   4195  HA  MET B 578      90.210  86.610  49.900  1.00  0.00           H 
ATOM   4196  CB  MET B 578      89.530  85.730  51.750  1.00  0.00           C 
ATOM   4197  HB1 MET B 578      88.470  85.490  52.000  1.00  0.00           H 
ATOM   4198  HB2 MET B 578      90.140  84.810  51.860  1.00  0.00           H 
ATOM   4199  CG  MET B 578      90.110  86.910  52.610  1.00  0.00           C 
ATOM   4200  HG1 MET B 578      90.960  87.320  52.020  1.00  0.00           H 
ATOM   4201  HG2 MET B 578      89.370  87.730  52.760  1.00  0.00           H 
ATOM   4202  SD  MET B 578      90.670  86.290  54.250  1.00  0.00           S 
ATOM   4203  CE  MET B 578      89.000  86.220  54.970  1.00  0.00           C 
ATOM   4204  HE1 MET B 578      89.060  85.860  56.020  1.00  0.00           H 
ATOM   4205  HE2 MET B 578      88.570  87.230  55.160  1.00  0.00           H 
ATOM   4206  HE3 MET B 578      88.350  85.440  54.510  1.00  0.00           H 
ATOM   4207  C   MET B 578      89.170  84.800  49.300  1.00  0.00           C 
ATOM   4208  O   MET B 578      90.090  84.330  48.720  1.00  0.00           O 
ATOM   4209  N   GLY B 579      87.930  84.290  49.190  1.00  0.00           N 
ATOM   4210  HN  GLY B 579      87.210  84.780  49.690  1.00  0.00           H 
ATOM   4211  CA  GLY B 579      87.450  83.350  48.060  1.00  0.00           C 
ATOM   4212  HA1 GLY B 579      87.990  82.440  48.280  1.00  0.00           H 
ATOM   4213  HA2 GLY B 579      86.380  83.340  48.210  1.00  0.00           H 
ATOM   4214  C   GLY B 579      87.790  83.830  46.650  1.00  0.00           C 
ATOM   4215  O   GLY B 579      88.470  83.090  45.920  1.00  0.00           O 
ATOM   4216  N   ASP B 580      87.500  85.080  46.230  1.00  0.00           N 
ATOM   4217  HN  ASP B 580      86.800  85.550  46.760  1.00  0.00           H 
ATOM   4218  CA  ASP B 580      88.000  85.500  44.990  1.00  0.00           C 
ATOM   4219  HA  ASP B 580      87.640  84.870  44.190  1.00  0.00           H 
ATOM   4220  CB  ASP B 580      87.370  86.860  44.540  1.00  0.00           C 
ATOM   4221  HB1 ASP B 580      87.600  87.690  45.240  1.00  0.00           H 
ATOM   4222  HB2 ASP B 580      87.830  87.190  43.580  1.00  0.00           H 
ATOM   4223  CG  ASP B 580      85.930  86.820  44.330  1.00  0.00           C 
ATOM   4224  OD1 ASP B 580      85.380  85.760  44.020  1.00  0.00           O 
ATOM   4225  OD2 ASP B 580      85.320  87.890  44.130  1.00  0.00           O 
ATOM   4226  C   ASP B 580      89.590  85.730  44.890  1.00  0.00           C 
ATOM   4227  O   ASP B 580      90.240  85.700  43.820  1.00  0.00           O 
ATOM   4228  N   THR B 581      90.270  86.050  46.000  1.00  0.00           N 
ATOM   4229  HN  THR B 581      89.740  86.220  46.830  1.00  0.00           H 
ATOM   4230  CA  THR B 581      91.720  85.920  45.990  1.00  0.00           C 
ATOM   4231  HA  THR B 581      92.090  86.510  45.170  1.00  0.00           H 
ATOM   4232  CB  THR B 581      92.520  86.510  47.170  1.00  0.00           C 
ATOM   4233  HB  THR B 581      91.950  86.280  48.100  1.00  0.00           H 
ATOM   4234  OG1 THR B 581      92.670  87.840  47.060  1.00  0.00           O 
ATOM   4235  HG1 THR B 581      91.880  88.220  47.460  1.00  0.00           H 
ATOM   4236  CG2 THR B 581      94.020  86.120  47.110  1.00  0.00           C 
ATOM   4237 1HG2 THR B 581      94.690  86.500  47.910  1.00  0.00           H 
ATOM   4238 2HG2 THR B 581      94.100  85.040  47.360  1.00  0.00           H 
ATOM   4239 3HG2 THR B 581      94.460  86.340  46.110  1.00  0.00           H 
ATOM   4240  C   THR B 581      92.160  84.500  45.760  1.00  0.00           C 
ATOM   4241  O   THR B 581      93.000  84.350  44.930  1.00  0.00           O 
ATOM   4242  N   HSE B 582      91.530  83.510  46.430  1.00  0.00           N 
ATOM   4243  HN  HSE B 582      90.790  83.740  47.060  1.00  0.00           H 
ATOM   4244  CA  HSE B 582      91.860  82.130  46.320  1.00  0.00           C 
ATOM   4245  HA  HSE B 582      92.920  81.990  46.460  1.00  0.00           H 
ATOM   4246  CB  HSE B 582      91.170  81.210  47.460  1.00  0.00           C 
ATOM   4247  HB1 HSE B 582      91.670  81.360  48.440  1.00  0.00           H 
ATOM   4248  HB2 HSE B 582      90.120  81.580  47.450  1.00  0.00           H 
ATOM   4249  ND1 HSE B 582      90.100  79.400  46.160  1.00  0.00           N 
ATOM   4250  CG  HSE B 582      91.010  79.720  47.120  1.00  0.00           C 
ATOM   4251  CE1 HSE B 582      90.240  78.170  45.930  1.00  0.00           C 
ATOM   4252  HE1 HSE B 582      89.700  77.650  45.140  1.00  0.00           H 
ATOM   4253  NE2 HSE B 582      91.270  77.610  46.660  1.00  0.00           N 
ATOM   4254  HE2 HSE B 582      91.590  76.670  46.560  1.00  0.00           H 
ATOM   4255  CD2 HSE B 582      91.670  78.650  47.550  1.00  0.00           C 
ATOM   4256  HD2 HSE B 582      92.410  78.600  48.340  1.00  0.00           H 
ATOM   4257  C   HSE B 582      91.640  81.590  44.910  1.00  0.00           C 
ATOM   4258  O   HSE B 582      92.510  81.010  44.310  1.00  0.00           O 
ATOM   4259  N   TRP B 583      90.480  81.910  44.350  1.00  0.00           N 
ATOM   4260  HN  TRP B 583      89.770  82.430  44.830  1.00  0.00           H 
ATOM   4261  CA  TRP B 583      90.040  81.380  43.040  1.00  0.00           C 
ATOM   4262  HA  TRP B 583      89.880  80.310  42.980  1.00  0.00           H 
ATOM   4263  CB  TRP B 583      88.540  81.640  42.780  1.00  0.00           C 
ATOM   4264  HB1 TRP B 583      88.110  81.070  43.630  1.00  0.00           H 
ATOM   4265  HB2 TRP B 583      88.330  82.710  42.980  1.00  0.00           H 
ATOM   4266  CG  TRP B 583      87.980  81.310  41.450  1.00  0.00           C 
ATOM   4267  CD1 TRP B 583      87.290  80.190  41.150  1.00  0.00           C 
ATOM   4268  HD1 TRP B 583      87.070  79.390  41.850  1.00  0.00           H 
ATOM   4269  NE1 TRP B 583      87.060  80.130  39.810  1.00  0.00           N 
ATOM   4270  HE1 TRP B 583      87.320  79.330  39.310  1.00  0.00           H 
ATOM   4271  CE2 TRP B 583      87.440  81.280  39.220  1.00  0.00           C 
ATOM   4272  CD2 TRP B 583      88.060  82.080  40.240  1.00  0.00           C 
ATOM   4273  CE3 TRP B 583      88.420  83.420  39.860  1.00  0.00           C 
ATOM   4274  HE3 TRP B 583      88.780  84.020  40.690  1.00  0.00           H 
ATOM   4275  CZ3 TRP B 583      88.490  83.750  38.530  1.00  0.00           C 
ATOM   4276  HZ3 TRP B 583      89.000  84.690  38.360  1.00  0.00           H 
ATOM   4277  CZ2 TRP B 583      87.390  81.690  37.880  1.00  0.00           C 
ATOM   4278  HZ2 TRP B 583      87.160  80.970  37.110  1.00  0.00           H 
ATOM   4279  CH2 TRP B 583      87.880  82.920  37.550  1.00  0.00           C 
ATOM   4280  HH2 TRP B 583      87.990  83.120  36.500  1.00  0.00           H 
ATOM   4281  C   TRP B 583      90.970  81.820  41.850  1.00  0.00           C 
ATOM   4282  O   TRP B 583      91.400  81.080  40.990  1.00  0.00           O 
ATOM   4283  N   ARG B 584      91.330  83.080  41.780  1.00  0.00           N 
ATOM   4284  HN  ARG B 584      90.840  83.710  42.380  1.00  0.00           H 
ATOM   4285  CA  ARG B 584      92.410  83.690  41.040  1.00  0.00           C 
ATOM   4286  HA  ARG B 584      92.060  83.560  40.030  1.00  0.00           H 
ATOM   4287  CB  ARG B 584      92.490  85.230  41.220  1.00  0.00           C 
ATOM   4288  HB1 ARG B 584      92.660  85.420  42.300  1.00  0.00           H 
ATOM   4289  HB2 ARG B 584      93.360  85.540  40.600  1.00  0.00           H 
ATOM   4290  CG  ARG B 584      91.280  86.020  40.720  1.00  0.00           C 
ATOM   4291  HG1 ARG B 584      91.140  85.910  39.620  1.00  0.00           H 
ATOM   4292  HG2 ARG B 584      90.340  85.650  41.190  1.00  0.00           H 
ATOM   4293  CD  ARG B 584      91.450  87.570  40.950  1.00  0.00           C 
ATOM   4294  HD1 ARG B 584      92.470  87.920  40.700  1.00  0.00           H 
ATOM   4295  HD2 ARG B 584      90.560  87.960  40.420  1.00  0.00           H 
ATOM   4296  NE  ARG B 584      91.310  87.790  42.390  1.00  0.00           N 
ATOM   4297  HE  ARG B 584      90.730  87.150  42.890  1.00  0.00           H 
ATOM   4298  CZ  ARG B 584      91.510  88.870  43.080  1.00  0.00           C 
ATOM   4299  NH1 ARG B 584      92.410  89.730  42.700  1.00  0.00           N 
ATOM   4300 1HH1 ARG B 584      92.990  89.520  41.920  1.00  0.00           H 
ATOM   4301 2HH1 ARG B 584      92.740  90.210  43.510  1.00  0.00           H 
ATOM   4302  NH2 ARG B 584      90.870  88.940  44.220  1.00  0.00           N 
ATOM   4303 1HH2 ARG B 584      90.460  88.100  44.580  1.00  0.00           H 
ATOM   4304 2HH2 ARG B 584      91.110  89.640  44.890  1.00  0.00           H 
ATOM   4305  C   ARG B 584      93.720  83.030  41.070  1.00  0.00           C 
ATOM   4306  O   ARG B 584      94.170  82.540  40.050  1.00  0.00           O 
ATOM   4307  N   VAL B 585      94.260  82.900  42.360  1.00  0.00           N 
ATOM   4308  HN  VAL B 585      93.720  83.320  43.090  1.00  0.00           H 
ATOM   4309  CA  VAL B 585      95.500  82.220  42.570  1.00  0.00           C 
ATOM   4310  HA  VAL B 585      96.240  82.630  41.900  1.00  0.00           H 
ATOM   4311  CB  VAL B 585      95.990  82.390  43.980  1.00  0.00           C 
ATOM   4312  HB  VAL B 585      95.140  82.080  44.630  1.00  0.00           H 
ATOM   4313  CG1 VAL B 585      97.230  81.660  44.440  1.00  0.00           C 
ATOM   4314 1HG1 VAL B 585      97.670  81.920  45.430  1.00  0.00           H 
ATOM   4315 2HG1 VAL B 585      96.990  80.590  44.590  1.00  0.00           H 
ATOM   4316 3HG1 VAL B 585      98.050  81.710  43.690  1.00  0.00           H 
ATOM   4317  CG2 VAL B 585      96.180  83.920  44.200  1.00  0.00           C 
ATOM   4318 1HG2 VAL B 585      95.230  84.460  44.000  1.00  0.00           H 
ATOM   4319 2HG2 VAL B 585      96.400  84.110  45.270  1.00  0.00           H 
ATOM   4320 3HG2 VAL B 585      96.920  84.420  43.540  1.00  0.00           H 
ATOM   4321  C   VAL B 585      95.480  80.710  42.120  1.00  0.00           C 
ATOM   4322  O   VAL B 585      96.430  80.220  41.450  1.00  0.00           O 
ATOM   4323  N   ALA B 586      94.330  80.020  42.370  1.00  0.00           N 
ATOM   4324  HN  ALA B 586      93.630  80.510  42.880  1.00  0.00           H 
ATOM   4325  CA  ALA B 586      94.000  78.590  42.040  1.00  0.00           C 
ATOM   4326  HA  ALA B 586      94.820  77.970  42.380  1.00  0.00           H 
ATOM   4327  CB  ALA B 586      92.720  78.270  42.770  1.00  0.00           C 
ATOM   4328  HB1 ALA B 586      92.600  78.600  43.830  1.00  0.00           H 
ATOM   4329  HB2 ALA B 586      91.930  78.790  42.180  1.00  0.00           H 
ATOM   4330  HB3 ALA B 586      92.670  77.170  42.870  1.00  0.00           H 
ATOM   4331  C   ALA B 586      94.030  78.310  40.560  1.00  0.00           C 
ATOM   4332  O   ALA B 586      94.740  77.380  40.160  1.00  0.00           O 
ATOM   4333  N   HSD B 587      93.590  79.310  39.780  1.00  0.00           N 
ATOM   4334  HN  HSD B 587      93.100  80.070  40.200  1.00  0.00           H 
ATOM   4335  CA  HSD B 587      93.720  79.330  38.300  1.00  0.00           C 
ATOM   4336  HA  HSD B 587      93.510  78.330  37.950  1.00  0.00           H 
ATOM   4337  CB  HSD B 587      92.680  80.400  37.650  1.00  0.00           C 
ATOM   4338  HB1 HSD B 587      91.700  80.120  38.090  1.00  0.00           H 
ATOM   4339  HB2 HSD B 587      92.880  81.450  37.950  1.00  0.00           H 
ATOM   4340  ND1 HSD B 587      91.450  79.990  35.440  1.00  0.00           N 
ATOM   4341  HD1 HSD B 587      90.520  79.830  35.760  1.00  0.00           H 
ATOM   4342  CG  HSD B 587      92.590  80.320  36.120  1.00  0.00           C 
ATOM   4343  CE1 HSD B 587      91.720  79.960  34.070  1.00  0.00           C 
ATOM   4344  HE1 HSD B 587      90.930  79.790  33.340  1.00  0.00           H 
ATOM   4345  NE2 HSD B 587      92.990  80.260  33.850  1.00  0.00           N 
ATOM   4346  CD2 HSD B 587      93.560  80.370  35.110  1.00  0.00           C 
ATOM   4347  HD2 HSD B 587      94.640  80.430  35.130  1.00  0.00           H 
ATOM   4348  C   HSD B 587      95.070  79.670  37.800  1.00  0.00           C 
ATOM   4349  O   HSD B 587      95.570  78.940  36.900  1.00  0.00           O 
ATOM   4350  N   GLU B 588      95.840  80.580  38.470  1.00  0.00           N 
ATOM   4351  HN  GLU B 588      95.470  81.090  39.240  1.00  0.00           H 
ATOM   4352  CA  GLU B 588      97.180  80.860  38.000  1.00  0.00           C 
ATOM   4353  HA  GLU B 588      97.260  80.630  36.950  1.00  0.00           H 
ATOM   4354  CB  GLU B 588      97.390  82.390  38.080  1.00  0.00           C 
ATOM   4355  HB1 GLU B 588      98.270  82.590  37.430  1.00  0.00           H 
ATOM   4356  HB2 GLU B 588      96.650  82.990  37.500  1.00  0.00           H 
ATOM   4357  CG  GLU B 588      97.470  82.970  39.470  1.00  0.00           C 
ATOM   4358  HG1 GLU B 588      96.650  82.440  39.990  1.00  0.00           H 
ATOM   4359  HG2 GLU B 588      98.460  82.720  39.910  1.00  0.00           H 
ATOM   4360  CD  GLU B 588      97.140  84.450  39.610  1.00  0.00           C 
ATOM   4361  OE1 GLU B 588      96.980  85.140  38.610  1.00  0.00           O 
ATOM   4362  OE2 GLU B 588      97.160  84.920  40.790  1.00  0.00           O 
ATOM   4363  C   GLU B 588      98.280  80.010  38.730  1.00  0.00           C 
ATOM   4364  O   GLU B 588      99.470  80.300  38.580  1.00  0.00           O 
ATOM   4365  N   ARG B 589      98.020  78.950  39.520  1.00  0.00           N 
ATOM   4366  HN  ARG B 589      97.090  78.600  39.610  1.00  0.00           H 
ATOM   4367  CA  ARG B 589      98.900  78.310  40.460  1.00  0.00           C 
ATOM   4368  HA  ARG B 589      99.090  79.000  41.270  1.00  0.00           H 
ATOM   4369  CB  ARG B 589      98.090  77.110  41.060  1.00  0.00           C 
ATOM   4370  HB1 ARG B 589      97.090  77.440  41.420  1.00  0.00           H 
ATOM   4371  HB2 ARG B 589      97.730  76.400  40.290  1.00  0.00           H 
ATOM   4372  CG  ARG B 589      98.800  76.290  42.140  1.00  0.00           C 
ATOM   4373  HG1 ARG B 589      99.770  75.830  41.850  1.00  0.00           H 
ATOM   4374  HG2 ARG B 589      98.990  76.930  43.030  1.00  0.00           H 
ATOM   4375  CD  ARG B 589      98.000  75.100  42.660  1.00  0.00           C 
ATOM   4376  HD1 ARG B 589      98.520  74.470  43.420  1.00  0.00           H 
ATOM   4377  HD2 ARG B 589      97.060  75.540  43.050  1.00  0.00           H 
ATOM   4378  NE  ARG B 589      97.730  74.130  41.610  1.00  0.00           N 
ATOM   4379  HE  ARG B 589      96.930  74.300  41.040  1.00  0.00           H 
ATOM   4380  CZ  ARG B 589      98.700  73.530  40.910  1.00  0.00           C 
ATOM   4381  NH1 ARG B 589      98.690  73.610  39.610  1.00  0.00           N 
ATOM   4382 1HH1 ARG B 589      98.080  74.230  39.120  1.00  0.00           H 
ATOM   4383 2HH1 ARG B 589      99.280  72.950  39.140  1.00  0.00           H 
ATOM   4384  NH2 ARG B 589      99.760  72.970  41.420  1.00  0.00           N 
ATOM   4385 1HH2 ARG B 589     100.090  73.040  42.360  1.00  0.00           H 
ATOM   4386 2HH2 ARG B 589     100.570  72.890  40.840  1.00  0.00           H 
ATOM   4387  C   ARG B 589     100.190  77.820  39.880  1.00  0.00           C 
ATOM   4388  O   ARG B 589     101.270  77.980  40.450  1.00  0.00           O 
ATOM   4389  N   MET C 454      88.120  50.420  72.220  1.00  0.00           N 
ATOM   4390  HN  MET C 454      88.410  50.420  73.170  1.00  0.00           H 
ATOM   4391  CA  MET C 454      86.700  50.720  72.010  1.00  0.00           C 
ATOM   4392  HA  MET C 454      86.360  49.990  71.290  1.00  0.00           H 
ATOM   4393  CB  MET C 454      85.940  50.710  73.440  1.00  0.00           C 
ATOM   4394  HB1 MET C 454      86.640  51.250  74.110  1.00  0.00           H 
ATOM   4395  HB2 MET C 454      84.910  51.130  73.410  1.00  0.00           H 
ATOM   4396  CG  MET C 454      85.760  49.400  74.080  1.00  0.00           C 
ATOM   4397  HG1 MET C 454      85.170  48.650  73.500  1.00  0.00           H 
ATOM   4398  HG2 MET C 454      86.760  48.990  74.330  1.00  0.00           H 
ATOM   4399  SD  MET C 454      85.050  49.600  75.680  1.00  0.00           S 
ATOM   4400  CE  MET C 454      84.850  47.890  76.100  1.00  0.00           C 
ATOM   4401  HE1 MET C 454      84.040  47.460  75.470  1.00  0.00           H 
ATOM   4402  HE2 MET C 454      85.790  47.310  75.960  1.00  0.00           H 
ATOM   4403  HE3 MET C 454      84.510  47.680  77.140  1.00  0.00           H 
ATOM   4404  C   MET C 454      86.400  52.030  71.450  1.00  0.00           C 
ATOM   4405  O   MET C 454      85.630  52.140  70.510  1.00  0.00           O 
ATOM   4406  N   SER C 455      87.020  53.140  71.910  1.00  0.00           N 
ATOM   4407  HN  SER C 455      87.640  53.000  72.680  1.00  0.00           H 
ATOM   4408  CA  SER C 455      86.790  54.540  71.430  1.00  0.00           C 
ATOM   4409  HA  SER C 455      85.740  54.780  71.350  1.00  0.00           H 
ATOM   4410  CB  SER C 455      87.490  55.640  72.250  1.00  0.00           C 
ATOM   4411  HB1 SER C 455      88.590  55.550  72.330  1.00  0.00           H 
ATOM   4412  HB2 SER C 455      87.250  56.660  71.880  1.00  0.00           H 
ATOM   4413  OG  SER C 455      87.000  55.680  73.600  1.00  0.00           O 
ATOM   4414  HG1 SER C 455      87.160  54.800  73.940  1.00  0.00           H 
ATOM   4415  C   SER C 455      87.250  54.690  69.900  1.00  0.00           C 
ATOM   4416  O   SER C 455      86.510  55.200  69.060  1.00  0.00           O 
ATOM   4417  N   PHE C 456      88.410  54.110  69.520  1.00  0.00           N 
ATOM   4418  HN  PHE C 456      89.090  53.830  70.200  1.00  0.00           H 
ATOM   4419  CA  PHE C 456      88.660  53.950  68.090  1.00  0.00           C 
ATOM   4420  HA  PHE C 456      88.520  54.960  67.730  1.00  0.00           H 
ATOM   4421  CB  PHE C 456      90.040  53.320  67.860  1.00  0.00           C 
ATOM   4422  HB1 PHE C 456      90.280  52.430  68.490  1.00  0.00           H 
ATOM   4423  HB2 PHE C 456      90.200  52.930  66.830  1.00  0.00           H 
ATOM   4424  CG  PHE C 456      91.160  54.360  68.030  1.00  0.00           C 
ATOM   4425  CD1 PHE C 456      91.210  55.460  67.150  1.00  0.00           C 
ATOM   4426  HD1 PHE C 456      90.460  55.550  66.380  1.00  0.00           H 
ATOM   4427  CE1 PHE C 456      92.090  56.520  67.450  1.00  0.00           C 
ATOM   4428  HE1 PHE C 456      92.130  57.400  66.820  1.00  0.00           H 
ATOM   4429  CZ  PHE C 456      93.040  56.420  68.450  1.00  0.00           C 
ATOM   4430  HZ  PHE C 456      93.760  57.220  68.570  1.00  0.00           H 
ATOM   4431  CD2 PHE C 456      92.120  54.280  69.130  1.00  0.00           C 
ATOM   4432  HD2 PHE C 456      92.090  53.470  69.840  1.00  0.00           H 
ATOM   4433  CE2 PHE C 456      93.060  55.310  69.340  1.00  0.00           C 
ATOM   4434  HE2 PHE C 456      93.820  55.230  70.110  1.00  0.00           H 
ATOM   4435  C   PHE C 456      87.660  53.020  67.350  1.00  0.00           C 
ATOM   4436  O   PHE C 456      87.280  53.350  66.190  1.00  0.00           O 
ATOM   4437  N   ALA C 457      87.240  51.850  67.930  1.00  0.00           N 
ATOM   4438  HN  ALA C 457      87.720  51.390  68.680  1.00  0.00           H 
ATOM   4439  CA  ALA C 457      86.220  51.080  67.280  1.00  0.00           C 
ATOM   4440  HA  ALA C 457      86.570  50.840  66.290  1.00  0.00           H 
ATOM   4441  CB  ALA C 457      86.140  49.660  68.040  1.00  0.00           C 
ATOM   4442  HB1 ALA C 457      85.420  48.990  67.520  1.00  0.00           H 
ATOM   4443  HB2 ALA C 457      87.170  49.270  68.190  1.00  0.00           H 
ATOM   4444  HB3 ALA C 457      85.690  49.750  69.050  1.00  0.00           H 
ATOM   4445  C   ALA C 457      84.800  51.780  67.200  1.00  0.00           C 
ATOM   4446  O   ALA C 457      83.970  51.450  66.330  1.00  0.00           O 
ATOM   4447  N   LEU C 458      84.460  52.690  68.120  1.00  0.00           N 
ATOM   4448  HN  LEU C 458      85.010  52.750  68.950  1.00  0.00           H 
ATOM   4449  CA  LEU C 458      83.140  53.370  68.130  1.00  0.00           C 
ATOM   4450  HA  LEU C 458      82.350  52.650  67.950  1.00  0.00           H 
ATOM   4451  CB  LEU C 458      82.790  54.200  69.390  1.00  0.00           C 
ATOM   4452  HB1 LEU C 458      83.640  54.770  69.810  1.00  0.00           H 
ATOM   4453  HB2 LEU C 458      82.100  55.010  69.080  1.00  0.00           H 
ATOM   4454  CG  LEU C 458      81.900  53.470  70.420  1.00  0.00           C 
ATOM   4455  HG  LEU C 458      81.640  54.180  71.230  1.00  0.00           H 
ATOM   4456  CD1 LEU C 458      80.590  52.780  69.960  1.00  0.00           C 
ATOM   4457 1HD1 LEU C 458      79.980  52.480  70.840  1.00  0.00           H 
ATOM   4458 2HD1 LEU C 458      79.930  53.500  69.420  1.00  0.00           H 
ATOM   4459 3HD1 LEU C 458      80.610  51.800  69.440  1.00  0.00           H 
ATOM   4460  CD2 LEU C 458      82.600  52.410  71.160  1.00  0.00           C 
ATOM   4461 1HD2 LEU C 458      81.850  51.910  71.800  1.00  0.00           H 
ATOM   4462 2HD2 LEU C 458      83.190  51.690  70.550  1.00  0.00           H 
ATOM   4463 3HD2 LEU C 458      83.410  52.860  71.770  1.00  0.00           H 
ATOM   4464  C   LEU C 458      83.110  54.310  66.960  1.00  0.00           C 
ATOM   4465  O   LEU C 458      82.210  54.150  66.130  1.00  0.00           O 
ATOM   4466  N   VAL C 459      84.070  55.230  66.830  1.00  0.00           N 
ATOM   4467  HN  VAL C 459      84.820  55.190  67.490  1.00  0.00           H 
ATOM   4468  CA  VAL C 459      84.120  56.040  65.650  1.00  0.00           C 
ATOM   4469  HA  VAL C 459      83.140  56.480  65.530  1.00  0.00           H 
ATOM   4470  CB  VAL C 459      85.130  57.210  65.760  1.00  0.00           C 
ATOM   4471  HB  VAL C 459      84.940  57.860  64.880  1.00  0.00           H 
ATOM   4472  CG1 VAL C 459      84.860  58.000  67.020  1.00  0.00           C 
ATOM   4473 1HG1 VAL C 459      85.180  57.410  67.910  1.00  0.00           H 
ATOM   4474 2HG1 VAL C 459      85.550  58.870  67.040  1.00  0.00           H 
ATOM   4475 3HG1 VAL C 459      83.810  58.360  67.130  1.00  0.00           H 
ATOM   4476  CG2 VAL C 459      86.640  56.800  65.710  1.00  0.00           C 
ATOM   4477 1HG2 VAL C 459      87.260  57.590  66.200  1.00  0.00           H 
ATOM   4478 2HG2 VAL C 459      86.840  55.930  66.370  1.00  0.00           H 
ATOM   4479 3HG2 VAL C 459      87.050  56.640  64.690  1.00  0.00           H 
ATOM   4480  C   VAL C 459      84.400  55.220  64.340  1.00  0.00           C 
ATOM   4481  O   VAL C 459      83.730  55.390  63.330  1.00  0.00           O 
ATOM   4482  N   LEU C 460      85.360  54.230  64.280  1.00  0.00           N 
ATOM   4483  HN  LEU C 460      86.000  54.070  65.030  1.00  0.00           H 
ATOM   4484  CA  LEU C 460      85.550  53.460  63.040  1.00  0.00           C 
ATOM   4485  HA  LEU C 460      85.700  54.160  62.230  1.00  0.00           H 
ATOM   4486  CB  LEU C 460      86.730  52.570  63.090  1.00  0.00           C 
ATOM   4487  HB1 LEU C 460      86.590  51.880  63.950  1.00  0.00           H 
ATOM   4488  HB2 LEU C 460      86.790  51.960  62.170  1.00  0.00           H 
ATOM   4489  CG  LEU C 460      88.130  53.230  63.240  1.00  0.00           C 
ATOM   4490  HG  LEU C 460      88.050  54.060  63.980  1.00  0.00           H 
ATOM   4491  CD1 LEU C 460      89.070  52.130  63.750  1.00  0.00           C 
ATOM   4492 1HD1 LEU C 460      89.930  52.670  64.210  1.00  0.00           H 
ATOM   4493 2HD1 LEU C 460      88.600  51.550  64.580  1.00  0.00           H 
ATOM   4494 3HD1 LEU C 460      89.280  51.380  62.960  1.00  0.00           H 
ATOM   4495  CD2 LEU C 460      88.500  53.900  61.860  1.00  0.00           C 
ATOM   4496 1HD2 LEU C 460      89.570  54.190  61.880  1.00  0.00           H 
ATOM   4497 2HD2 LEU C 460      88.380  53.210  60.990  1.00  0.00           H 
ATOM   4498 3HD2 LEU C 460      87.870  54.790  61.670  1.00  0.00           H 
ATOM   4499  C   LEU C 460      84.340  52.630  62.640  1.00  0.00           C 
ATOM   4500  O   LEU C 460      83.970  52.540  61.460  1.00  0.00           O 
ATOM   4501  N   GLY C 461      83.620  51.960  63.600  1.00  0.00           N 
ATOM   4502  HN  GLY C 461      83.820  52.110  64.560  1.00  0.00           H 
ATOM   4503  CA  GLY C 461      82.510  51.060  63.380  1.00  0.00           C 
ATOM   4504  HA1 GLY C 461      82.760  50.340  62.610  1.00  0.00           H 
ATOM   4505  HA2 GLY C 461      82.240  50.620  64.330  1.00  0.00           H 
ATOM   4506  C   GLY C 461      81.390  51.760  62.760  1.00  0.00           C 
ATOM   4507  O   GLY C 461      80.850  51.340  61.740  1.00  0.00           O 
ATOM   4508  N   TRP C 462      81.000  52.880  63.330  1.00  0.00           N 
ATOM   4509  HN  TRP C 462      81.520  53.200  64.120  1.00  0.00           H 
ATOM   4510  CA  TRP C 462      79.940  53.730  62.850  1.00  0.00           C 
ATOM   4511  HA  TRP C 462      79.100  53.060  62.730  1.00  0.00           H 
ATOM   4512  CB  TRP C 462      79.450  54.830  63.750  1.00  0.00           C 
ATOM   4513  HB1 TRP C 462      80.150  55.540  64.230  1.00  0.00           H 
ATOM   4514  HB2 TRP C 462      78.720  55.470  63.210  1.00  0.00           H 
ATOM   4515  CG  TRP C 462      78.640  54.230  64.860  1.00  0.00           C 
ATOM   4516  CD1 TRP C 462      78.900  54.040  66.240  1.00  0.00           C 
ATOM   4517  HD1 TRP C 462      79.900  54.140  66.630  1.00  0.00           H 
ATOM   4518  NE1 TRP C 462      77.780  53.750  66.930  1.00  0.00           N 
ATOM   4519  HE1 TRP C 462      77.690  53.540  67.880  1.00  0.00           H 
ATOM   4520  CE2 TRP C 462      76.740  53.560  66.110  1.00  0.00           C 
ATOM   4521  CD2 TRP C 462      77.190  53.940  64.780  1.00  0.00           C 
ATOM   4522  CE3 TRP C 462      76.250  53.970  63.780  1.00  0.00           C 
ATOM   4523  HE3 TRP C 462      76.580  54.400  62.850  1.00  0.00           H 
ATOM   4524  CZ3 TRP C 462      74.940  53.540  64.060  1.00  0.00           C 
ATOM   4525  HZ3 TRP C 462      74.200  53.570  63.280  1.00  0.00           H 
ATOM   4526  CZ2 TRP C 462      75.440  53.130  66.410  1.00  0.00           C 
ATOM   4527  HZ2 TRP C 462      75.130  52.910  67.420  1.00  0.00           H 
ATOM   4528  CH2 TRP C 462      74.540  53.170  65.340  1.00  0.00           C 
ATOM   4529  HH2 TRP C 462      73.480  53.140  65.550  1.00  0.00           H 
ATOM   4530  C   TRP C 462      80.430  54.360  61.510  1.00  0.00           C 
ATOM   4531  O   TRP C 462      79.650  54.430  60.530  1.00  0.00           O 
ATOM   4532  N   CYS C 463      81.680  54.840  61.320  1.00  0.00           N 
ATOM   4533  HN  CYS C 463      82.410  54.830  61.990  1.00  0.00           H 
ATOM   4534  CA  CYS C 463      82.040  55.510  60.070  1.00  0.00           C 
ATOM   4535  HA  CYS C 463      81.250  56.210  59.850  1.00  0.00           H 
ATOM   4536  CB  CYS C 463      83.380  56.300  60.160  1.00  0.00           C 
ATOM   4537  HB1 CYS C 463      84.080  55.650  60.730  1.00  0.00           H 
ATOM   4538  HB2 CYS C 463      83.780  56.370  59.130  1.00  0.00           H 
ATOM   4539  SG  CYS C 463      83.180  57.980  60.840  1.00  0.00           S 
ATOM   4540  HG1 CYS C 463      83.120  57.670  62.130  1.00  0.00           H 
ATOM   4541  C   CYS C 463      82.100  54.580  58.940  1.00  0.00           C 
ATOM   4542  O   CYS C 463      81.940  54.930  57.760  1.00  0.00           O 
ATOM   4543  N   ASN C 464      82.220  53.260  59.210  1.00  0.00           N 
ATOM   4544  HN  ASN C 464      82.540  52.920  60.090  1.00  0.00           H 
ATOM   4545  CA  ASN C 464      82.170  52.210  58.220  1.00  0.00           C 
ATOM   4546  HA  ASN C 464      82.640  52.630  57.340  1.00  0.00           H 
ATOM   4547  CB  ASN C 464      82.760  50.840  58.680  1.00  0.00           C 
ATOM   4548  HB1 ASN C 464      82.430  50.800  59.740  1.00  0.00           H 
ATOM   4549  HB2 ASN C 464      82.370  49.990  58.090  1.00  0.00           H 
ATOM   4550  CG  ASN C 464      84.260  50.910  58.670  1.00  0.00           C 
ATOM   4551  OD1 ASN C 464      84.900  51.660  57.980  1.00  0.00           O 
ATOM   4552  ND2 ASN C 464      84.830  50.090  59.620  1.00  0.00           N 
ATOM   4553 1HD2 ASN C 464      84.150  49.880  60.320  1.00  0.00           H 
ATOM   4554 2HD2 ASN C 464      85.810  50.190  59.810  1.00  0.00           H 
ATOM   4555  C   ASN C 464      80.750  52.040  57.730  1.00  0.00           C 
ATOM   4556  O   ASN C 464      80.570  51.660  56.590  1.00  0.00           O 
ATOM   4557  N   VAL C 465      79.690  52.530  58.420  1.00  0.00           N 
ATOM   4558  HN  VAL C 465      79.760  52.870  59.350  1.00  0.00           H 
ATOM   4559  CA  VAL C 465      78.270  52.600  57.900  1.00  0.00           C 
ATOM   4560  HA  VAL C 465      77.980  51.590  57.640  1.00  0.00           H 
ATOM   4561  CB  VAL C 465      77.300  52.970  58.910  1.00  0.00           C 
ATOM   4562  HB  VAL C 465      77.460  54.030  59.200  1.00  0.00           H 
ATOM   4563  CG1 VAL C 465      75.940  52.990  58.150  1.00  0.00           C 
ATOM   4564 1HG1 VAL C 465      75.890  53.890  57.490  1.00  0.00           H 
ATOM   4565 2HG1 VAL C 465      75.890  52.050  57.560  1.00  0.00           H 
ATOM   4566 3HG1 VAL C 465      75.180  53.100  58.950  1.00  0.00           H 
ATOM   4567  CG2 VAL C 465      77.200  51.910  59.980  1.00  0.00           C 
ATOM   4568 1HG2 VAL C 465      76.910  50.930  59.540  1.00  0.00           H 
ATOM   4569 2HG2 VAL C 465      78.160  51.740  60.510  1.00  0.00           H 
ATOM   4570 3HG2 VAL C 465      76.490  52.270  60.760  1.00  0.00           H 
ATOM   4571  C   VAL C 465      78.250  53.430  56.610  1.00  0.00           C 
ATOM   4572  O   VAL C 465      77.490  53.110  55.670  1.00  0.00           O 
ATOM   4573  N   MET C 466      79.150  54.490  56.530  1.00  0.00           N 
ATOM   4574  HN  MET C 466      79.780  54.690  57.280  1.00  0.00           H 
ATOM   4575  CA  MET C 466      79.270  55.290  55.290  1.00  0.00           C 
ATOM   4576  HA  MET C 466      78.290  55.660  55.050  1.00  0.00           H 
ATOM   4577  CB  MET C 466      80.230  56.460  55.410  1.00  0.00           C 
ATOM   4578  HB1 MET C 466      81.270  56.140  55.630  1.00  0.00           H 
ATOM   4579  HB2 MET C 466      80.310  57.010  54.450  1.00  0.00           H 
ATOM   4580  CG  MET C 466      79.710  57.540  56.480  1.00  0.00           C 
ATOM   4581  HG1 MET C 466      78.610  57.650  56.350  1.00  0.00           H 
ATOM   4582  HG2 MET C 466      79.840  57.000  57.440  1.00  0.00           H 
ATOM   4583  SD  MET C 466      80.420  59.090  56.390  1.00  0.00           S 
ATOM   4584  CE  MET C 466      81.870  58.680  57.370  1.00  0.00           C 
ATOM   4585  HE1 MET C 466      82.320  57.750  56.970  1.00  0.00           H 
ATOM   4586  HE2 MET C 466      82.700  59.420  57.430  1.00  0.00           H 
ATOM   4587  HE3 MET C 466      81.550  58.300  58.360  1.00  0.00           H 
ATOM   4588  C   MET C 466      79.750  54.500  54.070  1.00  0.00           C 
ATOM   4589  O   MET C 466      79.560  54.920  52.940  1.00  0.00           O 
ATOM   4590  N   TYR C 467      80.370  53.320  54.250  1.00  0.00           N 
ATOM   4591  HN  TYR C 467      80.630  52.910  55.120  1.00  0.00           H 
ATOM   4592  CA  TYR C 467      80.670  52.460  53.070  1.00  0.00           C 
ATOM   4593  HA  TYR C 467      81.360  52.940  52.400  1.00  0.00           H 
ATOM   4594  CB  TYR C 467      81.290  51.120  53.560  1.00  0.00           C 
ATOM   4595  HB1 TYR C 467      82.240  51.340  54.080  1.00  0.00           H 
ATOM   4596  HB2 TYR C 467      80.610  50.540  54.220  1.00  0.00           H 
ATOM   4597  CG  TYR C 467      81.590  50.110  52.460  1.00  0.00           C 
ATOM   4598  CD1 TYR C 467      82.370  50.580  51.360  1.00  0.00           C 
ATOM   4599  HD1 TYR C 467      82.900  51.520  51.280  1.00  0.00           H 
ATOM   4600  CE1 TYR C 467      82.510  49.630  50.300  1.00  0.00           C 
ATOM   4601  HE1 TYR C 467      83.150  50.040  49.530  1.00  0.00           H 
ATOM   4602  CZ  TYR C 467      81.920  48.370  50.290  1.00  0.00           C 
ATOM   4603  OH  TYR C 467      82.010  47.510  49.150  1.00  0.00           O 
ATOM   4604  HH  TYR C 467      81.560  46.690  49.380  1.00  0.00           H 
ATOM   4605  CD2 TYR C 467      80.990  48.810  52.420  1.00  0.00           C 
ATOM   4606  HD2 TYR C 467      80.360  48.490  53.240  1.00  0.00           H 
ATOM   4607  CE2 TYR C 467      81.130  47.920  51.370  1.00  0.00           C 
ATOM   4608  HE2 TYR C 467      80.660  46.950  51.460  1.00  0.00           H 
ATOM   4609  C   TYR C 467      79.430  52.190  52.240  1.00  0.00           C 
ATOM   4610  O   TYR C 467      79.570  52.100  51.040  1.00  0.00           O 
ATOM   4611  N   PHE C 468      78.270  52.010  52.840  1.00  0.00           N 
ATOM   4612  HN  PHE C 468      78.170  52.080  53.830  1.00  0.00           H 
ATOM   4613  CA  PHE C 468      77.040  51.490  52.210  1.00  0.00           C 
ATOM   4614  HA  PHE C 468      77.260  50.700  51.510  1.00  0.00           H 
ATOM   4615  CB  PHE C 468      76.220  50.800  53.240  1.00  0.00           C 
ATOM   4616  HB1 PHE C 468      76.120  51.550  54.050  1.00  0.00           H 
ATOM   4617  HB2 PHE C 468      75.170  50.670  52.910  1.00  0.00           H 
ATOM   4618  CG  PHE C 468      76.920  49.550  53.670  1.00  0.00           C 
ATOM   4619  CD1 PHE C 468      76.850  48.360  52.900  1.00  0.00           C 
ATOM   4620  HD1 PHE C 468      76.330  48.360  51.960  1.00  0.00           H 
ATOM   4621  CE1 PHE C 468      77.500  47.180  53.340  1.00  0.00           C 
ATOM   4622  HE1 PHE C 468      77.580  46.270  52.770  1.00  0.00           H 
ATOM   4623  CZ  PHE C 468      78.310  47.240  54.550  1.00  0.00           C 
ATOM   4624  HZ  PHE C 468      78.860  46.410  54.960  1.00  0.00           H 
ATOM   4625  CD2 PHE C 468      77.600  49.530  54.910  1.00  0.00           C 
ATOM   4626  HD2 PHE C 468      77.590  50.430  55.500  1.00  0.00           H 
ATOM   4627  CE2 PHE C 468      78.360  48.400  55.320  1.00  0.00           C 
ATOM   4628  HE2 PHE C 468      79.050  48.450  56.150  1.00  0.00           H 
ATOM   4629  C   PHE C 468      76.360  52.610  51.510  1.00  0.00           C 
ATOM   4630  O   PHE C 468      75.400  52.400  50.730  1.00  0.00           O 
ATOM   4631  N   ALA C 469      76.810  53.840  51.790  1.00  0.00           N 
ATOM   4632  HN  ALA C 469      77.660  53.950  52.300  1.00  0.00           H 
ATOM   4633  CA  ALA C 469      76.240  55.030  51.250  1.00  0.00           C 
ATOM   4634  HA  ALA C 469      75.200  55.160  51.530  1.00  0.00           H 
ATOM   4635  CB  ALA C 469      77.010  56.340  51.690  1.00  0.00           C 
ATOM   4636  HB1 ALA C 469      77.060  56.510  52.790  1.00  0.00           H 
ATOM   4637  HB2 ALA C 469      78.070  56.410  51.370  1.00  0.00           H 
ATOM   4638  HB3 ALA C 469      76.410  57.170  51.260  1.00  0.00           H 
ATOM   4639  C   ALA C 469      76.230  55.020  49.710  1.00  0.00           C 
ATOM   4640  O   ALA C 469      75.370  55.580  49.010  1.00  0.00           O 
ATOM   4641  N   ARG C 470      77.190  54.250  49.110  1.00  0.00           N 
ATOM   4642  HN  ARG C 470      77.650  53.560  49.670  1.00  0.00           H 
ATOM   4643  CA  ARG C 470      77.230  54.010  47.620  1.00  0.00           C 
ATOM   4644  HA  ARG C 470      77.050  54.970  47.170  1.00  0.00           H 
ATOM   4645  CB  ARG C 470      78.640  53.400  47.310  1.00  0.00           C 
ATOM   4646  HB1 ARG C 470      78.700  53.390  46.200  1.00  0.00           H 
ATOM   4647  HB2 ARG C 470      79.420  53.980  47.860  1.00  0.00           H 
ATOM   4648  CG  ARG C 470      78.760  51.940  47.820  1.00  0.00           C 
ATOM   4649  HG1 ARG C 470      78.440  51.840  48.880  1.00  0.00           H 
ATOM   4650  HG2 ARG C 470      78.020  51.390  47.200  1.00  0.00           H 
ATOM   4651  CD  ARG C 470      80.110  51.270  47.670  1.00  0.00           C 
ATOM   4652  HD1 ARG C 470      80.000  50.220  48.010  1.00  0.00           H 
ATOM   4653  HD2 ARG C 470      80.330  51.260  46.580  1.00  0.00           H 
ATOM   4654  NE  ARG C 470      81.020  52.070  48.550  1.00  0.00           N 
ATOM   4655  HE  ARG C 470      80.640  52.460  49.390  1.00  0.00           H 
ATOM   4656  CZ  ARG C 470      82.290  52.340  48.220  1.00  0.00           C 
ATOM   4657  NH1 ARG C 470      82.990  53.220  48.930  1.00  0.00           N 
ATOM   4658 1HH1 ARG C 470      82.450  53.830  49.500  1.00  0.00           H 
ATOM   4659 2HH1 ARG C 470      83.940  53.400  48.680  1.00  0.00           H 
ATOM   4660  NH2 ARG C 470      82.920  51.770  47.280  1.00  0.00           N 
ATOM   4661 1HH2 ARG C 470      82.290  51.090  46.910  1.00  0.00           H 
ATOM   4662 2HH2 ARG C 470      83.920  51.790  47.280  1.00  0.00           H 
ATOM   4663  C   ARG C 470      76.090  53.140  47.020  1.00  0.00           C 
ATOM   4664  O   ARG C 470      76.070  52.890  45.830  1.00  0.00           O 
ATOM   4665  N   GLY C 471      75.120  52.640  47.860  1.00  0.00           N 
ATOM   4666  HN  GLY C 471      75.310  52.770  48.830  1.00  0.00           H 
ATOM   4667  CA  GLY C 471      73.880  52.010  47.450  1.00  0.00           C 
ATOM   4668  HA1 GLY C 471      74.170  51.140  46.890  1.00  0.00           H 
ATOM   4669  HA2 GLY C 471      73.310  51.670  48.310  1.00  0.00           H 
ATOM   4670  C   GLY C 471      72.970  52.880  46.570  1.00  0.00           C 
ATOM   4671  O   GLY C 471      72.290  52.540  45.630  1.00  0.00           O 
ATOM   4672  N   PHE C 472      73.080  54.210  46.860  1.00  0.00           N 
ATOM   4673  HN  PHE C 472      73.720  54.550  47.550  1.00  0.00           H 
ATOM   4674  CA  PHE C 472      72.170  55.190  46.310  1.00  0.00           C 
ATOM   4675  HA  PHE C 472      71.440  54.830  45.590  1.00  0.00           H 
ATOM   4676  CB  PHE C 472      71.380  55.890  47.520  1.00  0.00           C 
ATOM   4677  HB1 PHE C 472      72.010  56.580  48.130  1.00  0.00           H 
ATOM   4678  HB2 PHE C 472      70.480  56.390  47.120  1.00  0.00           H 
ATOM   4679  CG  PHE C 472      70.750  55.000  48.530  1.00  0.00           C 
ATOM   4680  CD1 PHE C 472      69.500  54.510  48.080  1.00  0.00           C 
ATOM   4681  HD1 PHE C 472      69.000  54.740  47.150  1.00  0.00           H 
ATOM   4682  CE1 PHE C 472      68.850  53.590  48.930  1.00  0.00           C 
ATOM   4683  HE1 PHE C 472      67.940  53.100  48.610  1.00  0.00           H 
ATOM   4684  CZ  PHE C 472      69.480  53.120  50.110  1.00  0.00           C 
ATOM   4685  HZ  PHE C 472      69.010  52.390  50.750  1.00  0.00           H 
ATOM   4686  CD2 PHE C 472      71.260  54.690  49.790  1.00  0.00           C 
ATOM   4687  HD2 PHE C 472      72.180  55.100  50.180  1.00  0.00           H 
ATOM   4688  CE2 PHE C 472      70.690  53.660  50.510  1.00  0.00           C 
ATOM   4689  HE2 PHE C 472      71.170  53.230  51.370  1.00  0.00           H 
ATOM   4690  C   PHE C 472      72.900  56.300  45.550  1.00  0.00           C 
ATOM   4691  O   PHE C 472      73.590  57.070  46.220  1.00  0.00           O 
ATOM   4692  N   GLN C 473      72.580  56.520  44.260  1.00  0.00           N 
ATOM   4693  HN  GLN C 473      72.080  55.730  43.920  1.00  0.00           H 
ATOM   4694  CA  GLN C 473      72.990  57.600  43.320  1.00  0.00           C 
ATOM   4695  HA  GLN C 473      73.970  57.280  43.000  1.00  0.00           H 
ATOM   4696  CB  GLN C 473      71.880  57.750  42.200  1.00  0.00           C 
ATOM   4697  HB1 GLN C 473      71.890  56.760  41.700  1.00  0.00           H 
ATOM   4698  HB2 GLN C 473      70.900  57.890  42.700  1.00  0.00           H 
ATOM   4699  CG  GLN C 473      71.970  58.860  41.130  1.00  0.00           C 
ATOM   4700  HG1 GLN C 473      70.970  58.960  40.650  1.00  0.00           H 
ATOM   4701  HG2 GLN C 473      72.110  59.840  41.640  1.00  0.00           H 
ATOM   4702  CD  GLN C 473      73.100  58.720  40.120  1.00  0.00           C 
ATOM   4703  OE1 GLN C 473      74.110  59.260  40.410  1.00  0.00           O 
ATOM   4704  NE2 GLN C 473      72.850  58.170  38.920  1.00  0.00           N 
ATOM   4705 1HE2 GLN C 473      71.890  57.970  38.730  1.00  0.00           H 
ATOM   4706 2HE2 GLN C 473      73.650  57.830  38.420  1.00  0.00           H 
ATOM   4707  C   GLN C 473      73.250  58.910  43.900  1.00  0.00           C 
ATOM   4708  O   GLN C 473      74.220  59.590  43.560  1.00  0.00           O 
ATOM   4709  N   MET C 474      72.340  59.420  44.800  1.00  0.00           N 
ATOM   4710  HN  MET C 474      71.490  58.910  44.730  1.00  0.00           H 
ATOM   4711  CA  MET C 474      72.500  60.630  45.630  1.00  0.00           C 
ATOM   4712  HA  MET C 474      72.830  61.400  44.950  1.00  0.00           H 
ATOM   4713  CB  MET C 474      71.180  60.910  46.390  1.00  0.00           C 
ATOM   4714  HB1 MET C 474      70.790  59.980  46.860  1.00  0.00           H 
ATOM   4715  HB2 MET C 474      71.320  61.650  47.210  1.00  0.00           H 
ATOM   4716  CG  MET C 474      70.100  61.430  45.440  1.00  0.00           C 
ATOM   4717  HG1 MET C 474      69.830  60.590  44.760  1.00  0.00           H 
ATOM   4718  HG2 MET C 474      69.200  61.500  46.090  1.00  0.00           H 
ATOM   4719  SD  MET C 474      70.330  62.970  44.690  1.00  0.00           S 
ATOM   4720  CE  MET C 474      70.760  62.370  43.010  1.00  0.00           C 
ATOM   4721  HE1 MET C 474      70.850  63.200  42.280  1.00  0.00           H 
ATOM   4722  HE2 MET C 474      71.700  61.780  43.030  1.00  0.00           H 
ATOM   4723  HE3 MET C 474      69.980  61.700  42.580  1.00  0.00           H 
ATOM   4724  C   MET C 474      73.580  60.730  46.740  1.00  0.00           C 
ATOM   4725  O   MET C 474      74.200  61.770  47.000  1.00  0.00           O 
ATOM   4726  N   LEU C 475      73.750  59.620  47.500  1.00  0.00           N 
ATOM   4727  HN  LEU C 475      73.380  58.720  47.280  1.00  0.00           H 
ATOM   4728  CA  LEU C 475      74.580  59.490  48.710  1.00  0.00           C 
ATOM   4729  HA  LEU C 475      74.670  60.430  49.230  1.00  0.00           H 
ATOM   4730  CB  LEU C 475      73.830  58.430  49.690  1.00  0.00           C 
ATOM   4731  HB1 LEU C 475      73.580  57.460  49.210  1.00  0.00           H 
ATOM   4732  HB2 LEU C 475      74.610  58.160  50.440  1.00  0.00           H 
ATOM   4733  CG  LEU C 475      72.520  58.980  50.460  1.00  0.00           C 
ATOM   4734  HG  LEU C 475      72.740  60.050  50.660  1.00  0.00           H 
ATOM   4735  CD1 LEU C 475      71.220  58.970  49.650  1.00  0.00           C 
ATOM   4736 1HD1 LEU C 475      70.370  59.530  50.080  1.00  0.00           H 
ATOM   4737 2HD1 LEU C 475      71.380  59.550  48.710  1.00  0.00           H 
ATOM   4738 3HD1 LEU C 475      70.870  57.940  49.430  1.00  0.00           H 
ATOM   4739  CD2 LEU C 475      72.370  58.310  51.820  1.00  0.00           C 
ATOM   4740 1HD2 LEU C 475      73.370  58.230  52.300  1.00  0.00           H 
ATOM   4741 2HD2 LEU C 475      71.650  58.900  52.430  1.00  0.00           H 
ATOM   4742 3HD2 LEU C 475      71.970  57.280  51.680  1.00  0.00           H 
ATOM   4743  C   LEU C 475      75.980  59.110  48.390  1.00  0.00           C 
ATOM   4744  O   LEU C 475      76.810  59.620  49.150  1.00  0.00           O 
ATOM   4745  N   GLY C 476      76.250  58.220  47.440  1.00  0.00           N 
ATOM   4746  HN  GLY C 476      75.600  58.030  46.710  1.00  0.00           H 
ATOM   4747  CA  GLY C 476      77.640  57.680  47.250  1.00  0.00           C 
ATOM   4748  HA1 GLY C 476      77.920  57.060  48.090  1.00  0.00           H 
ATOM   4749  HA2 GLY C 476      77.470  57.230  46.280  1.00  0.00           H 
ATOM   4750  C   GLY C 476      78.890  58.580  47.120  1.00  0.00           C 
ATOM   4751  O   GLY C 476      79.870  58.460  47.860  1.00  0.00           O 
ATOM   4752  N   PRO C 477      78.810  59.610  46.170  1.00  0.00           N 
ATOM   4753  CD  PRO C 477      77.730  59.740  45.170  1.00  0.00           C 
ATOM   4754  HD1 PRO C 477      76.890  60.330  45.590  1.00  0.00           H 
ATOM   4755  HD2 PRO C 477      77.450  58.740  44.770  1.00  0.00           H 
ATOM   4756  CA  PRO C 477      79.990  60.400  45.870  1.00  0.00           C 
ATOM   4757  HA  PRO C 477      80.790  59.700  45.680  1.00  0.00           H 
ATOM   4758  CB  PRO C 477      79.540  61.210  44.690  1.00  0.00           C 
ATOM   4759  HB1 PRO C 477      79.280  62.260  44.930  1.00  0.00           H 
ATOM   4760  HB2 PRO C 477      80.380  61.420  44.000  1.00  0.00           H 
ATOM   4761  CG  PRO C 477      78.300  60.570  44.030  1.00  0.00           C 
ATOM   4762  HG1 PRO C 477      77.740  61.340  43.450  1.00  0.00           H 
ATOM   4763  HG2 PRO C 477      78.770  59.970  43.220  1.00  0.00           H 
ATOM   4764  C   PRO C 477      80.320  61.350  46.970  1.00  0.00           C 
ATOM   4765  O   PRO C 477      81.400  61.910  46.890  1.00  0.00           O 
ATOM   4766  N   PHE C 478      79.480  61.430  48.010  1.00  0.00           N 
ATOM   4767  HN  PHE C 478      78.590  60.990  47.910  1.00  0.00           H 
ATOM   4768  CA  PHE C 478      79.720  62.090  49.240  1.00  0.00           C 
ATOM   4769  HA  PHE C 478      80.140  63.070  49.080  1.00  0.00           H 
ATOM   4770  CB  PHE C 478      78.580  62.260  50.260  1.00  0.00           C 
ATOM   4771  HB1 PHE C 478      78.190  61.280  50.610  1.00  0.00           H 
ATOM   4772  HB2 PHE C 478      78.970  62.730  51.190  1.00  0.00           H 
ATOM   4773  CG  PHE C 478      77.370  62.980  49.720  1.00  0.00           C 
ATOM   4774  CD1 PHE C 478      77.450  63.910  48.730  1.00  0.00           C 
ATOM   4775  HD1 PHE C 478      78.330  64.140  48.150  1.00  0.00           H 
ATOM   4776  CE1 PHE C 478      76.350  64.820  48.350  1.00  0.00           C 
ATOM   4777  HE1 PHE C 478      76.570  65.600  47.640  1.00  0.00           H 
ATOM   4778  CZ  PHE C 478      75.170  64.660  49.080  1.00  0.00           C 
ATOM   4779  HZ  PHE C 478      74.340  65.310  48.850  1.00  0.00           H 
ATOM   4780  CD2 PHE C 478      76.090  62.670  50.300  1.00  0.00           C 
ATOM   4781  HD2 PHE C 478      75.970  61.860  51.000  1.00  0.00           H 
ATOM   4782  CE2 PHE C 478      75.030  63.560  49.970  1.00  0.00           C 
ATOM   4783  HE2 PHE C 478      74.060  63.440  50.430  1.00  0.00           H 
ATOM   4784  C   PHE C 478      80.850  61.460  50.010  1.00  0.00           C 
ATOM   4785  O   PHE C 478      81.670  62.110  50.620  1.00  0.00           O 
ATOM   4786  N   THR C 479      81.010  60.160  49.970  1.00  0.00           N 
ATOM   4787  HN  THR C 479      80.430  59.700  49.300  1.00  0.00           H 
ATOM   4788  CA  THR C 479      82.210  59.420  50.500  1.00  0.00           C 
ATOM   4789  HA  THR C 479      82.290  59.730  51.530  1.00  0.00           H 
ATOM   4790  CB  THR C 479      82.230  57.920  50.460  1.00  0.00           C 
ATOM   4791  HB  THR C 479      83.180  57.490  50.840  1.00  0.00           H 
ATOM   4792  OG1 THR C 479      81.960  57.390  49.190  1.00  0.00           O 
ATOM   4793  HG1 THR C 479      81.170  57.840  48.880  1.00  0.00           H 
ATOM   4794  CG2 THR C 479      81.030  57.490  51.290  1.00  0.00           C 
ATOM   4795 1HG2 THR C 479      81.120  56.380  51.340  1.00  0.00           H 
ATOM   4796 2HG2 THR C 479      81.050  57.950  52.300  1.00  0.00           H 
ATOM   4797 3HG2 THR C 479      80.110  57.760  50.730  1.00  0.00           H 
ATOM   4798  C   THR C 479      83.470  59.850  49.780  1.00  0.00           C 
ATOM   4799  O   THR C 479      84.520  60.120  50.340  1.00  0.00           O 
ATOM   4800  N   ILE C 480      83.380  60.050  48.400  1.00  0.00           N 
ATOM   4801  HN  ILE C 480      82.530  59.850  47.920  1.00  0.00           H 
ATOM   4802  CA  ILE C 480      84.520  60.450  47.540  1.00  0.00           C 
ATOM   4803  HA  ILE C 480      85.400  59.880  47.780  1.00  0.00           H 
ATOM   4804  CB  ILE C 480      84.210  60.390  46.000  1.00  0.00           C 
ATOM   4805  HB  ILE C 480      83.190  60.770  45.790  1.00  0.00           H 
ATOM   4806  CG2 ILE C 480      85.290  60.990  45.050  1.00  0.00           C 
ATOM   4807 1HG2 ILE C 480      85.230  60.620  44.010  1.00  0.00           H 
ATOM   4808 2HG2 ILE C 480      85.250  62.100  44.950  1.00  0.00           H 
ATOM   4809 3HG2 ILE C 480      86.280  60.850  45.530  1.00  0.00           H 
ATOM   4810  CG1 ILE C 480      84.190  58.810  45.740  1.00  0.00           C 
ATOM   4811 1HG1 ILE C 480      85.240  58.460  45.860  1.00  0.00           H 
ATOM   4812 2HG1 ILE C 480      83.520  58.240  46.410  1.00  0.00           H 
ATOM   4813  CD  ILE C 480      83.630  58.490  44.370  1.00  0.00           C 
ATOM   4814  HD1 ILE C 480      82.540  58.700  44.310  1.00  0.00           H 
ATOM   4815  HD2 ILE C 480      84.120  59.040  43.540  1.00  0.00           H 
ATOM   4816  HD3 ILE C 480      83.730  57.410  44.120  1.00  0.00           H 
ATOM   4817  C   ILE C 480      84.830  61.870  47.890  1.00  0.00           C 
ATOM   4818  O   ILE C 480      86.030  62.250  47.900  1.00  0.00           O 
ATOM   4819  N   MET C 481      83.800  62.740  48.130  1.00  0.00           N 
ATOM   4820  HN  MET C 481      82.880  62.370  48.070  1.00  0.00           H 
ATOM   4821  CA  MET C 481      83.970  64.170  48.590  1.00  0.00           C 
ATOM   4822  HA  MET C 481      84.490  64.750  47.850  1.00  0.00           H 
ATOM   4823  CB  MET C 481      82.550  64.770  48.850  1.00  0.00           C 
ATOM   4824  HB1 MET C 481      81.980  64.110  49.550  1.00  0.00           H 
ATOM   4825  HB2 MET C 481      82.570  65.780  49.310  1.00  0.00           H 
ATOM   4826  CG  MET C 481      81.790  65.120  47.570  1.00  0.00           C 
ATOM   4827  HG1 MET C 481      82.510  65.710  46.950  1.00  0.00           H 
ATOM   4828  HG2 MET C 481      81.590  64.190  47.000  1.00  0.00           H 
ATOM   4829  SD  MET C 481      80.270  66.080  47.890  1.00  0.00           S 
ATOM   4830  CE  MET C 481      79.990  66.820  46.280  1.00  0.00           C 
ATOM   4831  HE1 MET C 481      80.580  67.740  46.060  1.00  0.00           H 
ATOM   4832  HE2 MET C 481      80.090  66.040  45.500  1.00  0.00           H 
ATOM   4833  HE3 MET C 481      78.960  67.230  46.240  1.00  0.00           H 
ATOM   4834  C   MET C 481      84.770  64.270  49.860  1.00  0.00           C 
ATOM   4835  O   MET C 481      85.780  65.010  49.920  1.00  0.00           O 
ATOM   4836  N   ILE C 482      84.470  63.460  50.920  1.00  0.00           N 
ATOM   4837  HN  ILE C 482      83.710  62.820  50.870  1.00  0.00           H 
ATOM   4838  CA  ILE C 482      85.230  63.340  52.100  1.00  0.00           C 
ATOM   4839  HA  ILE C 482      85.290  64.340  52.510  1.00  0.00           H 
ATOM   4840  CB  ILE C 482      84.400  62.480  53.080  1.00  0.00           C 
ATOM   4841  HB  ILE C 482      84.310  61.440  52.700  1.00  0.00           H 
ATOM   4842  CG2 ILE C 482      85.210  62.390  54.370  1.00  0.00           C 
ATOM   4843 1HG2 ILE C 482      85.440  63.410  54.750  1.00  0.00           H 
ATOM   4844 2HG2 ILE C 482      84.730  61.700  55.090  1.00  0.00           H 
ATOM   4845 3HG2 ILE C 482      86.230  62.040  54.110  1.00  0.00           H 
ATOM   4846  CG1 ILE C 482      83.060  63.110  53.420  1.00  0.00           C 
ATOM   4847 1HG1 ILE C 482      83.280  63.930  54.130  1.00  0.00           H 
ATOM   4848 2HG1 ILE C 482      82.470  63.540  52.590  1.00  0.00           H 
ATOM   4849  CD  ILE C 482      82.110  62.110  54.100  1.00  0.00           C 
ATOM   4850  HD1 ILE C 482      81.800  61.400  53.310  1.00  0.00           H 
ATOM   4851  HD2 ILE C 482      82.510  61.490  54.930  1.00  0.00           H 
ATOM   4852  HD3 ILE C 482      81.210  62.690  54.410  1.00  0.00           H 
ATOM   4853  C   ILE C 482      86.650  62.840  51.820  1.00  0.00           C 
ATOM   4854  O   ILE C 482      87.650  63.390  52.250  1.00  0.00           O 
ATOM   4855  N   GLN C 483      86.820  61.800  50.970  1.00  0.00           N 
ATOM   4856  HN  GLN C 483      86.030  61.380  50.530  1.00  0.00           H 
ATOM   4857  CA  GLN C 483      88.120  61.300  50.700  1.00  0.00           C 
ATOM   4858  HA  GLN C 483      88.740  61.100  51.560  1.00  0.00           H 
ATOM   4859  CB  GLN C 483      87.940  59.900  49.900  1.00  0.00           C 
ATOM   4860  HB1 GLN C 483      87.250  59.260  50.490  1.00  0.00           H 
ATOM   4861  HB2 GLN C 483      87.610  60.120  48.860  1.00  0.00           H 
ATOM   4862  CG  GLN C 483      89.290  59.270  49.960  1.00  0.00           C 
ATOM   4863  HG1 GLN C 483      90.180  59.940  50.010  1.00  0.00           H 
ATOM   4864  HG2 GLN C 483      89.420  58.710  50.910  1.00  0.00           H 
ATOM   4865  CD  GLN C 483      89.530  58.250  48.810  1.00  0.00           C 
ATOM   4866  OE1 GLN C 483      88.800  58.110  47.810  1.00  0.00           O 
ATOM   4867  NE2 GLN C 483      90.760  57.650  48.810  1.00  0.00           N 
ATOM   4868 1HE2 GLN C 483      91.380  57.930  49.540  1.00  0.00           H 
ATOM   4869 2HE2 GLN C 483      91.110  57.100  48.060  1.00  0.00           H 
ATOM   4870  C   GLN C 483      89.010  62.270  49.970  1.00  0.00           C 
ATOM   4871  O   GLN C 483      90.210  62.380  50.300  1.00  0.00           O 
ATOM   4872  N   LYS C 484      88.490  63.060  49.040  1.00  0.00           N 
ATOM   4873  HN  LYS C 484      87.490  63.110  49.040  1.00  0.00           H 
ATOM   4874  CA  LYS C 484      89.240  64.010  48.260  1.00  0.00           C 
ATOM   4875  HA  LYS C 484      90.230  63.630  48.080  1.00  0.00           H 
ATOM   4876  CB  LYS C 484      88.610  64.470  46.890  1.00  0.00           C 
ATOM   4877  HB1 LYS C 484      87.590  64.820  47.180  1.00  0.00           H 
ATOM   4878  HB2 LYS C 484      89.180  65.310  46.450  1.00  0.00           H 
ATOM   4879  CG  LYS C 484      88.600  63.380  45.810  1.00  0.00           C 
ATOM   4880  HG1 LYS C 484      89.630  62.980  45.700  1.00  0.00           H 
ATOM   4881  HG2 LYS C 484      87.860  62.600  46.100  1.00  0.00           H 
ATOM   4882  CD  LYS C 484      88.260  64.080  44.410  1.00  0.00           C 
ATOM   4883  HD1 LYS C 484      87.580  64.940  44.590  1.00  0.00           H 
ATOM   4884  HD2 LYS C 484      89.210  64.490  44.000  1.00  0.00           H 
ATOM   4885  CE  LYS C 484      87.780  63.080  43.340  1.00  0.00           C 
ATOM   4886  HE1 LYS C 484      88.450  62.200  43.220  1.00  0.00           H 
ATOM   4887  HE2 LYS C 484      86.780  62.860  43.770  1.00  0.00           H 
ATOM   4888  NZ  LYS C 484      87.570  63.750  42.080  1.00  0.00           N 
ATOM   4889  HZ1 LYS C 484      87.080  64.660  42.040  1.00  0.00           H 
ATOM   4890  HZ2 LYS C 484      88.460  63.770  41.540  1.00  0.00           H 
ATOM   4891  HZ3 LYS C 484      86.920  63.180  41.510  1.00  0.00           H 
ATOM   4892  C   LYS C 484      89.540  65.220  49.080  1.00  0.00           C 
ATOM   4893  O   LYS C 484      90.650  65.700  49.090  1.00  0.00           O 
ATOM   4894  N   MET C 485      88.610  65.660  50.030  1.00  0.00           N 
ATOM   4895  HN  MET C 485      87.680  65.320  49.940  1.00  0.00           H 
ATOM   4896  CA  MET C 485      88.900  66.680  51.050  1.00  0.00           C 
ATOM   4897  HA  MET C 485      89.280  67.560  50.550  1.00  0.00           H 
ATOM   4898  CB  MET C 485      87.600  67.170  51.810  1.00  0.00           C 
ATOM   4899  HB1 MET C 485      87.050  66.300  52.220  1.00  0.00           H 
ATOM   4900  HB2 MET C 485      87.800  67.830  52.680  1.00  0.00           H 
ATOM   4901  CG  MET C 485      86.640  67.960  50.940  1.00  0.00           C 
ATOM   4902  HG1 MET C 485      87.130  68.830  50.450  1.00  0.00           H 
ATOM   4903  HG2 MET C 485      86.480  67.340  50.030  1.00  0.00           H 
ATOM   4904  SD  MET C 485      85.030  68.400  51.590  1.00  0.00           S 
ATOM   4905  CE  MET C 485      84.130  68.800  50.080  1.00  0.00           C 
ATOM   4906  HE1 MET C 485      83.160  69.220  50.420  1.00  0.00           H 
ATOM   4907  HE2 MET C 485      84.660  69.580  49.490  1.00  0.00           H 
ATOM   4908  HE3 MET C 485      83.930  67.980  49.360  1.00  0.00           H 
ATOM   4909  C   MET C 485      90.020  66.330  52.010  1.00  0.00           C 
ATOM   4910  O   MET C 485      90.840  67.130  52.250  1.00  0.00           O 
ATOM   4911  N   ILE C 486      90.020  65.100  52.540  1.00  0.00           N 
ATOM   4912  HN  ILE C 486      89.240  64.520  52.320  1.00  0.00           H 
ATOM   4913  CA  ILE C 486      91.020  64.580  53.430  1.00  0.00           C 
ATOM   4914  HA  ILE C 486      91.340  65.330  54.140  1.00  0.00           H 
ATOM   4915  CB  ILE C 486      90.600  63.370  54.250  1.00  0.00           C 
ATOM   4916  HB  ILE C 486      90.370  62.520  53.570  1.00  0.00           H 
ATOM   4917  CG2 ILE C 486      91.710  63.110  55.220  1.00  0.00           C 
ATOM   4918 1HG2 ILE C 486      91.540  62.150  55.740  1.00  0.00           H 
ATOM   4919 2HG2 ILE C 486      92.700  63.060  54.720  1.00  0.00           H 
ATOM   4920 3HG2 ILE C 486      91.710  63.900  56.000  1.00  0.00           H 
ATOM   4921  CG1 ILE C 486      89.270  63.620  55.070  1.00  0.00           C 
ATOM   4922 1HG1 ILE C 486      89.540  64.470  55.730  1.00  0.00           H 
ATOM   4923 2HG1 ILE C 486      88.400  63.850  54.420  1.00  0.00           H 
ATOM   4924  CD  ILE C 486      88.920  62.310  55.860  1.00  0.00           C 
ATOM   4925  HD1 ILE C 486      89.750  61.910  56.480  1.00  0.00           H 
ATOM   4926  HD2 ILE C 486      88.100  62.680  56.510  1.00  0.00           H 
ATOM   4927  HD3 ILE C 486      88.490  61.490  55.250  1.00  0.00           H 
ATOM   4928  C   ILE C 486      92.330  64.390  52.660  1.00  0.00           C 
ATOM   4929  O   ILE C 486      93.300  65.040  52.980  1.00  0.00           O 
ATOM   4930  N   PHE C 487      92.370  63.500  51.610  1.00  0.00           N 
ATOM   4931  HN  PHE C 487      91.540  63.070  51.260  1.00  0.00           H 
ATOM   4932  CA  PHE C 487      93.660  62.930  51.080  1.00  0.00           C 
ATOM   4933  HA  PHE C 487      94.380  63.020  51.880  1.00  0.00           H 
ATOM   4934  CB  PHE C 487      93.490  61.430  50.660  1.00  0.00           C 
ATOM   4935  HB1 PHE C 487      92.640  61.260  49.960  1.00  0.00           H 
ATOM   4936  HB2 PHE C 487      94.490  61.100  50.320  1.00  0.00           H 
ATOM   4937  CG  PHE C 487      93.180  60.580  51.970  1.00  0.00           C 
ATOM   4938  CD1 PHE C 487      94.320  60.030  52.640  1.00  0.00           C 
ATOM   4939  HD1 PHE C 487      95.320  60.240  52.290  1.00  0.00           H 
ATOM   4940  CE1 PHE C 487      94.140  59.260  53.800  1.00  0.00           C 
ATOM   4941  HE1 PHE C 487      95.020  58.930  54.340  1.00  0.00           H 
ATOM   4942  CZ  PHE C 487      92.840  59.070  54.340  1.00  0.00           C 
ATOM   4943  HZ  PHE C 487      92.770  58.410  55.190  1.00  0.00           H 
ATOM   4944  CD2 PHE C 487      91.920  60.310  52.430  1.00  0.00           C 
ATOM   4945  HD2 PHE C 487      91.070  60.640  51.850  1.00  0.00           H 
ATOM   4946  CE2 PHE C 487      91.720  59.560  53.610  1.00  0.00           C 
ATOM   4947  HE2 PHE C 487      90.690  59.480  53.920  1.00  0.00           H 
ATOM   4948  C   PHE C 487      94.200  63.880  49.980  1.00  0.00           C 
ATOM   4949  O   PHE C 487      95.410  63.810  49.640  1.00  0.00           O 
ATOM   4950  N   GLY C 488      93.340  64.770  49.570  1.00  0.00           N 
ATOM   4951  HN  GLY C 488      92.380  64.780  49.820  1.00  0.00           H 
ATOM   4952  CA  GLY C 488      93.750  65.900  48.740  1.00  0.00           C 
ATOM   4953  HA1 GLY C 488      94.730  65.690  48.330  1.00  0.00           H 
ATOM   4954  HA2 GLY C 488      93.000  66.180  48.020  1.00  0.00           H 
ATOM   4955  C   GLY C 488      94.000  67.100  49.590  1.00  0.00           C 
ATOM   4956  O   GLY C 488      95.060  67.420  50.120  1.00  0.00           O 
ATOM   4957  N   ASP C 489      92.930  67.940  49.790  1.00  0.00           N 
ATOM   4958  HN  ASP C 489      91.990  67.760  49.510  1.00  0.00           H 
ATOM   4959  CA  ASP C 489      93.060  69.340  50.260  1.00  0.00           C 
ATOM   4960  HA  ASP C 489      93.870  69.740  49.680  1.00  0.00           H 
ATOM   4961  CB  ASP C 489      91.860  70.190  49.940  1.00  0.00           C 
ATOM   4962  HB1 ASP C 489      90.950  69.760  50.420  1.00  0.00           H 
ATOM   4963  HB2 ASP C 489      91.990  71.240  50.280  1.00  0.00           H 
ATOM   4964  CG  ASP C 489      91.540  70.220  48.450  1.00  0.00           C 
ATOM   4965  OD1 ASP C 489      92.470  70.130  47.640  1.00  0.00           O 
ATOM   4966  OD2 ASP C 489      90.340  70.350  48.200  1.00  0.00           O 
ATOM   4967  C   ASP C 489      93.470  69.480  51.730  1.00  0.00           C 
ATOM   4968  O   ASP C 489      94.240  70.370  52.090  1.00  0.00           O 
ATOM   4969  N   LEU C 490      92.960  68.720  52.660  1.00  0.00           N 
ATOM   4970  HN  LEU C 490      92.260  68.020  52.530  1.00  0.00           H 
ATOM   4971  CA  LEU C 490      93.370  68.780  54.040  1.00  0.00           C 
ATOM   4972  HA  LEU C 490      93.270  69.790  54.400  1.00  0.00           H 
ATOM   4973  CB  LEU C 490      92.680  67.770  54.990  1.00  0.00           C 
ATOM   4974  HB1 LEU C 490      92.930  66.690  54.880  1.00  0.00           H 
ATOM   4975  HB2 LEU C 490      93.220  68.090  55.900  1.00  0.00           H 
ATOM   4976  CG  LEU C 490      91.190  67.840  55.430  1.00  0.00           C 
ATOM   4977  HG  LEU C 490      90.670  67.370  54.570  1.00  0.00           H 
ATOM   4978  CD1 LEU C 490      90.900  67.030  56.740  1.00  0.00           C 
ATOM   4979 1HD1 LEU C 490      89.840  66.990  57.070  1.00  0.00           H 
ATOM   4980 2HD1 LEU C 490      91.220  66.000  56.490  1.00  0.00           H 
ATOM   4981 3HD1 LEU C 490      91.400  67.520  57.600  1.00  0.00           H 
ATOM   4982  CD2 LEU C 490      90.530  69.240  55.560  1.00  0.00           C 
ATOM   4983 1HD2 LEU C 490      90.830  69.730  56.510  1.00  0.00           H 
ATOM   4984 2HD2 LEU C 490      90.770  69.990  54.770  1.00  0.00           H 
ATOM   4985 3HD2 LEU C 490      89.420  69.140  55.590  1.00  0.00           H 
ATOM   4986  C   LEU C 490      94.840  68.350  54.130  1.00  0.00           C 
ATOM   4987  O   LEU C 490      95.640  69.030  54.820  1.00  0.00           O 
ATOM   4988  N   MET C 491      95.240  67.280  53.420  1.00  0.00           N 
ATOM   4989  HN  MET C 491      94.620  66.730  52.870  1.00  0.00           H 
ATOM   4990  CA  MET C 491      96.660  66.830  53.520  1.00  0.00           C 
ATOM   4991  HA  MET C 491      96.820  66.620  54.570  1.00  0.00           H 
ATOM   4992  CB  MET C 491      96.850  65.480  52.800  1.00  0.00           C 
ATOM   4993  HB1 MET C 491      96.260  65.340  51.870  1.00  0.00           H 
ATOM   4994  HB2 MET C 491      97.880  65.350  52.410  1.00  0.00           H 
ATOM   4995  CG  MET C 491      96.540  64.270  53.740  1.00  0.00           C 
ATOM   4996  HG1 MET C 491      95.550  64.500  54.190  1.00  0.00           H 
ATOM   4997  HG2 MET C 491      96.510  63.330  53.150  1.00  0.00           H 
ATOM   4998  SD  MET C 491      97.780  64.050  55.110  1.00  0.00           S
[truncated: 1,752,079 more chars]
