# Supplementary material for: Molecular pathway and structural mechanism of human oncochannel TRPV6 inhibition by the phytocannabinoid tetrahydrocannabivarin
Source: Nat Commun. 2023 Aug 2;14:4630. doi: 10.1038/s41467-023-40362-2 (PMC10397291; doi:10.1038/s41467-023-40362-2)
Supplement: Supplementary file 5 — Supplementary Data 2 [file 41467_2023_40362_MOESM5_ESM.zip › Supplementary Data 2/pulling_run.pdb]

t=0
MODEL 1                                                                        
CRYST1   67.930   67.520   62.940  90.00  90.00  90.00 P 1           1
ATOM      1  N   MET A 454      75.090 111.680  71.590  1.00  0.00           N 
ATOM      2  HN  MET A 454      74.710 111.760  72.510  1.00  0.00           H 
ATOM      3  CA  MET A 454      76.550 111.740  71.480  1.00  0.00           C 
ATOM      4  HA  MET A 454      76.900 112.550  70.850  1.00  0.00           H 
ATOM      5  CB  MET A 454      77.100 111.890  72.940  1.00  0.00           C 
ATOM      6  HB1 MET A 454      76.560 112.730  73.420  1.00  0.00           H 
ATOM      7  HB2 MET A 454      76.920 110.940  73.500  1.00  0.00           H 
ATOM      8  CG  MET A 454      78.570 112.270  72.880  1.00  0.00           C 
ATOM      9  HG1 MET A 454      79.060 111.520  72.230  1.00  0.00           H 
ATOM     10  HG2 MET A 454      78.630 113.250  72.360  1.00  0.00           H 
ATOM     11  SD  MET A 454      79.350 112.240  74.540  1.00  0.00           S 
ATOM     12  CE  MET A 454      78.370 113.610  75.210  1.00  0.00           C 
ATOM     13  HE1 MET A 454      78.660 113.900  76.240  1.00  0.00           H 
ATOM     14  HE2 MET A 454      78.560 114.550  74.650  1.00  0.00           H 
ATOM     15  HE3 MET A 454      77.270 113.470  75.280  1.00  0.00           H 
ATOM     16  C   MET A 454      77.000 110.420  70.900  1.00  0.00           C 
ATOM     17  O   MET A 454      77.880 110.480  70.050  1.00  0.00           O 
ATOM     18  N   SER A 455      76.450 109.230  71.260  1.00  0.00           N 
ATOM     19  HN  SER A 455      75.670 109.330  71.880  1.00  0.00           H 
ATOM     20  CA  SER A 455      76.750 107.940  70.680  1.00  0.00           C 
ATOM     21  HA  SER A 455      77.780 107.700  70.880  1.00  0.00           H 
ATOM     22  CB  SER A 455      75.860 106.750  71.190  1.00  0.00           C 
ATOM     23  HB1 SER A 455      74.790 106.750  70.910  1.00  0.00           H 
ATOM     24  HB2 SER A 455      76.380 105.810  70.900  1.00  0.00           H 
ATOM     25  OG  SER A 455      76.010 106.840  72.580  1.00  0.00           O 
ATOM     26  HG1 SER A 455      75.570 107.600  72.960  1.00  0.00           H 
ATOM     27  C   SER A 455      76.560 107.880  69.210  1.00  0.00           C 
ATOM     28  O   SER A 455      77.400 107.410  68.470  1.00  0.00           O 
ATOM     29  N   PHE A 456      75.430 108.420  68.790  1.00  0.00           N 
ATOM     30  HN  PHE A 456      74.800 108.760  69.480  1.00  0.00           H 
ATOM     31  CA  PHE A 456      75.070 108.360  67.390  1.00  0.00           C 
ATOM     32  HA  PHE A 456      75.310 107.330  67.160  1.00  0.00           H 
ATOM     33  CB  PHE A 456      73.610 108.710  67.230  1.00  0.00           C 
ATOM     34  HB1 PHE A 456      72.990 108.010  67.830  1.00  0.00           H 
ATOM     35  HB2 PHE A 456      73.410 109.740  67.590  1.00  0.00           H 
ATOM     36  CG  PHE A 456      72.980 108.640  65.870  1.00  0.00           C 
ATOM     37  CD1 PHE A 456      73.420 107.720  64.920  1.00  0.00           C 
ATOM     38  HD1 PHE A 456      74.370 107.250  65.130  1.00  0.00           H 
ATOM     39  CE1 PHE A 456      72.750 107.660  63.690  1.00  0.00           C 
ATOM     40  HE1 PHE A 456      73.200 107.030  62.930  1.00  0.00           H 
ATOM     41  CZ  PHE A 456      71.530 108.290  63.470  1.00  0.00           C 
ATOM     42  HZ  PHE A 456      71.030 108.200  62.520  1.00  0.00           H 
ATOM     43  CD2 PHE A 456      71.730 109.330  65.600  1.00  0.00           C 
ATOM     44  HD2 PHE A 456      71.340 109.980  66.360  1.00  0.00           H 
ATOM     45  CE2 PHE A 456      70.930 109.080  64.450  1.00  0.00           C 
ATOM     46  HE2 PHE A 456      69.930 109.490  64.360  1.00  0.00           H 
ATOM     47  C   PHE A 456      75.980 109.280  66.610  1.00  0.00           C 
ATOM     48  O   PHE A 456      76.390 109.010  65.490  1.00  0.00           O 
ATOM     49  N   ALA A 457      76.280 110.450  67.130  1.00  0.00           N 
ATOM     50  HN  ALA A 457      75.800 110.620  67.980  1.00  0.00           H 
ATOM     51  CA  ALA A 457      77.250 111.380  66.590  1.00  0.00           C 
ATOM     52  HA  ALA A 457      76.920 111.590  65.580  1.00  0.00           H 
ATOM     53  CB  ALA A 457      77.280 112.680  67.420  1.00  0.00           C 
ATOM     54  HB1 ALA A 457      76.280 113.130  67.630  1.00  0.00           H 
ATOM     55  HB2 ALA A 457      77.840 112.580  68.370  1.00  0.00           H 
ATOM     56  HB3 ALA A 457      77.830 113.380  66.750  1.00  0.00           H 
ATOM     57  C   ALA A 457      78.690 110.860  66.510  1.00  0.00           C 
ATOM     58  O   ALA A 457      79.350 110.930  65.490  1.00  0.00           O 
ATOM     59  N   LEU A 458      79.170 110.150  67.550  1.00  0.00           N 
ATOM     60  HN  LEU A 458      78.690 110.030  68.420  1.00  0.00           H 
ATOM     61  CA  LEU A 458      80.460 109.500  67.450  1.00  0.00           C 
ATOM     62  HA  LEU A 458      81.230 110.100  66.990  1.00  0.00           H 
ATOM     63  CB  LEU A 458      80.870 108.820  68.790  1.00  0.00           C 
ATOM     64  HB1 LEU A 458      79.890 108.500  69.200  1.00  0.00           H 
ATOM     65  HB2 LEU A 458      81.510 107.920  68.670  1.00  0.00           H 
ATOM     66  CG  LEU A 458      81.510 109.740  69.900  1.00  0.00           C 
ATOM     67  HG  LEU A 458      80.850 110.610  70.110  1.00  0.00           H 
ATOM     68  CD1 LEU A 458      81.370 109.020  71.270  1.00  0.00           C 
ATOM     69 1HD1 LEU A 458      81.480 109.730  72.120  1.00  0.00           H 
ATOM     70 2HD1 LEU A 458      80.430 108.440  71.350  1.00  0.00           H 
ATOM     71 3HD1 LEU A 458      82.220 108.310  71.320  1.00  0.00           H 
ATOM     72  CD2 LEU A 458      82.930 110.130  69.510  1.00  0.00           C 
ATOM     73 1HD2 LEU A 458      83.470 109.160  69.430  1.00  0.00           H 
ATOM     74 2HD2 LEU A 458      82.980 110.760  68.590  1.00  0.00           H 
ATOM     75 3HD2 LEU A 458      83.420 110.790  70.260  1.00  0.00           H 
ATOM     76  C   LEU A 458      80.460 108.410  66.360  1.00  0.00           C 
ATOM     77  O   LEU A 458      81.410 108.260  65.530  1.00  0.00           O 
ATOM     78  N   VAL A 459      79.440 107.620  66.310  1.00  0.00           N 
ATOM     79  HN  VAL A 459      78.670 107.680  66.940  1.00  0.00           H 
ATOM     80  CA  VAL A 459      79.220 106.750  65.110  1.00  0.00           C 
ATOM     81  HA  VAL A 459      80.010 106.020  64.990  1.00  0.00           H 
ATOM     82  CB  VAL A 459      77.910 105.900  65.430  1.00  0.00           C 
ATOM     83  HB  VAL A 459      77.080 106.600  65.650  1.00  0.00           H 
ATOM     84  CG1 VAL A 459      77.360 105.040  64.310  1.00  0.00           C 
ATOM     85 1HG1 VAL A 459      78.150 104.350  63.930  1.00  0.00           H 
ATOM     86 2HG1 VAL A 459      76.550 104.420  64.750  1.00  0.00           H 
ATOM     87 3HG1 VAL A 459      76.970 105.590  63.430  1.00  0.00           H 
ATOM     88  CG2 VAL A 459      78.170 104.930  66.600  1.00  0.00           C 
ATOM     89 1HG2 VAL A 459      79.020 104.280  66.320  1.00  0.00           H 
ATOM     90 2HG2 VAL A 459      78.330 105.500  67.540  1.00  0.00           H 
ATOM     91 3HG2 VAL A 459      77.290 104.310  66.870  1.00  0.00           H 
ATOM     92  C   VAL A 459      79.120 107.340  63.740  1.00  0.00           C 
ATOM     93  O   VAL A 459      79.950 107.050  62.910  1.00  0.00           O 
ATOM     94  N   LEU A 460      78.310 108.380  63.580  1.00  0.00           N 
ATOM     95  HN  LEU A 460      77.660 108.540  64.320  1.00  0.00           H 
ATOM     96  CA  LEU A 460      78.230 109.130  62.360  1.00  0.00           C 
ATOM     97  HA  LEU A 460      78.000 108.430  61.580  1.00  0.00           H 
ATOM     98  CB  LEU A 460      76.990 110.180  62.360  1.00  0.00           C 
ATOM     99  HB1 LEU A 460      77.220 110.810  63.250  1.00  0.00           H 
ATOM    100  HB2 LEU A 460      77.050 110.810  61.450  1.00  0.00           H 
ATOM    101  CG  LEU A 460      75.560 109.570  62.490  1.00  0.00           C 
ATOM    102  HG  LEU A 460      75.520 108.740  63.220  1.00  0.00           H 
ATOM    103  CD1 LEU A 460      74.520 110.660  63.090  1.00  0.00           C 
ATOM    104 1HD1 LEU A 460      74.890 111.700  63.000  1.00  0.00           H 
ATOM    105 2HD1 LEU A 460      73.570 110.530  62.530  1.00  0.00           H 
ATOM    106 3HD1 LEU A 460      74.240 110.480  64.150  1.00  0.00           H 
ATOM    107  CD2 LEU A 460      75.200 109.130  61.060  1.00  0.00           C 
ATOM    108 1HD2 LEU A 460      75.950 108.350  60.800  1.00  0.00           H 
ATOM    109 2HD2 LEU A 460      74.200 108.660  60.920  1.00  0.00           H 
ATOM    110 3HD2 LEU A 460      75.280 110.030  60.410  1.00  0.00           H 
ATOM    111  C   LEU A 460      79.460 109.880  61.970  1.00  0.00           C 
ATOM    112  O   LEU A 460      79.780 110.050  60.770  1.00  0.00           O 
ATOM    113  N   GLY A 461      80.240 110.470  62.940  1.00  0.00           N 
ATOM    114  HN  GLY A 461      79.920 110.470  63.880  1.00  0.00           H 
ATOM    115  CA  GLY A 461      81.370 111.310  62.700  1.00  0.00           C 
ATOM    116  HA1 GLY A 461      81.130 112.140  62.060  1.00  0.00           H 
ATOM    117  HA2 GLY A 461      81.670 111.620  63.690  1.00  0.00           H 
ATOM    118  C   GLY A 461      82.440 110.530  62.100  1.00  0.00           C 
ATOM    119  O   GLY A 461      83.110 111.050  61.170  1.00  0.00           O 
ATOM    120  N   TRP A 462      82.640 109.290  62.600  1.00  0.00           N 
ATOM    121  HN  TRP A 462      82.030 108.980  63.330  1.00  0.00           H 
ATOM    122  CA  TRP A 462      83.680 108.420  61.980  1.00  0.00           C 
ATOM    123  HA  TRP A 462      84.540 108.990  61.650  1.00  0.00           H 
ATOM    124  CB  TRP A 462      84.150 107.320  62.900  1.00  0.00           C 
ATOM    125  HB1 TRP A 462      83.300 106.870  63.460  1.00  0.00           H 
ATOM    126  HB2 TRP A 462      84.470 106.370  62.410  1.00  0.00           H 
ATOM    127  CG  TRP A 462      85.140 107.840  63.860  1.00  0.00           C 
ATOM    128  CD1 TRP A 462      84.900 108.280  65.170  1.00  0.00           C 
ATOM    129  HD1 TRP A 462      83.980 108.090  65.710  1.00  0.00           H 
ATOM    130  NE1 TRP A 462      86.050 108.710  65.760  1.00  0.00           N 
ATOM    131  HE1 TRP A 462      86.200 109.010  66.680  1.00  0.00           H 
ATOM    132  CE2 TRP A 462      86.980 108.830  64.860  1.00  0.00           C 
ATOM    133  CD2 TRP A 462      86.520 108.220  63.650  1.00  0.00           C 
ATOM    134  CE3 TRP A 462      87.360 108.060  62.540  1.00  0.00           C 
ATOM    135  HE3 TRP A 462      86.980 107.410  61.760  1.00  0.00           H 
ATOM    136  CZ3 TRP A 462      88.680 108.520  62.640  1.00  0.00           C 
ATOM    137  HZ3 TRP A 462      89.440 108.210  61.940  1.00  0.00           H 
ATOM    138  CZ2 TRP A 462      88.340 109.250  64.930  1.00  0.00           C 
ATOM    139  HZ2 TRP A 462      88.750 109.750  65.800  1.00  0.00           H 
ATOM    140  CH2 TRP A 462      89.170 109.160  63.820  1.00  0.00           C 
ATOM    141  HH2 TRP A 462      90.110 109.680  63.860  1.00  0.00           H 
ATOM    142  C   TRP A 462      83.090 107.840  60.660  1.00  0.00           C 
ATOM    143  O   TRP A 462      83.850 107.690  59.700  1.00  0.00           O 
ATOM    144  N   CYS A 463      81.720 107.650  60.510  1.00  0.00           N 
ATOM    145  HN  CYS A 463      81.040 107.710  61.240  1.00  0.00           H 
ATOM    146  CA  CYS A 463      81.180 106.980  59.340  1.00  0.00           C 
ATOM    147  HA  CYS A 463      81.830 106.130  59.180  1.00  0.00           H 
ATOM    148  CB  CYS A 463      79.700 106.560  59.440  1.00  0.00           C 
ATOM    149  HB1 CYS A 463      79.140 107.410  59.890  1.00  0.00           H 
ATOM    150  HB2 CYS A 463      79.200 106.370  58.470  1.00  0.00           H 
ATOM    151  SG  CYS A 463      79.440 104.930  60.380  1.00  0.00           S 
ATOM    152  HG1 CYS A 463      78.610 105.380  61.300  1.00  0.00           H 
ATOM    153  C   CYS A 463      81.280 107.840  58.080  1.00  0.00           C 
ATOM    154  O   CYS A 463      80.960 107.390  56.950  1.00  0.00           O 
ATOM    155  N   ASN A 464      81.740 109.080  58.230  1.00  0.00           N 
ATOM    156  HN  ASN A 464      81.900 109.400  59.160  1.00  0.00           H 
ATOM    157  CA  ASN A 464      81.830 109.980  57.140  1.00  0.00           C 
ATOM    158  HA  ASN A 464      81.330 109.680  56.230  1.00  0.00           H 
ATOM    159  CB  ASN A 464      81.290 111.460  57.390  1.00  0.00           C 
ATOM    160  HB1 ASN A 464      81.830 111.880  58.270  1.00  0.00           H 
ATOM    161  HB2 ASN A 464      81.560 112.120  56.540  1.00  0.00           H 
ATOM    162  CG  ASN A 464      79.730 111.400  57.630  1.00  0.00           C 
ATOM    163  OD1 ASN A 464      79.080 110.580  56.960  1.00  0.00           O 
ATOM    164  ND2 ASN A 464      79.260 112.120  58.640  1.00  0.00           N 
ATOM    165 1HD2 ASN A 464      79.830 112.280  59.450  1.00  0.00           H 
ATOM    166 2HD2 ASN A 464      78.280 112.280  58.740  1.00  0.00           H 
ATOM    167  C   ASN A 464      83.300 110.030  56.730  1.00  0.00           C 
ATOM    168  O   ASN A 464      83.680 110.670  55.700  1.00  0.00           O 
ATOM    169  N   VAL A 465      84.160 109.300  57.470  1.00  0.00           N 
ATOM    170  HN  VAL A 465      83.810 108.800  58.250  1.00  0.00           H 
ATOM    171  CA  VAL A 465      85.580 109.220  57.170  1.00  0.00           C 
ATOM    172  HA  VAL A 465      85.940 110.090  56.640  1.00  0.00           H 
ATOM    173  CB  VAL A 465      86.420 108.970  58.390  1.00  0.00           C 
ATOM    174  HB  VAL A 465      86.160 108.020  58.910  1.00  0.00           H 
ATOM    175  CG1 VAL A 465      87.910 108.820  57.980  1.00  0.00           C 
ATOM    176 1HG1 VAL A 465      88.250 108.010  57.300  1.00  0.00           H 
ATOM    177 2HG1 VAL A 465      88.150 109.790  57.490  1.00  0.00           H 
ATOM    178 3HG1 VAL A 465      88.590 108.750  58.860  1.00  0.00           H 
ATOM    179  CG2 VAL A 465      86.290 110.080  59.420  1.00  0.00           C 
ATOM    180 1HG2 VAL A 465      87.080 109.940  60.190  1.00  0.00           H 
ATOM    181 2HG2 VAL A 465      86.450 111.130  59.080  1.00  0.00           H 
ATOM    182 3HG2 VAL A 465      85.290 110.040  59.900  1.00  0.00           H 
ATOM    183  C   VAL A 465      85.740 108.170  56.070  1.00  0.00           C 
ATOM    184  O   VAL A 465      86.600 108.240  55.200  1.00  0.00           O 
ATOM    185  N   MET A 466      84.690 107.270  56.030  1.00  0.00           N 
ATOM    186  HN  MET A 466      83.940 107.300  56.680  1.00  0.00           H 
ATOM    187  CA  MET A 466      84.600 106.380  54.840  1.00  0.00           C 
ATOM    188  HA  MET A 466      85.510 105.830  54.650  1.00  0.00           H 
ATOM    189  CB  MET A 466      83.450 105.320  54.890  1.00  0.00           C 
ATOM    190  HB1 MET A 466      82.430 105.760  54.820  1.00  0.00           H 
ATOM    191  HB2 MET A 466      83.500 104.590  54.060  1.00  0.00           H 
ATOM    192  CG  MET A 466      83.440 104.490  56.190  1.00  0.00           C 
ATOM    193  HG1 MET A 466      84.300 103.790  56.250  1.00  0.00           H 
ATOM    194  HG2 MET A 466      83.450 105.070  57.140  1.00  0.00           H 
ATOM    195  SD  MET A 466      81.860 103.560  56.220  1.00  0.00           S 
ATOM    196  CE  MET A 466      82.060 102.710  57.830  1.00  0.00           C 
ATOM    197  HE1 MET A 466      82.770 101.860  57.760  1.00  0.00           H 
ATOM    198  HE2 MET A 466      82.230 103.260  58.780  1.00  0.00           H 
ATOM    199  HE3 MET A 466      81.160 102.100  58.080  1.00  0.00           H 
ATOM    200  C   MET A 466      84.540 107.090  53.560  1.00  0.00           C 
ATOM    201  O   MET A 466      85.070 106.600  52.560  1.00  0.00           O 
ATOM    202  N   TYR A 467      83.920 108.290  53.470  1.00  0.00           N 
ATOM    203  HN  TYR A 467      83.740 108.780  54.320  1.00  0.00           H 
ATOM    204  CA  TYR A 467      83.710 109.120  52.260  1.00  0.00           C 
ATOM    205  HA  TYR A 467      83.230 108.450  51.550  1.00  0.00           H 
ATOM    206  CB  TYR A 467      82.770 110.350  52.480  1.00  0.00           C 
ATOM    207  HB1 TYR A 467      81.820 109.990  52.920  1.00  0.00           H 
ATOM    208  HB2 TYR A 467      83.140 111.080  53.230  1.00  0.00           H 
ATOM    209  CG  TYR A 467      82.310 111.120  51.200  1.00  0.00           C 
ATOM    210  CD1 TYR A 467      81.470 110.540  50.240  1.00  0.00           C 
ATOM    211  HD1 TYR A 467      81.180 109.510  50.400  1.00  0.00           H 
ATOM    212  CE1 TYR A 467      80.960 111.340  49.200  1.00  0.00           C 
ATOM    213  HE1 TYR A 467      80.190 110.970  48.530  1.00  0.00           H 
ATOM    214  CZ  TYR A 467      81.440 112.620  49.010  1.00  0.00           C 
ATOM    215  OH  TYR A 467      80.890 113.420  47.990  1.00  0.00           O 
ATOM    216  HH  TYR A 467      81.240 114.300  48.140  1.00  0.00           H 
ATOM    217  CD2 TYR A 467      82.720 112.470  51.030  1.00  0.00           C 
ATOM    218  HD2 TYR A 467      83.320 113.040  51.730  1.00  0.00           H 
ATOM    219  CE2 TYR A 467      82.280 113.210  49.990  1.00  0.00           C 
ATOM    220  HE2 TYR A 467      82.640 114.220  49.840  1.00  0.00           H 
ATOM    221  C   TYR A 467      85.010 109.610  51.650  1.00  0.00           C 
ATOM    222  O   TYR A 467      85.190 109.420  50.430  1.00  0.00           O 
ATOM    223  N   PHE A 468      86.030 110.110  52.390  1.00  0.00           N 
ATOM    224  HN  PHE A 468      85.970 110.150  53.380  1.00  0.00           H 
ATOM    225  CA  PHE A 468      87.180 110.750  51.770  1.00  0.00           C 
ATOM    226  HA  PHE A 468      86.750 111.200  50.880  1.00  0.00           H 
ATOM    227  CB  PHE A 468      87.830 111.850  52.680  1.00  0.00           C 
ATOM    228  HB1 PHE A 468      88.060 111.310  53.630  1.00  0.00           H 
ATOM    229  HB2 PHE A 468      88.600 112.350  52.050  1.00  0.00           H 
ATOM    230  CG  PHE A 468      86.740 112.910  53.000  1.00  0.00           C 
ATOM    231  CD1 PHE A 468      86.460 114.030  52.190  1.00  0.00           C 
ATOM    232  HD1 PHE A 468      87.050 114.280  51.320  1.00  0.00           H 
ATOM    233  CE1 PHE A 468      85.580 114.980  52.580  1.00  0.00           C 
ATOM    234  HE1 PHE A 468      85.250 115.760  51.900  1.00  0.00           H 
ATOM    235  CZ  PHE A 468      84.880 114.840  53.780  1.00  0.00           C 
ATOM    236  HZ  PHE A 468      84.210 115.660  53.980  1.00  0.00           H 
ATOM    237  CD2 PHE A 468      86.020 112.830  54.200  1.00  0.00           C 
ATOM    238  HD2 PHE A 468      86.090 112.000  54.880  1.00  0.00           H 
ATOM    239  CE2 PHE A 468      85.150 113.770  54.590  1.00  0.00           C 
ATOM    240  HE2 PHE A 468      84.580 113.760  55.510  1.00  0.00           H 
ATOM    241  C   PHE A 468      88.220 109.800  51.210  1.00  0.00           C 
ATOM    242  O   PHE A 468      89.050 110.160  50.360  1.00  0.00           O 
ATOM    243  N   ALA A 469      88.210 108.470  51.550  1.00  0.00           N 
ATOM    244  HN  ALA A 469      87.640 108.100  52.270  1.00  0.00           H 
ATOM    245  CA  ALA A 469      89.140 107.480  50.920  1.00  0.00           C 
ATOM    246  HA  ALA A 469      90.110 107.950  50.830  1.00  0.00           H 
ATOM    247  CB  ALA A 469      89.300 106.210  51.820  1.00  0.00           C 
ATOM    248  HB1 ALA A 469      89.960 106.570  52.640  1.00  0.00           H 
ATOM    249  HB2 ALA A 469      88.310 105.860  52.180  1.00  0.00           H 
ATOM    250  HB3 ALA A 469      89.750 105.340  51.290  1.00  0.00           H 
ATOM    251  C   ALA A 469      88.760 107.080  49.520  1.00  0.00           C 
ATOM    252  O   ALA A 469      89.450 106.270  48.900  1.00  0.00           O 
ATOM    253  N   ARG A 470      87.710 107.730  49.010  1.00  0.00           N 
ATOM    254  HN  ARG A 470      87.070 108.250  49.560  1.00  0.00           H 
ATOM    255  CA  ARG A 470      87.510 108.100  47.600  1.00  0.00           C 
ATOM    256  HA  ARG A 470      87.540 107.110  47.170  1.00  0.00           H 
ATOM    257  CB  ARG A 470      86.140 108.790  47.500  1.00  0.00           C 
ATOM    258  HB1 ARG A 470      85.420 108.120  48.010  1.00  0.00           H 
ATOM    259  HB2 ARG A 470      86.090 109.760  48.050  1.00  0.00           H 
ATOM    260  CG  ARG A 470      85.580 109.150  46.100  1.00  0.00           C 
ATOM    261  HG1 ARG A 470      86.300 109.900  45.720  1.00  0.00           H 
ATOM    262  HG2 ARG A 470      85.660 108.270  45.420  1.00  0.00           H 
ATOM    263  CD  ARG A 470      84.180 109.770  45.980  1.00  0.00           C 
ATOM    264  HD1 ARG A 470      84.280 110.820  46.330  1.00  0.00           H 
ATOM    265  HD2 ARG A 470      83.890 109.710  44.910  1.00  0.00           H 
ATOM    266  NE  ARG A 470      83.270 109.020  46.870  1.00  0.00           N 
ATOM    267  HE  ARG A 470      83.480 108.110  47.220  1.00  0.00           H 
ATOM    268  CZ  ARG A 470      81.960 109.320  46.810  1.00  0.00           C 
ATOM    269  NH1 ARG A 470      81.560 110.380  46.150  1.00  0.00           N 
ATOM    270 1HH1 ARG A 470      82.220 111.020  45.760  1.00  0.00           H 
ATOM    271 2HH1 ARG A 470      80.580 110.530  46.280  1.00  0.00           H 
ATOM    272  NH2 ARG A 470      81.110 108.500  47.350  1.00  0.00           N 
ATOM    273 1HH2 ARG A 470      81.440 107.670  47.790  1.00  0.00           H 
ATOM    274 2HH2 ARG A 470      80.150 108.630  47.100  1.00  0.00           H 
ATOM    275  C   ARG A 470      88.640 108.930  47.010  1.00  0.00           C 
ATOM    276  O   ARG A 470      89.030 108.710  45.870  1.00  0.00           O 
ATOM    277  N   GLY A 471      89.220 109.900  47.750  1.00  0.00           N 
ATOM    278  HN  GLY A 471      88.900 110.060  48.680  1.00  0.00           H 
ATOM    279  CA  GLY A 471      90.210 110.870  47.290  1.00  0.00           C 
ATOM    280  HA1 GLY A 471      89.810 111.300  46.380  1.00  0.00           H 
ATOM    281  HA2 GLY A 471      90.420 111.420  48.190  1.00  0.00           H 
ATOM    282  C   GLY A 471      91.600 110.250  46.910  1.00  0.00           C 
ATOM    283  O   GLY A 471      92.250 110.700  45.940  1.00  0.00           O 
ATOM    284  N   PHE A 472      92.030 109.170  47.610  1.00  0.00           N 
ATOM    285  HN  PHE A 472      91.550 108.950  48.450  1.00  0.00           H 
ATOM    286  CA  PHE A 472      93.200 108.450  47.300  1.00  0.00           C 
ATOM    287  HA  PHE A 472      93.900 109.090  46.780  1.00  0.00           H 
ATOM    288  CB  PHE A 472      93.860 107.910  48.620  1.00  0.00           C 
ATOM    289  HB1 PHE A 472      94.090 108.720  49.340  1.00  0.00           H 
ATOM    290  HB2 PHE A 472      93.150 107.280  49.200  1.00  0.00           H 
ATOM    291  CG  PHE A 472      95.220 107.280  48.370  1.00  0.00           C 
ATOM    292  CD1 PHE A 472      96.180 108.010  47.660  1.00  0.00           C 
ATOM    293  HD1 PHE A 472      95.890 108.990  47.320  1.00  0.00           H 
ATOM    294  CE1 PHE A 472      97.370 107.430  47.260  1.00  0.00           C 
ATOM    295  HE1 PHE A 472      98.120 108.000  46.720  1.00  0.00           H 
ATOM    296  CZ  PHE A 472      97.640 106.120  47.640  1.00  0.00           C 
ATOM    297  HZ  PHE A 472      98.520 105.570  47.330  1.00  0.00           H 
ATOM    298  CD2 PHE A 472      95.520 105.990  48.780  1.00  0.00           C 
ATOM    299  HD2 PHE A 472      94.900 105.390  49.430  1.00  0.00           H 
ATOM    300  CE2 PHE A 472      96.720 105.400  48.470  1.00  0.00           C 
ATOM    301  HE2 PHE A 472      96.860 104.340  48.610  1.00  0.00           H 
ATOM    302  C   PHE A 472      92.700 107.230  46.490  1.00  0.00           C 
ATOM    303  O   PHE A 472      93.440 106.300  46.210  1.00  0.00           O 
ATOM    304  N   GLN A 473      91.430 107.160  45.990  1.00  0.00           N 
ATOM    305  HN  GLN A 473      90.780 107.910  46.080  1.00  0.00           H 
ATOM    306  CA  GLN A 473      90.710 106.080  45.270  1.00  0.00           C 
ATOM    307  HA  GLN A 473      89.720 106.300  44.900  1.00  0.00           H 
ATOM    308  CB  GLN A 473      91.470 105.770  43.970  1.00  0.00           C 
ATOM    309  HB1 GLN A 473      92.430 105.240  44.160  1.00  0.00           H 
ATOM    310  HB2 GLN A 473      90.900 104.940  43.500  1.00  0.00           H 
ATOM    311  CG  GLN A 473      91.780 106.920  43.000  1.00  0.00           C 
ATOM    312  HG1 GLN A 473      92.750 107.430  43.190  1.00  0.00           H 
ATOM    313  HG2 GLN A 473      91.730 106.520  41.960  1.00  0.00           H 
ATOM    314  CD  GLN A 473      90.750 108.070  43.090  1.00  0.00           C 
ATOM    315  OE1 GLN A 473      89.550 107.840  42.820  1.00  0.00           O 
ATOM    316  NE2 GLN A 473      91.170 109.240  43.600  1.00  0.00           N 
ATOM    317 1HE2 GLN A 473      92.120 109.450  43.820  1.00  0.00           H 
ATOM    318 2HE2 GLN A 473      90.390 109.830  43.830  1.00  0.00           H 
ATOM    319  C   GLN A 473      90.380 104.830  46.070  1.00  0.00           C 
ATOM    320  O   GLN A 473      89.500 104.130  45.690  1.00  0.00           O 
ATOM    321  N   MET A 474      91.040 104.500  47.200  1.00  0.00           N 
ATOM    322  HN  MET A 474      91.770 105.170  47.260  1.00  0.00           H 
ATOM    323  CA  MET A 474      90.990 103.380  48.140  1.00  0.00           C 
ATOM    324  HA  MET A 474      91.570 102.610  47.650  1.00  0.00           H 
ATOM    325  CB  MET A 474      91.910 103.810  49.330  1.00  0.00           C 
ATOM    326  HB1 MET A 474      92.920 103.550  48.950  1.00  0.00           H 
ATOM    327  HB2 MET A 474      91.920 104.920  49.430  1.00  0.00           H 
ATOM    328  CG  MET A 474      91.660 103.220  50.690  1.00  0.00           C 
ATOM    329  HG1 MET A 474      90.620 103.450  51.010  1.00  0.00           H 
ATOM    330  HG2 MET A 474      91.850 102.130  50.750  1.00  0.00           H 
ATOM    331  SD  MET A 474      92.710 103.940  52.010  1.00  0.00           S 
ATOM    332  CE  MET A 474      94.320 103.390  51.470  1.00  0.00           C 
ATOM    333  HE1 MET A 474      94.450 102.320  51.720  1.00  0.00           H 
ATOM    334  HE2 MET A 474      94.510 103.430  50.380  1.00  0.00           H 
ATOM    335  HE3 MET A 474      95.170 103.960  51.920  1.00  0.00           H 
ATOM    336  C   MET A 474      89.630 102.810  48.410  1.00  0.00           C 
ATOM    337  O   MET A 474      89.460 101.570  48.400  1.00  0.00           O 
ATOM    338  N   LEU A 475      88.670 103.600  48.770  1.00  0.00           N 
ATOM    339  HN  LEU A 475      88.840 104.570  48.890  1.00  0.00           H 
ATOM    340  CA  LEU A 475      87.290 103.020  49.010  1.00  0.00           C 
ATOM    341  HA  LEU A 475      87.230 101.970  49.270  1.00  0.00           H 
ATOM    342  CB  LEU A 475      86.730 103.730  50.280  1.00  0.00           C 
ATOM    343  HB1 LEU A 475      87.230 104.700  50.490  1.00  0.00           H 
ATOM    344  HB2 LEU A 475      85.640 103.840  50.090  1.00  0.00           H 
ATOM    345  CG  LEU A 475      86.890 102.880  51.550  1.00  0.00           C 
ATOM    346  HG  LEU A 475      86.360 101.920  51.350  1.00  0.00           H 
ATOM    347  CD1 LEU A 475      86.390 103.570  52.870  1.00  0.00           C 
ATOM    348 1HD1 LEU A 475      86.870 104.540  53.130  1.00  0.00           H 
ATOM    349 2HD1 LEU A 475      85.330 103.740  52.590  1.00  0.00           H 
ATOM    350 3HD1 LEU A 475      86.380 102.980  53.810  1.00  0.00           H 
ATOM    351  CD2 LEU A 475      88.280 102.330  51.840  1.00  0.00           C 
ATOM    352 1HD2 LEU A 475      88.680 101.560  51.150  1.00  0.00           H 
ATOM    353 2HD2 LEU A 475      88.970 103.200  51.890  1.00  0.00           H 
ATOM    354 3HD2 LEU A 475      88.400 101.780  52.800  1.00  0.00           H 
ATOM    355  C   LEU A 475      86.490 103.250  47.750  1.00  0.00           C 
ATOM    356  O   LEU A 475      85.310 102.910  47.730  1.00  0.00           O 
ATOM    357  N   GLY A 476      87.020 103.790  46.630  1.00  0.00           N 
ATOM    358  HN  GLY A 476      87.990 103.960  46.450  1.00  0.00           H 
ATOM    359  CA  GLY A 476      86.130 104.170  45.540  1.00  0.00           C 
ATOM    360  HA1 GLY A 476      85.440 104.840  46.020  1.00  0.00           H 
ATOM    361  HA2 GLY A 476      86.720 104.730  44.830  1.00  0.00           H 
ATOM    362  C   GLY A 476      85.320 103.140  44.850  1.00  0.00           C 
ATOM    363  O   GLY A 476      84.170 103.410  44.620  1.00  0.00           O 
ATOM    364  N   PRO A 477      85.870 101.950  44.480  1.00  0.00           N 
ATOM    365  CD  PRO A 477      87.260 101.660  44.340  1.00  0.00           C 
ATOM    366  HD1 PRO A 477      87.800 101.590  45.310  1.00  0.00           H 
ATOM    367  HD2 PRO A 477      87.700 102.440  43.680  1.00  0.00           H 
ATOM    368  CA  PRO A 477      84.970 100.980  43.870  1.00  0.00           C 
ATOM    369  HA  PRO A 477      84.210 101.500  43.300  1.00  0.00           H 
ATOM    370  CB  PRO A 477      85.900 100.290  42.910  1.00  0.00           C 
ATOM    371  HB1 PRO A 477      85.600  99.260  42.610  1.00  0.00           H 
ATOM    372  HB2 PRO A 477      85.940 100.850  41.950  1.00  0.00           H 
ATOM    373  CG  PRO A 477      87.240 100.270  43.670  1.00  0.00           C 
ATOM    374  HG1 PRO A 477      87.100  99.580  44.530  1.00  0.00           H 
ATOM    375  HG2 PRO A 477      88.170 100.040  43.100  1.00  0.00           H 
ATOM    376  C   PRO A 477      84.250 100.220  44.930  1.00  0.00           C 
ATOM    377  O   PRO A 477      83.320  99.480  44.550  1.00  0.00           O 
ATOM    378  N   PHE A 478      84.630 100.240  46.180  1.00  0.00           N 
ATOM    379  HN  PHE A 478      85.190 101.020  46.430  1.00  0.00           H 
ATOM    380  CA  PHE A 478      84.190  99.260  47.210  1.00  0.00           C 
ATOM    381  HA  PHE A 478      84.050  98.290  46.750  1.00  0.00           H 
ATOM    382  CB  PHE A 478      85.210  99.080  48.350  1.00  0.00           C 
ATOM    383  HB1 PHE A 478      86.170  98.980  47.800  1.00  0.00           H 
ATOM    384  HB2 PHE A 478      85.260 100.050  48.890  1.00  0.00           H 
ATOM    385  CG  PHE A 478      84.920  97.940  49.280  1.00  0.00           C 
ATOM    386  CD1 PHE A 478      85.530  96.720  49.120  1.00  0.00           C 
ATOM    387  HD1 PHE A 478      86.320  96.610  48.390  1.00  0.00           H 
ATOM    388  CE1 PHE A 478      85.320  95.610  49.990  1.00  0.00           C 
ATOM    389  HE1 PHE A 478      85.820  94.660  49.900  1.00  0.00           H 
ATOM    390  CZ  PHE A 478      84.480  95.940  51.090  1.00  0.00           C 
ATOM    391  HZ  PHE A 478      84.300  95.150  51.800  1.00  0.00           H 
ATOM    392  CD2 PHE A 478      84.030  98.180  50.350  1.00  0.00           C 
ATOM    393  HD2 PHE A 478      83.520  99.130  50.410  1.00  0.00           H 
ATOM    394  CE2 PHE A 478      83.810  97.080  51.210  1.00  0.00           C 
ATOM    395  HE2 PHE A 478      83.020  97.150  51.940  1.00  0.00           H 
ATOM    396  C   PHE A 478      82.890  99.780  47.690  1.00  0.00           C 
ATOM    397  O   PHE A 478      81.890  99.140  47.830  1.00  0.00           O 
ATOM    398  N   THR A 479      82.880 101.080  48.160  1.00  0.00           N 
ATOM    399  HN  THR A 479      83.660 101.680  48.000  1.00  0.00           H 
ATOM    400  CA  THR A 479      81.800 101.510  49.050  1.00  0.00           C 
ATOM    401  HA  THR A 479      81.610 100.730  49.770  1.00  0.00           H 
ATOM    402  CB  THR A 479      82.030 102.890  49.760  1.00  0.00           C 
ATOM    403  HB  THR A 479      81.050 103.320  50.070  1.00  0.00           H 
ATOM    404  OG1 THR A 479      82.650 103.780  48.810  1.00  0.00           O 
ATOM    405  HG1 THR A 479      82.000 104.000  48.140  1.00  0.00           H 
ATOM    406  CG2 THR A 479      83.050 102.650  50.880  1.00  0.00           C 
ATOM    407 1HG2 THR A 479      83.010 103.540  51.550  1.00  0.00           H 
ATOM    408 2HG2 THR A 479      82.630 101.780  51.430  1.00  0.00           H 
ATOM    409 3HG2 THR A 479      84.090 102.420  50.580  1.00  0.00           H 
ATOM    410  C   THR A 479      80.480 101.570  48.320  1.00  0.00           C 
ATOM    411  O   THR A 479      79.420 101.580  48.950  1.00  0.00           O 
ATOM    412  N   ILE A 480      80.570 101.600  46.950  1.00  0.00           N 
ATOM    413  HN  ILE A 480      81.490 101.630  46.580  1.00  0.00           H 
ATOM    414  CA  ILE A 480      79.420 101.620  46.110  1.00  0.00           C 
ATOM    415  HA  ILE A 480      78.650 102.190  46.620  1.00  0.00           H 
ATOM    416  CB  ILE A 480      79.580 102.500  44.880  1.00  0.00           C 
ATOM    417  HB  ILE A 480      80.080 103.450  45.180  1.00  0.00           H 
ATOM    418  CG2 ILE A 480      80.560 101.850  43.890  1.00  0.00           C 
ATOM    419 1HG2 ILE A 480      80.180 100.860  43.550  1.00  0.00           H 
ATOM    420 2HG2 ILE A 480      80.770 102.420  42.960  1.00  0.00           H 
ATOM    421 3HG2 ILE A 480      81.510 101.600  44.420  1.00  0.00           H 
ATOM    422  CG1 ILE A 480      78.250 102.820  44.140  1.00  0.00           C 
ATOM    423 1HG1 ILE A 480      78.530 103.150  43.120  1.00  0.00           H 
ATOM    424 2HG1 ILE A 480      77.700 101.870  43.970  1.00  0.00           H 
ATOM    425  CD  ILE A 480      77.350 103.830  44.710  1.00  0.00           C 
ATOM    426  HD1 ILE A 480      76.320 103.680  44.320  1.00  0.00           H 
ATOM    427  HD2 ILE A 480      77.410 103.800  45.820  1.00  0.00           H 
ATOM    428  HD3 ILE A 480      77.640 104.870  44.440  1.00  0.00           H 
ATOM    429  C   ILE A 480      78.790 100.290  45.860  1.00  0.00           C 
ATOM    430  O   ILE A 480      77.610 100.170  45.520  1.00  0.00           O 
ATOM    431  N   MET A 481      79.600  99.210  46.020  1.00  0.00           N 
ATOM    432  HN  MET A 481      80.560  99.270  46.270  1.00  0.00           H 
ATOM    433  CA  MET A 481      79.110  97.860  46.080  1.00  0.00           C 
ATOM    434  HA  MET A 481      78.690  97.580  45.130  1.00  0.00           H 
ATOM    435  CB  MET A 481      80.240  96.940  46.340  1.00  0.00           C 
ATOM    436  HB1 MET A 481      80.720  97.110  47.330  1.00  0.00           H 
ATOM    437  HB2 MET A 481      79.780  95.930  46.250  1.00  0.00           H 
ATOM    438  CG  MET A 481      81.360  96.860  45.250  1.00  0.00           C 
ATOM    439  HG1 MET A 481      80.950  96.420  44.310  1.00  0.00           H 
ATOM    440  HG2 MET A 481      81.560  97.910  44.960  1.00  0.00           H 
ATOM    441  SD  MET A 481      82.970  96.050  45.670  1.00  0.00           S 
ATOM    442  CE  MET A 481      82.260  94.370  45.410  1.00  0.00           C 
ATOM    443  HE1 MET A 481      83.080  93.640  45.200  1.00  0.00           H 
ATOM    444  HE2 MET A 481      81.870  94.000  46.380  1.00  0.00           H 
ATOM    445  HE3 MET A 481      81.470  94.350  44.630  1.00  0.00           H 
ATOM    446  C   MET A 481      78.040  97.680  47.190  1.00  0.00           C 
ATOM    447  O   MET A 481      77.050  96.990  46.940  1.00  0.00           O 
ATOM    448  N   ILE A 482      78.200  98.290  48.380  1.00  0.00           N 
ATOM    449  HN  ILE A 482      78.980  98.890  48.540  1.00  0.00           H 
ATOM    450  CA  ILE A 482      77.390  98.310  49.500  1.00  0.00           C 
ATOM    451  HA  ILE A 482      77.340  97.280  49.820  1.00  0.00           H 
ATOM    452  CB  ILE A 482      78.010  99.110  50.650  1.00  0.00           C 
ATOM    453  HB  ILE A 482      78.300 100.150  50.370  1.00  0.00           H 
ATOM    454  CG2 ILE A 482      76.920  99.130  51.800  1.00  0.00           C 
ATOM    455 1HG2 ILE A 482      76.140  99.890  51.570  1.00  0.00           H 
ATOM    456 2HG2 ILE A 482      76.490  98.120  51.950  1.00  0.00           H 
ATOM    457 3HG2 ILE A 482      77.430  99.430  52.740  1.00  0.00           H 
ATOM    458  CG1 ILE A 482      79.230  98.300  51.100  1.00  0.00           C 
ATOM    459 1HG1 ILE A 482      78.900  97.320  51.510  1.00  0.00           H 
ATOM    460 2HG1 ILE A 482      79.750  98.020  50.160  1.00  0.00           H 
ATOM    461  CD  ILE A 482      80.140  99.000  52.100  1.00  0.00           C 
ATOM    462  HD1 ILE A 482      81.170  98.590  52.060  1.00  0.00           H 
ATOM    463  HD2 ILE A 482      80.270 100.060  51.810  1.00  0.00           H 
ATOM    464  HD3 ILE A 482      79.660  99.090  53.100  1.00  0.00           H 
ATOM    465  C   ILE A 482      76.020  98.910  49.190  1.00  0.00           C 
ATOM    466  O   ILE A 482      74.960  98.440  49.510  1.00  0.00           O 
ATOM    467  N   GLN A 483      76.050 100.060  48.470  1.00  0.00           N 
ATOM    468  HN  GLN A 483      76.970 100.400  48.320  1.00  0.00           H 
ATOM    469  CA  GLN A 483      74.970 100.870  48.010  1.00  0.00           C 
ATOM    470  HA  GLN A 483      74.340 100.910  48.890  1.00  0.00           H 
ATOM    471  CB  GLN A 483      75.360 102.240  47.450  1.00  0.00           C 
ATOM    472  HB1 GLN A 483      76.060 102.160  46.590  1.00  0.00           H 
ATOM    473  HB2 GLN A 483      74.460 102.690  46.980  1.00  0.00           H 
ATOM    474  CG  GLN A 483      75.950 103.150  48.520  1.00  0.00           C 
ATOM    475  HG1 GLN A 483      77.020 102.910  48.720  1.00  0.00           H 
ATOM    476  HG2 GLN A 483      75.860 104.170  48.080  1.00  0.00           H 
ATOM    477  CD  GLN A 483      75.190 103.080  49.880  1.00  0.00           C 
ATOM    478  OE1 GLN A 483      75.720 102.560  50.840  1.00  0.00           O 
ATOM    479  NE2 GLN A 483      73.930 103.640  49.940  1.00  0.00           N 
ATOM    480 1HE2 GLN A 483      73.450 104.030  49.160  1.00  0.00           H 
ATOM    481 2HE2 GLN A 483      73.540 103.720  50.860  1.00  0.00           H 
ATOM    482  C   GLN A 483      74.160 100.090  46.970  1.00  0.00           C 
ATOM    483  O   GLN A 483      72.940 100.000  46.970  1.00  0.00           O 
ATOM    484  N   LYS A 484      74.860  99.380  46.030  1.00  0.00           N 
ATOM    485  HN  LYS A 484      75.850  99.450  45.910  1.00  0.00           H 
ATOM    486  CA  LYS A 484      74.190  98.400  45.210  1.00  0.00           C 
ATOM    487  HA  LYS A 484      73.510  98.970  44.590  1.00  0.00           H 
ATOM    488  CB  LYS A 484      75.180  97.740  44.200  1.00  0.00           C 
ATOM    489  HB1 LYS A 484      76.070  97.520  44.830  1.00  0.00           H 
ATOM    490  HB2 LYS A 484      74.780  96.770  43.840  1.00  0.00           H 
ATOM    491  CG  LYS A 484      75.690  98.570  43.070  1.00  0.00           C 
ATOM    492  HG1 LYS A 484      76.200  99.480  43.450  1.00  0.00           H 
ATOM    493  HG2 LYS A 484      76.500  97.980  42.590  1.00  0.00           H 
ATOM    494  CD  LYS A 484      74.670  99.070  42.000  1.00  0.00           C 
ATOM    495  HD1 LYS A 484      73.980  99.720  42.580  1.00  0.00           H 
ATOM    496  HD2 LYS A 484      75.160  99.610  41.160  1.00  0.00           H 
ATOM    497  CE  LYS A 484      73.980  97.870  41.320  1.00  0.00           C 
ATOM    498  HE1 LYS A 484      74.700  97.350  40.650  1.00  0.00           H 
ATOM    499  HE2 LYS A 484      73.470  97.260  42.100  1.00  0.00           H 
ATOM    500  NZ  LYS A 484      72.840  98.180  40.460  1.00  0.00           N 
ATOM    501  HZ1 LYS A 484      72.420  97.320  40.050  1.00  0.00           H 
ATOM    502  HZ2 LYS A 484      72.110  98.740  40.950  1.00  0.00           H 
ATOM    503  HZ3 LYS A 484      73.170  98.750  39.650  1.00  0.00           H 
ATOM    504  C   LYS A 484      73.530  97.280  45.870  1.00  0.00           C 
ATOM    505  O   LYS A 484      72.510  96.790  45.370  1.00  0.00           O 
ATOM    506  N   MET A 485      74.080  96.750  46.970  1.00  0.00           N 
ATOM    507  HN  MET A 485      74.840  97.190  47.450  1.00  0.00           H 
ATOM    508  CA  MET A 485      73.400  95.610  47.650  1.00  0.00           C 
ATOM    509  HA  MET A 485      73.070  94.900  46.910  1.00  0.00           H 
ATOM    510  CB  MET A 485      74.220  94.990  48.830  1.00  0.00           C 
ATOM    511  HB1 MET A 485      74.340  95.800  49.580  1.00  0.00           H 
ATOM    512  HB2 MET A 485      73.550  94.260  49.350  1.00  0.00           H 
ATOM    513  CG  MET A 485      75.610  94.420  48.440  1.00  0.00           C 
ATOM    514  HG1 MET A 485      75.500  94.100  47.380  1.00  0.00           H 
ATOM    515  HG2 MET A 485      76.280  95.300  48.460  1.00  0.00           H 
ATOM    516  SD  MET A 485      76.220  93.190  49.550  1.00  0.00           S 
ATOM    517  CE  MET A 485      77.400  92.110  48.580  1.00  0.00           C 
ATOM    518  HE1 MET A 485      77.950  91.370  49.190  1.00  0.00           H 
ATOM    519  HE2 MET A 485      76.960  91.770  47.620  1.00  0.00           H 
ATOM    520  HE3 MET A 485      78.250  92.710  48.190  1.00  0.00           H 
ATOM    521  C   MET A 485      72.110  96.160  48.290  1.00  0.00           C 
ATOM    522  O   MET A 485      71.070  95.530  48.390  1.00  0.00           O 
ATOM    523  N   ILE A 486      72.250  97.420  48.810  1.00  0.00           N 
ATOM    524  HN  ILE A 486      73.100  97.940  48.800  1.00  0.00           H 
ATOM    525  CA  ILE A 486      71.210  98.160  49.520  1.00  0.00           C 
ATOM    526  HA  ILE A 486      70.870  97.530  50.330  1.00  0.00           H 
ATOM    527  CB  ILE A 486      71.610  99.460  50.230  1.00  0.00           C 
ATOM    528  HB  ILE A 486      72.320  99.910  49.510  1.00  0.00           H 
ATOM    529  CG2 ILE A 486      70.570 100.600  50.400  1.00  0.00           C 
ATOM    530 1HG2 ILE A 486      70.040 100.850  49.460  1.00  0.00           H 
ATOM    531 2HG2 ILE A 486      69.750 100.360  51.100  1.00  0.00           H 
ATOM    532 3HG2 ILE A 486      70.930 101.530  50.880  1.00  0.00           H 
ATOM    533  CG1 ILE A 486      72.440  99.110  51.560  1.00  0.00           C 
ATOM    534 1HG1 ILE A 486      71.810  98.450  52.190  1.00  0.00           H 
ATOM    535 2HG1 ILE A 486      73.260  98.440  51.240  1.00  0.00           H 
ATOM    536  CD  ILE A 486      73.190 100.290  52.350  1.00  0.00           C 
ATOM    537  HD1 ILE A 486      72.590 101.230  52.360  1.00  0.00           H 
ATOM    538  HD2 ILE A 486      73.380  99.920  53.380  1.00  0.00           H 
ATOM    539  HD3 ILE A 486      74.120 100.570  51.810  1.00  0.00           H 
ATOM    540  C   ILE A 486      69.980  98.190  48.730  1.00  0.00           C 
ATOM    541  O   ILE A 486      68.890  97.890  49.260  1.00  0.00           O 
ATOM    542  N   PHE A 487      70.070  98.570  47.450  1.00  0.00           N 
ATOM    543  HN  PHE A 487      70.940  98.950  47.150  1.00  0.00           H 
ATOM    544  CA  PHE A 487      68.950  98.730  46.620  1.00  0.00           C 
ATOM    545  HA  PHE A 487      68.190  99.300  47.130  1.00  0.00           H 
ATOM    546  CB  PHE A 487      69.290  99.490  45.270  1.00  0.00           C 
ATOM    547  HB1 PHE A 487      70.060  98.930  44.700  1.00  0.00           H 
ATOM    548  HB2 PHE A 487      68.400  99.470  44.600  1.00  0.00           H 
ATOM    549  CG  PHE A 487      69.760 100.900  45.560  1.00  0.00           C 
ATOM    550  CD1 PHE A 487      69.460 101.610  46.780  1.00  0.00           C 
ATOM    551  HD1 PHE A 487      68.810 101.170  47.530  1.00  0.00           H 
ATOM    552  CE1 PHE A 487      69.760 102.960  46.970  1.00  0.00           C 
ATOM    553  HE1 PHE A 487      69.520 103.430  47.910  1.00  0.00           H 
ATOM    554  CZ  PHE A 487      70.540 103.580  46.020  1.00  0.00           C 
ATOM    555  HZ  PHE A 487      70.860 104.600  46.130  1.00  0.00           H 
ATOM    556  CD2 PHE A 487      70.650 101.540  44.720  1.00  0.00           C 
ATOM    557  HD2 PHE A 487      70.950 100.950  43.860  1.00  0.00           H 
ATOM    558  CE2 PHE A 487      71.040 102.870  44.920  1.00  0.00           C 
ATOM    559  HE2 PHE A 487      71.750 103.290  44.220  1.00  0.00           H 
ATOM    560  C   PHE A 487      68.310  97.350  46.420  1.00  0.00           C 
ATOM    561  O   PHE A 487      68.970  96.350  46.230  1.00  0.00           O 
ATOM    562  N   GLY A 488      66.880  97.270  46.500  1.00  0.00           N 
ATOM    563  HN  GLY A 488      66.270  98.000  46.810  1.00  0.00           H 
ATOM    564  CA  GLY A 488      66.300  95.980  46.550  1.00  0.00           C 
ATOM    565  HA1 GLY A 488      65.250  96.230  46.640  1.00  0.00           H 
ATOM    566  HA2 GLY A 488      66.550  95.370  45.700  1.00  0.00           H 
ATOM    567  C   GLY A 488      66.630  95.040  47.710  1.00  0.00           C 
ATOM    568  O   GLY A 488      66.570  95.380  48.930  1.00  0.00           O 
ATOM    569  N   ASP A 489      67.140  93.820  47.400  1.00  0.00           N 
ATOM    570  HN  ASP A 489      67.310  93.580  46.450  1.00  0.00           H 
ATOM    571  CA  ASP A 489      67.430  92.620  48.210  1.00  0.00           C 
ATOM    572  HA  ASP A 489      66.500  92.070  48.200  1.00  0.00           H 
ATOM    573  CB  ASP A 489      68.440  91.790  47.390  1.00  0.00           C 
ATOM    574  HB1 ASP A 489      69.410  92.330  47.390  1.00  0.00           H 
ATOM    575  HB2 ASP A 489      68.540  90.860  47.990  1.00  0.00           H 
ATOM    576  CG  ASP A 489      67.870  91.330  46.030  1.00  0.00           C 
ATOM    577  OD1 ASP A 489      66.710  91.650  45.640  1.00  0.00           O 
ATOM    578  OD2 ASP A 489      68.540  90.520  45.310  1.00  0.00           O 
ATOM    579  C   ASP A 489      67.850  92.840  49.620  1.00  0.00           C 
ATOM    580  O   ASP A 489      67.270  92.290  50.570  1.00  0.00           O 
ATOM    581  N   LEU A 490      68.950  93.590  49.900  1.00  0.00           N 
ATOM    582  HN  LEU A 490      69.430  93.950  49.100  1.00  0.00           H 
ATOM    583  CA  LEU A 490      69.500  93.730  51.270  1.00  0.00           C 
ATOM    584  HA  LEU A 490      69.600  92.740  51.680  1.00  0.00           H 
ATOM    585  CB  LEU A 490      70.950  94.310  51.220  1.00  0.00           C 
ATOM    586  HB1 LEU A 490      71.480  93.750  50.420  1.00  0.00           H 
ATOM    587  HB2 LEU A 490      70.840  95.370  50.900  1.00  0.00           H 
ATOM    588  CG  LEU A 490      71.730  94.300  52.540  1.00  0.00           C 
ATOM    589  HG  LEU A 490      71.100  94.820  53.300  1.00  0.00           H 
ATOM    590  CD1 LEU A 490      72.190  92.990  52.960  1.00  0.00           C 
ATOM    591 1HD1 LEU A 490      71.330  92.280  52.970  1.00  0.00           H 
ATOM    592 2HD1 LEU A 490      72.950  92.640  52.230  1.00  0.00           H 
ATOM    593 3HD1 LEU A 490      72.670  92.930  53.960  1.00  0.00           H 
ATOM    594  CD2 LEU A 490      72.960  95.200  52.280  1.00  0.00           C 
ATOM    595 1HD2 LEU A 490      72.520  96.190  52.060  1.00  0.00           H 
ATOM    596 2HD2 LEU A 490      73.430  95.470  53.250  1.00  0.00           H 
ATOM    597 3HD2 LEU A 490      73.810  94.770  51.720  1.00  0.00           H 
ATOM    598  C   LEU A 490      68.550  94.480  52.170  1.00  0.00           C 
ATOM    599  O   LEU A 490      68.400  94.180  53.390  1.00  0.00           O 
ATOM    600  N   MET A 491      67.860  95.490  51.660  1.00  0.00           N 
ATOM    601  HN  MET A 491      68.070  95.780  50.730  1.00  0.00           H 
ATOM    602  CA  MET A 491      66.700  96.080  52.350  1.00  0.00           C 
ATOM    603  HA  MET A 491      67.020  96.300  53.360  1.00  0.00           H 
ATOM    604  CB  MET A 491      66.330  97.470  51.820  1.00  0.00           C 
ATOM    605  HB1 MET A 491      66.200  97.560  50.720  1.00  0.00           H 
ATOM    606  HB2 MET A 491      65.320  97.700  52.230  1.00  0.00           H 
ATOM    607  CG  MET A 491      67.350  98.690  52.190  1.00  0.00           C 
ATOM    608  HG1 MET A 491      68.390  98.390  51.950  1.00  0.00           H 
ATOM    609  HG2 MET A 491      67.140  99.490  51.450  1.00  0.00           H 
ATOM    610  SD  MET A 491      67.270  99.190  53.920  1.00  0.00           S 
ATOM    611  CE  MET A 491      68.660 100.300  53.780  1.00  0.00           C 
ATOM    612  HE1 MET A 491      68.970 100.770  54.740  1.00  0.00           H 
ATOM    613  HE2 MET A 491      69.590  99.960  53.280  1.00  0.00           H 
ATOM    614  HE3 MET A 491      68.430 101.270  53.290  1.00  0.00           H 
ATOM    615  C   MET A 491      65.480  95.170  52.500  1.00  0.00           C 
ATOM    616  O   MET A 491      64.800  95.150  53.450  1.00  0.00           O 
ATOM    617  N   ARG A 492      65.090  94.380  51.520  1.00  0.00           N 
ATOM    618  HN  ARG A 492      65.590  94.290  50.660  1.00  0.00           H 
ATOM    619  CA  ARG A 492      63.890  93.540  51.480  1.00  0.00           C 
ATOM    620  HA  ARG A 492      63.180  94.050  52.110  1.00  0.00           H 
ATOM    621  CB  ARG A 492      63.130  93.500  50.070  1.00  0.00           C 
ATOM    622  HB1 ARG A 492      63.810  92.930  49.400  1.00  0.00           H 
ATOM    623  HB2 ARG A 492      62.190  92.940  50.250  1.00  0.00           H 
ATOM    624  CG  ARG A 492      62.770  94.830  49.450  1.00  0.00           C 
ATOM    625  HG1 ARG A 492      62.040  95.350  50.110  1.00  0.00           H 
ATOM    626  HG2 ARG A 492      63.580  95.570  49.270  1.00  0.00           H 
ATOM    627  CD  ARG A 492      61.890  94.720  48.130  1.00  0.00           C 
ATOM    628  HD1 ARG A 492      61.140  93.900  48.230  1.00  0.00           H 
ATOM    629  HD2 ARG A 492      61.370  95.700  48.180  1.00  0.00           H 
ATOM    630  NE  ARG A 492      62.790  94.410  47.010  1.00  0.00           N 
ATOM    631  HE  ARG A 492      63.520  93.750  47.190  1.00  0.00           H 
ATOM    632  CZ  ARG A 492      62.490  94.650  45.760  1.00  0.00           C 
ATOM    633  NH1 ARG A 492      63.100  93.940  44.840  1.00  0.00           N 
ATOM    634 1HH1 ARG A 492      63.510  93.200  45.360  1.00  0.00           H 
ATOM    635 2HH1 ARG A 492      62.740  93.870  43.910  1.00  0.00           H 
ATOM    636  NH2 ARG A 492      61.550  95.550  45.370  1.00  0.00           N 
ATOM    637 1HH2 ARG A 492      60.910  95.850  46.080  1.00  0.00           H 
ATOM    638 2HH2 ARG A 492      61.350  95.600  44.390  1.00  0.00           H 
ATOM    639  C   ARG A 492      64.070  92.220  52.020  1.00  0.00           C 
ATOM    640  O   ARG A 492      63.180  91.440  52.150  1.00  0.00           O 
ATOM    641  N   PHE A 493      65.300  91.850  52.430  1.00  0.00           N 
ATOM    642  HN  PHE A 493      66.080  92.310  52.010  1.00  0.00           H 
ATOM    643  CA  PHE A 493      65.540  90.670  53.350  1.00  0.00           C 
ATOM    644  HA  PHE A 493      64.950  89.820  53.050  1.00  0.00           H 
ATOM    645  CB  PHE A 493      67.050  90.250  53.180  1.00  0.00           C 
ATOM    646  HB1 PHE A 493      67.070  89.970  52.110  1.00  0.00           H 
ATOM    647  HB2 PHE A 493      67.710  91.110  53.450  1.00  0.00           H 
ATOM    648  CG  PHE A 493      67.430  88.990  53.970  1.00  0.00           C 
ATOM    649  CD1 PHE A 493      67.420  87.710  53.390  1.00  0.00           C 
ATOM    650  HD1 PHE A 493      67.080  87.500  52.390  1.00  0.00           H 
ATOM    651  CE1 PHE A 493      67.740  86.600  54.150  1.00  0.00           C 
ATOM    652  HE1 PHE A 493      67.690  85.650  53.650  1.00  0.00           H 
ATOM    653  CZ  PHE A 493      68.160  86.680  55.440  1.00  0.00           C 
ATOM    654  HZ  PHE A 493      68.350  85.760  55.970  1.00  0.00           H 
ATOM    655  CD2 PHE A 493      67.950  89.060  55.260  1.00  0.00           C 
ATOM    656  HD2 PHE A 493      67.930  90.070  55.640  1.00  0.00           H 
ATOM    657  CE2 PHE A 493      68.210  87.890  56.050  1.00  0.00           C 
ATOM    658  HE2 PHE A 493      68.640  87.920  57.040  1.00  0.00           H 
ATOM    659  C   PHE A 493      65.130  91.080  54.750  1.00  0.00           C 
ATOM    660  O   PHE A 493      64.920  90.230  55.590  1.00  0.00           O 
ATOM    661  N   CYS A 494      65.070  92.390  55.150  1.00  0.00           N 
ATOM    662  HN  CYS A 494      65.190  93.130  54.500  1.00  0.00           H 
ATOM    663  CA  CYS A 494      64.830  92.800  56.460  1.00  0.00           C 
ATOM    664  HA  CYS A 494      65.600  92.350  57.070  1.00  0.00           H 
ATOM    665  CB  CYS A 494      64.990  94.320  56.720  1.00  0.00           C 
ATOM    666  HB1 CYS A 494      65.800  94.710  56.070  1.00  0.00           H 
ATOM    667  HB2 CYS A 494      64.080  94.820  56.310  1.00  0.00           H 
ATOM    668  SG  CYS A 494      65.230  94.790  58.450  1.00  0.00           S 
ATOM    669  HG1 CYS A 494      63.950  94.480  58.630  1.00  0.00           H 
ATOM    670  C   CYS A 494      63.490  92.290  57.030  1.00  0.00           C 
ATOM    671  O   CYS A 494      63.330  92.070  58.220  1.00  0.00           O 
ATOM    672  N   TRP A 495      62.440  92.030  56.170  1.00  0.00           N 
ATOM    673  HN  TRP A 495      62.490  92.340  55.220  1.00  0.00           H 
ATOM    674  CA  TRP A 495      61.240  91.280  56.600  1.00  0.00           C 
ATOM    675  HA  TRP A 495      60.680  91.820  57.350  1.00  0.00           H 
ATOM    676  CB  TRP A 495      60.390  91.130  55.310  1.00  0.00           C 
ATOM    677  HB1 TRP A 495      60.350  92.090  54.760  1.00  0.00           H 
ATOM    678  HB2 TRP A 495      60.850  90.500  54.510  1.00  0.00           H 
ATOM    679  CG  TRP A 495      59.010  90.430  55.490  1.00  0.00           C 
ATOM    680  CD1 TRP A 495      58.750  89.050  55.500  1.00  0.00           C 
ATOM    681  HD1 TRP A 495      59.460  88.240  55.570  1.00  0.00           H 
ATOM    682  NE1 TRP A 495      57.360  88.870  55.500  1.00  0.00           N 
ATOM    683  HE1 TRP A 495      56.900  88.030  55.310  1.00  0.00           H 
ATOM    684  CE2 TRP A 495      56.740  90.090  55.460  1.00  0.00           C 
ATOM    685  CD2 TRP A 495      57.710  91.100  55.410  1.00  0.00           C 
ATOM    686  CE3 TRP A 495      57.240  92.420  55.390  1.00  0.00           C 
ATOM    687  HE3 TRP A 495      58.000  93.170  55.550  1.00  0.00           H 
ATOM    688  CZ3 TRP A 495      55.810  92.740  55.360  1.00  0.00           C 
ATOM    689  HZ3 TRP A 495      55.560  93.790  55.320  1.00  0.00           H 
ATOM    690  CZ2 TRP A 495      55.390  90.310  55.410  1.00  0.00           C 
ATOM    691  HZ2 TRP A 495      54.750  89.470  55.190  1.00  0.00           H 
ATOM    692  CH2 TRP A 495      54.950  91.630  55.370  1.00  0.00           C 
ATOM    693  HH2 TRP A 495      53.880  91.750  55.310  1.00  0.00           H 
ATOM    694  C   TRP A 495      61.560  89.860  57.090  1.00  0.00           C 
ATOM    695  O   TRP A 495      61.120  89.440  58.110  1.00  0.00           O 
ATOM    696  N   LEU A 496      62.390  89.080  56.350  1.00  0.00           N 
ATOM    697  HN  LEU A 496      62.970  89.470  55.640  1.00  0.00           H 
ATOM    698  CA  LEU A 496      62.730  87.710  56.670  1.00  0.00           C 
ATOM    699  HA  LEU A 496      61.830  87.140  56.850  1.00  0.00           H 
ATOM    700  CB  LEU A 496      63.460  87.130  55.490  1.00  0.00           C 
ATOM    701  HB1 LEU A 496      62.820  87.200  54.590  1.00  0.00           H 
ATOM    702  HB2 LEU A 496      64.330  87.770  55.240  1.00  0.00           H 
ATOM    703  CG  LEU A 496      64.010  85.700  55.500  1.00  0.00           C 
ATOM    704  HG  LEU A 496      64.840  85.550  56.230  1.00  0.00           H 
ATOM    705  CD1 LEU A 496      62.920  84.770  55.890  1.00  0.00           C 
ATOM    706 1HD1 LEU A 496      63.240  83.710  55.860  1.00  0.00           H 
ATOM    707 2HD1 LEU A 496      62.640  84.890  56.960  1.00  0.00           H 
ATOM    708 3HD1 LEU A 496      62.000  84.840  55.280  1.00  0.00           H 
ATOM    709  CD2 LEU A 496      64.520  85.280  54.140  1.00  0.00           C 
ATOM    710 1HD2 LEU A 496      64.970  84.260  54.180  1.00  0.00           H 
ATOM    711 2HD2 LEU A 496      63.710  85.460  53.400  1.00  0.00           H 
ATOM    712 3HD2 LEU A 496      65.400  85.940  54.010  1.00  0.00           H 
ATOM    713  C   LEU A 496      63.580  87.590  57.960  1.00  0.00           C 
ATOM    714  O   LEU A 496      63.300  86.740  58.740  1.00  0.00           O 
ATOM    715  N   MET A 497      64.540  88.580  58.110  1.00  0.00           N 
ATOM    716  HN  MET A 497      64.840  89.220  57.400  1.00  0.00           H 
ATOM    717  CA  MET A 497      65.340  88.790  59.330  1.00  0.00           C 
ATOM    718  HA  MET A 497      65.870  87.870  59.530  1.00  0.00           H 
ATOM    719  CB  MET A 497      66.500  89.730  59.140  1.00  0.00           C 
ATOM    720  HB1 MET A 497      67.210  89.050  58.630  1.00  0.00           H 
ATOM    721  HB2 MET A 497      66.260  90.590  58.480  1.00  0.00           H 
ATOM    722  CG  MET A 497      67.220  90.190  60.460  1.00  0.00           C 
ATOM    723  HG1 MET A 497      67.160  89.440  61.270  1.00  0.00           H 
ATOM    724  HG2 MET A 497      68.290  90.350  60.210  1.00  0.00           H 
ATOM    725  SD  MET A 497      66.580  91.780  61.210  1.00  0.00           S 
ATOM    726  CE  MET A 497      67.920  92.130  62.410  1.00  0.00           C 
ATOM    727  HE1 MET A 497      67.720  93.000  63.060  1.00  0.00           H 
ATOM    728  HE2 MET A 497      68.190  91.210  62.970  1.00  0.00           H 
ATOM    729  HE3 MET A 497      68.810  92.400  61.810  1.00  0.00           H 
ATOM    730  C   MET A 497      64.500  88.990  60.550  1.00  0.00           C 
ATOM    731  O   MET A 497      64.600  88.290  61.530  1.00  0.00           O 
ATOM    732  N   ALA A 498      63.590  90.000  60.470  1.00  0.00           N 
ATOM    733  HN  ALA A 498      63.750  90.620  59.700  1.00  0.00           H 
ATOM    734  CA  ALA A 498      62.580  90.370  61.410  1.00  0.00           C 
ATOM    735  HA  ALA A 498      63.110  90.640  62.310  1.00  0.00           H 
ATOM    736  CB  ALA A 498      61.920  91.690  61.040  1.00  0.00           C 
ATOM    737  HB1 ALA A 498      62.750  92.410  60.840  1.00  0.00           H 
ATOM    738  HB2 ALA A 498      61.330  91.630  60.100  1.00  0.00           H 
ATOM    739  HB3 ALA A 498      61.160  91.870  61.820  1.00  0.00           H 
ATOM    740  C   ALA A 498      61.550  89.270  61.680  1.00  0.00           C 
ATOM    741  O   ALA A 498      61.170  89.050  62.880  1.00  0.00           O 
ATOM    742  N   VAL A 499      60.970  88.460  60.710  1.00  0.00           N 
ATOM    743  HN  VAL A 499      61.220  88.620  59.760  1.00  0.00           H 
ATOM    744  CA  VAL A 499      60.050  87.420  61.000  1.00  0.00           C 
ATOM    745  HA  VAL A 499      59.270  87.870  61.600  1.00  0.00           H 
ATOM    746  CB  VAL A 499      59.440  86.960  59.720  1.00  0.00           C 
ATOM    747  HB  VAL A 499      60.170  86.900  58.880  1.00  0.00           H 
ATOM    748  CG1 VAL A 499      58.630  85.620  59.800  1.00  0.00           C 
ATOM    749 1HG1 VAL A 499      59.090  84.660  60.130  1.00  0.00           H 
ATOM    750 2HG1 VAL A 499      57.820  85.850  60.530  1.00  0.00           H 
ATOM    751 3HG1 VAL A 499      58.020  85.440  58.890  1.00  0.00           H 
ATOM    752  CG2 VAL A 499      58.480  88.100  59.380  1.00  0.00           C 
ATOM    753 1HG2 VAL A 499      59.010  89.050  59.160  1.00  0.00           H 
ATOM    754 2HG2 VAL A 499      57.920  87.770  58.480  1.00  0.00           H 
ATOM    755 3HG2 VAL A 499      57.750  88.310  60.190  1.00  0.00           H 
ATOM    756  C   VAL A 499      60.610  86.200  61.850  1.00  0.00           C 
ATOM    757  O   VAL A 499      59.920  85.750  62.810  1.00  0.00           O 
ATOM    758  N   VAL A 500      61.810  85.780  61.540  1.00  0.00           N 
ATOM    759  HN  VAL A 500      62.370  86.270  60.880  1.00  0.00           H 
ATOM    760  CA  VAL A 500      62.510  84.820  62.400  1.00  0.00           C 
ATOM    761  HA  VAL A 500      61.800  84.030  62.590  1.00  0.00           H 
ATOM    762  CB  VAL A 500      63.700  84.030  61.770  1.00  0.00           C 
ATOM    763  HB  VAL A 500      64.080  83.310  62.520  1.00  0.00           H 
ATOM    764  CG1 VAL A 500      63.360  83.150  60.510  1.00  0.00           C 
ATOM    765 1HG1 VAL A 500      64.050  82.280  60.490  1.00  0.00           H 
ATOM    766 2HG1 VAL A 500      62.350  82.690  60.550  1.00  0.00           H 
ATOM    767 3HG1 VAL A 500      63.570  83.600  59.510  1.00  0.00           H 
ATOM    768  CG2 VAL A 500      64.880  84.840  61.340  1.00  0.00           C 
ATOM    769 1HG2 VAL A 500      64.750  85.320  60.340  1.00  0.00           H 
ATOM    770 2HG2 VAL A 500      65.070  85.760  61.940  1.00  0.00           H 
ATOM    771 3HG2 VAL A 500      65.830  84.270  61.240  1.00  0.00           H 
ATOM    772  C   VAL A 500      62.900  85.380  63.780  1.00  0.00           C 
ATOM    773  O   VAL A 500      62.750  84.690  64.760  1.00  0.00           O 
ATOM    774  N   ILE A 501      63.370  86.660  63.940  1.00  0.00           N 
ATOM    775  HN  ILE A 501      63.420  87.300  63.170  1.00  0.00           H 
ATOM    776  CA  ILE A 501      63.600  87.260  65.250  1.00  0.00           C 
ATOM    777  HA  ILE A 501      64.210  86.590  65.840  1.00  0.00           H 
ATOM    778  CB  ILE A 501      64.230  88.710  65.320  1.00  0.00           C 
ATOM    779  HB  ILE A 501      63.520  89.350  64.760  1.00  0.00           H 
ATOM    780  CG2 ILE A 501      64.360  89.150  66.790  1.00  0.00           C 
ATOM    781 1HG2 ILE A 501      65.100  89.950  67.010  1.00  0.00           H 
ATOM    782 2HG2 ILE A 501      63.320  89.440  67.040  1.00  0.00           H 
ATOM    783 3HG2 ILE A 501      64.670  88.270  67.400  1.00  0.00           H 
ATOM    784  CG1 ILE A 501      65.640  88.810  64.670  1.00  0.00           C 
ATOM    785 1HG1 ILE A 501      65.480  88.810  63.570  1.00  0.00           H 
ATOM    786 2HG1 ILE A 501      66.110  89.810  64.810  1.00  0.00           H 
ATOM    787  CD  ILE A 501      66.700  87.730  65.170  1.00  0.00           C 
ATOM    788  HD1 ILE A 501      67.590  87.760  64.500  1.00  0.00           H 
ATOM    789  HD2 ILE A 501      67.060  87.960  66.190  1.00  0.00           H 
ATOM    790  HD3 ILE A 501      66.360  86.680  65.080  1.00  0.00           H 
ATOM    791  C   ILE A 501      62.350  87.320  66.080  1.00  0.00           C 
ATOM    792  O   ILE A 501      62.280  87.000  67.240  1.00  0.00           O 
ATOM    793  N   LEU A 502      61.250  87.860  65.510  1.00  0.00           N 
ATOM    794  HN  LEU A 502      61.320  88.260  64.600  1.00  0.00           H 
ATOM    795  CA  LEU A 502      60.010  87.950  66.270  1.00  0.00           C 
ATOM    796  HA  LEU A 502      60.230  88.450  67.200  1.00  0.00           H 
ATOM    797  CB  LEU A 502      59.000  88.700  65.400  1.00  0.00           C 
ATOM    798  HB1 LEU A 502      58.810  88.200  64.430  1.00  0.00           H 
ATOM    799  HB2 LEU A 502      58.060  88.630  65.990  1.00  0.00           H 
ATOM    800  CG  LEU A 502      59.330  90.170  65.220  1.00  0.00           C 
ATOM    801  HG  LEU A 502      60.430  90.220  65.100  1.00  0.00           H 
ATOM    802  CD1 LEU A 502      58.730  90.930  64.020  1.00  0.00           C 
ATOM    803 1HD1 LEU A 502      59.400  91.810  63.890  1.00  0.00           H 
ATOM    804 2HD1 LEU A 502      58.830  90.350  63.080  1.00  0.00           H 
ATOM    805 3HD1 LEU A 502      57.650  91.130  64.180  1.00  0.00           H 
ATOM    806  CD2 LEU A 502      58.980  90.840  66.580  1.00  0.00           C 
ATOM    807 1HD2 LEU A 502      57.910  90.590  66.750  1.00  0.00           H 
ATOM    808 2HD2 LEU A 502      59.420  90.350  67.480  1.00  0.00           H 
ATOM    809 3HD2 LEU A 502      59.130  91.940  66.510  1.00  0.00           H 
ATOM    810  C   LEU A 502      59.460  86.530  66.650  1.00  0.00           C 
ATOM    811  O   LEU A 502      59.240  86.230  67.780  1.00  0.00           O 
ATOM    812  N   GLY A 503      59.290  85.580  65.690  1.00  0.00           N 
ATOM    813  HN  GLY A 503      59.650  85.810  64.790  1.00  0.00           H 
ATOM    814  CA  GLY A 503      58.820  84.170  65.960  1.00  0.00           C 
ATOM    815  HA1 GLY A 503      57.810  84.200  66.330  1.00  0.00           H 
ATOM    816  HA2 GLY A 503      58.790  83.680  65.000  1.00  0.00           H 
ATOM    817  C   GLY A 503      59.690  83.410  67.010  1.00  0.00           C 
ATOM    818  O   GLY A 503      59.090  82.890  67.990  1.00  0.00           O 
ATOM    819  N   PHE A 504      60.980  83.380  66.840  1.00  0.00           N 
ATOM    820  HN  PHE A 504      61.430  83.890  66.110  1.00  0.00           H 
ATOM    821  CA  PHE A 504      61.840  82.620  67.680  1.00  0.00           C 
ATOM    822  HA  PHE A 504      61.300  81.720  67.930  1.00  0.00           H 
ATOM    823  CB  PHE A 504      63.100  82.120  67.000  1.00  0.00           C 
ATOM    824  HB1 PHE A 504      63.640  82.940  66.480  1.00  0.00           H 
ATOM    825  HB2 PHE A 504      63.780  81.710  67.780  1.00  0.00           H 
ATOM    826  CG  PHE A 504      62.730  80.990  66.050  1.00  0.00           C 
ATOM    827  CD1 PHE A 504      62.960  79.660  66.510  1.00  0.00           C 
ATOM    828  HD1 PHE A 504      63.290  79.510  67.530  1.00  0.00           H 
ATOM    829  CE1 PHE A 504      62.860  78.630  65.580  1.00  0.00           C 
ATOM    830  HE1 PHE A 504      62.900  77.660  66.050  1.00  0.00           H 
ATOM    831  CZ  PHE A 504      62.450  78.840  64.290  1.00  0.00           C 
ATOM    832  HZ  PHE A 504      62.200  77.970  63.710  1.00  0.00           H 
ATOM    833  CD2 PHE A 504      62.460  81.210  64.690  1.00  0.00           C 
ATOM    834  HD2 PHE A 504      62.290  82.240  64.400  1.00  0.00           H 
ATOM    835  CE2 PHE A 504      62.220  80.110  63.810  1.00  0.00           C 
ATOM    836  HE2 PHE A 504      61.820  80.200  62.810  1.00  0.00           H 
ATOM    837  C   PHE A 504      62.160  83.250  69.000  1.00  0.00           C 
ATOM    838  O   PHE A 504      62.350  82.580  70.010  1.00  0.00           O 
ATOM    839  N   ALA A 505      62.110  84.560  69.050  1.00  0.00           N 
ATOM    840  HN  ALA A 505      61.920  85.110  68.240  1.00  0.00           H 
ATOM    841  CA  ALA A 505      62.490  85.180  70.340  1.00  0.00           C 
ATOM    842  HA  ALA A 505      63.310  84.640  70.780  1.00  0.00           H 
ATOM    843  CB  ALA A 505      62.860  86.670  70.090  1.00  0.00           C 
ATOM    844  HB1 ALA A 505      63.510  86.760  69.200  1.00  0.00           H 
ATOM    845  HB2 ALA A 505      61.930  87.270  69.990  1.00  0.00           H 
ATOM    846  HB3 ALA A 505      63.350  86.950  71.050  1.00  0.00           H 
ATOM    847  C   ALA A 505      61.390  85.090  71.330  1.00  0.00           C 
ATOM    848  O   ALA A 505      61.570  84.870  72.500  1.00  0.00           O 
ATOM    849  N   SER A 506      60.150  85.240  70.740  1.00  0.00           N 
ATOM    850  HN  SER A 506      60.140  85.310  69.750  1.00  0.00           H 
ATOM    851  CA  SER A 506      58.890  84.910  71.420  1.00  0.00           C 
ATOM    852  HA  SER A 506      58.670  85.500  72.300  1.00  0.00           H 
ATOM    853  CB  SER A 506      57.720  85.330  70.510  1.00  0.00           C 
ATOM    854  HB1 SER A 506      57.500  84.650  69.660  1.00  0.00           H 
ATOM    855  HB2 SER A 506      56.760  85.210  71.050  1.00  0.00           H 
ATOM    856  OG  SER A 506      57.970  86.670  70.010  1.00  0.00           O 
ATOM    857  HG1 SER A 506      58.490  86.480  69.230  1.00  0.00           H 
ATOM    858  C   SER A 506      58.690  83.430  71.700  1.00  0.00           C 
ATOM    859  O   SER A 506      58.140  83.130  72.780  1.00  0.00           O 
ATOM    860  N   ALA A 507      59.060  82.460  70.830  1.00  0.00           N 
ATOM    861  HN  ALA A 507      59.370  82.660  69.900  1.00  0.00           H 
ATOM    862  CA  ALA A 507      59.080  81.050  71.230  1.00  0.00           C 
ATOM    863  HA  ALA A 507      58.070  80.750  71.450  1.00  0.00           H 
ATOM    864  CB  ALA A 507      59.400  80.180  70.010  1.00  0.00           C 
ATOM    865  HB1 ALA A 507      59.440  79.130  70.360  1.00  0.00           H 
ATOM    866  HB2 ALA A 507      58.580  80.270  69.260  1.00  0.00           H 
ATOM    867  HB3 ALA A 507      60.440  80.450  69.730  1.00  0.00           H 
ATOM    868  C   ALA A 507      60.000  80.710  72.350  1.00  0.00           C 
ATOM    869  O   ALA A 507      59.700  80.000  73.320  1.00  0.00           O 
ATOM    870  N   PHE A 508      61.170  81.280  72.280  1.00  0.00           N 
ATOM    871  HN  PHE A 508      61.490  81.760  71.460  1.00  0.00           H 
ATOM    872  CA  PHE A 508      62.160  81.180  73.330  1.00  0.00           C 
ATOM    873  HA  PHE A 508      62.420  80.150  73.520  1.00  0.00           H 
ATOM    874  CB  PHE A 508      63.530  81.820  72.920  1.00  0.00           C 
ATOM    875  HB1 PHE A 508      63.370  82.900  72.730  1.00  0.00           H 
ATOM    876  HB2 PHE A 508      64.200  81.680  73.800  1.00  0.00           H 
ATOM    877  CG  PHE A 508      64.320  81.240  71.770  1.00  0.00           C 
ATOM    878  CD1 PHE A 508      64.290  79.910  71.480  1.00  0.00           C 
ATOM    879  HD1 PHE A 508      63.680  79.280  72.100  1.00  0.00           H 
ATOM    880  CE1 PHE A 508      65.160  79.360  70.530  1.00  0.00           C 
ATOM    881  HE1 PHE A 508      65.290  78.300  70.370  1.00  0.00           H 
ATOM    882  CZ  PHE A 508      66.040  80.200  69.810  1.00  0.00           C 
ATOM    883  HZ  PHE A 508      66.760  79.770  69.130  1.00  0.00           H 
ATOM    884  CD2 PHE A 508      65.370  81.970  71.220  1.00  0.00           C 
ATOM    885  HD2 PHE A 508      65.320  83.030  71.420  1.00  0.00           H 
ATOM    886  CE2 PHE A 508      66.120  81.570  70.150  1.00  0.00           C 
ATOM    887  HE2 PHE A 508      66.750  82.310  69.690  1.00  0.00           H 
ATOM    888  C   PHE A 508      61.740  81.790  74.670  1.00  0.00           C 
ATOM    889  O   PHE A 508      62.040  81.270  75.730  1.00  0.00           O 
ATOM    890  N   TYR A 509      61.100  82.920  74.620  1.00  0.00           N 
ATOM    891  HN  TYR A 509      60.830  83.290  73.730  1.00  0.00           H 
ATOM    892  CA  TYR A 509      60.590  83.680  75.760  1.00  0.00           C 
ATOM    893  HA  TYR A 509      61.340  83.940  76.490  1.00  0.00           H 
ATOM    894  CB  TYR A 509      59.880  84.950  75.230  1.00  0.00           C 
ATOM    895  HB1 TYR A 509      60.620  85.650  74.770  1.00  0.00           H 
ATOM    896  HB2 TYR A 509      59.230  84.770  74.350  1.00  0.00           H 
ATOM    897  CG  TYR A 509      59.130  85.750  76.250  1.00  0.00           C 
ATOM    898  CD1 TYR A 509      59.830  86.680  77.110  1.00  0.00           C 
ATOM    899  HD1 TYR A 509      60.880  86.920  76.990  1.00  0.00           H 
ATOM    900  CE1 TYR A 509      59.200  87.260  78.190  1.00  0.00           C 
ATOM    901  HE1 TYR A 509      59.870  87.900  78.750  1.00  0.00           H 
ATOM    902  CZ  TYR A 509      57.900  86.840  78.540  1.00  0.00           C 
ATOM    903  OH  TYR A 509      57.300  87.280  79.730  1.00  0.00           O 
ATOM    904  HH  TYR A 509      57.880  87.610  80.410  1.00  0.00           H 
ATOM    905  CD2 TYR A 509      57.810  85.540  76.530  1.00  0.00           C 
ATOM    906  HD2 TYR A 509      57.320  84.890  75.820  1.00  0.00           H 
ATOM    907  CE2 TYR A 509      57.230  86.030  77.660  1.00  0.00           C 
ATOM    908  HE2 TYR A 509      56.220  85.790  77.970  1.00  0.00           H 
ATOM    909  C   TYR A 509      59.580  82.870  76.560  1.00  0.00           C 
ATOM    910  O   TYR A 509      59.760  82.700  77.770  1.00  0.00           O 
ATOM    911  N   ILE A 510      58.570  82.260  75.890  1.00  0.00           N 
ATOM    912  HN  ILE A 510      58.400  82.340  74.910  1.00  0.00           H 
ATOM    913  CA  ILE A 510      57.560  81.590  76.580  1.00  0.00           C 
ATOM    914  HA  ILE A 510      57.240  82.190  77.420  1.00  0.00           H 
ATOM    915  CB  ILE A 510      56.340  81.200  75.720  1.00  0.00           C 
ATOM    916  HB  ILE A 510      55.620  80.530  76.240  1.00  0.00           H 
ATOM    917  CG2 ILE A 510      55.580  82.500  75.500  1.00  0.00           C 
ATOM    918 1HG2 ILE A 510      55.440  83.010  76.480  1.00  0.00           H 
ATOM    919 2HG2 ILE A 510      56.010  83.260  74.810  1.00  0.00           H 
ATOM    920 3HG2 ILE A 510      54.590  82.350  75.020  1.00  0.00           H 
ATOM    921  CG1 ILE A 510      56.630  80.470  74.400  1.00  0.00           C 
ATOM    922 1HG1 ILE A 510      57.070  81.200  73.690  1.00  0.00           H 
ATOM    923 2HG1 ILE A 510      57.360  79.650  74.530  1.00  0.00           H 
ATOM    924  CD  ILE A 510      55.350  79.880  73.700  1.00  0.00           C 
ATOM    925  HD1 ILE A 510      54.660  79.450  74.460  1.00  0.00           H 
ATOM    926  HD2 ILE A 510      54.940  80.780  73.200  1.00  0.00           H 
ATOM    927  HD3 ILE A 510      55.740  79.150  72.960  1.00  0.00           H 
ATOM    928  C   ILE A 510      58.060  80.310  77.240  1.00  0.00           C 
ATOM    929  O   ILE A 510      57.570  79.970  78.310  1.00  0.00           O 
ATOM    930  N   ILE A 511      59.040  79.510  76.660  1.00  0.00           N 
ATOM    931  HN  ILE A 511      59.270  79.680  75.710  1.00  0.00           H 
ATOM    932  CA  ILE A 511      59.680  78.360  77.280  1.00  0.00           C 
ATOM    933  HA  ILE A 511      59.010  77.550  77.550  1.00  0.00           H 
ATOM    934  CB  ILE A 511      60.580  77.570  76.290  1.00  0.00           C 
ATOM    935  HB  ILE A 511      61.450  78.130  75.880  1.00  0.00           H 
ATOM    936  CG2 ILE A 511      61.300  76.450  77.060  1.00  0.00           C 
ATOM    937 1HG2 ILE A 511      60.580  75.920  77.720  1.00  0.00           H 
ATOM    938 2HG2 ILE A 511      61.790  75.650  76.460  1.00  0.00           H 
ATOM    939 3HG2 ILE A 511      62.070  76.900  77.710  1.00  0.00           H 
ATOM    940  CG1 ILE A 511      59.860  77.020  74.940  1.00  0.00           C 
ATOM    941 1HG1 ILE A 511      59.190  76.150  75.080  1.00  0.00           H 
ATOM    942 2HG1 ILE A 511      59.170  77.840  74.660  1.00  0.00           H 
ATOM    943  CD  ILE A 511      60.630  76.710  73.650  1.00  0.00           C 
ATOM    944  HD1 ILE A 511      59.940  76.440  72.830  1.00  0.00           H 
ATOM    945  HD2 ILE A 511      61.250  77.590  73.370  1.00  0.00           H 
ATOM    946  HD3 ILE A 511      61.250  75.800  73.820  1.00  0.00           H 
ATOM    947  C   ILE A 511      60.390  78.740  78.550  1.00  0.00           C 
ATOM    948  O   ILE A 511      60.190  78.100  79.540  1.00  0.00           O 
ATOM    949  N   PHE A 512      61.150  79.850  78.650  1.00  0.00           N 
ATOM    950  HN  PHE A 512      61.260  80.540  77.940  1.00  0.00           H 
ATOM    951  CA  PHE A 512      61.820  80.170  79.910  1.00  0.00           C 
ATOM    952  HA  PHE A 512      62.120  79.330  80.510  1.00  0.00           H 
ATOM    953  CB  PHE A 512      63.170  80.890  79.660  1.00  0.00           C 
ATOM    954  HB1 PHE A 512      63.060  81.660  78.860  1.00  0.00           H 
ATOM    955  HB2 PHE A 512      63.600  81.380  80.560  1.00  0.00           H 
ATOM    956  CG  PHE A 512      64.280  79.950  79.290  1.00  0.00           C 
ATOM    957  CD1 PHE A 512      64.900  79.050  80.210  1.00  0.00           C 
ATOM    958  HD1 PHE A 512      64.560  78.940  81.230  1.00  0.00           H 
ATOM    959  CE1 PHE A 512      65.820  78.170  79.790  1.00  0.00           C 
ATOM    960  HE1 PHE A 512      66.090  77.420  80.530  1.00  0.00           H 
ATOM    961  CZ  PHE A 512      66.330  78.170  78.490  1.00  0.00           C 
ATOM    962  HZ  PHE A 512      67.030  77.390  78.230  1.00  0.00           H 
ATOM    963  CD2 PHE A 512      64.840  79.970  78.010  1.00  0.00           C 
ATOM    964  HD2 PHE A 512      64.430  80.690  77.320  1.00  0.00           H 
ATOM    965  CE2 PHE A 512      65.910  79.170  77.640  1.00  0.00           C 
ATOM    966  HE2 PHE A 512      66.370  79.310  76.670  1.00  0.00           H 
ATOM    967  C   PHE A 512      60.920  81.070  80.900  1.00  0.00           C 
ATOM    968  O   PHE A 512      61.340  81.230  82.090  1.00  0.00           O 
ATOM    969  N   GLN A 513      59.790  81.500  80.500  1.00  0.00           N 
ATOM    970  HN  GLN A 513      59.520  81.210  79.580  1.00  0.00           H 
ATOM    971  CA  GLN A 513      58.770  82.270  81.290  1.00  0.00           C 
ATOM    972  HA  GLN A 513      59.280  83.180  81.570  1.00  0.00           H 
ATOM    973  CB  GLN A 513      57.510  82.490  80.510  1.00  0.00           C 
ATOM    974  HB1 GLN A 513      57.870  82.700  79.480  1.00  0.00           H 
ATOM    975  HB2 GLN A 513      56.820  81.630  80.400  1.00  0.00           H 
ATOM    976  CG  GLN A 513      56.740  83.750  80.920  1.00  0.00           C 
ATOM    977  HG1 GLN A 513      56.320  83.490  81.920  1.00  0.00           H 
ATOM    978  HG2 GLN A 513      57.450  84.610  80.960  1.00  0.00           H 
ATOM    979  CD  GLN A 513      55.490  83.840  80.020  1.00  0.00           C 
ATOM    980  OE1 GLN A 513      55.200  82.860  79.300  1.00  0.00           O 
ATOM    981  NE2 GLN A 513      54.730  84.980  79.970  1.00  0.00           N 
ATOM    982 1HE2 GLN A 513      54.930  85.740  80.590  1.00  0.00           H 
ATOM    983 2HE2 GLN A 513      54.100  85.090  79.200  1.00  0.00           H 
ATOM    984  C   GLN A 513      58.440  81.510  82.590  1.00  0.00           C 
ATOM    985  O   GLN A 513      58.340  82.070  83.680  1.00  0.00           O 
ATOM    986  N   THR A 514      58.360  80.100  82.580  1.00  0.00           N 
ATOM    987  HN  THR A 514      58.230  79.610  81.720  1.00  0.00           H 
ATOM    988  CA  THR A 514      58.200  79.250  83.780  1.00  0.00           C 
ATOM    989  HA  THR A 514      57.610  79.840  84.460  1.00  0.00           H 
ATOM    990  CB  THR A 514      57.420  77.960  83.520  1.00  0.00           C 
ATOM    991  HB  THR A 514      57.380  77.290  84.410  1.00  0.00           H 
ATOM    992  OG1 THR A 514      57.820  77.390  82.310  1.00  0.00           O 
ATOM    993  HG1 THR A 514      58.630  76.900  82.480  1.00  0.00           H 
ATOM    994  CG2 THR A 514      55.970  78.360  83.240  1.00  0.00           C 
ATOM    995 1HG2 THR A 514      55.750  78.960  82.330  1.00  0.00           H 
ATOM    996 2HG2 THR A 514      55.410  77.420  83.020  1.00  0.00           H 
ATOM    997 3HG2 THR A 514      55.380  78.800  84.070  1.00  0.00           H 
ATOM    998  C   THR A 514      59.510  78.890  84.480  1.00  0.00           C 
ATOM    999  O   THR A 514      59.390  78.390  85.590  1.00  0.00           O 
ATOM   1000  N   GLU A 515      60.720  79.100  83.920  1.00  0.00           N 
ATOM   1001  HN  GLU A 515      60.770  79.550  83.030  1.00  0.00           H 
ATOM   1002  CA  GLU A 515      61.900  78.730  84.700  1.00  0.00           C 
ATOM   1003  HA  GLU A 515      61.700  77.920  85.390  1.00  0.00           H 
ATOM   1004  CB  GLU A 515      62.970  78.270  83.690  1.00  0.00           C 
ATOM   1005  HB1 GLU A 515      63.300  79.200  83.180  1.00  0.00           H 
ATOM   1006  HB2 GLU A 515      63.850  77.820  84.200  1.00  0.00           H 
ATOM   1007  CG  GLU A 515      62.450  77.160  82.700  1.00  0.00           C 
ATOM   1008  HG1 GLU A 515      61.940  77.510  81.780  1.00  0.00           H 
ATOM   1009  HG2 GLU A 515      63.340  76.530  82.490  1.00  0.00           H 
ATOM   1010  CD  GLU A 515      61.410  76.270  83.340  1.00  0.00           C 
ATOM   1011  OE1 GLU A 515      61.820  75.270  83.990  1.00  0.00           O 
ATOM   1012  OE2 GLU A 515      60.200  76.330  82.980  1.00  0.00           O 
ATOM   1013  C   GLU A 515      62.430  79.800  85.500  1.00  0.00           C 
ATOM   1014  O   GLU A 515      61.930  80.910  85.600  1.00  0.00           O 
ATOM   1015  N   ASP A 516      63.590  79.590  86.220  1.00  0.00           N 
ATOM   1016  HN  ASP A 516      63.880  78.650  86.360  1.00  0.00           H 
ATOM   1017  CA  ASP A 516      64.260  80.560  87.090  1.00  0.00           C 
ATOM   1018  HA  ASP A 516      63.400  81.150  87.380  1.00  0.00           H 
ATOM   1019  CB  ASP A 516      64.800  79.720  88.250  1.00  0.00           C 
ATOM   1020  HB1 ASP A 516      63.950  79.120  88.640  1.00  0.00           H 
ATOM   1021  HB2 ASP A 516      65.580  78.950  88.060  1.00  0.00           H 
ATOM   1022  CG  ASP A 516      65.380  80.500  89.380  1.00  0.00           C 
ATOM   1023  OD1 ASP A 516      65.450  81.720  89.380  1.00  0.00           O 
ATOM   1024  OD2 ASP A 516      65.710  79.830  90.450  1.00  0.00           O 
ATOM   1025  C   ASP A 516      65.210  81.390  86.350  1.00  0.00           C 
ATOM   1026  O   ASP A 516      66.160  80.850  85.800  1.00  0.00           O 
ATOM   1027  N   PRO A 517      65.050  82.750  86.300  1.00  0.00           N 
ATOM   1028  CD  PRO A 517      64.000  83.490  86.960  1.00  0.00           C 
ATOM   1029  HD1 PRO A 517      63.970  83.080  87.990  1.00  0.00           H 
ATOM   1030  HD2 PRO A 517      63.050  83.260  86.430  1.00  0.00           H 
ATOM   1031  CA  PRO A 517      65.960  83.620  85.520  1.00  0.00           C 
ATOM   1032  HA  PRO A 517      66.110  83.130  84.570  1.00  0.00           H 
ATOM   1033  CB  PRO A 517      65.220  84.960  85.470  1.00  0.00           C 
ATOM   1034  HB1 PRO A 517      65.820  85.900  85.450  1.00  0.00           H 
ATOM   1035  HB2 PRO A 517      64.480  85.000  84.640  1.00  0.00           H 
ATOM   1036  CG  PRO A 517      64.360  84.980  86.770  1.00  0.00           C 
ATOM   1037  HG1 PRO A 517      64.770  85.300  87.750  1.00  0.00           H 
ATOM   1038  HG2 PRO A 517      63.460  85.630  86.750  1.00  0.00           H 
ATOM   1039  C   PRO A 517      67.340  83.780  86.160  1.00  0.00           C 
ATOM   1040  O   PRO A 517      68.210  84.440  85.600  1.00  0.00           O 
ATOM   1041  N   GLU A 518      67.590  83.170  87.370  1.00  0.00           N 
ATOM   1042  HN  GLU A 518      66.800  82.900  87.910  1.00  0.00           H 
ATOM   1043  CA  GLU A 518      68.920  83.110  88.050  1.00  0.00           C 
ATOM   1044  HA  GLU A 518      69.520  83.960  87.760  1.00  0.00           H 
ATOM   1045  CB  GLU A 518      68.660  82.880  89.610  1.00  0.00           C 
ATOM   1046  HB1 GLU A 518      67.880  82.090  89.630  1.00  0.00           H 
ATOM   1047  HB2 GLU A 518      69.570  82.500  90.120  1.00  0.00           H 
ATOM   1048  CG  GLU A 518      68.270  84.160  90.400  1.00  0.00           C 
ATOM   1049  HG1 GLU A 518      69.100  84.900  90.480  1.00  0.00           H 
ATOM   1050  HG2 GLU A 518      67.460  84.680  89.860  1.00  0.00           H 
ATOM   1051  CD  GLU A 518      67.780  83.680  91.750  1.00  0.00           C 
ATOM   1052  OE1 GLU A 518      68.460  82.840  92.400  1.00  0.00           O 
ATOM   1053  OE2 GLU A 518      66.700  84.190  92.200  1.00  0.00           O 
ATOM   1054  C   GLU A 518      69.820  81.980  87.590  1.00  0.00           C 
ATOM   1055  O   GLU A 518      71.000  81.990  87.970  1.00  0.00           O 
ATOM   1056  N   GLU A 519      69.280  81.020  86.810  1.00  0.00           N 
ATOM   1057  HN  GLU A 519      68.290  80.910  86.840  1.00  0.00           H 
ATOM   1058  CA  GLU A 519      70.020  80.120  85.980  1.00  0.00           C 
ATOM   1059  HA  GLU A 519      71.050  80.090  86.310  1.00  0.00           H 
ATOM   1060  CB  GLU A 519      69.300  78.760  86.110  1.00  0.00           C 
ATOM   1061  HB1 GLU A 519      68.250  78.760  85.750  1.00  0.00           H 
ATOM   1062  HB2 GLU A 519      69.850  78.020  85.480  1.00  0.00           H 
ATOM   1063  CG  GLU A 519      69.260  78.090  87.460  1.00  0.00           C 
ATOM   1064  HG1 GLU A 519      68.750  78.740  88.200  1.00  0.00           H 
ATOM   1065  HG2 GLU A 519      68.740  77.110  87.370  1.00  0.00           H 
ATOM   1066  CD  GLU A 519      70.680  77.770  87.980  1.00  0.00           C 
ATOM   1067  OE1 GLU A 519      70.800  77.640  89.240  1.00  0.00           O 
ATOM   1068  OE2 GLU A 519      71.680  77.800  87.190  1.00  0.00           O 
ATOM   1069  C   GLU A 519      70.190  80.690  84.630  1.00  0.00           C 
ATOM   1070  O   GLU A 519      71.060  81.560  84.430  1.00  0.00           O 
ATOM   1071  N   LEU A 520      69.500  80.150  83.620  1.00  0.00           N 
ATOM   1072  HN  LEU A 520      68.940  79.340  83.770  1.00  0.00           H 
ATOM   1073  CA  LEU A 520      69.500  80.750  82.320  1.00  0.00           C 
ATOM   1074  HA  LEU A 520      70.540  80.910  82.060  1.00  0.00           H 
ATOM   1075  CB  LEU A 520      69.050  79.720  81.330  1.00  0.00           C 
ATOM   1076  HB1 LEU A 520      67.990  79.380  81.390  1.00  0.00           H 
ATOM   1077  HB2 LEU A 520      69.130  80.210  80.330  1.00  0.00           H 
ATOM   1078  CG  LEU A 520      69.840  78.420  81.260  1.00  0.00           C 
ATOM   1079  HG  LEU A 520      69.590  77.790  82.140  1.00  0.00           H 
ATOM   1080  CD1 LEU A 520      69.550  77.640  79.980  1.00  0.00           C 
ATOM   1081 1HD1 LEU A 520      70.210  76.750  79.910  1.00  0.00           H 
ATOM   1082 2HD1 LEU A 520      68.500  77.290  80.080  1.00  0.00           H 
ATOM   1083 3HD1 LEU A 520      69.670  78.290  79.090  1.00  0.00           H 
ATOM   1084  CD2 LEU A 520      71.360  78.560  81.270  1.00  0.00           C 
ATOM   1085 1HD2 LEU A 520      71.760  77.560  81.010  1.00  0.00           H 
ATOM   1086 2HD2 LEU A 520      71.580  79.270  80.440  1.00  0.00           H 
ATOM   1087 3HD2 LEU A 520      71.820  79.060  82.150  1.00  0.00           H 
ATOM   1088  C   LEU A 520      68.670  81.980  82.250  1.00  0.00           C 
ATOM   1089  O   LEU A 520      67.440  81.940  82.500  1.00  0.00           O 
ATOM   1090  N   GLY A 521      69.270  83.130  81.890  1.00  0.00           N 
ATOM   1091  HN  GLY A 521      70.220  83.080  81.600  1.00  0.00           H 
ATOM   1092  CA  GLY A 521      68.700  84.400  82.140  1.00  0.00           C 
ATOM   1093  HA1 GLY A 521      67.690  84.270  82.500  1.00  0.00           H 
ATOM   1094  HA2 GLY A 521      69.230  85.050  82.820  1.00  0.00           H 
ATOM   1095  C   GLY A 521      68.490  85.330  80.860  1.00  0.00           C 
ATOM   1096  O   GLY A 521      68.280  86.550  80.930  1.00  0.00           O 
ATOM   1097  N   HSD A 522      68.580  84.720  79.680  1.00  0.00           N 
ATOM   1098  HN  HSD A 522      68.790  83.750  79.790  1.00  0.00           H 
ATOM   1099  CA  HSD A 522      68.710  85.340  78.400  1.00  0.00           C 
ATOM   1100  HA  HSD A 522      69.420  86.160  78.410  1.00  0.00           H 
ATOM   1101  CB  HSD A 522      69.310  84.270  77.420  1.00  0.00           C 
ATOM   1102  HB1 HSD A 522      68.550  83.460  77.290  1.00  0.00           H 
ATOM   1103  HB2 HSD A 522      69.540  84.730  76.440  1.00  0.00           H 
ATOM   1104  ND1 HSD A 522      71.840  83.750  77.400  1.00  0.00           N 
ATOM   1105  HD1 HSD A 522      72.030  84.540  76.810  1.00  0.00           H 
ATOM   1106  CG  HSD A 522      70.520  83.540  77.910  1.00  0.00           C 
ATOM   1107  CE1 HSD A 522      72.640  82.740  77.800  1.00  0.00           C 
ATOM   1108  HE1 HSD A 522      73.700  82.670  77.580  1.00  0.00           H 
ATOM   1109  NE2 HSD A 522      71.950  81.870  78.480  1.00  0.00           N 
ATOM   1110  CD2 HSD A 522      70.660  82.340  78.580  1.00  0.00           C 
ATOM   1111  HD2 HSD A 522      69.860  81.700  78.910  1.00  0.00           H 
ATOM   1112  C   HSD A 522      67.400  85.840  77.830  1.00  0.00           C 
ATOM   1113  O   HSD A 522      67.310  86.750  76.970  1.00  0.00           O 
ATOM   1114  N   PHE A 523      66.270  85.220  78.260  1.00  0.00           N 
ATOM   1115  HN  PHE A 523      66.290  84.400  78.820  1.00  0.00           H 
ATOM   1116  CA  PHE A 523      64.990  85.400  77.610  1.00  0.00           C 
ATOM   1117  HA  PHE A 523      65.000  86.160  76.850  1.00  0.00           H 
ATOM   1118  CB  PHE A 523      64.630  84.040  76.890  1.00  0.00           C 
ATOM   1119  HB1 PHE A 523      64.730  83.190  77.600  1.00  0.00           H 
ATOM   1120  HB2 PHE A 523      63.590  84.130  76.520  1.00  0.00           H 
ATOM   1121  CG  PHE A 523      65.560  83.770  75.700  1.00  0.00           C 
ATOM   1122  CD1 PHE A 523      65.540  84.500  74.490  1.00  0.00           C 
ATOM   1123  HD1 PHE A 523      64.790  85.270  74.340  1.00  0.00           H 
ATOM   1124  CE1 PHE A 523      66.600  84.360  73.560  1.00  0.00           C 
ATOM   1125  HE1 PHE A 523      66.680  84.940  72.650  1.00  0.00           H 
ATOM   1126  CZ  PHE A 523      67.540  83.350  73.610  1.00  0.00           C 
ATOM   1127  HZ  PHE A 523      68.340  83.280  72.880  1.00  0.00           H 
ATOM   1128  CD2 PHE A 523      66.530  82.720  75.730  1.00  0.00           C 
ATOM   1129  HD2 PHE A 523      66.680  82.100  76.600  1.00  0.00           H 
ATOM   1130  CE2 PHE A 523      67.490  82.500  74.710  1.00  0.00           C 
ATOM   1131  HE2 PHE A 523      68.210  81.700  74.760  1.00  0.00           H 
ATOM   1132  C   PHE A 523      64.030  85.940  78.630  1.00  0.00           C 
ATOM   1133  O   PHE A 523      62.840  85.900  78.350  1.00  0.00           O 
ATOM   1134  N   TYR A 524      64.500  86.420  79.760  1.00  0.00           N 
ATOM   1135  HN  TYR A 524      65.480  86.520  79.920  1.00  0.00           H 
ATOM   1136  CA  TYR A 524      63.710  86.870  80.900  1.00  0.00           C 
ATOM   1137  HA  TYR A 524      63.050  86.060  81.160  1.00  0.00           H 
ATOM   1138  CB  TYR A 524      64.760  87.050  82.160  1.00  0.00           C 
ATOM   1139  HB1 TYR A 524      65.130  86.030  82.390  1.00  0.00           H 
ATOM   1140  HB2 TYR A 524      65.600  87.780  82.070  1.00  0.00           H 
ATOM   1141  CG  TYR A 524      63.940  87.520  83.310  1.00  0.00           C 
ATOM   1142  CD1 TYR A 524      64.280  88.660  84.110  1.00  0.00           C 
ATOM   1143  HD1 TYR A 524      65.210  89.170  83.910  1.00  0.00           H 
ATOM   1144  CE1 TYR A 524      63.480  89.060  85.210  1.00  0.00           C 
ATOM   1145  HE1 TYR A 524      63.910  89.910  85.730  1.00  0.00           H 
ATOM   1146  CZ  TYR A 524      62.430  88.280  85.660  1.00  0.00           C 
ATOM   1147  OH  TYR A 524      61.700  88.820  86.780  1.00  0.00           O 
ATOM   1148  HH  TYR A 524      62.170  89.590  87.090  1.00  0.00           H 
ATOM   1149  CD2 TYR A 524      62.740  86.870  83.690  1.00  0.00           C 
ATOM   1150  HD2 TYR A 524      62.380  85.930  83.300  1.00  0.00           H 
ATOM   1151  CE2 TYR A 524      62.020  87.220  84.870  1.00  0.00           C 
ATOM   1152  HE2 TYR A 524      61.060  86.750  85.020  1.00  0.00           H 
ATOM   1153  C   TYR A 524      62.830  88.050  80.560  1.00  0.00           C 
ATOM   1154  O   TYR A 524      61.660  87.980  80.940  1.00  0.00           O 
ATOM   1155  N   ASP A 525      63.400  89.070  79.920  1.00  0.00           N 
ATOM   1156  HN  ASP A 525      64.340  88.970  79.600  1.00  0.00           H 
ATOM   1157  CA  ASP A 525      62.610  90.200  79.420  1.00  0.00           C 
ATOM   1158  HA  ASP A 525      61.600  90.230  79.800  1.00  0.00           H 
ATOM   1159  CB  ASP A 525      63.320  91.560  79.770  1.00  0.00           C 
ATOM   1160  HB1 ASP A 525      64.360  91.510  79.370  1.00  0.00           H 
ATOM   1161  HB2 ASP A 525      62.760  92.400  79.310  1.00  0.00           H 
ATOM   1162  CG  ASP A 525      63.320  91.900  81.270  1.00  0.00           C 
ATOM   1163  OD1 ASP A 525      64.310  92.500  81.720  1.00  0.00           O 
ATOM   1164  OD2 ASP A 525      62.200  91.830  81.850  1.00  0.00           O 
ATOM   1165  C   ASP A 525      62.570  90.170  77.850  1.00  0.00           C 
ATOM   1166  O   ASP A 525      63.510  89.770  77.200  1.00  0.00           O 
ATOM   1167  N   TYR A 526      61.420  90.500  77.310  1.00  0.00           N 
ATOM   1168  HN  TYR A 526      60.760  90.840  77.970  1.00  0.00           H 
ATOM   1169  CA  TYR A 526      61.060  90.390  75.900  1.00  0.00           C 
ATOM   1170  HA  TYR A 526      61.470  89.450  75.550  1.00  0.00           H 
ATOM   1171  CB  TYR A 526      59.530  90.510  75.810  1.00  0.00           C 
ATOM   1172  HB1 TYR A 526      59.130  89.720  76.480  1.00  0.00           H 
ATOM   1173  HB2 TYR A 526      59.290  91.530  76.190  1.00  0.00           H 
ATOM   1174  CG  TYR A 526      58.960  90.180  74.460  1.00  0.00           C 
ATOM   1175  CD1 TYR A 526      59.300  88.910  73.780  1.00  0.00           C 
ATOM   1176  HD1 TYR A 526      59.800  88.070  74.240  1.00  0.00           H 
ATOM   1177  CE1 TYR A 526      58.850  88.750  72.440  1.00  0.00           C 
ATOM   1178  HE1 TYR A 526      59.110  87.800  72.000  1.00  0.00           H 
ATOM   1179  CZ  TYR A 526      58.010  89.700  71.840  1.00  0.00           C 
ATOM   1180  OH  TYR A 526      57.430  89.490  70.540  1.00  0.00           O 
ATOM   1181  HH  TYR A 526      57.660  88.590  70.320  1.00  0.00           H 
ATOM   1182  CD2 TYR A 526      58.190  91.110  73.860  1.00  0.00           C 
ATOM   1183  HD2 TYR A 526      57.960  92.010  74.420  1.00  0.00           H 
ATOM   1184  CE2 TYR A 526      57.680  90.900  72.530  1.00  0.00           C 
ATOM   1185  HE2 TYR A 526      56.980  91.580  72.070  1.00  0.00           H 
ATOM   1186  C   TYR A 526      61.820  91.280  74.910  1.00  0.00           C 
ATOM   1187  O   TYR A 526      62.130  90.770  73.840  1.00  0.00           O 
ATOM   1188  N   PRO A 527      62.340  92.540  75.220  1.00  0.00           N 
ATOM   1189  CD  PRO A 527      61.690  93.550  76.130  1.00  0.00           C 
ATOM   1190  HD1 PRO A 527      61.600  93.110  77.150  1.00  0.00           H 
ATOM   1191  HD2 PRO A 527      60.740  93.820  75.610  1.00  0.00           H 
ATOM   1192  CA  PRO A 527      63.160  93.230  74.200  1.00  0.00           C 
ATOM   1193  HA  PRO A 527      62.710  93.110  73.220  1.00  0.00           H 
ATOM   1194  CB  PRO A 527      63.180  94.700  74.560  1.00  0.00           C 
ATOM   1195  HB1 PRO A 527      64.150  95.240  74.550  1.00  0.00           H 
ATOM   1196  HB2 PRO A 527      62.680  95.340  73.800  1.00  0.00           H 
ATOM   1197  CG  PRO A 527      62.720  94.680  76.050  1.00  0.00           C 
ATOM   1198  HG1 PRO A 527      63.570  94.640  76.760  1.00  0.00           H 
ATOM   1199  HG2 PRO A 527      62.160  95.630  76.130  1.00  0.00           H 
ATOM   1200  C   PRO A 527      64.520  92.580  74.150  1.00  0.00           C 
ATOM   1201  O   PRO A 527      65.200  92.450  73.120  1.00  0.00           O 
ATOM   1202  N   MET A 528      64.930  92.180  75.360  1.00  0.00           N 
ATOM   1203  HN  MET A 528      64.260  92.250  76.090  1.00  0.00           H 
ATOM   1204  CA  MET A 528      66.140  91.580  75.640  1.00  0.00           C 
ATOM   1205  HA  MET A 528      66.870  92.160  75.100  1.00  0.00           H 
ATOM   1206  CB  MET A 528      66.600  91.640  77.180  1.00  0.00           C 
ATOM   1207  HB1 MET A 528      65.990  90.900  77.740  1.00  0.00           H 
ATOM   1208  HB2 MET A 528      67.640  91.270  77.280  1.00  0.00           H 
ATOM   1209  CG  MET A 528      66.580  93.100  77.760  1.00  0.00           C 
ATOM   1210  HG1 MET A 528      65.620  93.650  77.610  1.00  0.00           H 
ATOM   1211  HG2 MET A 528      66.760  93.060  78.850  1.00  0.00           H 
ATOM   1212  SD  MET A 528      67.960  94.070  76.980  1.00  0.00           S 
ATOM   1213  CE  MET A 528      69.510  93.070  77.300  1.00  0.00           C 
ATOM   1214  HE1 MET A 528      70.390  93.730  77.140  1.00  0.00           H 
ATOM   1215  HE2 MET A 528      69.660  92.610  78.300  1.00  0.00           H 
ATOM   1216  HE3 MET A 528      69.640  92.190  76.640  1.00  0.00           H 
ATOM   1217  C   MET A 528      66.200  90.120  75.130  1.00  0.00           C 
ATOM   1218  O   MET A 528      67.210  89.660  74.650  1.00  0.00           O 
ATOM   1219  N   ALA A 529      65.070  89.460  75.030  1.00  0.00           N 
ATOM   1220  HN  ALA A 529      64.300  89.800  75.570  1.00  0.00           H 
ATOM   1221  CA  ALA A 529      64.850  88.160  74.310  1.00  0.00           C 
ATOM   1222  HA  ALA A 529      65.630  87.480  74.600  1.00  0.00           H 
ATOM   1223  CB  ALA A 529      63.480  87.670  74.780  1.00  0.00           C 
ATOM   1224  HB1 ALA A 529      63.510  87.600  75.890  1.00  0.00           H 
ATOM   1225  HB2 ALA A 529      62.710  88.430  74.550  1.00  0.00           H 
ATOM   1226  HB3 ALA A 529      63.170  86.690  74.360  1.00  0.00           H 
ATOM   1227  C   ALA A 529      65.040  88.290  72.850  1.00  0.00           C 
ATOM   1228  O   ALA A 529      65.670  87.440  72.180  1.00  0.00           O 
ATOM   1229  N   LEU A 530      64.460  89.330  72.240  1.00  0.00           N 
ATOM   1230  HN  LEU A 530      63.840  89.910  72.770  1.00  0.00           H 
ATOM   1231  CA  LEU A 530      64.520  89.850  70.850  1.00  0.00           C 
ATOM   1232  HA  LEU A 530      64.220  89.070  70.170  1.00  0.00           H 
ATOM   1233  CB  LEU A 530      63.590  91.120  70.630  1.00  0.00           C 
ATOM   1234  HB1 LEU A 530      63.590  91.740  71.550  1.00  0.00           H 
ATOM   1235  HB2 LEU A 530      63.940  91.760  69.790  1.00  0.00           H 
ATOM   1236  CG  LEU A 530      62.060  90.810  70.500  1.00  0.00           C 
ATOM   1237  HG  LEU A 530      61.670  90.090  71.250  1.00  0.00           H 
ATOM   1238  CD1 LEU A 530      61.270  92.140  70.550  1.00  0.00           C 
ATOM   1239 1HD1 LEU A 530      61.470  92.690  71.490  1.00  0.00           H 
ATOM   1240 2HD1 LEU A 530      61.620  92.690  69.650  1.00  0.00           H 
ATOM   1241 3HD1 LEU A 530      60.170  92.010  70.480  1.00  0.00           H 
ATOM   1242  CD2 LEU A 530      61.650  90.070  69.250  1.00  0.00           C 
ATOM   1243 1HD2 LEU A 530      62.350  89.210  69.200  1.00  0.00           H 
ATOM   1244 2HD2 LEU A 530      60.590  89.730  69.170  1.00  0.00           H 
ATOM   1245 3HD2 LEU A 530      61.870  90.720  68.380  1.00  0.00           H 
ATOM   1246  C   LEU A 530      65.950  90.120  70.490  1.00  0.00           C 
ATOM   1247  O   LEU A 530      66.460  89.620  69.470  1.00  0.00           O 
ATOM   1248  N   PHE A 531      66.710  90.760  71.410  1.00  0.00           N 
ATOM   1249  HN  PHE A 531      66.250  91.230  72.150  1.00  0.00           H 
ATOM   1250  CA  PHE A 531      68.130  91.090  71.310  1.00  0.00           C 
ATOM   1251  HA  PHE A 531      68.350  91.510  70.340  1.00  0.00           H 
ATOM   1252  CB  PHE A 531      68.620  92.130  72.440  1.00  0.00           C 
ATOM   1253  HB1 PHE A 531      67.940  93.000  72.320  1.00  0.00           H 
ATOM   1254  HB2 PHE A 531      68.530  91.680  73.450  1.00  0.00           H 
ATOM   1255  CG  PHE A 531      70.030  92.680  72.250  1.00  0.00           C 
ATOM   1256  CD1 PHE A 531      70.560  92.870  71.010  1.00  0.00           C 
ATOM   1257  HD1 PHE A 531      69.930  92.730  70.150  1.00  0.00           H 
ATOM   1258  CE1 PHE A 531      71.810  93.380  70.760  1.00  0.00           C 
ATOM   1259  HE1 PHE A 531      72.240  93.400  69.770  1.00  0.00           H 
ATOM   1260  CZ  PHE A 531      72.670  93.650  71.890  1.00  0.00           C 
ATOM   1261  HZ  PHE A 531      73.690  93.930  71.680  1.00  0.00           H 
ATOM   1262  CD2 PHE A 531      70.880  93.000  73.380  1.00  0.00           C 
ATOM   1263  HD2 PHE A 531      70.450  92.860  74.360  1.00  0.00           H 
ATOM   1264  CE2 PHE A 531      72.170  93.460  73.180  1.00  0.00           C 
ATOM   1265  HE2 PHE A 531      72.770  93.710  74.040  1.00  0.00           H 
ATOM   1266  C   PHE A 531      69.020  89.870  71.390  1.00  0.00           C 
ATOM   1267  O   PHE A 531      69.910  89.710  70.580  1.00  0.00           O 
ATOM   1268  N   SER A 532      68.760  88.990  72.320  1.00  0.00           N 
ATOM   1269  HN  SER A 532      68.130  89.230  73.050  1.00  0.00           H 
ATOM   1270  CA  SER A 532      69.530  87.750  72.520  1.00  0.00           C 
ATOM   1271  HA  SER A 532      70.590  87.920  72.600  1.00  0.00           H 
ATOM   1272  CB  SER A 532      68.960  87.020  73.800  1.00  0.00           C 
ATOM   1273  HB1 SER A 532      67.860  86.910  73.650  1.00  0.00           H 
ATOM   1274  HB2 SER A 532      69.350  86.010  74.050  1.00  0.00           H 
ATOM   1275  OG  SER A 532      69.180  87.770  74.910  1.00  0.00           O 
ATOM   1276  HG1 SER A 532      68.340  88.100  75.230  1.00  0.00           H 
ATOM   1277  C   SER A 532      69.360  86.830  71.300  1.00  0.00           C 
ATOM   1278  O   SER A 532      70.310  86.150  70.840  1.00  0.00           O 
ATOM   1279  N   THR A 533      68.170  86.770  70.760  1.00  0.00           N 
ATOM   1280  HN  THR A 533      67.450  87.300  71.200  1.00  0.00           H 
ATOM   1281  CA  THR A 533      67.850  86.080  69.580  1.00  0.00           C 
ATOM   1282  HA  THR A 533      68.180  85.070  69.750  1.00  0.00           H 
ATOM   1283  CB  THR A 533      66.400  85.920  69.170  1.00  0.00           C 
ATOM   1284  HB  THR A 533      65.980  86.940  69.020  1.00  0.00           H 
ATOM   1285  OG1 THR A 533      65.680  85.350  70.230  1.00  0.00           O 
ATOM   1286  HG1 THR A 533      65.640  85.990  70.940  1.00  0.00           H 
ATOM   1287  CG2 THR A 533      66.080  85.110  67.920  1.00  0.00           C 
ATOM   1288 1HG2 THR A 533      65.000  85.040  67.690  1.00  0.00           H 
ATOM   1289 2HG2 THR A 533      66.400  85.710  67.050  1.00  0.00           H 
ATOM   1290 3HG2 THR A 533      66.500  84.090  68.090  1.00  0.00           H 
ATOM   1291  C   THR A 533      68.530  86.630  68.370  1.00  0.00           C 
ATOM   1292  O   THR A 533      69.000  85.870  67.540  1.00  0.00           O 
ATOM   1293  N   PHE A 534      68.640  87.980  68.290  1.00  0.00           N 
ATOM   1294  HN  PHE A 534      68.230  88.690  68.870  1.00  0.00           H 
ATOM   1295  CA  PHE A 534      69.480  88.540  67.280  1.00  0.00           C 
ATOM   1296  HA  PHE A 534      69.140  88.110  66.350  1.00  0.00           H 
ATOM   1297  CB  PHE A 534      69.230  90.090  67.140  1.00  0.00           C 
ATOM   1298  HB1 PHE A 534      68.300  90.140  66.540  1.00  0.00           H 
ATOM   1299  HB2 PHE A 534      69.030  90.570  68.120  1.00  0.00           H 
ATOM   1300  CG  PHE A 534      70.350  90.930  66.580  1.00  0.00           C 
ATOM   1301  CD1 PHE A 534      70.380  91.210  65.210  1.00  0.00           C 
ATOM   1302  HD1 PHE A 534      69.620  90.970  64.490  1.00  0.00           H 
ATOM   1303  CE1 PHE A 534      71.390  92.010  64.680  1.00  0.00           C 
ATOM   1304  HE1 PHE A 534      71.410  92.260  63.630  1.00  0.00           H 
ATOM   1305  CZ  PHE A 534      72.430  92.480  65.540  1.00  0.00           C 
ATOM   1306  HZ  PHE A 534      73.170  93.170  65.160  1.00  0.00           H 
ATOM   1307  CD2 PHE A 534      71.400  91.320  67.380  1.00  0.00           C 
ATOM   1308  HD2 PHE A 534      71.460  91.050  68.420  1.00  0.00           H 
ATOM   1309  CE2 PHE A 534      72.450  92.130  66.880  1.00  0.00           C 
ATOM   1310  HE2 PHE A 534      73.350  92.360  67.430  1.00  0.00           H 
ATOM   1311  C   PHE A 534      71.040  88.170  67.340  1.00  0.00           C 
ATOM   1312  O   PHE A 534      71.660  87.730  66.400  1.00  0.00           O 
ATOM   1313  N   GLU A 535      71.630  88.230  68.520  1.00  0.00           N 
ATOM   1314  HN  GLU A 535      71.150  88.450  69.360  1.00  0.00           H 
ATOM   1315  CA  GLU A 535      72.980  87.770  68.740  1.00  0.00           C 
ATOM   1316  HA  GLU A 535      73.660  88.370  68.160  1.00  0.00           H 
ATOM   1317  CB  GLU A 535      73.450  87.980  70.180  1.00  0.00           C 
ATOM   1318  HB1 GLU A 535      72.890  87.340  70.900  1.00  0.00           H 
ATOM   1319  HB2 GLU A 535      74.470  87.530  70.180  1.00  0.00           H 
ATOM   1320  CG  GLU A 535      73.500  89.400  70.690  1.00  0.00           C 
ATOM   1321  HG1 GLU A 535      74.330  89.930  70.170  1.00  0.00           H 
ATOM   1322  HG2 GLU A 535      72.610  90.000  70.410  1.00  0.00           H 
ATOM   1323  CD  GLU A 535      73.720  89.380  72.210  1.00  0.00           C 
ATOM   1324  OE1 GLU A 535      74.800  89.890  72.690  1.00  0.00           O 
ATOM   1325  OE2 GLU A 535      72.870  88.830  72.960  1.00  0.00           O 
ATOM   1326  C   GLU A 535      73.210  86.280  68.370  1.00  0.00           C 
ATOM   1327  O   GLU A 535      74.170  85.900  67.690  1.00  0.00           O 
ATOM   1328  N   LEU A 536      72.310  85.370  68.730  1.00  0.00           N 
ATOM   1329  HN  LEU A 536      71.590  85.620  69.370  1.00  0.00           H 
ATOM   1330  CA  LEU A 536      72.330  83.930  68.350  1.00  0.00           C 
ATOM   1331  HA  LEU A 536      73.200  83.440  68.770  1.00  0.00           H 
ATOM   1332  CB  LEU A 536      71.190  83.190  69.050  1.00  0.00           C 
ATOM   1333  HB1 LEU A 536      71.260  83.440  70.130  1.00  0.00           H 
ATOM   1334  HB2 LEU A 536      70.210  83.550  68.680  1.00  0.00           H 
ATOM   1335  CG  LEU A 536      71.200  81.630  69.040  1.00  0.00           C 
ATOM   1336  HG  LEU A 536      71.170  81.420  67.950  1.00  0.00           H 
ATOM   1337  CD1 LEU A 536      72.270  80.950  69.830  1.00  0.00           C 
ATOM   1338 1HD1 LEU A 536      72.230  79.840  69.780  1.00  0.00           H 
ATOM   1339 2HD1 LEU A 536      73.210  81.190  69.280  1.00  0.00           H 
ATOM   1340 3HD1 LEU A 536      72.300  81.390  70.850  1.00  0.00           H 
ATOM   1341  CD2 LEU A 536      69.890  81.080  69.660  1.00  0.00           C 
ATOM   1342 1HD2 LEU A 536      69.740  80.000  69.450  1.00  0.00           H 
ATOM   1343 2HD2 LEU A 536      69.970  81.270  70.750  1.00  0.00           H 
ATOM   1344 3HD2 LEU A 536      68.910  81.540  69.410  1.00  0.00           H 
ATOM   1345  C   LEU A 536      72.230  83.740  66.850  1.00  0.00           C 
ATOM   1346  O   LEU A 536      72.730  82.730  66.330  1.00  0.00           O 
ATOM   1347  N   PHE A 537      71.620  84.640  66.110  1.00  0.00           N 
ATOM   1348  HN  PHE A 537      71.360  85.460  66.620  1.00  0.00           H 
ATOM   1349  CA  PHE A 537      71.320  84.670  64.660  1.00  0.00           C 
ATOM   1350  HA  PHE A 537      71.030  83.660  64.400  1.00  0.00           H 
ATOM   1351  CB  PHE A 537      70.010  85.460  64.420  1.00  0.00           C 
ATOM   1352  HB1 PHE A 537      69.280  84.920  65.060  1.00  0.00           H 
ATOM   1353  HB2 PHE A 537      69.990  86.500  64.820  1.00  0.00           H 
ATOM   1354  CG  PHE A 537      69.580  85.510  62.940  1.00  0.00           C 
ATOM   1355  CD1 PHE A 537      68.740  84.480  62.490  1.00  0.00           C 
ATOM   1356  HD1 PHE A 537      68.280  83.720  63.100  1.00  0.00           H 
ATOM   1357  CE1 PHE A 537      68.390  84.360  61.150  1.00  0.00           C 
ATOM   1358  HE1 PHE A 537      67.790  83.520  60.830  1.00  0.00           H 
ATOM   1359  CZ  PHE A 537      68.770  85.320  60.210  1.00  0.00           C 
ATOM   1360  HZ  PHE A 537      68.670  85.120  59.150  1.00  0.00           H 
ATOM   1361  CD2 PHE A 537      70.010  86.430  61.980  1.00  0.00           C 
ATOM   1362  HD2 PHE A 537      70.640  87.270  62.250  1.00  0.00           H 
ATOM   1363  CE2 PHE A 537      69.580  86.440  60.610  1.00  0.00           C 
ATOM   1364  HE2 PHE A 537      69.930  87.180  59.900  1.00  0.00           H 
ATOM   1365  C   PHE A 537      72.560  85.140  63.800  1.00  0.00           C 
ATOM   1366  O   PHE A 537      72.690  84.790  62.660  1.00  0.00           O 
ATOM   1367  N   LEU A 538      73.420  85.920  64.440  1.00  0.00           N 
ATOM   1368  HN  LEU A 538      73.200  86.330  65.320  1.00  0.00           H 
ATOM   1369  CA  LEU A 538      74.700  86.240  63.850  1.00  0.00           C 
ATOM   1370  HA  LEU A 538      74.680  86.010  62.800  1.00  0.00           H 
ATOM   1371  CB  LEU A 538      75.130  87.640  64.020  1.00  0.00           C 
ATOM   1372  HB1 LEU A 538      74.880  87.970  65.050  1.00  0.00           H 
ATOM   1373  HB2 LEU A 538      76.230  87.760  64.010  1.00  0.00           H 
ATOM   1374  CG  LEU A 538      74.590  88.610  63.010  1.00  0.00           C 
ATOM   1375  HG  LEU A 538      73.500  88.670  63.210  1.00  0.00           H 
ATOM   1376  CD1 LEU A 538      75.310  89.950  63.180  1.00  0.00           C 
ATOM   1377 1HD1 LEU A 538      76.370  89.840  62.870  1.00  0.00           H 
ATOM   1378 2HD1 LEU A 538      74.810  90.730  62.560  1.00  0.00           H 
ATOM   1379 3HD1 LEU A 538      75.190  90.310  64.230  1.00  0.00           H 
ATOM   1380  CD2 LEU A 538      74.870  88.240  61.600  1.00  0.00           C 
ATOM   1381 1HD2 LEU A 538      74.380  89.030  60.990  1.00  0.00           H 
ATOM   1382 2HD2 LEU A 538      75.970  88.130  61.490  1.00  0.00           H 
ATOM   1383 3HD2 LEU A 538      74.540  87.240  61.260  1.00  0.00           H 
ATOM   1384  C   LEU A 538      75.770  85.250  64.380  1.00  0.00           C 
ATOM   1385  O   LEU A 538      76.980  85.450  64.140  1.00  0.00           O 
ATOM   1386  N   THR A 539      75.350  84.210  65.270  1.00  0.00           N 
ATOM   1387  HN  THR A 539      74.390  84.030  65.480  1.00  0.00           H 
ATOM   1388  CA  THR A 539      76.260  83.280  65.870  1.00  0.00           C 
ATOM   1389  HA  THR A 539      75.760  82.810  66.700  1.00  0.00           H 
ATOM   1390  CB  THR A 539      76.750  82.180  64.990  1.00  0.00           C 
ATOM   1391  HB  THR A 539      77.300  81.370  65.520  1.00  0.00           H 
ATOM   1392  OG1 THR A 539      77.510  82.560  63.850  1.00  0.00           O 
ATOM   1393  HG1 THR A 539      78.120  83.220  64.200  1.00  0.00           H 
ATOM   1394  CG2 THR A 539      75.550  81.360  64.460  1.00  0.00           C 
ATOM   1395 1HG2 THR A 539      74.820  81.960  63.890  1.00  0.00           H 
ATOM   1396 2HG2 THR A 539      76.020  80.510  63.920  1.00  0.00           H 
ATOM   1397 3HG2 THR A 539      75.010  81.210  65.420  1.00  0.00           H 
ATOM   1398  C   THR A 539      77.340  83.950  66.670  1.00  0.00           C 
ATOM   1399  O   THR A 539      78.410  83.420  66.780  1.00  0.00           O 
ATOM   1400  N   ILE A 540      76.920  85.040  67.310  1.00  0.00           N 
ATOM   1401  HN  ILE A 540      76.010  85.430  67.200  1.00  0.00           H 
ATOM   1402  CA  ILE A 540      77.920  85.800  68.010  1.00  0.00           C 
ATOM   1403  HA  ILE A 540      78.930  85.420  67.990  1.00  0.00           H 
ATOM   1404  CB  ILE A 540      78.130  87.200  67.520  1.00  0.00           C 
ATOM   1405  HB  ILE A 540      78.180  87.080  66.420  1.00  0.00           H 
ATOM   1406  CG2 ILE A 540      76.910  88.170  67.800  1.00  0.00           C 
ATOM   1407 1HG2 ILE A 540      75.920  87.810  67.460  1.00  0.00           H 
ATOM   1408 2HG2 ILE A 540      76.650  88.290  68.870  1.00  0.00           H 
ATOM   1409 3HG2 ILE A 540      77.100  89.210  67.460  1.00  0.00           H 
ATOM   1410  CG1 ILE A 540      79.500  87.870  67.850  1.00  0.00           C 
ATOM   1411 1HG1 ILE A 540      79.140  88.340  68.790  1.00  0.00           H 
ATOM   1412 2HG1 ILE A 540      80.210  87.070  68.140  1.00  0.00           H 
ATOM   1413  CD  ILE A 540      80.000  88.750  66.810  1.00  0.00           C 
ATOM   1414  HD1 ILE A 540      80.340  88.110  65.970  1.00  0.00           H 
ATOM   1415  HD2 ILE A 540      79.160  89.370  66.430  1.00  0.00           H 
ATOM   1416  HD3 ILE A 540      80.710  89.490  67.220  1.00  0.00           H 
ATOM   1417  C   ILE A 540      77.660  85.770  69.530  1.00  0.00           C 
ATOM   1418  O   ILE A 540      78.180  86.580  70.360  1.00  0.00           O 
ATOM   1419  N   ILE A 541      76.980  84.650  69.980  1.00  0.00           N 
ATOM   1420  HN  ILE A 541      76.790  83.940  69.310  1.00  0.00           H 
ATOM   1421  CA  ILE A 541      77.120  84.200  71.410  1.00  0.00           C 
ATOM   1422  HA  ILE A 541      78.010  84.600  71.880  1.00  0.00           H 
ATOM   1423  CB  ILE A 541      75.920  84.700  72.170  1.00  0.00           C 
ATOM   1424  HB  ILE A 541      75.900  84.110  73.110  1.00  0.00           H 
ATOM   1425  CG2 ILE A 541      76.050  86.180  72.460  1.00  0.00           C 
ATOM   1426 1HG2 ILE A 541      77.070  86.380  72.850  1.00  0.00           H 
ATOM   1427 2HG2 ILE A 541      75.900  86.860  71.590  1.00  0.00           H 
ATOM   1428 3HG2 ILE A 541      75.360  86.340  73.320  1.00  0.00           H 
ATOM   1429  CG1 ILE A 541      74.600  84.300  71.390  1.00  0.00           C 
ATOM   1430 1HG1 ILE A 541      74.320  85.090  70.660  1.00  0.00           H 
ATOM   1431 2HG1 ILE A 541      74.790  83.310  70.920  1.00  0.00           H 
ATOM   1432  CD  ILE A 541      73.470  84.160  72.390  1.00  0.00           C 
ATOM   1433  HD1 ILE A 541      73.550  83.220  72.970  1.00  0.00           H 
ATOM   1434  HD2 ILE A 541      73.460  84.990  73.120  1.00  0.00           H 
ATOM   1435  HD3 ILE A 541      72.490  84.000  71.890  1.00  0.00           H 
ATOM   1436  C   ILE A 541      77.170  82.680  71.470  1.00  0.00           C 
ATOM   1437  O   ILE A 541      76.740  82.010  70.540  1.00  0.00           O 
ATOM   1438  N   ASP A 542      77.590  82.100  72.690  1.00  0.00           N 
ATOM   1439  HN  ASP A 542      78.120  82.540  73.410  1.00  0.00           H 
ATOM   1440  CA  ASP A 542      77.360  80.610  72.880  1.00  0.00           C 
ATOM   1441  HA  ASP A 542      77.810  80.050  72.070  1.00  0.00           H 
ATOM   1442  CB  ASP A 542      78.030  80.170  74.200  1.00  0.00           C 
ATOM   1443  HB1 ASP A 542      77.770  80.900  75.000  1.00  0.00           H 
ATOM   1444  HB2 ASP A 542      77.690  79.140  74.430  1.00  0.00           H 
ATOM   1445  CG  ASP A 542      79.540  80.140  74.110  1.00  0.00           C 
ATOM   1446  OD1 ASP A 542      80.150  79.680  75.110  1.00  0.00           O 
ATOM   1447  OD2 ASP A 542      80.170  80.390  73.070  1.00  0.00           O 
ATOM   1448  C   ASP A 542      75.850  80.280  72.910  1.00  0.00           C 
ATOM   1449  O   ASP A 542      75.080  81.070  73.450  1.00  0.00           O 
ATOM   1450  N   GLY A 543      75.500  79.120  72.410  1.00  0.00           N 
ATOM   1451  HN  GLY A 543      76.240  78.550  72.050  1.00  0.00           H 
ATOM   1452  CA  GLY A 543      74.170  78.540  72.380  1.00  0.00           C 
ATOM   1453  HA1 GLY A 543      73.490  79.030  71.700  1.00  0.00           H 
ATOM   1454  HA2 GLY A 543      74.300  77.580  71.900  1.00  0.00           H 
ATOM   1455  C   GLY A 543      73.600  78.360  73.810  1.00  0.00           C 
ATOM   1456  O   GLY A 543      74.260  77.580  74.530  1.00  0.00           O 
ATOM   1457  N   PRO A 544      72.540  78.990  74.270  1.00  0.00           N 
ATOM   1458  CD  PRO A 544      71.900  80.100  73.530  1.00  0.00           C 
ATOM   1459  HD1 PRO A 544      71.190  79.650  72.800  1.00  0.00           H 
ATOM   1460  HD2 PRO A 544      72.640  80.820  73.130  1.00  0.00           H 
ATOM   1461  CA  PRO A 544      72.320  79.150  75.720  1.00  0.00           C 
ATOM   1462  HA  PRO A 544      73.120  79.800  76.060  1.00  0.00           H 
ATOM   1463  CB  PRO A 544      71.050  79.950  75.750  1.00  0.00           C 
ATOM   1464  HB1 PRO A 544      70.240  79.230  75.510  1.00  0.00           H 
ATOM   1465  HB2 PRO A 544      70.910  80.280  76.800  1.00  0.00           H 
ATOM   1466  CG  PRO A 544      71.200  80.950  74.650  1.00  0.00           C 
ATOM   1467  HG1 PRO A 544      70.250  81.290  74.200  1.00  0.00           H 
ATOM   1468  HG2 PRO A 544      71.850  81.820  74.890  1.00  0.00           H 
ATOM   1469  C   PRO A 544      72.330  77.870  76.570  1.00  0.00           C 
ATOM   1470  O   PRO A 544      71.500  77.080  76.300  1.00  0.00           O 
ATOM   1471  N   ALA A 545      73.280  77.700  77.430  1.00  0.00           N 
ATOM   1472  HN  ALA A 545      74.020  78.370  77.430  1.00  0.00           H 
ATOM   1473  CA  ALA A 545      73.270  76.540  78.310  1.00  0.00           C 
ATOM   1474  HA  ALA A 545      72.320  76.320  78.780  1.00  0.00           H 
ATOM   1475  CB  ALA A 545      73.790  75.270  77.630  1.00  0.00           C 
ATOM   1476  HB1 ALA A 545      73.790  74.450  78.380  1.00  0.00           H 
ATOM   1477  HB2 ALA A 545      73.120  74.950  76.810  1.00  0.00           H 
ATOM   1478  HB3 ALA A 545      74.880  75.290  77.390  1.00  0.00           H 
ATOM   1479  C   ALA A 545      74.160  76.880  79.530  1.00  0.00           C 
ATOM   1480  O   ALA A 545      74.780  77.940  79.570  1.00  0.00           O 
ATOM   1481  N   ASN A 546      74.110  76.000  80.560  1.00  0.00           N 
ATOM   1482  HN  ASN A 546      73.340  75.380  80.640  1.00  0.00           H 
ATOM   1483  CA  ASN A 546      75.070  76.090  81.630  1.00  0.00           C 
ATOM   1484  HA  ASN A 546      76.010  76.430  81.210  1.00  0.00           H 
ATOM   1485  CB  ASN A 546      74.670  77.160  82.750  1.00  0.00           C 
ATOM   1486  HB1 ASN A 546      75.490  77.410  83.450  1.00  0.00           H 
ATOM   1487  HB2 ASN A 546      74.470  78.140  82.260  1.00  0.00           H 
ATOM   1488  CG  ASN A 546      73.510  76.740  83.650  1.00  0.00           C 
ATOM   1489  OD1 ASN A 546      73.170  75.540  83.810  1.00  0.00           O 
ATOM   1490  ND2 ASN A 546      72.990  77.780  84.370  1.00  0.00           N 
ATOM   1491 1HD2 ASN A 546      73.290  78.730  84.270  1.00  0.00           H 
ATOM   1492 2HD2 ASN A 546      72.240  77.490  84.960  1.00  0.00           H 
ATOM   1493  C   ASN A 546      75.400  74.720  82.190  1.00  0.00           C 
ATOM   1494  O   ASN A 546      76.460  74.570  82.760  1.00  0.00           O 
ATOM   1495  N   TYR A 547      74.470  73.720  82.050  1.00  0.00           N 
ATOM   1496  HN  TYR A 547      73.630  73.870  81.530  1.00  0.00           H 
ATOM   1497  CA  TYR A 547      74.650  72.370  82.550  1.00  0.00           C 
ATOM   1498  HA  TYR A 547      73.690  71.930  82.330  1.00  0.00           H 
ATOM   1499  CB  TYR A 547      75.710  71.560  81.650  1.00  0.00           C 
ATOM   1500  HB1 TYR A 547      76.670  72.110  81.550  1.00  0.00           H 
ATOM   1501  HB2 TYR A 547      75.930  70.560  82.090  1.00  0.00           H 
ATOM   1502  CG  TYR A 547      75.050  71.390  80.330  1.00  0.00           C 
ATOM   1503  CD1 TYR A 547      73.990  70.530  80.240  1.00  0.00           C 
ATOM   1504  HD1 TYR A 547      73.660  69.900  81.050  1.00  0.00           H 
ATOM   1505  CE1 TYR A 547      73.370  70.320  78.970  1.00  0.00           C 
ATOM   1506  HE1 TYR A 547      72.560  69.610  78.910  1.00  0.00           H 
ATOM   1507  CZ  TYR A 547      73.810  71.060  77.820  1.00  0.00           C 
ATOM   1508  OH  TYR A 547      73.010  70.950  76.630  1.00  0.00           O 
ATOM   1509  HH  TYR A 547      73.240  71.520  75.890  1.00  0.00           H 
ATOM   1510  CD2 TYR A 547      75.490  72.080  79.190  1.00  0.00           C 
ATOM   1511  HD2 TYR A 547      76.300  72.790  79.240  1.00  0.00           H 
ATOM   1512  CE2 TYR A 547      74.890  71.880  77.970  1.00  0.00           C 
ATOM   1513  HE2 TYR A 547      75.130  72.530  77.140  1.00  0.00           H 
ATOM   1514  C   TYR A 547      74.860  72.240  84.090  1.00  0.00           C 
ATOM   1515  O   TYR A 547      75.480  71.260  84.470  1.00  0.00           O 
ATOM   1516  N   ASN A 548      74.320  73.130  84.900  1.00  0.00           N 
ATOM   1517  HN  ASN A 548      73.820  73.940  84.600  1.00  0.00           H 
ATOM   1518  CA  ASN A 548      74.260  72.860  86.370  1.00  0.00           C 
ATOM   1519  HA  ASN A 548      74.890  72.030  86.640  1.00  0.00           H 
ATOM   1520  CB  ASN A 548      74.700  74.240  86.960  1.00  0.00           C 
ATOM   1521  HB1 ASN A 548      74.140  75.060  86.470  1.00  0.00           H 
ATOM   1522  HB2 ASN A 548      74.560  74.310  88.060  1.00  0.00           H 
ATOM   1523  CG  ASN A 548      76.190  74.360  86.640  1.00  0.00           C 
ATOM   1524  OD1 ASN A 548      76.970  73.480  86.760  1.00  0.00           O 
ATOM   1525  ND2 ASN A 548      76.660  75.570  86.270  1.00  0.00           N 
ATOM   1526 1HD2 ASN A 548      76.010  76.320  86.430  1.00  0.00           H 
ATOM   1527 2HD2 ASN A 548      77.600  75.660  85.940  1.00  0.00           H 
ATOM   1528  C   ASN A 548      72.840  72.520  86.750  1.00  0.00           C 
ATOM   1529  O   ASN A 548      72.560  72.230  87.850  1.00  0.00           O 
ATOM   1530  N   VAL A 549      71.960  72.640  85.740  1.00  0.00           N 
ATOM   1531  HN  VAL A 549      72.210  72.980  84.840  1.00  0.00           H 
ATOM   1532  CA  VAL A 549      70.520  72.430  85.890  1.00  0.00           C 
ATOM   1533  HA  VAL A 549      70.190  71.680  86.590  1.00  0.00           H 
ATOM   1534  CB  VAL A 549      69.800  73.750  86.240  1.00  0.00           C 
ATOM   1535  HB  VAL A 549      68.710  73.530  86.310  1.00  0.00           H 
ATOM   1536  CG1 VAL A 549      70.200  74.220  87.650  1.00  0.00           C 
ATOM   1537 1HG1 VAL A 549      70.570  73.430  88.340  1.00  0.00           H 
ATOM   1538 2HG1 VAL A 549      71.100  74.880  87.690  1.00  0.00           H 
ATOM   1539 3HG1 VAL A 549      69.390  74.790  88.140  1.00  0.00           H 
ATOM   1540  CG2 VAL A 549      69.970  74.910  85.240  1.00  0.00           C 
ATOM   1541 1HG2 VAL A 549      69.820  74.730  84.150  1.00  0.00           H 
ATOM   1542 2HG2 VAL A 549      69.140  75.620  85.430  1.00  0.00           H 
ATOM   1543 3HG2 VAL A 549      70.960  75.410  85.220  1.00  0.00           H 
ATOM   1544  C   VAL A 549      69.970  72.030  84.550  1.00  0.00           C 
ATOM   1545  O   VAL A 549      70.560  72.140  83.480  1.00  0.00           O 
ATOM   1546  N   ASP A 550      68.840  71.340  84.700  1.00  0.00           N 
ATOM   1547  HN  ASP A 550      68.400  71.190  85.580  1.00  0.00           H 
ATOM   1548  CA  ASP A 550      68.080  70.850  83.560  1.00  0.00           C 
ATOM   1549  HA  ASP A 550      68.740  70.110  83.130  1.00  0.00           H 
ATOM   1550  CB  ASP A 550      66.830  70.040  84.130  1.00  0.00           C 
ATOM   1551  HB1 ASP A 550      67.230  69.300  84.850  1.00  0.00           H 
ATOM   1552  HB2 ASP A 550      66.150  70.750  84.650  1.00  0.00           H 
ATOM   1553  CG  ASP A 550      66.050  69.240  83.050  1.00  0.00           C 
ATOM   1554  OD1 ASP A 550      66.730  68.740  82.140  1.00  0.00           O 
ATOM   1555  OD2 ASP A 550      64.860  68.940  83.340  1.00  0.00           O 
ATOM   1556  C   ASP A 550      67.610  71.990  82.570  1.00  0.00           C 
ATOM   1557  O   ASP A 550      67.250  73.100  82.980  1.00  0.00           O 
ATOM   1558  N   LEU A 551      67.580  71.730  81.270  1.00  0.00           N 
ATOM   1559  HN  LEU A 551      67.970  70.880  80.930  1.00  0.00           H 
ATOM   1560  CA  LEU A 551      67.140  72.630  80.220  1.00  0.00           C 
ATOM   1561  HA  LEU A 551      67.130  73.650  80.570  1.00  0.00           H 
ATOM   1562  CB  LEU A 551      67.930  72.370  78.910  1.00  0.00           C 
ATOM   1563  HB1 LEU A 551      67.880  71.260  78.840  1.00  0.00           H 
ATOM   1564  HB2 LEU A 551      67.340  72.840  78.090  1.00  0.00           H 
ATOM   1565  CG  LEU A 551      69.390  72.860  78.880  1.00  0.00           C 
ATOM   1566  HG  LEU A 551      69.740  72.870  79.930  1.00  0.00           H 
ATOM   1567  CD1 LEU A 551      70.300  71.750  78.190  1.00  0.00           C 
ATOM   1568 1HD1 LEU A 551      71.340  72.120  78.260  1.00  0.00           H 
ATOM   1569 2HD1 LEU A 551      70.270  70.780  78.730  1.00  0.00           H 
ATOM   1570 3HD1 LEU A 551      69.820  71.610  77.200  1.00  0.00           H 
ATOM   1571  CD2 LEU A 551      69.470  74.330  78.290  1.00  0.00           C 
ATOM   1572 1HD2 LEU A 551      70.540  74.580  78.140  1.00  0.00           H 
ATOM   1573 2HD2 LEU A 551      68.960  74.230  77.310  1.00  0.00           H 
ATOM   1574 3HD2 LEU A 551      68.890  75.020  78.930  1.00  0.00           H 
ATOM   1575  C   LEU A 551      65.710  72.380  79.900  1.00  0.00           C 
ATOM   1576  O   LEU A 551      65.470  71.190  79.850  1.00  0.00           O 
ATOM   1577  N   PRO A 552      64.720  73.230  79.750  1.00  0.00           N 
ATOM   1578  CD  PRO A 552      64.770  74.680  80.170  1.00  0.00           C 
ATOM   1579  HD1 PRO A 552      65.380  75.280  79.470  1.00  0.00           H 
ATOM   1580  HD2 PRO A 552      65.190  74.850  81.180  1.00  0.00           H 
ATOM   1581  CA  PRO A 552      63.440  72.870  79.220  1.00  0.00           C 
ATOM   1582  HA  PRO A 552      62.980  72.330  80.040  1.00  0.00           H 
ATOM   1583  CB  PRO A 552      62.710  74.250  78.970  1.00  0.00           C 
ATOM   1584  HB1 PRO A 552      63.030  74.620  77.970  1.00  0.00           H 
ATOM   1585  HB2 PRO A 552      61.610  74.130  78.920  1.00  0.00           H 
ATOM   1586  CG  PRO A 552      63.290  75.160  80.120  1.00  0.00           C 
ATOM   1587  HG1 PRO A 552      63.200  76.240  79.860  1.00  0.00           H 
ATOM   1588  HG2 PRO A 552      62.690  74.870  81.010  1.00  0.00           H 
ATOM   1589  C   PRO A 552      63.470  71.980  77.910  1.00  0.00           C 
ATOM   1590  O   PRO A 552      64.340  72.280  77.070  1.00  0.00           O 
ATOM   1591  N   PHE A 553      62.630  70.910  77.830  1.00  0.00           N 
ATOM   1592  HN  PHE A 553      61.840  70.850  78.430  1.00  0.00           H 
ATOM   1593  CA  PHE A 553      62.720  69.940  76.730  1.00  0.00           C 
ATOM   1594  HA  PHE A 553      63.650  69.390  76.690  1.00  0.00           H 
ATOM   1595  CB  PHE A 553      61.650  68.890  77.030  1.00  0.00           C 
ATOM   1596  HB1 PHE A 553      61.880  68.390  77.990  1.00  0.00           H 
ATOM   1597  HB2 PHE A 553      60.640  69.350  77.100  1.00  0.00           H 
ATOM   1598  CG  PHE A 553      61.500  67.910  75.850  1.00  0.00           C 
ATOM   1599  CD1 PHE A 553      62.400  66.840  75.750  1.00  0.00           C 
ATOM   1600  HD1 PHE A 553      63.170  66.720  76.500  1.00  0.00           H 
ATOM   1601  CE1 PHE A 553      62.180  65.860  74.720  1.00  0.00           C 
ATOM   1602  HE1 PHE A 553      62.780  64.960  74.720  1.00  0.00           H 
ATOM   1603  CZ  PHE A 553      61.090  66.080  73.850  1.00  0.00           C 
ATOM   1604  HZ  PHE A 553      60.850  65.290  73.150  1.00  0.00           H 
ATOM   1605  CD2 PHE A 553      60.410  68.060  74.940  1.00  0.00           C 
ATOM   1606  HD2 PHE A 553      59.660  68.790  75.180  1.00  0.00           H 
ATOM   1607  CE2 PHE A 553      60.200  67.150  73.970  1.00  0.00           C 
ATOM   1608  HE2 PHE A 553      59.280  67.160  73.410  1.00  0.00           H 
ATOM   1609  C   PHE A 553      62.540  70.540  75.320  1.00  0.00           C 
ATOM   1610  O   PHE A 553      63.240  70.330  74.300  1.00  0.00           O 
ATOM   1611  N   MET A 554      61.520  71.360  75.160  1.00  0.00           N 
ATOM   1612  HN  MET A 554      60.820  71.480  75.860  1.00  0.00           H 
ATOM   1613  CA  MET A 554      61.120  71.990  73.910  1.00  0.00           C 
ATOM   1614  HA  MET A 554      61.040  71.200  73.180  1.00  0.00           H 
ATOM   1615  CB  MET A 554      59.710  72.670  74.000  1.00  0.00           C 
ATOM   1616  HB1 MET A 554      59.070  71.910  74.500  1.00  0.00           H 
ATOM   1617  HB2 MET A 554      59.680  73.590  74.620  1.00  0.00           H 
ATOM   1618  CG  MET A 554      59.110  73.210  72.690  1.00  0.00           C 
ATOM   1619  HG1 MET A 554      58.080  73.520  72.990  1.00  0.00           H 
ATOM   1620  HG2 MET A 554      59.710  74.090  72.360  1.00  0.00           H 
ATOM   1621  SD  MET A 554      59.140  72.090  71.330  1.00  0.00           S 
ATOM   1622  CE  MET A 554      58.220  73.150  70.140  1.00  0.00           C 
ATOM   1623  HE1 MET A 554      58.220  72.600  69.170  1.00  0.00           H 
ATOM   1624  HE2 MET A 554      57.200  73.190  70.590  1.00  0.00           H 
ATOM   1625  HE3 MET A 554      58.730  74.130  70.020  1.00  0.00           H 
ATOM   1626  C   MET A 554      62.170  73.040  73.470  1.00  0.00           C 
ATOM   1627  O   MET A 554      62.340  73.420  72.300  1.00  0.00           O 
ATOM   1628  N   TYR A 555      62.860  73.690  74.480  1.00  0.00           N 
ATOM   1629  HN  TYR A 555      62.860  73.440  75.450  1.00  0.00           H 
ATOM   1630  CA  TYR A 555      63.800  74.680  74.200  1.00  0.00           C 
ATOM   1631  HA  TYR A 555      63.340  75.520  73.700  1.00  0.00           H 
ATOM   1632  CB  TYR A 555      64.390  75.290  75.480  1.00  0.00           C 
ATOM   1633  HB1 TYR A 555      63.680  75.760  76.200  1.00  0.00           H 
ATOM   1634  HB2 TYR A 555      64.940  74.540  76.080  1.00  0.00           H 
ATOM   1635  CG  TYR A 555      65.370  76.360  75.060  1.00  0.00           C 
ATOM   1636  CD1 TYR A 555      64.900  77.690  74.880  1.00  0.00           C 
ATOM   1637  HD1 TYR A 555      63.900  78.020  75.130  1.00  0.00           H 
ATOM   1638  CE1 TYR A 555      65.760  78.700  74.400  1.00  0.00           C 
ATOM   1639  HE1 TYR A 555      65.420  79.700  74.180  1.00  0.00           H 
ATOM   1640  CZ  TYR A 555      67.170  78.400  74.250  1.00  0.00           C 
ATOM   1641  OH  TYR A 555      67.900  79.370  73.600  1.00  0.00           O 
ATOM   1642  HH  TYR A 555      67.260  79.750  73.000  1.00  0.00           H 
ATOM   1643  CD2 TYR A 555      66.730  76.120  74.790  1.00  0.00           C 
ATOM   1644  HD2 TYR A 555      67.100  75.110  74.840  1.00  0.00           H 
ATOM   1645  CE2 TYR A 555      67.660  77.120  74.410  1.00  0.00           C 
ATOM   1646  HE2 TYR A 555      68.660  76.820  74.140  1.00  0.00           H 
ATOM   1647  C   TYR A 555      64.870  74.230  73.270  1.00  0.00           C 
ATOM   1648  O   TYR A 555      65.190  74.990  72.300  1.00  0.00           O 
ATOM   1649  N   SER A 556      65.400  73.010  73.490  1.00  0.00           N 
ATOM   1650  HN  SER A 556      65.120  72.520  74.310  1.00  0.00           H 
ATOM   1651  CA  SER A 556      66.370  72.410  72.530  1.00  0.00           C 
ATOM   1652  HA  SER A 556      67.190  73.070  72.290  1.00  0.00           H 
ATOM   1653  CB  SER A 556      66.960  71.080  72.880  1.00  0.00           C 
ATOM   1654  HB1 SER A 556      66.200  70.290  72.730  1.00  0.00           H 
ATOM   1655  HB2 SER A 556      67.870  70.880  72.270  1.00  0.00           H 
ATOM   1656  OG  SER A 556      67.370  71.010  74.310  1.00  0.00           O 
ATOM   1657  HG1 SER A 556      68.260  71.380  74.340  1.00  0.00           H 
ATOM   1658  C   SER A 556      65.770  72.230  71.080  1.00  0.00           C 
ATOM   1659  O   SER A 556      66.510  72.490  70.110  1.00  0.00           O 
ATOM   1660  N   ILE A 557      64.540  71.690  70.970  1.00  0.00           N 
ATOM   1661  HN  ILE A 557      64.110  71.270  71.770  1.00  0.00           H 
ATOM   1662  CA  ILE A 557      63.830  71.400  69.740  1.00  0.00           C 
ATOM   1663  HA  ILE A 557      64.450  70.810  69.080  1.00  0.00           H 
ATOM   1664  CB  ILE A 557      62.540  70.710  70.010  1.00  0.00           C 
ATOM   1665  HB  ILE A 557      61.980  71.200  70.830  1.00  0.00           H 
ATOM   1666  CG2 ILE A 557      61.680  70.790  68.760  1.00  0.00           C 
ATOM   1667 1HG2 ILE A 557      62.330  70.430  67.930  1.00  0.00           H 
ATOM   1668 2HG2 ILE A 557      60.870  70.030  68.790  1.00  0.00           H 
ATOM   1669 3HG2 ILE A 557      61.250  71.790  68.540  1.00  0.00           H 
ATOM   1670  CG1 ILE A 557      62.820  69.250  70.520  1.00  0.00           C 
ATOM   1671 1HG1 ILE A 557      63.000  68.640  69.610  1.00  0.00           H 
ATOM   1672 2HG1 ILE A 557      63.720  69.080  71.140  1.00  0.00           H 
ATOM   1673  CD  ILE A 557      61.600  68.640  71.260  1.00  0.00           C 
ATOM   1674  HD1 ILE A 557      60.640  68.630  70.700  1.00  0.00           H 
ATOM   1675  HD2 ILE A 557      61.820  67.580  71.500  1.00  0.00           H 
ATOM   1676  HD3 ILE A 557      61.540  69.110  72.260  1.00  0.00           H 
ATOM   1677  C   ILE A 557      63.700  72.720  68.980  1.00  0.00           C 
ATOM   1678  O   ILE A 557      64.150  72.800  67.890  1.00  0.00           O 
ATOM   1679  N   THR A 558      63.290  73.830  69.690  1.00  0.00           N 
ATOM   1680  HN  THR A 558      62.980  73.800  70.640  1.00  0.00           H 
ATOM   1681  CA  THR A 558      63.120  75.130  69.070  1.00  0.00           C 
ATOM   1682  HA  THR A 558      62.600  75.110  68.120  1.00  0.00           H 
ATOM   1683  CB  THR A 558      62.220  76.050  69.890  1.00  0.00           C 
ATOM   1684  HB  THR A 558      62.760  76.240  70.840  1.00  0.00           H 
ATOM   1685  OG1 THR A 558      61.000  75.370  70.150  1.00  0.00           O 
ATOM   1686  HG1 THR A 558      61.240  74.490  70.450  1.00  0.00           H 
ATOM   1687  CG2 THR A 558      61.970  77.460  69.240  1.00  0.00           C 
ATOM   1688 1HG2 THR A 558      62.990  77.770  68.920  1.00  0.00           H 
ATOM   1689 2HG2 THR A 558      61.190  77.430  68.450  1.00  0.00           H 
ATOM   1690 3HG2 THR A 558      61.520  78.250  69.880  1.00  0.00           H 
ATOM   1691  C   THR A 558      64.460  75.790  68.730  1.00  0.00           C 
ATOM   1692  O   THR A 558      64.580  76.220  67.600  1.00  0.00           O 
ATOM   1693  N   TYR A 559      65.470  75.840  69.590  1.00  0.00           N 
ATOM   1694  HN  TYR A 559      65.510  75.340  70.450  1.00  0.00           H 
ATOM   1695  CA  TYR A 559      66.850  76.270  69.240  1.00  0.00           C 
ATOM   1696  HA  TYR A 559      66.730  77.240  68.780  1.00  0.00           H 
ATOM   1697  CB  TYR A 559      67.760  76.480  70.530  1.00  0.00           C 
ATOM   1698  HB1 TYR A 559      67.350  77.320  71.140  1.00  0.00           H 
ATOM   1699  HB2 TYR A 559      67.580  75.650  71.240  1.00  0.00           H 
ATOM   1700  CG  TYR A 559      69.190  76.690  70.430  1.00  0.00           C 
ATOM   1701  CD1 TYR A 559      69.770  77.330  69.310  1.00  0.00           C 
ATOM   1702  HD1 TYR A 559      69.360  77.740  68.400  1.00  0.00           H 
ATOM   1703  CE1 TYR A 559      71.180  77.230  69.090  1.00  0.00           C 
ATOM   1704  HE1 TYR A 559      71.680  77.800  68.320  1.00  0.00           H 
ATOM   1705  CZ  TYR A 559      71.990  76.630  70.060  1.00  0.00           C 
ATOM   1706  OH  TYR A 559      73.390  76.480  69.890  1.00  0.00           O 
ATOM   1707  HH  TYR A 559      73.660  75.980  70.670  1.00  0.00           H 
ATOM   1708  CD2 TYR A 559      70.010  76.050  71.370  1.00  0.00           C 
ATOM   1709  HD2 TYR A 559      69.530  75.510  72.170  1.00  0.00           H 
ATOM   1710  CE2 TYR A 559      71.410  76.190  71.260  1.00  0.00           C 
ATOM   1711  HE2 TYR A 559      72.100  75.870  72.030  1.00  0.00           H 
ATOM   1712  C   TYR A 559      67.460  75.490  68.060  1.00  0.00           C 
ATOM   1713  O   TYR A 559      68.120  76.070  67.230  1.00  0.00           O 
ATOM   1714  N   ALA A 560      67.270  74.180  68.020  1.00  0.00           N 
ATOM   1715  HN  ALA A 560      66.910  73.760  68.850  1.00  0.00           H 
ATOM   1716  CA  ALA A 560      67.680  73.290  67.040  1.00  0.00           C 
ATOM   1717  HA  ALA A 560      68.730  73.410  66.800  1.00  0.00           H 
ATOM   1718  CB  ALA A 560      67.370  71.750  67.150  1.00  0.00           C 
ATOM   1719  HB1 ALA A 560      66.300  71.530  66.980  1.00  0.00           H 
ATOM   1720  HB2 ALA A 560      67.900  71.280  66.300  1.00  0.00           H 
ATOM   1721  HB3 ALA A 560      67.810  71.330  68.080  1.00  0.00           H 
ATOM   1722  C   ALA A 560      67.120  73.700  65.690  1.00  0.00           C 
ATOM   1723  O   ALA A 560      67.890  73.660  64.680  1.00  0.00           O 
ATOM   1724  N   ALA A 561      65.800  74.060  65.610  1.00  0.00           N 
ATOM   1725  HN  ALA A 561      65.170  73.910  66.370  1.00  0.00           H 
ATOM   1726  CA  ALA A 561      65.210  74.590  64.420  1.00  0.00           C 
ATOM   1727  HA  ALA A 561      65.430  73.840  63.670  1.00  0.00           H 
ATOM   1728  CB  ALA A 561      63.600  74.660  64.620  1.00  0.00           C 
ATOM   1729  HB1 ALA A 561      63.000  74.800  63.700  1.00  0.00           H 
ATOM   1730  HB2 ALA A 561      63.190  73.740  65.090  1.00  0.00           H 
ATOM   1731  HB3 ALA A 561      63.360  75.560  65.220  1.00  0.00           H 
ATOM   1732  C   ALA A 561      65.780  75.850  63.920  1.00  0.00           C 
ATOM   1733  O   ALA A 561      66.050  76.110  62.780  1.00  0.00           O 
ATOM   1734  N   PHE A 562      66.030  76.720  64.910  1.00  0.00           N 
ATOM   1735  HN  PHE A 562      65.910  76.370  65.840  1.00  0.00           H 
ATOM   1736  CA  PHE A 562      66.630  78.040  64.700  1.00  0.00           C 
ATOM   1737  HA  PHE A 562      66.050  78.590  63.970  1.00  0.00           H 
ATOM   1738  CB  PHE A 562      66.550  78.770  66.110  1.00  0.00           C 
ATOM   1739  HB1 PHE A 562      65.540  78.680  66.560  1.00  0.00           H 
ATOM   1740  HB2 PHE A 562      67.320  78.370  66.800  1.00  0.00           H 
ATOM   1741  CG  PHE A 562      66.820  80.260  65.910  1.00  0.00           C 
ATOM   1742  CD1 PHE A 562      66.070  80.960  64.980  1.00  0.00           C 
ATOM   1743  HD1 PHE A 562      65.280  80.550  64.370  1.00  0.00           H 
ATOM   1744  CE1 PHE A 562      66.330  82.340  64.700  1.00  0.00           C 
ATOM   1745  HE1 PHE A 562      65.790  82.880  63.940  1.00  0.00           H 
ATOM   1746  CZ  PHE A 562      67.280  83.030  65.460  1.00  0.00           C 
ATOM   1747  HZ  PHE A 562      67.390  84.100  65.330  1.00  0.00           H 
ATOM   1748  CD2 PHE A 562      67.920  80.920  66.500  1.00  0.00           C 
ATOM   1749  HD2 PHE A 562      68.510  80.420  67.250  1.00  0.00           H 
ATOM   1750  CE2 PHE A 562      68.060  82.320  66.400  1.00  0.00           C 
ATOM   1751  HE2 PHE A 562      68.800  82.850  66.990  1.00  0.00           H 
ATOM   1752  C   PHE A 562      68.090  78.010  64.260  1.00  0.00           C 
ATOM   1753  O   PHE A 562      68.470  78.740  63.320  1.00  0.00           O 
ATOM   1754  N   ALA A 563      68.940  77.150  64.930  1.00  0.00           N 
ATOM   1755  HN  ALA A 563      68.550  76.610  65.670  1.00  0.00           H 
ATOM   1756  CA  ALA A 563      70.300  76.960  64.580  1.00  0.00           C 
ATOM   1757  HA  ALA A 563      70.830  77.880  64.760  1.00  0.00           H 
ATOM   1758  CB  ALA A 563      70.870  75.760  65.410  1.00  0.00           C 
ATOM   1759  HB1 ALA A 563      71.950  75.630  65.170  1.00  0.00           H 
ATOM   1760  HB2 ALA A 563      70.820  75.970  66.500  1.00  0.00           H 
ATOM   1761  HB3 ALA A 563      70.280  74.820  65.340  1.00  0.00           H 
ATOM   1762  C   ALA A 563      70.520  76.590  63.170  1.00  0.00           C 
ATOM   1763  O   ALA A 563      71.290  77.210  62.440  1.00  0.00           O 
ATOM   1764  N   ILE A 564      69.720  75.610  62.620  1.00  0.00           N 
ATOM   1765  HN  ILE A 564      69.110  75.180  63.280  1.00  0.00           H 
ATOM   1766  CA  ILE A 564      69.540  75.260  61.270  1.00  0.00           C 
ATOM   1767  HA  ILE A 564      70.540  75.100  60.880  1.00  0.00           H 
ATOM   1768  CB  ILE A 564      68.680  73.980  61.240  1.00  0.00           C 
ATOM   1769  HB  ILE A 564      67.790  74.150  61.880  1.00  0.00           H 
ATOM   1770  CG2 ILE A 564      68.180  73.640  59.750  1.00  0.00           C 
ATOM   1771 1HG2 ILE A 564      67.350  74.220  59.300  1.00  0.00           H 
ATOM   1772 2HG2 ILE A 564      69.040  73.660  59.040  1.00  0.00           H 
ATOM   1773 3HG2 ILE A 564      67.820  72.590  59.810  1.00  0.00           H 
ATOM   1774  CG1 ILE A 564      69.540  72.770  61.780  1.00  0.00           C 
ATOM   1775 1HG1 ILE A 564      70.230  72.530  60.940  1.00  0.00           H 
ATOM   1776 2HG1 ILE A 564      70.120  73.090  62.670  1.00  0.00           H 
ATOM   1777  CD  ILE A 564      68.730  71.560  62.140  1.00  0.00           C 
ATOM   1778  HD1 ILE A 564      67.990  71.810  62.930  1.00  0.00           H 
ATOM   1779  HD2 ILE A 564      68.360  71.090  61.200  1.00  0.00           H 
ATOM   1780  HD3 ILE A 564      69.370  70.870  62.730  1.00  0.00           H 
ATOM   1781  C   ILE A 564      69.040  76.390  60.440  1.00  0.00           C 
ATOM   1782  O   ILE A 564      69.640  76.640  59.410  1.00  0.00           O 
ATOM   1783  N   ILE A 565      67.960  77.100  60.760  1.00  0.00           N 
ATOM   1784  HN  ILE A 565      67.350  76.840  61.510  1.00  0.00           H 
ATOM   1785  CA  ILE A 565      67.410  78.180  59.970  1.00  0.00           C 
ATOM   1786  HA  ILE A 565      67.260  77.790  58.980  1.00  0.00           H 
ATOM   1787  CB  ILE A 565      65.990  78.600  60.490  1.00  0.00           C 
ATOM   1788  HB  ILE A 565      66.140  78.770  61.580  1.00  0.00           H 
ATOM   1789  CG2 ILE A 565      65.470  79.880  59.840  1.00  0.00           C 
ATOM   1790 1HG2 ILE A 565      65.560  79.800  58.740  1.00  0.00           H 
ATOM   1791 2HG2 ILE A 565      64.390  80.080  59.990  1.00  0.00           H 
ATOM   1792 3HG2 ILE A 565      66.090  80.710  60.240  1.00  0.00           H 
ATOM   1793  CG1 ILE A 565      65.140  77.380  60.210  1.00  0.00           C 
ATOM   1794 1HG1 ILE A 565      64.900  77.310  59.130  1.00  0.00           H 
ATOM   1795 2HG1 ILE A 565      65.690  76.450  60.450  1.00  0.00           H 
ATOM   1796  CD  ILE A 565      63.890  77.380  61.120  1.00  0.00           C 
ATOM   1797  HD1 ILE A 565      63.440  76.370  61.070  1.00  0.00           H 
ATOM   1798  HD2 ILE A 565      64.240  77.640  62.140  1.00  0.00           H 
ATOM   1799  HD3 ILE A 565      63.210  78.160  60.710  1.00  0.00           H 
ATOM   1800  C   ILE A 565      68.320  79.310  59.740  1.00  0.00           C 
ATOM   1801  O   ILE A 565      68.460  79.850  58.660  1.00  0.00           O 
ATOM   1802  N   ALA A 566      69.060  79.610  60.900  1.00  0.00           N 
ATOM   1803  HN  ALA A 566      68.880  79.090  61.730  1.00  0.00           H 
ATOM   1804  CA  ALA A 566      70.080  80.680  60.880  1.00  0.00           C 
ATOM   1805  HA  ALA A 566      69.530  81.450  60.350  1.00  0.00           H 
ATOM   1806  CB  ALA A 566      70.560  81.130  62.290  1.00  0.00           C 
ATOM   1807  HB1 ALA A 566      71.360  81.900  62.220  1.00  0.00           H 
ATOM   1808  HB2 ALA A 566      69.670  81.560  62.810  1.00  0.00           H 
ATOM   1809  HB3 ALA A 566      70.950  80.270  62.870  1.00  0.00           H 
ATOM   1810  C   ALA A 566      71.360  80.420  60.020  1.00  0.00           C 
ATOM   1811  O   ALA A 566      71.720  81.340  59.270  1.00  0.00           O 
ATOM   1812  N   THR A 567      71.970  79.260  60.040  1.00  0.00           N 
ATOM   1813  HN  THR A 567      71.800  78.580  60.740  1.00  0.00           H 
ATOM   1814  CA  THR A 567      73.080  78.960  59.160  1.00  0.00           C 
ATOM   1815  HA  THR A 567      73.800  79.760  59.190  1.00  0.00           H 
ATOM   1816  CB  THR A 567      73.940  77.770  59.650  1.00  0.00           C 
ATOM   1817  HB  THR A 567      74.500  77.190  58.890  1.00  0.00           H 
ATOM   1818  OG1 THR A 567      73.100  76.750  60.330  1.00  0.00           O 
ATOM   1819  HG1 THR A 567      72.710  77.090  61.140  1.00  0.00           H 
ATOM   1820  CG2 THR A 567      75.090  78.250  60.630  1.00  0.00           C 
ATOM   1821 1HG2 THR A 567      74.740  78.810  61.530  1.00  0.00           H 
ATOM   1822 2HG2 THR A 567      75.770  77.450  60.990  1.00  0.00           H 
ATOM   1823 3HG2 THR A 567      75.680  78.930  59.980  1.00  0.00           H 
ATOM   1824  C   THR A 567      72.670  78.780  57.700  1.00  0.00           C 
ATOM   1825  O   THR A 567      73.460  79.150  56.820  1.00  0.00           O 
ATOM   1826  N   LEU A 568      71.390  78.300  57.400  1.00  0.00           N 
ATOM   1827  HN  LEU A 568      70.840  78.000  58.170  1.00  0.00           H 
ATOM   1828  CA  LEU A 568      70.790  78.160  56.080  1.00  0.00           C 
ATOM   1829  HA  LEU A 568      71.510  77.790  55.370  1.00  0.00           H 
ATOM   1830  CB  LEU A 568      69.590  77.340  56.200  1.00  0.00           C 
ATOM   1831  HB1 LEU A 568      69.910  76.420  56.740  1.00  0.00           H 
ATOM   1832  HB2 LEU A 568      68.810  77.760  56.870  1.00  0.00           H 
ATOM   1833  CG  LEU A 568      68.690  77.010  54.910  1.00  0.00           C 
ATOM   1834  HG  LEU A 568      68.260  77.990  54.620  1.00  0.00           H 
ATOM   1835  CD1 LEU A 568      67.400  76.130  55.020  1.00  0.00           C 
ATOM   1836 1HD1 LEU A 568      67.600  75.180  55.550  1.00  0.00           H 
ATOM   1837 2HD1 LEU A 568      66.750  76.790  55.640  1.00  0.00           H 
ATOM   1838 3HD1 LEU A 568      67.000  76.030  53.990  1.00  0.00           H 
ATOM   1839  CD2 LEU A 568      69.500  76.380  53.780  1.00  0.00           C 
ATOM   1840 1HD2 LEU A 568      70.100  75.510  54.120  1.00  0.00           H 
ATOM   1841 2HD2 LEU A 568      68.760  76.160  52.980  1.00  0.00           H 
ATOM   1842 3HD2 LEU A 568      70.210  77.110  53.340  1.00  0.00           H 
ATOM   1843  C   LEU A 568      70.400  79.450  55.480  1.00  0.00           C 
ATOM   1844  O   LEU A 568      70.590  79.740  54.280  1.00  0.00           O 
ATOM   1845  N   LEU A 569      69.850  80.430  56.290  1.00  0.00           N 
ATOM   1846  HN  LEU A 569      69.650  80.320  57.260  1.00  0.00           H 
ATOM   1847  CA  LEU A 569      69.590  81.810  55.770  1.00  0.00           C 
ATOM   1848  HA  LEU A 569      68.930  81.760  54.920  1.00  0.00           H 
ATOM   1849  CB  LEU A 569      68.650  82.710  56.600  1.00  0.00           C 
ATOM   1850  HB1 LEU A 569      69.000  83.040  57.600  1.00  0.00           H 
ATOM   1851  HB2 LEU A 569      68.540  83.640  56.000  1.00  0.00           H 
ATOM   1852  CG  LEU A 569      67.170  82.220  56.750  1.00  0.00           C 
ATOM   1853  HG  LEU A 569      67.240  81.190  57.150  1.00  0.00           H 
ATOM   1854  CD1 LEU A 569      66.270  83.060  57.650  1.00  0.00           C 
ATOM   1855 1HD1 LEU A 569      65.200  82.760  57.610  1.00  0.00           H 
ATOM   1856 2HD1 LEU A 569      66.670  83.110  58.690  1.00  0.00           H 
ATOM   1857 3HD1 LEU A 569      66.300  84.120  57.320  1.00  0.00           H 
ATOM   1858  CD2 LEU A 569      66.360  82.050  55.410  1.00  0.00           C 
ATOM   1859 1HD2 LEU A 569      66.750  81.130  54.930  1.00  0.00           H 
ATOM   1860 2HD2 LEU A 569      65.320  81.780  55.700  1.00  0.00           H 
ATOM   1861 3HD2 LEU A 569      66.310  83.000  54.840  1.00  0.00           H 
ATOM   1862  C   LEU A 569      70.800  82.660  55.390  1.00  0.00           C 
ATOM   1863  O   LEU A 569      70.950  83.420  54.400  1.00  0.00           O 
ATOM   1864  N   MET A 570      71.850  82.590  56.240  1.00  0.00           N 
ATOM   1865  HN  MET A 570      71.760  82.050  57.070  1.00  0.00           H 
ATOM   1866  CA  MET A 570      73.150  83.230  56.060  1.00  0.00           C 
ATOM   1867  HA  MET A 570      72.950  84.250  55.780  1.00  0.00           H 
ATOM   1868  CB  MET A 570      74.060  83.280  57.300  1.00  0.00           C 
ATOM   1869  HB1 MET A 570      74.030  82.330  57.880  1.00  0.00           H 
ATOM   1870  HB2 MET A 570      75.070  83.700  57.120  1.00  0.00           H 
ATOM   1871  CG  MET A 570      73.370  84.180  58.460  1.00  0.00           C 
ATOM   1872  HG1 MET A 570      72.290  83.920  58.540  1.00  0.00           H 
ATOM   1873  HG2 MET A 570      73.810  83.820  59.420  1.00  0.00           H 
ATOM   1874  SD  MET A 570      73.650  85.950  58.450  1.00  0.00           S 
ATOM   1875  CE  MET A 570      75.400  85.880  58.650  1.00  0.00           C 
ATOM   1876  HE1 MET A 570      75.980  85.240  57.950  1.00  0.00           H 
ATOM   1877  HE2 MET A 570      75.830  86.900  58.680  1.00  0.00           H 
ATOM   1878  HE3 MET A 570      75.760  85.480  59.620  1.00  0.00           H 
ATOM   1879  C   MET A 570      73.920  82.700  54.870  1.00  0.00           C 
ATOM   1880  O   MET A 570      74.410  83.510  54.050  1.00  0.00           O 
ATOM   1881  N   LEU A 571      73.950  81.390  54.660  1.00  0.00           N 
ATOM   1882  HN  LEU A 571      73.540  80.740  55.290  1.00  0.00           H 
ATOM   1883  CA  LEU A 571      74.440  80.810  53.490  1.00  0.00           C 
ATOM   1884  HA  LEU A 571      75.500  80.980  53.400  1.00  0.00           H 
ATOM   1885  CB  LEU A 571      74.400  79.210  53.560  1.00  0.00           C 
ATOM   1886  HB1 LEU A 571      75.010  78.890  54.430  1.00  0.00           H 
ATOM   1887  HB2 LEU A 571      73.350  78.910  53.790  1.00  0.00           H 
ATOM   1888  CG  LEU A 571      74.970  78.490  52.310  1.00  0.00           C 
ATOM   1889  HG  LEU A 571      75.490  79.280  51.730  1.00  0.00           H 
ATOM   1890  CD1 LEU A 571      75.910  77.360  52.640  1.00  0.00           C 
ATOM   1891 1HD1 LEU A 571      75.370  76.560  53.190  1.00  0.00           H 
ATOM   1892 2HD1 LEU A 571      76.380  76.830  51.780  1.00  0.00           H 
ATOM   1893 3HD1 LEU A 571      76.690  77.770  53.310  1.00  0.00           H 
ATOM   1894  CD2 LEU A 571      73.810  77.910  51.540  1.00  0.00           C 
ATOM   1895 1HD2 LEU A 571      73.170  77.380  52.280  1.00  0.00           H 
ATOM   1896 2HD2 LEU A 571      73.100  78.620  51.070  1.00  0.00           H 
ATOM   1897 3HD2 LEU A 571      74.060  77.220  50.710  1.00  0.00           H 
ATOM   1898  C   LEU A 571      73.740  81.240  52.230  1.00  0.00           C 
ATOM   1899  O   LEU A 571      74.360  81.690  51.270  1.00  0.00           O 
ATOM   1900  N   ASN A 572      72.360  81.200  52.210  1.00  0.00           N 
ATOM   1901  HN  ASN A 572      71.860  80.740  52.930  1.00  0.00           H 
ATOM   1902  CA  ASN A 572      71.550  81.600  51.050  1.00  0.00           C 
ATOM   1903  HA  ASN A 572      71.920  81.010  50.230  1.00  0.00           H 
ATOM   1904  CB  ASN A 572      70.050  81.160  51.200  1.00  0.00           C 
ATOM   1905  HB1 ASN A 572      70.040  80.070  51.410  1.00  0.00           H 
ATOM   1906  HB2 ASN A 572      69.450  81.640  52.000  1.00  0.00           H 
ATOM   1907  CG  ASN A 572      69.180  81.240  49.850  1.00  0.00           C 
ATOM   1908  OD1 ASN A 572      69.720  81.200  48.760  1.00  0.00           O 
ATOM   1909  ND2 ASN A 572      67.880  81.310  50.020  1.00  0.00           N 
ATOM   1910 1HD2 ASN A 572      67.580  81.620  50.920  1.00  0.00           H 
ATOM   1911 2HD2 ASN A 572      67.370  81.510  49.180  1.00  0.00           H 
ATOM   1912  C   ASN A 572      71.690  83.070  50.700  1.00  0.00           C 
ATOM   1913  O   ASN A 572      71.640  83.390  49.510  1.00  0.00           O 
ATOM   1914  N   LEU A 573      71.880  83.960  51.680  1.00  0.00           N 
ATOM   1915  HN  LEU A 573      71.810  83.730  52.650  1.00  0.00           H 
ATOM   1916  CA  LEU A 573      72.280  85.360  51.410  1.00  0.00           C 
ATOM   1917  HA  LEU A 573      71.530  85.720  50.710  1.00  0.00           H 
ATOM   1918  CB  LEU A 573      72.330  86.230  52.670  1.00  0.00           C 
ATOM   1919  HB1 LEU A 573      71.380  85.870  53.130  1.00  0.00           H 
ATOM   1920  HB2 LEU A 573      73.220  85.960  53.280  1.00  0.00           H 
ATOM   1921  CG  LEU A 573      72.330  87.770  52.580  1.00  0.00           C 
ATOM   1922  HG  LEU A 573      73.400  88.070  52.600  1.00  0.00           H 
ATOM   1923  CD1 LEU A 573      71.540  88.320  51.370  1.00  0.00           C 
ATOM   1924 1HD1 LEU A 573      71.150  89.340  51.600  1.00  0.00           H 
ATOM   1925 2HD1 LEU A 573      72.160  88.330  50.450  1.00  0.00           H 
ATOM   1926 3HD1 LEU A 573      70.710  87.600  51.170  1.00  0.00           H 
ATOM   1927  CD2 LEU A 573      71.640  88.310  53.880  1.00  0.00           C 
ATOM   1928 1HD2 LEU A 573      70.610  87.910  53.970  1.00  0.00           H 
ATOM   1929 2HD2 LEU A 573      72.190  88.020  54.800  1.00  0.00           H 
ATOM   1930 3HD2 LEU A 573      71.650  89.420  53.820  1.00  0.00           H 
ATOM   1931  C   LEU A 573      73.620  85.640  50.690  1.00  0.00           C 
ATOM   1932  O   LEU A 573      73.670  86.380  49.720  1.00  0.00           O 
ATOM   1933  N   LEU A 574      74.710  84.920  51.290  1.00  0.00           N 
ATOM   1934  HN  LEU A 574      74.560  84.200  51.970  1.00  0.00           H 
ATOM   1935  CA  LEU A 574      76.010  84.980  50.730  1.00  0.00           C 
ATOM   1936  HA  LEU A 574      76.220  86.040  50.800  1.00  0.00           H 
ATOM   1937  CB  LEU A 574      77.010  84.180  51.500  1.00  0.00           C 
ATOM   1938  HB1 LEU A 574      77.150  84.670  52.490  1.00  0.00           H 
ATOM   1939  HB2 LEU A 574      76.550  83.170  51.580  1.00  0.00           H 
ATOM   1940  CG  LEU A 574      78.460  84.130  51.080  1.00  0.00           C 
ATOM   1941  HG  LEU A 574      78.510  83.810  50.020  1.00  0.00           H 
ATOM   1942  CD1 LEU A 574      79.170  83.160  51.970  1.00  0.00           C 
ATOM   1943 1HD1 LEU A 574      78.610  82.220  51.770  1.00  0.00           H 
ATOM   1944 2HD1 LEU A 574      80.240  83.060  51.670  1.00  0.00           H 
ATOM   1945 3HD1 LEU A 574      79.040  83.400  53.050  1.00  0.00           H 
ATOM   1946  CD2 LEU A 574      79.100  85.470  51.350  1.00  0.00           C 
ATOM   1947 1HD2 LEU A 574      79.180  85.600  52.450  1.00  0.00           H 
ATOM   1948 2HD2 LEU A 574      80.120  85.650  50.960  1.00  0.00           H 
ATOM   1949 3HD2 LEU A 574      78.460  86.300  50.980  1.00  0.00           H 
ATOM   1950  C   LEU A 574      76.090  84.550  49.300  1.00  0.00           C 
ATOM   1951  O   LEU A 574      76.670  85.210  48.470  1.00  0.00           O 
ATOM   1952  N   ILE A 575      75.410  83.390  48.930  1.00  0.00           N 
ATOM   1953  HN  ILE A 575      74.980  82.890  49.670  1.00  0.00           H 
ATOM   1954  CA  ILE A 575      75.220  82.950  47.550  1.00  0.00           C 
ATOM   1955  HA  ILE A 575      76.200  82.900  47.090  1.00  0.00           H 
ATOM   1956  CB  ILE A 575      74.630  81.530  47.360  1.00  0.00           C 
ATOM   1957  HB  ILE A 575      73.630  81.530  47.840  1.00  0.00           H 
ATOM   1958  CG2 ILE A 575      74.510  81.130  45.840  1.00  0.00           C 
ATOM   1959 1HG2 ILE A 575      73.690  81.670  45.310  1.00  0.00           H 
ATOM   1960 2HG2 ILE A 575      75.480  81.340  45.330  1.00  0.00           H 
ATOM   1961 3HG2 ILE A 575      74.380  80.030  45.790  1.00  0.00           H 
ATOM   1962  CG1 ILE A 575      75.450  80.440  48.080  1.00  0.00           C 
ATOM   1963 1HG1 ILE A 575      76.320  80.220  47.430  1.00  0.00           H 
ATOM   1964 2HG1 ILE A 575      75.910  80.770  49.030  1.00  0.00           H 
ATOM   1965  CD  ILE A 575      74.680  79.140  48.230  1.00  0.00           C 
ATOM   1966  HD1 ILE A 575      74.620  78.610  47.260  1.00  0.00           H 
ATOM   1967  HD2 ILE A 575      75.170  78.580  49.050  1.00  0.00           H 
ATOM   1968  HD3 ILE A 575      73.680  79.430  48.630  1.00  0.00           H 
ATOM   1969  C   ILE A 575      74.420  83.930  46.710  1.00  0.00           C 
ATOM   1970  O   ILE A 575      74.900  84.180  45.590  1.00  0.00           O 
ATOM   1971  N   ALA A 576      73.200  84.430  47.130  1.00  0.00           N 
ATOM   1972  HN  ALA A 576      72.860  84.180  48.030  1.00  0.00           H 
ATOM   1973  CA  ALA A 576      72.440  85.300  46.270  1.00  0.00           C 
ATOM   1974  HA  ALA A 576      72.270  84.930  45.270  1.00  0.00           H 
ATOM   1975  CB  ALA A 576      71.230  85.860  47.080  1.00  0.00           C 
ATOM   1976  HB1 ALA A 576      70.850  86.830  46.690  1.00  0.00           H 
ATOM   1977  HB2 ALA A 576      70.490  85.040  46.930  1.00  0.00           H 
ATOM   1978  HB3 ALA A 576      71.450  86.050  48.150  1.00  0.00           H 
ATOM   1979  C   ALA A 576      73.260  86.530  45.950  1.00  0.00           C 
ATOM   1980  O   ALA A 576      73.320  86.970  44.810  1.00  0.00           O 
ATOM   1981  N   MET A 577      73.990  87.180  46.900  1.00  0.00           N 
ATOM   1982  HN  MET A 577      73.810  86.930  47.850  1.00  0.00           H 
ATOM   1983  CA  MET A 577      74.910  88.310  46.710  1.00  0.00           C 
ATOM   1984  HA  MET A 577      74.230  88.980  46.190  1.00  0.00           H 
ATOM   1985  CB  MET A 577      75.390  89.010  47.930  1.00  0.00           C 
ATOM   1986  HB1 MET A 577      75.810  88.200  48.570  1.00  0.00           H 
ATOM   1987  HB2 MET A 577      76.210  89.710  47.640  1.00  0.00           H 
ATOM   1988  CG  MET A 577      74.210  89.860  48.710  1.00  0.00           C 
ATOM   1989  HG1 MET A 577      73.430  89.060  48.750  1.00  0.00           H 
ATOM   1990  HG2 MET A 577      74.470  90.170  49.740  1.00  0.00           H 
ATOM   1991  SD  MET A 577      73.610  91.350  47.730  1.00  0.00           S 
ATOM   1992  CE  MET A 577      72.230  91.650  48.840  1.00  0.00           C 
ATOM   1993  HE1 MET A 577      71.780  92.630  48.570  1.00  0.00           H 
ATOM   1994  HE2 MET A 577      71.460  90.880  48.640  1.00  0.00           H 
ATOM   1995  HE3 MET A 577      72.510  91.580  49.910  1.00  0.00           H 
ATOM   1996  C   MET A 577      76.100  88.110  45.790  1.00  0.00           C 
ATOM   1997  O   MET A 577      76.480  88.940  44.890  1.00  0.00           O 
ATOM   1998  N   MET A 578      76.770  86.940  45.930  1.00  0.00           N 
ATOM   1999  HN  MET A 578      76.610  86.260  46.640  1.00  0.00           H 
ATOM   2000  CA  MET A 578      77.790  86.430  45.070  1.00  0.00           C 
ATOM   2001  HA  MET A 578      78.670  87.040  44.970  1.00  0.00           H 
ATOM   2002  CB  MET A 578      78.520  85.190  45.640  1.00  0.00           C 
ATOM   2003  HB1 MET A 578      79.090  85.420  46.570  1.00  0.00           H 
ATOM   2004  HB2 MET A 578      77.690  84.510  45.920  1.00  0.00           H 
ATOM   2005  CG  MET A 578      79.500  84.490  44.600  1.00  0.00           C 
ATOM   2006  HG1 MET A 578      79.750  83.460  44.940  1.00  0.00           H 
ATOM   2007  HG2 MET A 578      78.840  84.160  43.770  1.00  0.00           H 
ATOM   2008  SD  MET A 578      80.950  85.440  43.920  1.00  0.00           S 
ATOM   2009  CE  MET A 578      81.370  84.110  42.700  1.00  0.00           C 
ATOM   2010  HE1 MET A 578      80.460  83.880  42.100  1.00  0.00           H 
ATOM   2011  HE2 MET A 578      82.180  84.390  41.990  1.00  0.00           H 
ATOM   2012  HE3 MET A 578      81.690  83.180  43.220  1.00  0.00           H 
ATOM   2013  C   MET A 578      77.230  86.230  43.660  1.00  0.00           C 
ATOM   2014  O   MET A 578      77.860  86.530  42.660  1.00  0.00           O 
ATOM   2015  N   GLY A 579      75.920  85.780  43.610  1.00  0.00           N 
ATOM   2016  HN  GLY A 579      75.630  85.390  44.480  1.00  0.00           H 
ATOM   2017  CA  GLY A 579      75.060  85.640  42.460  1.00  0.00           C 
ATOM   2018  HA1 GLY A 579      75.440  84.820  41.870  1.00  0.00           H 
ATOM   2019  HA2 GLY A 579      74.060  85.440  42.820  1.00  0.00           H 
ATOM   2020  C   GLY A 579      74.970  86.850  41.580  1.00  0.00           C 
ATOM   2021  O   GLY A 579      75.070  86.740  40.380  1.00  0.00           O 
ATOM   2022  N   ASP A 580      74.650  88.020  42.080  1.00  0.00           N 
ATOM   2023  HN  ASP A 580      74.580  88.020  43.070  1.00  0.00           H 
ATOM   2024  CA  ASP A 580      74.640  89.300  41.400  1.00  0.00           C 
ATOM   2025  HA  ASP A 580      74.070  89.210  40.490  1.00  0.00           H 
ATOM   2026  CB  ASP A 580      73.710  90.290  42.170  1.00  0.00           C 
ATOM   2027  HB1 ASP A 580      74.120  90.560  43.170  1.00  0.00           H 
ATOM   2028  HB2 ASP A 580      73.580  91.230  41.600  1.00  0.00           H 
ATOM   2029  CG  ASP A 580      72.300  89.960  42.340  1.00  0.00           C 
ATOM   2030  OD1 ASP A 580      71.750  89.440  41.340  1.00  0.00           O 
ATOM   2031  OD2 ASP A 580      71.690  90.120  43.360  1.00  0.00           O 
ATOM   2032  C   ASP A 580      76.100  89.840  40.970  1.00  0.00           C 
ATOM   2033  O   ASP A 580      76.270  90.390  39.860  1.00  0.00           O 
ATOM   2034  N   THR A 581      77.050  89.730  41.940  1.00  0.00           N 
ATOM   2035  HN  THR A 581      76.760  89.130  42.680  1.00  0.00           H 
ATOM   2036  CA  THR A 581      78.390  90.280  41.910  1.00  0.00           C 
ATOM   2037  HA  THR A 581      78.220  91.300  41.590  1.00  0.00           H 
ATOM   2038  CB  THR A 581      79.060  90.220  43.300  1.00  0.00           C 
ATOM   2039  HB  THR A 581      79.080  89.180  43.700  1.00  0.00           H 
ATOM   2040  OG1 THR A 581      78.300  91.010  44.210  1.00  0.00           O 
ATOM   2041  HG1 THR A 581      77.570  90.460  44.500  1.00  0.00           H 
ATOM   2042  CG2 THR A 581      80.530  90.850  43.270  1.00  0.00           C 
ATOM   2043 1HG2 THR A 581      81.210  90.090  42.810  1.00  0.00           H 
ATOM   2044 2HG2 THR A 581      80.470  91.760  42.640  1.00  0.00           H 
ATOM   2045 3HG2 THR A 581      80.870  91.070  44.300  1.00  0.00           H 
ATOM   2046  C   THR A 581      79.310  89.750  40.830  1.00  0.00           C 
ATOM   2047  O   THR A 581      80.170  90.430  40.290  1.00  0.00           O 
ATOM   2048  N   HSD A 582      79.190  88.470  40.520  1.00  0.00           N 
ATOM   2049  HN  HSD A 582      78.540  87.910  41.020  1.00  0.00           H 
ATOM   2050  CA  HSD A 582      80.080  87.880  39.490  1.00  0.00           C 
ATOM   2051  HA  HSD A 582      81.100  88.140  39.740  1.00  0.00           H 
ATOM   2052  CB  HSD A 582      79.990  86.310  39.490  1.00  0.00           C 
ATOM   2053  HB1 HSD A 582      80.650  85.750  38.790  1.00  0.00           H 
ATOM   2054  HB2 HSD A 582      80.300  85.820  40.440  1.00  0.00           H 
ATOM   2055  ND1 HSD A 582      77.760  85.390  40.030  1.00  0.00           N 
ATOM   2056  HD1 HSD A 582      77.660  85.740  40.960  1.00  0.00           H 
ATOM   2057  CG  HSD A 582      78.680  85.760  39.070  1.00  0.00           C 
ATOM   2058  CE1 HSD A 582      76.870  84.530  39.410  1.00  0.00           C 
ATOM   2059  HE1 HSD A 582      76.150  83.910  39.950  1.00  0.00           H 
ATOM   2060  NE2 HSD A 582      77.220  84.310  38.150  1.00  0.00           N 
ATOM   2061  CD2 HSD A 582      78.370  85.030  37.970  1.00  0.00           C 
ATOM   2062  HD2 HSD A 582      78.900  85.010  37.020  1.00  0.00           H 
ATOM   2063  C   HSD A 582      79.930  88.290  38.070  1.00  0.00           C 
ATOM   2064  O   HSD A 582      80.800  88.080  37.180  1.00  0.00           O 
ATOM   2065  N   TRP A 583      78.720  88.800  37.700  1.00  0.00           N 
ATOM   2066  HN  TRP A 583      77.920  88.870  38.290  1.00  0.00           H 
ATOM   2067  CA  TRP A 583      78.470  89.260  36.300  1.00  0.00           C 
ATOM   2068  HA  TRP A 583      79.460  89.410  35.890  1.00  0.00           H 
ATOM   2069  CB  TRP A 583      77.810  88.120  35.490  1.00  0.00           C 
ATOM   2070  HB1 TRP A 583      78.340  87.140  35.460  1.00  0.00           H 
ATOM   2071  HB2 TRP A 583      76.830  87.860  35.940  1.00  0.00           H 
ATOM   2072  CG  TRP A 583      77.710  88.380  34.050  1.00  0.00           C 
ATOM   2073  CD1 TRP A 583      76.560  88.730  33.370  1.00  0.00           C 
ATOM   2074  HD1 TRP A 583      75.560  88.730  33.770  1.00  0.00           H 
ATOM   2075  NE1 TRP A 583      76.920  89.370  32.210  1.00  0.00           N 
ATOM   2076  HE1 TRP A 583      76.530  89.170  31.340  1.00  0.00           H 
ATOM   2077  CE2 TRP A 583      78.280  89.380  32.080  1.00  0.00           C 
ATOM   2078  CD2 TRP A 583      78.840  88.910  33.290  1.00  0.00           C 
ATOM   2079  CE3 TRP A 583      80.230  88.970  33.430  1.00  0.00           C 
ATOM   2080  HE3 TRP A 583      80.580  88.590  34.380  1.00  0.00           H 
ATOM   2081  CZ3 TRP A 583      81.060  89.340  32.350  1.00  0.00           C 
ATOM   2082  HZ3 TRP A 583      82.120  89.350  32.530  1.00  0.00           H 
ATOM   2083  CZ2 TRP A 583      79.030  89.790  31.010  1.00  0.00           C 
ATOM   2084  HZ2 TRP A 583      78.570  90.200  30.130  1.00  0.00           H 
ATOM   2085  CH2 TRP A 583      80.420  89.760  31.150  1.00  0.00           C 
ATOM   2086  HH2 TRP A 583      81.070  90.020  30.330  1.00  0.00           H 
ATOM   2087  C   TRP A 583      77.770  90.670  36.180  1.00  0.00           C 
ATOM   2088  O   TRP A 583      78.370  91.660  35.770  1.00  0.00           O 
ATOM   2089  N   ARG A 584      76.530  90.840  36.630  1.00  0.00           N 
ATOM   2090  HN  ARG A 584      76.020  90.120  37.100  1.00  0.00           H 
ATOM   2091  CA  ARG A 584      75.740  92.030  36.280  1.00  0.00           C 
ATOM   2092  HA  ARG A 584      75.860  92.170  35.220  1.00  0.00           H 
ATOM   2093  CB  ARG A 584      74.180  91.750  36.520  1.00  0.00           C 
ATOM   2094  HB1 ARG A 584      74.070  91.260  37.510  1.00  0.00           H 
ATOM   2095  HB2 ARG A 584      73.660  92.730  36.620  1.00  0.00           H 
ATOM   2096  CG  ARG A 584      73.470  90.870  35.550  1.00  0.00           C 
ATOM   2097  HG1 ARG A 584      73.950  89.880  35.740  1.00  0.00           H 
ATOM   2098  HG2 ARG A 584      72.450  90.750  35.960  1.00  0.00           H 
ATOM   2099  CD  ARG A 584      73.460  91.150  33.980  1.00  0.00           C 
ATOM   2100  HD1 ARG A 584      73.110  92.190  33.830  1.00  0.00           H 
ATOM   2101  HD2 ARG A 584      74.570  91.160  33.870  1.00  0.00           H 
ATOM   2102  NE  ARG A 584      72.860  90.090  33.130  1.00  0.00           N 
ATOM   2103  HE  ARG A 584      72.470  89.280  33.580  1.00  0.00           H 
ATOM   2104  CZ  ARG A 584      73.150  89.840  31.870  1.00  0.00           C 
ATOM   2105  NH1 ARG A 584      72.940  88.620  31.360  1.00  0.00           N 
ATOM   2106 1HH1 ARG A 584      72.580  87.990  32.050  1.00  0.00           H 
ATOM   2107 2HH1 ARG A 584      72.790  88.490  30.380  1.00  0.00           H 
ATOM   2108  NH2 ARG A 584      73.670  90.810  31.060  1.00  0.00           N 
ATOM   2109 1HH2 ARG A 584      73.940  91.660  31.510  1.00  0.00           H 
ATOM   2110 2HH2 ARG A 584      74.260  90.460  30.330  1.00  0.00           H 
ATOM   2111  C   ARG A 584      76.140  93.250  36.970  1.00  0.00           C 
ATOM   2112  O   ARG A 584      75.770  94.360  36.540  1.00  0.00           O 
ATOM   2113  N   VAL A 585      76.810  93.130  38.150  1.00  0.00           N 
ATOM   2114  HN  VAL A 585      76.700  92.220  38.550  1.00  0.00           H 
ATOM   2115  CA  VAL A 585      77.320  94.230  38.880  1.00  0.00           C 
ATOM   2116  HA  VAL A 585      76.950  95.110  38.380  1.00  0.00           H 
ATOM   2117  CB  VAL A 585      76.720  94.170  40.330  1.00  0.00           C 
ATOM   2118  HB  VAL A 585      77.330  93.490  40.960  1.00  0.00           H 
ATOM   2119  CG1 VAL A 585      76.810  95.560  41.040  1.00  0.00           C 
ATOM   2120 1HG1 VAL A 585      77.840  95.910  41.270  1.00  0.00           H 
ATOM   2121 2HG1 VAL A 585      76.440  96.270  40.260  1.00  0.00           H 
ATOM   2122 3HG1 VAL A 585      76.120  95.610  41.910  1.00  0.00           H 
ATOM   2123  CG2 VAL A 585      75.240  93.760  40.240  1.00  0.00           C 
ATOM   2124 1HG2 VAL A 585      75.070  92.680  40.020  1.00  0.00           H 
ATOM   2125 2HG2 VAL A 585      74.750  93.810  41.240  1.00  0.00           H 
ATOM   2126 3HG2 VAL A 585      74.660  94.320  39.480  1.00  0.00           H 
ATOM   2127  C   VAL A 585      78.920  94.200  38.950  1.00  0.00           C 
ATOM   2128  O   VAL A 585      79.580  95.130  39.550  1.00  0.00           O 
ATOM   2129  N   ALA A 586      79.580  93.230  38.320  1.00  0.00           N 
ATOM   2130  HN  ALA A 586      79.130  92.550  37.740  1.00  0.00           H 
ATOM   2131  CA  ALA A 586      81.030  93.200  38.290  1.00  0.00           C 
ATOM   2132  HA  ALA A 586      81.360  93.170  39.320  1.00  0.00           H 
ATOM   2133  CB  ALA A 586      81.490  91.890  37.510  1.00  0.00           C 
ATOM   2134  HB1 ALA A 586      82.570  91.790  37.260  1.00  0.00           H 
ATOM   2135  HB2 ALA A 586      81.030  90.990  37.960  1.00  0.00           H 
ATOM   2136  HB3 ALA A 586      81.010  91.830  36.510  1.00  0.00           H 
ATOM   2137  C   ALA A 586      81.730  94.340  37.670  1.00  0.00           C 
ATOM   2138  O   ALA A 586      82.720  94.740  38.220  1.00  0.00           O 
ATOM   2139  N   HSD A 587      81.290  94.950  36.500  1.00  0.00           N 
ATOM   2140  HN  HSD A 587      80.530  94.570  35.970  1.00  0.00           H 
ATOM   2141  CA  HSD A 587      81.950  96.000  35.760  1.00  0.00           C 
ATOM   2142  HA  HSD A 587      82.990  96.020  36.070  1.00  0.00           H 
ATOM   2143  CB  HSD A 587      81.930  95.690  34.270  1.00  0.00           C 
ATOM   2144  HB1 HSD A 587      80.830  95.660  34.130  1.00  0.00           H 
ATOM   2145  HB2 HSD A 587      82.250  96.510  33.600  1.00  0.00           H 
ATOM   2146  ND1 HSD A 587      81.910  93.240  33.440  1.00  0.00           N 
ATOM   2147  HD1 HSD A 587      80.940  93.100  33.620  1.00  0.00           H 
ATOM   2148  CG  HSD A 587      82.560  94.390  33.780  1.00  0.00           C 
ATOM   2149  CE1 HSD A 587      82.770  92.500  32.780  1.00  0.00           C 
ATOM   2150  HE1 HSD A 587      82.520  91.450  32.610  1.00  0.00           H 
ATOM   2151  NE2 HSD A 587      83.950  93.070  32.710  1.00  0.00           N 
ATOM   2152  CD2 HSD A 587      83.820  94.260  33.360  1.00  0.00           C 
ATOM   2153  HD2 HSD A 587      84.660  94.940  33.420  1.00  0.00           H 
ATOM   2154  C   HSD A 587      81.320  97.300  36.080  1.00  0.00           C 
ATOM   2155  O   HSD A 587      81.880  98.410  35.840  1.00  0.00           O 
ATOM   2156  N   GLU A 588      80.170  97.350  36.750  1.00  0.00           N 
ATOM   2157  HN  GLU A 588      79.800  96.480  37.060  1.00  0.00           H 
ATOM   2158  CA  GLU A 588      79.530  98.530  37.250  1.00  0.00           C 
ATOM   2159  HA  GLU A 588      79.350  99.180  36.410  1.00  0.00           H 
ATOM   2160  CB  GLU A 588      78.260  98.160  37.950  1.00  0.00           C 
ATOM   2161  HB1 GLU A 588      77.800  97.370  37.330  1.00  0.00           H 
ATOM   2162  HB2 GLU A 588      78.330  97.750  38.980  1.00  0.00           H 
ATOM   2163  CG  GLU A 588      77.210  99.290  37.960  1.00  0.00           C 
ATOM   2164  HG1 GLU A 588      76.390  99.080  38.680  1.00  0.00           H 
ATOM   2165  HG2 GLU A 588      77.730 100.250  38.160  1.00  0.00           H 
ATOM   2166  CD  GLU A 588      76.510  99.520  36.580  1.00  0.00           C 
ATOM   2167  OE1 GLU A 588      75.280  99.900  36.590  1.00  0.00           O 
ATOM   2168  OE2 GLU A 588      77.170  99.390  35.550  1.00  0.00           O 
ATOM   2169  C   GLU A 588      80.360  99.300  38.320  1.00  0.00           C 
ATOM   2170  O   GLU A 588      80.330 100.490  38.540  1.00  0.00           O 
ATOM   2171  N   ARG A 589      81.170  98.590  39.140  1.00  0.00           N 
ATOM   2172  HN  ARG A 589      81.200  97.600  39.280  1.00  0.00           H 
ATOM   2173  CA  ARG A 589      81.860  99.240  40.240  1.00  0.00           C 
ATOM   2174  HA  ARG A 589      81.090  99.730  40.820  1.00  0.00           H 
ATOM   2175  CB  ARG A 589      82.460  98.240  41.240  1.00  0.00           C 
ATOM   2176  HB1 ARG A 589      82.650  98.820  42.170  1.00  0.00           H 
ATOM   2177  HB2 ARG A 589      81.680  97.530  41.580  1.00  0.00           H 
ATOM   2178  CG  ARG A 589      83.610  97.270  40.880  1.00  0.00           C 
ATOM   2179  HG1 ARG A 589      83.360  96.500  40.110  1.00  0.00           H 
ATOM   2180  HG2 ARG A 589      84.570  97.790  40.700  1.00  0.00           H 
ATOM   2181  CD  ARG A 589      83.870  96.470  42.210  1.00  0.00           C 
ATOM   2182  HD1 ARG A 589      84.120  97.200  43.010  1.00  0.00           H 
ATOM   2183  HD2 ARG A 589      82.900  96.010  42.490  1.00  0.00           H 
ATOM   2184  NE  ARG A 589      84.990  95.560  41.870  1.00  0.00           N 
ATOM   2185  HE  ARG A 589      85.920  95.860  42.100  1.00  0.00           H 
ATOM   2186  CZ  ARG A 589      84.800  94.340  41.420  1.00  0.00           C 
ATOM   2187  NH1 ARG A 589      83.610  93.880  40.980  1.00  0.00           N 
ATOM   2188 1HH1 ARG A 589      82.720  94.270  41.200  1.00  0.00           H 
ATOM   2189 2HH1 ARG A 589      83.530  92.980  40.540  1.00  0.00           H 
ATOM   2190  NH2 ARG A 589      85.860  93.630  41.180  1.00  0.00           N 
ATOM   2191 1HH2 ARG A 589      86.660  94.200  40.990  1.00  0.00           H 
ATOM   2192 2HH2 ARG A 589      85.770  92.900  40.510  1.00  0.00           H 
ATOM   2193  C   ARG A 589      82.860 100.370  39.910  1.00  0.00           C 
ATOM   2194  O   ARG A 589      82.830 101.440  40.570  1.00  0.00           O 
ATOM   2195  N   MET B 454     112.250  88.530  71.750  1.00  0.00           N 
ATOM   2196  HN  MET B 454     112.410  88.880  72.670  1.00  0.00           H 
ATOM   2197  CA  MET B 454     112.180  87.120  71.600  1.00  0.00           C 
ATOM   2198  HA  MET B 454     112.910  86.830  70.860  1.00  0.00           H 
ATOM   2199  CB  MET B 454     112.390  86.380  72.970  1.00  0.00           C 
ATOM   2200  HB1 MET B 454     113.180  86.960  73.490  1.00  0.00           H 
ATOM   2201  HB2 MET B 454     111.500  86.460  73.630  1.00  0.00           H 
ATOM   2202  CG  MET B 454     112.780  84.920  72.890  1.00  0.00           C 
ATOM   2203  HG1 MET B 454     111.930  84.440  72.350  1.00  0.00           H 
ATOM   2204  HG2 MET B 454     113.720  84.970  72.300  1.00  0.00           H 
ATOM   2205  SD  MET B 454     112.840  83.970  74.330  1.00  0.00           S 
ATOM   2206  CE  MET B 454     114.260  84.890  75.040  1.00  0.00           C 
ATOM   2207  HE1 MET B 454     114.140  85.950  75.350  1.00  0.00           H 
ATOM   2208  HE2 MET B 454     114.520  84.360  75.980  1.00  0.00           H 
ATOM   2209  HE3 MET B 454     115.190  84.870  74.440  1.00  0.00           H 
ATOM   2210  C   MET B 454     110.850  86.660  70.970  1.00  0.00           C 
ATOM   2211  O   MET B 454     110.910  85.930  70.000  1.00  0.00           O 
ATOM   2212  N   SER B 455     109.720  87.230  71.430  1.00  0.00           N 
ATOM   2213  HN  SER B 455     109.680  87.900  72.170  1.00  0.00           H 
ATOM   2214  CA  SER B 455     108.410  86.920  70.870  1.00  0.00           C 
ATOM   2215  HA  SER B 455     108.300  85.850  70.870  1.00  0.00           H 
ATOM   2216  CB  SER B 455     107.280  87.650  71.680  1.00  0.00           C 
ATOM   2217  HB1 SER B 455     107.470  88.720  71.920  1.00  0.00           H 
ATOM   2218  HB2 SER B 455     106.250  87.620  71.260  1.00  0.00           H 
ATOM   2219  OG  SER B 455     107.190  87.000  72.910  1.00  0.00           O 
ATOM   2220  HG1 SER B 455     107.980  87.250  73.400  1.00  0.00           H 
ATOM   2221  C   SER B 455     108.300  87.230  69.420  1.00  0.00           C 
ATOM   2222  O   SER B 455     107.830  86.420  68.600  1.00  0.00           O 
ATOM   2223  N   PHE B 456     108.760  88.440  68.990  1.00  0.00           N 
ATOM   2224  HN  PHE B 456     109.250  88.980  69.660  1.00  0.00           H 
ATOM   2225  CA  PHE B 456     108.810  88.900  67.590  1.00  0.00           C 
ATOM   2226  HA  PHE B 456     107.850  88.630  67.180  1.00  0.00           H 
ATOM   2227  CB  PHE B 456     108.860  90.470  67.570  1.00  0.00           C 
ATOM   2228  HB1 PHE B 456     108.000  90.940  68.090  1.00  0.00           H 
ATOM   2229  HB2 PHE B 456     109.780  90.660  68.170  1.00  0.00           H 
ATOM   2230  CG  PHE B 456     108.970  91.140  66.260  1.00  0.00           C 
ATOM   2231  CD1 PHE B 456     109.790  92.260  66.070  1.00  0.00           C 
ATOM   2232  HD1 PHE B 456     110.430  92.520  66.900  1.00  0.00           H 
ATOM   2233  CE1 PHE B 456     109.580  93.100  65.020  1.00  0.00           C 
ATOM   2234  HE1 PHE B 456     110.270  93.920  64.860  1.00  0.00           H 
ATOM   2235  CZ  PHE B 456     108.690  92.670  64.070  1.00  0.00           C 
ATOM   2236  HZ  PHE B 456     108.610  93.330  63.220  1.00  0.00           H 
ATOM   2237  CD2 PHE B 456     108.110  90.740  65.250  1.00  0.00           C 
ATOM   2238  HD2 PHE B 456     107.430  89.920  65.390  1.00  0.00           H 
ATOM   2239  CE2 PHE B 456     107.930  91.500  64.100  1.00  0.00           C 
ATOM   2240  HE2 PHE B 456     107.230  91.170  63.340  1.00  0.00           H 
ATOM   2241  C   PHE B 456     109.770  88.180  66.720  1.00  0.00           C 
ATOM   2242  O   PHE B 456     109.380  87.720  65.660  1.00  0.00           O 
ATOM   2243  N   ALA B 457     110.990  87.890  67.220  1.00  0.00           N 
ATOM   2244  HN  ALA B 457     111.380  88.410  67.980  1.00  0.00           H 
ATOM   2245  CA  ALA B 457     111.920  86.920  66.620  1.00  0.00           C 
ATOM   2246  HA  ALA B 457     112.140  87.290  65.630  1.00  0.00           H 
ATOM   2247  CB  ALA B 457     113.270  86.860  67.400  1.00  0.00           C 
ATOM   2248  HB1 ALA B 457     114.050  86.300  66.850  1.00  0.00           H 
ATOM   2249  HB2 ALA B 457     113.740  87.830  67.650  1.00  0.00           H 
ATOM   2250  HB3 ALA B 457     113.080  86.380  68.390  1.00  0.00           H 
ATOM   2251  C   ALA B 457     111.420  85.440  66.450  1.00  0.00           C 
ATOM   2252  O   ALA B 457     111.570  84.870  65.360  1.00  0.00           O 
ATOM   2253  N   LEU B 458     110.600  84.940  67.450  1.00  0.00           N 
ATOM   2254  HN  LEU B 458     110.560  85.420  68.320  1.00  0.00           H 
ATOM   2255  CA  LEU B 458     109.920  83.660  67.390  1.00  0.00           C 
ATOM   2256  HA  LEU B 458     110.610  82.910  67.040  1.00  0.00           H 
ATOM   2257  CB  LEU B 458     109.420  83.190  68.840  1.00  0.00           C 
ATOM   2258  HB1 LEU B 458     110.370  83.360  69.380  1.00  0.00           H 
ATOM   2259  HB2 LEU B 458     108.660  83.930  69.180  1.00  0.00           H 
ATOM   2260  CG  LEU B 458     108.990  81.740  69.120  1.00  0.00           C 
ATOM   2261  HG  LEU B 458     107.970  81.570  68.710  1.00  0.00           H 
ATOM   2262  CD1 LEU B 458     109.940  80.690  68.520  1.00  0.00           C 
ATOM   2263 1HD1 LEU B 458     110.230  80.980  67.490  1.00  0.00           H 
ATOM   2264 2HD1 LEU B 458     110.840  80.470  69.130  1.00  0.00           H 
ATOM   2265 3HD1 LEU B 458     109.410  79.710  68.510  1.00  0.00           H 
ATOM   2266  CD2 LEU B 458     108.860  81.630  70.620  1.00  0.00           C 
ATOM   2267 1HD2 LEU B 458     107.990  82.180  71.050  1.00  0.00           H 
ATOM   2268 2HD2 LEU B 458     108.930  80.570  70.960  1.00  0.00           H 
ATOM   2269 3HD2 LEU B 458     109.770  82.100  71.040  1.00  0.00           H 
ATOM   2270  C   LEU B 458     108.850  83.540  66.320  1.00  0.00           C 
ATOM   2271  O   LEU B 458     108.740  82.580  65.550  1.00  0.00           O 
ATOM   2272  N   VAL B 459     108.020  84.560  66.220  1.00  0.00           N 
ATOM   2273  HN  VAL B 459     108.090  85.260  66.930  1.00  0.00           H 
ATOM   2274  CA  VAL B 459     106.950  84.600  65.240  1.00  0.00           C 
ATOM   2275  HA  VAL B 459     106.390  83.680  65.200  1.00  0.00           H 
ATOM   2276  CB  VAL B 459     105.920  85.670  65.560  1.00  0.00           C 
ATOM   2277  HB  VAL B 459     106.530  86.530  65.910  1.00  0.00           H 
ATOM   2278  CG1 VAL B 459     104.980  86.230  64.440  1.00  0.00           C 
ATOM   2279 1HG1 VAL B 459     104.220  86.970  64.770  1.00  0.00           H 
ATOM   2280 2HG1 VAL B 459     105.540  86.600  63.550  1.00  0.00           H 
ATOM   2281 3HG1 VAL B 459     104.490  85.340  63.990  1.00  0.00           H 
ATOM   2282  CG2 VAL B 459     105.080  85.250  66.720  1.00  0.00           C 
ATOM   2283 1HG2 VAL B 459     104.390  84.400  66.510  1.00  0.00           H 
ATOM   2284 2HG2 VAL B 459     105.700  84.860  67.560  1.00  0.00           H 
ATOM   2285 3HG2 VAL B 459     104.550  86.120  67.150  1.00  0.00           H 
ATOM   2286  C   VAL B 459     107.490  84.700  63.800  1.00  0.00           C 
ATOM   2287  O   VAL B 459     107.060  84.000  62.890  1.00  0.00           O 
ATOM   2288  N   LEU B 460     108.520  85.620  63.580  1.00  0.00           N 
ATOM   2289  HN  LEU B 460     108.720  86.260  64.320  1.00  0.00           H 
ATOM   2290  CA  LEU B 460     109.160  85.760  62.210  1.00  0.00           C 
ATOM   2291  HA  LEU B 460     108.370  85.870  61.490  1.00  0.00           H 
ATOM   2292  CB  LEU B 460     110.070  86.970  62.240  1.00  0.00           C 
ATOM   2293  HB1 LEU B 460     110.650  86.890  63.190  1.00  0.00           H 
ATOM   2294  HB2 LEU B 460     110.690  87.010  61.320  1.00  0.00           H 
ATOM   2295  CG  LEU B 460     109.380  88.330  62.270  1.00  0.00           C 
ATOM   2296  HG  LEU B 460     108.520  88.240  62.970  1.00  0.00           H 
ATOM   2297  CD1 LEU B 460     110.420  89.400  62.650  1.00  0.00           C 
ATOM   2298 1HD1 LEU B 460     110.800  89.170  63.670  1.00  0.00           H 
ATOM   2299 2HD1 LEU B 460     111.280  89.200  61.980  1.00  0.00           H 
ATOM   2300 3HD1 LEU B 460     109.920  90.360  62.400  1.00  0.00           H 
ATOM   2301  CD2 LEU B 460     108.770  88.740  60.900  1.00  0.00           C 
ATOM   2302 1HD2 LEU B 460     109.570  89.040  60.190  1.00  0.00           H 
ATOM   2303 2HD2 LEU B 460     108.220  87.880  60.460  1.00  0.00           H 
ATOM   2304 3HD2 LEU B 460     108.080  89.590  61.080  1.00  0.00           H 
ATOM   2305  C   LEU B 460     109.960  84.540  61.790  1.00  0.00           C 
ATOM   2306  O   LEU B 460     109.810  84.060  60.670  1.00  0.00           O 
ATOM   2307  N   GLY B 461     110.790  83.960  62.640  1.00  0.00           N 
ATOM   2308  HN  GLY B 461     110.940  84.330  63.550  1.00  0.00           H 
ATOM   2309  CA  GLY B 461     111.480  82.750  62.210  1.00  0.00           C 
ATOM   2310  HA1 GLY B 461     112.110  83.040  61.380  1.00  0.00           H 
ATOM   2311  HA2 GLY B 461     111.990  82.380  63.090  1.00  0.00           H 
ATOM   2312  C   GLY B 461     110.630  81.620  61.660  1.00  0.00           C 
ATOM   2313  O   GLY B 461     111.070  81.050  60.680  1.00  0.00           O 
ATOM   2314  N   TRP B 462     109.450  81.330  62.350  1.00  0.00           N 
ATOM   2315  HN  TRP B 462     109.400  81.950  63.130  1.00  0.00           H 
ATOM   2316  CA  TRP B 462     108.440  80.470  61.950  1.00  0.00           C 
ATOM   2317  HA  TRP B 462     108.910  79.530  61.690  1.00  0.00           H 
ATOM   2318  CB  TRP B 462     107.430  80.140  63.120  1.00  0.00           C 
ATOM   2319  HB1 TRP B 462     107.130  81.080  63.620  1.00  0.00           H 
ATOM   2320  HB2 TRP B 462     106.480  79.710  62.750  1.00  0.00           H 
ATOM   2321  CG  TRP B 462     107.950  79.210  64.190  1.00  0.00           C 
ATOM   2322  CD1 TRP B 462     108.390  79.340  65.450  1.00  0.00           C 
ATOM   2323  HD1 TRP B 462     108.280  80.280  65.970  1.00  0.00           H 
ATOM   2324  NE1 TRP B 462     108.870  78.180  65.970  1.00  0.00           N 
ATOM   2325  HE1 TRP B 462     109.290  78.050  66.840  1.00  0.00           H 
ATOM   2326  CE2 TRP B 462     108.700  77.190  65.040  1.00  0.00           C 
ATOM   2327  CD2 TRP B 462     108.170  77.840  63.870  1.00  0.00           C 
ATOM   2328  CE3 TRP B 462     107.930  77.090  62.750  1.00  0.00           C 
ATOM   2329  HE3 TRP B 462     107.520  77.550  61.860  1.00  0.00           H 
ATOM   2330  CZ3 TRP B 462     108.460  75.800  62.700  1.00  0.00           C 
ATOM   2331  HZ3 TRP B 462     108.460  75.330  61.730  1.00  0.00           H 
ATOM   2332  CZ2 TRP B 462     109.080  75.880  65.010  1.00  0.00           C 
ATOM   2333  HZ2 TRP B 462     109.540  75.350  65.830  1.00  0.00           H 
ATOM   2334  CH2 TRP B 462     108.990  75.150  63.800  1.00  0.00           C 
ATOM   2335  HH2 TRP B 462     109.400  74.160  63.690  1.00  0.00           H 
ATOM   2336  C   TRP B 462     107.790  80.840  60.670  1.00  0.00           C 
ATOM   2337  O   TRP B 462     107.870  80.170  59.700  1.00  0.00           O 
ATOM   2338  N   CYS B 463     107.270  82.100  60.580  1.00  0.00           N 
ATOM   2339  HN  CYS B 463     107.160  82.760  61.320  1.00  0.00           H 
ATOM   2340  CA  CYS B 463     106.710  82.620  59.300  1.00  0.00           C 
ATOM   2341  HA  CYS B 463     105.840  81.990  59.180  1.00  0.00           H 
ATOM   2342  CB  CYS B 463     106.400  84.080  59.530  1.00  0.00           C 
ATOM   2343  HB1 CYS B 463     107.210  84.800  59.780  1.00  0.00           H 
ATOM   2344  HB2 CYS B 463     106.130  84.530  58.550  1.00  0.00           H 
ATOM   2345  SG  CYS B 463     105.010  84.330  60.710  1.00  0.00           S 
ATOM   2346  HG1 CYS B 463     105.760  84.140  61.790  1.00  0.00           H 
ATOM   2347  C   CYS B 463     107.540  82.420  58.040  1.00  0.00           C 
ATOM   2348  O   CYS B 463     107.080  82.060  56.950  1.00  0.00           O 
ATOM   2349  N   ASN B 464     108.860  82.510  58.150  1.00  0.00           N 
ATOM   2350  HN  ASN B 464     109.180  82.870  59.020  1.00  0.00           H 
ATOM   2351  CA  ASN B 464     109.790  82.350  57.100  1.00  0.00           C 
ATOM   2352  HA  ASN B 464     109.500  83.010  56.290  1.00  0.00           H 
ATOM   2353  CB  ASN B 464     111.150  82.810  57.580  1.00  0.00           C 
ATOM   2354  HB1 ASN B 464     111.230  82.520  58.650  1.00  0.00           H 
ATOM   2355  HB2 ASN B 464     111.970  82.350  56.990  1.00  0.00           H 
ATOM   2356  CG  ASN B 464     111.320  84.360  57.550  1.00  0.00           C 
ATOM   2357  OD1 ASN B 464     110.460  85.090  57.000  1.00  0.00           O 
ATOM   2358  ND2 ASN B 464     112.290  84.960  58.240  1.00  0.00           N 
ATOM   2359 1HD2 ASN B 464     112.990  84.320  58.560  1.00  0.00           H 
ATOM   2360 2HD2 ASN B 464     112.490  85.910  58.000  1.00  0.00           H 
ATOM   2361  C   ASN B 464     109.970  80.880  56.590  1.00  0.00           C 
ATOM   2362  O   ASN B 464     110.390  80.600  55.470  1.00  0.00           O 
ATOM   2363  N   VAL B 465     109.500  79.880  57.390  1.00  0.00           N 
ATOM   2364  HN  VAL B 465     109.140  80.120  58.290  1.00  0.00           H 
ATOM   2365  CA  VAL B 465     109.560  78.500  56.960  1.00  0.00           C 
ATOM   2366  HA  VAL B 465     110.510  78.280  56.500  1.00  0.00           H 
ATOM   2367  CB  VAL B 465     109.260  77.540  58.120  1.00  0.00           C 
ATOM   2368  HB  VAL B 465     108.210  77.730  58.430  1.00  0.00           H 
ATOM   2369  CG1 VAL B 465     109.220  76.020  57.660  1.00  0.00           C 
ATOM   2370 1HG1 VAL B 465     110.230  75.670  57.350  1.00  0.00           H 
ATOM   2371 2HG1 VAL B 465     108.980  75.330  58.490  1.00  0.00           H 
ATOM   2372 3HG1 VAL B 465     108.640  75.750  56.750  1.00  0.00           H 
ATOM   2373  CG2 VAL B 465     110.250  77.730  59.320  1.00  0.00           C 
ATOM   2374 1HG2 VAL B 465     111.310  77.460  59.140  1.00  0.00           H 
ATOM   2375 2HG2 VAL B 465     110.340  78.800  59.590  1.00  0.00           H 
ATOM   2376 3HG2 VAL B 465     109.900  77.220  60.240  1.00  0.00           H 
ATOM   2377  C   VAL B 465     108.540  78.220  55.880  1.00  0.00           C 
ATOM   2378  O   VAL B 465     108.710  77.370  54.990  1.00  0.00           O 
ATOM   2379  N   MET B 466     107.480  79.110  55.770  1.00  0.00           N 
ATOM   2380  HN  MET B 466     107.380  79.820  56.460  1.00  0.00           H 
ATOM   2381  CA  MET B 466     106.600  79.040  54.600  1.00  0.00           C 
ATOM   2382  HA  MET B 466     106.110  78.080  54.570  1.00  0.00           H 
ATOM   2383  CB  MET B 466     105.390  79.940  54.770  1.00  0.00           C 
ATOM   2384  HB1 MET B 466     105.700  80.960  55.090  1.00  0.00           H 
ATOM   2385  HB2 MET B 466     104.880  80.190  53.810  1.00  0.00           H 
ATOM   2386  CG  MET B 466     104.440  79.410  55.850  1.00  0.00           C 
ATOM   2387  HG1 MET B 466     104.220  78.360  55.550  1.00  0.00           H 
ATOM   2388  HG2 MET B 466     104.920  79.280  56.850  1.00  0.00           H 
ATOM   2389  SD  MET B 466     102.800  80.350  55.890  1.00  0.00           S 
ATOM   2390  CE  MET B 466     103.370  82.020  56.390  1.00  0.00           C 
ATOM   2391  HE1 MET B 466     103.660  82.510  55.440  1.00  0.00           H 
ATOM   2392  HE2 MET B 466     102.560  82.640  56.820  1.00  0.00           H 
ATOM   2393  HE3 MET B 466     104.270  81.960  57.050  1.00  0.00           H 
ATOM   2394  C   MET B 466     107.200  79.340  53.190  1.00  0.00           C 
ATOM   2395  O   MET B 466     106.750  78.760  52.210  1.00  0.00           O 
ATOM   2396  N   TYR B 467     108.350  80.100  53.040  1.00  0.00           N 
ATOM   2397  HN  TYR B 467     108.640  80.420  53.940  1.00  0.00           H 
ATOM   2398  CA  TYR B 467     109.090  80.380  51.840  1.00  0.00           C 
ATOM   2399  HA  TYR B 467     108.420  80.860  51.140  1.00  0.00           H 
ATOM   2400  CB  TYR B 467     110.260  81.310  52.290  1.00  0.00           C 
ATOM   2401  HB1 TYR B 467     109.840  82.250  52.700  1.00  0.00           H 
ATOM   2402  HB2 TYR B 467     110.870  80.840  53.100  1.00  0.00           H 
ATOM   2403  CG  TYR B 467     111.150  81.740  51.130  1.00  0.00           C 
ATOM   2404  CD1 TYR B 467     110.790  82.720  50.150  1.00  0.00           C 
ATOM   2405  HD1 TYR B 467     109.810  83.170  50.190  1.00  0.00           H 
ATOM   2406  CE1 TYR B 467     111.640  83.050  49.050  1.00  0.00           C 
ATOM   2407  HE1 TYR B 467     111.230  83.610  48.220  1.00  0.00           H 
ATOM   2408  CZ  TYR B 467     112.920  82.510  48.960  1.00  0.00           C 
ATOM   2409  OH  TYR B 467     113.720  82.740  47.830  1.00  0.00           O 
ATOM   2410  HH  TYR B 467     113.320  83.500  47.390  1.00  0.00           H 
ATOM   2411  CD2 TYR B 467     112.490  81.320  51.020  1.00  0.00           C 
ATOM   2412  HD2 TYR B 467     112.770  80.620  51.790  1.00  0.00           H 
ATOM   2413  CE2 TYR B 467     113.370  81.680  50.010  1.00  0.00           C 
ATOM   2414  HE2 TYR B 467     114.420  81.450  50.080  1.00  0.00           H 
ATOM   2415  C   TYR B 467     109.540  79.160  51.050  1.00  0.00           C 
ATOM   2416  O   TYR B 467     109.540  79.130  49.820  1.00  0.00           O 
ATOM   2417  N   PHE B 468     109.680  78.000  51.800  1.00  0.00           N 
ATOM   2418  HN  PHE B 468     109.370  78.030  52.750  1.00  0.00           H 
ATOM   2419  CA  PHE B 468     110.160  76.790  51.260  1.00  0.00           C 
ATOM   2420  HA  PHE B 468     110.700  77.050  50.360  1.00  0.00           H 
ATOM   2421  CB  PHE B 468     111.010  76.040  52.250  1.00  0.00           C 
ATOM   2422  HB1 PHE B 468     110.470  75.840  53.200  1.00  0.00           H 
ATOM   2423  HB2 PHE B 468     111.460  75.060  51.990  1.00  0.00           H 
ATOM   2424  CG  PHE B 468     112.180  76.880  52.700  1.00  0.00           C 
ATOM   2425  CD1 PHE B 468     113.420  76.780  52.110  1.00  0.00           C 
ATOM   2426  HD1 PHE B 468     113.710  76.160  51.270  1.00  0.00           H 
ATOM   2427  CE1 PHE B 468     114.510  77.530  52.640  1.00  0.00           C 
ATOM   2428  HE1 PHE B 468     115.520  77.390  52.280  1.00  0.00           H 
ATOM   2429  CZ  PHE B 468     114.360  78.480  53.630  1.00  0.00           C 
ATOM   2430  HZ  PHE B 468     115.110  79.160  54.000  1.00  0.00           H 
ATOM   2431  CD2 PHE B 468     112.010  77.840  53.700  1.00  0.00           C 
ATOM   2432  HD2 PHE B 468     111.040  78.000  54.150  1.00  0.00           H 
ATOM   2433  CE2 PHE B 468     113.030  78.590  54.190  1.00  0.00           C 
ATOM   2434  HE2 PHE B 468     112.860  79.270  55.010  1.00  0.00           H 
ATOM   2435  C   PHE B 468     109.060  75.870  50.910  1.00  0.00           C 
ATOM   2436  O   PHE B 468     109.300  74.780  50.480  1.00  0.00           O 
ATOM   2437  N   ALA B 469     107.770  76.350  50.910  1.00  0.00           N 
ATOM   2438  HN  ALA B 469     107.530  77.240  51.290  1.00  0.00           H 
ATOM   2439  CA  ALA B 469     106.620  75.660  50.370  1.00  0.00           C 
ATOM   2440  HA  ALA B 469     106.510  74.750  50.930  1.00  0.00           H 
ATOM   2441  CB  ALA B 469     105.340  76.600  50.650  1.00  0.00           C 
ATOM   2442  HB1 ALA B 469     105.340  76.760  51.750  1.00  0.00           H 
ATOM   2443  HB2 ALA B 469     105.550  77.600  50.210  1.00  0.00           H 
ATOM   2444  HB3 ALA B 469     104.350  76.200  50.340  1.00  0.00           H 
ATOM   2445  C   ALA B 469     106.690  75.300  48.950  1.00  0.00           C 
ATOM   2446  O   ALA B 469     106.380  74.200  48.560  1.00  0.00           O 
ATOM   2447  N   ARG B 470     107.210  76.200  48.130  1.00  0.00           N 
ATOM   2448  HN  ARG B 470     107.300  77.150  48.410  1.00  0.00           H 
ATOM   2449  CA  ARG B 470     107.410  76.020  46.740  1.00  0.00           C 
ATOM   2450  HA  ARG B 470     106.500  75.860  46.180  1.00  0.00           H 
ATOM   2451  CB  ARG B 470     107.840  77.400  46.140  1.00  0.00           C 
ATOM   2452  HB1 ARG B 470     107.760  77.220  45.050  1.00  0.00           H 
ATOM   2453  HB2 ARG B 470     107.060  78.150  46.410  1.00  0.00           H 
ATOM   2454  CG  ARG B 470     109.230  77.900  46.610  1.00  0.00           C 
ATOM   2455  HG1 ARG B 470     109.220  77.860  47.720  1.00  0.00           H 
ATOM   2456  HG2 ARG B 470     110.040  77.190  46.350  1.00  0.00           H 
ATOM   2457  CD  ARG B 470     109.690  79.280  46.180  1.00  0.00           C 
ATOM   2458  HD1 ARG B 470     110.770  79.210  46.410  1.00  0.00           H 
ATOM   2459  HD2 ARG B 470     109.470  79.470  45.110  1.00  0.00           H 
ATOM   2460  NE  ARG B 470     108.940  80.180  47.090  1.00  0.00           N 
ATOM   2461  HE  ARG B 470     108.430  79.790  47.860  1.00  0.00           H 
ATOM   2462  CZ  ARG B 470     109.240  81.470  47.190  1.00  0.00           C 
ATOM   2463  NH1 ARG B 470     109.990  81.990  46.220  1.00  0.00           N 
ATOM   2464 1HH1 ARG B 470     110.620  81.410  45.720  1.00  0.00           H 
ATOM   2465 2HH1 ARG B 470     110.230  82.960  46.220  1.00  0.00           H 
ATOM   2466  NH2 ARG B 470     108.590  82.170  48.070  1.00  0.00           N 
ATOM   2467 1HH2 ARG B 470     107.750  81.790  48.470  1.00  0.00           H 
ATOM   2468 2HH2 ARG B 470     108.770  83.150  48.170  1.00  0.00           H 
ATOM   2469  C   ARG B 470     108.470  75.040  46.400  1.00  0.00           C 
ATOM   2470  O   ARG B 470     108.800  74.840  45.190  1.00  0.00           O 
ATOM   2471  N   GLY B 471     109.230  74.350  47.370  1.00  0.00           N 
ATOM   2472  HN  GLY B 471     108.980  74.350  48.340  1.00  0.00           H 
ATOM   2473  CA  GLY B 471     110.440  73.450  47.050  1.00  0.00           C 
ATOM   2474  HA1 GLY B 471     110.900  73.880  46.180  1.00  0.00           H 
ATOM   2475  HA2 GLY B 471     111.020  73.420  47.960  1.00  0.00           H 
ATOM   2476  C   GLY B 471     109.970  72.050  46.920  1.00  0.00           C 
ATOM   2477  O   GLY B 471     110.070  71.430  45.850  1.00  0.00           O 
ATOM   2478  N   PHE B 472     109.340  71.490  48.000  1.00  0.00           N 
ATOM   2479  HN  PHE B 472     109.320  71.940  48.890  1.00  0.00           H 
ATOM   2480  CA  PHE B 472     108.810  70.180  47.890  1.00  0.00           C 
ATOM   2481  HA  PHE B 472     109.400  69.520  47.260  1.00  0.00           H 
ATOM   2482  CB  PHE B 472     109.050  69.540  49.260  1.00  0.00           C 
ATOM   2483  HB1 PHE B 472     110.130  69.680  49.490  1.00  0.00           H 
ATOM   2484  HB2 PHE B 472     108.330  69.990  49.970  1.00  0.00           H 
ATOM   2485  CG  PHE B 472     108.880  68.100  49.290  1.00  0.00           C 
ATOM   2486  CD1 PHE B 472     109.860  67.330  48.620  1.00  0.00           C 
ATOM   2487  HD1 PHE B 472     110.620  67.820  48.030  1.00  0.00           H 
ATOM   2488  CE1 PHE B 472     109.890  65.940  48.740  1.00  0.00           C 
ATOM   2489  HE1 PHE B 472     110.660  65.360  48.270  1.00  0.00           H 
ATOM   2490  CZ  PHE B 472     108.830  65.310  49.400  1.00  0.00           C 
ATOM   2491  HZ  PHE B 472     108.920  64.240  49.490  1.00  0.00           H 
ATOM   2492  CD2 PHE B 472     107.830  67.400  49.950  1.00  0.00           C 
ATOM   2493  HD2 PHE B 472     107.030  67.970  50.390  1.00  0.00           H 
ATOM   2494  CE2 PHE B 472     107.750  66.020  49.930  1.00  0.00           C 
ATOM   2495  HE2 PHE B 472     106.920  65.480  50.360  1.00  0.00           H 
ATOM   2496  C   PHE B 472     107.330  70.130  47.520  1.00  0.00           C 
ATOM   2497  O   PHE B 472     106.580  69.220  47.920  1.00  0.00           O 
ATOM   2498  N   GLN B 473     106.850  71.200  46.800  1.00  0.00           N 
ATOM   2499  HN  GLN B 473     107.610  71.800  46.580  1.00  0.00           H 
ATOM   2500  CA  GLN B 473     105.540  71.260  46.140  1.00  0.00           C 
ATOM   2501  HA  GLN B 473     105.600  72.170  45.560  1.00  0.00           H 
ATOM   2502  CB  GLN B 473     105.420  70.040  45.110  1.00  0.00           C 
ATOM   2503  HB1 GLN B 473     105.120  69.110  45.630  1.00  0.00           H 
ATOM   2504  HB2 GLN B 473     104.550  70.460  44.560  1.00  0.00           H 
ATOM   2505  CG  GLN B 473     106.480  69.790  44.060  1.00  0.00           C 
ATOM   2506  HG1 GLN B 473     107.360  69.330  44.560  1.00  0.00           H 
ATOM   2507  HG2 GLN B 473     106.160  69.070  43.280  1.00  0.00           H 
ATOM   2508  CD  GLN B 473     106.910  71.090  43.360  1.00  0.00           C 
ATOM   2509  OE1 GLN B 473     106.580  72.240  43.660  1.00  0.00           O 
ATOM   2510  NE2 GLN B 473     107.730  70.880  42.300  1.00  0.00           N 
ATOM   2511 1HE2 GLN B 473     108.420  70.160  42.370  1.00  0.00           H 
ATOM   2512 2HE2 GLN B 473     107.720  71.650  41.670  1.00  0.00           H 
ATOM   2513  C   GLN B 473     104.320  71.420  46.930  1.00  0.00           C 
ATOM   2514  O   GLN B 473     103.320  70.750  46.670  1.00  0.00           O 
ATOM   2515  N   MET B 474     104.280  72.220  47.950  1.00  0.00           N 
ATOM   2516  HN  MET B 474     105.070  72.830  48.040  1.00  0.00           H 
ATOM   2517  CA  MET B 474     103.270  72.280  49.050  1.00  0.00           C 
ATOM   2518  HA  MET B 474     102.620  71.430  48.930  1.00  0.00           H 
ATOM   2519  CB  MET B 474     104.070  72.050  50.410  1.00  0.00           C 
ATOM   2520  HB1 MET B 474     104.850  72.850  50.370  1.00  0.00           H 
ATOM   2521  HB2 MET B 474     103.430  72.090  51.310  1.00  0.00           H 
ATOM   2522  CG  MET B 474     104.960  70.820  50.320  1.00  0.00           C 
ATOM   2523  HG1 MET B 474     104.360  69.890  50.260  1.00  0.00           H 
ATOM   2524  HG2 MET B 474     105.680  70.950  49.480  1.00  0.00           H 
ATOM   2525  SD  MET B 474     106.100  70.550  51.780  1.00  0.00           S 
ATOM   2526  CE  MET B 474     106.860  72.230  51.740  1.00  0.00           C 
ATOM   2527  HE1 MET B 474     107.540  72.370  50.870  1.00  0.00           H 
ATOM   2528  HE2 MET B 474     106.170  73.040  52.070  1.00  0.00           H 
ATOM   2529  HE3 MET B 474     107.600  72.320  52.560  1.00  0.00           H 
ATOM   2530  C   MET B 474     102.590  73.680  49.180  1.00  0.00           C 
ATOM   2531  O   MET B 474     102.820  74.310  50.160  1.00  0.00           O 
ATOM   2532  N   LEU B 475     101.870  74.200  48.070  1.00  0.00           N 
ATOM   2533  HN  LEU B 475     101.770  73.650  47.240  1.00  0.00           H 
ATOM   2534  CA  LEU B 475     101.030  75.400  48.040  1.00  0.00           C 
ATOM   2535  HA  LEU B 475     100.490  75.260  47.120  1.00  0.00           H 
ATOM   2536  CB  LEU B 475     100.060  75.580  49.270  1.00  0.00           C 
ATOM   2537  HB1 LEU B 475     100.750  75.770  50.120  1.00  0.00           H 
ATOM   2538  HB2 LEU B 475      99.430  76.460  49.020  1.00  0.00           H 
ATOM   2539  CG  LEU B 475      98.990  74.570  49.560  1.00  0.00           C 
ATOM   2540  HG  LEU B 475      99.580  73.670  49.850  1.00  0.00           H 
ATOM   2541  CD1 LEU B 475      98.290  74.130  48.280  1.00  0.00           C 
ATOM   2542 1HD1 LEU B 475      97.650  73.250  48.520  1.00  0.00           H 
ATOM   2543 2HD1 LEU B 475      97.630  74.930  47.880  1.00  0.00           H 
ATOM   2544 3HD1 LEU B 475      99.000  73.720  47.530  1.00  0.00           H 
ATOM   2545  CD2 LEU B 475      98.070  74.910  50.670  1.00  0.00           C 
ATOM   2546 1HD2 LEU B 475      97.400  74.090  50.990  1.00  0.00           H 
ATOM   2547 2HD2 LEU B 475      98.630  75.070  51.610  1.00  0.00           H 
ATOM   2548 3HD2 LEU B 475      97.430  75.770  50.380  1.00  0.00           H 
ATOM   2549  C   LEU B 475     101.800  76.660  47.760  1.00  0.00           C 
ATOM   2550  O   LEU B 475     101.330  77.770  47.950  1.00  0.00           O 
ATOM   2551  N   GLY B 476     103.000  76.580  47.170  1.00  0.00           N 
ATOM   2552  HN  GLY B 476     103.390  75.660  47.140  1.00  0.00           H 
ATOM   2553  CA  GLY B 476     103.650  77.620  46.570  1.00  0.00           C 
ATOM   2554  HA1 GLY B 476     103.890  78.280  47.390  1.00  0.00           H 
ATOM   2555  HA2 GLY B 476     104.410  77.210  45.920  1.00  0.00           H 
ATOM   2556  C   GLY B 476     102.840  78.530  45.680  1.00  0.00           C 
ATOM   2557  O   GLY B 476     102.900  79.710  45.960  1.00  0.00           O 
ATOM   2558  N   PRO B 477     102.060  78.100  44.710  1.00  0.00           N 
ATOM   2559  CD  PRO B 477     102.020  76.730  44.160  1.00  0.00           C 
ATOM   2560  HD1 PRO B 477     101.310  76.210  44.840  1.00  0.00           H 
ATOM   2561  HD2 PRO B 477     103.010  76.240  44.060  1.00  0.00           H 
ATOM   2562  CA  PRO B 477     101.260  79.030  43.940  1.00  0.00           C 
ATOM   2563  HA  PRO B 477     101.890  79.810  43.540  1.00  0.00           H 
ATOM   2564  CB  PRO B 477     100.600  78.140  42.890  1.00  0.00           C 
ATOM   2565  HB1 PRO B 477      99.540  78.030  43.190  1.00  0.00           H 
ATOM   2566  HB2 PRO B 477     100.580  78.660  41.910  1.00  0.00           H 
ATOM   2567  CG  PRO B 477     101.330  76.810  42.760  1.00  0.00           C 
ATOM   2568  HG1 PRO B 477     100.630  75.980  42.550  1.00  0.00           H 
ATOM   2569  HG2 PRO B 477     102.160  76.920  42.020  1.00  0.00           H 
ATOM   2570  C   PRO B 477     100.260  79.820  44.720  1.00  0.00           C 
ATOM   2571  O   PRO B 477      99.830  80.880  44.150  1.00  0.00           O 
ATOM   2572  N   PHE B 478      99.810  79.200  45.910  1.00  0.00           N 
ATOM   2573  HN  PHE B 478     100.180  78.350  46.270  1.00  0.00           H 
ATOM   2574  CA  PHE B 478      98.920  80.000  46.740  1.00  0.00           C 
ATOM   2575  HA  PHE B 478      98.190  80.420  46.070  1.00  0.00           H 
ATOM   2576  CB  PHE B 478      98.110  79.120  47.730  1.00  0.00           C 
ATOM   2577  HB1 PHE B 478      98.890  78.490  48.200  1.00  0.00           H 
ATOM   2578  HB2 PHE B 478      97.450  79.760  48.360  1.00  0.00           H 
ATOM   2579  CG  PHE B 478      97.210  78.030  47.060  1.00  0.00           C 
ATOM   2580  CD1 PHE B 478      97.140  77.620  45.670  1.00  0.00           C 
ATOM   2581  HD1 PHE B 478      97.720  78.180  44.960  1.00  0.00           H 
ATOM   2582  CE1 PHE B 478      96.200  76.680  45.260  1.00  0.00           C 
ATOM   2583  HE1 PHE B 478      95.950  76.520  44.220  1.00  0.00           H 
ATOM   2584  CZ  PHE B 478      95.430  75.990  46.260  1.00  0.00           C 
ATOM   2585  HZ  PHE B 478      94.670  75.260  46.040  1.00  0.00           H 
ATOM   2586  CD2 PHE B 478      96.260  77.480  47.950  1.00  0.00           C 
ATOM   2587  HD2 PHE B 478      96.240  77.860  48.960  1.00  0.00           H 
ATOM   2588  CE2 PHE B 478      95.540  76.340  47.570  1.00  0.00           C 
ATOM   2589  HE2 PHE B 478      94.830  76.010  48.310  1.00  0.00           H 
ATOM   2590  C   PHE B 478      99.650  81.070  47.540  1.00  0.00           C 
ATOM   2591  O   PHE B 478      99.070  82.060  47.910  1.00  0.00           O 
ATOM   2592  N   THR B 479     100.940  80.760  47.850  1.00  0.00           N 
ATOM   2593  HN  THR B 479     101.460  79.920  47.710  1.00  0.00           H 
ATOM   2594  CA  THR B 479     101.740  81.780  48.500  1.00  0.00           C 
ATOM   2595  HA  THR B 479     101.190  82.130  49.360  1.00  0.00           H 
ATOM   2596  CB  THR B 479     103.110  81.350  48.990  1.00  0.00           C 
ATOM   2597  HB  THR B 479     103.490  82.200  49.590  1.00  0.00           H 
ATOM   2598  OG1 THR B 479     104.180  80.950  48.100  1.00  0.00           O 
ATOM   2599  HG1 THR B 479     103.790  81.070  47.230  1.00  0.00           H 
ATOM   2600  CG2 THR B 479     102.810  80.220  49.960  1.00  0.00           C 
ATOM   2601 1HG2 THR B 479     103.740  79.830  50.440  1.00  0.00           H 
ATOM   2602 2HG2 THR B 479     101.990  80.480  50.660  1.00  0.00           H 
ATOM   2603 3HG2 THR B 479     102.400  79.330  49.440  1.00  0.00           H 
ATOM   2604  C   THR B 479     101.930  83.080  47.720  1.00  0.00           C 
ATOM   2605  O   THR B 479     101.810  84.160  48.240  1.00  0.00           O 
ATOM   2606  N   ILE B 480     102.040  83.010  46.340  1.00  0.00           N 
ATOM   2607  HN  ILE B 480     101.940  82.090  45.980  1.00  0.00           H 
ATOM   2608  CA  ILE B 480     102.030  84.180  45.500  1.00  0.00           C 
ATOM   2609  HA  ILE B 480     102.310  85.010  46.130  1.00  0.00           H 
ATOM   2610  CB  ILE B 480     102.830  84.080  44.230  1.00  0.00           C 
ATOM   2611  HB  ILE B 480     103.800  83.660  44.570  1.00  0.00           H 
ATOM   2612  CG2 ILE B 480     102.300  83.010  43.180  1.00  0.00           C 
ATOM   2613 1HG2 ILE B 480     102.320  81.980  43.610  1.00  0.00           H 
ATOM   2614 2HG2 ILE B 480     101.260  83.310  42.930  1.00  0.00           H 
ATOM   2615 3HG2 ILE B 480     102.970  82.940  42.300  1.00  0.00           H 
ATOM   2616  CG1 ILE B 480     103.100  85.480  43.500  1.00  0.00           C 
ATOM   2617 1HG1 ILE B 480     102.350  85.740  42.730  1.00  0.00           H 
ATOM   2618 2HG1 ILE B 480     102.920  86.270  44.260  1.00  0.00           H 
ATOM   2619  CD  ILE B 480     104.490  85.530  43.000  1.00  0.00           C 
ATOM   2620  HD1 ILE B 480     104.500  86.270  42.170  1.00  0.00           H 
ATOM   2621  HD2 ILE B 480     105.230  85.810  43.790  1.00  0.00           H 
ATOM   2622  HD3 ILE B 480     104.790  84.610  42.460  1.00  0.00           H 
ATOM   2623  C   ILE B 480     100.610  84.750  45.040  1.00  0.00           C 
ATOM   2624  O   ILE B 480     100.450  85.870  44.560  1.00  0.00           O 
ATOM   2625  N   MET B 481      99.490  83.950  45.280  1.00  0.00           N 
ATOM   2626  HN  MET B 481      99.650  83.000  45.530  1.00  0.00           H 
ATOM   2627  CA  MET B 481      98.160  84.550  45.490  1.00  0.00           C 
ATOM   2628  HA  MET B 481      97.960  85.050  44.560  1.00  0.00           H 
ATOM   2629  CB  MET B 481      97.070  83.440  45.780  1.00  0.00           C 
ATOM   2630  HB1 MET B 481      97.350  82.840  46.670  1.00  0.00           H 
ATOM   2631  HB2 MET B 481      96.100  83.920  46.040  1.00  0.00           H 
ATOM   2632  CG  MET B 481      96.890  82.460  44.650  1.00  0.00           C 
ATOM   2633  HG1 MET B 481      97.860  81.950  44.450  1.00  0.00           H 
ATOM   2634  HG2 MET B 481      96.170  81.670  44.970  1.00  0.00           H 
ATOM   2635  SD  MET B 481      96.350  83.190  43.040  1.00  0.00           S 
ATOM   2636  CE  MET B 481      94.720  83.660  43.720  1.00  0.00           C 
ATOM   2637  HE1 MET B 481      94.800  84.650  44.220  1.00  0.00           H 
ATOM   2638  HE2 MET B 481      94.120  83.710  42.790  1.00  0.00           H 
ATOM   2639  HE3 MET B 481      94.220  82.900  44.370  1.00  0.00           H 
ATOM   2640  C   MET B 481      97.940  85.590  46.570  1.00  0.00           C 
ATOM   2641  O   MET B 481      97.290  86.600  46.400  1.00  0.00           O 
ATOM   2642  N   ILE B 482      98.600  85.380  47.690  1.00  0.00           N 
ATOM   2643  HN  ILE B 482      99.110  84.530  47.800  1.00  0.00           H 
ATOM   2644  CA  ILE B 482      98.540  86.240  48.870  1.00  0.00           C 
ATOM   2645  HA  ILE B 482      97.550  86.420  49.260  1.00  0.00           H 
ATOM   2646  CB  ILE B 482      99.240  85.520  50.050  1.00  0.00           C 
ATOM   2647  HB  ILE B 482     100.220  85.160  49.660  1.00  0.00           H 
ATOM   2648  CG2 ILE B 482      99.450  86.440  51.270  1.00  0.00           C 
ATOM   2649 1HG2 ILE B 482      98.510  87.020  51.410  1.00  0.00           H 
ATOM   2650 2HG2 ILE B 482      99.620  85.830  52.180  1.00  0.00           H 
ATOM   2651 3HG2 ILE B 482     100.260  87.160  51.060  1.00  0.00           H 
ATOM   2652  CG1 ILE B 482      98.480  84.220  50.430  1.00  0.00           C 
ATOM   2653 1HG1 ILE B 482      97.540  84.480  50.960  1.00  0.00           H 
ATOM   2654 2HG1 ILE B 482      98.260  83.600  49.530  1.00  0.00           H 
ATOM   2655  CD  ILE B 482      99.260  83.300  51.390  1.00  0.00           C 
ATOM   2656  HD1 ILE B 482      99.030  83.590  52.440  1.00  0.00           H 
ATOM   2657  HD2 ILE B 482      98.790  82.300  51.250  1.00  0.00           H 
ATOM   2658  HD3 ILE B 482     100.340  83.410  51.170  1.00  0.00           H 
ATOM   2659  C   ILE B 482      99.030  87.630  48.610  1.00  0.00           C 
ATOM   2660  O   ILE B 482      98.480  88.630  49.080  1.00  0.00           O 
ATOM   2661  N   GLN B 483     100.130  87.670  47.770  1.00  0.00           N 
ATOM   2662  HN  GLN B 483     100.510  86.810  47.450  1.00  0.00           H 
ATOM   2663  CA  GLN B 483     100.710  88.880  47.320  1.00  0.00           C 
ATOM   2664  HA  GLN B 483     100.850  89.490  48.200  1.00  0.00           H 
ATOM   2665  CB  GLN B 483     102.060  88.540  46.730  1.00  0.00           C 
ATOM   2666  HB1 GLN B 483     101.950  87.900  45.830  1.00  0.00           H 
ATOM   2667  HB2 GLN B 483     102.540  89.480  46.380  1.00  0.00           H 
ATOM   2668  CG  GLN B 483     103.000  87.690  47.630  1.00  0.00           C 
ATOM   2669  HG1 GLN B 483     102.550  86.690  47.820  1.00  0.00           H 
ATOM   2670  HG2 GLN B 483     104.040  87.570  47.260  1.00  0.00           H 
ATOM   2671  CD  GLN B 483     103.020  88.260  49.060  1.00  0.00           C 
ATOM   2672  OE1 GLN B 483     102.700  87.560  50.000  1.00  0.00           O 
ATOM   2673  NE2 GLN B 483     103.700  89.450  49.250  1.00  0.00           N 
ATOM   2674 1HE2 GLN B 483     104.350  89.800  48.580  1.00  0.00           H 
ATOM   2675 2HE2 GLN B 483     103.730  89.860  50.160  1.00  0.00           H 
ATOM   2676  C   GLN B 483      99.830  89.710  46.390  1.00  0.00           C 
ATOM   2677  O   GLN B 483      99.800  90.990  46.520  1.00  0.00           O 
ATOM   2678  N   LYS B 484      98.970  89.030  45.590  1.00  0.00           N 
ATOM   2679  HN  LYS B 484      98.800  88.050  45.690  1.00  0.00           H 
ATOM   2680  CA  LYS B 484      97.900  89.720  44.800  1.00  0.00           C 
ATOM   2681  HA  LYS B 484      98.400  90.570  44.360  1.00  0.00           H 
ATOM   2682  CB  LYS B 484      97.350  88.840  43.620  1.00  0.00           C 
ATOM   2683  HB1 LYS B 484      98.170  88.760  42.870  1.00  0.00           H 
ATOM   2684  HB2 LYS B 484      97.170  87.800  43.950  1.00  0.00           H 
ATOM   2685  CG  LYS B 484      96.120  89.330  42.890  1.00  0.00           C 
ATOM   2686  HG1 LYS B 484      96.070  88.750  41.950  1.00  0.00           H 
ATOM   2687  HG2 LYS B 484      95.210  89.150  43.500  1.00  0.00           H 
ATOM   2688  CD  LYS B 484      96.170  90.810  42.470  1.00  0.00           C 
ATOM   2689  HD1 LYS B 484      96.390  91.490  43.320  1.00  0.00           H 
ATOM   2690  HD2 LYS B 484      97.080  90.820  41.840  1.00  0.00           H 
ATOM   2691  CE  LYS B 484      94.920  91.300  41.830  1.00  0.00           C 
ATOM   2692  HE1 LYS B 484      94.980  92.350  41.480  1.00  0.00           H 
ATOM   2693  HE2 LYS B 484      94.680  90.610  40.990  1.00  0.00           H 
ATOM   2694  NZ  LYS B 484      93.790  91.320  42.810  1.00  0.00           N 
ATOM   2695  HZ1 LYS B 484      93.760  90.410  43.310  1.00  0.00           H 
ATOM   2696  HZ2 LYS B 484      94.020  91.960  43.600  1.00  0.00           H 
ATOM   2697  HZ3 LYS B 484      92.890  91.610  42.380  1.00  0.00           H 
ATOM   2698  C   LYS B 484      96.840  90.340  45.720  1.00  0.00           C 
ATOM   2699  O   LYS B 484      96.580  91.510  45.630  1.00  0.00           O 
ATOM   2700  N   MET B 485      96.250  89.580  46.650  1.00  0.00           N 
ATOM   2701  HN  MET B 485      96.390  88.600  46.750  1.00  0.00           H 
ATOM   2702  CA  MET B 485      95.390  90.140  47.600  1.00  0.00           C 
ATOM   2703  HA  MET B 485      94.540  90.500  47.040  1.00  0.00           H 
ATOM   2704  CB  MET B 485      94.900  89.060  48.680  1.00  0.00           C 
ATOM   2705  HB1 MET B 485      95.800  88.590  49.120  1.00  0.00           H 
ATOM   2706  HB2 MET B 485      94.190  89.580  49.350  1.00  0.00           H 
ATOM   2707  CG  MET B 485      94.130  87.910  47.940  1.00  0.00           C 
ATOM   2708  HG1 MET B 485      93.270  88.460  47.510  1.00  0.00           H 
ATOM   2709  HG2 MET B 485      94.720  87.490  47.100  1.00  0.00           H 
ATOM   2710  SD  MET B 485      93.630  86.630  49.050  1.00  0.00           S 
ATOM   2711  CE  MET B 485      92.410  87.500  50.070  1.00  0.00           C 
ATOM   2712  HE1 MET B 485      91.410  87.620  49.610  1.00  0.00           H 
ATOM   2713  HE2 MET B 485      92.240  86.870  50.970  1.00  0.00           H 
ATOM   2714  HE3 MET B 485      92.700  88.480  50.500  1.00  0.00           H 
ATOM   2715  C   MET B 485      95.960  91.330  48.380  1.00  0.00           C 
ATOM   2716  O   MET B 485      95.220  92.270  48.760  1.00  0.00           O 
ATOM   2717  N   ILE B 486      97.230  91.360  48.870  1.00  0.00           N 
ATOM   2718  HN  ILE B 486      97.790  90.540  48.770  1.00  0.00           H 
ATOM   2719  CA  ILE B 486      97.850  92.390  49.680  1.00  0.00           C 
ATOM   2720  HA  ILE B 486      97.280  92.730  50.540  1.00  0.00           H 
ATOM   2721  CB  ILE B 486      99.160  91.720  50.230  1.00  0.00           C 
ATOM   2722  HB  ILE B 486      99.640  91.010  49.530  1.00  0.00           H 
ATOM   2723  CG2 ILE B 486     100.110  92.870  50.610  1.00  0.00           C 
ATOM   2724 1HG2 ILE B 486     101.120  92.490  50.860  1.00  0.00           H 
ATOM   2725 2HG2 ILE B 486     100.250  93.590  49.770  1.00  0.00           H 
ATOM   2726 3HG2 ILE B 486      99.710  93.350  51.530  1.00  0.00           H 
ATOM   2727  CG1 ILE B 486      98.910  90.850  51.490  1.00  0.00           C 
ATOM   2728 1HG1 ILE B 486      98.460  91.460  52.310  1.00  0.00           H 
ATOM   2729 2HG1 ILE B 486      98.070  90.160  51.290  1.00  0.00           H 
ATOM   2730  CD  ILE B 486     100.100  90.040  51.990  1.00  0.00           C 
ATOM   2731  HD1 ILE B 486      99.850  89.420  52.880  1.00  0.00           H 
ATOM   2732  HD2 ILE B 486     100.480  89.420  51.150  1.00  0.00           H 
ATOM   2733  HD3 ILE B 486     100.900  90.720  52.350  1.00  0.00           H 
ATOM   2734  C   ILE B 486      98.030  93.640  48.810  1.00  0.00           C 
ATOM   2735  O   ILE B 486      97.630  94.670  49.350  1.00  0.00           O 
ATOM   2736  N   PHE B 487      98.600  93.550  47.590  1.00  0.00           N 
ATOM   2737  HN  PHE B 487      98.710  92.610  47.280  1.00  0.00           H 
ATOM   2738  CA  PHE B 487      98.690  94.660  46.760  1.00  0.00           C 
ATOM   2739  HA  PHE B 487      99.270  95.330  47.380  1.00  0.00           H 
ATOM   2740  CB  PHE B 487      99.530  94.370  45.450  1.00  0.00           C 
ATOM   2741  HB1 PHE B 487     100.550  93.990  45.680  1.00  0.00           H 
ATOM   2742  HB2 PHE B 487      98.940  93.580  44.940  1.00  0.00           H 
ATOM   2743  CG  PHE B 487      99.750  95.520  44.540  1.00  0.00           C 
ATOM   2744  CD1 PHE B 487      99.910  95.160  43.170  1.00  0.00           C 
ATOM   2745  HD1 PHE B 487      99.720  94.160  42.800  1.00  0.00           H 
ATOM   2746  CE1 PHE B 487      99.980  96.250  42.220  1.00  0.00           C 
ATOM   2747  HE1 PHE B 487      99.990  95.980  41.170  1.00  0.00           H 
ATOM   2748  CZ  PHE B 487     100.060  97.590  42.620  1.00  0.00           C 
ATOM   2749  HZ  PHE B 487     100.150  98.400  41.910  1.00  0.00           H 
ATOM   2750  CD2 PHE B 487      99.830  96.870  44.980  1.00  0.00           C 
ATOM   2751  HD2 PHE B 487      99.680  97.090  46.030  1.00  0.00           H 
ATOM   2752  CE2 PHE B 487     100.070  97.890  44.020  1.00  0.00           C 
ATOM   2753  HE2 PHE B 487     100.120  98.930  44.300  1.00  0.00           H 
ATOM   2754  C   PHE B 487      97.310  95.270  46.470  1.00  0.00           C 
ATOM   2755  O   PHE B 487      96.420  94.660  45.810  1.00  0.00           O 
ATOM   2756  N   GLY B 488      97.090  96.470  46.980  1.00  0.00           N 
ATOM   2757  HN  GLY B 488      97.830  97.040  47.320  1.00  0.00           H 
ATOM   2758  CA  GLY B 488      95.830  97.110  46.780  1.00  0.00           C 
ATOM   2759  HA1 GLY B 488      96.040  98.160  46.910  1.00  0.00           H 
ATOM   2760  HA2 GLY B 488      95.330  96.890  45.850  1.00  0.00           H 
ATOM   2761  C   GLY B 488      94.750  96.780  47.800  1.00  0.00           C 
ATOM   2762  O   GLY B 488      94.580  97.340  48.870  1.00  0.00           O 
ATOM   2763  N   ASP B 489      93.800  95.820  47.410  1.00  0.00           N 
ATOM   2764  HN  ASP B 489      93.960  95.360  46.540  1.00  0.00           H 
ATOM   2765  CA  ASP B 489      92.470  95.570  47.980  1.00  0.00           C 
ATOM   2766  HA  ASP B 489      91.920  96.420  47.610  1.00  0.00           H 
ATOM   2767  CB  ASP B 489      91.890  94.280  47.530  1.00  0.00           C 
ATOM   2768  HB1 ASP B 489      92.440  93.320  47.670  1.00  0.00           H 
ATOM   2769  HB2 ASP B 489      90.900  94.120  48.010  1.00  0.00           H 
ATOM   2770  CG  ASP B 489      91.560  94.310  46.080  1.00  0.00           C 
ATOM   2771  OD1 ASP B 489      92.310  94.810  45.190  1.00  0.00           O 
ATOM   2772  OD2 ASP B 489      90.470  93.700  45.840  1.00  0.00           O 
ATOM   2773  C   ASP B 489      92.500  95.560  49.540  1.00  0.00           C 
ATOM   2774  O   ASP B 489      91.800  96.320  50.210  1.00  0.00           O 
ATOM   2775  N   LEU B 490      93.250  94.610  50.090  1.00  0.00           N 
ATOM   2776  HN  LEU B 490      93.730  93.980  49.490  1.00  0.00           H 
ATOM   2777  CA  LEU B 490      93.430  94.280  51.540  1.00  0.00           C 
ATOM   2778  HA  LEU B 490      92.430  94.170  51.930  1.00  0.00           H 
ATOM   2779  CB  LEU B 490      94.220  92.940  51.730  1.00  0.00           C 
ATOM   2780  HB1 LEU B 490      93.470  92.290  51.240  1.00  0.00           H 
ATOM   2781  HB2 LEU B 490      95.150  93.030  51.130  1.00  0.00           H 
ATOM   2782  CG  LEU B 490      94.390  92.340  53.170  1.00  0.00           C 
ATOM   2783  HG  LEU B 490      93.580  92.820  53.760  1.00  0.00           H 
ATOM   2784  CD1 LEU B 490      94.330  90.830  53.220  1.00  0.00           C 
ATOM   2785 1HD1 LEU B 490      93.310  90.500  52.930  1.00  0.00           H 
ATOM   2786 2HD1 LEU B 490      94.870  90.280  52.420  1.00  0.00           H 
ATOM   2787 3HD1 LEU B 490      94.600  90.520  54.250  1.00  0.00           H 
ATOM   2788  CD2 LEU B 490      95.680  92.880  53.940  1.00  0.00           C 
ATOM   2789 1HD2 LEU B 490      96.620  92.610  53.410  1.00  0.00           H 
ATOM   2790 2HD2 LEU B 490      95.690  93.990  53.950  1.00  0.00           H 
ATOM   2791 3HD2 LEU B 490      95.730  92.410  54.950  1.00  0.00           H 
ATOM   2792  C   LEU B 490      93.990  95.450  52.320  1.00  0.00           C 
ATOM   2793  O   LEU B 490      93.490  95.870  53.390  1.00  0.00           O 
ATOM   2794  N   MET B 491      95.010  96.040  51.860  1.00  0.00           N 
ATOM   2795  HN  MET B 491      95.400  95.730  50.990  1.00  0.00           H 
ATOM   2796  CA  MET B 491      95.530  97.260  52.390  1.00  0.00           C 
ATOM   2797  HA  MET B 491      95.880  97.190  53.410  1.00  0.00           H 
ATOM   2798  CB  MET B 491      96.910  97.410  51.660  1.00  0.00           C 
ATOM   2799  HB1 MET B 491      96.710  97.160  50.600  1.00  0.00           H 
ATOM   2800  HB2 MET B 491      97.340  98.430  51.720  1.00  0.00           H 
ATOM   2801  CG  MET B 491      97.910  96.290  52.240  1.00  0.00           C 
ATOM   2802  HG1 MET B 491      97.370  95.320  52.270  1.00  0.00           H 
ATOM   2803  HG2 MET B 491      98.750  96.270  51.520  1.00  0.00           H 
ATOM   2804  SD  MET B 491      98.450  96.850  53.890  1.00  0.00           S 
ATOM   2805  CE  MET B 491      99.090  95.220  54.470  1.00  0.00           C 
ATOM   2806  HE1 MET B 491      99.610  95.210  55.450  1.00  0.00           H 
ATOM   2807  HE2 MET B 491      98.170  94.610  54.540  1.00  0.00           H 
ATOM   2808  HE3 MET B 491      99.780  94.860  53.670  1.00  0.00           H 
ATOM   2809  C   MET B 491      94.590  98.410  52.330  1.00  0.00           C 
ATOM   2810  O   MET B 491      94.470  99.120  53.320  1.00  0.00           O 
ATOM   2811  N   ARG B 492      93.840  98.590  51.260  1.00  0.00           N 
ATOM   2812  HN  ARG B 492      93.980  97.950  50.510  1.00  0.00           H 
ATOM   2813  CA  ARG B 492      92.770  99.620  51.250  1.00  0.00           C 
ATOM   2814  HA  ARG B 492      93.280 100.520  51.550  1.00  0.00           H 
ATOM   2815  CB  ARG B 492      92.170  99.690  49.770  1.00  0.00           C 
ATOM   2816  HB1 ARG B 492      91.680  98.740  49.480  1.00  0.00           H 
ATOM   2817  HB2 ARG B 492      91.270 100.340  49.710  1.00  0.00           H 
ATOM   2818  CG  ARG B 492      93.210 100.190  48.730  1.00  0.00           C 
ATOM   2819  HG1 ARG B 492      93.530 101.220  48.980  1.00  0.00           H 
ATOM   2820  HG2 ARG B 492      94.170  99.630  48.740  1.00  0.00           H 
ATOM   2821  CD  ARG B 492      92.550 100.130  47.390  1.00  0.00           C 
ATOM   2822  HD1 ARG B 492      92.740  99.080  47.080  1.00  0.00           H 
ATOM   2823  HD2 ARG B 492      91.460 100.350  47.460  1.00  0.00           H 
ATOM   2824  NE  ARG B 492      93.180 101.070  46.370  1.00  0.00           N 
ATOM   2825  HE  ARG B 492      94.030 101.540  46.610  1.00  0.00           H 
ATOM   2826  CZ  ARG B 492      92.850 101.230  45.060  1.00  0.00           C 
ATOM   2827  NH1 ARG B 492      93.430 102.170  44.400  1.00  0.00           N 
ATOM   2828 1HH1 ARG B 492      94.080 102.810  44.800  1.00  0.00           H 
ATOM   2829 2HH1 ARG B 492      93.330 102.180  43.410  1.00  0.00           H 
ATOM   2830  NH2 ARG B 492      91.970 100.520  44.470  1.00  0.00           N 
ATOM   2831 1HH2 ARG B 492      91.270 100.030  44.980  1.00  0.00           H 
ATOM   2832 2HH2 ARG B 492      91.670 100.870  43.580  1.00  0.00           H 
ATOM   2833  C   ARG B 492      91.580  99.510  52.260  1.00  0.00           C 
ATOM   2834  O   ARG B 492      91.030 100.550  52.690  1.00  0.00           O 
ATOM   2835  N   PHE B 493      91.150  98.230  52.600  1.00  0.00           N 
ATOM   2836  HN  PHE B 493      91.620  97.450  52.190  1.00  0.00           H 
ATOM   2837  CA  PHE B 493      90.120  97.900  53.550  1.00  0.00           C 
ATOM   2838  HA  PHE B 493      89.280  98.540  53.350  1.00  0.00           H 
ATOM   2839  CB  PHE B 493      89.630  96.430  53.290  1.00  0.00           C 
ATOM   2840  HB1 PHE B 493      89.270  96.360  52.240  1.00  0.00           H 
ATOM   2841  HB2 PHE B 493      90.470  95.700  53.380  1.00  0.00           H 
ATOM   2842  CG  PHE B 493      88.520  96.020  54.170  1.00  0.00           C 
ATOM   2843  CD1 PHE B 493      87.110  96.240  53.870  1.00  0.00           C 
ATOM   2844  HD1 PHE B 493      86.900  96.640  52.890  1.00  0.00           H 
ATOM   2845  CE1 PHE B 493      86.080  95.980  54.710  1.00  0.00           C 
ATOM   2846  HE1 PHE B 493      85.120  96.450  54.530  1.00  0.00           H 
ATOM   2847  CZ  PHE B 493      86.400  95.360  55.910  1.00  0.00           C 
ATOM   2848  HZ  PHE B 493      85.640  95.090  56.620  1.00  0.00           H 
ATOM   2849  CD2 PHE B 493      88.790  95.350  55.390  1.00  0.00           C 
ATOM   2850  HD2 PHE B 493      89.800  95.260  55.770  1.00  0.00           H 
ATOM   2851  CE2 PHE B 493      87.720  95.090  56.210  1.00  0.00           C 
ATOM   2852  HE2 PHE B 493      87.990  94.510  57.080  1.00  0.00           H 
ATOM   2853  C   PHE B 493      90.540  98.150  54.960  1.00  0.00           C 
ATOM   2854  O   PHE B 493      89.730  98.410  55.840  1.00  0.00           O 
ATOM   2855  N   CYS B 494      91.890  98.190  55.240  1.00  0.00           N 
ATOM   2856  HN  CYS B 494      92.590  97.980  54.570  1.00  0.00           H 
ATOM   2857  CA  CYS B 494      92.530  98.520  56.510  1.00  0.00           C 
ATOM   2858  HA  CYS B 494      92.200  97.840  57.280  1.00  0.00           H 
ATOM   2859  CB  CYS B 494      94.040  98.610  56.240  1.00  0.00           C 
ATOM   2860  HB1 CYS B 494      94.290  97.650  55.730  1.00  0.00           H 
ATOM   2861  HB2 CYS B 494      94.300  99.480  55.610  1.00  0.00           H 
ATOM   2862  SG  CYS B 494      95.010  98.690  57.780  1.00  0.00           S 
ATOM   2863  HG1 CYS B 494      94.200  99.570  58.350  1.00  0.00           H 
ATOM   2864  C   CYS B 494      92.060  99.880  57.000  1.00  0.00           C 
ATOM   2865  O   CYS B 494      91.870 100.040  58.200  1.00  0.00           O 
ATOM   2866  N   TRP B 495      91.770 100.860  56.050  1.00  0.00           N 
ATOM   2867  HN  TRP B 495      92.000 100.710  55.090  1.00  0.00           H 
ATOM   2868  CA  TRP B 495      91.200 102.180  56.480  1.00  0.00           C 
ATOM   2869  HA  TRP B 495      91.770 102.500  57.340  1.00  0.00           H 
ATOM   2870  CB  TRP B 495      91.210 103.180  55.210  1.00  0.00           C 
ATOM   2871  HB1 TRP B 495      92.260 103.340  54.870  1.00  0.00           H 
ATOM   2872  HB2 TRP B 495      90.680 102.640  54.400  1.00  0.00           H 
ATOM   2873  CG  TRP B 495      90.650 104.570  55.370  1.00  0.00           C 
ATOM   2874  CD1 TRP B 495      89.290 104.890  55.250  1.00  0.00           C 
ATOM   2875  HD1 TRP B 495      88.570 104.280  54.740  1.00  0.00           H 
ATOM   2876  NE1 TRP B 495      89.140 106.250  55.390  1.00  0.00           N 
ATOM   2877  HE1 TRP B 495      88.380 106.860  55.290  1.00  0.00           H 
ATOM   2878  CE2 TRP B 495      90.380 106.810  55.790  1.00  0.00           C 
ATOM   2879  CD2 TRP B 495      91.350 105.780  55.720  1.00  0.00           C 
ATOM   2880  CE3 TRP B 495      92.620 106.030  56.120  1.00  0.00           C 
ATOM   2881  HE3 TRP B 495      93.290 105.180  56.080  1.00  0.00           H 
ATOM   2882  CZ3 TRP B 495      92.960 107.290  56.670  1.00  0.00           C 
ATOM   2883  HZ3 TRP B 495      93.940 107.670  56.900  1.00  0.00           H 
ATOM   2884  CZ2 TRP B 495      90.720 108.150  56.150  1.00  0.00           C 
ATOM   2885  HZ2 TRP B 495      89.990 108.940  56.280  1.00  0.00           H 
ATOM   2886  CH2 TRP B 495      92.050 108.290  56.770  1.00  0.00           C 
ATOM   2887  HH2 TRP B 495      92.280 109.230  57.260  1.00  0.00           H 
ATOM   2888  C   TRP B 495      89.750 101.980  56.870  1.00  0.00           C 
ATOM   2889  O   TRP B 495      89.430 102.480  57.940  1.00  0.00           O 
ATOM   2890  N   LEU B 496      88.970 101.130  56.180  1.00  0.00           N 
ATOM   2891  HN  LEU B 496      89.350 100.650  55.400  1.00  0.00           H 
ATOM   2892  CA  LEU B 496      87.580 100.900  56.450  1.00  0.00           C 
ATOM   2893  HA  LEU B 496      87.150 101.860  56.670  1.00  0.00           H 
ATOM   2894  CB  LEU B 496      86.850 100.240  55.160  1.00  0.00           C 
ATOM   2895  HB1 LEU B 496      87.040 100.880  54.270  1.00  0.00           H 
ATOM   2896  HB2 LEU B 496      87.440  99.350  54.850  1.00  0.00           H 
ATOM   2897  CG  LEU B 496      85.370  99.770  55.250  1.00  0.00           C 
ATOM   2898  HG  LEU B 496      85.310  98.890  55.930  1.00  0.00           H 
ATOM   2899  CD1 LEU B 496      84.400 100.840  55.720  1.00  0.00           C 
ATOM   2900 1HD1 LEU B 496      83.350 100.600  55.440  1.00  0.00           H 
ATOM   2901 2HD1 LEU B 496      84.470 101.030  56.810  1.00  0.00           H 
ATOM   2902 3HD1 LEU B 496      84.660 101.770  55.180  1.00  0.00           H 
ATOM   2903  CD2 LEU B 496      84.910  99.380  53.870  1.00  0.00           C 
ATOM   2904 1HD2 LEU B 496      85.510  98.500  53.540  1.00  0.00           H 
ATOM   2905 2HD2 LEU B 496      83.830  99.250  53.670  1.00  0.00           H 
ATOM   2906 3HD2 LEU B 496      85.170 100.190  53.160  1.00  0.00           H 
ATOM   2907  C   LEU B 496      87.290 100.140  57.690  1.00  0.00           C 
ATOM   2908  O   LEU B 496      86.520 100.640  58.540  1.00  0.00           O 
ATOM   2909  N   MET B 497      88.010  99.040  57.890  1.00  0.00           N 
ATOM   2910  HN  MET B 497      88.740  98.760  57.270  1.00  0.00           H 
ATOM   2911  CA  MET B 497      87.890  98.390  59.190  1.00  0.00           C 
ATOM   2912  HA  MET B 497      86.870  98.040  59.220  1.00  0.00           H 
ATOM   2913  CB  MET B 497      88.570  96.940  59.360  1.00  0.00           C 
ATOM   2914  HB1 MET B 497      88.280  96.470  60.320  1.00  0.00           H 
ATOM   2915  HB2 MET B 497      88.040  96.260  58.660  1.00  0.00           H 
ATOM   2916  CG  MET B 497      90.100  96.970  59.250  1.00  0.00           C 
ATOM   2917  HG1 MET B 497      90.310  97.800  58.550  1.00  0.00           H 
ATOM   2918  HG2 MET B 497      90.590  97.230  60.210  1.00  0.00           H 
ATOM   2919  SD  MET B 497      90.770  95.310  58.760  1.00  0.00           S 
ATOM   2920  CE  MET B 497      90.320  94.250  60.150  1.00  0.00           C 
ATOM   2921  HE1 MET B 497      90.870  93.290  60.120  1.00  0.00           H 
ATOM   2922  HE2 MET B 497      90.680  94.760  61.070  1.00  0.00           H 
ATOM   2923  HE3 MET B 497      89.260  93.920  60.160  1.00  0.00           H 
ATOM   2924  C   MET B 497      88.280  99.290  60.400  1.00  0.00           C 
ATOM   2925  O   MET B 497      87.580  99.400  61.450  1.00  0.00           O 
ATOM   2926  N   ALA B 498      89.420 100.000  60.340  1.00  0.00           N 
ATOM   2927  HN  ALA B 498      90.000  99.960  59.530  1.00  0.00           H 
ATOM   2928  CA  ALA B 498      89.940 100.960  61.300  1.00  0.00           C 
ATOM   2929  HA  ALA B 498      90.250 100.400  62.170  1.00  0.00           H 
ATOM   2930  CB  ALA B 498      91.310 101.520  60.850  1.00  0.00           C 
ATOM   2931  HB1 ALA B 498      91.260 102.360  60.120  1.00  0.00           H 
ATOM   2932  HB2 ALA B 498      91.850 101.910  61.740  1.00  0.00           H 
ATOM   2933  HB3 ALA B 498      91.970 100.720  60.450  1.00  0.00           H 
ATOM   2934  C   ALA B 498      88.930 102.080  61.680  1.00  0.00           C 
ATOM   2935  O   ALA B 498      88.650 102.250  62.830  1.00  0.00           O 
ATOM   2936  N   VAL B 499      88.190 102.620  60.670  1.00  0.00           N 
ATOM   2937  HN  VAL B 499      88.620 102.350  59.810  1.00  0.00           H 
ATOM   2938  CA  VAL B 499      87.110 103.590  60.760  1.00  0.00           C 
ATOM   2939  HA  VAL B 499      87.560 104.360  61.370  1.00  0.00           H 
ATOM   2940  CB  VAL B 499      86.730 104.230  59.430  1.00  0.00           C 
ATOM   2941  HB  VAL B 499      86.590 103.420  58.690  1.00  0.00           H 
ATOM   2942  CG1 VAL B 499      85.330 104.890  59.490  1.00  0.00           C 
ATOM   2943 1HG1 VAL B 499      84.510 104.220  59.820  1.00  0.00           H 
ATOM   2944 2HG1 VAL B 499      85.290 105.710  60.240  1.00  0.00           H 
ATOM   2945 3HG1 VAL B 499      84.960 105.200  58.490  1.00  0.00           H 
ATOM   2946  CG2 VAL B 499      87.850 105.270  58.900  1.00  0.00           C 
ATOM   2947 1HG2 VAL B 499      87.700 105.510  57.830  1.00  0.00           H 
ATOM   2948 2HG2 VAL B 499      87.810 106.220  59.470  1.00  0.00           H 
ATOM   2949 3HG2 VAL B 499      88.810 104.720  58.970  1.00  0.00           H 
ATOM   2950  C   VAL B 499      85.880 103.040  61.540  1.00  0.00           C 
ATOM   2951  O   VAL B 499      85.310 103.670  62.390  1.00  0.00           O 
ATOM   2952  N   VAL B 500      85.450 101.780  61.240  1.00  0.00           N 
ATOM   2953  HN  VAL B 500      85.850 101.200  60.530  1.00  0.00           H 
ATOM   2954  CA  VAL B 500      84.360 101.100  61.930  1.00  0.00           C 
ATOM   2955  HA  VAL B 500      83.450 101.670  62.020  1.00  0.00           H 
ATOM   2956  CB  VAL B 500      83.770  99.820  61.260  1.00  0.00           C 
ATOM   2957  HB  VAL B 500      84.620  99.140  61.060  1.00  0.00           H 
ATOM   2958  CG1 VAL B 500      82.750  99.000  62.080  1.00  0.00           C 
ATOM   2959 1HG1 VAL B 500      82.200  98.220  61.520  1.00  0.00           H 
ATOM   2960 2HG1 VAL B 500      83.300  98.610  62.970  1.00  0.00           H 
ATOM   2961 3HG1 VAL B 500      81.980  99.660  62.530  1.00  0.00           H 
ATOM   2962  CG2 VAL B 500      83.160 100.170  59.840  1.00  0.00           C 
ATOM   2963 1HG2 VAL B 500      83.990 100.310  59.120  1.00  0.00           H 
ATOM   2964 2HG2 VAL B 500      82.520  99.340  59.450  1.00  0.00           H 
ATOM   2965 3HG2 VAL B 500      82.620 101.130  59.970  1.00  0.00           H 
ATOM   2966  C   VAL B 500      84.780 100.810  63.350  1.00  0.00           C 
ATOM   2967  O   VAL B 500      84.010 100.940  64.310  1.00  0.00           O 
ATOM   2968  N   ILE B 501      86.050 100.390  63.590  1.00  0.00           N 
ATOM   2969  HN  ILE B 501      86.570 100.130  62.780  1.00  0.00           H 
ATOM   2970  CA  ILE B 501      86.600 100.230  64.950  1.00  0.00           C 
ATOM   2971  HA  ILE B 501      85.890  99.670  65.530  1.00  0.00           H 
ATOM   2972  CB  ILE B 501      87.960  99.560  64.930  1.00  0.00           C 
ATOM   2973  HB  ILE B 501      88.720 100.130  64.350  1.00  0.00           H 
ATOM   2974  CG2 ILE B 501      88.530  99.520  66.360  1.00  0.00           C 
ATOM   2975 1HG2 ILE B 501      87.690  99.250  67.040  1.00  0.00           H 
ATOM   2976 2HG2 ILE B 501      89.280  98.710  66.500  1.00  0.00           H 
ATOM   2977 3HG2 ILE B 501      89.070 100.440  66.680  1.00  0.00           H 
ATOM   2978  CG1 ILE B 501      87.840  98.080  64.420  1.00  0.00           C 
ATOM   2979 1HG1 ILE B 501      87.390  97.460  65.230  1.00  0.00           H 
ATOM   2980 2HG1 ILE B 501      87.110  97.950  63.590  1.00  0.00           H 
ATOM   2981  CD  ILE B 501      89.110  97.440  63.940  1.00  0.00           C 
ATOM   2982  HD1 ILE B 501      89.750  98.160  63.380  1.00  0.00           H 
ATOM   2983  HD2 ILE B 501      89.790  97.320  64.810  1.00  0.00           H 
ATOM   2984  HD3 ILE B 501      88.800  96.550  63.350  1.00  0.00           H 
ATOM   2985  C   ILE B 501      86.700 101.540  65.750  1.00  0.00           C 
ATOM   2986  O   ILE B 501      86.170 101.590  66.860  1.00  0.00           O 
ATOM   2987  N   LEU B 502      87.250 102.660  65.130  1.00  0.00           N 
ATOM   2988  HN  LEU B 502      87.720 102.660  64.250  1.00  0.00           H 
ATOM   2989  CA  LEU B 502      87.260 103.940  65.780  1.00  0.00           C 
ATOM   2990  HA  LEU B 502      87.840 103.840  66.690  1.00  0.00           H 
ATOM   2991  CB  LEU B 502      87.980 104.990  64.850  1.00  0.00           C 
ATOM   2992  HB1 LEU B 502      87.970 104.690  63.780  1.00  0.00           H 
ATOM   2993  HB2 LEU B 502      87.490 105.990  64.880  1.00  0.00           H 
ATOM   2994  CG  LEU B 502      89.430 105.260  65.430  1.00  0.00           C 
ATOM   2995  HG  LEU B 502      89.930 105.910  64.680  1.00  0.00           H 
ATOM   2996  CD1 LEU B 502      89.470 106.000  66.740  1.00  0.00           C 
ATOM   2997 1HD1 LEU B 502      88.760 106.850  66.700  1.00  0.00           H 
ATOM   2998 2HD1 LEU B 502      89.230 105.340  67.600  1.00  0.00           H 
ATOM   2999 3HD1 LEU B 502      90.470 106.400  67.010  1.00  0.00           H 
ATOM   3000  CD2 LEU B 502      90.330 104.000  65.550  1.00  0.00           C 
ATOM   3001 1HD2 LEU B 502      89.960 103.150  66.160  1.00  0.00           H 
ATOM   3002 2HD2 LEU B 502      90.520 103.650  64.510  1.00  0.00           H 
ATOM   3003 3HD2 LEU B 502      91.310 104.350  65.940  1.00  0.00           H 
ATOM   3004  C   LEU B 502      85.850 104.430  66.120  1.00  0.00           C 
ATOM   3005  O   LEU B 502      85.640 104.870  67.280  1.00  0.00           O 
ATOM   3006  N   GLY B 503      84.840 104.330  65.310  1.00  0.00           N 
ATOM   3007  HN  GLY B 503      85.000 103.960  64.400  1.00  0.00           H 
ATOM   3008  CA  GLY B 503      83.630 104.990  65.660  1.00  0.00           C 
ATOM   3009  HA1 GLY B 503      83.870 105.980  66.020  1.00  0.00           H 
ATOM   3010  HA2 GLY B 503      83.050 105.020  64.750  1.00  0.00           H 
ATOM   3011  C   GLY B 503      82.820 104.230  66.640  1.00  0.00           C 
ATOM   3012  O   GLY B 503      82.470 104.840  67.610  1.00  0.00           O 
ATOM   3013  N   PHE B 504      82.600 102.880  66.490  1.00  0.00           N 
ATOM   3014  HN  PHE B 504      82.860 102.330  65.700  1.00  0.00           H 
ATOM   3015  CA  PHE B 504      81.810 102.240  67.490  1.00  0.00           C 
ATOM   3016  HA  PHE B 504      80.950 102.840  67.750  1.00  0.00           H 
ATOM   3017  CB  PHE B 504      81.200 100.930  66.870  1.00  0.00           C 
ATOM   3018  HB1 PHE B 504      81.970 100.310  66.350  1.00  0.00           H 
ATOM   3019  HB2 PHE B 504      80.630 100.330  67.600  1.00  0.00           H 
ATOM   3020  CG  PHE B 504      80.140 101.310  65.810  1.00  0.00           C 
ATOM   3021  CD1 PHE B 504      78.760 101.230  66.270  1.00  0.00           C 
ATOM   3022  HD1 PHE B 504      78.670 101.070  67.330  1.00  0.00           H 
ATOM   3023  CE1 PHE B 504      77.770 101.400  65.280  1.00  0.00           C 
ATOM   3024  HE1 PHE B 504      76.720 101.500  65.520  1.00  0.00           H 
ATOM   3025  CZ  PHE B 504      78.080 101.550  63.930  1.00  0.00           C 
ATOM   3026  HZ  PHE B 504      77.300 101.700  63.200  1.00  0.00           H 
ATOM   3027  CD2 PHE B 504      80.420 101.590  64.470  1.00  0.00           C 
ATOM   3028  HD2 PHE B 504      81.450 101.510  64.150  1.00  0.00           H 
ATOM   3029  CE2 PHE B 504      79.430 101.610  63.540  1.00  0.00           C 
ATOM   3030  HE2 PHE B 504      79.660 101.640  62.490  1.00  0.00           H 
ATOM   3031  C   PHE B 504      82.530 101.880  68.750  1.00  0.00           C 
ATOM   3032  O   PHE B 504      81.940 101.850  69.880  1.00  0.00           O 
ATOM   3033  N   ALA B 505      83.840 101.680  68.770  1.00  0.00           N 
ATOM   3034  HN  ALA B 505      84.460 101.650  67.990  1.00  0.00           H 
ATOM   3035  CA  ALA B 505      84.610 101.560  70.080  1.00  0.00           C 
ATOM   3036  HA  ALA B 505      84.270 100.700  70.630  1.00  0.00           H 
ATOM   3037  CB  ALA B 505      86.080 101.510  69.850  1.00  0.00           C 
ATOM   3038  HB1 ALA B 505      86.300 100.630  69.210  1.00  0.00           H 
ATOM   3039  HB2 ALA B 505      86.370 102.450  69.330  1.00  0.00           H 
ATOM   3040  HB3 ALA B 505      86.680 101.300  70.760  1.00  0.00           H 
ATOM   3041  C   ALA B 505      84.470 102.700  70.950  1.00  0.00           C 
ATOM   3042  O   ALA B 505      84.230 102.520  72.130  1.00  0.00           O 
ATOM   3043  N   SER B 506      84.620 103.900  70.430  1.00  0.00           N 
ATOM   3044  HN  SER B 506      85.010 103.870  69.510  1.00  0.00           H 
ATOM   3045  CA  SER B 506      84.540 105.200  71.090  1.00  0.00           C 
ATOM   3046  HA  SER B 506      85.100 105.130  72.010  1.00  0.00           H 
ATOM   3047  CB  SER B 506      85.130 106.320  70.170  1.00  0.00           C 
ATOM   3048  HB1 SER B 506      84.390 106.460  69.360  1.00  0.00           H 
ATOM   3049  HB2 SER B 506      85.130 107.160  70.900  1.00  0.00           H 
ATOM   3050  OG  SER B 506      86.460 106.030  69.720  1.00  0.00           O 
ATOM   3051  HG1 SER B 506      86.270 105.380  69.040  1.00  0.00           H 
ATOM   3052  C   SER B 506      83.120 105.590  71.530  1.00  0.00           C 
ATOM   3053  O   SER B 506      82.930 106.050  72.690  1.00  0.00           O 
ATOM   3054  N   ALA B 507      82.090 105.220  70.730  1.00  0.00           N 
ATOM   3055  HN  ALA B 507      82.270 104.910  69.800  1.00  0.00           H 
ATOM   3056  CA  ALA B 507      80.650 105.270  71.070  1.00  0.00           C 
ATOM   3057  HA  ALA B 507      80.400 106.270  71.390  1.00  0.00           H 
ATOM   3058  CB  ALA B 507      79.820 104.880  69.840  1.00  0.00           C 
ATOM   3059  HB1 ALA B 507      78.740 105.010  70.050  1.00  0.00           H 
ATOM   3060  HB2 ALA B 507      80.130 105.620  69.070  1.00  0.00           H 
ATOM   3061  HB3 ALA B 507      80.080 103.890  69.410  1.00  0.00           H 
ATOM   3062  C   ALA B 507      80.230 104.200  72.140  1.00  0.00           C 
ATOM   3063  O   ALA B 507      79.520 104.560  73.040  1.00  0.00           O 
ATOM   3064  N   PHE B 508      80.720 102.900  72.100  1.00  0.00           N 
ATOM   3065  HN  PHE B 508      81.370 102.620  71.400  1.00  0.00           H 
ATOM   3066  CA  PHE B 508      80.630 101.850  73.160  1.00  0.00           C 
ATOM   3067  HA  PHE B 508      79.600 101.690  73.430  1.00  0.00           H 
ATOM   3068  CB  PHE B 508      81.230 100.470  72.800  1.00  0.00           C 
ATOM   3069  HB1 PHE B 508      82.290 100.710  72.580  1.00  0.00           H 
ATOM   3070  HB2 PHE B 508      81.230  99.720  73.620  1.00  0.00           H 
ATOM   3071  CG  PHE B 508      80.590  99.850  71.540  1.00  0.00           C 
ATOM   3072  CD1 PHE B 508      79.190  99.800  71.430  1.00  0.00           C 
ATOM   3073  HD1 PHE B 508      78.510 100.290  72.110  1.00  0.00           H 
ATOM   3074  CE1 PHE B 508      78.570  98.930  70.530  1.00  0.00           C 
ATOM   3075  HE1 PHE B 508      77.500  98.840  70.580  1.00  0.00           H 
ATOM   3076  CZ  PHE B 508      79.340  98.180  69.660  1.00  0.00           C 
ATOM   3077  HZ  PHE B 508      78.860  97.550  68.930  1.00  0.00           H 
ATOM   3078  CD2 PHE B 508      81.370  99.020  70.660  1.00  0.00           C 
ATOM   3079  HD2 PHE B 508      82.430  99.180  70.770  1.00  0.00           H 
ATOM   3080  CE2 PHE B 508      80.760  98.270  69.680  1.00  0.00           C 
ATOM   3081  HE2 PHE B 508      81.330  97.680  68.980  1.00  0.00           H 
ATOM   3082  C   PHE B 508      81.310 102.390  74.440  1.00  0.00           C 
ATOM   3083  O   PHE B 508      80.760 102.320  75.600  1.00  0.00           O 
ATOM   3084  N   TYR B 509      82.550 102.960  74.320  1.00  0.00           N 
ATOM   3085  HN  TYR B 509      83.020 103.040  73.440  1.00  0.00           H 
ATOM   3086  CA  TYR B 509      83.390 103.440  75.470  1.00  0.00           C 
ATOM   3087  HA  TYR B 509      83.470 102.580  76.120  1.00  0.00           H 
ATOM   3088  CB  TYR B 509      84.850 103.740  74.970  1.00  0.00           C 
ATOM   3089  HB1 TYR B 509      85.130 102.700  74.690  1.00  0.00           H 
ATOM   3090  HB2 TYR B 509      84.800 104.270  74.000  1.00  0.00           H 
ATOM   3091  CG  TYR B 509      85.730 104.440  75.980  1.00  0.00           C 
ATOM   3092  CD1 TYR B 509      86.290 103.690  76.990  1.00  0.00           C 
ATOM   3093  HD1 TYR B 509      85.960 102.670  77.110  1.00  0.00           H 
ATOM   3094  CE1 TYR B 509      87.170 104.280  77.900  1.00  0.00           C 
ATOM   3095  HE1 TYR B 509      87.490 103.580  78.660  1.00  0.00           H 
ATOM   3096  CZ  TYR B 509      87.450 105.640  77.920  1.00  0.00           C 
ATOM   3097  OH  TYR B 509      88.400 106.140  78.850  1.00  0.00           O 
ATOM   3098  HH  TYR B 509      88.370 105.530  79.590  1.00  0.00           H 
ATOM   3099  CD2 TYR B 509      85.940 105.830  76.020  1.00  0.00           C 
ATOM   3100  HD2 TYR B 509      85.550 106.520  75.280  1.00  0.00           H 
ATOM   3101  CE2 TYR B 509      86.870 106.430  76.910  1.00  0.00           C 
ATOM   3102  HE2 TYR B 509      86.970 107.500  77.030  1.00  0.00           H 
ATOM   3103  C   TYR B 509      82.740 104.490  76.340  1.00  0.00           C 
ATOM   3104  O   TYR B 509      82.640 104.370  77.540  1.00  0.00           O 
ATOM   3105  N   ILE B 510      82.080 105.480  75.610  1.00  0.00           N 
ATOM   3106  HN  ILE B 510      82.120 105.700  74.640  1.00  0.00           H 
ATOM   3107  CA  ILE B 510      81.250 106.460  76.300  1.00  0.00           C 
ATOM   3108  HA  ILE B 510      81.950 106.850  77.030  1.00  0.00           H 
ATOM   3109  CB  ILE B 510      80.820 107.780  75.550  1.00  0.00           C 
ATOM   3110  HB  ILE B 510      80.290 108.380  76.310  1.00  0.00           H 
ATOM   3111  CG2 ILE B 510      81.980 108.730  75.130  1.00  0.00           C 
ATOM   3112 1HG2 ILE B 510      81.610 109.720  74.800  1.00  0.00           H 
ATOM   3113 2HG2 ILE B 510      82.650 108.920  76.000  1.00  0.00           H 
ATOM   3114 3HG2 ILE B 510      82.610 108.180  74.400  1.00  0.00           H 
ATOM   3115  CG1 ILE B 510      79.860 107.480  74.340  1.00  0.00           C 
ATOM   3116 1HG1 ILE B 510      80.460 106.950  73.580  1.00  0.00           H 
ATOM   3117 2HG1 ILE B 510      79.160 106.700  74.690  1.00  0.00           H 
ATOM   3118  CD  ILE B 510      79.080 108.630  73.780  1.00  0.00           C 
ATOM   3119  HD1 ILE B 510      78.450 108.180  72.980  1.00  0.00           H 
ATOM   3120  HD2 ILE B 510      78.440 109.180  74.500  1.00  0.00           H 
ATOM   3121  HD3 ILE B 510      79.670 109.470  73.350  1.00  0.00           H 
ATOM   3122  C   ILE B 510      80.040 105.850  77.040  1.00  0.00           C 
ATOM   3123  O   ILE B 510      79.810 106.180  78.210  1.00  0.00           O 
ATOM   3124  N   ILE B 511      79.330 104.840  76.440  1.00  0.00           N 
ATOM   3125  HN  ILE B 511      79.620 104.520  75.540  1.00  0.00           H 
ATOM   3126  CA  ILE B 511      78.260 104.190  77.180  1.00  0.00           C 
ATOM   3127  HA  ILE B 511      77.620 104.980  77.530  1.00  0.00           H 
ATOM   3128  CB  ILE B 511      77.400 103.270  76.260  1.00  0.00           C 
ATOM   3129  HB  ILE B 511      78.090 102.590  75.710  1.00  0.00           H 
ATOM   3130  CG2 ILE B 511      76.420 102.450  77.090  1.00  0.00           C 
ATOM   3131 1HG2 ILE B 511      75.630 102.050  76.430  1.00  0.00           H 
ATOM   3132 2HG2 ILE B 511      76.860 101.570  77.620  1.00  0.00           H 
ATOM   3133 3HG2 ILE B 511      75.840 103.030  77.840  1.00  0.00           H 
ATOM   3134  CG1 ILE B 511      76.780 104.050  75.010  1.00  0.00           C 
ATOM   3135 1HG1 ILE B 511      75.930 104.600  75.470  1.00  0.00           H 
ATOM   3136 2HG1 ILE B 511      77.560 104.800  74.750  1.00  0.00           H 
ATOM   3137  CD  ILE B 511      76.350 103.300  73.750  1.00  0.00           C 
ATOM   3138  HD1 ILE B 511      75.760 102.420  74.090  1.00  0.00           H 
ATOM   3139  HD2 ILE B 511      75.750 103.970  73.100  1.00  0.00           H 
ATOM   3140  HD3 ILE B 511      77.220 102.990  73.140  1.00  0.00           H 
ATOM   3141  C   ILE B 511      78.670 103.540  78.430  1.00  0.00           C 
ATOM   3142  O   ILE B 511      77.940 103.710  79.380  1.00  0.00           O 
ATOM   3143  N   PHE B 512      79.860 102.930  78.450  1.00  0.00           N 
ATOM   3144  HN  PHE B 512      80.390 102.850  77.610  1.00  0.00           H 
ATOM   3145  CA  PHE B 512      80.420 102.160  79.530  1.00  0.00           C 
ATOM   3146  HA  PHE B 512      79.550 102.010  80.150  1.00  0.00           H 
ATOM   3147  CB  PHE B 512      81.110 100.830  79.060  1.00  0.00           C 
ATOM   3148  HB1 PHE B 512      81.610 101.030  78.090  1.00  0.00           H 
ATOM   3149  HB2 PHE B 512      81.840 100.410  79.780  1.00  0.00           H 
ATOM   3150  CG  PHE B 512      79.990  99.810  78.880  1.00  0.00           C 
ATOM   3151  CD1 PHE B 512      79.350  99.540  77.610  1.00  0.00           C 
ATOM   3152  HD1 PHE B 512      79.760  99.900  76.680  1.00  0.00           H 
ATOM   3153  CE1 PHE B 512      78.180  98.820  77.640  1.00  0.00           C 
ATOM   3154  HE1 PHE B 512      77.640  98.580  76.740  1.00  0.00           H 
ATOM   3155  CZ  PHE B 512      77.740  98.150  78.820  1.00  0.00           C 
ATOM   3156  HZ  PHE B 512      76.850  97.540  78.780  1.00  0.00           H 
ATOM   3157  CD2 PHE B 512      79.490  99.260  80.070  1.00  0.00           C 
ATOM   3158  HD2 PHE B 512      79.970  99.510  81.010  1.00  0.00           H 
ATOM   3159  CE2 PHE B 512      78.430  98.340  80.000  1.00  0.00           C 
ATOM   3160  HE2 PHE B 512      78.020  97.970  80.930  1.00  0.00           H 
ATOM   3161  C   PHE B 512      81.300 102.960  80.520  1.00  0.00           C 
ATOM   3162  O   PHE B 512      81.660 102.360  81.520  1.00  0.00           O 
ATOM   3163  N   GLN B 513      81.630 104.240  80.270  1.00  0.00           N 
ATOM   3164  HN  GLN B 513      81.250 104.770  79.520  1.00  0.00           H 
ATOM   3165  CA  GLN B 513      82.450 104.980  81.280  1.00  0.00           C 
ATOM   3166  HA  GLN B 513      83.390 104.450  81.270  1.00  0.00           H 
ATOM   3167  CB  GLN B 513      82.760 106.430  80.740  1.00  0.00           C 
ATOM   3168  HB1 GLN B 513      81.820 106.800  80.270  1.00  0.00           H 
ATOM   3169  HB2 GLN B 513      83.040 107.120  81.570  1.00  0.00           H 
ATOM   3170  CG  GLN B 513      83.880 106.530  79.650  1.00  0.00           C 
ATOM   3171  HG1 GLN B 513      84.910 106.550  80.060  1.00  0.00           H 
ATOM   3172  HG2 GLN B 513      83.850 105.670  78.940  1.00  0.00           H 
ATOM   3173  CD  GLN B 513      83.670 107.790  78.970  1.00  0.00           C 
ATOM   3174  OE1 GLN B 513      82.590 108.280  78.710  1.00  0.00           O 
ATOM   3175  NE2 GLN B 513      84.720 108.550  78.710  1.00  0.00           N 
ATOM   3176 1HE2 GLN B 513      85.650 108.260  78.920  1.00  0.00           H 
ATOM   3177 2HE2 GLN B 513      84.530 109.440  78.290  1.00  0.00           H 
ATOM   3178  C   GLN B 513      81.810 105.140  82.650  1.00  0.00           C 
ATOM   3179  O   GLN B 513      82.380 105.180  83.740  1.00  0.00           O 
ATOM   3180  N   THR B 514      80.470 105.270  82.620  1.00  0.00           N 
ATOM   3181  HN  THR B 514      80.060 105.220  81.710  1.00  0.00           H 
ATOM   3182  CA  THR B 514      79.680 105.470  83.830  1.00  0.00           C 
ATOM   3183  HA  THR B 514      80.250 106.040  84.550  1.00  0.00           H 
ATOM   3184  CB  THR B 514      78.320 106.100  83.490  1.00  0.00           C 
ATOM   3185  HB  THR B 514      77.620 106.250  84.340  1.00  0.00           H 
ATOM   3186  OG1 THR B 514      77.850 105.400  82.330  1.00  0.00           O 
ATOM   3187  HG1 THR B 514      77.470 104.590  82.680  1.00  0.00           H 
ATOM   3188  CG2 THR B 514      78.520 107.520  82.980  1.00  0.00           C 
ATOM   3189 1HG2 THR B 514      79.170 107.570  82.080  1.00  0.00           H 
ATOM   3190 2HG2 THR B 514      77.560 107.890  82.560  1.00  0.00           H 
ATOM   3191 3HG2 THR B 514      78.820 108.170  83.830  1.00  0.00           H 
ATOM   3192  C   THR B 514      79.380 104.190  84.640  1.00  0.00           C 
ATOM   3193  O   THR B 514      79.210 104.120  85.910  1.00  0.00           O 
ATOM   3194  N   GLU B 515      79.320 103.080  83.940  1.00  0.00           N 
ATOM   3195  HN  GLU B 515      79.540 103.130  82.970  1.00  0.00           H 
ATOM   3196  CA  GLU B 515      79.040 101.770  84.460  1.00  0.00           C 
ATOM   3197  HA  GLU B 515      78.120 101.830  85.030  1.00  0.00           H 
ATOM   3198  CB  GLU B 515      78.670 100.960  83.200  1.00  0.00           C 
ATOM   3199  HB1 GLU B 515      79.620 101.000  82.630  1.00  0.00           H 
ATOM   3200  HB2 GLU B 515      78.400  99.890  83.300  1.00  0.00           H 
ATOM   3201  CG  GLU B 515      77.540 101.570  82.320  1.00  0.00           C 
ATOM   3202  HG1 GLU B 515      77.950 102.310  81.600  1.00  0.00           H 
ATOM   3203  HG2 GLU B 515      77.030 100.740  81.780  1.00  0.00           H 
ATOM   3204  CD  GLU B 515      76.450 102.180  83.090  1.00  0.00           C 
ATOM   3205  OE1 GLU B 515      76.120 103.420  82.890  1.00  0.00           O 
ATOM   3206  OE2 GLU B 515      75.850 101.480  83.970  1.00  0.00           O 
ATOM   3207  C   GLU B 515      80.120 101.030  85.200  1.00  0.00           C 
ATOM   3208  O   GLU B 515      81.270 101.470  85.260  1.00  0.00           O 
ATOM   3209  N   ASP B 516      79.830  99.830  85.790  1.00  0.00           N 
ATOM   3210  HN  ASP B 516      79.010  99.310  85.580  1.00  0.00           H 
ATOM   3211  CA  ASP B 516      80.770  99.070  86.590  1.00  0.00           C 
ATOM   3212  HA  ASP B 516      81.290  99.790  87.200  1.00  0.00           H 
ATOM   3213  CB  ASP B 516      79.910  98.330  87.630  1.00  0.00           C 
ATOM   3214  HB1 ASP B 516      79.240  99.010  88.190  1.00  0.00           H 
ATOM   3215  HB2 ASP B 516      79.300  97.500  87.200  1.00  0.00           H 
ATOM   3216  CG  ASP B 516      80.740  97.540  88.640  1.00  0.00           C 
ATOM   3217  OD1 ASP B 516      82.020  97.370  88.540  1.00  0.00           O 
ATOM   3218  OD2 ASP B 516      80.110  97.050  89.610  1.00  0.00           O 
ATOM   3219  C   ASP B 516      81.680  98.180  85.710  1.00  0.00           C 
ATOM   3220  O   ASP B 516      81.150  97.490  84.880  1.00  0.00           O 
ATOM   3221  N   PRO B 517      83.040  98.300  85.830  1.00  0.00           N 
ATOM   3222  CD  PRO B 517      83.730  99.370  86.600  1.00  0.00           C 
ATOM   3223  HD1 PRO B 517      83.410  99.250  87.660  1.00  0.00           H 
ATOM   3224  HD2 PRO B 517      83.520 100.380  86.200  1.00  0.00           H 
ATOM   3225  CA  PRO B 517      83.970  97.470  85.040  1.00  0.00           C 
ATOM   3226  HA  PRO B 517      83.640  97.360  84.020  1.00  0.00           H 
ATOM   3227  CB  PRO B 517      85.300  98.180  85.200  1.00  0.00           C 
ATOM   3228  HB1 PRO B 517      86.140  97.470  85.040  1.00  0.00           H 
ATOM   3229  HB2 PRO B 517      85.490  98.890  84.360  1.00  0.00           H 
ATOM   3230  CG  PRO B 517      85.240  98.970  86.490  1.00  0.00           C 
ATOM   3231  HG1 PRO B 517      85.530  98.270  87.300  1.00  0.00           H 
ATOM   3232  HG2 PRO B 517      85.830  99.910  86.410  1.00  0.00           H 
ATOM   3233  C   PRO B 517      84.060  96.040  85.560  1.00  0.00           C 
ATOM   3234  O   PRO B 517      84.520  95.130  84.860  1.00  0.00           O 
ATOM   3235  N   GLU B 518      83.600  95.760  86.790  1.00  0.00           N 
ATOM   3236  HN  GLU B 518      83.130  96.460  87.320  1.00  0.00           H 
ATOM   3237  CA  GLU B 518      83.580  94.370  87.240  1.00  0.00           C 
ATOM   3238  HA  GLU B 518      84.450  93.840  86.890  1.00  0.00           H 
ATOM   3239  CB  GLU B 518      83.630  94.240  88.780  1.00  0.00           C 
ATOM   3240  HB1 GLU B 518      82.860  94.880  89.250  1.00  0.00           H 
ATOM   3241  HB2 GLU B 518      83.330  93.200  89.050  1.00  0.00           H 
ATOM   3242  CG  GLU B 518      85.000  94.690  89.240  1.00  0.00           C 
ATOM   3243  HG1 GLU B 518      85.760  93.930  88.960  1.00  0.00           H 
ATOM   3244  HG2 GLU B 518      85.340  95.600  88.700  1.00  0.00           H 
ATOM   3245  CD  GLU B 518      85.010  94.860  90.710  1.00  0.00           C 
ATOM   3246  OE1 GLU B 518      85.500  93.940  91.450  1.00  0.00           O 
ATOM   3247  OE2 GLU B 518      84.660  95.980  91.220  1.00  0.00           O 
ATOM   3248  C   GLU B 518      82.410  93.580  86.620  1.00  0.00           C 
ATOM   3249  O   GLU B 518      82.410  92.340  86.460  1.00  0.00           O 
ATOM   3250  N   GLU B 519      81.320  94.280  86.280  1.00  0.00           N 
ATOM   3251  HN  GLU B 519      81.360  95.240  86.560  1.00  0.00           H 
ATOM   3252  CA  GLU B 519      80.110  93.640  85.740  1.00  0.00           C 
ATOM   3253  HA  GLU B 519      80.080  92.630  86.130  1.00  0.00           H 
ATOM   3254  CB  GLU B 519      78.800  94.400  86.240  1.00  0.00           C 
ATOM   3255  HB1 GLU B 519      78.880  95.470  85.960  1.00  0.00           H 
ATOM   3256  HB2 GLU B 519      77.910  93.910  85.800  1.00  0.00           H 
ATOM   3257  CG  GLU B 519      78.460  94.250  87.760  1.00  0.00           C 
ATOM   3258  HG1 GLU B 519      79.170  94.780  88.440  1.00  0.00           H 
ATOM   3259  HG2 GLU B 519      77.410  94.580  87.920  1.00  0.00           H 
ATOM   3260  CD  GLU B 519      78.460  92.870  88.440  1.00  0.00           C 
ATOM   3261  OE1 GLU B 519      77.610  92.000  88.070  1.00  0.00           O 
ATOM   3262  OE2 GLU B 519      79.310  92.710  89.310  1.00  0.00           O 
ATOM   3263  C   GLU B 519      80.050  93.450  84.210  1.00  0.00           C 
ATOM   3264  O   GLU B 519      79.290  92.670  83.650  1.00  0.00           O 
ATOM   3265  N   LEU B 520      81.000  94.100  83.530  1.00  0.00           N 
ATOM   3266  HN  LEU B 520      81.600  94.750  83.990  1.00  0.00           H 
ATOM   3267  CA  LEU B 520      81.240  94.030  82.100  1.00  0.00           C 
ATOM   3268  HA  LEU B 520      81.400  92.980  81.890  1.00  0.00           H 
ATOM   3269  CB  LEU B 520      80.100  94.790  81.350  1.00  0.00           C 
ATOM   3270  HB1 LEU B 520      79.190  94.330  81.780  1.00  0.00           H 
ATOM   3271  HB2 LEU B 520      80.050  95.860  81.660  1.00  0.00           H 
ATOM   3272  CG  LEU B 520      80.030  94.570  79.880  1.00  0.00           C 
ATOM   3273  HG  LEU B 520      80.400  93.580  79.550  1.00  0.00           H 
ATOM   3274  CD1 LEU B 520      78.570  94.580  79.370  1.00  0.00           C 
ATOM   3275 1HD1 LEU B 520      78.520  94.650  78.260  1.00  0.00           H 
ATOM   3276 2HD1 LEU B 520      77.950  93.750  79.760  1.00  0.00           H 
ATOM   3277 3HD1 LEU B 520      78.100  95.540  79.680  1.00  0.00           H 
ATOM   3278  CD2 LEU B 520      80.870  95.500  79.050  1.00  0.00           C 
ATOM   3279 1HD2 LEU B 520      81.960  95.340  79.160  1.00  0.00           H 
ATOM   3280 2HD2 LEU B 520      80.530  95.500  77.990  1.00  0.00           H 
ATOM   3281 3HD2 LEU B 520      80.700  96.550  79.360  1.00  0.00           H 
ATOM   3282  C   LEU B 520      82.560  94.700  81.880  1.00  0.00           C 
ATOM   3283  O   LEU B 520      82.720  95.860  82.210  1.00  0.00           O 
ATOM   3284  N   GLY B 521      83.670  94.020  81.550  1.00  0.00           N 
ATOM   3285  HN  GLY B 521      83.660  93.020  81.580  1.00  0.00           H 
ATOM   3286  CA  GLY B 521      84.990  94.640  81.570  1.00  0.00           C 
ATOM   3287  HA1 GLY B 521      84.940  95.570  82.120  1.00  0.00           H 
ATOM   3288  HA2 GLY B 521      85.690  94.020  82.120  1.00  0.00           H 
ATOM   3289  C   GLY B 521      85.530  95.000  80.220  1.00  0.00           C 
ATOM   3290  O   GLY B 521      86.660  95.460  80.150  1.00  0.00           O 
ATOM   3291  N   HSD B 522      84.870  94.660  79.060  1.00  0.00           N 
ATOM   3292  HN  HSD B 522      83.970  94.230  79.070  1.00  0.00           H 
ATOM   3293  CA  HSD B 522      85.310  94.870  77.730  1.00  0.00           C 
ATOM   3294  HA  HSD B 522      86.300  94.450  77.660  1.00  0.00           H 
ATOM   3295  CB  HSD B 522      84.220  94.290  76.760  1.00  0.00           C 
ATOM   3296  HB1 HSD B 522      83.230  94.680  77.080  1.00  0.00           H 
ATOM   3297  HB2 HSD B 522      84.430  94.550  75.700  1.00  0.00           H 
ATOM   3298  ND1 HSD B 522      84.600  91.870  76.210  1.00  0.00           N 
ATOM   3299  HD1 HSD B 522      85.400  92.030  75.630  1.00  0.00           H 
ATOM   3300  CG  HSD B 522      84.040  92.850  76.960  1.00  0.00           C 
ATOM   3301  CE1 HSD B 522      84.060  90.670  76.590  1.00  0.00           C 
ATOM   3302  HE1 HSD B 522      84.500  89.780  76.140  1.00  0.00           H 
ATOM   3303  NE2 HSD B 522      83.140  90.810  77.500  1.00  0.00           N 
ATOM   3304  CD2 HSD B 522      83.120  92.190  77.710  1.00  0.00           C 
ATOM   3305  HD2 HSD B 522      82.430  92.500  78.490  1.00  0.00           H 
ATOM   3306  C   HSD B 522      85.520  96.270  77.310  1.00  0.00           C 
ATOM   3307  O   HSD B 522      86.290  96.550  76.440  1.00  0.00           O 
ATOM   3308  N   PHE B 523      84.640  97.200  77.820  1.00  0.00           N 
ATOM   3309  HN  PHE B 523      84.000  97.010  78.560  1.00  0.00           H 
ATOM   3310  CA  PHE B 523      84.750  98.630  77.390  1.00  0.00           C 
ATOM   3311  HA  PHE B 523      85.300  98.730  76.470  1.00  0.00           H 
ATOM   3312  CB  PHE B 523      83.410  99.240  76.970  1.00  0.00           C 
ATOM   3313  HB1 PHE B 523      82.660  99.140  77.790  1.00  0.00           H 
ATOM   3314  HB2 PHE B 523      83.510 100.300  76.660  1.00  0.00           H 
ATOM   3315  CG  PHE B 523      82.830  98.480  75.870  1.00  0.00           C 
ATOM   3316  CD1 PHE B 523      83.480  98.490  74.640  1.00  0.00           C 
ATOM   3317  HD1 PHE B 523      84.320  99.170  74.540  1.00  0.00           H 
ATOM   3318  CE1 PHE B 523      83.070  97.720  73.530  1.00  0.00           C 
ATOM   3319  HE1 PHE B 523      83.660  97.650  72.630  1.00  0.00           H 
ATOM   3320  CZ  PHE B 523      82.030  96.860  73.660  1.00  0.00           C 
ATOM   3321  HZ  PHE B 523      81.660  96.240  72.860  1.00  0.00           H 
ATOM   3322  CD2 PHE B 523      81.720  97.710  75.960  1.00  0.00           C 
ATOM   3323  HD2 PHE B 523      81.130  97.640  76.860  1.00  0.00           H 
ATOM   3324  CE2 PHE B 523      81.230  96.930  74.850  1.00  0.00           C 
ATOM   3325  HE2 PHE B 523      80.340  96.320  74.800  1.00  0.00           H 
ATOM   3326  C   PHE B 523      85.490  99.470  78.440  1.00  0.00           C 
ATOM   3327  O   PHE B 523      85.410 100.650  78.470  1.00  0.00           O 
ATOM   3328  N   TYR B 524      86.210  98.840  79.400  1.00  0.00           N 
ATOM   3329  HN  TYR B 524      86.310  97.850  79.280  1.00  0.00           H 
ATOM   3330  CA  TYR B 524      86.830  99.390  80.590  1.00  0.00           C 
ATOM   3331  HA  TYR B 524      85.990  99.740  81.170  1.00  0.00           H 
ATOM   3332  CB  TYR B 524      87.380  98.300  81.460  1.00  0.00           C 
ATOM   3333  HB1 TYR B 524      86.570  97.760  82.000  1.00  0.00           H 
ATOM   3334  HB2 TYR B 524      87.750  97.530  80.740  1.00  0.00           H 
ATOM   3335  CG  TYR B 524      88.490  98.670  82.500  1.00  0.00           C 
ATOM   3336  CD1 TYR B 524      89.740  98.010  82.360  1.00  0.00           C 
ATOM   3337  HD1 TYR B 524      89.980  97.360  81.530  1.00  0.00           H 
ATOM   3338  CE1 TYR B 524      90.780  98.400  83.210  1.00  0.00           C 
ATOM   3339  HE1 TYR B 524      91.750  97.950  83.080  1.00  0.00           H 
ATOM   3340  CZ  TYR B 524      90.570  99.200  84.370  1.00  0.00           C 
ATOM   3341  OH  TYR B 524      91.560  99.440  85.300  1.00  0.00           O 
ATOM   3342  HH  TYR B 524      91.260 100.170  85.850  1.00  0.00           H 
ATOM   3343  CD2 TYR B 524      88.290  99.610  83.530  1.00  0.00           C 
ATOM   3344  HD2 TYR B 524      87.380 100.150  83.770  1.00  0.00           H 
ATOM   3345  CE2 TYR B 524      89.330  99.840  84.520  1.00  0.00           C 
ATOM   3346  HE2 TYR B 524      89.100 100.550  85.300  1.00  0.00           H 
ATOM   3347  C   TYR B 524      87.790 100.540  80.430  1.00  0.00           C 
ATOM   3348  O   TYR B 524      87.820 101.560  81.060  1.00  0.00           O 
ATOM   3349  N   ASP B 525      88.630 100.470  79.410  1.00  0.00           N 
ATOM   3350  HN  ASP B 525      88.520  99.760  78.710  1.00  0.00           H 
ATOM   3351  CA  ASP B 525      89.590 101.500  79.110  1.00  0.00           C 
ATOM   3352  HA  ASP B 525      89.170 102.450  79.410  1.00  0.00           H 
ATOM   3353  CB  ASP B 525      90.920 101.200  79.820  1.00  0.00           C 
ATOM   3354  HB1 ASP B 525      90.720 101.150  80.910  1.00  0.00           H 
ATOM   3355  HB2 ASP B 525      91.100 100.150  79.520  1.00  0.00           H 
ATOM   3356  CG  ASP B 525      92.040 102.190  79.540  1.00  0.00           C 
ATOM   3357  OD1 ASP B 525      93.210 101.780  79.850  1.00  0.00           O 
ATOM   3358  OD2 ASP B 525      91.820 103.370  79.180  1.00  0.00           O 
ATOM   3359  C   ASP B 525      89.650 101.600  77.610  1.00  0.00           C 
ATOM   3360  O   ASP B 525      89.190 100.700  76.910  1.00  0.00           O 
ATOM   3361  N   TYR B 526      90.160 102.680  77.000  1.00  0.00           N 
ATOM   3362  HN  TYR B 526      90.650 103.320  77.590  1.00  0.00           H 
ATOM   3363  CA  TYR B 526      90.080 103.030  75.600  1.00  0.00           C 
ATOM   3364  HA  TYR B 526      89.090 102.810  75.230  1.00  0.00           H 
ATOM   3365  CB  TYR B 526      90.270 104.610  75.570  1.00  0.00           C 
ATOM   3366  HB1 TYR B 526      89.570 105.110  76.270  1.00  0.00           H 
ATOM   3367  HB2 TYR B 526      91.270 104.970  75.890  1.00  0.00           H 
ATOM   3368  CG  TYR B 526      90.010 105.150  74.110  1.00  0.00           C 
ATOM   3369  CD1 TYR B 526      88.860 104.800  73.470  1.00  0.00           C 
ATOM   3370  HD1 TYR B 526      88.080 104.310  74.030  1.00  0.00           H 
ATOM   3371  CE1 TYR B 526      88.570 105.090  72.130  1.00  0.00           C 
ATOM   3372  HE1 TYR B 526      87.750 104.680  71.550  1.00  0.00           H 
ATOM   3373  CZ  TYR B 526      89.550 105.900  71.430  1.00  0.00           C 
ATOM   3374  OH  TYR B 526      89.370 106.210  70.050  1.00  0.00           O 
ATOM   3375  HH  TYR B 526      88.480 105.970  69.800  1.00  0.00           H 
ATOM   3376  CD2 TYR B 526      91.000 105.880  73.370  1.00  0.00           C 
ATOM   3377  HD2 TYR B 526      91.880 106.180  73.920  1.00  0.00           H 
ATOM   3378  CE2 TYR B 526      90.690 106.310  72.080  1.00  0.00           C 
ATOM   3379  HE2 TYR B 526      91.420 106.900  71.540  1.00  0.00           H 
ATOM   3380  C   TYR B 526      91.060 102.260  74.680  1.00  0.00           C 
ATOM   3381  O   TYR B 526      90.550 101.870  73.630  1.00  0.00           O 
ATOM   3382  N   PRO B 527      92.250 101.820  74.980  1.00  0.00           N 
ATOM   3383  CD  PRO B 527      93.130 102.240  76.110  1.00  0.00           C 
ATOM   3384  HD1 PRO B 527      92.790 101.730  77.040  1.00  0.00           H 
ATOM   3385  HD2 PRO B 527      93.130 103.350  76.190  1.00  0.00           H 
ATOM   3386  CA  PRO B 527      92.870 100.780  74.190  1.00  0.00           C 
ATOM   3387  HA  PRO B 527      92.900 101.150  73.170  1.00  0.00           H 
ATOM   3388  CB  PRO B 527      94.140 100.510  74.840  1.00  0.00           C 
ATOM   3389  HB1 PRO B 527      94.210  99.620  75.500  1.00  0.00           H 
ATOM   3390  HB2 PRO B 527      94.970 100.430  74.110  1.00  0.00           H 
ATOM   3391  CG  PRO B 527      94.520 101.770  75.650  1.00  0.00           C 
ATOM   3392  HG1 PRO B 527      95.130 101.650  76.570  1.00  0.00           H 
ATOM   3393  HG2 PRO B 527      94.910 102.540  74.960  1.00  0.00           H 
ATOM   3394  C   PRO B 527      92.000  99.470  74.290  1.00  0.00           C 
ATOM   3395  O   PRO B 527      91.750  98.800  73.290  1.00  0.00           O 
ATOM   3396  N   MET B 528      91.620  99.060  75.530  1.00  0.00           N 
ATOM   3397  HN  MET B 528      91.750  99.650  76.320  1.00  0.00           H 
ATOM   3398  CA  MET B 528      90.880  97.840  75.760  1.00  0.00           C 
ATOM   3399  HA  MET B 528      91.480  96.990  75.450  1.00  0.00           H 
ATOM   3400  CB  MET B 528      90.590  97.710  77.330  1.00  0.00           C 
ATOM   3401  HB1 MET B 528      91.520  97.420  77.860  1.00  0.00           H 
ATOM   3402  HB2 MET B 528      90.370  98.720  77.750  1.00  0.00           H 
ATOM   3403  CG  MET B 528      89.380  96.880  77.710  1.00  0.00           C 
ATOM   3404  HG1 MET B 528      89.320  96.900  78.820  1.00  0.00           H 
ATOM   3405  HG2 MET B 528      88.470  97.370  77.320  1.00  0.00           H 
ATOM   3406  SD  MET B 528      89.330  95.110  77.240  1.00  0.00           S 
ATOM   3407  CE  MET B 528      90.760  94.440  78.040  1.00  0.00           C 
ATOM   3408  HE1 MET B 528      90.680  94.270  79.140  1.00  0.00           H 
ATOM   3409  HE2 MET B 528      91.080  93.470  77.600  1.00  0.00           H 
ATOM   3410  HE3 MET B 528      91.650  95.090  77.910  1.00  0.00           H 
ATOM   3411  C   MET B 528      89.610  97.750  74.940  1.00  0.00           C 
ATOM   3412  O   MET B 528      89.240  96.780  74.280  1.00  0.00           O 
ATOM   3413  N   ALA B 529      88.910  98.920  74.840  1.00  0.00           N 
ATOM   3414  HN  ALA B 529      89.060  99.670  75.480  1.00  0.00           H 
ATOM   3415  CA  ALA B 529      87.750  98.970  74.010  1.00  0.00           C 
ATOM   3416  HA  ALA B 529      87.130  98.130  74.300  1.00  0.00           H 
ATOM   3417  CB  ALA B 529      87.050 100.260  74.330  1.00  0.00           C 
ATOM   3418  HB1 ALA B 529      87.730 101.090  74.060  1.00  0.00           H 
ATOM   3419  HB2 ALA B 529      86.060 100.350  73.840  1.00  0.00           H 
ATOM   3420  HB3 ALA B 529      86.840 100.260  75.420  1.00  0.00           H 
ATOM   3421  C   ALA B 529      87.960  98.850  72.560  1.00  0.00           C 
ATOM   3422  O   ALA B 529      87.240  98.240  71.770  1.00  0.00           O 
ATOM   3423  N   LEU B 530      89.090  99.520  72.060  1.00  0.00           N 
ATOM   3424  HN  LEU B 530      89.710 100.030  72.650  1.00  0.00           H 
ATOM   3425  CA  LEU B 530      89.480  99.270  70.690  1.00  0.00           C 
ATOM   3426  HA  LEU B 530      88.590  99.570  70.170  1.00  0.00           H 
ATOM   3427  CB  LEU B 530      90.660 100.220  70.390  1.00  0.00           C 
ATOM   3428  HB1 LEU B 530      91.300 100.080  71.280  1.00  0.00           H 
ATOM   3429  HB2 LEU B 530      91.140  99.890  69.450  1.00  0.00           H 
ATOM   3430  CG  LEU B 530      90.260 101.730  70.300  1.00  0.00           C 
ATOM   3431  HG  LEU B 530      89.600 102.060  71.130  1.00  0.00           H 
ATOM   3432  CD1 LEU B 530      91.460 102.620  70.600  1.00  0.00           C 
ATOM   3433 1HD1 LEU B 530      91.920 102.560  71.610  1.00  0.00           H 
ATOM   3434 2HD1 LEU B 530      92.330 102.520  69.910  1.00  0.00           H 
ATOM   3435 3HD1 LEU B 530      91.100 103.670  70.560  1.00  0.00           H 
ATOM   3436  CD2 LEU B 530      89.550 102.130  69.010  1.00  0.00           C 
ATOM   3437 1HD2 LEU B 530      90.150 102.020  68.080  1.00  0.00           H 
ATOM   3438 2HD2 LEU B 530      88.610 101.530  68.940  1.00  0.00           H 
ATOM   3439 3HD2 LEU B 530      89.280 103.190  69.170  1.00  0.00           H 
ATOM   3440  C   LEU B 530      89.720  97.830  70.280  1.00  0.00           C 
ATOM   3441  O   LEU B 530      89.100  97.360  69.360  1.00  0.00           O 
ATOM   3442  N   PHE B 531      90.530  97.080  71.050  1.00  0.00           N 
ATOM   3443  HN  PHE B 531      91.000  97.580  71.770  1.00  0.00           H 
ATOM   3444  CA  PHE B 531      90.870  95.680  70.920  1.00  0.00           C 
ATOM   3445  HA  PHE B 531      91.100  95.580  69.870  1.00  0.00           H 
ATOM   3446  CB  PHE B 531      92.030  95.060  71.670  1.00  0.00           C 
ATOM   3447  HB1 PHE B 531      91.690  95.150  72.720  1.00  0.00           H 
ATOM   3448  HB2 PHE B 531      92.240  94.000  71.430  1.00  0.00           H 
ATOM   3449  CG  PHE B 531      93.370  95.850  71.510  1.00  0.00           C 
ATOM   3450  CD1 PHE B 531      93.940  96.630  72.540  1.00  0.00           C 
ATOM   3451  HD1 PHE B 531      93.410  96.670  73.480  1.00  0.00           H 
ATOM   3452  CE1 PHE B 531      95.260  97.090  72.440  1.00  0.00           C 
ATOM   3453  HE1 PHE B 531      95.670  97.700  73.240  1.00  0.00           H 
ATOM   3454  CZ  PHE B 531      95.990  96.820  71.360  1.00  0.00           C 
ATOM   3455  HZ  PHE B 531      96.980  97.230  71.250  1.00  0.00           H 
ATOM   3456  CD2 PHE B 531      94.150  95.440  70.410  1.00  0.00           C 
ATOM   3457  HD2 PHE B 531      93.700  94.750  69.710  1.00  0.00           H 
ATOM   3458  CE2 PHE B 531      95.490  95.970  70.300  1.00  0.00           C 
ATOM   3459  HE2 PHE B 531      96.130  95.740  69.470  1.00  0.00           H 
ATOM   3460  C   PHE B 531      89.610  94.880  71.010  1.00  0.00           C 
ATOM   3461  O   PHE B 531      89.450  93.880  70.290  1.00  0.00           O 
ATOM   3462  N   SER B 532      88.760  95.220  71.980  1.00  0.00           N 
ATOM   3463  HN  SER B 532      88.940  95.930  72.650  1.00  0.00           H 
ATOM   3464  CA  SER B 532      87.450  94.620  72.060  1.00  0.00           C 
ATOM   3465  HA  SER B 532      87.480  93.570  72.310  1.00  0.00           H 
ATOM   3466  CB  SER B 532      86.530  95.280  73.200  1.00  0.00           C 
ATOM   3467  HB1 SER B 532      86.650  96.380  73.270  1.00  0.00           H 
ATOM   3468  HB2 SER B 532      85.460  95.150  72.950  1.00  0.00           H 
ATOM   3469  OG  SER B 532      86.860  94.640  74.490  1.00  0.00           O 
ATOM   3470  HG1 SER B 532      87.080  95.340  75.120  1.00  0.00           H 
ATOM   3471  C   SER B 532      86.600  94.730  70.780  1.00  0.00           C 
ATOM   3472  O   SER B 532      86.020  93.770  70.430  1.00  0.00           O 
ATOM   3473  N   THR B 533      86.490  95.920  70.200  1.00  0.00           N 
ATOM   3474  HN  THR B 533      86.850  96.690  70.710  1.00  0.00           H 
ATOM   3475  CA  THR B 533      85.740  96.230  69.060  1.00  0.00           C 
ATOM   3476  HA  THR B 533      84.720  95.900  69.200  1.00  0.00           H 
ATOM   3477  CB  THR B 533      85.810  97.660  68.800  1.00  0.00           C 
ATOM   3478  HB  THR B 533      86.870  98.000  68.740  1.00  0.00           H 
ATOM   3479  OG1 THR B 533      85.180  98.400  69.870  1.00  0.00           O 
ATOM   3480  HG1 THR B 533      85.670  98.270  70.690  1.00  0.00           H 
ATOM   3481  CG2 THR B 533      84.930  97.970  67.540  1.00  0.00           C 
ATOM   3482 1HG2 THR B 533      85.500  97.570  66.670  1.00  0.00           H 
ATOM   3483 2HG2 THR B 533      83.950  97.470  67.720  1.00  0.00           H 
ATOM   3484 3HG2 THR B 533      84.830  99.070  67.460  1.00  0.00           H 
ATOM   3485  C   THR B 533      86.240  95.360  67.880  1.00  0.00           C 
ATOM   3486  O   THR B 533      85.580  94.770  67.090  1.00  0.00           O 
ATOM   3487  N   PHE B 534      87.600  95.260  67.830  1.00  0.00           N 
ATOM   3488  HN  PHE B 534      88.160  95.790  68.460  1.00  0.00           H 
ATOM   3489  CA  PHE B 534      88.310  94.330  66.940  1.00  0.00           C 
ATOM   3490  HA  PHE B 534      87.930  94.520  65.950  1.00  0.00           H 
ATOM   3491  CB  PHE B 534      89.780  94.540  66.850  1.00  0.00           C 
ATOM   3492  HB1 PHE B 534      89.990  95.550  66.430  1.00  0.00           H 
ATOM   3493  HB2 PHE B 534      90.180  94.500  67.890  1.00  0.00           H 
ATOM   3494  CG  PHE B 534      90.610  93.570  66.070  1.00  0.00           C 
ATOM   3495  CD1 PHE B 534      90.890  93.760  64.740  1.00  0.00           C 
ATOM   3496  HD1 PHE B 534      90.550  94.650  64.220  1.00  0.00           H 
ATOM   3497  CE1 PHE B 534      91.590  92.810  64.010  1.00  0.00           C 
ATOM   3498  HE1 PHE B 534      91.950  92.950  63.000  1.00  0.00           H 
ATOM   3499  CZ  PHE B 534      92.030  91.610  64.610  1.00  0.00           C 
ATOM   3500  HZ  PHE B 534      92.600  90.900  64.020  1.00  0.00           H 
ATOM   3501  CD2 PHE B 534      91.060  92.370  66.690  1.00  0.00           C 
ATOM   3502  HD2 PHE B 534      90.920  92.220  67.750  1.00  0.00           H 
ATOM   3503  CE2 PHE B 534      91.860  91.450  65.970  1.00  0.00           C 
ATOM   3504  HE2 PHE B 534      92.230  90.620  66.560  1.00  0.00           H 
ATOM   3505  C   PHE B 534      87.980  92.880  67.120  1.00  0.00           C 
ATOM   3506  O   PHE B 534      87.770  92.160  66.160  1.00  0.00           O 
ATOM   3507  N   GLU B 535      87.950  92.350  68.380  1.00  0.00           N 
ATOM   3508  HN  GLU B 535      88.250  92.830  69.200  1.00  0.00           H 
ATOM   3509  CA  GLU B 535      87.570  90.950  68.630  1.00  0.00           C 
ATOM   3510  HA  GLU B 535      88.220  90.370  67.990  1.00  0.00           H 
ATOM   3511  CB  GLU B 535      87.670  90.700  70.150  1.00  0.00           C 
ATOM   3512  HB1 GLU B 535      87.150  91.410  70.820  1.00  0.00           H 
ATOM   3513  HB2 GLU B 535      87.310  89.660  70.280  1.00  0.00           H 
ATOM   3514  CG  GLU B 535      89.180  90.610  70.590  1.00  0.00           C 
ATOM   3515  HG1 GLU B 535      89.720  89.880  69.950  1.00  0.00           H 
ATOM   3516  HG2 GLU B 535      89.720  91.580  70.480  1.00  0.00           H 
ATOM   3517  CD  GLU B 535      89.190  90.390  72.080  1.00  0.00           C 
ATOM   3518  OE1 GLU B 535      89.670  89.330  72.540  1.00  0.00           O 
ATOM   3519  OE2 GLU B 535      88.830  91.320  72.810  1.00  0.00           O 
ATOM   3520  C   GLU B 535      86.140  90.660  68.210  1.00  0.00           C 
ATOM   3521  O   GLU B 535      85.910  89.570  67.600  1.00  0.00           O 
ATOM   3522  N   LEU B 536      85.210  91.570  68.420  1.00  0.00           N 
ATOM   3523  HN  LEU B 536      85.590  92.390  68.850  1.00  0.00           H 
ATOM   3524  CA  LEU B 536      83.810  91.540  67.950  1.00  0.00           C 
ATOM   3525  HA  LEU B 536      83.380  90.580  68.190  1.00  0.00           H 
ATOM   3526  CB  LEU B 536      83.000  92.720  68.580  1.00  0.00           C 
ATOM   3527  HB1 LEU B 536      83.580  93.630  68.310  1.00  0.00           H 
ATOM   3528  HB2 LEU B 536      82.020  92.830  68.070  1.00  0.00           H 
ATOM   3529  CG  LEU B 536      82.740  92.440  70.050  1.00  0.00           C 
ATOM   3530  HG  LEU B 536      83.700  92.170  70.540  1.00  0.00           H 
ATOM   3531  CD1 LEU B 536      82.250  93.710  70.680  1.00  0.00           C 
ATOM   3532 1HD1 LEU B 536      81.910  93.390  71.690  1.00  0.00           H 
ATOM   3533 2HD1 LEU B 536      83.030  94.500  70.720  1.00  0.00           H 
ATOM   3534 3HD1 LEU B 536      81.380  94.150  70.140  1.00  0.00           H 
ATOM   3535  CD2 LEU B 536      81.730  91.350  70.220  1.00  0.00           C 
ATOM   3536 1HD2 LEU B 536      81.650  91.060  71.290  1.00  0.00           H 
ATOM   3537 2HD2 LEU B 536      80.740  91.710  69.870  1.00  0.00           H 
ATOM   3538 3HD2 LEU B 536      81.990  90.400  69.700  1.00  0.00           H 
ATOM   3539  C   LEU B 536      83.810  91.620  66.460  1.00  0.00           C 
ATOM   3540  O   LEU B 536      83.120  90.810  65.880  1.00  0.00           O 
ATOM   3541  N   PHE B 537      84.600  92.570  65.860  1.00  0.00           N 
ATOM   3542  HN  PHE B 537      85.070  93.190  66.490  1.00  0.00           H 
ATOM   3543  CA  PHE B 537      84.630  92.850  64.470  1.00  0.00           C 
ATOM   3544  HA  PHE B 537      83.670  93.290  64.220  1.00  0.00           H 
ATOM   3545  CB  PHE B 537      85.670  93.970  64.040  1.00  0.00           C 
ATOM   3546  HB1 PHE B 537      85.410  94.860  64.650  1.00  0.00           H 
ATOM   3547  HB2 PHE B 537      86.770  93.810  64.080  1.00  0.00           H 
ATOM   3548  CG  PHE B 537      85.410  94.420  62.590  1.00  0.00           C 
ATOM   3549  CD1 PHE B 537      86.270  93.980  61.520  1.00  0.00           C 
ATOM   3550  HD1 PHE B 537      87.120  93.340  61.680  1.00  0.00           H 
ATOM   3551  CE1 PHE B 537      85.890  94.410  60.220  1.00  0.00           C 
ATOM   3552  HE1 PHE B 537      86.440  93.930  59.420  1.00  0.00           H 
ATOM   3553  CZ  PHE B 537      84.790  95.210  59.990  1.00  0.00           C 
ATOM   3554  HZ  PHE B 537      84.510  95.570  59.010  1.00  0.00           H 
ATOM   3555  CD2 PHE B 537      84.420  95.320  62.360  1.00  0.00           C 
ATOM   3556  HD2 PHE B 537      83.710  95.650  63.100  1.00  0.00           H 
ATOM   3557  CE2 PHE B 537      84.010  95.690  61.080  1.00  0.00           C 
ATOM   3558  HE2 PHE B 537      83.100  96.240  60.880  1.00  0.00           H 
ATOM   3559  C   PHE B 537      84.890  91.660  63.570  1.00  0.00           C 
ATOM   3560  O   PHE B 537      84.140  91.440  62.630  1.00  0.00           O 
ATOM   3561  N   LEU B 538      85.790  90.740  63.970  1.00  0.00           N 
ATOM   3562  HN  LEU B 538      86.410  91.060  64.690  1.00  0.00           H 
ATOM   3563  CA  LEU B 538      85.990  89.460  63.270  1.00  0.00           C 
ATOM   3564  HA  LEU B 538      85.620  89.650  62.270  1.00  0.00           H 
ATOM   3565  CB  LEU B 538      87.540  89.030  63.280  1.00  0.00           C 
ATOM   3566  HB1 LEU B 538      87.900  88.790  64.300  1.00  0.00           H 
ATOM   3567  HB2 LEU B 538      87.540  88.040  62.780  1.00  0.00           H 
ATOM   3568  CG  LEU B 538      88.400  90.170  62.650  1.00  0.00           C 
ATOM   3569  HG  LEU B 538      88.190  91.160  63.100  1.00  0.00           H 
ATOM   3570  CD1 LEU B 538      89.870  89.940  62.920  1.00  0.00           C 
ATOM   3571 1HD1 LEU B 538      90.480  90.790  62.540  1.00  0.00           H 
ATOM   3572 2HD1 LEU B 538      90.060  89.690  63.980  1.00  0.00           H 
ATOM   3573 3HD1 LEU B 538      90.250  89.070  62.340  1.00  0.00           H 
ATOM   3574  CD2 LEU B 538      87.960  90.430  61.170  1.00  0.00           C 
ATOM   3575 1HD2 LEU B 538      86.900  90.770  61.150  1.00  0.00           H 
ATOM   3576 2HD2 LEU B 538      88.520  91.190  60.580  1.00  0.00           H 
ATOM   3577 3HD2 LEU B 538      88.050  89.400  60.770  1.00  0.00           H 
ATOM   3578  C   LEU B 538      85.180  88.220  63.800  1.00  0.00           C 
ATOM   3579  O   LEU B 538      85.400  87.040  63.440  1.00  0.00           O 
ATOM   3580  N   THR B 539      84.270  88.450  64.770  1.00  0.00           N 
ATOM   3581  HN  THR B 539      84.130  89.370  65.130  1.00  0.00           H 
ATOM   3582  CA  THR B 539      83.420  87.460  65.380  1.00  0.00           C 
ATOM   3583  HA  THR B 539      82.710  88.040  65.950  1.00  0.00           H 
ATOM   3584  CB  THR B 539      82.460  86.750  64.410  1.00  0.00           C 
ATOM   3585  HB  THR B 539      81.640  86.310  65.020  1.00  0.00           H 
ATOM   3586  OG1 THR B 539      83.000  85.700  63.690  1.00  0.00           O 
ATOM   3587  HG1 THR B 539      83.920  85.900  63.520  1.00  0.00           H 
ATOM   3588  CG2 THR B 539      81.800  87.700  63.340  1.00  0.00           C 
ATOM   3589 1HG2 THR B 539      81.500  88.600  63.920  1.00  0.00           H 
ATOM   3590 2HG2 THR B 539      82.550  88.020  62.590  1.00  0.00           H 
ATOM   3591 3HG2 THR B 539      80.860  87.230  62.980  1.00  0.00           H 
ATOM   3592  C   THR B 539      84.130  86.550  66.300  1.00  0.00           C 
ATOM   3593  O   THR B 539      83.620  85.510  66.720  1.00  0.00           O 
ATOM   3594  N   ILE B 540      85.340  86.860  66.760  1.00  0.00           N 
ATOM   3595  HN  ILE B 540      85.720  87.720  66.410  1.00  0.00           H 
ATOM   3596  CA  ILE B 540      86.220  86.040  67.630  1.00  0.00           C 
ATOM   3597  HA  ILE B 540      86.330  85.100  67.110  1.00  0.00           H 
ATOM   3598  CB  ILE B 540      87.660  86.620  67.920  1.00  0.00           C 
ATOM   3599  HB  ILE B 540      87.450  87.480  68.600  1.00  0.00           H 
ATOM   3600  CG2 ILE B 540      88.500  85.500  68.600  1.00  0.00           C 
ATOM   3601 1HG2 ILE B 540      88.510  84.640  67.890  1.00  0.00           H 
ATOM   3602 2HG2 ILE B 540      89.540  85.780  68.870  1.00  0.00           H 
ATOM   3603 3HG2 ILE B 540      88.050  85.300  69.600  1.00  0.00           H 
ATOM   3604  CG1 ILE B 540      88.180  87.300  66.620  1.00  0.00           C 
ATOM   3605 1HG1 ILE B 540      87.510  88.170  66.460  1.00  0.00           H 
ATOM   3606 2HG1 ILE B 540      89.190  87.730  66.820  1.00  0.00           H 
ATOM   3607  CD  ILE B 540      88.240  86.320  65.460  1.00  0.00           C 
ATOM   3608  HD1 ILE B 540      87.300  85.790  65.190  1.00  0.00           H 
ATOM   3609  HD2 ILE B 540      88.770  86.810  64.620  1.00  0.00           H 
ATOM   3610  HD3 ILE B 540      88.970  85.540  65.740  1.00  0.00           H 
ATOM   3611  C   ILE B 540      85.590  85.690  68.930  1.00  0.00           C 
ATOM   3612  O   ILE B 540      85.420  84.530  69.200  1.00  0.00           O 
ATOM   3613  N   ILE B 541      85.100  86.780  69.540  1.00  0.00           N 
ATOM   3614  HN  ILE B 541      85.100  87.650  69.060  1.00  0.00           H 
ATOM   3615  CA  ILE B 541      84.450  86.690  70.910  1.00  0.00           C 
ATOM   3616  HA  ILE B 541      84.580  85.690  71.300  1.00  0.00           H 
ATOM   3617  CB  ILE B 541      84.900  87.770  71.960  1.00  0.00           C 
ATOM   3618  HB  ILE B 541      84.240  87.770  72.850  1.00  0.00           H 
ATOM   3619  CG2 ILE B 541      86.410  87.490  72.350  1.00  0.00           C 
ATOM   3620 1HG2 ILE B 541      87.060  87.330  71.470  1.00  0.00           H 
ATOM   3621 2HG2 ILE B 541      86.830  88.360  72.910  1.00  0.00           H 
ATOM   3622 3HG2 ILE B 541      86.460  86.580  72.980  1.00  0.00           H 
ATOM   3623  CG1 ILE B 541      84.610  89.260  71.460  1.00  0.00           C 
ATOM   3624 1HG1 ILE B 541      85.140  89.390  70.490  1.00  0.00           H 
ATOM   3625 2HG1 ILE B 541      83.530  89.370  71.200  1.00  0.00           H 
ATOM   3626  CD  ILE B 541      84.960  90.280  72.510  1.00  0.00           C 
ATOM   3627  HD1 ILE B 541      84.650  91.300  72.190  1.00  0.00           H 
ATOM   3628  HD2 ILE B 541      84.460  90.060  73.480  1.00  0.00           H 
ATOM   3629  HD3 ILE B 541      86.050  90.320  72.730  1.00  0.00           H 
ATOM   3630  C   ILE B 541      82.990  86.770  70.740  1.00  0.00           C 
ATOM   3631  O   ILE B 541      82.420  87.110  69.730  1.00  0.00           O 
ATOM   3632  N   ASP B 542      82.300  86.340  71.780  1.00  0.00           N 
ATOM   3633  HN  ASP B 542      82.650  85.870  72.590  1.00  0.00           H 
ATOM   3634  CA  ASP B 542      80.870  86.670  71.920  1.00  0.00           C 
ATOM   3635  HA  ASP B 542      80.480  86.360  70.960  1.00  0.00           H 
ATOM   3636  CB  ASP B 542      80.260  85.680  73.020  1.00  0.00           C 
ATOM   3637  HB1 ASP B 542      80.720  85.900  74.010  1.00  0.00           H 
ATOM   3638  HB2 ASP B 542      79.180  85.940  72.910  1.00  0.00           H 
ATOM   3639  CG  ASP B 542      80.310  84.280  72.660  1.00  0.00           C 
ATOM   3640  OD1 ASP B 542      80.700  83.880  71.550  1.00  0.00           O 
ATOM   3641  OD2 ASP B 542      79.890  83.480  73.570  1.00  0.00           O 
ATOM   3642  C   ASP B 542      80.520  88.150  72.300  1.00  0.00           C 
ATOM   3643  O   ASP B 542      81.340  88.820  72.910  1.00  0.00           O 
ATOM   3644  N   GLY B 543      79.310  88.710  71.970  1.00  0.00           N 
ATOM   3645  HN  GLY B 543      78.700  88.220  71.350  1.00  0.00           H 
ATOM   3646  CA  GLY B 543      78.750  89.910  72.560  1.00  0.00           C 
ATOM   3647  HA1 GLY B 543      79.060  90.770  71.980  1.00  0.00           H 
ATOM   3648  HA2 GLY B 543      77.680  89.750  72.510  1.00  0.00           H 
ATOM   3649  C   GLY B 543      78.940  90.080  74.050  1.00  0.00           C 
ATOM   3650  O   GLY B 543      78.460  89.150  74.770  1.00  0.00           O 
ATOM   3651  N   PRO B 544      79.600  91.120  74.620  1.00  0.00           N 
ATOM   3652  CD  PRO B 544      80.380  92.000  73.760  1.00  0.00           C 
ATOM   3653  HD1 PRO B 544      79.740  92.770  73.280  1.00  0.00           H 
ATOM   3654  HD2 PRO B 544      81.140  91.420  73.200  1.00  0.00           H 
ATOM   3655  CA  PRO B 544      79.690  91.540  76.060  1.00  0.00           C 
ATOM   3656  HA  PRO B 544      80.230  90.750  76.570  1.00  0.00           H 
ATOM   3657  CB  PRO B 544      80.440  92.900  75.980  1.00  0.00           C 
ATOM   3658  HB1 PRO B 544      79.570  93.570  75.800  1.00  0.00           H 
ATOM   3659  HB2 PRO B 544      80.890  93.120  76.970  1.00  0.00           H 
ATOM   3660  CG  PRO B 544      81.300  92.810  74.700  1.00  0.00           C 
ATOM   3661  HG1 PRO B 544      81.440  93.790  74.200  1.00  0.00           H 
ATOM   3662  HG2 PRO B 544      82.270  92.320  74.940  1.00  0.00           H 
ATOM   3663  C   PRO B 544      78.300  91.650  76.700  1.00  0.00           C 
ATOM   3664  O   PRO B 544      77.450  92.220  76.120  1.00  0.00           O 
ATOM   3665  N   ALA B 545      78.040  90.950  77.810  1.00  0.00           N 
ATOM   3666  HN  ALA B 545      78.790  90.500  78.290  1.00  0.00           H 
ATOM   3667  CA  ALA B 545      76.710  90.610  78.300  1.00  0.00           C 
ATOM   3668  HA  ALA B 545      76.180  91.550  78.260  1.00  0.00           H 
ATOM   3669  CB  ALA B 545      76.020  89.500  77.530  1.00  0.00           C 
ATOM   3670  HB1 ALA B 545      74.950  89.320  77.770  1.00  0.00           H 
ATOM   3671  HB2 ALA B 545      76.070  89.750  76.450  1.00  0.00           H 
ATOM   3672  HB3 ALA B 545      76.540  88.550  77.780  1.00  0.00           H 
ATOM   3673  C   ALA B 545      76.800  90.160  79.800  1.00  0.00           C 
ATOM   3674  O   ALA B 545      77.770  89.560  80.300  1.00  0.00           O 
ATOM   3675  N   ASN B 546      75.660  90.540  80.520  1.00  0.00           N 
ATOM   3676  HN  ASN B 546      74.860  90.910  80.050  1.00  0.00           H 
ATOM   3677  CA  ASN B 546      75.520  90.170  81.850  1.00  0.00           C 
ATOM   3678  HA  ASN B 546      76.020  89.220  81.950  1.00  0.00           H 
ATOM   3679  CB  ASN B 546      76.180  91.230  82.780  1.00  0.00           C 
ATOM   3680  HB1 ASN B 546      77.230  91.370  82.450  1.00  0.00           H 
ATOM   3681  HB2 ASN B 546      75.600  92.170  82.670  1.00  0.00           H 
ATOM   3682  CG  ASN B 546      76.140  90.840  84.300  1.00  0.00           C 
ATOM   3683  OD1 ASN B 546      75.650  89.750  84.630  1.00  0.00           O 
ATOM   3684  ND2 ASN B 546      76.760  91.700  85.140  1.00  0.00           N 
ATOM   3685 1HD2 ASN B 546      77.220  92.490  84.730  1.00  0.00           H 
ATOM   3686 2HD2 ASN B 546      76.840  91.370  86.080  1.00  0.00           H 
ATOM   3687  C   ASN B 546      74.050  90.000  82.080  1.00  0.00           C 
ATOM   3688  O   ASN B 546      73.280  90.920  82.050  1.00  0.00           O 
ATOM   3689  N   TYR B 547      73.650  88.770  82.500  1.00  0.00           N 
ATOM   3690  HN  TYR B 547      74.310  88.020  82.600  1.00  0.00           H 
ATOM   3691  CA  TYR B 547      72.340  88.380  82.740  1.00  0.00           C 
ATOM   3692  HA  TYR B 547      71.710  89.130  82.290  1.00  0.00           H 
ATOM   3693  CB  TYR B 547      71.940  86.900  82.260  1.00  0.00           C 
ATOM   3694  HB1 TYR B 547      72.450  86.310  83.050  1.00  0.00           H 
ATOM   3695  HB2 TYR B 547      70.860  86.640  82.220  1.00  0.00           H 
ATOM   3696  CG  TYR B 547      72.540  86.630  80.910  1.00  0.00           C 
ATOM   3697  CD1 TYR B 547      72.300  87.380  79.800  1.00  0.00           C 
ATOM   3698  HD1 TYR B 547      71.580  88.190  79.790  1.00  0.00           H 
ATOM   3699  CE1 TYR B 547      72.990  87.020  78.520  1.00  0.00           C 
ATOM   3700  HE1 TYR B 547      72.710  87.630  77.680  1.00  0.00           H 
ATOM   3701  CZ  TYR B 547      73.970  86.060  78.530  1.00  0.00           C 
ATOM   3702  OH  TYR B 547      74.650  85.740  77.360  1.00  0.00           O 
ATOM   3703  HH  TYR B 547      74.170  86.120  76.620  1.00  0.00           H 
ATOM   3704  CD2 TYR B 547      73.470  85.610  80.870  1.00  0.00           C 
ATOM   3705  HD2 TYR B 547      73.720  85.040  81.750  1.00  0.00           H 
ATOM   3706  CE2 TYR B 547      74.310  85.350  79.720  1.00  0.00           C 
ATOM   3707  HE2 TYR B 547      74.850  84.420  79.730  1.00  0.00           H 
ATOM   3708  C   TYR B 547      71.910  88.510  84.190  1.00  0.00           C 
ATOM   3709  O   TYR B 547      70.750  88.210  84.510  1.00  0.00           O 
ATOM   3710  N   ASN B 548      72.800  89.130  85.000  1.00  0.00           N 
ATOM   3711  HN  ASN B 548      73.700  89.290  84.600  1.00  0.00           H 
ATOM   3712  CA  ASN B 548      72.490  89.360  86.340  1.00  0.00           C 
ATOM   3713  HA  ASN B 548      71.700  88.790  86.810  1.00  0.00           H 
ATOM   3714  CB  ASN B 548      73.710  89.140  87.240  1.00  0.00           C 
ATOM   3715  HB1 ASN B 548      74.410  89.910  86.840  1.00  0.00           H 
ATOM   3716  HB2 ASN B 548      73.440  89.340  88.300  1.00  0.00           H 
ATOM   3717  CG  ASN B 548      74.330  87.760  87.200  1.00  0.00           C 
ATOM   3718  OD1 ASN B 548      73.630  86.750  87.260  1.00  0.00           O 
ATOM   3719  ND2 ASN B 548      75.690  87.660  87.200  1.00  0.00           N 
ATOM   3720 1HD2 ASN B 548      76.270  88.470  87.200  1.00  0.00           H 
ATOM   3721 2HD2 ASN B 548      75.910  86.700  87.010  1.00  0.00           H 
ATOM   3722  C   ASN B 548      72.000  90.830  86.550  1.00  0.00           C 
ATOM   3723  O   ASN B 548      71.490  91.170  87.560  1.00  0.00           O 
ATOM   3724  N   VAL B 549      72.110  91.720  85.540  1.00  0.00           N 
ATOM   3725  HN  VAL B 549      72.420  91.440  84.640  1.00  0.00           H 
ATOM   3726  CA  VAL B 549      72.090  93.150  85.670  1.00  0.00           C 
ATOM   3727  HA  VAL B 549      71.410  93.370  86.470  1.00  0.00           H 
ATOM   3728  CB  VAL B 549      73.590  93.660  85.890  1.00  0.00           C 
ATOM   3729  HB  VAL B 549      74.200  93.040  85.200  1.00  0.00           H 
ATOM   3730  CG1 VAL B 549      73.890  95.130  85.470  1.00  0.00           C 
ATOM   3731 1HG1 VAL B 549      74.920  95.510  85.610  1.00  0.00           H 
ATOM   3732 2HG1 VAL B 549      73.700  95.290  84.390  1.00  0.00           H 
ATOM   3733 3HG1 VAL B 549      73.360  95.820  86.160  1.00  0.00           H 
ATOM   3734  CG2 VAL B 549      74.040  93.380  87.350  1.00  0.00           C 
ATOM   3735 1HG2 VAL B 549      73.670  94.170  88.040  1.00  0.00           H 
ATOM   3736 2HG2 VAL B 549      73.750  92.400  87.770  1.00  0.00           H 
ATOM   3737 3HG2 VAL B 549      75.150  93.320  87.330  1.00  0.00           H 
ATOM   3738  C   VAL B 549      71.490  93.760  84.430  1.00  0.00           C 
ATOM   3739  O   VAL B 549      71.450  93.140  83.330  1.00  0.00           O 
ATOM   3740  N   ASP B 550      70.840  94.990  84.680  1.00  0.00           N 
ATOM   3741  HN  ASP B 550      71.030  95.420  85.560  1.00  0.00           H 
ATOM   3742  CA  ASP B 550      70.230  95.870  83.680  1.00  0.00           C 
ATOM   3743  HA  ASP B 550      69.680  95.210  83.030  1.00  0.00           H 
ATOM   3744  CB  ASP B 550      69.310  96.940  84.380  1.00  0.00           C 
ATOM   3745  HB1 ASP B 550      69.870  97.420  85.220  1.00  0.00           H 
ATOM   3746  HB2 ASP B 550      69.060  97.690  83.600  1.00  0.00           H 
ATOM   3747  CG  ASP B 550      68.070  96.340  84.850  1.00  0.00           C 
ATOM   3748  OD1 ASP B 550      67.340  97.020  85.620  1.00  0.00           O 
ATOM   3749  OD2 ASP B 550      67.700  95.230  84.340  1.00  0.00           O 
ATOM   3750  C   ASP B 550      71.310  96.670  82.950  1.00  0.00           C 
ATOM   3751  O   ASP B 550      71.790  97.690  83.420  1.00  0.00           O 
ATOM   3752  N   LEU B 551      71.790  96.160  81.800  1.00  0.00           N 
ATOM   3753  HN  LEU B 551      71.410  95.310  81.430  1.00  0.00           H 
ATOM   3754  CA  LEU B 551      72.630  96.830  80.910  1.00  0.00           C 
ATOM   3755  HA  LEU B 551      73.510  97.100  81.480  1.00  0.00           H 
ATOM   3756  CB  LEU B 551      72.960  95.870  79.720  1.00  0.00           C 
ATOM   3757  HB1 LEU B 551      72.010  95.720  79.160  1.00  0.00           H 
ATOM   3758  HB2 LEU B 551      73.680  96.310  79.000  1.00  0.00           H 
ATOM   3759  CG  LEU B 551      73.630  94.530  80.050  1.00  0.00           C 
ATOM   3760  HG  LEU B 551      72.880  94.110  80.760  1.00  0.00           H 
ATOM   3761  CD1 LEU B 551      73.800  93.800  78.670  1.00  0.00           C 
ATOM   3762 1HD1 LEU B 551      72.930  93.140  78.460  1.00  0.00           H 
ATOM   3763 2HD1 LEU B 551      74.080  94.430  77.800  1.00  0.00           H 
ATOM   3764 3HD1 LEU B 551      74.640  93.130  78.930  1.00  0.00           H 
ATOM   3765  CD2 LEU B 551      74.960  94.810  80.810  1.00  0.00           C 
ATOM   3766 1HD2 LEU B 551      75.470  93.850  80.590  1.00  0.00           H 
ATOM   3767 2HD2 LEU B 551      75.600  95.480  80.200  1.00  0.00           H 
ATOM   3768 3HD2 LEU B 551      75.000  95.130  81.870  1.00  0.00           H 
ATOM   3769  C   LEU B 551      72.100  98.150  80.320  1.00  0.00           C 
ATOM   3770  O   LEU B 551      70.890  98.160  80.060  1.00  0.00           O 
ATOM   3771  N   PRO B 552      72.910  99.300  80.090  1.00  0.00           N 
ATOM   3772  CD  PRO B 552      74.330  99.260  80.180  1.00  0.00           C 
ATOM   3773  HD1 PRO B 552      74.730  98.490  79.490  1.00  0.00           H 
ATOM   3774  HD2 PRO B 552      74.660  99.200  81.240  1.00  0.00           H 
ATOM   3775  CA  PRO B 552      72.440 100.550  79.390  1.00  0.00           C 
ATOM   3776  HA  PRO B 552      71.680 101.070  79.950  1.00  0.00           H 
ATOM   3777  CB  PRO B 552      73.720 101.430  79.290  1.00  0.00           C 
ATOM   3778  HB1 PRO B 552      73.710 102.000  78.340  1.00  0.00           H 
ATOM   3779  HB2 PRO B 552      73.620 102.240  80.050  1.00  0.00           H 
ATOM   3780  CG  PRO B 552      74.930 100.600  79.690  1.00  0.00           C 
ATOM   3781  HG1 PRO B 552      75.530 100.460  78.760  1.00  0.00           H 
ATOM   3782  HG2 PRO B 552      75.520 101.240  80.390  1.00  0.00           H 
ATOM   3783  C   PRO B 552      71.780 100.300  78.090  1.00  0.00           C 
ATOM   3784  O   PRO B 552      72.280  99.590  77.180  1.00  0.00           O 
ATOM   3785  N   PHE B 553      70.580 100.950  77.940  1.00  0.00           N 
ATOM   3786  HN  PHE B 553      70.380 101.530  78.720  1.00  0.00           H 
ATOM   3787  CA  PHE B 553      69.560 100.790  76.960  1.00  0.00           C 
ATOM   3788  HA  PHE B 553      69.310  99.740  76.950  1.00  0.00           H 
ATOM   3789  CB  PHE B 553      68.240 101.700  77.180  1.00  0.00           C 
ATOM   3790  HB1 PHE B 553      67.940 101.480  78.230  1.00  0.00           H 
ATOM   3791  HB2 PHE B 553      68.590 102.750  77.110  1.00  0.00           H 
ATOM   3792  CG  PHE B 553      67.070 101.510  76.260  1.00  0.00           C 
ATOM   3793  CD1 PHE B 553      66.550 102.500  75.390  1.00  0.00           C 
ATOM   3794  HD1 PHE B 553      67.140 103.400  75.290  1.00  0.00           H 
ATOM   3795  CE1 PHE B 553      65.560 102.190  74.450  1.00  0.00           C 
ATOM   3796  HE1 PHE B 553      65.170 102.900  73.740  1.00  0.00           H 
ATOM   3797  CZ  PHE B 553      64.970 100.930  74.480  1.00  0.00           C 
ATOM   3798  HZ  PHE B 553      64.100 100.630  73.910  1.00  0.00           H 
ATOM   3799  CD2 PHE B 553      66.400 100.280  76.380  1.00  0.00           C 
ATOM   3800  HD2 PHE B 553      66.730  99.630  77.170  1.00  0.00           H 
ATOM   3801  CE2 PHE B 553      65.380  99.960  75.480  1.00  0.00           C 
ATOM   3802  HE2 PHE B 553      64.750  99.080  75.440  1.00  0.00           H 
ATOM   3803  C   PHE B 553      70.150 100.980  75.530  1.00  0.00           C 
ATOM   3804  O   PHE B 553      69.970 100.140  74.640  1.00  0.00           O 
ATOM   3805  N   MET B 554      70.990 102.000  75.410  1.00  0.00           N 
ATOM   3806  HN  MET B 554      71.080 102.580  76.210  1.00  0.00           H 
ATOM   3807  CA  MET B 554      71.450 102.550  74.130  1.00  0.00           C 
ATOM   3808  HA  MET B 554      70.590 102.550  73.480  1.00  0.00           H 
ATOM   3809  CB  MET B 554      71.840 104.020  74.310  1.00  0.00           C 
ATOM   3810  HB1 MET B 554      71.020 104.700  74.630  1.00  0.00           H 
ATOM   3811  HB2 MET B 554      72.700 104.140  75.000  1.00  0.00           H 
ATOM   3812  CG  MET B 554      72.350 104.810  73.020  1.00  0.00           C 
ATOM   3813  HG1 MET B 554      72.660 105.840  73.290  1.00  0.00           H 
ATOM   3814  HG2 MET B 554      73.270 104.330  72.610  1.00  0.00           H 
ATOM   3815  SD  MET B 554      71.090 104.900  71.750  1.00  0.00           S 
ATOM   3816  CE  MET B 554      72.260 105.790  70.700  1.00  0.00           C 
ATOM   3817  HE1 MET B 554      72.560 106.780  71.100  1.00  0.00           H 
ATOM   3818  HE2 MET B 554      73.110 105.140  70.390  1.00  0.00           H 
ATOM   3819  HE3 MET B 554      71.730 106.030  69.750  1.00  0.00           H 
ATOM   3820  C   MET B 554      72.540 101.690  73.450  1.00  0.00           C 
ATOM   3821  O   MET B 554      72.810 101.720  72.260  1.00  0.00           O 
ATOM   3822  N   TYR B 555      73.210 100.810  74.340  1.00  0.00           N 
ATOM   3823  HN  TYR B 555      72.940 100.770  75.300  1.00  0.00           H 
ATOM   3824  CA  TYR B 555      74.180  99.820  73.870  1.00  0.00           C 
ATOM   3825  HA  TYR B 555      74.920 100.340  73.280  1.00  0.00           H 
ATOM   3826  CB  TYR B 555      74.830  99.090  75.090  1.00  0.00           C 
ATOM   3827  HB1 TYR B 555      75.470  99.730  75.740  1.00  0.00           H 
ATOM   3828  HB2 TYR B 555      73.980  98.790  75.750  1.00  0.00           H 
ATOM   3829  CG  TYR B 555      75.690  97.830  74.860  1.00  0.00           C 
ATOM   3830  CD1 TYR B 555      76.950  98.020  74.260  1.00  0.00           C 
ATOM   3831  HD1 TYR B 555      77.240  99.040  74.040  1.00  0.00           H 
ATOM   3832  CE1 TYR B 555      77.780  96.930  73.990  1.00  0.00           C 
ATOM   3833  HE1 TYR B 555      78.620  97.080  73.330  1.00  0.00           H 
ATOM   3834  CZ  TYR B 555      77.360  95.590  74.310  1.00  0.00           C 
ATOM   3835  OH  TYR B 555      78.010  94.430  73.880  1.00  0.00           O 
ATOM   3836  HH  TYR B 555      77.610  93.660  74.280  1.00  0.00           H 
ATOM   3837  CD2 TYR B 555      75.290  96.530  75.200  1.00  0.00           C 
ATOM   3838  HD2 TYR B 555      74.330  96.470  75.680  1.00  0.00           H 
ATOM   3839  CE2 TYR B 555      76.170  95.420  75.080  1.00  0.00           C 
ATOM   3840  HE2 TYR B 555      75.860  94.440  75.430  1.00  0.00           H 
ATOM   3841  C   TYR B 555      73.550  98.850  72.850  1.00  0.00           C 
ATOM   3842  O   TYR B 555      74.080  98.700  71.760  1.00  0.00           O 
ATOM   3843  N   SER B 556      72.340  98.250  73.090  1.00  0.00           N 
ATOM   3844  HN  SER B 556      71.800  98.450  73.900  1.00  0.00           H 
ATOM   3845  CA  SER B 556      71.780  97.300  72.190  1.00  0.00           C 
ATOM   3846  HA  SER B 556      72.510  96.520  72.050  1.00  0.00           H 
ATOM   3847  CB  SER B 556      70.640  96.610  72.940  1.00  0.00           C 
ATOM   3848  HB1 SER B 556      70.230  95.780  72.320  1.00  0.00           H 
ATOM   3849  HB2 SER B 556      71.090  96.110  73.830  1.00  0.00           H 
ATOM   3850  OG  SER B 556      69.590  97.550  73.330  1.00  0.00           O 
ATOM   3851  HG1 SER B 556      69.970  97.980  74.100  1.00  0.00           H 
ATOM   3852  C   SER B 556      71.370  97.840  70.830  1.00  0.00           C 
ATOM   3853  O   SER B 556      71.570  97.150  69.830  1.00  0.00           O 
ATOM   3854  N   ILE B 557      70.940  99.160  70.730  1.00  0.00           N 
ATOM   3855  HN  ILE B 557      70.740  99.730  71.530  1.00  0.00           H 
ATOM   3856  CA  ILE B 557      70.780  99.860  69.460  1.00  0.00           C 
ATOM   3857  HA  ILE B 557      70.140  99.330  68.780  1.00  0.00           H 
ATOM   3858  CB  ILE B 557      70.170 101.280  69.660  1.00  0.00           C 
ATOM   3859  HB  ILE B 557      70.760 101.860  70.400  1.00  0.00           H 
ATOM   3860  CG2 ILE B 557      70.120 102.090  68.340  1.00  0.00           C 
ATOM   3861 1HG2 ILE B 557      69.590 101.540  67.530  1.00  0.00           H 
ATOM   3862 2HG2 ILE B 557      69.610 103.050  68.540  1.00  0.00           H 
ATOM   3863 3HG2 ILE B 557      71.130 102.460  68.050  1.00  0.00           H 
ATOM   3864  CG1 ILE B 557      68.660 101.180  70.140  1.00  0.00           C 
ATOM   3865 1HG1 ILE B 557      68.090 102.070  69.810  1.00  0.00           H 
ATOM   3866 2HG1 ILE B 557      68.170 100.330  69.620  1.00  0.00           H 
ATOM   3867  CD  ILE B 557      68.480 101.050  71.640  1.00  0.00           C 
ATOM   3868  HD1 ILE B 557      69.010 100.180  72.090  1.00  0.00           H 
ATOM   3869  HD2 ILE B 557      68.960 101.950  72.090  1.00  0.00           H 
ATOM   3870  HD3 ILE B 557      67.420 100.940  71.950  1.00  0.00           H 
ATOM   3871  C   ILE B 557      72.180  99.940  68.710  1.00  0.00           C 
ATOM   3872  O   ILE B 557      72.280  99.650  67.540  1.00  0.00           O 
ATOM   3873  N   THR B 558      73.230 100.260  69.470  1.00  0.00           N 
ATOM   3874  HN  THR B 558      73.130 100.570  70.410  1.00  0.00           H 
ATOM   3875  CA  THR B 558      74.540 100.600  68.960  1.00  0.00           C 
ATOM   3876  HA  THR B 558      74.450 101.250  68.100  1.00  0.00           H 
ATOM   3877  CB  THR B 558      75.400 101.290  70.020  1.00  0.00           C 
ATOM   3878  HB  THR B 558      75.610 100.710  70.940  1.00  0.00           H 
ATOM   3879  OG1 THR B 558      74.730 102.460  70.400  1.00  0.00           O 
ATOM   3880  HG1 THR B 558      74.010 102.230  71.000  1.00  0.00           H 
ATOM   3881  CG2 THR B 558      76.740 101.830  69.390  1.00  0.00           C 
ATOM   3882 1HG2 THR B 558      77.350 102.250  70.210  1.00  0.00           H 
ATOM   3883 2HG2 THR B 558      77.330 100.970  69.000  1.00  0.00           H 
ATOM   3884 3HG2 THR B 558      76.630 102.600  68.600  1.00  0.00           H 
ATOM   3885  C   THR B 558      75.290  99.330  68.520  1.00  0.00           C 
ATOM   3886  O   THR B 558      76.050  99.370  67.530  1.00  0.00           O 
ATOM   3887  N   TYR B 559      75.210  98.230  69.320  1.00  0.00           N 
ATOM   3888  HN  TYR B 559      74.660  98.260  70.150  1.00  0.00           H 
ATOM   3889  CA  TYR B 559      75.780  96.920  68.940  1.00  0.00           C 
ATOM   3890  HA  TYR B 559      76.850  96.960  68.780  1.00  0.00           H 
ATOM   3891  CB  TYR B 559      75.550  95.950  70.110  1.00  0.00           C 
ATOM   3892  HB1 TYR B 559      76.080  96.440  70.960  1.00  0.00           H 
ATOM   3893  HB2 TYR B 559      74.470  95.820  70.330  1.00  0.00           H 
ATOM   3894  CG  TYR B 559      76.230  94.650  69.840  1.00  0.00           C 
ATOM   3895  CD1 TYR B 559      77.650  94.690  69.690  1.00  0.00           C 
ATOM   3896  HD1 TYR B 559      78.210  95.550  70.030  1.00  0.00           H 
ATOM   3897  CE1 TYR B 559      78.380  93.530  69.300  1.00  0.00           C 
ATOM   3898  HE1 TYR B 559      79.450  93.450  69.220  1.00  0.00           H 
ATOM   3899  CZ  TYR B 559      77.640  92.350  69.040  1.00  0.00           C 
ATOM   3900  OH  TYR B 559      78.350  91.190  68.690  1.00  0.00           O 
ATOM   3901  HH  TYR B 559      77.730  90.470  68.550  1.00  0.00           H 
ATOM   3902  CD2 TYR B 559      75.560  93.490  69.420  1.00  0.00           C 
ATOM   3903  HD2 TYR B 559      74.490  93.610  69.430  1.00  0.00           H 
ATOM   3904  CE2 TYR B 559      76.250  92.300  69.170  1.00  0.00           C 
ATOM   3905  HE2 TYR B 559      75.660  91.450  68.870  1.00  0.00           H 
ATOM   3906  C   TYR B 559      75.100  96.320  67.670  1.00  0.00           C 
ATOM   3907  O   TYR B 559      75.790  95.920  66.780  1.00  0.00           O 
ATOM   3908  N   ALA B 560      73.750  96.290  67.520  1.00  0.00           N 
ATOM   3909  HN  ALA B 560      73.260  96.820  68.210  1.00  0.00           H 
ATOM   3910  CA  ALA B 560      73.010  95.940  66.330  1.00  0.00           C 
ATOM   3911  HA  ALA B 560      73.260  94.890  66.350  1.00  0.00           H 
ATOM   3912  CB  ALA B 560      71.480  95.960  66.530  1.00  0.00           C 
ATOM   3913  HB1 ALA B 560      71.060  96.990  66.620  1.00  0.00           H 
ATOM   3914  HB2 ALA B 560      70.890  95.540  65.690  1.00  0.00           H 
ATOM   3915  HB3 ALA B 560      71.140  95.430  67.440  1.00  0.00           H 
ATOM   3916  C   ALA B 560      73.480  96.590  65.070  1.00  0.00           C 
ATOM   3917  O   ALA B 560      73.940  96.010  64.040  1.00  0.00           O 
ATOM   3918  N   ALA B 561      73.560  97.980  65.070  1.00  0.00           N 
ATOM   3919  HN  ALA B 561      73.290  98.470  65.900  1.00  0.00           H 
ATOM   3920  CA  ALA B 561      74.180  98.740  63.950  1.00  0.00           C 
ATOM   3921  HA  ALA B 561      73.510  98.600  63.120  1.00  0.00           H 
ATOM   3922  CB  ALA B 561      74.070 100.230  64.230  1.00  0.00           C 
ATOM   3923  HB1 ALA B 561      73.040 100.410  64.620  1.00  0.00           H 
ATOM   3924  HB2 ALA B 561      74.760 100.490  65.060  1.00  0.00           H 
ATOM   3925  HB3 ALA B 561      74.280 101.000  63.450  1.00  0.00           H 
ATOM   3926  C   ALA B 561      75.580  98.330  63.580  1.00  0.00           C 
ATOM   3927  O   ALA B 561      75.860  98.070  62.440  1.00  0.00           O 
ATOM   3928  N   PHE B 562      76.510  98.210  64.590  1.00  0.00           N 
ATOM   3929  HN  PHE B 562      76.130  98.270  65.510  1.00  0.00           H 
ATOM   3930  CA  PHE B 562      77.840  97.700  64.480  1.00  0.00           C 
ATOM   3931  HA  PHE B 562      78.290  98.490  63.900  1.00  0.00           H 
ATOM   3932  CB  PHE B 562      78.570  97.560  65.860  1.00  0.00           C 
ATOM   3933  HB1 PHE B 562      78.910  98.570  66.180  1.00  0.00           H 
ATOM   3934  HB2 PHE B 562      77.930  97.180  66.680  1.00  0.00           H 
ATOM   3935  CG  PHE B 562      79.880  96.790  65.820  1.00  0.00           C 
ATOM   3936  CD1 PHE B 562      81.020  97.340  65.230  1.00  0.00           C 
ATOM   3937  HD1 PHE B 562      80.930  98.370  64.900  1.00  0.00           H 
ATOM   3938  CE1 PHE B 562      82.180  96.680  65.350  1.00  0.00           C 
ATOM   3939  HE1 PHE B 562      83.120  97.130  65.050  1.00  0.00           H 
ATOM   3940  CZ  PHE B 562      82.270  95.420  66.010  1.00  0.00           C 
ATOM   3941  HZ  PHE B 562      83.190  94.870  66.160  1.00  0.00           H 
ATOM   3942  CD2 PHE B 562      79.870  95.500  66.410  1.00  0.00           C 
ATOM   3943  HD2 PHE B 562      78.990  94.990  66.770  1.00  0.00           H 
ATOM   3944  CE2 PHE B 562      81.030  94.780  66.360  1.00  0.00           C 
ATOM   3945  HE2 PHE B 562      81.060  93.760  66.700  1.00  0.00           H 
ATOM   3946  C   PHE B 562      77.870  96.380  63.680  1.00  0.00           C 
ATOM   3947  O   PHE B 562      78.540  96.240  62.670  1.00  0.00           O 
ATOM   3948  N   ALA B 563      77.040  95.380  64.200  1.00  0.00           N 
ATOM   3949  HN  ALA B 563      76.340  95.600  64.880  1.00  0.00           H 
ATOM   3950  CA  ALA B 563      77.220  94.030  63.680  1.00  0.00           C 
ATOM   3951  HA  ALA B 563      78.290  93.930  63.550  1.00  0.00           H 
ATOM   3952  CB  ALA B 563      76.810  93.090  64.810  1.00  0.00           C 
ATOM   3953  HB1 ALA B 563      77.240  92.080  64.660  1.00  0.00           H 
ATOM   3954  HB2 ALA B 563      77.130  93.370  65.840  1.00  0.00           H 
ATOM   3955  HB3 ALA B 563      75.700  93.080  64.890  1.00  0.00           H 
ATOM   3956  C   ALA B 563      76.550  93.750  62.370  1.00  0.00           C 
ATOM   3957  O   ALA B 563      77.010  92.950  61.500  1.00  0.00           O 
ATOM   3958  N   ILE B 564      75.480  94.580  62.060  1.00  0.00           N 
ATOM   3959  HN  ILE B 564      75.010  95.100  62.760  1.00  0.00           H 
ATOM   3960  CA  ILE B 564      74.950  94.700  60.700  1.00  0.00           C 
ATOM   3961  HA  ILE B 564      74.700  93.690  60.390  1.00  0.00           H 
ATOM   3962  CB  ILE B 564      73.710  95.690  60.630  1.00  0.00           C 
ATOM   3963  HB  ILE B 564      73.840  96.570  61.290  1.00  0.00           H 
ATOM   3964  CG2 ILE B 564      73.240  96.120  59.240  1.00  0.00           C 
ATOM   3965 1HG2 ILE B 564      72.450  96.890  59.400  1.00  0.00           H 
ATOM   3966 2HG2 ILE B 564      74.070  96.620  58.700  1.00  0.00           H 
ATOM   3967 3HG2 ILE B 564      72.920  95.240  58.640  1.00  0.00           H 
ATOM   3968  CG1 ILE B 564      72.490  95.020  61.350  1.00  0.00           C 
ATOM   3969 1HG1 ILE B 564      72.060  94.470  60.490  1.00  0.00           H 
ATOM   3970 2HG1 ILE B 564      72.830  94.240  62.060  1.00  0.00           H 
ATOM   3971  CD  ILE B 564      71.430  95.920  62.010  1.00  0.00           C 
ATOM   3972  HD1 ILE B 564      70.840  96.500  61.270  1.00  0.00           H 
ATOM   3973  HD2 ILE B 564      70.720  95.210  62.490  1.00  0.00           H 
ATOM   3974  HD3 ILE B 564      71.770  96.730  62.680  1.00  0.00           H 
ATOM   3975  C   ILE B 564      76.000  95.080  59.670  1.00  0.00           C 
ATOM   3976  O   ILE B 564      76.180  94.410  58.630  1.00  0.00           O 
ATOM   3977  N   ILE B 565      76.750  96.130  59.970  1.00  0.00           N 
ATOM   3978  HN  ILE B 565      76.690  96.520  60.890  1.00  0.00           H 
ATOM   3979  CA  ILE B 565      77.820  96.620  59.160  1.00  0.00           C 
ATOM   3980  HA  ILE B 565      77.440  96.600  58.150  1.00  0.00           H 
ATOM   3981  CB  ILE B 565      77.990  98.100  59.380  1.00  0.00           C 
ATOM   3982  HB  ILE B 565      78.340  98.340  60.410  1.00  0.00           H 
ATOM   3983  CG2 ILE B 565      79.090  98.700  58.500  1.00  0.00           C 
ATOM   3984 1HG2 ILE B 565      79.140  99.790  58.280  1.00  0.00           H 
ATOM   3985 2HG2 ILE B 565      80.110  98.520  58.890  1.00  0.00           H 
ATOM   3986 3HG2 ILE B 565      79.050  98.180  57.520  1.00  0.00           H 
ATOM   3987  CG1 ILE B 565      76.750  98.910  59.220  1.00  0.00           C 
ATOM   3988 1HG1 ILE B 565      76.570  99.010  58.130  1.00  0.00           H 
ATOM   3989 2HG1 ILE B 565      75.860  98.320  59.530  1.00  0.00           H 
ATOM   3990  CD  ILE B 565      76.620 100.250  59.910  1.00  0.00           C 
ATOM   3991  HD1 ILE B 565      77.610 100.610  60.270  1.00  0.00           H 
ATOM   3992  HD2 ILE B 565      76.230 101.010  59.200  1.00  0.00           H 
ATOM   3993  HD3 ILE B 565      76.000 100.260  60.830  1.00  0.00           H 
ATOM   3994  C   ILE B 565      79.090  95.810  59.110  1.00  0.00           C 
ATOM   3995  O   ILE B 565      79.600  95.630  58.010  1.00  0.00           O 
ATOM   3996  N   ALA B 566      79.610  95.320  60.290  1.00  0.00           N 
ATOM   3997  HN  ALA B 566      79.240  95.620  61.160  1.00  0.00           H 
ATOM   3998  CA  ALA B 566      80.770  94.460  60.370  1.00  0.00           C 
ATOM   3999  HA  ALA B 566      81.560  95.060  59.940  1.00  0.00           H 
ATOM   4000  CB  ALA B 566      81.060  94.080  61.850  1.00  0.00           C 
ATOM   4001  HB1 ALA B 566      80.190  93.490  62.220  1.00  0.00           H 
ATOM   4002  HB2 ALA B 566      81.990  93.500  62.050  1.00  0.00           H 
ATOM   4003  HB3 ALA B 566      81.120  95.030  62.420  1.00  0.00           H 
ATOM   4004  C   ALA B 566      80.620  93.150  59.570  1.00  0.00           C 
ATOM   4005  O   ALA B 566      81.470  92.810  58.780  1.00  0.00           O 
ATOM   4006  N   THR B 567      79.520  92.450  59.730  1.00  0.00           N 
ATOM   4007  HN  THR B 567      78.900  92.710  60.460  1.00  0.00           H 
ATOM   4008  CA  THR B 567      79.160  91.270  58.840  1.00  0.00           C 
ATOM   4009  HA  THR B 567      80.030  90.630  58.850  1.00  0.00           H 
ATOM   4010  CB  THR B 567      78.010  90.430  59.270  1.00  0.00           C 
ATOM   4011  HB  THR B 567      77.720  89.630  58.550  1.00  0.00           H 
ATOM   4012  OG1 THR B 567      76.860  91.240  59.460  1.00  0.00           O 
ATOM   4013  HG1 THR B 567      76.980  91.900  60.140  1.00  0.00           H 
ATOM   4014  CG2 THR B 567      78.400  89.730  60.620  1.00  0.00           C 
ATOM   4015 1HG2 THR B 567      78.760  88.690  60.490  1.00  0.00           H 
ATOM   4016 2HG2 THR B 567      79.150  90.150  61.320  1.00  0.00           H 
ATOM   4017 3HG2 THR B 567      77.480  89.420  61.170  1.00  0.00           H 
ATOM   4018  C   THR B 567      79.050  91.710  57.380  1.00  0.00           C 
ATOM   4019  O   THR B 567      79.610  91.050  56.490  1.00  0.00           O 
ATOM   4020  N   LEU B 568      78.350  92.780  57.040  1.00  0.00           N 
ATOM   4021  HN  LEU B 568      77.710  93.220  57.670  1.00  0.00           H 
ATOM   4022  CA  LEU B 568      78.190  93.260  55.710  1.00  0.00           C 
ATOM   4023  HA  LEU B 568      77.850  92.400  55.150  1.00  0.00           H 
ATOM   4024  CB  LEU B 568      77.160  94.410  55.550  1.00  0.00           C 
ATOM   4025  HB1 LEU B 568      76.140  94.150  55.890  1.00  0.00           H 
ATOM   4026  HB2 LEU B 568      77.460  95.190  56.280  1.00  0.00           H 
ATOM   4027  CG  LEU B 568      77.000  94.970  54.090  1.00  0.00           C 
ATOM   4028  HG  LEU B 568      78.040  95.220  53.770  1.00  0.00           H 
ATOM   4029  CD1 LEU B 568      76.280  96.280  54.090  1.00  0.00           C 
ATOM   4030 1HD1 LEU B 568      75.230  96.080  54.410  1.00  0.00           H 
ATOM   4031 2HD1 LEU B 568      76.630  97.100  54.760  1.00  0.00           H 
ATOM   4032 3HD1 LEU B 568      76.290  96.590  53.020  1.00  0.00           H 
ATOM   4033  CD2 LEU B 568      76.250  93.990  53.200  1.00  0.00           C 
ATOM   4034 1HD2 LEU B 568      75.320  93.570  53.640  1.00  0.00           H 
ATOM   4035 2HD2 LEU B 568      75.950  94.380  52.200  1.00  0.00           H 
ATOM   4036 3HD2 LEU B 568      76.970  93.170  52.990  1.00  0.00           H 
ATOM   4037  C   LEU B 568      79.530  93.580  55.000  1.00  0.00           C 
ATOM   4038  O   LEU B 568      79.740  93.250  53.870  1.00  0.00           O 
ATOM   4039  N   LEU B 569      80.490  94.220  55.770  1.00  0.00           N 
ATOM   4040  HN  LEU B 569      80.310  94.600  56.670  1.00  0.00           H 
ATOM   4041  CA  LEU B 569      81.800  94.540  55.290  1.00  0.00           C 
ATOM   4042  HA  LEU B 569      81.640  94.910  54.290  1.00  0.00           H 
ATOM   4043  CB  LEU B 569      82.500  95.650  56.210  1.00  0.00           C 
ATOM   4044  HB1 LEU B 569      82.610  95.340  57.270  1.00  0.00           H 
ATOM   4045  HB2 LEU B 569      83.530  95.600  55.810  1.00  0.00           H 
ATOM   4046  CG  LEU B 569      81.890  97.060  56.170  1.00  0.00           C 
ATOM   4047  HG  LEU B 569      80.810  97.020  56.430  1.00  0.00           H 
ATOM   4048  CD1 LEU B 569      82.680  97.920  57.170  1.00  0.00           C 
ATOM   4049 1HD1 LEU B 569      83.750  97.680  56.990  1.00  0.00           H 
ATOM   4050 2HD1 LEU B 569      82.610  99.020  57.050  1.00  0.00           H 
ATOM   4051 3HD1 LEU B 569      82.400  97.660  58.210  1.00  0.00           H 
ATOM   4052  CD2 LEU B 569      82.000  97.550  54.750  1.00  0.00           C 
ATOM   4053 1HD2 LEU B 569      81.790  98.640  54.670  1.00  0.00           H 
ATOM   4054 2HD2 LEU B 569      83.020  97.240  54.420  1.00  0.00           H 
ATOM   4055 3HD2 LEU B 569      81.290  96.950  54.130  1.00  0.00           H 
ATOM   4056  C   LEU B 569      82.640  93.260  55.010  1.00  0.00           C 
ATOM   4057  O   LEU B 569      83.300  93.160  53.940  1.00  0.00           O 
ATOM   4058  N   MET B 570      82.630  92.250  55.910  1.00  0.00           N 
ATOM   4059  HN  MET B 570      82.080  92.360  56.740  1.00  0.00           H 
ATOM   4060  CA  MET B 570      83.220  90.990  55.690  1.00  0.00           C 
ATOM   4061  HA  MET B 570      84.270  91.090  55.450  1.00  0.00           H 
ATOM   4062  CB  MET B 570      83.280  90.270  57.030  1.00  0.00           C 
ATOM   4063  HB1 MET B 570      82.300  90.350  57.540  1.00  0.00           H 
ATOM   4064  HB2 MET B 570      83.530  89.200  56.890  1.00  0.00           H 
ATOM   4065  CG  MET B 570      84.250  90.910  58.070  1.00  0.00           C 
ATOM   4066  HG1 MET B 570      85.230  90.960  57.540  1.00  0.00           H 
ATOM   4067  HG2 MET B 570      84.070  91.970  58.340  1.00  0.00           H 
ATOM   4068  SD  MET B 570      84.490  90.070  59.670  1.00  0.00           S 
ATOM   4069  CE  MET B 570      85.370  88.620  59.040  1.00  0.00           C 
ATOM   4070  HE1 MET B 570      86.240  88.840  58.390  1.00  0.00           H 
ATOM   4071  HE2 MET B 570      85.780  88.210  59.990  1.00  0.00           H 
ATOM   4072  HE3 MET B 570      84.710  87.800  58.680  1.00  0.00           H 
ATOM   4073  C   MET B 570      82.620  90.170  54.500  1.00  0.00           C 
ATOM   4074  O   MET B 570      83.350  89.730  53.640  1.00  0.00           O 
ATOM   4075  N   LEU B 571      81.290  90.220  54.360  1.00  0.00           N 
ATOM   4076  HN  LEU B 571      80.720  90.630  55.070  1.00  0.00           H 
ATOM   4077  CA  LEU B 571      80.480  89.760  53.250  1.00  0.00           C 
ATOM   4078  HA  LEU B 571      80.950  88.810  53.050  1.00  0.00           H 
ATOM   4079  CB  LEU B 571      79.000  89.790  53.630  1.00  0.00           C 
ATOM   4080  HB1 LEU B 571      78.840  89.310  54.620  1.00  0.00           H 
ATOM   4081  HB2 LEU B 571      78.620  90.830  53.640  1.00  0.00           H 
ATOM   4082  CG  LEU B 571      78.090  88.880  52.670  1.00  0.00           C 
ATOM   4083  HG  LEU B 571      78.800  88.260  52.090  1.00  0.00           H 
ATOM   4084  CD1 LEU B 571      77.090  88.040  53.460  1.00  0.00           C 
ATOM   4085 1HD1 LEU B 571      77.680  87.440  54.180  1.00  0.00           H 
ATOM   4086 2HD1 LEU B 571      76.410  88.700  54.030  1.00  0.00           H 
ATOM   4087 3HD1 LEU B 571      76.470  87.500  52.710  1.00  0.00           H 
ATOM   4088  CD2 LEU B 571      77.240  89.620  51.650  1.00  0.00           C 
ATOM   4089 1HD2 LEU B 571      76.440  90.280  52.030  1.00  0.00           H 
ATOM   4090 2HD2 LEU B 571      77.940  90.340  51.180  1.00  0.00           H 
ATOM   4091 3HD2 LEU B 571      76.790  88.990  50.860  1.00  0.00           H 
ATOM   4092  C   LEU B 571      80.780  90.400  51.880  1.00  0.00           C 
ATOM   4093  O   LEU B 571      81.170  89.720  50.920  1.00  0.00           O 
ATOM   4094  N   ASN B 572      80.880  91.740  51.860  1.00  0.00           N 
ATOM   4095  HN  ASN B 572      80.450  92.250  52.600  1.00  0.00           H 
ATOM   4096  CA  ASN B 572      81.280  92.510  50.720  1.00  0.00           C 
ATOM   4097  HA  ASN B 572      80.710  92.200  49.860  1.00  0.00           H 
ATOM   4098  CB  ASN B 572      80.850  94.020  51.000  1.00  0.00           C 
ATOM   4099  HB1 ASN B 572      79.840  94.000  51.460  1.00  0.00           H 
ATOM   4100  HB2 ASN B 572      81.610  94.320  51.760  1.00  0.00           H 
ATOM   4101  CG  ASN B 572      80.820  95.030  49.830  1.00  0.00           C 
ATOM   4102  OD1 ASN B 572      79.810  95.530  49.470  1.00  0.00           O 
ATOM   4103  ND2 ASN B 572      81.990  95.170  49.150  1.00  0.00           N 
ATOM   4104 1HD2 ASN B 572      82.780  94.690  49.540  1.00  0.00           H 
ATOM   4105 2HD2 ASN B 572      82.150  95.820  48.400  1.00  0.00           H 
ATOM   4106  C   ASN B 572      82.700  92.300  50.250  1.00  0.00           C 
ATOM   4107  O   ASN B 572      83.010  92.180  49.060  1.00  0.00           O 
ATOM   4108  N   LEU B 573      83.660  92.290  51.180  1.00  0.00           N 
ATOM   4109  HN  LEU B 573      83.420  92.300  52.150  1.00  0.00           H 
ATOM   4110  CA  LEU B 573      85.090  91.970  50.980  1.00  0.00           C 
ATOM   4111  HA  LEU B 573      85.480  92.610  50.200  1.00  0.00           H 
ATOM   4112  CB  LEU B 573      85.850  92.100  52.290  1.00  0.00           C 
ATOM   4113  HB1 LEU B 573      85.560  93.090  52.690  1.00  0.00           H 
ATOM   4114  HB2 LEU B 573      85.610  91.370  53.090  1.00  0.00           H 
ATOM   4115  CG  LEU B 573      87.350  92.080  52.120  1.00  0.00           C 
ATOM   4116  HG  LEU B 573      87.610  91.060  51.770  1.00  0.00           H 
ATOM   4117  CD1 LEU B 573      87.920  93.110  51.080  1.00  0.00           C 
ATOM   4118 1HD1 LEU B 573      87.490  92.930  50.070  1.00  0.00           H 
ATOM   4119 2HD1 LEU B 573      87.620  94.150  51.340  1.00  0.00           H 
ATOM   4120 3HD1 LEU B 573      89.030  93.070  51.020  1.00  0.00           H 
ATOM   4121  CD2 LEU B 573      88.070  92.300  53.460  1.00  0.00           C 
ATOM   4122 1HD2 LEU B 573      87.840  91.530  54.230  1.00  0.00           H 
ATOM   4123 2HD2 LEU B 573      89.160  92.310  53.220  1.00  0.00           H 
ATOM   4124 3HD2 LEU B 573      87.740  93.210  54.000  1.00  0.00           H 
ATOM   4125  C   LEU B 573      85.280  90.530  50.530  1.00  0.00           C 
ATOM   4126  O   LEU B 573      86.000  90.280  49.620  1.00  0.00           O 
ATOM   4127  N   LEU B 574      84.610  89.510  51.090  1.00  0.00           N 
ATOM   4128  HN  LEU B 574      84.010  89.680  51.870  1.00  0.00           H 
ATOM   4129  CA  LEU B 574      84.710  88.210  50.620  1.00  0.00           C 
ATOM   4130  HA  LEU B 574      85.750  87.950  50.770  1.00  0.00           H 
ATOM   4131  CB  LEU B 574      84.090  87.320  51.680  1.00  0.00           C 
ATOM   4132  HB1 LEU B 574      84.480  87.670  52.660  1.00  0.00           H 
ATOM   4133  HB2 LEU B 574      82.990  87.450  51.640  1.00  0.00           H 
ATOM   4134  CG  LEU B 574      84.350  85.800  51.560  1.00  0.00           C 
ATOM   4135  HG  LEU B 574      83.910  85.370  50.630  1.00  0.00           H 
ATOM   4136  CD1 LEU B 574      83.690  85.010  52.660  1.00  0.00           C 
ATOM   4137 1HD1 LEU B 574      83.730  83.910  52.520  1.00  0.00           H 
ATOM   4138 2HD1 LEU B 574      84.170  85.380  53.590  1.00  0.00           H 
ATOM   4139 3HD1 LEU B 574      82.610  85.210  52.810  1.00  0.00           H 
ATOM   4140  CD2 LEU B 574      85.820  85.350  51.460  1.00  0.00           C 
ATOM   4141 1HD2 LEU B 574      85.950  84.250  51.410  1.00  0.00           H 
ATOM   4142 2HD2 LEU B 574      86.190  85.680  50.470  1.00  0.00           H 
ATOM   4143 3HD2 LEU B 574      86.470  85.690  52.290  1.00  0.00           H 
ATOM   4144  C   LEU B 574      84.420  87.950  49.190  1.00  0.00           C 
ATOM   4145  O   LEU B 574      85.120  87.390  48.370  1.00  0.00           O 
ATOM   4146  N   ILE B 575      83.160  88.490  48.890  1.00  0.00           N 
ATOM   4147  HN  ILE B 575      82.680  89.070  49.550  1.00  0.00           H 
ATOM   4148  CA  ILE B 575      82.660  88.330  47.520  1.00  0.00           C 
ATOM   4149  HA  ILE B 575      82.690  87.280  47.290  1.00  0.00           H 
ATOM   4150  CB  ILE B 575      81.220  88.650  47.380  1.00  0.00           C 
ATOM   4151  HB  ILE B 575      80.950  89.700  47.620  1.00  0.00           H 
ATOM   4152  CG2 ILE B 575      80.780  88.410  45.910  1.00  0.00           C 
ATOM   4153 1HG2 ILE B 575      81.200  89.150  45.190  1.00  0.00           H 
ATOM   4154 2HG2 ILE B 575      81.300  87.460  45.650  1.00  0.00           H 
ATOM   4155 3HG2 ILE B 575      79.670  88.350  45.870  1.00  0.00           H 
ATOM   4156  CG1 ILE B 575      80.380  87.860  48.330  1.00  0.00           C 
ATOM   4157 1HG1 ILE B 575      80.330  86.810  47.970  1.00  0.00           H 
ATOM   4158 2HG1 ILE B 575      80.970  87.760  49.270  1.00  0.00           H 
ATOM   4159  CD  ILE B 575      78.940  88.300  48.560  1.00  0.00           C 
ATOM   4160  HD1 ILE B 575      78.820  89.410  48.550  1.00  0.00           H 
ATOM   4161  HD2 ILE B 575      78.190  87.810  47.910  1.00  0.00           H 
ATOM   4162  HD3 ILE B 575      78.600  87.880  49.530  1.00  0.00           H 
ATOM   4163  C   ILE B 575      83.590  89.020  46.450  1.00  0.00           C 
ATOM   4164  O   ILE B 575      83.870  88.470  45.350  1.00  0.00           O 
ATOM   4165  N   ALA B 576      84.160  90.180  46.860  1.00  0.00           N 
ATOM   4166  HN  ALA B 576      83.840  90.660  47.670  1.00  0.00           H 
ATOM   4167  CA  ALA B 576      85.230  90.840  46.150  1.00  0.00           C 
ATOM   4168  HA  ALA B 576      84.830  91.070  45.170  1.00  0.00           H 
ATOM   4169  CB  ALA B 576      85.580  92.240  46.700  1.00  0.00           C 
ATOM   4170  HB1 ALA B 576      84.720  92.860  47.030  1.00  0.00           H 
ATOM   4171  HB2 ALA B 576      86.130  92.030  47.640  1.00  0.00           H 
ATOM   4172  HB3 ALA B 576      86.180  92.880  46.030  1.00  0.00           H 
ATOM   4173  C   ALA B 576      86.560  90.050  45.900  1.00  0.00           C 
ATOM   4174  O   ALA B 576      87.070  90.050  44.780  1.00  0.00           O 
ATOM   4175  N   MET B 577      87.090  89.300  46.910  1.00  0.00           N 
ATOM   4176  HN  MET B 577      86.680  89.270  47.820  1.00  0.00           H 
ATOM   4177  CA  MET B 577      88.380  88.600  46.680  1.00  0.00           C 
ATOM   4178  HA  MET B 577      89.080  89.310  46.270  1.00  0.00           H 
ATOM   4179  CB  MET B 577      88.950  88.030  48.020  1.00  0.00           C 
ATOM   4180  HB1 MET B 577      88.110  87.450  48.460  1.00  0.00           H 
ATOM   4181  HB2 MET B 577      89.790  87.320  47.830  1.00  0.00           H 
ATOM   4182  CG  MET B 577      89.450  89.110  48.980  1.00  0.00           C 
ATOM   4183  HG1 MET B 577      88.660  89.870  49.190  1.00  0.00           H 
ATOM   4184  HG2 MET B 577      89.760  88.680  49.960  1.00  0.00           H 
ATOM   4185  SD  MET B 577      90.850  90.030  48.260  1.00  0.00           S 
ATOM   4186  CE  MET B 577      91.130  91.250  49.560  1.00  0.00           C 
ATOM   4187  HE1 MET B 577      91.970  91.910  49.240  1.00  0.00           H 
ATOM   4188  HE2 MET B 577      90.270  91.950  49.630  1.00  0.00           H 
ATOM   4189  HE3 MET B 577      91.210  90.750  50.550  1.00  0.00           H 
ATOM   4190  C   MET B 577      88.270  87.490  45.670  1.00  0.00           C 
ATOM   4191  O   MET B 577      89.100  87.310  44.810  1.00  0.00           O 
ATOM   4192  N   MET B 578      87.200  86.720  45.810  1.00  0.00           N 
ATOM   4193  HN  MET B 578      86.530  86.910  46.520  1.00  0.00           H 
ATOM   4194  CA  MET B 578      86.860  85.620  44.900  1.00  0.00           C 
ATOM   4195  HA  MET B 578      87.760  85.030  44.790  1.00  0.00           H 
ATOM   4196  CB  MET B 578      85.720  84.570  45.290  1.00  0.00           C 
ATOM   4197  HB1 MET B 578      85.460  83.930  44.420  1.00  0.00           H 
ATOM   4198  HB2 MET B 578      86.340  83.840  45.860  1.00  0.00           H 
ATOM   4199  CG  MET B 578      84.520  85.030  46.040  1.00  0.00           C 
ATOM   4200  HG1 MET B 578      84.760  85.460  47.040  1.00  0.00           H 
ATOM   4201  HG2 MET B 578      83.960  85.740  45.400  1.00  0.00           H 
ATOM   4202  SD  MET B 578      83.510  83.610  46.280  1.00  0.00           S 
ATOM   4203  CE  MET B 578      82.500  84.490  47.490  1.00  0.00           C 
ATOM   4204  HE1 MET B 578      81.890  85.240  46.940  1.00  0.00           H 
ATOM   4205  HE2 MET B 578      81.770  83.770  47.920  1.00  0.00           H 
ATOM   4206  HE3 MET B 578      83.050  85.010  48.300  1.00  0.00           H 
ATOM   4207  C   MET B 578      86.480  86.140  43.510  1.00  0.00           C 
ATOM   4208  O   MET B 578      87.030  85.630  42.510  1.00  0.00           O 
ATOM   4209  N   GLY B 579      85.620  87.200  43.330  1.00  0.00           N 
ATOM   4210  HN  GLY B 579      85.190  87.640  44.110  1.00  0.00           H 
ATOM   4211  CA  GLY B 579      85.300  87.760  42.010  1.00  0.00           C 
ATOM   4212  HA1 GLY B 579      84.940  87.030  41.300  1.00  0.00           H 
ATOM   4213  HA2 GLY B 579      84.660  88.610  42.180  1.00  0.00           H 
ATOM   4214  C   GLY B 579      86.480  88.440  41.240  1.00  0.00           C 
ATOM   4215  O   GLY B 579      86.670  88.400  40.030  1.00  0.00           O 
ATOM   4216  N   ASP B 580      87.380  89.150  42.010  1.00  0.00           N 
ATOM   4217  HN  ASP B 580      87.300  89.280  43.000  1.00  0.00           H 
ATOM   4218  CA  ASP B 580      88.500  89.780  41.270  1.00  0.00           C 
ATOM   4219  HA  ASP B 580      88.190  90.150  40.310  1.00  0.00           H 
ATOM   4220  CB  ASP B 580      89.070  90.890  42.240  1.00  0.00           C 
ATOM   4221  HB1 ASP B 580      88.310  91.650  42.530  1.00  0.00           H 
ATOM   4222  HB2 ASP B 580      89.380  90.380  43.180  1.00  0.00           H 
ATOM   4223  CG  ASP B 580      90.260  91.630  41.680  1.00  0.00           C 
ATOM   4224  OD1 ASP B 580      91.280  91.780  42.340  1.00  0.00           O 
ATOM   4225  OD2 ASP B 580      90.100  92.160  40.550  1.00  0.00           O 
ATOM   4226  C   ASP B 580      89.550  88.710  40.980  1.00  0.00           C 
ATOM   4227  O   ASP B 580      90.270  88.730  39.970  1.00  0.00           O 
ATOM   4228  N   THR B 581      89.650  87.590  41.720  1.00  0.00           N 
ATOM   4229  HN  THR B 581      89.100  87.480  42.540  1.00  0.00           H 
ATOM   4230  CA  THR B 581      90.380  86.380  41.380  1.00  0.00           C 
ATOM   4231  HA  THR B 581      91.380  86.700  41.120  1.00  0.00           H 
ATOM   4232  CB  THR B 581      90.400  85.480  42.590  1.00  0.00           C 
ATOM   4233  HB  THR B 581      89.440  85.050  42.940  1.00  0.00           H 
ATOM   4234  OG1 THR B 581      91.080  86.110  43.590  1.00  0.00           O 
ATOM   4235  HG1 THR B 581      90.460  86.610  44.120  1.00  0.00           H 
ATOM   4236  CG2 THR B 581      91.200  84.150  42.230  1.00  0.00           C 
ATOM   4237 1HG2 THR B 581      92.090  84.380  41.600  1.00  0.00           H 
ATOM   4238 2HG2 THR B 581      91.450  83.730  43.230  1.00  0.00           H 
ATOM   4239 3HG2 THR B 581      90.710  83.300  41.720  1.00  0.00           H 
ATOM   4240  C   THR B 581      89.880  85.630  40.230  1.00  0.00           C 
ATOM   4241  O   THR B 581      90.570  85.230  39.280  1.00  0.00           O 
ATOM   4242  N   HSD B 582      88.470  85.560  40.150  1.00  0.00           N 
ATOM   4243  HN  HSD B 582      87.960  85.940  40.920  1.00  0.00           H 
ATOM   4244  CA  HSD B 582      87.840  85.070  38.910  1.00  0.00           C 
ATOM   4245  HA  HSD B 582      88.320  84.130  38.680  1.00  0.00           H 
ATOM   4246  CB  HSD B 582      86.360  84.730  39.190  1.00  0.00           C 
ATOM   4247  HB1 HSD B 582      85.930  85.670  39.590  1.00  0.00           H 
ATOM   4248  HB2 HSD B 582      85.910  84.510  38.200  1.00  0.00           H 
ATOM   4249  ND1 HSD B 582      86.330  82.270  39.900  1.00  0.00           N 
ATOM   4250  HD1 HSD B 582      86.950  81.900  39.210  1.00  0.00           H 
ATOM   4251  CG  HSD B 582      86.000  83.580  40.100  1.00  0.00           C 
ATOM   4252  CE1 HSD B 582      85.840  81.620  40.980  1.00  0.00           C 
ATOM   4253  HE1 HSD B 582      85.680  80.550  40.880  1.00  0.00           H 
ATOM   4254  NE2 HSD B 582      85.280  82.430  41.880  1.00  0.00           N 
ATOM   4255  CD2 HSD B 582      85.340  83.690  41.280  1.00  0.00           C 
ATOM   4256  HD2 HSD B 582      84.750  84.480  41.730  1.00  0.00           H 
ATOM   4257  C   HSD B 582      88.030  85.890  37.670  1.00  0.00           C 
ATOM   4258  O   HSD B 582      87.870  85.300  36.580  1.00  0.00           O 
ATOM   4259  N   TRP B 583      88.280  87.200  37.620  1.00  0.00           N 
ATOM   4260  HN  TRP B 583      88.410  87.700  38.470  1.00  0.00           H 
ATOM   4261  CA  TRP B 583      88.200  87.950  36.340  1.00  0.00           C 
ATOM   4262  HA  TRP B 583      87.450  87.450  35.740  1.00  0.00           H 
ATOM   4263  CB  TRP B 583      87.680  89.390  36.700  1.00  0.00           C 
ATOM   4264  HB1 TRP B 583      86.670  89.450  37.150  1.00  0.00           H 
ATOM   4265  HB2 TRP B 583      88.410  89.820  37.420  1.00  0.00           H 
ATOM   4266  CG  TRP B 583      87.700  90.330  35.500  1.00  0.00           C 
ATOM   4267  CD1 TRP B 583      87.200  90.170  34.190  1.00  0.00           C 
ATOM   4268  HD1 TRP B 583      86.780  89.220  33.880  1.00  0.00           H 
ATOM   4269  NE1 TRP B 583      87.260  91.270  33.460  1.00  0.00           N 
ATOM   4270  HE1 TRP B 583      86.860  91.410  32.580  1.00  0.00           H 
ATOM   4271  CE2 TRP B 583      87.830  92.280  34.210  1.00  0.00           C 
ATOM   4272  CD2 TRP B 583      88.150  91.730  35.470  1.00  0.00           C 
ATOM   4273  CE3 TRP B 583      88.700  92.580  36.410  1.00  0.00           C 
ATOM   4274  HE3 TRP B 583      88.890  92.170  37.390  1.00  0.00           H 
ATOM   4275  CZ3 TRP B 583      89.020  93.920  36.130  1.00  0.00           C 
ATOM   4276  HZ3 TRP B 583      89.490  94.550  36.880  1.00  0.00           H 
ATOM   4277  CZ2 TRP B 583      88.060  93.590  33.910  1.00  0.00           C 
ATOM   4278  HZ2 TRP B 583      87.880  93.940  32.900  1.00  0.00           H 
ATOM   4279  CH2 TRP B 583      88.820  94.370  34.820  1.00  0.00           C 
ATOM   4280  HH2 TRP B 583      89.010  95.410  34.610  1.00  0.00           H 
ATOM   4281  C   TRP B 583      89.590  87.990  35.560  1.00  0.00           C 
ATOM   4282  O   TRP B 583      89.660  88.250  34.390  1.00  0.00           O 
ATOM   4283  N   ARG B 584      90.740  87.790  36.300  1.00  0.00           N 
ATOM   4284  HN  ARG B 584      90.730  87.630  37.280  1.00  0.00           H 
ATOM   4285  CA  ARG B 584      92.100  87.710  35.640  1.00  0.00           C 
ATOM   4286  HA  ARG B 584      91.940  87.310  34.650  1.00  0.00           H 
ATOM   4287  CB  ARG B 584      92.870  89.060  35.630  1.00  0.00           C 
ATOM   4288  HB1 ARG B 584      93.060  89.470  36.640  1.00  0.00           H 
ATOM   4289  HB2 ARG B 584      93.850  88.860  35.150  1.00  0.00           H 
ATOM   4290  CG  ARG B 584      92.230  90.220  34.800  1.00  0.00           C 
ATOM   4291  HG1 ARG B 584      91.300  90.520  35.330  1.00  0.00           H 
ATOM   4292  HG2 ARG B 584      92.960  91.050  34.870  1.00  0.00           H 
ATOM   4293  CD  ARG B 584      92.060  89.930  33.290  1.00  0.00           C 
ATOM   4294  HD1 ARG B 584      93.040  89.590  32.890  1.00  0.00           H 
ATOM   4295  HD2 ARG B 584      91.280  89.170  33.110  1.00  0.00           H 
ATOM   4296  NE  ARG B 584      91.560  91.200  32.630  1.00  0.00           N 
ATOM   4297  HE  ARG B 584      91.660  92.030  33.190  1.00  0.00           H 
ATOM   4298  CZ  ARG B 584      91.520  91.480  31.360  1.00  0.00           C 
ATOM   4299  NH1 ARG B 584      91.390  92.660  30.930  1.00  0.00           N 
ATOM   4300 1HH1 ARG B 584      91.500  93.410  31.580  1.00  0.00           H 
ATOM   4301 2HH1 ARG B 584      91.380  92.730  29.930  1.00  0.00           H 
ATOM   4302  NH2 ARG B 584      91.560  90.550  30.380  1.00  0.00           N 
ATOM   4303 1HH2 ARG B 584      91.620  89.570  30.590  1.00  0.00           H 
ATOM   4304 2HH2 ARG B 584      91.480  90.940  29.460  1.00  0.00           H 
ATOM   4305  C   ARG B 584      93.140  86.720  36.340  1.00  0.00           C 
ATOM   4306  O   ARG B 584      94.080  86.200  35.740  1.00  0.00           O 
ATOM   4307  N   VAL B 585      93.010  86.390  37.690  1.00  0.00           N 
ATOM   4308  HN  VAL B 585      92.120  86.530  38.110  1.00  0.00           H 
ATOM   4309  CA  VAL B 585      94.100  85.730  38.440  1.00  0.00           C 
ATOM   4310  HA  VAL B 585      95.030  86.030  37.970  1.00  0.00           H 
ATOM   4311  CB  VAL B 585      94.040  86.240  39.900  1.00  0.00           C 
ATOM   4312  HB  VAL B 585      93.260  85.680  40.450  1.00  0.00           H 
ATOM   4313  CG1 VAL B 585      95.380  85.950  40.620  1.00  0.00           C 
ATOM   4314 1HG1 VAL B 585      95.510  86.510  41.570  1.00  0.00           H 
ATOM   4315 2HG1 VAL B 585      95.590  84.910  40.960  1.00  0.00           H 
ATOM   4316 3HG1 VAL B 585      96.250  86.140  39.950  1.00  0.00           H 
ATOM   4317  CG2 VAL B 585      93.720  87.800  39.990  1.00  0.00           C 
ATOM   4318 1HG2 VAL B 585      92.910  88.220  39.350  1.00  0.00           H 
ATOM   4319 2HG2 VAL B 585      93.520  88.110  41.040  1.00  0.00           H 
ATOM   4320 3HG2 VAL B 585      94.650  88.330  39.700  1.00  0.00           H 
ATOM   4321  C   VAL B 585      94.070  84.240  38.470  1.00  0.00           C 
ATOM   4322  O   VAL B 585      95.040  83.590  38.830  1.00  0.00           O 
ATOM   4323  N   ALA B 586      93.020  83.580  37.930  1.00  0.00           N 
ATOM   4324  HN  ALA B 586      92.150  84.070  37.900  1.00  0.00           H 
ATOM   4325  CA  ALA B 586      93.000  82.150  37.830  1.00  0.00           C 
ATOM   4326  HA  ALA B 586      93.100  81.800  38.850  1.00  0.00           H 
ATOM   4327  CB  ALA B 586      91.530  81.880  37.400  1.00  0.00           C 
ATOM   4328  HB1 ALA B 586      90.820  81.990  38.250  1.00  0.00           H 
ATOM   4329  HB2 ALA B 586      91.120  82.450  36.540  1.00  0.00           H 
ATOM   4330  HB3 ALA B 586      91.430  80.810  37.120  1.00  0.00           H 
ATOM   4331  C   ALA B 586      93.980  81.450  36.840  1.00  0.00           C 
ATOM   4332  O   ALA B 586      94.650  80.540  37.210  1.00  0.00           O 
ATOM   4333  N   HSD B 587      94.020  81.930  35.600  1.00  0.00           N 
ATOM   4334  HN  HSD B 587      93.400  82.700  35.490  1.00  0.00           H 
ATOM   4335  CA  HSD B 587      95.120  81.600  34.720  1.00  0.00           C 
ATOM   4336  HA  HSD B 587      95.170  80.520  34.730  1.00  0.00           H 
ATOM   4337  CB  HSD B 587      94.940  82.130  33.290  1.00  0.00           C 
ATOM   4338  HB1 HSD B 587      94.920  83.240  33.260  1.00  0.00           H 
ATOM   4339  HB2 HSD B 587      95.780  81.730  32.690  1.00  0.00           H 
ATOM   4340  ND1 HSD B 587      92.430  82.100  32.960  1.00  0.00           N 
ATOM   4341  HD1 HSD B 587      92.210  82.710  33.720  1.00  0.00           H 
ATOM   4342  CG  HSD B 587      93.690  81.630  32.680  1.00  0.00           C 
ATOM   4343  CE1 HSD B 587      91.550  81.660  32.080  1.00  0.00           C 
ATOM   4344  HE1 HSD B 587      90.490  81.920  32.030  1.00  0.00           H 
ATOM   4345  NE2 HSD B 587      92.150  80.950  31.100  1.00  0.00           N 
ATOM   4346  CD2 HSD B 587      93.420  80.920  31.510  1.00  0.00           C 
ATOM   4347  HD2 HSD B 587      94.160  80.420  30.890  1.00  0.00           H 
ATOM   4348  C   HSD B 587      96.450  82.120  35.160  1.00  0.00           C 
ATOM   4349  O   HSD B 587      97.410  81.400  35.030  1.00  0.00           O 
ATOM   4350  N   GLU B 588      96.530  83.360  35.610  1.00  0.00           N 
ATOM   4351  HN  GLU B 588      95.730  83.960  35.670  1.00  0.00           H 
ATOM   4352  CA  GLU B 588      97.770  84.090  35.910  1.00  0.00           C 
ATOM   4353  HA  GLU B 588      98.480  83.870  35.120  1.00  0.00           H 
ATOM   4354  CB  GLU B 588      97.420  85.620  36.030  1.00  0.00           C 
ATOM   4355  HB1 GLU B 588      96.940  85.940  35.080  1.00  0.00           H 
ATOM   4356  HB2 GLU B 588      96.600  85.760  36.760  1.00  0.00           H 
ATOM   4357  CG  GLU B 588      98.730  86.460  36.330  1.00  0.00           C 
ATOM   4358  HG1 GLU B 588      98.850  86.220  37.410  1.00  0.00           H 
ATOM   4359  HG2 GLU B 588      99.610  86.160  35.730  1.00  0.00           H 
ATOM   4360  CD  GLU B 588      98.540  87.910  36.090  1.00  0.00           C 
ATOM   4361  OE1 GLU B 588      99.330  88.490  35.330  1.00  0.00           O 
ATOM   4362  OE2 GLU B 588      97.570  88.560  36.530  1.00  0.00           O 
ATOM   4363  C   GLU B 588      98.530  83.530  37.120  1.00  0.00           C 
ATOM   4364  O   GLU B 588      99.780  83.570  37.160  1.00  0.00           O 
ATOM   4365  N   ARG B 589      97.830  82.800  38.060  1.00  0.00           N 
ATOM   4366  HN  ARG B 589      96.880  82.550  37.900  1.00  0.00           H 
ATOM   4367  CA  ARG B 589      98.480  82.080  39.190  1.00  0.00           C 
ATOM   4368  HA  ARG B 589      98.780  82.590  40.100  1.00  0.00           H 
ATOM   4369  CB  ARG B 589      97.430  81.150  39.810  1.00  0.00           C 
ATOM   4370  HB1 ARG B 589      96.580  81.820  40.070  1.00  0.00           H 
ATOM   4371  HB2 ARG B 589      96.980  80.490  39.040  1.00  0.00           H 
ATOM   4372  CG  ARG B 589      97.940  80.320  41.020  1.00  0.00           C 
ATOM   4373  HG1 ARG B 589      98.730  79.560  40.850  1.00  0.00           H 
ATOM   4374  HG2 ARG B 589      98.330  81.150  41.660  1.00  0.00           H 
ATOM   4375  CD  ARG B 589      96.750  79.670  41.800  1.00  0.00           C 
ATOM   4376  HD1 ARG B 589      97.290  79.180  42.640  1.00  0.00           H 
ATOM   4377  HD2 ARG B 589      95.960  80.380  42.120  1.00  0.00           H 
ATOM   4378  NE  ARG B 589      96.130  78.660  40.830  1.00  0.00           N 
ATOM   4379  HE  ARG B 589      96.400  78.720  39.870  1.00  0.00           H 
ATOM   4380  CZ  ARG B 589      95.230  77.720  41.050  1.00  0.00           C 
ATOM   4381  NH1 ARG B 589      94.690  77.520  42.290  1.00  0.00           N 
ATOM   4382 1HH1 ARG B 589      94.840  78.190  43.020  1.00  0.00           H 
ATOM   4383 2HH1 ARG B 589      93.990  76.800  42.260  1.00  0.00           H 
ATOM   4384  NH2 ARG B 589      94.910  76.880  40.140  1.00  0.00           N 
ATOM   4385 1HH2 ARG B 589      95.280  77.040  39.220  1.00  0.00           H 
ATOM   4386 2HH2 ARG B 589      94.080  76.370  40.380  1.00  0.00           H 
ATOM   4387  C   ARG B 589      99.700  81.140  38.860  1.00  0.00           C 
ATOM   4388  O   ARG B 589     100.670  81.260  39.520  1.00  0.00           O 
ATOM   4389  N   MET C 454      88.960  51.840  71.580  1.00  0.00           N 
ATOM   4390  HN  MET C 454      89.330  51.870  72.510  1.00  0.00           H 
ATOM   4391  CA  MET C 454      87.480  51.860  71.490  1.00  0.00           C 
ATOM   4392  HA  MET C 454      87.130  51.190  70.720  1.00  0.00           H 
ATOM   4393  CB  MET C 454      86.660  51.680  72.870  1.00  0.00           C 
ATOM   4394  HB1 MET C 454      86.990  50.700  73.280  1.00  0.00           H 
ATOM   4395  HB2 MET C 454      87.020  52.500  73.530  1.00  0.00           H 
ATOM   4396  CG  MET C 454      85.190  51.580  72.850  1.00  0.00           C 
ATOM   4397  HG1 MET C 454      84.870  52.560  72.420  1.00  0.00           H 
ATOM   4398  HG2 MET C 454      84.730  50.880  72.120  1.00  0.00           H 
ATOM   4399  SD  MET C 454      84.430  51.490  74.490  1.00  0.00           S 
ATOM   4400  CE  MET C 454      84.500  49.690  74.990  1.00  0.00           C 
ATOM   4401  HE1 MET C 454      83.650  49.570  75.700  1.00  0.00           H 
ATOM   4402  HE2 MET C 454      84.440  49.010  74.110  1.00  0.00           H 
ATOM   4403  HE3 MET C 454      85.470  49.460  75.490  1.00  0.00           H 
ATOM   4404  C   MET C 454      87.000  53.240  70.930  1.00  0.00           C 
ATOM   4405  O   MET C 454      86.150  53.230  70.050  1.00  0.00           O 
ATOM   4406  N   SER C 455      87.530  54.380  71.340  1.00  0.00           N 
ATOM   4407  HN  SER C 455      88.280  54.510  71.990  1.00  0.00           H 
ATOM   4408  CA  SER C 455      87.010  55.640  70.750  1.00  0.00           C 
ATOM   4409  HA  SER C 455      85.930  55.610  70.750  1.00  0.00           H 
ATOM   4410  CB  SER C 455      87.450  56.890  71.600  1.00  0.00           C 
ATOM   4411  HB1 SER C 455      86.850  56.800  72.530  1.00  0.00           H 
ATOM   4412  HB2 SER C 455      88.550  56.820  71.760  1.00  0.00           H 
ATOM   4413  OG  SER C 455      87.130  58.120  70.870  1.00  0.00           O 
ATOM   4414  HG1 SER C 455      87.930  58.390  70.400  1.00  0.00           H 
ATOM   4415  C   SER C 455      87.370  55.750  69.260  1.00  0.00           C 
ATOM   4416  O   SER C 455      86.500  56.170  68.430  1.00  0.00           O 
ATOM   4417  N   PHE C 456      88.620  55.350  68.940  1.00  0.00           N 
ATOM   4418  HN  PHE C 456      89.240  54.860  69.550  1.00  0.00           H 
ATOM   4419  CA  PHE C 456      89.080  55.230  67.560  1.00  0.00           C 
ATOM   4420  HA  PHE C 456      89.020  56.210  67.110  1.00  0.00           H 
ATOM   4421  CB  PHE C 456      90.570  54.830  67.550  1.00  0.00           C 
ATOM   4422  HB1 PHE C 456      91.120  55.520  68.230  1.00  0.00           H 
ATOM   4423  HB2 PHE C 456      90.650  53.770  67.870  1.00  0.00           H 
ATOM   4424  CG  PHE C 456      91.300  54.990  66.200  1.00  0.00           C 
ATOM   4425  CD1 PHE C 456      90.810  55.690  65.140  1.00  0.00           C 
ATOM   4426  HD1 PHE C 456      89.950  56.340  65.260  1.00  0.00           H 
ATOM   4427  CE1 PHE C 456      91.510  55.810  63.890  1.00  0.00           C 
ATOM   4428  HE1 PHE C 456      91.230  56.500  63.110  1.00  0.00           H 
ATOM   4429  CZ  PHE C 456      92.750  55.110  63.760  1.00  0.00           C 
ATOM   4430  HZ  PHE C 456      93.350  55.360  62.900  1.00  0.00           H 
ATOM   4431  CD2 PHE C 456      92.420  54.180  65.930  1.00  0.00           C 
ATOM   4432  HD2 PHE C 456      92.890  53.580  66.700  1.00  0.00           H 
ATOM   4433  CE2 PHE C 456      93.180  54.220  64.720  1.00  0.00           C 
ATOM   4434  HE2 PHE C 456      94.110  53.670  64.640  1.00  0.00           H 
ATOM   4435  C   PHE C 456      88.280  54.360  66.630  1.00  0.00           C 
ATOM   4436  O   PHE C 456      87.810  54.760  65.590  1.00  0.00           O 
ATOM   4437  N   ALA C 457      87.980  53.170  67.130  1.00  0.00           N 
ATOM   4438  HN  ALA C 457      88.350  52.990  68.040  1.00  0.00           H 
ATOM   4439  CA  ALA C 457      87.040  52.260  66.630  1.00  0.00           C 
ATOM   4440  HA  ALA C 457      87.460  52.020  65.670  1.00  0.00           H 
ATOM   4441  CB  ALA C 457      86.900  51.090  67.660  1.00  0.00           C 
ATOM   4442  HB1 ALA C 457      86.130  51.280  68.430  1.00  0.00           H 
ATOM   4443  HB2 ALA C 457      86.360  50.300  67.100  1.00  0.00           H 
ATOM   4444  HB3 ALA C 457      87.760  50.640  68.190  1.00  0.00           H 
ATOM   4445  C   ALA C 457      85.640  52.800  66.460  1.00  0.00           C 
ATOM   4446  O   ALA C 457      85.100  52.600  65.350  1.00  0.00           O 
ATOM   4447  N   LEU C 458      85.060  53.460  67.520  1.00  0.00           N 
ATOM   4448  HN  LEU C 458      85.440  53.510  68.440  1.00  0.00           H 
ATOM   4449  CA  LEU C 458      83.700  54.060  67.400  1.00  0.00           C 
ATOM   4450  HA  LEU C 458      82.970  53.330  67.070  1.00  0.00           H 
ATOM   4451  CB  LEU C 458      83.350  54.420  68.840  1.00  0.00           C 
ATOM   4452  HB1 LEU C 458      83.430  53.450  69.380  1.00  0.00           H 
ATOM   4453  HB2 LEU C 458      84.050  55.140  69.320  1.00  0.00           H 
ATOM   4454  CG  LEU C 458      81.930  54.780  69.170  1.00  0.00           C 
ATOM   4455  HG  LEU C 458      81.610  55.710  68.650  1.00  0.00           H 
ATOM   4456  CD1 LEU C 458      80.910  53.660  68.940  1.00  0.00           C 
ATOM   4457 1HD1 LEU C 458      79.890  53.970  69.270  1.00  0.00           H 
ATOM   4458 2HD1 LEU C 458      80.830  53.490  67.850  1.00  0.00           H 
ATOM   4459 3HD1 LEU C 458      81.260  52.740  69.460  1.00  0.00           H 
ATOM   4460  CD2 LEU C 458      81.830  55.210  70.680  1.00  0.00           C 
ATOM   4461 1HD2 LEU C 458      80.840  55.650  70.920  1.00  0.00           H 
ATOM   4462 2HD2 LEU C 458      81.990  54.260  71.240  1.00  0.00           H 
ATOM   4463 3HD2 LEU C 458      82.620  55.960  70.900  1.00  0.00           H 
ATOM   4464  C   LEU C 458      83.580  55.110  66.410  1.00  0.00           C 
ATOM   4465  O   LEU C 458      82.670  55.100  65.640  1.00  0.00           O 
ATOM   4466  N   VAL C 459      84.540  56.060  66.400  1.00  0.00           N 
ATOM   4467  HN  VAL C 459      85.270  56.030  67.080  1.00  0.00           H 
ATOM   4468  CA  VAL C 459      84.660  57.090  65.330  1.00  0.00           C 
ATOM   4469  HA  VAL C 459      83.760  57.690  65.380  1.00  0.00           H 
ATOM   4470  CB  VAL C 459      85.790  58.120  65.620  1.00  0.00           C 
ATOM   4471  HB  VAL C 459      86.650  57.450  65.850  1.00  0.00           H 
ATOM   4472  CG1 VAL C 459      86.170  59.060  64.470  1.00  0.00           C 
ATOM   4473 1HG1 VAL C 459      87.030  59.730  64.680  1.00  0.00           H 
ATOM   4474 2HG1 VAL C 459      86.490  58.470  63.580  1.00  0.00           H 
ATOM   4475 3HG1 VAL C 459      85.390  59.720  64.040  1.00  0.00           H 
ATOM   4476  CG2 VAL C 459      85.380  59.030  66.840  1.00  0.00           C 
ATOM   4477 1HG2 VAL C 459      85.460  58.500  67.810  1.00  0.00           H 
ATOM   4478 2HG2 VAL C 459      86.090  59.870  67.000  1.00  0.00           H 
ATOM   4479 3HG2 VAL C 459      84.400  59.520  66.690  1.00  0.00           H 
ATOM   4480  C   VAL C 459      84.820  56.560  63.930  1.00  0.00           C 
ATOM   4481  O   VAL C 459      84.120  56.970  63.030  1.00  0.00           O 
ATOM   4482  N   LEU C 460      85.700  55.550  63.740  1.00  0.00           N 
ATOM   4483  HN  LEU C 460      86.310  55.260  64.470  1.00  0.00           H 
ATOM   4484  CA  LEU C 460      85.870  54.950  62.390  1.00  0.00           C 
ATOM   4485  HA  LEU C 460      85.950  55.780  61.710  1.00  0.00           H 
ATOM   4486  CB  LEU C 460      87.000  53.930  62.200  1.00  0.00           C 
ATOM   4487  HB1 LEU C 460      86.970  53.030  62.840  1.00  0.00           H 
ATOM   4488  HB2 LEU C 460      86.810  53.560  61.170  1.00  0.00           H 
ATOM   4489  CG  LEU C 460      88.440  54.480  62.240  1.00  0.00           C 
ATOM   4490  HG  LEU C 460      88.700  54.570  63.320  1.00  0.00           H 
ATOM   4491  CD1 LEU C 460      89.340  53.460  61.550  1.00  0.00           C 
ATOM   4492 1HD1 LEU C 460      89.450  52.450  62.000  1.00  0.00           H 
ATOM   4493 2HD1 LEU C 460      89.000  53.380  60.500  1.00  0.00           H 
ATOM   4494 3HD1 LEU C 460      90.390  53.810  61.430  1.00  0.00           H 
ATOM   4495  CD2 LEU C 460      88.690  55.910  61.700  1.00  0.00           C 
ATOM   4496 1HD2 LEU C 460      88.440  56.720  62.410  1.00  0.00           H 
ATOM   4497 2HD2 LEU C 460      89.740  56.140  61.400  1.00  0.00           H 
ATOM   4498 3HD2 LEU C 460      88.140  55.990  60.740  1.00  0.00           H 
ATOM   4499  C   LEU C 460      84.510  54.220  62.020  1.00  0.00           C 
ATOM   4500  O   LEU C 460      84.000  54.240  60.880  1.00  0.00           O 
ATOM   4501  N   GLY C 461      83.880  53.520  63.000  1.00  0.00           N 
ATOM   4502  HN  GLY C 461      84.240  53.510  63.930  1.00  0.00           H 
ATOM   4503  CA  GLY C 461      82.690  52.690  62.750  1.00  0.00           C 
ATOM   4504  HA1 GLY C 461      82.940  51.920  62.040  1.00  0.00           H 
ATOM   4505  HA2 GLY C 461      82.360  52.310  63.710  1.00  0.00           H 
ATOM   4506  C   GLY C 461      81.550  53.410  62.220  1.00  0.00           C 
ATOM   4507  O   GLY C 461      81.010  53.010  61.160  1.00  0.00           O 
ATOM   4508  N   TRP C 462      81.310  54.640  62.720  1.00  0.00           N 
ATOM   4509  HN  TRP C 462      81.690  54.940  63.590  1.00  0.00           H 
ATOM   4510  CA  TRP C 462      80.380  55.600  62.160  1.00  0.00           C 
ATOM   4511  HA  TRP C 462      79.460  55.060  62.000  1.00  0.00           H 
ATOM   4512  CB  TRP C 462      79.970  56.560  63.300  1.00  0.00           C 
ATOM   4513  HB1 TRP C 462      80.840  57.110  63.710  1.00  0.00           H 
ATOM   4514  HB2 TRP C 462      79.420  57.390  62.800  1.00  0.00           H 
ATOM   4515  CG  TRP C 462      79.170  55.980  64.410  1.00  0.00           C 
ATOM   4516  CD1 TRP C 462      79.410  55.730  65.730  1.00  0.00           C 
ATOM   4517  HD1 TRP C 462      80.360  55.820  66.240  1.00  0.00           H 
ATOM   4518  NE1 TRP C 462      78.280  55.350  66.290  1.00  0.00           N 
ATOM   4519  HE1 TRP C 462      78.130  54.650  66.960  1.00  0.00           H 
ATOM   4520  CE2 TRP C 462      77.310  55.320  65.390  1.00  0.00           C 
ATOM   4521  CD2 TRP C 462      77.790  55.650  64.150  1.00  0.00           C 
ATOM   4522  CE3 TRP C 462      76.900  55.830  63.080  1.00  0.00           C 
ATOM   4523  HE3 TRP C 462      77.190  56.140  62.090  1.00  0.00           H 
ATOM   4524  CZ3 TRP C 462      75.540  55.470  63.270  1.00  0.00           C 
ATOM   4525  HZ3 TRP C 462      74.840  55.390  62.450  1.00  0.00           H 
ATOM   4526  CZ2 TRP C 462      75.960  54.990  65.530  1.00  0.00           C 
ATOM   4527  HZ2 TRP C 462      75.580  54.770  66.520  1.00  0.00           H 
ATOM   4528  CH2 TRP C 462      75.060  54.940  64.490  1.00  0.00           C 
ATOM   4529  HH2 TRP C 462      74.020  54.640  64.510  1.00  0.00           H 
ATOM   4530  C   TRP C 462      80.810  56.190  60.800  1.00  0.00           C 
ATOM   4531  O   TRP C 462      80.120  56.300  59.830  1.00  0.00           O 
ATOM   4532  N   CYS C 463      82.090  56.630  60.700  1.00  0.00           N 
ATOM   4533  HN  CYS C 463      82.700  56.550  61.490  1.00  0.00           H 
ATOM   4534  CA  CYS C 463      82.620  57.260  59.450  1.00  0.00           C 
ATOM   4535  HA  CYS C 463      81.960  58.100  59.290  1.00  0.00           H 
ATOM   4536  CB  CYS C 463      84.070  57.940  59.710  1.00  0.00           C 
ATOM   4537  HB1 CYS C 463      84.650  57.060  60.080  1.00  0.00           H 
ATOM   4538  HB2 CYS C 463      84.440  58.230  58.700  1.00  0.00           H 
ATOM   4539  SG  CYS C 463      84.100  59.530  60.730  1.00  0.00           S 
ATOM   4540  HG1 CYS C 463      83.910  58.720  61.760  1.00  0.00           H 
ATOM   4541  C   CYS C 463      82.490  56.390  58.240  1.00  0.00           C 
ATOM   4542  O   CYS C 463      82.350  56.830  57.070  1.00  0.00           O 
ATOM   4543  N   ASN C 464      82.550  55.050  58.400  1.00  0.00           N 
ATOM   4544  HN  ASN C 464      82.770  54.730  59.320  1.00  0.00           H 
ATOM   4545  CA  ASN C 464      82.280  54.040  57.360  1.00  0.00           C 
ATOM   4546  HA  ASN C 464      82.860  54.280  56.480  1.00  0.00           H 
ATOM   4547  CB  ASN C 464      82.740  52.620  57.840  1.00  0.00           C 
ATOM   4548  HB1 ASN C 464      82.320  52.480  58.860  1.00  0.00           H 
ATOM   4549  HB2 ASN C 464      82.220  51.860  57.210  1.00  0.00           H 
ATOM   4550  CG  ASN C 464      84.280  52.410  57.950  1.00  0.00           C 
ATOM   4551  OD1 ASN C 464      85.080  52.960  57.220  1.00  0.00           O 
ATOM   4552  ND2 ASN C 464      84.650  51.540  58.910  1.00  0.00           N 
ATOM   4553 1HD2 ASN C 464      83.960  51.490  59.630  1.00  0.00           H 
ATOM   4554 2HD2 ASN C 464      85.640  51.470  59.060  1.00  0.00           H 
ATOM   4555  C   ASN C 464      80.910  54.020  56.780  1.00  0.00           C 
ATOM   4556  O   ASN C 464      80.750  53.580  55.640  1.00  0.00           O 
ATOM   4557  N   VAL C 465      79.910  54.680  57.490  1.00  0.00           N 
ATOM   4558  HN  VAL C 465      80.050  55.010  58.420  1.00  0.00           H 
ATOM   4559  CA  VAL C 465      78.490  54.770  57.020  1.00  0.00           C 
ATOM   4560  HA  VAL C 465      78.170  53.790  56.710  1.00  0.00           H 
ATOM   4561  CB  VAL C 465      77.540  55.010  58.210  1.00  0.00           C 
ATOM   4562  HB  VAL C 465      77.700  56.010  58.660  1.00  0.00           H 
ATOM   4563  CG1 VAL C 465      76.120  54.850  57.730  1.00  0.00           C 
ATOM   4564 1HG1 VAL C 465      75.330  55.040  58.490  1.00  0.00           H 
ATOM   4565 2HG1 VAL C 465      75.990  55.680  57.000  1.00  0.00           H 
ATOM   4566 3HG1 VAL C 465      75.970  53.850  57.280  1.00  0.00           H 
ATOM   4567  CG2 VAL C 465      77.830  54.020  59.360  1.00  0.00           C 
ATOM   4568 1HG2 VAL C 465      78.920  54.000  59.590  1.00  0.00           H 
ATOM   4569 2HG2 VAL C 465      77.220  54.390  60.220  1.00  0.00           H 
ATOM   4570 3HG2 VAL C 465      77.380  53.060  59.030  1.00  0.00           H 
ATOM   4571  C   VAL C 465      78.410  55.830  55.950  1.00  0.00           C 
ATOM   4572  O   VAL C 465      77.500  55.840  55.140  1.00  0.00           O 
ATOM   4573  N   MET C 466      79.410  56.730  55.960  1.00  0.00           N 
ATOM   4574  HN  MET C 466      80.020  56.800  56.740  1.00  0.00           H 
ATOM   4575  CA  MET C 466      79.520  57.770  54.930  1.00  0.00           C 
ATOM   4576  HA  MET C 466      78.560  58.260  54.860  1.00  0.00           H 
ATOM   4577  CB  MET C 466      80.560  58.920  55.320  1.00  0.00           C 
ATOM   4578  HB1 MET C 466      81.570  58.460  55.370  1.00  0.00           H 
ATOM   4579  HB2 MET C 466      80.530  59.690  54.520  1.00  0.00           H 
ATOM   4580  CG  MET C 466      80.240  59.530  56.700  1.00  0.00           C 
ATOM   4581  HG1 MET C 466      79.200  59.910  56.580  1.00  0.00           H 
ATOM   4582  HG2 MET C 466      80.170  58.650  57.370  1.00  0.00           H 
ATOM   4583  SD  MET C 466      81.450  60.720  57.500  1.00  0.00           S 
ATOM   4584  CE  MET C 466      81.160  62.030  56.180  1.00  0.00           C 
ATOM   4585  HE1 MET C 466      80.110  62.410  56.180  1.00  0.00           H 
ATOM   4586  HE2 MET C 466      81.830  62.900  56.380  1.00  0.00           H 
ATOM   4587  HE3 MET C 466      81.530  61.720  55.180  1.00  0.00           H 
ATOM   4588  C   MET C 466      79.780  57.230  53.550  1.00  0.00           C 
ATOM   4589  O   MET C 466      79.200  57.660  52.590  1.00  0.00           O 
ATOM   4590  N   TYR C 467      80.530  56.140  53.420  1.00  0.00           N 
ATOM   4591  HN  TYR C 467      81.000  55.830  54.250  1.00  0.00           H 
ATOM   4592  CA  TYR C 467      80.620  55.350  52.220  1.00  0.00           C 
ATOM   4593  HA  TYR C 467      81.230  55.860  51.480  1.00  0.00           H 
ATOM   4594  CB  TYR C 467      81.460  54.070  52.530  1.00  0.00           C 
ATOM   4595  HB1 TYR C 467      82.430  54.410  52.950  1.00  0.00           H 
ATOM   4596  HB2 TYR C 467      81.040  53.430  53.330  1.00  0.00           H 
ATOM   4597  CG  TYR C 467      81.770  53.100  51.400  1.00  0.00           C 
ATOM   4598  CD1 TYR C 467      82.910  53.260  50.540  1.00  0.00           C 
ATOM   4599  HD1 TYR C 467      83.400  54.220  50.530  1.00  0.00           H 
ATOM   4600  CE1 TYR C 467      83.320  52.190  49.680  1.00  0.00           C 
ATOM   4601  HE1 TYR C 467      84.190  52.380  49.070  1.00  0.00           H 
ATOM   4602  CZ  TYR C 467      82.620  50.960  49.660  1.00  0.00           C 
ATOM   4603  OH  TYR C 467      83.080  49.930  48.910  1.00  0.00           O 
ATOM   4604  HH  TYR C 467      83.970  50.120  48.610  1.00  0.00           H 
ATOM   4605  CD2 TYR C 467      81.130  51.870  51.340  1.00  0.00           C 
ATOM   4606  HD2 TYR C 467      80.190  51.810  51.870  1.00  0.00           H 
ATOM   4607  CE2 TYR C 467      81.550  50.810  50.530  1.00  0.00           C 
ATOM   4608  HE2 TYR C 467      81.010  49.880  50.420  1.00  0.00           H 
ATOM   4609  C   TYR C 467      79.260  54.980  51.580  1.00  0.00           C 
ATOM   4610  O   TYR C 467      79.000  55.170  50.380  1.00  0.00           O 
ATOM   4611  N   PHE C 468      78.300  54.520  52.450  1.00  0.00           N 
ATOM   4612  HN  PHE C 468      78.700  54.510  53.360  1.00  0.00           H 
ATOM   4613  CA  PHE C 468      77.020  54.010  52.150  1.00  0.00           C 
ATOM   4614  HA  PHE C 468      77.290  53.380  51.310  1.00  0.00           H 
ATOM   4615  CB  PHE C 468      76.520  53.130  53.290  1.00  0.00           C 
ATOM   4616  HB1 PHE C 468      76.620  53.570  54.310  1.00  0.00           H 
ATOM   4617  HB2 PHE C 468      75.440  52.960  53.100  1.00  0.00           H 
ATOM   4618  CG  PHE C 468      77.290  51.850  53.410  1.00  0.00           C 
ATOM   4619  CD1 PHE C 468      76.910  50.880  52.490  1.00  0.00           C 
ATOM   4620  HD1 PHE C 468      76.050  51.190  51.920  1.00  0.00           H 
ATOM   4621  CE1 PHE C 468      77.420  49.590  52.520  1.00  0.00           C 
ATOM   4622  HE1 PHE C 468      77.110  48.990  51.680  1.00  0.00           H 
ATOM   4623  CZ  PHE C 468      78.310  49.240  53.550  1.00  0.00           C 
ATOM   4624  HZ  PHE C 468      78.720  48.240  53.600  1.00  0.00           H 
ATOM   4625  CD2 PHE C 468      78.290  51.560  54.340  1.00  0.00           C 
ATOM   4626  HD2 PHE C 468      78.660  52.350  54.970  1.00  0.00           H 
ATOM   4627  CE2 PHE C 468      78.830  50.210  54.370  1.00  0.00           C 
ATOM   4628  HE2 PHE C 468      79.580  50.090  55.140  1.00  0.00           H 
ATOM   4629  C   PHE C 468      76.000  55.020  51.620  1.00  0.00           C 
ATOM   4630  O   PHE C 468      74.940  54.620  51.210  1.00  0.00           O 
ATOM   4631  N   ALA C 469      76.270  56.330  51.580  1.00  0.00           N 
ATOM   4632  HN  ALA C 469      77.080  56.700  52.030  1.00  0.00           H 
ATOM   4633  CA  ALA C 469      75.490  57.360  50.990  1.00  0.00           C 
ATOM   4634  HA  ALA C 469      74.520  57.400  51.470  1.00  0.00           H 
ATOM   4635  CB  ALA C 469      76.150  58.770  51.080  1.00  0.00           C 
ATOM   4636  HB1 ALA C 469      77.210  58.660  50.780  1.00  0.00           H 
ATOM   4637  HB2 ALA C 469      75.730  59.490  50.350  1.00  0.00           H 
ATOM   4638  HB3 ALA C 469      76.080  59.190  52.110  1.00  0.00           H 
ATOM   4639  C   ALA C 469      75.270  57.090  49.520  1.00  0.00           C 
ATOM   4640  O   ALA C 469      74.130  57.290  49.030  1.00  0.00           O 
ATOM   4641  N   ARG C 470      76.260  56.540  48.800  1.00  0.00           N 
ATOM   4642  HN  ARG C 470      77.040  56.220  49.330  1.00  0.00           H 
ATOM   4643  CA  ARG C 470      76.080  56.220  47.370  1.00  0.00           C 
ATOM   4644  HA  ARG C 470      75.830  57.180  46.940  1.00  0.00           H 
ATOM   4645  CB  ARG C 470      77.300  55.620  46.640  1.00  0.00           C 
ATOM   4646  HB1 ARG C 470      77.060  55.630  45.550  1.00  0.00           H 
ATOM   4647  HB2 ARG C 470      78.170  56.310  46.660  1.00  0.00           H 
ATOM   4648  CG  ARG C 470      77.760  54.210  46.990  1.00  0.00           C 
ATOM   4649  HG1 ARG C 470      77.850  54.220  48.100  1.00  0.00           H 
ATOM   4650  HG2 ARG C 470      77.050  53.460  46.580  1.00  0.00           H 
ATOM   4651  CD  ARG C 470      79.140  53.880  46.500  1.00  0.00           C 
ATOM   4652  HD1 ARG C 470      79.240  52.770  46.530  1.00  0.00           H 
ATOM   4653  HD2 ARG C 470      79.260  54.190  45.440  1.00  0.00           H 
ATOM   4654  NE  ARG C 470      80.150  54.530  47.360  1.00  0.00           N 
ATOM   4655  HE  ARG C 470      79.950  55.180  48.100  1.00  0.00           H 
ATOM   4656  CZ  ARG C 470      81.460  54.510  47.170  1.00  0.00           C 
ATOM   4657  NH1 ARG C 470      81.990  53.580  46.460  1.00  0.00           N 
ATOM   4658 1HH1 ARG C 470      81.420  52.950  45.930  1.00  0.00           H 
ATOM   4659 2HH1 ARG C 470      82.980  53.580  46.320  1.00  0.00           H 
ATOM   4660  NH2 ARG C 470      82.260  55.350  47.790  1.00  0.00           N 
ATOM   4661 1HH2 ARG C 470      81.860  56.120  48.290  1.00  0.00           H 
ATOM   4662 2HH2 ARG C 470      83.230  55.300  47.540  1.00  0.00           H 
ATOM   4663  C   ARG C 470      74.920  55.310  47.030  1.00  0.00           C 
ATOM   4664  O   ARG C 470      74.240  55.450  46.010  1.00  0.00           O 
ATOM   4665  N   GLY C 471      74.540  54.310  47.820  1.00  0.00           N 
ATOM   4666  HN  GLY C 471      75.010  54.210  48.700  1.00  0.00           H 
ATOM   4667  CA  GLY C 471      73.540  53.300  47.530  1.00  0.00           C 
ATOM   4668  HA1 GLY C 471      73.720  52.860  46.560  1.00  0.00           H 
ATOM   4669  HA2 GLY C 471      73.530  52.580  48.340  1.00  0.00           H 
ATOM   4670  C   GLY C 471      72.190  53.880  47.480  1.00  0.00           C 
ATOM   4671  O   GLY C 471      71.470  53.620  46.550  1.00  0.00           O 
ATOM   4672  N   PHE C 472      71.820  54.660  48.560  1.00  0.00           N 
ATOM   4673  HN  PHE C 472      72.480  54.740  49.300  1.00  0.00           H 
ATOM   4674  CA  PHE C 472      70.540  55.260  48.790  1.00  0.00           C 
ATOM   4675  HA  PHE C 472      69.770  54.600  48.420  1.00  0.00           H 
ATOM   4676  CB  PHE C 472      70.370  55.360  50.310  1.00  0.00           C 
ATOM   4677  HB1 PHE C 472      71.180  56.070  50.600  1.00  0.00           H 
ATOM   4678  HB2 PHE C 472      69.420  55.870  50.560  1.00  0.00           H 
ATOM   4679  CG  PHE C 472      70.530  54.070  51.070  1.00  0.00           C 
ATOM   4680  CD1 PHE C 472      71.760  53.640  51.640  1.00  0.00           C 
ATOM   4681  HD1 PHE C 472      72.570  54.350  51.570  1.00  0.00           H 
ATOM   4682  CE1 PHE C 472      71.770  52.510  52.450  1.00  0.00           C 
ATOM   4683  HE1 PHE C 472      72.750  52.270  52.850  1.00  0.00           H 
ATOM   4684  CZ  PHE C 472      70.580  51.800  52.750  1.00  0.00           C 
ATOM   4685  HZ  PHE C 472      70.530  50.880  53.320  1.00  0.00           H 
ATOM   4686  CD2 PHE C 472      69.340  53.350  51.420  1.00  0.00           C 
ATOM   4687  HD2 PHE C 472      68.330  53.640  51.160  1.00  0.00           H 
ATOM   4688  CE2 PHE C 472      69.390  52.260  52.240  1.00  0.00           C 
ATOM   4689  HE2 PHE C 472      68.540  51.590  52.330  1.00  0.00           H 
ATOM   4690  C   PHE C 472      70.500  56.710  48.270  1.00  0.00           C 
ATOM   4691  O   PHE C 472      69.460  57.340  48.400  1.00  0.00           O 
ATOM   4692  N   GLN C 473      71.510  57.070  47.550  1.00  0.00           N 
ATOM   4693  HN  GLN C 473      72.390  56.620  47.440  1.00  0.00           H 
ATOM   4694  CA  GLN C 473      71.440  58.320  46.860  1.00  0.00           C 
ATOM   4695  HA  GLN C 473      72.430  58.360  46.430  1.00  0.00           H 
ATOM   4696  CB  GLN C 473      70.420  58.370  45.640  1.00  0.00           C 
ATOM   4697  HB1 GLN C 473      69.570  57.790  46.050  1.00  0.00           H 
ATOM   4698  HB2 GLN C 473      70.080  59.390  45.360  1.00  0.00           H 
ATOM   4699  CG  GLN C 473      70.890  57.630  44.290  1.00  0.00           C 
ATOM   4700  HG1 GLN C 473      71.590  56.850  44.640  1.00  0.00           H 
ATOM   4701  HG2 GLN C 473      69.970  57.220  43.810  1.00  0.00           H 
ATOM   4702  CD  GLN C 473      71.810  58.550  43.360  1.00  0.00           C 
ATOM   4703  OE1 GLN C 473      72.850  58.970  43.860  1.00  0.00           O 
ATOM   4704  NE2 GLN C 473      71.460  58.890  42.120  1.00  0.00           N 
ATOM   4705 1HE2 GLN C 473      70.520  58.760  41.810  1.00  0.00           H 
ATOM   4706 2HE2 GLN C 473      72.100  59.390  41.540  1.00  0.00           H 
ATOM   4707  C   GLN C 473      71.450  59.520  47.850  1.00  0.00           C 
ATOM   4708  O   GLN C 473      70.800  60.560  47.710  1.00  0.00           O 
ATOM   4709  N   MET C 474      72.140  59.420  48.950  1.00  0.00           N 
ATOM   4710  HN  MET C 474      72.640  58.570  49.080  1.00  0.00           H 
ATOM   4711  CA  MET C 474      72.320  60.390  50.040  1.00  0.00           C 
ATOM   4712  HA  MET C 474      71.520  61.120  50.000  1.00  0.00           H 
ATOM   4713  CB  MET C 474      72.230  59.730  51.430  1.00  0.00           C 
ATOM   4714  HB1 MET C 474      73.080  59.040  51.610  1.00  0.00           H 
ATOM   4715  HB2 MET C 474      72.300  60.570  52.150  1.00  0.00           H 
ATOM   4716  CG  MET C 474      70.890  59.020  51.700  1.00  0.00           C 
ATOM   4717  HG1 MET C 474      70.460  58.500  50.820  1.00  0.00           H 
ATOM   4718  HG2 MET C 474      71.180  58.290  52.480  1.00  0.00           H 
ATOM   4719  SD  MET C 474      69.480  60.090  52.290  1.00  0.00           S 
ATOM   4720  CE  MET C 474      68.780  58.680  53.260  1.00  0.00           C 
ATOM   4721  HE1 MET C 474      67.720  58.840  53.560  1.00  0.00           H 
ATOM   4722  HE2 MET C 474      68.660  57.770  52.640  1.00  0.00           H 
ATOM   4723  HE3 MET C 474      69.490  58.410  54.080  1.00  0.00           H 
ATOM   4724  C   MET C 474      73.650  61.110  49.910  1.00  0.00           C 
ATOM   4725  O   MET C 474      74.360  61.410  50.870  1.00  0.00           O 
ATOM   4726  N   LEU C 475      74.030  61.400  48.650  1.00  0.00           N 
ATOM   4727  HN  LEU C 475      73.430  61.040  47.930  1.00  0.00           H 
ATOM   4728  CA  LEU C 475      75.150  62.260  48.340  1.00  0.00           C 
ATOM   4729  HA  LEU C 475      74.840  62.700  47.410  1.00  0.00           H 
ATOM   4730  CB  LEU C 475      75.510  63.500  49.260  1.00  0.00           C 
ATOM   4731  HB1 LEU C 475      75.860  63.120  50.250  1.00  0.00           H 
ATOM   4732  HB2 LEU C 475      76.270  64.160  48.800  1.00  0.00           H 
ATOM   4733  CG  LEU C 475      74.290  64.410  49.640  1.00  0.00           C 
ATOM   4734  HG  LEU C 475      73.470  63.730  49.930  1.00  0.00           H 
ATOM   4735  CD1 LEU C 475      73.790  65.010  48.350  1.00  0.00           C 
ATOM   4736 1HD1 LEU C 475      72.950  65.720  48.480  1.00  0.00           H 
ATOM   4737 2HD1 LEU C 475      74.670  65.570  47.960  1.00  0.00           H 
ATOM   4738 3HD1 LEU C 475      73.540  64.350  47.490  1.00  0.00           H 
ATOM   4739  CD2 LEU C 475      74.640  65.500  50.690  1.00  0.00           C 
ATOM   4740 1HD2 LEU C 475      75.510  66.080  50.310  1.00  0.00           H 
ATOM   4741 2HD2 LEU C 475      73.830  66.230  50.930  1.00  0.00           H 
ATOM   4742 3HD2 LEU C 475      74.960  65.000  51.630  1.00  0.00           H 
ATOM   4743  C   LEU C 475      76.430  61.540  48.050  1.00  0.00           C 
ATOM   4744  O   LEU C 475      77.510  61.880  48.520  1.00  0.00           O 
ATOM   4745  N   GLY C 476      76.230  60.530  47.210  1.00  0.00           N 
ATOM   4746  HN  GLY C 476      75.300  60.340  46.910  1.00  0.00           H 
ATOM   4747  CA  GLY C 476      77.400  59.850  46.570  1.00  0.00           C 
ATOM   4748  HA1 GLY C 476      77.940  59.270  47.300  1.00  0.00           H 
ATOM   4749  HA2 GLY C 476      76.950  59.190  45.840  1.00  0.00           H 
ATOM   4750  C   GLY C 476      78.430  60.620  45.680  1.00  0.00           C 
ATOM   4751  O   GLY C 476      79.640  60.290  45.680  1.00  0.00           O 
ATOM   4752  N   PRO C 477      78.040  61.670  44.920  1.00  0.00           N 
ATOM   4753  CD  PRO C 477      76.730  61.920  44.450  1.00  0.00           C 
ATOM   4754  HD1 PRO C 477      76.200  62.490  45.240  1.00  0.00           H 
ATOM   4755  HD2 PRO C 477      76.140  60.990  44.330  1.00  0.00           H 
ATOM   4756  CA  PRO C 477      79.020  62.540  44.270  1.00  0.00           C 
ATOM   4757  HA  PRO C 477      79.690  61.870  43.750  1.00  0.00           H 
ATOM   4758  CB  PRO C 477      78.200  63.440  43.280  1.00  0.00           C 
ATOM   4759  HB1 PRO C 477      78.160  64.450  43.730  1.00  0.00           H 
ATOM   4760  HB2 PRO C 477      78.870  63.430  42.390  1.00  0.00           H 
ATOM   4761  CG  PRO C 477      76.770  62.810  43.200  1.00  0.00           C 
ATOM   4762  HG1 PRO C 477      75.900  63.500  43.260  1.00  0.00           H 
ATOM   4763  HG2 PRO C 477      76.650  62.240  42.250  1.00  0.00           H 
ATOM   4764  C   PRO C 477      79.840  63.430  45.300  1.00  0.00           C 
ATOM   4765  O   PRO C 477      80.990  63.810  45.090  1.00  0.00           O 
ATOM   4766  N   PHE C 478      79.230  63.930  46.380  1.00  0.00           N 
ATOM   4767  HN  PHE C 478      78.280  63.690  46.550  1.00  0.00           H 
ATOM   4768  CA  PHE C 478      79.860  64.810  47.400  1.00  0.00           C 
ATOM   4769  HA  PHE C 478      80.250  65.680  46.890  1.00  0.00           H 
ATOM   4770  CB  PHE C 478      78.770  65.090  48.530  1.00  0.00           C 
ATOM   4771  HB1 PHE C 478      77.780  65.280  48.050  1.00  0.00           H 
ATOM   4772  HB2 PHE C 478      78.550  64.190  49.140  1.00  0.00           H 
ATOM   4773  CG  PHE C 478      79.010  66.230  49.420  1.00  0.00           C 
ATOM   4774  CD1 PHE C 478      79.910  65.970  50.420  1.00  0.00           C 
ATOM   4775  HD1 PHE C 478      80.250  64.960  50.600  1.00  0.00           H 
ATOM   4776  CE1 PHE C 478      80.270  67.010  51.330  1.00  0.00           C 
ATOM   4777  HE1 PHE C 478      80.970  66.840  52.140  1.00  0.00           H 
ATOM   4778  CZ  PHE C 478      79.630  68.270  51.180  1.00  0.00           C 
ATOM   4779  HZ  PHE C 478      79.820  69.120  51.820  1.00  0.00           H 
ATOM   4780  CD2 PHE C 478      78.250  67.420  49.370  1.00  0.00           C 
ATOM   4781  HD2 PHE C 478      77.470  67.620  48.650  1.00  0.00           H 
ATOM   4782  CE2 PHE C 478      78.530  68.420  50.330  1.00  0.00           C 
ATOM   4783  HE2 PHE C 478      78.000  69.360  50.340  1.00  0.00           H 
ATOM   4784  C   PHE C 478      81.050  64.060  48.100  1.00  0.00           C 
ATOM   4785  O   PHE C 478      82.010  64.690  48.510  1.00  0.00           O 
ATOM   4786  N   THR C 479      80.970  62.780  48.370  1.00  0.00           N 
ATOM   4787  HN  THR C 479      80.220  62.310  47.920  1.00  0.00           H 
ATOM   4788  CA  THR C 479      82.000  62.100  49.210  1.00  0.00           C 
ATOM   4789  HA  THR C 479      82.280  62.710  50.060  1.00  0.00           H 
ATOM   4790  CB  THR C 479      81.440  60.910  49.860  1.00  0.00           C 
ATOM   4791  HB  THR C 479      82.270  60.450  50.430  1.00  0.00           H 
ATOM   4792  OG1 THR C 479      80.820  59.960  49.000  1.00  0.00           O 
ATOM   4793  HG1 THR C 479      81.500  59.690  48.380  1.00  0.00           H 
ATOM   4794  CG2 THR C 479      80.310  61.270  50.850  1.00  0.00           C 
ATOM   4795 1HG2 THR C 479      80.100  60.380  51.480  1.00  0.00           H 
ATOM   4796 2HG2 THR C 479      80.690  61.930  51.660  1.00  0.00           H 
ATOM   4797 3HG2 THR C 479      79.450  61.770  50.360  1.00  0.00           H 
ATOM   4798  C   THR C 479      83.220  61.840  48.320  1.00  0.00           C 
ATOM   4799  O   THR C 479      84.340  61.740  48.840  1.00  0.00           O 
ATOM   4800  N   ILE C 480      82.990  61.710  46.960  1.00  0.00           N 
ATOM   4801  HN  ILE C 480      82.120  61.960  46.550  1.00  0.00           H 
ATOM   4802  CA  ILE C 480      84.220  61.560  46.220  1.00  0.00           C 
ATOM   4803  HA  ILE C 480      84.990  61.020  46.750  1.00  0.00           H 
ATOM   4804  CB  ILE C 480      84.020  60.790  44.940  1.00  0.00           C 
ATOM   4805  HB  ILE C 480      83.680  59.770  45.240  1.00  0.00           H 
ATOM   4806  CG2 ILE C 480      82.980  61.490  44.060  1.00  0.00           C 
ATOM   4807 1HG2 ILE C 480      82.100  61.710  44.690  1.00  0.00           H 
ATOM   4808 2HG2 ILE C 480      83.320  62.460  43.630  1.00  0.00           H 
ATOM   4809 3HG2 ILE C 480      82.660  60.930  43.160  1.00  0.00           H 
ATOM   4810  CG1 ILE C 480      85.330  60.600  44.150  1.00  0.00           C 
ATOM   4811 1HG1 ILE C 480      85.580  61.510  43.560  1.00  0.00           H 
ATOM   4812 2HG1 ILE C 480      86.190  60.470  44.840  1.00  0.00           H 
ATOM   4813  CD  ILE C 480      85.260  59.390  43.130  1.00  0.00           C 
ATOM   4814  HD1 ILE C 480      85.130  58.420  43.660  1.00  0.00           H 
ATOM   4815  HD2 ILE C 480      84.420  59.580  42.420  1.00  0.00           H 
ATOM   4816  HD3 ILE C 480      86.180  59.520  42.520  1.00  0.00           H 
ATOM   4817  C   ILE C 480      84.900  62.930  45.890  1.00  0.00           C 
ATOM   4818  O   ILE C 480      86.130  63.130  45.920  1.00  0.00           O 
ATOM   4819  N   MET C 481      84.020  64.000  45.780  1.00  0.00           N 
ATOM   4820  HN  MET C 481      83.050  63.820  45.650  1.00  0.00           H 
ATOM   4821  CA  MET C 481      84.560  65.360  45.890  1.00  0.00           C 
ATOM   4822  HA  MET C 481      85.360  65.370  45.160  1.00  0.00           H 
ATOM   4823  CB  MET C 481      83.450  66.390  45.410  1.00  0.00           C 
ATOM   4824  HB1 MET C 481      82.470  66.160  45.870  1.00  0.00           H 
ATOM   4825  HB2 MET C 481      83.680  67.290  46.010  1.00  0.00           H 
ATOM   4826  CG  MET C 481      83.300  66.620  43.870  1.00  0.00           C 
ATOM   4827  HG1 MET C 481      83.110  65.640  43.390  1.00  0.00           H 
ATOM   4828  HG2 MET C 481      82.420  67.300  43.820  1.00  0.00           H 
ATOM   4829  SD  MET C 481      84.860  67.180  43.100  1.00  0.00           S 
ATOM   4830  CE  MET C 481      85.280  68.500  44.250  1.00  0.00           C 
ATOM   4831  HE1 MET C 481      84.510  69.300  44.290  1.00  0.00           H 
ATOM   4832  HE2 MET C 481      85.560  68.090  45.240  1.00  0.00           H 
ATOM   4833  HE3 MET C 481      86.160  69.090  43.910  1.00  0.00           H 
ATOM   4834  C   MET C 481      85.310  65.670  47.170  1.00  0.00           C 
ATOM   4835  O   MET C 481      86.330  66.380  47.150  1.00  0.00           O 
ATOM   4836  N   ILE C 482      85.020  65.100  48.360  1.00  0.00           N 
ATOM   4837  HN  ILE C 482      84.130  64.660  48.410  1.00  0.00           H 
ATOM   4838  CA  ILE C 482      85.740  65.240  49.620  1.00  0.00           C 
ATOM   4839  HA  ILE C 482      85.780  66.280  49.920  1.00  0.00           H 
ATOM   4840  CB  ILE C 482      85.030  64.410  50.690  1.00  0.00           C 
ATOM   4841  HB  ILE C 482      84.790  63.400  50.310  1.00  0.00           H 
ATOM   4842  CG2 ILE C 482      85.880  64.230  52.000  1.00  0.00           C 
ATOM   4843 1HG2 ILE C 482      86.790  63.620  51.810  1.00  0.00           H 
ATOM   4844 2HG2 ILE C 482      86.190  65.230  52.370  1.00  0.00           H 
ATOM   4845 3HG2 ILE C 482      85.330  63.740  52.830  1.00  0.00           H 
ATOM   4846  CG1 ILE C 482      83.640  65.080  51.110  1.00  0.00           C 
ATOM   4847 1HG1 ILE C 482      83.840  66.050  51.620  1.00  0.00           H 
ATOM   4848 2HG1 ILE C 482      83.070  65.370  50.200  1.00  0.00           H 
ATOM   4849  CD  ILE C 482      82.800  64.230  52.090  1.00  0.00           C 
ATOM   4850  HD1 ILE C 482      82.860  63.150  51.860  1.00  0.00           H 
ATOM   4851  HD2 ILE C 482      83.270  64.410  53.080  1.00  0.00           H 
ATOM   4852  HD3 ILE C 482      81.770  64.650  52.110  1.00  0.00           H 
ATOM   4853  C   ILE C 482      87.140  64.700  49.440  1.00  0.00           C 
ATOM   4854  O   ILE C 482      88.150  65.300  49.750  1.00  0.00           O 
ATOM   4855  N   GLN C 483      87.230  63.510  48.800  1.00  0.00           N 
ATOM   4856  HN  GLN C 483      86.410  62.980  48.610  1.00  0.00           H 
ATOM   4857  CA  GLN C 483      88.560  62.940  48.470  1.00  0.00           C 
ATOM   4858  HA  GLN C 483      89.190  62.920  49.350  1.00  0.00           H 
ATOM   4859  CB  GLN C 483      88.360  61.420  47.910  1.00  0.00           C 
ATOM   4860  HB1 GLN C 483      87.600  61.480  47.100  1.00  0.00           H 
ATOM   4861  HB2 GLN C 483      89.280  61.010  47.440  1.00  0.00           H 
ATOM   4862  CG  GLN C 483      87.820  60.540  49.060  1.00  0.00           C 
ATOM   4863  HG1 GLN C 483      86.720  60.420  49.110  1.00  0.00           H 
ATOM   4864  HG2 GLN C 483      88.060  59.470  48.850  1.00  0.00           H 
ATOM   4865  CD  GLN C 483      88.390  60.600  50.500  1.00  0.00           C 
ATOM   4866  OE1 GLN C 483      87.700  60.750  51.490  1.00  0.00           O 
ATOM   4867  NE2 GLN C 483      89.760  60.500  50.580  1.00  0.00           N 
ATOM   4868 1HE2 GLN C 483      90.360  60.610  49.780  1.00  0.00           H 
ATOM   4869 2HE2 GLN C 483      90.160  60.560  51.490  1.00  0.00           H 
ATOM   4870  C   GLN C 483      89.300  63.740  47.410  1.00  0.00           C 
ATOM   4871  O   GLN C 483      90.520  63.840  47.500  1.00  0.00           O 
ATOM   4872  N   LYS C 484      88.610  64.280  46.320  1.00  0.00           N 
ATOM   4873  HN  LYS C 484      87.640  64.080  46.220  1.00  0.00           H 
ATOM   4874  CA  LYS C 484      89.190  65.230  45.390  1.00  0.00           C 
ATOM   4875  HA  LYS C 484      89.990  64.720  44.870  1.00  0.00           H 
ATOM   4876  CB  LYS C 484      88.190  65.550  44.240  1.00  0.00           C 
ATOM   4877  HB1 LYS C 484      87.840  64.640  43.700  1.00  0.00           H 
ATOM   4878  HB2 LYS C 484      87.290  65.980  44.730  1.00  0.00           H 
ATOM   4879  CG  LYS C 484      88.600  66.760  43.330  1.00  0.00           C 
ATOM   4880  HG1 LYS C 484      87.910  66.750  42.460  1.00  0.00           H 
ATOM   4881  HG2 LYS C 484      88.460  67.670  43.950  1.00  0.00           H 
ATOM   4882  CD  LYS C 484      89.940  66.600  42.660  1.00  0.00           C 
ATOM   4883  HD1 LYS C 484      90.730  66.190  43.330  1.00  0.00           H 
ATOM   4884  HD2 LYS C 484      89.790  65.810  41.890  1.00  0.00           H 
ATOM   4885  CE  LYS C 484      90.460  67.810  41.870  1.00  0.00           C 
ATOM   4886  HE1 LYS C 484      91.420  67.640  41.340  1.00  0.00           H 
ATOM   4887  HE2 LYS C 484      89.810  68.280  41.110  1.00  0.00           H 
ATOM   4888  NZ  LYS C 484      90.770  68.820  42.870  1.00  0.00           N 
ATOM   4889  HZ1 LYS C 484      91.450  69.520  42.510  1.00  0.00           H 
ATOM   4890  HZ2 LYS C 484      89.900  69.240  43.260  1.00  0.00           H 
ATOM   4891  HZ3 LYS C 484      91.240  68.330  43.660  1.00  0.00           H 
ATOM   4892  C   LYS C 484      89.780  66.410  45.960  1.00  0.00           C 
ATOM   4893  O   LYS C 484      90.870  66.770  45.630  1.00  0.00           O 
ATOM   4894  N   MET C 485      89.100  67.110  46.910  1.00  0.00           N 
ATOM   4895  HN  MET C 485      88.160  66.820  47.060  1.00  0.00           H 
ATOM   4896  CA  MET C 485      89.630  68.180  47.810  1.00  0.00           C 
ATOM   4897  HA  MET C 485      90.050  68.910  47.140  1.00  0.00           H 
ATOM   4898  CB  MET C 485      88.500  68.740  48.660  1.00  0.00           C 
ATOM   4899  HB1 MET C 485      87.900  67.930  49.130  1.00  0.00           H 
ATOM   4900  HB2 MET C 485      88.930  69.370  49.470  1.00  0.00           H 
ATOM   4901  CG  MET C 485      87.530  69.610  47.780  1.00  0.00           C 
ATOM   4902  HG1 MET C 485      88.230  70.070  47.050  1.00  0.00           H 
ATOM   4903  HG2 MET C 485      86.810  68.950  47.260  1.00  0.00           H 
ATOM   4904  SD  MET C 485      86.600  70.850  48.750  1.00  0.00           S 
ATOM   4905  CE  MET C 485      85.890  71.510  47.290  1.00  0.00           C 
ATOM   4906  HE1 MET C 485      85.080  72.260  47.410  1.00  0.00           H 
ATOM   4907  HE2 MET C 485      86.730  71.880  46.660  1.00  0.00           H 
ATOM   4908  HE3 MET C 485      85.420  70.670  46.730  1.00  0.00           H 
ATOM   4909  C   MET C 485      90.780  67.780  48.640  1.00  0.00           C 
ATOM   4910  O   MET C 485      91.750  68.580  48.750  1.00  0.00           O 
ATOM   4911  N   ILE C 486      90.700  66.620  49.340  1.00  0.00           N 
ATOM   4912  HN  ILE C 486      89.830  66.130  49.290  1.00  0.00           H 
ATOM   4913  CA  ILE C 486      91.810  66.060  50.240  1.00  0.00           C 
ATOM   4914  HA  ILE C 486      92.060  66.770  51.020  1.00  0.00           H 
ATOM   4915  CB  ILE C 486      91.270  64.840  50.910  1.00  0.00           C 
ATOM   4916  HB  ILE C 486      90.840  64.100  50.210  1.00  0.00           H 
ATOM   4917  CG2 ILE C 486      92.470  64.060  51.460  1.00  0.00           C 
ATOM   4918 1HG2 ILE C 486      92.170  63.270  52.190  1.00  0.00           H 
ATOM   4919 2HG2 ILE C 486      93.080  63.610  50.650  1.00  0.00           H 
ATOM   4920 3HG2 ILE C 486      93.100  64.780  52.030  1.00  0.00           H 
ATOM   4921  CG1 ILE C 486      90.180  65.190  51.910  1.00  0.00           C 
ATOM   4922 1HG1 ILE C 486      90.680  65.520  52.840  1.00  0.00           H 
ATOM   4923 2HG1 ILE C 486      89.550  66.030  51.550  1.00  0.00           H 
ATOM   4924  CD  ILE C 486      89.430  63.910  52.300  1.00  0.00           C 
ATOM   4925  HD1 ILE C 486      89.080  63.400  51.380  1.00  0.00           H 
ATOM   4926  HD2 ILE C 486      89.870  63.290  53.110  1.00  0.00           H 
ATOM   4927  HD3 ILE C 486      88.570  64.280  52.900  1.00  0.00           H 
ATOM   4928  C   ILE C 486      93.130  65.800  49.460  1.00  0.00           C 
ATOM   4929  O   ILE C 486      94.240  66.080  49.980  1.00  0.00           O 
ATOM   4930  N   PHE C 487      93.000  65.260  48.240  1.00  0.00           N 
ATOM   4931  HN  PHE C 487      92.080  64.970  48.000  1.00  0.00           H 
ATOM   4932  CA  PHE C 487      94.110  65.030  47.240  1.00  0.00           C 
ATOM   4933  HA  PHE C 487      94.850  64.410  47.720  1.00  0.00           H 
ATOM   4934  CB  PHE C 487      93.430  64.210  46.110  1.00  0.00           C 
ATOM   4935  HB1 PHE C 487      93.040  63.260  46.530  1.00  0.00           H 
ATOM   4936  HB2 PHE C 487      92.530  64.790  45.790  1.00  0.00           H 
ATOM   4937  CG  PHE C 487      94.320  63.800  45.000  1.00  0.00           C 
ATOM   4938  CD1 PHE C 487      93.890  63.960  43.640  1.00  0.00           C 
ATOM   4939  HD1 PHE C 487      92.950  64.420  43.370  1.00  0.00           H 
ATOM   4940  CE1 PHE C 487      94.630  63.250  42.650  1.00  0.00           C 
ATOM   4941  HE1 PHE C 487      94.250  63.260  41.640  1.00  0.00           H 
ATOM   4942  CZ  PHE C 487      95.800  62.590  42.990  1.00  0.00           C 
ATOM   4943  HZ  PHE C 487      96.400  62.160  42.210  1.00  0.00           H 
ATOM   4944  CD2 PHE C 487      95.440  63.010  45.350  1.00  0.00           C 
ATOM   4945  HD2 PHE C 487      95.750  62.840  46.370  1.00  0.00           H 
ATOM   4946  CE2 PHE C 487      96.200  62.500  44.300  1.00  0.00           C 
ATOM   4947  HE2 PHE C 487      97.150  62.010  44.450  1.00  0.00           H 
ATOM   4948  C   PHE C 487      94.710  66.390  46.880  1.00  0.00           C 
ATOM   4949  O   PHE C 487      94.030  67.320  46.480  1.00  0.00           O 
ATOM   4950  N   GLY C 488      96.040  66.500  47.060  1.00  0.00           N 
ATOM   4951  HN  GLY C 488      96.670  65.750  47.270  1.00  0.00           H 
ATOM   4952  CA  GLY C 488      96.670  67.730  46.920  1.00  0.00           C 
ATOM   4953  HA1 GLY C 488      97.690  67.530  47.220  1.00  0.00           H 
ATOM   4954  HA2 GLY C 488      96.670  68.210  45.950  1.00  0.00           H 
ATOM   4955  C   GLY C 488      96.300  68.620  48.070  1.00  0.00           C 
ATOM   4956  O   GLY C 488      96.770  68.470  49.220  1.00  0.00           O 
ATOM   4957  N   ASP C 489      95.600  69.720  47.680  1.00  0.00           N 
ATOM   4958  HN  ASP C 489      95.200  69.780  46.770  1.00  0.00           H 
ATOM   4959  CA  ASP C 489      95.710  71.010  48.380  1.00  0.00           C 
ATOM   4960  HA  ASP C 489      96.750  71.290  48.310  1.00  0.00           H 
ATOM   4961  CB  ASP C 489      94.910  72.070  47.500  1.00  0.00           C 
ATOM   4962  HB1 ASP C 489      93.870  71.730  47.340  1.00  0.00           H 
ATOM   4963  HB2 ASP C 489      94.850  73.040  48.030  1.00  0.00           H 
ATOM   4964  CG  ASP C 489      95.560  72.360  46.200  1.00  0.00           C 
ATOM   4965  OD1 ASP C 489      94.810  72.660  45.240  1.00  0.00           O 
ATOM   4966  OD2 ASP C 489      96.840  72.410  46.080  1.00  0.00           O 
ATOM   4967  C   ASP C 489      95.460  71.020  49.880  1.00  0.00           C 
ATOM   4968  O   ASP C 489      96.220  71.740  50.570  1.00  0.00           O 
ATOM   4969  N   LEU C 490      94.440  70.300  50.360  1.00  0.00           N 
ATOM   4970  HN  LEU C 490      94.100  69.560  49.780  1.00  0.00           H 
ATOM   4971  CA  LEU C 490      94.150  70.400  51.820  1.00  0.00           C 
ATOM   4972  HA  LEU C 490      94.120  71.430  52.130  1.00  0.00           H 
ATOM   4973  CB  LEU C 490      92.810  69.740  52.100  1.00  0.00           C 
ATOM   4974  HB1 LEU C 490      92.840  68.680  51.760  1.00  0.00           H 
ATOM   4975  HB2 LEU C 490      92.590  69.720  53.190  1.00  0.00           H 
ATOM   4976  CG  LEU C 490      91.600  70.400  51.490  1.00  0.00           C 
ATOM   4977  HG  LEU C 490      91.810  70.580  50.410  1.00  0.00           H 
ATOM   4978  CD1 LEU C 490      90.430  69.440  51.670  1.00  0.00           C 
ATOM   4979 1HD1 LEU C 490      90.650  68.530  51.070  1.00  0.00           H 
ATOM   4980 2HD1 LEU C 490      90.340  69.090  52.720  1.00  0.00           H 
ATOM   4981 3HD1 LEU C 490      89.460  69.880  51.360  1.00  0.00           H 
ATOM   4982  CD2 LEU C 490      91.230  71.800  52.000  1.00  0.00           C 
ATOM   4983 1HD2 LEU C 490      91.990  72.550  51.700  1.00  0.00           H 
ATOM   4984 2HD2 LEU C 490      90.330  72.160  51.450  1.00  0.00           H 
ATOM   4985 3HD2 LEU C 490      91.150  71.720  53.110  1.00  0.00           H 
ATOM   4986  C   LEU C 490      95.180  69.600  52.610  1.00  0.00           C 
ATOM   4987  O   LEU C 490      95.470  69.890  53.780  1.00  0.00           O 
ATOM   4988  N   MET C 491      95.760  68.590  52.020  1.00  0.00           N 
ATOM   4989  HN  MET C 491      95.380  68.200  51.190  1.00  0.00           H 
ATOM   4990  CA  MET C 491      96.920  67.790  52.660  1.00  0.00           C 
ATOM   4991  HA  MET C 491      96.720  67.790  53.720  1.00  0.00           H 
ATOM   4992  CB  MET C 491      96.930  66.310  52.140  1.00  0.00           C 
ATOM   4993  HB1 MET C 491      96.850  66.360  51.030  1.00  0.00           H 
ATOM   4994  HB2 MET C 491      97.900  65.820  52.360  1.00  0.00           H 
ATOM   4995  CG  MET C 491      95.780  65.540  52.760  1.00  0.00           C 
ATOM   4996  HG1 MET C 491      94.840  66.090  52.550  1.00  0.00           H 
ATOM   4997  HG2 MET C 491      95.640  64.630  52.140  1.00  0.00           H 
ATOM   4998  SD  MET C 491      96.070  65.040  54.520  1.00  0.00           S
[truncated: 3,904,156 more chars]
