# Supplementary material for: Molecular pathway and structural mechanism of human oncochannel TRPV6 inhibition by the phytocannabinoid tetrahydrocannabivarin
Source: Nat Commun. 2023 Aug 2;14:4630. doi: 10.1038/s41467-023-40362-2 (PMC10397291; doi:10.1038/s41467-023-40362-2)
Supplement: Supplementary file 5 — Supplementary Data 2 [file 41467_2023_40362_MOESM5_ESM.zip › Supplementary Data 2/umb_runs.pdb]

CRYST1   68.250   68.180   64.050  90.00  90.00  90.00 P 1           1
MODEL        1
ATOM      1  C01 THC  2556      90.800  88.550  53.980  1.00  0.00           C  
ATOM      2  O01 THC  2556      92.500  93.840  54.400  1.00  0.00           O  
ATOM      3  C02 THC  2556      90.700  89.570  55.120  1.00  0.00           C  
ATOM      4  O02 THC  2556      93.140  91.480  58.630  1.00  0.00           O  
ATOM      5  C03 THC  2556      91.450  90.680  55.140  1.00  0.00           C  
ATOM      6  C04 THC  2556      91.360  91.730  56.200  1.00  0.00           C  
ATOM      7  C05 THC  2556      92.700  92.470  56.440  1.00  0.00           C  
ATOM      8  C06 THC  2556      93.460  92.300  57.640  1.00  0.00           C  
ATOM      9  C07 THC  2556      94.590  93.030  57.900  1.00  0.00           C  
ATOM     10  C08 THC  2556      95.100  93.900  56.940  1.00  0.00           C  
ATOM     11  C09 THC  2556      96.440  94.600  57.110  1.00  0.00           C  
ATOM     12  C10 THC  2556      96.590  95.360  58.430  1.00  0.00           C  
ATOM     13  C11 THC  2556      97.860  96.240  58.640  1.00  0.00           C  
ATOM     14  C12 THC  2556      94.400  94.150  55.800  1.00  0.00           C  
ATOM     15  C13 THC  2556      93.220  93.490  55.530  1.00  0.00           C  
ATOM     16  C14 THC  2556      92.140  90.490  58.350  1.00  0.00           C  
ATOM     17  C15 THC  2556      92.820  89.370  57.590  1.00  0.00           C  
ATOM     18  C16 THC  2556      91.610  90.010  59.740  1.00  0.00           C  
ATOM     19  C17 THC  2556      90.970  91.130  57.560  1.00  0.00           C  
ATOM     20  C18 THC  2556      89.570  90.470  57.270  1.00  0.00           C  
ATOM     21  C19 THC  2556      89.670  89.350  56.250  1.00  0.00           C  
ATOM     22  C01 THC  2558      72.280  74.410  53.100  1.00  0.00           C  
ATOM     23  O01 THC  2558      71.020  69.640  54.360  1.00  0.00           O  
ATOM     24  C02 THC  2558      72.620  73.660  54.390  1.00  0.00           C  
ATOM     25  O02 THC  2558      71.950  71.660  58.610  1.00  0.00           O  
ATOM     26  C03 THC  2558      72.180  72.430  54.700  1.00  0.00           C  
ATOM     27  C04 THC  2558      72.640  71.590  55.870  1.00  0.00           C  
ATOM     28  C05 THC  2558      71.550  70.710  56.530  1.00  0.00           C  
ATOM     29  C06 THC  2558      71.300  70.830  57.890  1.00  0.00           C  
ATOM     30  C07 THC  2558      70.490  69.960  58.510  1.00  0.00           C  
ATOM     31  C08 THC  2558      69.800  68.950  57.760  1.00  0.00           C  
ATOM     32  C09 THC  2558      68.990  67.850  58.460  1.00  0.00           C  
ATOM     33  C10 THC  2558      67.760  67.510  57.760  1.00  0.00           C  
ATOM     34  C11 THC  2558      66.590  68.560  57.870  1.00  0.00           C  
ATOM     35  C12 THC  2558      69.990  68.880  56.310  1.00  0.00           C  
ATOM     36  C13 THC  2558      70.840  69.820  55.760  1.00  0.00           C  
ATOM     37  C14 THC  2558      72.610  72.810  58.030  1.00  0.00           C  
ATOM     38  C15 THC  2558      71.600  73.820  57.710  1.00  0.00           C  
ATOM     39  C16 THC  2558      73.380  73.430  59.150  1.00  0.00           C  
ATOM     40  C17 THC  2558      73.520  72.300  56.890  1.00  0.00           C  
ATOM     41  C18 THC  2558      74.410  73.240  56.180  1.00  0.00           C  
ATOM     42  C19 THC  2558      73.690  74.240  55.300  1.00  0.00           C  
ATOM     43  N   MET A 454      75.360 112.100  71.300  1.00  0.00           N  
ATOM     44  CA  MET A 454      76.750 112.040  71.180  1.00  0.00           C  
ATOM     45  C   MET A 454      77.160 110.680  70.660  1.00  0.00           C  
ATOM     46  O   MET A 454      77.910 110.690  69.670  1.00  0.00           O  
ATOM     47  CB  MET A 454      77.470 112.430  72.440  1.00  0.00           C  
ATOM     48  CG  MET A 454      79.030 112.500  72.540  1.00  0.00           C  
ATOM     49  SD  MET A 454      79.670 112.670  74.200  1.00  0.00           S  
ATOM     50  CE  MET A 454      78.950 114.270  74.650  1.00  0.00           C  
ATOM     51  N   SER A 455      76.670 109.480  71.110  1.00  0.00           N  
ATOM     52  CA  SER A 455      77.230 108.230  70.560  1.00  0.00           C  
ATOM     53  C   SER A 455      76.970 108.140  69.100  1.00  0.00           C  
ATOM     54  O   SER A 455      77.800 107.700  68.360  1.00  0.00           O  
ATOM     55  CB  SER A 455      76.580 107.020  71.200  1.00  0.00           C  
ATOM     56  OG  SER A 455      76.860 106.920  72.570  1.00  0.00           O  
ATOM     57  N   PHE A 456      75.780 108.560  68.600  1.00  0.00           N  
ATOM     58  CA  PHE A 456      75.360 108.530  67.230  1.00  0.00           C  
ATOM     59  C   PHE A 456      76.110 109.430  66.270  1.00  0.00           C  
ATOM     60  O   PHE A 456      76.570 108.980  65.180  1.00  0.00           O  
ATOM     61  CB  PHE A 456      73.800 108.440  67.140  1.00  0.00           C  
ATOM     62  CG  PHE A 456      73.030 108.590  65.830  1.00  0.00           C  
ATOM     63  CD1 PHE A 456      73.360 107.810  64.690  1.00  0.00           C  
ATOM     64  CD2 PHE A 456      71.820 109.290  65.660  1.00  0.00           C  
ATOM     65  CE1 PHE A 456      72.710 107.990  63.470  1.00  0.00           C  
ATOM     66  CE2 PHE A 456      71.100 109.390  64.460  1.00  0.00           C  
ATOM     67  CZ  PHE A 456      71.520 108.770  63.340  1.00  0.00           C  
ATOM     68  N   ALA A 457      76.340 110.640  66.740  1.00  0.00           N  
ATOM     69  CA  ALA A 457      77.240 111.670  66.160  1.00  0.00           C  
ATOM     70  C   ALA A 457      78.610 111.050  65.980  1.00  0.00           C  
ATOM     71  O   ALA A 457      79.130 111.260  64.900  1.00  0.00           O  
ATOM     72  CB  ALA A 457      77.280 112.840  67.050  1.00  0.00           C  
ATOM     73  N   LEU A 458      79.200 110.400  66.960  1.00  0.00           N  
ATOM     74  CA  LEU A 458      80.510 109.840  66.840  1.00  0.00           C  
ATOM     75  C   LEU A 458      80.600 108.810  65.690  1.00  0.00           C  
ATOM     76  O   LEU A 458      81.510 108.850  64.830  1.00  0.00           O  
ATOM     77  CB  LEU A 458      80.940 109.170  68.140  1.00  0.00           C  
ATOM     78  CG  LEU A 458      81.320 110.180  69.230  1.00  0.00           C  
ATOM     79  CD1 LEU A 458      81.360 109.470  70.620  1.00  0.00           C  
ATOM     80  CD2 LEU A 458      82.740 110.680  69.010  1.00  0.00           C  
ATOM     81  N   VAL A 459      79.690 107.860  65.560  1.00  0.00           N  
ATOM     82  CA  VAL A 459      79.630 106.990  64.430  1.00  0.00           C  
ATOM     83  C   VAL A 459      79.390 107.640  63.050  1.00  0.00           C  
ATOM     84  O   VAL A 459      80.060 107.260  62.090  1.00  0.00           O  
ATOM     85  CB  VAL A 459      78.570 105.920  64.670  1.00  0.00           C  
ATOM     86  CG1 VAL A 459      77.960 105.080  63.490  1.00  0.00           C  
ATOM     87  CG2 VAL A 459      79.090 105.010  65.800  1.00  0.00           C  
ATOM     88  N   LEU A 460      78.540 108.620  62.970  1.00  0.00           N  
ATOM     89  CA  LEU A 460      78.320 109.430  61.720  1.00  0.00           C  
ATOM     90  C   LEU A 460      79.540 110.220  61.390  1.00  0.00           C  
ATOM     91  O   LEU A 460      80.000 110.300  60.230  1.00  0.00           O  
ATOM     92  CB  LEU A 460      77.150 110.460  61.850  1.00  0.00           C  
ATOM     93  CG  LEU A 460      75.730 109.800  61.830  1.00  0.00           C  
ATOM     94  CD1 LEU A 460      74.640 110.740  62.380  1.00  0.00           C  
ATOM     95  CD2 LEU A 460      75.310 109.190  60.400  1.00  0.00           C  
ATOM     96  N   GLY A 461      80.150 110.860  62.420  1.00  0.00           N  
ATOM     97  CA  GLY A 461      81.370 111.650  62.460  1.00  0.00           C  
ATOM     98  C   GLY A 461      82.490 110.880  61.850  1.00  0.00           C  
ATOM     99  O   GLY A 461      83.020 111.290  60.780  1.00  0.00           O  
ATOM    100  N   TRP A 462      82.720 109.700  62.450  1.00  0.00           N  
ATOM    101  CA  TRP A 462      83.650 108.640  61.850  1.00  0.00           C  
ATOM    102  C   TRP A 462      83.240 107.980  60.520  1.00  0.00           C  
ATOM    103  O   TRP A 462      84.040 107.700  59.600  1.00  0.00           O  
ATOM    104  CB  TRP A 462      83.980 107.560  62.930  1.00  0.00           C  
ATOM    105  CG  TRP A 462      84.830 108.190  64.000  1.00  0.00           C  
ATOM    106  CD1 TRP A 462      84.510 108.750  65.190  1.00  0.00           C  
ATOM    107  CD2 TRP A 462      86.210 108.520  63.800  1.00  0.00           C  
ATOM    108  CE2 TRP A 462      86.680 109.190  64.960  1.00  0.00           C  
ATOM    109  CE3 TRP A 462      87.090 108.300  62.720  1.00  0.00           C  
ATOM    110  NE1 TRP A 462      85.660 109.280  65.810  1.00  0.00           N  
ATOM    111  CZ2 TRP A 462      87.990 109.690  64.990  1.00  0.00           C  
ATOM    112  CZ3 TRP A 462      88.370 108.760  62.810  1.00  0.00           C  
ATOM    113  CH2 TRP A 462      88.830 109.570  63.900  1.00  0.00           C  
ATOM    114  N   CYS A 463      81.970 107.730  60.210  1.00  0.00           N  
ATOM    115  CA  CYS A 463      81.550 107.050  58.970  1.00  0.00           C  
ATOM    116  C   CYS A 463      81.720 107.890  57.760  1.00  0.00           C  
ATOM    117  O   CYS A 463      81.950 107.400  56.660  1.00  0.00           O  
ATOM    118  CB  CYS A 463      80.200 106.400  59.010  1.00  0.00           C  
ATOM    119  SG  CYS A 463      80.160 104.950  60.050  1.00  0.00           S  
ATOM    120  N   ASN A 464      81.640 109.190  57.920  1.00  0.00           N  
ATOM    121  CA  ASN A 464      82.110 110.140  56.910  1.00  0.00           C  
ATOM    122  C   ASN A 464      83.620 110.320  56.970  1.00  0.00           C  
ATOM    123  O   ASN A 464      84.130 111.070  56.130  1.00  0.00           O  
ATOM    124  CB  ASN A 464      81.420 111.530  57.090  1.00  0.00           C  
ATOM    125  CG  ASN A 464      79.920 111.250  56.740  1.00  0.00           C  
ATOM    126  ND2 ASN A 464      79.040 112.190  57.190  1.00  0.00           N  
ATOM    127  OD1 ASN A 464      79.540 110.270  56.100  1.00  0.00           O  
ATOM    128  N   VAL A 465      84.500 109.700  57.870  1.00  0.00           N  
ATOM    129  CA  VAL A 465      85.960 109.720  57.720  1.00  0.00           C  
ATOM    130  C   VAL A 465      86.360 108.790  56.540  1.00  0.00           C  
ATOM    131  O   VAL A 465      87.350 108.990  55.860  1.00  0.00           O  
ATOM    132  CB  VAL A 465      86.770 109.430  58.960  1.00  0.00           C  
ATOM    133  CG1 VAL A 465      88.220 109.360  58.650  1.00  0.00           C  
ATOM    134  CG2 VAL A 465      86.550 110.570  60.060  1.00  0.00           C  
ATOM    135  N   MET A 466      85.530 107.760  56.300  1.00  0.00           N  
ATOM    136  CA  MET A 466      85.720 106.850  55.190  1.00  0.00           C  
ATOM    137  C   MET A 466      85.480 107.490  53.790  1.00  0.00           C  
ATOM    138  O   MET A 466      85.870 107.050  52.730  1.00  0.00           O  
ATOM    139  CB  MET A 466      84.880 105.590  55.320  1.00  0.00           C  
ATOM    140  CG  MET A 466      85.230 104.770  56.490  1.00  0.00           C  
ATOM    141  SD  MET A 466      84.360 103.190  56.610  1.00  0.00           S  
ATOM    142  CE  MET A 466      82.690 103.720  57.090  1.00  0.00           C  
ATOM    143  N   TYR A 467      84.710 108.630  53.710  1.00  0.00           N  
ATOM    144  CA  TYR A 467      84.680 109.440  52.480  1.00  0.00           C  
ATOM    145  C   TYR A 467      86.020 109.840  51.960  1.00  0.00           C  
ATOM    146  O   TYR A 467      86.440 109.680  50.830  1.00  0.00           O  
ATOM    147  CB  TYR A 467      83.840 110.740  52.650  1.00  0.00           C  
ATOM    148  CG  TYR A 467      83.560 111.450  51.270  1.00  0.00           C  
ATOM    149  CD1 TYR A 467      82.550 110.960  50.380  1.00  0.00           C  
ATOM    150  CD2 TYR A 467      83.990 112.770  51.130  1.00  0.00           C  
ATOM    151  CE1 TYR A 467      82.260 111.700  49.220  1.00  0.00           C  
ATOM    152  CE2 TYR A 467      83.630 113.560  50.080  1.00  0.00           C  
ATOM    153  CZ  TYR A 467      82.820 112.990  49.060  1.00  0.00           C  
ATOM    154  OH  TYR A 467      82.610 113.820  47.880  1.00  0.00           O  
ATOM    155  N   PHE A 468      86.890 110.330  52.880  1.00  0.00           N  
ATOM    156  CA  PHE A 468      88.030 111.190  52.610  1.00  0.00           C  
ATOM    157  C   PHE A 468      89.360 110.630  52.160  1.00  0.00           C  
ATOM    158  O   PHE A 468      90.350 111.280  51.970  1.00  0.00           O  
ATOM    159  CB  PHE A 468      88.240 112.290  53.720  1.00  0.00           C  
ATOM    160  CG  PHE A 468      87.170 113.400  53.520  1.00  0.00           C  
ATOM    161  CD1 PHE A 468      87.290 114.410  52.530  1.00  0.00           C  
ATOM    162  CD2 PHE A 468      85.960 113.390  54.290  1.00  0.00           C  
ATOM    163  CE1 PHE A 468      86.400 115.480  52.470  1.00  0.00           C  
ATOM    164  CE2 PHE A 468      85.070 114.480  54.270  1.00  0.00           C  
ATOM    165  CZ  PHE A 468      85.300 115.530  53.340  1.00  0.00           C  
ATOM    166  N   ALA A 469      89.340 109.300  51.860  1.00  0.00           N  
ATOM    167  CA  ALA A 469      90.460 108.700  51.120  1.00  0.00           C  
ATOM    168  C   ALA A 469      90.170 108.520  49.660  1.00  0.00           C  
ATOM    169  O   ALA A 469      91.030 108.010  48.940  1.00  0.00           O  
ATOM    170  CB  ALA A 469      90.720 107.350  51.880  1.00  0.00           C  
ATOM    171  N   ARG A 470      89.010 109.010  49.100  1.00  0.00           N  
ATOM    172  CA  ARG A 470      88.770 109.160  47.660  1.00  0.00           C  
ATOM    173  C   ARG A 470      89.800 109.960  46.880  1.00  0.00           C  
ATOM    174  O   ARG A 470      89.980 109.700  45.670  1.00  0.00           O  
ATOM    175  CB  ARG A 470      87.300 109.600  47.350  1.00  0.00           C  
ATOM    176  CG  ARG A 470      86.880 109.970  45.930  1.00  0.00           C  
ATOM    177  CD  ARG A 470      85.440 110.520  45.780  1.00  0.00           C  
ATOM    178  NE  ARG A 470      84.470 109.640  46.510  1.00  0.00           N  
ATOM    179  CZ  ARG A 470      83.160 109.900  46.590  1.00  0.00           C  
ATOM    180  NH1 ARG A 470      82.620 110.990  46.020  1.00  0.00           N1+
ATOM    181  NH2 ARG A 470      82.440 109.040  47.280  1.00  0.00           N  
ATOM    182  N   GLY A 471      90.530 110.930  47.510  1.00  0.00           N  
ATOM    183  CA  GLY A 471      91.420 111.850  46.870  1.00  0.00           C  
ATOM    184  C   GLY A 471      92.760 111.380  46.560  1.00  0.00           C  
ATOM    185  O   GLY A 471      93.310 111.960  45.710  1.00  0.00           O  
ATOM    186  N   PHE A 472      93.310 110.350  47.240  1.00  0.00           N  
ATOM    187  CA  PHE A 472      94.600 109.810  46.740  1.00  0.00           C  
ATOM    188  C   PHE A 472      94.330 108.340  46.210  1.00  0.00           C  
ATOM    189  O   PHE A 472      95.180 107.450  46.140  1.00  0.00           O  
ATOM    190  CB  PHE A 472      95.740 109.960  47.780  1.00  0.00           C  
ATOM    191  CG  PHE A 472      95.820 108.830  48.830  1.00  0.00           C  
ATOM    192  CD1 PHE A 472      96.850 107.900  48.710  1.00  0.00           C  
ATOM    193  CD2 PHE A 472      94.890 108.680  49.840  1.00  0.00           C  
ATOM    194  CE1 PHE A 472      96.930 106.850  49.620  1.00  0.00           C  
ATOM    195  CE2 PHE A 472      95.060 107.700  50.830  1.00  0.00           C  
ATOM    196  CZ  PHE A 472      96.060 106.720  50.710  1.00  0.00           C  
ATOM    197  N   GLN A 473      93.050 108.060  45.730  1.00  0.00           N  
ATOM    198  CA  GLN A 473      92.870 106.910  44.830  1.00  0.00           C  
ATOM    199  C   GLN A 473      92.810 105.650  45.580  1.00  0.00           C  
ATOM    200  O   GLN A 473      92.850 104.560  45.000  1.00  0.00           O  
ATOM    201  CB  GLN A 473      93.690 106.870  43.480  1.00  0.00           C  
ATOM    202  CG  GLN A 473      93.400 108.020  42.480  1.00  0.00           C  
ATOM    203  CD  GLN A 473      91.940 108.140  42.050  1.00  0.00           C  
ATOM    204  NE2 GLN A 473      91.390 107.110  41.370  1.00  0.00           N  
ATOM    205  OE1 GLN A 473      91.310 109.180  42.300  1.00  0.00           O  
ATOM    206  N   MET A 474      92.530 105.700  46.900  1.00  0.00           N  
ATOM    207  CA  MET A 474      92.420 104.470  47.710  1.00  0.00           C  
ATOM    208  C   MET A 474      90.990 103.840  47.710  1.00  0.00           C  
ATOM    209  O   MET A 474      90.890 102.580  47.760  1.00  0.00           O  
ATOM    210  CB  MET A 474      92.820 104.930  49.050  1.00  0.00           C  
ATOM    211  CG  MET A 474      92.680 103.920  50.230  1.00  0.00           C  
ATOM    212  SD  MET A 474      93.080 104.420  51.870  1.00  0.00           S  
ATOM    213  CE  MET A 474      93.240 102.770  52.590  1.00  0.00           C  
ATOM    214  N   LEU A 475      89.970 104.670  47.560  1.00  0.00           N  
ATOM    215  CA  LEU A 475      88.540 104.330  47.570  1.00  0.00           C  
ATOM    216  C   LEU A 475      87.670 104.740  46.310  1.00  0.00           C  
ATOM    217  O   LEU A 475      87.660 105.940  45.970  1.00  0.00           O  
ATOM    218  CB  LEU A 475      87.960 104.900  48.850  1.00  0.00           C  
ATOM    219  CG  LEU A 475      88.610 104.530  50.120  1.00  0.00           C  
ATOM    220  CD1 LEU A 475      88.550 103.020  50.420  1.00  0.00           C  
ATOM    221  CD2 LEU A 475      87.950 105.190  51.360  1.00  0.00           C  
ATOM    222  N   GLY A 476      87.030 103.720  45.670  1.00  0.00           N  
ATOM    223  CA  GLY A 476      86.060 103.850  44.570  1.00  0.00           C  
ATOM    224  C   GLY A 476      84.970 102.760  44.490  1.00  0.00           C  
ATOM    225  O   GLY A 476      83.820 103.060  44.750  1.00  0.00           O  
ATOM    226  N   PRO A 477      85.230 101.530  43.980  1.00  0.00           N  
ATOM    227  CA  PRO A 477      84.190 100.620  43.590  1.00  0.00           C  
ATOM    228  C   PRO A 477      83.870  99.680  44.710  1.00  0.00           C  
ATOM    229  O   PRO A 477      82.760  99.140  44.620  1.00  0.00           O  
ATOM    230  CB  PRO A 477      84.710  99.880  42.330  1.00  0.00           C  
ATOM    231  CG  PRO A 477      86.240  99.980  42.400  1.00  0.00           C  
ATOM    232  CD  PRO A 477      86.510 101.210  43.280  1.00  0.00           C  
ATOM    233  N   PHE A 478      84.730  99.470  45.670  1.00  0.00           N  
ATOM    234  CA  PHE A 478      84.350  98.720  46.850  1.00  0.00           C  
ATOM    235  C   PHE A 478      83.420  99.550  47.730  1.00  0.00           C  
ATOM    236  O   PHE A 478      82.450  99.170  48.400  1.00  0.00           O  
ATOM    237  CB  PHE A 478      85.700  98.310  47.530  1.00  0.00           C  
ATOM    238  CG  PHE A 478      85.480  97.470  48.770  1.00  0.00           C  
ATOM    239  CD1 PHE A 478      85.340  96.090  48.630  1.00  0.00           C  
ATOM    240  CD2 PHE A 478      85.280  98.050  50.030  1.00  0.00           C  
ATOM    241  CE1 PHE A 478      84.890  95.280  49.690  1.00  0.00           C  
ATOM    242  CE2 PHE A 478      84.650  97.250  51.010  1.00  0.00           C  
ATOM    243  CZ  PHE A 478      84.520  95.870  50.910  1.00  0.00           C  
ATOM    244  N   THR A 479      83.590 100.920  47.750  1.00  0.00           N  
ATOM    245  CA  THR A 479      82.630 101.830  48.440  1.00  0.00           C  
ATOM    246  C   THR A 479      81.320 101.990  47.720  1.00  0.00           C  
ATOM    247  O   THR A 479      80.260 102.040  48.340  1.00  0.00           O  
ATOM    248  CB  THR A 479      83.210 103.200  48.680  1.00  0.00           C  
ATOM    249  CG2 THR A 479      84.370 103.200  49.780  1.00  0.00           C  
ATOM    250  OG1 THR A 479      83.750 103.870  47.510  1.00  0.00           O  
ATOM    251  N   ILE A 480      81.350 101.990  46.330  1.00  0.00           N  
ATOM    252  CA  ILE A 480      80.130 101.820  45.550  1.00  0.00           C  
ATOM    253  C   ILE A 480      79.560 100.460  45.870  1.00  0.00           C  
ATOM    254  O   ILE A 480      78.340 100.220  46.010  1.00  0.00           O  
ATOM    255  CB  ILE A 480      80.350 102.020  44.040  1.00  0.00           C  
ATOM    256  CG1 ILE A 480      80.450 103.520  43.750  1.00  0.00           C  
ATOM    257  CG2 ILE A 480      79.250 101.340  43.210  1.00  0.00           C  
ATOM    258  CD  ILE A 480      81.410 103.810  42.660  1.00  0.00           C  
ATOM    259  N   MET A 481      80.290  99.350  46.010  1.00  0.00           N  
ATOM    260  CA  MET A 481      79.810  97.990  46.240  1.00  0.00           C  
ATOM    261  C   MET A 481      79.140  97.780  47.570  1.00  0.00           C  
ATOM    262  O   MET A 481      78.000  97.220  47.560  1.00  0.00           O  
ATOM    263  CB  MET A 481      80.860  96.910  45.960  1.00  0.00           C  
ATOM    264  CG  MET A 481      81.030  96.570  44.450  1.00  0.00           C  
ATOM    265  SD  MET A 481      82.570  95.750  43.910  1.00  0.00           S  
ATOM    266  CE  MET A 481      82.500  94.340  44.980  1.00  0.00           C  
ATOM    267  N   ILE A 482      79.630  98.340  48.660  1.00  0.00           N  
ATOM    268  CA  ILE A 482      78.770  98.440  49.850  1.00  0.00           C  
ATOM    269  C   ILE A 482      77.460  99.180  49.750  1.00  0.00           C  
ATOM    270  O   ILE A 482      76.470  98.750  50.290  1.00  0.00           O  
ATOM    271  CB  ILE A 482      79.650  99.230  50.950  1.00  0.00           C  
ATOM    272  CG1 ILE A 482      80.880  98.420  51.410  1.00  0.00           C  
ATOM    273  CG2 ILE A 482      78.870  99.710  52.220  1.00  0.00           C  
ATOM    274  CD  ILE A 482      80.520  97.120  52.170  1.00  0.00           C  
ATOM    275  N   GLN A 483      77.370 100.360  49.110  1.00  0.00           N  
ATOM    276  CA  GLN A 483      76.040 101.010  48.810  1.00  0.00           C  
ATOM    277  C   GLN A 483      75.140 100.240  47.790  1.00  0.00           C  
ATOM    278  O   GLN A 483      73.930 100.160  48.000  1.00  0.00           O  
ATOM    279  CB  GLN A 483      76.310 102.480  48.270  1.00  0.00           C  
ATOM    280  CG  GLN A 483      77.170 103.370  49.230  1.00  0.00           C  
ATOM    281  CD  GLN A 483      76.760 103.420  50.710  1.00  0.00           C  
ATOM    282  NE2 GLN A 483      75.600 104.050  50.930  1.00  0.00           N  
ATOM    283  OE1 GLN A 483      77.500 102.910  51.550  1.00  0.00           O  
ATOM    284  N   LYS A 484      75.690  99.620  46.730  1.00  0.00           N  
ATOM    285  CA  LYS A 484      74.940  98.690  45.890  1.00  0.00           C  
ATOM    286  C   LYS A 484      74.220  97.570  46.690  1.00  0.00           C  
ATOM    287  O   LYS A 484      73.160  97.130  46.340  1.00  0.00           O  
ATOM    288  CB  LYS A 484      75.840  98.150  44.780  1.00  0.00           C  
ATOM    289  CG  LYS A 484      76.100  99.050  43.540  1.00  0.00           C  
ATOM    290  CD  LYS A 484      75.250  98.590  42.350  1.00  0.00           C  
ATOM    291  CE  LYS A 484      73.700  98.740  42.710  1.00  0.00           C  
ATOM    292  NZ  LYS A 484      72.920  98.450  41.490  1.00  0.00           N1+
ATOM    293  N   MET A 485      74.720  97.080  47.810  1.00  0.00           N  
ATOM    294  CA  MET A 485      74.000  96.180  48.660  1.00  0.00           C  
ATOM    295  C   MET A 485      72.770  96.790  49.330  1.00  0.00           C  
ATOM    296  O   MET A 485      71.750  96.150  49.520  1.00  0.00           O  
ATOM    297  CB  MET A 485      74.880  95.340  49.640  1.00  0.00           C  
ATOM    298  CG  MET A 485      75.600  94.290  48.900  1.00  0.00           C  
ATOM    299  SD  MET A 485      76.330  93.020  50.030  1.00  0.00           S  
ATOM    300  CE  MET A 485      77.590  92.150  49.090  1.00  0.00           C  
ATOM    301  N   ILE A 486      72.910  98.080  49.830  1.00  0.00           N  
ATOM    302  CA  ILE A 486      71.950  98.910  50.530  1.00  0.00           C  
ATOM    303  C   ILE A 486      70.720  99.280  49.660  1.00  0.00           C  
ATOM    304  O   ILE A 486      69.540  99.310  50.030  1.00  0.00           O  
ATOM    305  CB  ILE A 486      72.680 100.110  51.080  1.00  0.00           C  
ATOM    306  CG1 ILE A 486      73.770  99.570  52.020  1.00  0.00           C  
ATOM    307  CG2 ILE A 486      71.630 100.980  51.850  1.00  0.00           C  
ATOM    308  CD  ILE A 486      74.310 100.620  52.970  1.00  0.00           C  
ATOM    309  N   PHE A 487      70.940  99.590  48.390  1.00  0.00           N  
ATOM    310  CA  PHE A 487      69.910 100.060  47.420  1.00  0.00           C  
ATOM    311  C   PHE A 487      69.460  98.850  46.670  1.00  0.00           C  
ATOM    312  O   PHE A 487      68.700  99.000  45.730  1.00  0.00           O  
ATOM    313  CB  PHE A 487      70.550 101.070  46.480  1.00  0.00           C  
ATOM    314  CG  PHE A 487      71.230 102.330  47.050  1.00  0.00           C  
ATOM    315  CD1 PHE A 487      71.470 102.620  48.390  1.00  0.00           C  
ATOM    316  CD2 PHE A 487      71.410 103.420  46.200  1.00  0.00           C  
ATOM    317  CE1 PHE A 487      72.020 103.810  48.880  1.00  0.00           C  
ATOM    318  CE2 PHE A 487      71.940 104.620  46.620  1.00  0.00           C  
ATOM    319  CZ  PHE A 487      72.130 104.850  47.940  1.00  0.00           C  
ATOM    320  N   GLY A 488      69.880  97.660  47.110  1.00  0.00           N  
ATOM    321  CA  GLY A 488      69.570  96.310  46.660  1.00  0.00           C  
ATOM    322  C   GLY A 488      68.740  95.560  47.630  1.00  0.00           C  
ATOM    323  O   GLY A 488      67.710  96.050  48.140  1.00  0.00           O  
ATOM    324  N   ASP A 489      69.200  94.320  47.880  1.00  0.00           N  
ATOM    325  CA  ASP A 489      68.450  93.290  48.570  1.00  0.00           C  
ATOM    326  C   ASP A 489      68.780  93.190  50.040  1.00  0.00           C  
ATOM    327  O   ASP A 489      68.100  92.480  50.780  1.00  0.00           O  
ATOM    328  CB  ASP A 489      68.650  91.980  47.890  1.00  0.00           C  
ATOM    329  CG  ASP A 489      68.140  91.920  46.520  1.00  0.00           C  
ATOM    330  OD1 ASP A 489      68.620  91.130  45.720  1.00  0.00           O  
ATOM    331  OD2 ASP A 489      67.100  92.570  46.210  1.00  0.00           O1-
ATOM    332  N   LEU A 490      69.830  93.910  50.540  1.00  0.00           N  
ATOM    333  CA  LEU A 490      70.270  93.800  51.900  1.00  0.00           C  
ATOM    334  C   LEU A 490      69.120  94.160  52.870  1.00  0.00           C  
ATOM    335  O   LEU A 490      68.900  93.480  53.840  1.00  0.00           O  
ATOM    336  CB  LEU A 490      71.480  94.720  52.160  1.00  0.00           C  
ATOM    337  CG  LEU A 490      72.260  94.280  53.430  1.00  0.00           C  
ATOM    338  CD1 LEU A 490      73.250  93.120  53.220  1.00  0.00           C  
ATOM    339  CD2 LEU A 490      73.030  95.520  53.990  1.00  0.00           C  
ATOM    340  N   MET A 491      68.520  95.290  52.710  1.00  0.00           N  
ATOM    341  CA  MET A 491      67.600  95.800  53.720  1.00  0.00           C  
ATOM    342  C   MET A 491      66.250  95.130  53.410  1.00  0.00           C  
ATOM    343  O   MET A 491      65.300  95.220  54.210  1.00  0.00           O  
ATOM    344  CB  MET A 491      67.470  97.340  53.490  1.00  0.00           C  
ATOM    345  CG  MET A 491      68.720  98.220  53.730  1.00  0.00           C  
ATOM    346  SD  MET A 491      69.430  98.080  55.430  1.00  0.00           S  
ATOM    347  CE  MET A 491      70.780  99.160  54.980  1.00  0.00           C  
ATOM    348  N   ARG A 492      66.060  94.520  52.210  1.00  0.00           N  
ATOM    349  CA  ARG A 492      64.940  93.770  51.760  1.00  0.00           C  
ATOM    350  C   ARG A 492      64.940  92.350  52.280  1.00  0.00           C  
ATOM    351  O   ARG A 492      63.930  91.640  52.170  1.00  0.00           O  
ATOM    352  CB  ARG A 492      64.960  93.670  50.180  1.00  0.00           C  
ATOM    353  CG  ARG A 492      65.020  94.970  49.370  1.00  0.00           C  
ATOM    354  CD  ARG A 492      63.740  95.720  49.000  1.00  0.00           C  
ATOM    355  NE  ARG A 492      64.100  97.100  48.490  1.00  0.00           N  
ATOM    356  CZ  ARG A 492      63.210  97.700  47.590  1.00  0.00           C  
ATOM    357  NH1 ARG A 492      63.670  98.850  47.130  1.00  0.00           N1+
ATOM    358  NH2 ARG A 492      62.020  97.220  47.260  1.00  0.00           N  
ATOM    359  N   PHE A 493      66.070  91.820  52.760  1.00  0.00           N  
ATOM    360  CA  PHE A 493      66.160  90.520  53.440  1.00  0.00           C  
ATOM    361  C   PHE A 493      65.520  90.520  54.750  1.00  0.00           C  
ATOM    362  O   PHE A 493      65.140  89.450  55.210  1.00  0.00           O  
ATOM    363  CB  PHE A 493      67.680  90.150  53.540  1.00  0.00           C  
ATOM    364  CG  PHE A 493      68.150  88.860  54.230  1.00  0.00           C  
ATOM    365  CD1 PHE A 493      67.360  87.730  54.070  1.00  0.00           C  
ATOM    366  CD2 PHE A 493      69.340  88.790  55.020  1.00  0.00           C  
ATOM    367  CE1 PHE A 493      67.800  86.460  54.560  1.00  0.00           C  
ATOM    368  CE2 PHE A 493      69.830  87.550  55.510  1.00  0.00           C  
ATOM    369  CZ  PHE A 493      69.050  86.380  55.190  1.00  0.00           C  
ATOM    370  N   CYS A 494      65.390  91.730  55.420  1.00  0.00           N  
ATOM    371  CA  CYS A 494      64.660  91.880  56.660  1.00  0.00           C  
ATOM    372  C   CYS A 494      63.230  91.330  56.720  1.00  0.00           C  
ATOM    373  O   CYS A 494      62.730  90.930  57.790  1.00  0.00           O  
ATOM    374  CB  CYS A 494      64.770  93.420  57.140  1.00  0.00           C  
ATOM    375  SG  CYS A 494      64.090  93.780  58.830  1.00  0.00           S  
ATOM    376  N   TRP A 495      62.540  91.290  55.590  1.00  0.00           N  
ATOM    377  CA  TRP A 495      61.230  90.610  55.550  1.00  0.00           C  
ATOM    378  C   TRP A 495      61.140  89.180  56.060  1.00  0.00           C  
ATOM    379  O   TRP A 495      60.290  88.870  56.950  1.00  0.00           O  
ATOM    380  CB  TRP A 495      60.370  90.810  54.230  1.00  0.00           C  
ATOM    381  CG  TRP A 495      58.880  90.450  54.280  1.00  0.00           C  
ATOM    382  CD1 TRP A 495      58.310  89.320  53.820  1.00  0.00           C  
ATOM    383  CD2 TRP A 495      57.970  91.170  55.100  1.00  0.00           C  
ATOM    384  CE2 TRP A 495      56.790  90.450  54.990  1.00  0.00           C  
ATOM    385  CE3 TRP A 495      58.070  92.280  55.880  1.00  0.00           C  
ATOM    386  NE1 TRP A 495      57.000  89.320  54.330  1.00  0.00           N  
ATOM    387  CZ2 TRP A 495      55.610  90.890  55.750  1.00  0.00           C  
ATOM    388  CZ3 TRP A 495      56.890  92.830  56.400  1.00  0.00           C  
ATOM    389  CH2 TRP A 495      55.680  92.250  56.260  1.00  0.00           C  
ATOM    390  N   LEU A 496      62.100  88.390  55.640  1.00  0.00           N  
ATOM    391  CA  LEU A 496      62.340  87.020  56.110  1.00  0.00           C  
ATOM    392  C   LEU A 496      62.830  87.110  57.570  1.00  0.00           C  
ATOM    393  O   LEU A 496      62.210  86.500  58.480  1.00  0.00           O  
ATOM    394  CB  LEU A 496      63.410  86.350  55.150  1.00  0.00           C  
ATOM    395  CG  LEU A 496      62.830  85.570  53.920  1.00  0.00           C  
ATOM    396  CD1 LEU A 496      61.790  86.350  53.020  1.00  0.00           C  
ATOM    397  CD2 LEU A 496      63.930  85.150  53.020  1.00  0.00           C  
ATOM    398  N   MET A 497      63.850  87.920  57.700  1.00  0.00           N  
ATOM    399  CA  MET A 497      64.700  87.900  58.890  1.00  0.00           C  
ATOM    400  C   MET A 497      64.000  88.440  60.160  1.00  0.00           C  
ATOM    401  O   MET A 497      64.130  87.920  61.220  1.00  0.00           O  
ATOM    402  CB  MET A 497      66.010  88.720  58.690  1.00  0.00           C  
ATOM    403  CG  MET A 497      67.000  88.870  59.940  1.00  0.00           C  
ATOM    404  SD  MET A 497      66.800  90.370  60.880  1.00  0.00           S  
ATOM    405  CE  MET A 497      67.930  89.830  62.200  1.00  0.00           C  
ATOM    406  N   ALA A 498      63.170  89.530  60.120  1.00  0.00           N  
ATOM    407  CA  ALA A 498      62.470  89.970  61.350  1.00  0.00           C  
ATOM    408  C   ALA A 498      61.410  88.960  61.840  1.00  0.00           C  
ATOM    409  O   ALA A 498      61.270  88.590  63.010  1.00  0.00           O  
ATOM    410  CB  ALA A 498      61.810  91.340  61.020  1.00  0.00           C  
ATOM    411  N   VAL A 499      60.570  88.460  60.900  1.00  0.00           N  
ATOM    412  CA  VAL A 499      59.610  87.410  61.070  1.00  0.00           C  
ATOM    413  C   VAL A 499      60.110  86.160  61.670  1.00  0.00           C  
ATOM    414  O   VAL A 499      59.530  85.700  62.680  1.00  0.00           O  
ATOM    415  CB  VAL A 499      58.980  87.210  59.730  1.00  0.00           C  
ATOM    416  CG1 VAL A 499      58.240  85.880  59.560  1.00  0.00           C  
ATOM    417  CG2 VAL A 499      58.070  88.470  59.320  1.00  0.00           C  
ATOM    418  N   VAL A 500      61.280  85.620  61.230  1.00  0.00           N  
ATOM    419  CA  VAL A 500      61.930  84.540  61.890  1.00  0.00           C  
ATOM    420  C   VAL A 500      62.470  84.930  63.310  1.00  0.00           C  
ATOM    421  O   VAL A 500      62.340  84.180  64.260  1.00  0.00           O  
ATOM    422  CB  VAL A 500      63.020  84.030  61.020  1.00  0.00           C  
ATOM    423  CG1 VAL A 500      64.090  83.180  61.670  1.00  0.00           C  
ATOM    424  CG2 VAL A 500      62.360  83.300  59.870  1.00  0.00           C  
ATOM    425  N   ILE A 501      62.970  86.200  63.490  1.00  0.00           N  
ATOM    426  CA  ILE A 501      63.440  86.570  64.890  1.00  0.00           C  
ATOM    427  C   ILE A 501      62.310  86.610  65.920  1.00  0.00           C  
ATOM    428  O   ILE A 501      62.340  86.030  66.970  1.00  0.00           O  
ATOM    429  CB  ILE A 501      64.220  87.920  64.860  1.00  0.00           C  
ATOM    430  CG1 ILE A 501      65.620  87.880  64.200  1.00  0.00           C  
ATOM    431  CG2 ILE A 501      64.480  88.470  66.340  1.00  0.00           C  
ATOM    432  CD  ILE A 501      66.610  86.870  64.670  1.00  0.00           C  
ATOM    433  N   LEU A 502      61.220  87.330  65.550  1.00  0.00           N  
ATOM    434  CA  LEU A 502      60.010  87.640  66.240  1.00  0.00           C  
ATOM    435  C   LEU A 502      59.230  86.340  66.630  1.00  0.00           C  
ATOM    436  O   LEU A 502      58.740  86.250  67.760  1.00  0.00           O  
ATOM    437  CB  LEU A 502      59.030  88.500  65.450  1.00  0.00           C  
ATOM    438  CG  LEU A 502      59.340  89.990  65.400  1.00  0.00           C  
ATOM    439  CD1 LEU A 502      58.580  90.690  64.290  1.00  0.00           C  
ATOM    440  CD2 LEU A 502      59.300  90.680  66.790  1.00  0.00           C  
ATOM    441  N   GLY A 503      59.090  85.300  65.830  1.00  0.00           N  
ATOM    442  CA  GLY A 503      58.380  84.100  66.210  1.00  0.00           C  
ATOM    443  C   GLY A 503      59.160  83.290  67.180  1.00  0.00           C  
ATOM    444  O   GLY A 503      58.560  82.660  68.070  1.00  0.00           O  
ATOM    445  N   PHE A 504      60.530  83.320  67.020  1.00  0.00           N  
ATOM    446  CA  PHE A 504      61.420  82.520  67.830  1.00  0.00           C  
ATOM    447  C   PHE A 504      61.840  83.120  69.070  1.00  0.00           C  
ATOM    448  O   PHE A 504      61.750  82.470  70.130  1.00  0.00           O  
ATOM    449  CB  PHE A 504      62.590  82.070  66.900  1.00  0.00           C  
ATOM    450  CG  PHE A 504      62.210  80.760  66.160  1.00  0.00           C  
ATOM    451  CD1 PHE A 504      62.280  79.560  66.810  1.00  0.00           C  
ATOM    452  CD2 PHE A 504      62.020  80.710  64.760  1.00  0.00           C  
ATOM    453  CE1 PHE A 504      62.210  78.330  66.170  1.00  0.00           C  
ATOM    454  CE2 PHE A 504      61.870  79.470  64.080  1.00  0.00           C  
ATOM    455  CZ  PHE A 504      62.040  78.280  64.760  1.00  0.00           C  
ATOM    456  N   ALA A 505      62.170  84.400  69.060  1.00  0.00           N  
ATOM    457  CA  ALA A 505      62.330  85.170  70.310  1.00  0.00           C  
ATOM    458  C   ALA A 505      61.180  85.090  71.320  1.00  0.00           C  
ATOM    459  O   ALA A 505      61.290  84.830  72.520  1.00  0.00           O  
ATOM    460  CB  ALA A 505      62.520  86.710  69.970  1.00  0.00           C  
ATOM    461  N   SER A 506      59.940  85.250  70.790  1.00  0.00           N  
ATOM    462  CA  SER A 506      58.670  84.980  71.480  1.00  0.00           C  
ATOM    463  C   SER A 506      58.530  83.530  71.960  1.00  0.00           C  
ATOM    464  O   SER A 506      58.080  83.390  73.100  1.00  0.00           O  
ATOM    465  CB  SER A 506      57.500  85.270  70.590  1.00  0.00           C  
ATOM    466  OG  SER A 506      57.530  86.610  70.150  1.00  0.00           O  
ATOM    467  N   ALA A 507      58.910  82.530  71.110  1.00  0.00           N  
ATOM    468  CA  ALA A 507      58.860  81.130  71.430  1.00  0.00           C  
ATOM    469  C   ALA A 507      59.660  80.810  72.680  1.00  0.00           C  
ATOM    470  O   ALA A 507      59.100  80.260  73.640  1.00  0.00           O  
ATOM    471  CB  ALA A 507      59.390  80.210  70.350  1.00  0.00           C  
ATOM    472  N   PHE A 508      60.910  81.260  72.670  1.00  0.00           N  
ATOM    473  CA  PHE A 508      61.770  81.070  73.800  1.00  0.00           C  
ATOM    474  C   PHE A 508      61.250  81.830  75.060  1.00  0.00           C  
ATOM    475  O   PHE A 508      61.360  81.290  76.150  1.00  0.00           O  
ATOM    476  CB  PHE A 508      63.230  81.510  73.470  1.00  0.00           C  
ATOM    477  CG  PHE A 508      63.810  80.920  72.130  1.00  0.00           C  
ATOM    478  CD1 PHE A 508      63.840  79.540  71.900  1.00  0.00           C  
ATOM    479  CD2 PHE A 508      64.570  81.780  71.280  1.00  0.00           C  
ATOM    480  CE1 PHE A 508      64.600  79.050  70.790  1.00  0.00           C  
ATOM    481  CE2 PHE A 508      65.270  81.310  70.190  1.00  0.00           C  
ATOM    482  CZ  PHE A 508      65.330  79.920  69.930  1.00  0.00           C  
ATOM    483  N   TYR A 509      60.810  83.070  74.920  1.00  0.00           N  
ATOM    484  CA  TYR A 509      60.260  83.780  76.050  1.00  0.00           C  
ATOM    485  C   TYR A 509      59.090  83.100  76.780  1.00  0.00           C  
ATOM    486  O   TYR A 509      59.150  82.950  78.010  1.00  0.00           O  
ATOM    487  CB  TYR A 509      59.890  85.180  75.460  1.00  0.00           C  
ATOM    488  CG  TYR A 509      59.000  85.980  76.300  1.00  0.00           C  
ATOM    489  CD1 TYR A 509      59.550  86.710  77.370  1.00  0.00           C  
ATOM    490  CD2 TYR A 509      57.650  86.100  75.930  1.00  0.00           C  
ATOM    491  CE1 TYR A 509      58.680  87.550  78.100  1.00  0.00           C  
ATOM    492  CE2 TYR A 509      56.870  86.980  76.650  1.00  0.00           C  
ATOM    493  CZ  TYR A 509      57.370  87.740  77.680  1.00  0.00           C  
ATOM    494  OH  TYR A 509      56.520  88.620  78.290  1.00  0.00           O  
ATOM    495  N   ILE A 510      58.080  82.560  76.050  1.00  0.00           N  
ATOM    496  CA  ILE A 510      56.960  81.800  76.660  1.00  0.00           C  
ATOM    497  C   ILE A 510      57.360  80.400  77.150  1.00  0.00           C  
ATOM    498  O   ILE A 510      56.800  79.970  78.080  1.00  0.00           O  
ATOM    499  CB  ILE A 510      55.810  81.690  75.660  1.00  0.00           C  
ATOM    500  CG1 ILE A 510      56.040  80.790  74.420  1.00  0.00           C  
ATOM    501  CG2 ILE A 510      55.270  83.130  75.390  1.00  0.00           C  
ATOM    502  CD  ILE A 510      54.740  80.540  73.550  1.00  0.00           C  
ATOM    503  N   ILE A 511      58.330  79.720  76.540  1.00  0.00           N  
ATOM    504  CA  ILE A 511      58.990  78.480  77.060  1.00  0.00           C  
ATOM    505  C   ILE A 511      59.720  78.730  78.350  1.00  0.00           C  
ATOM    506  O   ILE A 511      59.650  77.930  79.280  1.00  0.00           O  
ATOM    507  CB  ILE A 511      59.920  77.820  75.990  1.00  0.00           C  
ATOM    508  CG1 ILE A 511      59.120  76.960  74.890  1.00  0.00           C  
ATOM    509  CG2 ILE A 511      60.940  76.950  76.610  1.00  0.00           C  
ATOM    510  CD  ILE A 511      59.930  76.650  73.570  1.00  0.00           C  
ATOM    511  N   PHE A 512      60.310  79.970  78.550  1.00  0.00           N  
ATOM    512  CA  PHE A 512      60.930  80.330  79.780  1.00  0.00           C  
ATOM    513  C   PHE A 512      60.020  81.000  80.780  1.00  0.00           C  
ATOM    514  O   PHE A 512      60.430  81.440  81.830  1.00  0.00           O  
ATOM    515  CB  PHE A 512      62.350  80.960  79.610  1.00  0.00           C  
ATOM    516  CG  PHE A 512      63.340  79.810  79.420  1.00  0.00           C  
ATOM    517  CD1 PHE A 512      63.810  79.450  78.150  1.00  0.00           C  
ATOM    518  CD2 PHE A 512      63.850  79.250  80.540  1.00  0.00           C  
ATOM    519  CE1 PHE A 512      64.850  78.470  78.140  1.00  0.00           C  
ATOM    520  CE2 PHE A 512      64.880  78.340  80.500  1.00  0.00           C  
ATOM    521  CZ  PHE A 512      65.420  77.870  79.260  1.00  0.00           C  
ATOM    522  N   GLN A 513      58.680  81.020  80.520  1.00  0.00           N  
ATOM    523  CA  GLN A 513      57.750  81.560  81.490  1.00  0.00           C  
ATOM    524  C   GLN A 513      57.740  80.820  82.820  1.00  0.00           C  
ATOM    525  O   GLN A 513      57.510  81.380  83.860  1.00  0.00           O  
ATOM    526  CB  GLN A 513      56.330  81.720  81.050  1.00  0.00           C  
ATOM    527  CG  GLN A 513      56.100  82.980  80.210  1.00  0.00           C  
ATOM    528  CD  GLN A 513      54.750  83.110  79.480  1.00  0.00           C  
ATOM    529  NE2 GLN A 513      54.230  84.320  79.280  1.00  0.00           N  
ATOM    530  OE1 GLN A 513      54.100  82.070  79.240  1.00  0.00           O  
ATOM    531  N   THR A 514      57.680  79.480  82.820  1.00  0.00           N  
ATOM    532  CA  THR A 514      57.480  78.550  83.950  1.00  0.00           C  
ATOM    533  C   THR A 514      58.630  78.480  84.980  1.00  0.00           C  
ATOM    534  O   THR A 514      58.440  78.420  86.180  1.00  0.00           O  
ATOM    535  CB  THR A 514      57.100  77.170  83.440  1.00  0.00           C  
ATOM    536  CG2 THR A 514      55.710  77.400  82.800  1.00  0.00           C  
ATOM    537  OG1 THR A 514      58.070  76.790  82.520  1.00  0.00           O  
ATOM    538  N   GLU A 515      59.850  78.500  84.450  1.00  0.00           N  
ATOM    539  CA  GLU A 515      61.080  78.330  85.250  1.00  0.00           C  
ATOM    540  C   GLU A 515      61.280  79.430  86.200  1.00  0.00           C  
ATOM    541  O   GLU A 515      60.950  80.590  86.070  1.00  0.00           O  
ATOM    542  CB  GLU A 515      62.350  78.160  84.210  1.00  0.00           C  
ATOM    543  CG  GLU A 515      62.150  77.060  83.080  1.00  0.00           C  
ATOM    544  CD  GLU A 515      61.570  75.750  83.590  1.00  0.00           C  
ATOM    545  OE1 GLU A 515      62.290  74.860  84.090  1.00  0.00           O  
ATOM    546  OE2 GLU A 515      60.290  75.670  83.530  1.00  0.00           O1-
ATOM    547  N   ASP A 516      61.950  79.150  87.320  1.00  0.00           N  
ATOM    548  CA  ASP A 516      62.290  80.080  88.370  1.00  0.00           C  
ATOM    549  C   ASP A 516      63.320  81.050  87.740  1.00  0.00           C  
ATOM    550  O   ASP A 516      64.340  80.600  87.240  1.00  0.00           O  
ATOM    551  CB  ASP A 516      62.930  79.310  89.620  1.00  0.00           C  
ATOM    552  CG  ASP A 516      63.400  80.090  90.760  1.00  0.00           C  
ATOM    553  OD1 ASP A 516      62.530  80.940  91.160  1.00  0.00           O  
ATOM    554  OD2 ASP A 516      64.380  79.760  91.430  1.00  0.00           O1-
ATOM    555  N   PRO A 517      63.210  82.340  87.740  1.00  0.00           N  
ATOM    556  CA  PRO A 517      63.880  83.130  86.740  1.00  0.00           C  
ATOM    557  C   PRO A 517      65.170  83.710  87.140  1.00  0.00           C  
ATOM    558  O   PRO A 517      65.650  84.640  86.500  1.00  0.00           O  
ATOM    559  CB  PRO A 517      62.840  84.230  86.430  1.00  0.00           C  
ATOM    560  CG  PRO A 517      62.150  84.470  87.750  1.00  0.00           C  
ATOM    561  CD  PRO A 517      62.160  83.050  88.370  1.00  0.00           C  
ATOM    562  N   GLU A 518      65.770  83.170  88.220  1.00  0.00           N  
ATOM    563  CA  GLU A 518      66.790  83.890  89.020  1.00  0.00           C  
ATOM    564  C   GLU A 518      68.150  83.990  88.340  1.00  0.00           C  
ATOM    565  O   GLU A 518      68.870  84.920  88.610  1.00  0.00           O  
ATOM    566  CB  GLU A 518      66.930  83.390  90.470  1.00  0.00           C  
ATOM    567  CG  GLU A 518      65.630  83.550  91.290  1.00  0.00           C  
ATOM    568  CD  GLU A 518      65.880  83.850  92.710  1.00  0.00           C  
ATOM    569  OE1 GLU A 518      66.380  84.940  93.130  1.00  0.00           O  
ATOM    570  OE2 GLU A 518      65.440  83.060  93.600  1.00  0.00           O1-
ATOM    571  N   GLU A 519      68.500  83.050  87.420  1.00  0.00           N  
ATOM    572  CA  GLU A 519      69.690  83.220  86.650  1.00  0.00           C  
ATOM    573  C   GLU A 519      69.360  83.320  85.140  1.00  0.00           C  
ATOM    574  O   GLU A 519      70.160  83.060  84.310  1.00  0.00           O  
ATOM    575  CB  GLU A 519      70.760  82.180  87.020  1.00  0.00           C  
ATOM    576  CG  GLU A 519      71.220  82.160  88.450  1.00  0.00           C  
ATOM    577  CD  GLU A 519      72.450  81.390  88.710  1.00  0.00           C  
ATOM    578  OE1 GLU A 519      73.480  82.020  89.150  1.00  0.00           O  
ATOM    579  OE2 GLU A 519      72.540  80.130  88.390  1.00  0.00           O1-
ATOM    580  N   LEU A 520      68.120  83.740  84.740  1.00  0.00           N  
ATOM    581  CA  LEU A 520      67.690  83.800  83.370  1.00  0.00           C  
ATOM    582  C   LEU A 520      67.890  85.220  82.820  1.00  0.00           C  
ATOM    583  O   LEU A 520      67.030  86.060  83.000  1.00  0.00           O  
ATOM    584  CB  LEU A 520      66.190  83.410  83.170  1.00  0.00           C  
ATOM    585  CG  LEU A 520      65.900  81.940  83.730  1.00  0.00           C  
ATOM    586  CD1 LEU A 520      64.410  81.530  83.640  1.00  0.00           C  
ATOM    587  CD2 LEU A 520      66.790  80.930  83.060  1.00  0.00           C  
ATOM    588  N   GLY A 521      68.920  85.420  82.010  1.00  0.00           N  
ATOM    589  CA  GLY A 521      69.400  86.670  81.440  1.00  0.00           C  
ATOM    590  C   GLY A 521      68.970  87.080  80.070  1.00  0.00           C  
ATOM    591  O   GLY A 521      69.170  88.120  79.480  1.00  0.00           O  
ATOM    592  N   HSD A 522      68.470  85.990  79.350  1.00  0.00           N  
ATOM    593  CA  HSD A 522      68.280  86.070  77.930  1.00  0.00           C  
ATOM    594  C   HSD A 522      66.720  86.130  77.670  1.00  0.00           C  
ATOM    595  O   HSD A 522      66.270  86.940  76.870  1.00  0.00           O  
ATOM    596  CB  HSD A 522      68.910  84.860  77.140  1.00  0.00           C  
ATOM    597  CG  HSD A 522      70.380  84.720  77.060  1.00  0.00           C  
ATOM    598  CD2 HSD A 522      71.160  84.310  76.010  1.00  0.00           C  
ATOM    599  ND1 HSD A 522      71.260  85.110  78.060  1.00  0.00           N  
ATOM    600  CE1 HSD A 522      72.510  84.890  77.520  1.00  0.00           C  
ATOM    601  NE2 HSD A 522      72.510  84.480  76.290  1.00  0.00           N  
ATOM    602  N   PHE A 523      65.990  85.230  78.240  1.00  0.00           N  
ATOM    603  CA  PHE A 523      64.700  84.810  77.700  1.00  0.00           C  
ATOM    604  C   PHE A 523      63.600  85.070  78.720  1.00  0.00           C  
ATOM    605  O   PHE A 523      62.420  84.720  78.560  1.00  0.00           O  
ATOM    606  CB  PHE A 523      64.740  83.350  77.180  1.00  0.00           C  
ATOM    607  CG  PHE A 523      65.530  83.250  75.850  1.00  0.00           C  
ATOM    608  CD1 PHE A 523      65.150  84.040  74.740  1.00  0.00           C  
ATOM    609  CD2 PHE A 523      66.540  82.330  75.680  1.00  0.00           C  
ATOM    610  CE1 PHE A 523      65.880  84.020  73.570  1.00  0.00           C  
ATOM    611  CE2 PHE A 523      67.450  82.380  74.540  1.00  0.00           C  
ATOM    612  CZ  PHE A 523      67.050  83.150  73.460  1.00  0.00           C  
ATOM    613  N   TYR A 524      63.890  85.720  79.900  1.00  0.00           N  
ATOM    614  CA  TYR A 524      62.950  86.120  80.880  1.00  0.00           C  
ATOM    615  C   TYR A 524      62.170  87.420  80.570  1.00  0.00           C  
ATOM    616  O   TYR A 524      60.950  87.670  80.800  1.00  0.00           O  
ATOM    617  CB  TYR A 524      63.710  86.070  82.260  1.00  0.00           C  
ATOM    618  CG  TYR A 524      62.980  86.760  83.400  1.00  0.00           C  
ATOM    619  CD1 TYR A 524      61.600  86.620  83.550  1.00  0.00           C  
ATOM    620  CD2 TYR A 524      63.810  87.440  84.320  1.00  0.00           C  
ATOM    621  CE1 TYR A 524      60.990  87.230  84.670  1.00  0.00           C  
ATOM    622  CE2 TYR A 524      63.140  88.110  85.350  1.00  0.00           C  
ATOM    623  CZ  TYR A 524      61.810  87.940  85.540  1.00  0.00           C  
ATOM    624  OH  TYR A 524      61.220  88.440  86.720  1.00  0.00           O  
ATOM    625  N   ASP A 525      62.900  88.390  79.930  1.00  0.00           N  
ATOM    626  CA  ASP A 525      62.330  89.660  79.570  1.00  0.00           C  
ATOM    627  C   ASP A 525      62.260  89.750  78.000  1.00  0.00           C  
ATOM    628  O   ASP A 525      62.840  88.950  77.270  1.00  0.00           O  
ATOM    629  CB  ASP A 525      63.200  90.890  79.970  1.00  0.00           C  
ATOM    630  CG  ASP A 525      63.150  91.140  81.460  1.00  0.00           C  
ATOM    631  OD1 ASP A 525      64.180  91.670  82.030  1.00  0.00           O  
ATOM    632  OD2 ASP A 525      62.070  91.020  82.070  1.00  0.00           O1-
ATOM    633  N   TYR A 526      61.420  90.640  77.490  1.00  0.00           N  
ATOM    634  CA  TYR A 526      61.030  90.660  76.060  1.00  0.00           C  
ATOM    635  C   TYR A 526      62.090  91.340  75.190  1.00  0.00           C  
ATOM    636  O   TYR A 526      62.540  90.740  74.240  1.00  0.00           O  
ATOM    637  CB  TYR A 526      59.540  90.970  75.740  1.00  0.00           C  
ATOM    638  CG  TYR A 526      59.160  90.600  74.290  1.00  0.00           C  
ATOM    639  CD1 TYR A 526      58.990  89.260  73.990  1.00  0.00           C  
ATOM    640  CD2 TYR A 526      59.000  91.640  73.340  1.00  0.00           C  
ATOM    641  CE1 TYR A 526      58.580  88.910  72.700  1.00  0.00           C  
ATOM    642  CE2 TYR A 526      58.600  91.310  72.060  1.00  0.00           C  
ATOM    643  CZ  TYR A 526      58.410  89.950  71.750  1.00  0.00           C  
ATOM    644  OH  TYR A 526      57.860  89.460  70.570  1.00  0.00           O  
ATOM    645  N   PRO A 527      62.630  92.550  75.380  1.00  0.00           N  
ATOM    646  CA  PRO A 527      63.660  93.070  74.510  1.00  0.00           C  
ATOM    647  C   PRO A 527      64.980  92.300  74.680  1.00  0.00           C  
ATOM    648  O   PRO A 527      65.890  92.390  73.850  1.00  0.00           O  
ATOM    649  CB  PRO A 527      63.810  94.520  74.890  1.00  0.00           C  
ATOM    650  CG  PRO A 527      62.630  94.890  75.810  1.00  0.00           C  
ATOM    651  CD  PRO A 527      62.140  93.560  76.280  1.00  0.00           C  
ATOM    652  N   MET A 528      65.250  91.700  75.820  1.00  0.00           N  
ATOM    653  CA  MET A 528      66.370  90.800  76.020  1.00  0.00           C  
ATOM    654  C   MET A 528      66.230  89.560  75.200  1.00  0.00           C  
ATOM    655  O   MET A 528      67.220  89.130  74.630  1.00  0.00           O  
ATOM    656  CB  MET A 528      66.450  90.470  77.530  1.00  0.00           C  
ATOM    657  CG  MET A 528      66.530  91.680  78.530  1.00  0.00           C  
ATOM    658  SD  MET A 528      67.830  92.900  78.280  1.00  0.00           S  
ATOM    659  CE  MET A 528      69.220  91.900  77.940  1.00  0.00           C  
ATOM    660  N   ALA A 529      65.020  89.040  75.070  1.00  0.00           N  
ATOM    661  CA  ALA A 529      64.800  87.890  74.170  1.00  0.00           C  
ATOM    662  C   ALA A 529      65.050  88.310  72.730  1.00  0.00           C  
ATOM    663  O   ALA A 529      65.730  87.630  71.980  1.00  0.00           O  
ATOM    664  CB  ALA A 529      63.330  87.460  74.350  1.00  0.00           C  
ATOM    665  N   LEU A 530      64.530  89.490  72.270  1.00  0.00           N  
ATOM    666  CA  LEU A 530      64.920  90.100  71.030  1.00  0.00           C  
ATOM    667  C   LEU A 530      66.400  90.200  70.770  1.00  0.00           C  
ATOM    668  O   LEU A 530      66.960  89.660  69.780  1.00  0.00           O  
ATOM    669  CB  LEU A 530      64.250  91.480  70.900  1.00  0.00           C  
ATOM    670  CG  LEU A 530      62.710  91.480  70.680  1.00  0.00           C  
ATOM    671  CD1 LEU A 530      61.840  92.770  70.970  1.00  0.00           C  
ATOM    672  CD2 LEU A 530      62.550  91.110  69.160  1.00  0.00           C  
ATOM    673  N   PHE A 531      67.150  90.910  71.670  1.00  0.00           N  
ATOM    674  CA  PHE A 531      68.560  91.100  71.460  1.00  0.00           C  
ATOM    675  C   PHE A 531      69.380  89.830  71.380  1.00  0.00           C  
ATOM    676  O   PHE A 531      70.250  89.710  70.500  1.00  0.00           O  
ATOM    677  CB  PHE A 531      69.090  91.880  72.640  1.00  0.00           C  
ATOM    678  CG  PHE A 531      70.490  92.320  72.510  1.00  0.00           C  
ATOM    679  CD1 PHE A 531      71.100  92.590  71.220  1.00  0.00           C  
ATOM    680  CD2 PHE A 531      71.290  92.680  73.690  1.00  0.00           C  
ATOM    681  CE1 PHE A 531      72.410  93.140  71.100  1.00  0.00           C  
ATOM    682  CE2 PHE A 531      72.530  93.240  73.460  1.00  0.00           C  
ATOM    683  CZ  PHE A 531      73.140  93.380  72.260  1.00  0.00           C  
ATOM    684  N   SER A 532      69.130  88.920  72.250  1.00  0.00           N  
ATOM    685  CA  SER A 532      69.920  87.640  72.320  1.00  0.00           C  
ATOM    686  C   SER A 532      69.630  86.810  71.020  1.00  0.00           C  
ATOM    687  O   SER A 532      70.400  86.160  70.320  1.00  0.00           O  
ATOM    688  CB  SER A 532      69.510  86.810  73.610  1.00  0.00           C  
ATOM    689  OG  SER A 532      69.830  87.430  74.820  1.00  0.00           O  
ATOM    690  N   THR A 533      68.310  86.810  70.580  1.00  0.00           N  
ATOM    691  CA  THR A 533      67.830  86.190  69.330  1.00  0.00           C  
ATOM    692  C   THR A 533      68.420  86.730  68.090  1.00  0.00           C  
ATOM    693  O   THR A 533      68.800  85.910  67.180  1.00  0.00           O  
ATOM    694  CB  THR A 533      66.320  86.190  69.150  1.00  0.00           C  
ATOM    695  CG2 THR A 533      65.850  85.260  68.010  1.00  0.00           C  
ATOM    696  OG1 THR A 533      65.690  85.610  70.270  1.00  0.00           O  
ATOM    697  N   PHE A 534      68.560  88.050  68.030  1.00  0.00           N  
ATOM    698  CA  PHE A 534      69.390  88.590  66.960  1.00  0.00           C  
ATOM    699  C   PHE A 534      70.890  88.150  66.870  1.00  0.00           C  
ATOM    700  O   PHE A 534      71.330  87.520  65.870  1.00  0.00           O  
ATOM    701  CB  PHE A 534      69.210  90.150  66.950  1.00  0.00           C  
ATOM    702  CG  PHE A 534      70.200  90.940  66.270  1.00  0.00           C  
ATOM    703  CD1 PHE A 534      69.850  91.270  64.950  1.00  0.00           C  
ATOM    704  CD2 PHE A 534      71.390  91.410  66.840  1.00  0.00           C  
ATOM    705  CE1 PHE A 534      70.740  92.090  64.230  1.00  0.00           C  
ATOM    706  CE2 PHE A 534      72.320  92.100  66.080  1.00  0.00           C  
ATOM    707  CZ  PHE A 534      71.960  92.460  64.730  1.00  0.00           C  
ATOM    708  N   GLU A 535      71.620  88.320  68.000  1.00  0.00           N  
ATOM    709  CA  GLU A 535      72.900  87.680  68.100  1.00  0.00           C  
ATOM    710  C   GLU A 535      72.940  86.200  67.720  1.00  0.00           C  
ATOM    711  O   GLU A 535      73.870  85.890  66.990  1.00  0.00           O  
ATOM    712  CB  GLU A 535      73.520  87.870  69.520  1.00  0.00           C  
ATOM    713  CG  GLU A 535      73.610  89.260  70.050  1.00  0.00           C  
ATOM    714  CD  GLU A 535      74.840  89.620  70.820  1.00  0.00           C  
ATOM    715  OE1 GLU A 535      75.960  89.450  70.310  1.00  0.00           O  
ATOM    716  OE2 GLU A 535      74.770  90.100  71.960  1.00  0.00           O1-
ATOM    717  N   LEU A 536      72.030  85.330  68.180  1.00  0.00           N  
ATOM    718  CA  LEU A 536      71.840  83.910  67.860  1.00  0.00           C  
ATOM    719  C   LEU A 536      71.860  83.540  66.400  1.00  0.00           C  
ATOM    720  O   LEU A 536      72.400  82.500  66.010  1.00  0.00           O  
ATOM    721  CB  LEU A 536      70.670  83.220  68.560  1.00  0.00           C  
ATOM    722  CG  LEU A 536      70.390  81.690  68.490  1.00  0.00           C  
ATOM    723  CD1 LEU A 536      71.640  80.870  68.760  1.00  0.00           C  
ATOM    724  CD2 LEU A 536      69.180  81.310  69.310  1.00  0.00           C  
ATOM    725  N   PHE A 537      71.350  84.440  65.540  1.00  0.00           N  
ATOM    726  CA  PHE A 537      71.270  84.450  64.070  1.00  0.00           C  
ATOM    727  C   PHE A 537      72.630  84.530  63.410  1.00  0.00           C  
ATOM    728  O   PHE A 537      72.740  84.180  62.220  1.00  0.00           O  
ATOM    729  CB  PHE A 537      70.230  85.620  63.650  1.00  0.00           C  
ATOM    730  CG  PHE A 537      69.820  85.380  62.220  1.00  0.00           C  
ATOM    731  CD1 PHE A 537      68.570  84.760  62.020  1.00  0.00           C  
ATOM    732  CD2 PHE A 537      70.510  85.960  61.190  1.00  0.00           C  
ATOM    733  CE1 PHE A 537      68.300  84.440  60.680  1.00  0.00           C  
ATOM    734  CE2 PHE A 537      70.010  85.850  59.910  1.00  0.00           C  
ATOM    735  CZ  PHE A 537      68.920  85.070  59.650  1.00  0.00           C  
ATOM    736  N   LEU A 538      73.660  85.030  64.100  1.00  0.00           N  
ATOM    737  CA  LEU A 538      74.960  85.230  63.520  1.00  0.00           C  
ATOM    738  C   LEU A 538      75.750  83.940  63.730  1.00  0.00           C  
ATOM    739  O   LEU A 538      76.900  83.770  63.330  1.00  0.00           O  
ATOM    740  CB  LEU A 538      75.850  86.320  64.090  1.00  0.00           C  
ATOM    741  CG  LEU A 538      75.230  87.770  63.960  1.00  0.00           C  
ATOM    742  CD1 LEU A 538      76.330  88.710  64.200  1.00  0.00           C  
ATOM    743  CD2 LEU A 538      74.600  88.050  62.570  1.00  0.00           C  
ATOM    744  N   THR A 539      75.110  82.940  64.370  1.00  0.00           N  
ATOM    745  CA  THR A 539      75.640  81.550  64.500  1.00  0.00           C  
ATOM    746  C   THR A 539      76.730  81.310  65.520  1.00  0.00           C  
ATOM    747  O   THR A 539      76.720  80.360  66.300  1.00  0.00           O  
ATOM    748  CB  THR A 539      75.870  80.860  63.180  1.00  0.00           C  
ATOM    749  CG2 THR A 539      76.290  79.380  63.130  1.00  0.00           C  
ATOM    750  OG1 THR A 539      74.630  81.030  62.410  1.00  0.00           O  
ATOM    751  N   ILE A 540      77.740  82.240  65.640  1.00  0.00           N  
ATOM    752  CA  ILE A 540      78.990  81.810  66.200  1.00  0.00           C  
ATOM    753  C   ILE A 540      79.180  82.360  67.640  1.00  0.00           C  
ATOM    754  O   ILE A 540      80.280  82.220  68.170  1.00  0.00           O  
ATOM    755  CB  ILE A 540      80.180  82.210  65.340  1.00  0.00           C  
ATOM    756  CG1 ILE A 540      80.010  83.580  64.630  1.00  0.00           C  
ATOM    757  CG2 ILE A 540      80.380  81.080  64.310  1.00  0.00           C  
ATOM    758  CD  ILE A 540      79.760  84.830  65.580  1.00  0.00           C  
ATOM    759  N   ILE A 541      78.180  83.060  68.230  1.00  0.00           N  
ATOM    760  CA  ILE A 541      78.200  83.480  69.620  1.00  0.00           C  
ATOM    761  C   ILE A 541      77.810  82.280  70.520  1.00  0.00           C  
ATOM    762  O   ILE A 541      77.010  81.490  70.110  1.00  0.00           O  
ATOM    763  CB  ILE A 541      77.310  84.760  69.780  1.00  0.00           C  
ATOM    764  CG1 ILE A 541      75.870  84.470  69.520  1.00  0.00           C  
ATOM    765  CG2 ILE A 541      77.780  85.840  68.720  1.00  0.00           C  
ATOM    766  CD  ILE A 541      75.100  84.350  70.790  1.00  0.00           C  
ATOM    767  N   ASP A 542      78.310  82.290  71.810  1.00  0.00           N  
ATOM    768  CA  ASP A 542      78.090  81.210  72.770  1.00  0.00           C  
ATOM    769  C   ASP A 542      76.600  81.230  73.370  1.00  0.00           C  
ATOM    770  O   ASP A 542      75.840  82.190  73.470  1.00  0.00           O  
ATOM    771  CB  ASP A 542      79.190  81.140  73.830  1.00  0.00           C  
ATOM    772  CG  ASP A 542      79.160  79.900  74.660  1.00  0.00           C  
ATOM    773  OD1 ASP A 542      78.720  78.800  74.270  1.00  0.00           O  
ATOM    774  OD2 ASP A 542      79.670  79.910  75.830  1.00  0.00           O1-
ATOM    775  N   GLY A 543      76.060  80.020  73.620  1.00  0.00           N  
ATOM    776  CA  GLY A 543      74.700  79.820  73.980  1.00  0.00           C  
ATOM    777  C   GLY A 543      74.470  79.980  75.500  1.00  0.00           C  
ATOM    778  O   GLY A 543      75.400  79.930  76.340  1.00  0.00           O  
ATOM    779  N   PRO A 544      73.290  80.230  75.980  1.00  0.00           N  
ATOM    780  CA  PRO A 544      73.000  80.350  77.420  1.00  0.00           C  
ATOM    781  C   PRO A 544      72.890  79.010  78.110  1.00  0.00           C  
ATOM    782  O   PRO A 544      73.080  79.040  79.330  1.00  0.00           O  
ATOM    783  CB  PRO A 544      71.580  81.080  77.430  1.00  0.00           C  
ATOM    784  CG  PRO A 544      70.940  80.550  76.150  1.00  0.00           C  
ATOM    785  CD  PRO A 544      72.080  80.350  75.200  1.00  0.00           C  
ATOM    786  N   ALA A 545      72.820  77.840  77.380  1.00  0.00           N  
ATOM    787  CA  ALA A 545      72.870  76.590  78.080  1.00  0.00           C  
ATOM    788  C   ALA A 545      74.240  76.280  78.740  1.00  0.00           C  
ATOM    789  O   ALA A 545      75.270  76.420  78.100  1.00  0.00           O  
ATOM    790  CB  ALA A 545      72.350  75.390  77.240  1.00  0.00           C  
ATOM    791  N   ASN A 546      74.210  75.760  79.960  1.00  0.00           N  
ATOM    792  CA  ASN A 546      75.390  75.270  80.650  1.00  0.00           C  
ATOM    793  C   ASN A 546      75.210  73.880  81.280  1.00  0.00           C  
ATOM    794  O   ASN A 546      76.210  73.250  81.650  1.00  0.00           O  
ATOM    795  CB  ASN A 546      75.860  76.280  81.730  1.00  0.00           C  
ATOM    796  CG  ASN A 546      74.680  76.820  82.510  1.00  0.00           C  
ATOM    797  ND2 ASN A 546      74.830  78.090  82.890  1.00  0.00           N  
ATOM    798  OD1 ASN A 546      73.590  76.220  82.780  1.00  0.00           O  
ATOM    799  N   TYR A 547      73.950  73.440  81.350  1.00  0.00           N  
ATOM    800  CA  TYR A 547      73.620  72.230  82.070  1.00  0.00           C  
ATOM    801  C   TYR A 547      73.800  72.290  83.620  1.00  0.00           C  
ATOM    802  O   TYR A 547      73.930  71.200  84.280  1.00  0.00           O  
ATOM    803  CB  TYR A 547      74.160  70.930  81.330  1.00  0.00           C  
ATOM    804  CG  TYR A 547      73.750  71.020  79.870  1.00  0.00           C  
ATOM    805  CD1 TYR A 547      72.390  70.900  79.500  1.00  0.00           C  
ATOM    806  CD2 TYR A 547      74.720  71.030  78.840  1.00  0.00           C  
ATOM    807  CE1 TYR A 547      72.030  70.850  78.110  1.00  0.00           C  
ATOM    808  CE2 TYR A 547      74.310  71.120  77.460  1.00  0.00           C  
ATOM    809  CZ  TYR A 547      72.970  70.980  77.080  1.00  0.00           C  
ATOM    810  OH  TYR A 547      72.460  71.150  75.810  1.00  0.00           O  
ATOM    811  N   ASN A 548      73.630  73.470  84.200  1.00  0.00           N  
ATOM    812  CA  ASN A 548      73.860  73.700  85.620  1.00  0.00           C  
ATOM    813  C   ASN A 548      72.630  73.240  86.480  1.00  0.00           C  
ATOM    814  O   ASN A 548      72.660  72.630  87.550  1.00  0.00           O  
ATOM    815  CB  ASN A 548      74.310  75.160  85.970  1.00  0.00           C  
ATOM    816  CG  ASN A 548      74.640  75.480  87.370  1.00  0.00           C  
ATOM    817  ND2 ASN A 548      75.740  74.880  87.920  1.00  0.00           N  
ATOM    818  OD1 ASN A 548      74.050  76.320  88.080  1.00  0.00           O  
ATOM    819  N   VAL A 549      71.380  73.320  85.800  1.00  0.00           N  
ATOM    820  CA  VAL A 549      70.080  72.770  86.280  1.00  0.00           C  
ATOM    821  C   VAL A 549      69.330  72.100  85.130  1.00  0.00           C  
ATOM    822  O   VAL A 549      69.800  72.130  83.970  1.00  0.00           O  
ATOM    823  CB  VAL A 549      69.250  73.840  86.900  1.00  0.00           C  
ATOM    824  CG1 VAL A 549      69.590  74.080  88.410  1.00  0.00           C  
ATOM    825  CG2 VAL A 549      69.260  75.130  86.100  1.00  0.00           C  
ATOM    826  N   ASP A 550      68.200  71.420  85.520  1.00  0.00           N  
ATOM    827  CA  ASP A 550      67.260  70.960  84.530  1.00  0.00           C  
ATOM    828  C   ASP A 550      66.860  72.010  83.440  1.00  0.00           C  
ATOM    829  O   ASP A 550      67.030  73.200  83.530  1.00  0.00           O  
ATOM    830  CB  ASP A 550      66.040  70.200  85.140  1.00  0.00           C  
ATOM    831  CG  ASP A 550      65.300  69.280  84.190  1.00  0.00           C  
ATOM    832  OD1 ASP A 550      64.320  68.710  84.670  1.00  0.00           O  
ATOM    833  OD2 ASP A 550      65.760  69.060  83.050  1.00  0.00           O1-
ATOM    834  N   LEU A 551      66.530  71.580  82.190  1.00  0.00           N  
ATOM    835  CA  LEU A 551      66.450  72.420  80.990  1.00  0.00           C  
ATOM    836  C   LEU A 551      65.180  72.050  80.230  1.00  0.00           C  
ATOM    837  O   LEU A 551      65.010  70.850  79.920  1.00  0.00           O  
ATOM    838  CB  LEU A 551      67.640  72.230  80.090  1.00  0.00           C  
ATOM    839  CG  LEU A 551      67.850  73.310  78.990  1.00  0.00           C  
ATOM    840  CD1 LEU A 551      67.650  74.760  79.450  1.00  0.00           C  
ATOM    841  CD2 LEU A 551      69.190  73.180  78.340  1.00  0.00           C  
ATOM    842  N   PRO A 552      64.290  72.950  79.820  1.00  0.00           N  
ATOM    843  CA  PRO A 552      63.260  72.570  78.930  1.00  0.00           C  
ATOM    844  C   PRO A 552      63.590  71.940  77.630  1.00  0.00           C  
ATOM    845  O   PRO A 552      64.360  72.450  76.830  1.00  0.00           O  
ATOM    846  CB  PRO A 552      62.390  73.800  78.870  1.00  0.00           C  
ATOM    847  CG  PRO A 552      62.640  74.640  80.140  1.00  0.00           C  
ATOM    848  CD  PRO A 552      64.100  74.300  80.320  1.00  0.00           C  
ATOM    849  N   PHE A 553      62.850  70.820  77.290  1.00  0.00           N  
ATOM    850  CA  PHE A 553      63.090  69.910  76.190  1.00  0.00           C  
ATOM    851  C   PHE A 553      62.730  70.510  74.870  1.00  0.00           C  
ATOM    852  O   PHE A 553      63.430  70.470  73.830  1.00  0.00           O  
ATOM    853  CB  PHE A 553      62.180  68.650  76.530  1.00  0.00           C  
ATOM    854  CG  PHE A 553      62.510  67.270  75.870  1.00  0.00           C  
ATOM    855  CD1 PHE A 553      63.180  66.220  76.580  1.00  0.00           C  
ATOM    856  CD2 PHE A 553      61.950  66.980  74.580  1.00  0.00           C  
ATOM    857  CE1 PHE A 553      63.410  65.000  75.920  1.00  0.00           C  
ATOM    858  CE2 PHE A 553      62.150  65.780  73.920  1.00  0.00           C  
ATOM    859  CZ  PHE A 553      62.830  64.760  74.680  1.00  0.00           C  
ATOM    860  N   MET A 554      61.670  71.300  74.920  1.00  0.00           N  
ATOM    861  CA  MET A 554      61.040  72.060  73.860  1.00  0.00           C  
ATOM    862  C   MET A 554      62.040  73.010  73.310  1.00  0.00           C  
ATOM    863  O   MET A 554      62.120  73.200  72.070  1.00  0.00           O  
ATOM    864  CB  MET A 554      59.740  72.800  74.290  1.00  0.00           C  
ATOM    865  CG  MET A 554      59.020  73.500  73.090  1.00  0.00           C  
ATOM    866  SD  MET A 554      58.130  72.290  72.030  1.00  0.00           S  
ATOM    867  CE  MET A 554      58.640  73.030  70.500  1.00  0.00           C  
ATOM    868  N   TYR A 555      62.840  73.630  74.240  1.00  0.00           N  
ATOM    869  CA  TYR A 555      63.900  74.630  73.940  1.00  0.00           C  
ATOM    870  C   TYR A 555      65.010  74.080  73.060  1.00  0.00           C  
ATOM    871  O   TYR A 555      65.380  74.700  72.060  1.00  0.00           O  
ATOM    872  CB  TYR A 555      64.430  75.310  75.210  1.00  0.00           C  
ATOM    873  CG  TYR A 555      65.750  75.940  75.040  1.00  0.00           C  
ATOM    874  CD1 TYR A 555      65.840  77.240  74.540  1.00  0.00           C  
ATOM    875  CD2 TYR A 555      66.890  75.230  75.430  1.00  0.00           C  
ATOM    876  CE1 TYR A 555      67.130  77.710  74.270  1.00  0.00           C  
ATOM    877  CE2 TYR A 555      68.170  75.740  75.170  1.00  0.00           C  
ATOM    878  CZ  TYR A 555      68.260  76.970  74.590  1.00  0.00           C  
ATOM    879  OH  TYR A 555      69.550  77.490  74.330  1.00  0.00           O  
ATOM    880  N   SER A 556      65.480  72.860  73.340  1.00  0.00           N  
ATOM    881  CA  SER A 556      66.520  72.210  72.490  1.00  0.00           C  
ATOM    882  C   SER A 556      65.990  71.890  71.100  1.00  0.00           C  
ATOM    883  O   SER A 556      66.610  72.110  70.070  1.00  0.00           O  
ATOM    884  CB  SER A 556      66.940  70.780  73.040  1.00  0.00           C  
ATOM    885  OG  SER A 556      67.500  70.960  74.340  1.00  0.00           O  
ATOM    886  N   ILE A 557      64.690  71.370  71.010  1.00  0.00           N  
ATOM    887  CA  ILE A 557      64.030  71.220  69.690  1.00  0.00           C  
ATOM    888  C   ILE A 557      63.910  72.480  68.920  1.00  0.00           C  
ATOM    889  O   ILE A 557      64.190  72.490  67.690  1.00  0.00           O  
ATOM    890  CB  ILE A 557      62.640  70.480  69.950  1.00  0.00           C  
ATOM    891  CG1 ILE A 557      62.880  69.150  70.720  1.00  0.00           C  
ATOM    892  CG2 ILE A 557      61.870  70.330  68.630  1.00  0.00           C  
ATOM    893  CD  ILE A 557      61.610  68.780  71.530  1.00  0.00           C  
ATOM    894  N   THR A 558      63.450  73.520  69.600  1.00  0.00           N  
ATOM    895  CA  THR A 558      63.220  74.820  69.020  1.00  0.00           C  
ATOM    896  C   THR A 558      64.450  75.580  68.660  1.00  0.00           C  
ATOM    897  O   THR A 558      64.460  76.300  67.700  1.00  0.00           O  
ATOM    898  CB  THR A 558      62.410  75.630  69.970  1.00  0.00           C  
ATOM    899  CG2 THR A 558      61.820  76.920  69.480  1.00  0.00           C  
ATOM    900  OG1 THR A 558      61.260  74.970  70.350  1.00  0.00           O  
ATOM    901  N   TYR A 559      65.540  75.470  69.470  1.00  0.00           N  
ATOM    902  CA  TYR A 559      66.920  75.970  69.130  1.00  0.00           C  
ATOM    903  C   TYR A 559      67.490  75.250  67.910  1.00  0.00           C  
ATOM    904  O   TYR A 559      68.140  75.880  67.070  1.00  0.00           O  
ATOM    905  CB  TYR A 559      67.850  75.760  70.400  1.00  0.00           C  
ATOM    906  CG  TYR A 559      69.310  76.160  70.270  1.00  0.00           C  
ATOM    907  CD1 TYR A 559      69.920  76.960  69.270  1.00  0.00           C  
ATOM    908  CD2 TYR A 559      70.140  75.690  71.260  1.00  0.00           C  
ATOM    909  CE1 TYR A 559      71.350  77.160  69.310  1.00  0.00           C  
ATOM    910  CE2 TYR A 559      71.540  75.820  71.360  1.00  0.00           C  
ATOM    911  CZ  TYR A 559      72.140  76.520  70.260  1.00  0.00           C  
ATOM    912  OH  TYR A 559      73.520  76.710  70.120  1.00  0.00           O  
ATOM    913  N   ALA A 560      67.310  73.900  67.820  1.00  0.00           N  
ATOM    914  CA  ALA A 560      67.830  73.180  66.650  1.00  0.00           C  
ATOM    915  C   ALA A 560      67.320  73.690  65.320  1.00  0.00           C  
ATOM    916  O   ALA A 560      68.050  74.090  64.420  1.00  0.00           O  
ATOM    917  CB  ALA A 560      67.580  71.660  66.860  1.00  0.00           C  
ATOM    918  N   ALA A 561      66.030  73.820  65.340  1.00  0.00           N  
ATOM    919  CA  ALA A 561      65.220  74.460  64.290  1.00  0.00           C  
ATOM    920  C   ALA A 561      65.510  75.950  63.990  1.00  0.00           C  
ATOM    921  O   ALA A 561      65.630  76.350  62.810  1.00  0.00           O  
ATOM    922  CB  ALA A 561      63.710  74.240  64.560  1.00  0.00           C  
ATOM    923  N   PHE A 562      65.850  76.800  65.000  1.00  0.00           N  
ATOM    924  CA  PHE A 562      66.280  78.150  64.810  1.00  0.00           C  
ATOM    925  C   PHE A 562      67.640  78.120  64.130  1.00  0.00           C  
ATOM    926  O   PHE A 562      68.070  78.870  63.210  1.00  0.00           O  
ATOM    927  CB  PHE A 562      66.400  78.880  66.200  1.00  0.00           C  
ATOM    928  CG  PHE A 562      66.600  80.230  65.880  1.00  0.00           C  
ATOM    929  CD1 PHE A 562      65.540  81.020  65.250  1.00  0.00           C  
ATOM    930  CD2 PHE A 562      67.850  80.850  66.190  1.00  0.00           C  
ATOM    931  CE1 PHE A 562      65.700  82.390  65.160  1.00  0.00           C  
ATOM    932  CE2 PHE A 562      68.030  82.240  65.920  1.00  0.00           C  
ATOM    933  CZ  PHE A 562      66.950  82.950  65.360  1.00  0.00           C  
ATOM    934  N   ALA A 563      68.530  77.220  64.620  1.00  0.00           N  
ATOM    935  CA  ALA A 563      69.880  77.120  64.100  1.00  0.00           C  
ATOM    936  C   ALA A 563      69.990  76.760  62.640  1.00  0.00           C  
ATOM    937  O   ALA A 563      70.750  77.340  61.830  1.00  0.00           O  
ATOM    938  CB  ALA A 563      70.710  76.190  65.050  1.00  0.00           C  
ATOM    939  N   ILE A 564      69.140  75.850  62.220  1.00  0.00           N  
ATOM    940  CA  ILE A 564      69.160  75.340  60.830  1.00  0.00           C  
ATOM    941  C   ILE A 564      68.620  76.390  59.870  1.00  0.00           C  
ATOM    942  O   ILE A 564      69.080  76.570  58.750  1.00  0.00           O  
ATOM    943  CB  ILE A 564      68.370  74.020  60.790  1.00  0.00           C  
ATOM    944  CG1 ILE A 564      69.310  72.900  61.210  1.00  0.00           C  
ATOM    945  CG2 ILE A 564      67.880  73.640  59.390  1.00  0.00           C  
ATOM    946  CD  ILE A 564      68.600  71.450  61.350  1.00  0.00           C  
ATOM    947  N   ILE A 565      67.620  77.090  60.320  1.00  0.00           N  
ATOM    948  CA  ILE A 565      67.170  78.260  59.560  1.00  0.00           C  
ATOM    949  C   ILE A 565      68.180  79.350  59.440  1.00  0.00           C  
ATOM    950  O   ILE A 565      68.470  79.760  58.290  1.00  0.00           O  
ATOM    951  CB  ILE A 565      65.850  78.700  60.180  1.00  0.00           C  
ATOM    952  CG1 ILE A 565      64.610  77.760  59.810  1.00  0.00           C  
ATOM    953  CG2 ILE A 565      65.490  80.160  59.790  1.00  0.00           C  
ATOM    954  CD  ILE A 565      64.380  77.460  58.350  1.00  0.00           C  
ATOM    955  N   ALA A 566      68.750  79.810  60.560  1.00  0.00           N  
ATOM    956  CA  ALA A 566      69.730  80.950  60.520  1.00  0.00           C  
ATOM    957  C   ALA A 566      71.080  80.650  59.810  1.00  0.00           C  
ATOM    958  O   ALA A 566      71.630  81.470  59.190  1.00  0.00           O  
ATOM    959  CB  ALA A 566      70.020  81.420  61.920  1.00  0.00           C  
ATOM    960  N   THR A 567      71.590  79.390  59.970  1.00  0.00           N  
ATOM    961  CA  THR A 567      72.720  79.000  59.140  1.00  0.00           C  
ATOM    962  C   THR A 567      72.370  78.980  57.590  1.00  0.00           C  
ATOM    963  O   THR A 567      73.080  79.510  56.690  1.00  0.00           O  
ATOM    964  CB  THR A 567      73.340  77.580  59.430  1.00  0.00           C  
ATOM    965  CG2 THR A 567      74.210  77.590  60.660  1.00  0.00           C  
ATOM    966  OG1 THR A 567      72.360  76.610  59.680  1.00  0.00           O  
ATOM    967  N   LEU A 568      71.280  78.330  57.180  1.00  0.00           N  
ATOM    968  CA  LEU A 568      70.840  78.300  55.760  1.00  0.00           C  
ATOM    969  C   LEU A 568      70.630  79.670  55.130  1.00  0.00           C  
ATOM    970  O   LEU A 568      71.210  79.990  54.070  1.00  0.00           O  
ATOM    971  CB  LEU A 568      69.430  77.610  55.740  1.00  0.00           C  
ATOM    972  CG  LEU A 568      68.660  77.500  54.360  1.00  0.00           C  
ATOM    973  CD1 LEU A 568      67.360  76.620  54.500  1.00  0.00           C  
ATOM    974  CD2 LEU A 568      69.450  77.200  53.120  1.00  0.00           C  
ATOM    975  N   LEU A 569      69.960  80.580  55.850  1.00  0.00           N  
ATOM    976  CA  LEU A 569      69.670  81.920  55.430  1.00  0.00           C  
ATOM    977  C   LEU A 569      70.920  82.830  55.230  1.00  0.00           C  
ATOM    978  O   LEU A 569      71.080  83.480  54.160  1.00  0.00           O  
ATOM    979  CB  LEU A 569      68.690  82.540  56.420  1.00  0.00           C  
ATOM    980  CG  LEU A 569      67.220  81.980  56.330  1.00  0.00           C  
ATOM    981  CD1 LEU A 569      66.250  82.860  57.110  1.00  0.00           C  
ATOM    982  CD2 LEU A 569      66.620  81.980  54.930  1.00  0.00           C  
ATOM    983  N   MET A 570      71.890  82.840  56.200  1.00  0.00           N  
ATOM    984  CA  MET A 570      73.140  83.560  55.980  1.00  0.00           C  
ATOM    985  C   MET A 570      73.920  82.850  54.820  1.00  0.00           C  
ATOM    986  O   MET A 570      74.430  83.570  53.980  1.00  0.00           O  
ATOM    987  CB  MET A 570      73.980  83.560  57.270  1.00  0.00           C  
ATOM    988  CG  MET A 570      73.330  84.330  58.520  1.00  0.00           C  
ATOM    989  SD  MET A 570      73.350  86.180  58.350  1.00  0.00           S  
ATOM    990  CE  MET A 570      74.940  86.510  59.140  1.00  0.00           C  
ATOM    991  N   LEU A 571      73.970  81.550  54.770  1.00  0.00           N  
ATOM    992  CA  LEU A 571      74.640  80.850  53.660  1.00  0.00           C  
ATOM    993  C   LEU A 571      74.070  81.210  52.300  1.00  0.00           C  
ATOM    994  O   LEU A 571      74.780  81.600  51.370  1.00  0.00           O  
ATOM    995  CB  LEU A 571      74.700  79.300  53.870  1.00  0.00           C  
ATOM    996  CG  LEU A 571      75.750  78.910  54.910  1.00  0.00           C  
ATOM    997  CD1 LEU A 571      75.540  77.560  55.460  1.00  0.00           C  
ATOM    998  CD2 LEU A 571      77.060  78.900  54.170  1.00  0.00           C  
ATOM    999  N   ASN A 572      72.690  81.100  52.190  1.00  0.00           N  
ATOM   1000  CA  ASN A 572      71.980  81.590  51.040  1.00  0.00           C  
ATOM   1001  C   ASN A 572      72.140  83.090  50.760  1.00  0.00           C  
ATOM   1002  O   ASN A 572      72.290  83.420  49.600  1.00  0.00           O  
ATOM   1003  CB  ASN A 572      70.480  81.200  51.000  1.00  0.00           C  
ATOM   1004  CG  ASN A 572      69.860  81.470  49.640  1.00  0.00           C  
ATOM   1005  ND2 ASN A 572      68.900  82.350  49.450  1.00  0.00           N  
ATOM   1006  OD1 ASN A 572      70.330  80.800  48.730  1.00  0.00           O  
ATOM   1007  N   LEU A 573      72.200  84.070  51.770  1.00  0.00           N  
ATOM   1008  CA  LEU A 573      72.620  85.490  51.620  1.00  0.00           C  
ATOM   1009  C   LEU A 573      74.010  85.700  51.040  1.00  0.00           C  
ATOM   1010  O   LEU A 573      74.250  86.440  50.100  1.00  0.00           O  
ATOM   1011  CB  LEU A 573      72.720  86.180  53.060  1.00  0.00           C  
ATOM   1012  CG  LEU A 573      73.340  87.670  53.130  1.00  0.00           C  
ATOM   1013  CD1 LEU A 573      72.670  88.660  52.200  1.00  0.00           C  
ATOM   1014  CD2 LEU A 573      73.500  88.250  54.500  1.00  0.00           C  
ATOM   1015  N   LEU A 574      75.050  84.850  51.430  1.00  0.00           N  
ATOM   1016  CA  LEU A 574      76.420  84.860  50.900  1.00  0.00           C  
ATOM   1017  C   LEU A 574      76.360  84.350  49.430  1.00  0.00           C  
ATOM   1018  O   LEU A 574      76.910  85.070  48.590  1.00  0.00           O  
ATOM   1019  CB  LEU A 574      77.410  84.090  51.860  1.00  0.00           C  
ATOM   1020  CG  LEU A 574      78.950  84.100  51.440  1.00  0.00           C  
ATOM   1021  CD1 LEU A 574      79.360  82.990  50.420  1.00  0.00           C  
ATOM   1022  CD2 LEU A 574      79.790  83.850  52.650  1.00  0.00           C  
ATOM   1023  N   ILE A 575      75.610  83.300  49.080  1.00  0.00           N  
ATOM   1024  CA  ILE A 575      75.450  82.830  47.720  1.00  0.00           C  
ATOM   1025  C   ILE A 575      74.710  83.880  46.830  1.00  0.00           C  
ATOM   1026  O   ILE A 575      75.140  84.210  45.750  1.00  0.00           O  
ATOM   1027  CB  ILE A 575      74.780  81.410  47.740  1.00  0.00           C  
ATOM   1028  CG1 ILE A 575      75.780  80.350  48.470  1.00  0.00           C  
ATOM   1029  CG2 ILE A 575      74.410  81.020  46.320  1.00  0.00           C  
ATOM   1030  CD  ILE A 575      74.990  79.230  49.060  1.00  0.00           C  
ATOM   1031  N   ALA A 576      73.570  84.420  47.380  1.00  0.00           N  
ATOM   1032  CA  ALA A 576      72.730  85.270  46.590  1.00  0.00           C  
ATOM   1033  C   ALA A 576      73.530  86.500  46.160  1.00  0.00           C  
ATOM   1034  O   ALA A 576      73.630  86.880  45.010  1.00  0.00           O  
ATOM   1035  CB  ALA A 576      71.540  85.780  47.440  1.00  0.00           C  
ATOM   1036  N   MET A 577      74.200  87.160  47.100  1.00  0.00           N  
ATOM   1037  CA  MET A 577      75.070  88.280  46.740  1.00  0.00           C  
ATOM   1038  C   MET A 577      76.200  87.950  45.810  1.00  0.00           C  
ATOM   1039  O   MET A 577      76.480  88.800  44.940  1.00  0.00           O  
ATOM   1040  CB  MET A 577      75.620  88.920  48.070  1.00  0.00           C  
ATOM   1041  CG  MET A 577      74.670  89.730  48.930  1.00  0.00           C  
ATOM   1042  SD  MET A 577      73.740  91.030  48.080  1.00  0.00           S  
ATOM   1043  CE  MET A 577      72.880  91.540  49.650  1.00  0.00           C  
ATOM   1044  N   MET A 578      76.880  86.760  45.920  1.00  0.00           N  
ATOM   1045  CA  MET A 578      77.870  86.270  45.060  1.00  0.00           C  
ATOM   1046  C   MET A 578      77.420  86.190  43.640  1.00  0.00           C  
ATOM   1047  O   MET A 578      78.000  86.630  42.660  1.00  0.00           O  
ATOM   1048  CB  MET A 578      78.460  84.930  45.550  1.00  0.00           C  
ATOM   1049  CG  MET A 578      79.460  84.270  44.550  1.00  0.00           C  
ATOM   1050  SD  MET A 578      80.940  85.340  44.300  1.00  0.00           S  
ATOM   1051  CE  MET A 578      81.540  84.290  42.900  1.00  0.00           C  
ATOM   1052  N   GLY A 579      76.140  85.760  43.470  1.00  0.00           N  
ATOM   1053  CA  GLY A 579      75.550  85.530  42.180  1.00  0.00           C  
ATOM   1054  C   GLY A 579      75.290  86.780  41.370  1.00  0.00           C  
ATOM   1055  O   GLY A 579      75.230  86.840  40.120  1.00  0.00           O  
ATOM   1056  N   ASP A 580      75.050  87.880  42.140  1.00  0.00           N  
ATOM   1057  CA  ASP A 580      74.730  89.110  41.500  1.00  0.00           C  
ATOM   1058  C   ASP A 580      75.980  90.020  41.370  1.00  0.00           C  
ATOM   1059  O   ASP A 580      76.130  90.880  40.500  1.00  0.00           O  
ATOM   1060  CB  ASP A 580      73.830  89.900  42.520  1.00  0.00           C  
ATOM   1061  CG  ASP A 580      72.360  89.450  42.360  1.00  0.00           C  
ATOM   1062  OD1 ASP A 580      71.610  89.490  43.360  1.00  0.00           O  
ATOM   1063  OD2 ASP A 580      71.930  89.200  41.210  1.00  0.00           O1-
ATOM   1064  N   THR A 581      76.920  89.750  42.300  1.00  0.00           N  
ATOM   1065  CA  THR A 581      78.210  90.350  42.280  1.00  0.00           C  
ATOM   1066  C   THR A 581      78.980  90.150  40.960  1.00  0.00           C  
ATOM   1067  O   THR A 581      79.390  91.050  40.250  1.00  0.00           O  
ATOM   1068  CB  THR A 581      79.120  90.070  43.470  1.00  0.00           C  
ATOM   1069  CG2 THR A 581      80.560  90.730  43.240  1.00  0.00           C  
ATOM   1070  OG1 THR A 581      78.590  90.820  44.540  1.00  0.00           O  
ATOM   1071  N   HSD A 582      79.140  88.850  40.570  1.00  0.00           N  
ATOM   1072  CA  HSD A 582      80.010  88.330  39.570  1.00  0.00           C  
ATOM   1073  C   HSD A 582      79.660  88.490  38.130  1.00  0.00           C  
ATOM   1074  O   HSD A 582      80.340  88.170  37.190  1.00  0.00           O  
ATOM   1075  CB  HSD A 582      80.390  86.810  39.930  1.00  0.00           C  
ATOM   1076  CG  HSD A 582      79.360  85.840  39.550  1.00  0.00           C  
ATOM   1077  CD2 HSD A 582      79.170  85.300  38.320  1.00  0.00           C  
ATOM   1078  ND1 HSD A 582      78.370  85.240  40.390  1.00  0.00           N  
ATOM   1079  CE1 HSD A 582      77.750  84.280  39.660  1.00  0.00           C  
ATOM   1080  NE2 HSD A 582      78.150  84.330  38.370  1.00  0.00           N  
ATOM   1081  N   TRP A 583      78.440  89.020  37.920  1.00  0.00           N  
ATOM   1082  CA  TRP A 583      77.900  89.250  36.600  1.00  0.00           C  
ATOM   1083  C   TRP A 583      77.490  90.690  36.400  1.00  0.00           C  
ATOM   1084  O   TRP A 583      78.180  91.500  35.830  1.00  0.00           O  
ATOM   1085  CB  TRP A 583      76.760  88.250  36.230  1.00  0.00           C  
ATOM   1086  CG  TRP A 583      75.870  88.500  35.120  1.00  0.00           C  
ATOM   1087  CD1 TRP A 583      74.520  88.240  35.200  1.00  0.00           C  
ATOM   1088  CD2 TRP A 583      76.110  88.990  33.820  1.00  0.00           C  
ATOM   1089  CE2 TRP A 583      74.870  89.060  33.100  1.00  0.00           C  
ATOM   1090  CE3 TRP A 583      77.270  89.270  33.110  1.00  0.00           C  
ATOM   1091  NE1 TRP A 583      73.890  88.560  33.980  1.00  0.00           N  
ATOM   1092  CZ2 TRP A 583      74.840  89.340  31.710  1.00  0.00           C  
ATOM   1093  CZ3 TRP A 583      77.280  89.490  31.740  1.00  0.00           C  
ATOM   1094  CH2 TRP A 583      76.060  89.700  31.100  1.00  0.00           C  
ATOM   1095  N   ARG A 584      76.280  90.910  36.830  1.00  0.00           N  
ATOM   1096  CA  ARG A 584      75.560  92.180  36.610  1.00  0.00           C  
ATOM   1097  C   ARG A 584      76.390  93.390  37.230  1.00  0.00           C  
ATOM   1098  O   ARG A 584      76.600  94.390  36.530  1.00  0.00           O  
ATOM   1099  CB  ARG A 584      74.080  92.080  37.230  1.00  0.00           C  
ATOM   1100  CG  ARG A 584      73.300  90.850  36.710  1.00  0.00           C  
ATOM   1101  CD  ARG A 584      71.770  90.860  37.060  1.00  0.00           C  
ATOM   1102  NE  ARG A 584      71.220  89.510  36.680  1.00  0.00           N  
ATOM   1103  CZ  ARG A 584      69.960  89.310  36.360  1.00  0.00           C  
ATOM   1104  NH1 ARG A 584      69.480  88.090  36.110  1.00  0.00           N1+
ATOM   1105  NH2 ARG A 584      69.100  90.280  36.140  1.00  0.00           N  
ATOM   1106  N   VAL A 585      76.680  93.320  38.510  1.00  0.00           N  
ATOM   1107  CA  VAL A 585      77.290  94.370  39.300  1.00  0.00           C  
ATOM   1108  C   VAL A 585      78.780  94.580  38.990  1.00  0.00           C  
ATOM   1109  O   VAL A 585      79.330  95.670  39.170  1.00  0.00           O  
ATOM   1110  CB  VAL A 585      77.050  94.190  40.820  1.00  0.00           C  
ATOM   1111  CG1 VAL A 585      77.720  95.240  41.750  1.00  0.00           C  
ATOM   1112  CG2 VAL A 585      75.560  94.190  41.090  1.00  0.00           C  
ATOM   1113  N   ALA A 586      79.360  93.470  38.420  1.00  0.00           N  
ATOM   1114  CA  ALA A 586      80.760  93.500  38.000  1.00  0.00           C  
ATOM   1115  C   ALA A 586      80.990  94.300  36.740  1.00  0.00           C  
ATOM   1116  O   ALA A 586      81.930  95.030  36.680  1.00  0.00           O  
ATOM   1117  CB  ALA A 586      81.200  92.030  37.820  1.00  0.00           C  
ATOM   1118  N   HSD A 587      80.040  94.290  35.760  1.00  0.00           N  
ATOM   1119  CA  HSD A 587      79.950  95.290  34.720  1.00  0.00           C  
ATOM   1120  C   HSD A 587      79.680  96.690  35.220  1.00  0.00           C  
ATOM   1121  O   HSD A 587      80.360  97.630  34.800  1.00  0.00           O  
ATOM   1122  CB  HSD A 587      78.980  94.810  33.610  1.00  0.00           C  
ATOM   1123  CG  HSD A 587      79.270  93.530  32.780  1.00  0.00           C  
ATOM   1124  CD2 HSD A 587      79.600  93.470  31.430  1.00  0.00           C  
ATOM   1125  ND1 HSD A 587      79.270  92.280  33.250  1.00  0.00           N  
ATOM   1126  CE1 HSD A 587      79.670  91.490  32.260  1.00  0.00           C  
ATOM   1127  NE2 HSD A 587      79.890  92.210  31.120  1.00  0.00           N  
ATOM   1128  N   GLU A 588      78.690  96.840  36.180  1.00  0.00           N  
ATOM   1129  CA  GLU A 588      78.230  98.100  36.830  1.00  0.00           C  
ATOM   1130  C   GLU A 588      79.270  98.930  37.620  1.00  0.00           C  
ATOM   1131  O   GLU A 588      79.320 100.190  37.490  1.00  0.00           O  
ATOM   1132  CB  GLU A 588      76.920  97.770  37.730  1.00  0.00           C  
ATOM   1133  CG  GLU A 588      76.040  98.970  37.950  1.00  0.00           C  
ATOM   1134  CD  GLU A 588      74.630  98.740  38.550  1.00  0.00           C  
ATOM   1135  OE1 GLU A 588      73.780  99.700  38.400  1.00  0.00           O  
ATOM   1136  OE2 GLU A 588      74.340  97.640  39.120  1.00  0.00           O1-
ATOM   1137  N   ARG A 589      80.160  98.320  38.440  1.00  0.00           N  
ATOM   1138  CA  ARG A 589      81.150  99.050  39.260  1.00  0.00           C  
ATOM   1139  C   ARG A 589      82.130  99.920  38.410  1.00  0.00           C  
ATOM   1140  O   ARG A 589      82.420 101.010  38.910  1.00  0.00           O  
ATOM   1141  CB  ARG A 589      82.100  97.980  40.050  1.00  0.00           C  
ATOM   1142  CG  ARG A 589      82.520  96.700  39.300  1.00  0.00           C  
ATOM   1143  CD  ARG A 589      83.220  95.750  40.270  1.00  0.00           C  
ATOM   1144  NE  ARG A 589      84.490  96.440  40.770  1.00  0.00           N  
ATOM   1145  CZ  ARG A 589      85.420  95.770  41.430  1.00  0.00           C  
ATOM   1146  NH1 ARG A 589      85.200  94.590  41.960  1.00  0.00           N1+
ATOM   1147  NH2 ARG A 589      86.570  96.360  41.560  1.00  0.00           N  
TER   
ATOM   1148  N   MET B 454     113.140  89.000  72.550  1.00  0.00           N  
ATOM   1149  CA  MET B 454     113.180  87.520  72.480  1.00  0.00           C  
ATOM   1150  C   MET B 454     111.960  86.840  71.960  1.00  0.00           C  
ATOM   1151  O   MET B 454     111.930  86.120  70.930  1.00  0.00           O  
ATOM   1152  CB  MET B 454     113.500  87.110  73.920  1.00  0.00           C  
ATOM   1153  CG  MET B 454     113.200  85.610  74.300  1.00  0.00           C  
ATOM   1154  SD  MET B 454     112.960  85.230  76.020  1.00  0.00           S  
ATOM   1155  CE  MET B 454     114.620  84.630  76.270  1.00  0.00           C  
ATOM   1156  N   SER B 455     110.710  87.170  72.460  1.00  0.00           N  
ATOM   1157  CA  SER B 455     109.400  86.750  71.900  1.00  0.00           C  
ATOM   1158  C   SER B 455     109.110  87.400  70.530  1.00  0.00           C  
ATOM   1159  O   SER B 455     108.680  86.770  69.530  1.00  0.00           O  
ATOM   1160  CB  SER B 455     108.300  87.260  72.860  1.00  0.00           C  
ATOM   1161  OG  SER B 455     107.030  86.750  72.410  1.00  0.00           O  
ATOM   1162  N   PHE B 456     109.550  88.670  70.280  1.00  0.00           N  
ATOM   1163  CA  PHE B 456     109.410  89.210  68.930  1.00  0.00           C  
ATOM   1164  C   PHE B 456     110.300  88.550  67.840  1.00  0.00           C  
ATOM   1165  O   PHE B 456     109.850  88.300  66.710  1.00  0.00           O  
ATOM   1166  CB  PHE B 456     109.570  90.740  68.960  1.00  0.00           C  
ATOM   1167  CG  PHE B 456     109.380  91.450  67.600  1.00  0.00           C  
ATOM   1168  CD1 PHE B 456     110.300  92.510  67.450  1.00  0.00           C  
ATOM   1169  CD2 PHE B 456     108.420  91.120  66.640  1.00  0.00           C  
ATOM   1170  CE1 PHE B 456     110.250  93.250  66.270  1.00  0.00           C  
ATOM   1171  CE2 PHE B 456     108.390  91.860  65.460  1.00  0.00           C  
ATOM   1172  CZ  PHE B 456     109.290  92.930  65.350  1.00  0.00           C  
ATOM   1173  N   ALA B 457     111.540  88.210  68.230  1.00  0.00           N  
ATOM   1174  CA  ALA B 457     112.450  87.430  67.480  1.00  0.00           C  
ATOM   1175  C   ALA B 457     112.030  85.990  67.220  1.00  0.00           C  
ATOM   1176  O   ALA B 457     112.240  85.460  66.160  1.00  0.00           O  
ATOM   1177  CB  ALA B 457     113.840  87.470  68.280  1.00  0.00           C  
ATOM   1178  N   LEU B 458     111.300  85.390  68.140  1.00  0.00           N  
ATOM   1179  CA  LEU B 458     110.610  84.140  68.100  1.00  0.00           C  
ATOM   1180  C   LEU B 458     109.480  84.110  67.050  1.00  0.00           C  
ATOM   1181  O   LEU B 458     109.380  83.180  66.200  1.00  0.00           O  
ATOM   1182  CB  LEU B 458     110.050  83.810  69.560  1.00  0.00           C  
ATOM   1183  CG  LEU B 458     109.770  82.280  69.790  1.00  0.00           C  
ATOM   1184  CD1 LEU B 458     110.990  81.390  69.730  1.00  0.00           C  
ATOM   1185  CD2 LEU B 458     109.250  82.190  71.230  1.00  0.00           C  
ATOM   1186  N   VAL B 459     108.610  85.120  67.030  1.00  0.00           N  
ATOM   1187  CA  VAL B 459     107.650  85.240  65.910  1.00  0.00           C  
ATOM   1188  C   VAL B 459     108.300  85.400  64.620  1.00  0.00           C  
ATOM   1189  O   VAL B 459     108.000  84.760  63.610  1.00  0.00           O  
ATOM   1190  CB  VAL B 459     106.580  86.300  66.230  1.00  0.00           C  
ATOM   1191  CG1 VAL B 459     105.710  86.580  65.020  1.00  0.00           C  
ATOM   1192  CG2 VAL B 459     105.820  85.950  67.450  1.00  0.00           C  
ATOM   1193  N   LEU B 460     109.280  86.310  64.600  1.00  0.00           N  
ATOM   1194  CA  LEU B 460     110.020  86.520  63.340  1.00  0.00           C  
ATOM   1195  C   LEU B 460     110.700  85.250  62.870  1.00  0.00           C  
ATOM   1196  O   LEU B 460     110.590  84.940  61.700  1.00  0.00           O  
ATOM   1197  CB  LEU B 460     111.090  87.700  63.460  1.00  0.00           C  
ATOM   1198  CG  LEU B 460     110.500  89.100  63.520  1.00  0.00           C  
ATOM   1199  CD1 LEU B 460     111.670  90.070  63.780  1.00  0.00           C  
ATOM   1200  CD2 LEU B 460     109.780  89.540  62.250  1.00  0.00           C  
ATOM   1201  N   GLY B 461     111.450  84.530  63.790  1.00  0.00           N  
ATOM   1202  CA  GLY B 461     112.130  83.320  63.440  1.00  0.00           C  
ATOM   1203  C   GLY B 461     111.280  82.290  62.880  1.00  0.00           C  
ATOM   1204  O   GLY B 461     111.510  81.750  61.790  1.00  0.00           O  
ATOM   1205  N   TRP B 462     110.160  82.000  63.520  1.00  0.00           N  
ATOM   1206  CA  TRP B 462     109.030  81.140  63.060  1.00  0.00           C  
ATOM   1207  C   TRP B 462     108.330  81.580  61.750  1.00  0.00           C  
ATOM   1208  O   TRP B 462     107.930  80.790  60.910  1.00  0.00           O  
ATOM   1209  CB  TRP B 462     108.000  80.710  64.180  1.00  0.00           C  
ATOM   1210  CG  TRP B 462     108.650  79.810  65.240  1.00  0.00           C  
ATOM   1211  CD1 TRP B 462     108.840  80.160  66.550  1.00  0.00           C  
ATOM   1212  CD2 TRP B 462     109.140  78.480  65.050  1.00  0.00           C  
ATOM   1213  CE2 TRP B 462     109.620  77.970  66.320  1.00  0.00           C  
ATOM   1214  CE3 TRP B 462     109.010  77.550  63.980  1.00  0.00           C  
ATOM   1215  NE1 TRP B 462     109.510  79.060  67.220  1.00  0.00           N  
ATOM   1216  CZ2 TRP B 462     110.020  76.660  66.530  1.00  0.00           C  
ATOM   1217  CZ3 TRP B 462     109.380  76.250  64.200  1.00  0.00           C  
ATOM   1218  CH2 TRP B 462     109.810  75.760  65.490  1.00  0.00           C  
ATOM   1219  N   CYS B 463     108.280  82.910  61.470  1.00  0.00           N  
ATOM   1220  CA  CYS B 463     107.850  83.510  60.230  1.00  0.00           C  
ATOM   1221  C   CYS B 463     108.760  83.210  59.100  1.00  0.00           C  
ATOM   1222  O   CYS B 463     108.340  82.960  57.940  1.00  0.00           O  
ATOM   1223  CB  CYS B 463     107.530  84.980  60.360  1.00  0.00           C  
ATOM   1224  SG  CYS B 463     105.990  85.380  61.200  1.00  0.00           S  
ATOM   1225  N   ASN B 464     110.020  83.270  59.420  1.00  0.00           N  
ATOM   1226  CA  ASN B 464     111.060  83.080  58.440  1.00  0.00           C  
ATOM   1227  C   ASN B 464     111.210  81.640  58.060  1.00  0.00           C  
ATOM   1228  O   ASN B 464     111.700  81.310  57.000  1.00  0.00           O  
ATOM   1229  CB  ASN B 464     112.430  83.590  58.930  1.00  0.00           C  
ATOM   1230  CG  ASN B 464     112.320  85.140  59.230  1.00  0.00           C  
ATOM   1231  ND2 ASN B 464     113.100  85.550  60.190  1.00  0.00           N  
ATOM   1232  OD1 ASN B 464     111.540  85.870  58.610  1.00  0.00           O  
ATOM   1233  N   VAL B 465     110.810  80.650  58.960  1.00  0.00           N  
ATOM   1234  CA  VAL B 465     110.730  79.230  58.660  1.00  0.00           C  
ATOM   1235  C   VAL B 465     109.800  78.950  57.520  1.00  0.00           C  
ATOM   1236  O   VAL B 465     110.160  78.200  56.610  1.00  0.00           O  
ATOM   1237  CB  VAL B 465     110.410  78.410  59.880  1.00  0.00           C  
ATOM   1238  CG1 VAL B 465     110.070  76.930  59.560  1.00  0.00           C  
ATOM   1239  CG2 VAL B 465     111.570  78.500  60.900  1.00  0.00           C  
ATOM   1240  N   MET B 466     108.670  79.650  57.490  1.00  0.00           N  
ATOM   1241  CA  MET B 466     107.640  79.630  56.400  1.00  0.00           C  
ATOM   1242  C   MET B 466     108.120  79.880  55.010  1.00  0.00           C  
ATOM   1243  O   MET B 466     107.720  79.060  54.160  1.00  0.00           O  
ATOM   1244  CB  MET B 466     106.510  80.630  56.670  1.00  0.00           C  
ATOM   1245  CG  MET B 466     105.840  80.460  58.080  1.00  0.00           C  
ATOM   1246  SD  MET B 466     104.650  81.710  58.550  1.00  0.00           S  
ATOM   1247  CE  MET B 466     104.620  81.540  60.370  1.00  0.00           C  
ATOM   1248  N   TYR B 467     108.970  80.920  54.840  1.00  0.00           N  
ATOM   1249  CA  TYR B 467     109.670  81.280  53.580  1.00  0.00           C  
ATOM   1250  C   TYR B 467     110.330  80.060  52.910  1.00  0.00           C  
ATOM   1251  O   TYR B 467     110.250  80.010  51.680  1.00  0.00           O  
ATOM   1252  CB  TYR B 467     110.670  82.350  53.810  1.00  0.00           C  
ATOM   1253  CG  TYR B 467     111.090  82.890  52.410  1.00  0.00           C  
ATOM   1254  CD1 TYR B 467     110.340  83.920  51.770  1.00  0.00           C  
ATOM   1255  CD2 TYR B 467     112.350  82.610  51.870  1.00  0.00           C  
ATOM   1256  CE1 TYR B 467     110.770  84.500  50.510  1.00  0.00           C  
ATOM   1257  CE2 TYR B 467     112.870  83.280  50.730  1.00  0.00           C  
ATOM   1258  CZ  TYR B 467     112.090  84.250  50.140  1.00  0.00           C  
ATOM   1259  OH  TYR B 467     112.600  84.810  48.980  1.00  0.00           O  
ATOM   1260  N   PHE B 468     110.850  79.070  53.670  1.00  0.00           N  
ATOM   1261  CA  PHE B 468     111.610  77.970  53.040  1.00  0.00           C  
ATOM   1262  C   PHE B 468     110.700  76.970  52.330  1.00  0.00           C  
ATOM   1263  O   PHE B 468     111.160  76.340  51.400  1.00  0.00           O  
ATOM   1264  CB  PHE B 468     112.510  77.320  54.070  1.00  0.00           C  
ATOM   1265  CG  PHE B 468     113.600  78.280  54.490  1.00  0.00           C  
ATOM   1266  CD1 PHE B 468     114.590  78.590  53.580  1.00  0.00           C  
ATOM   1267  CD2 PHE B 468     113.670  78.890  55.810  1.00  0.00           C  
ATOM   1268  CE1 PHE B 468     115.710  79.270  53.980  1.00  0.00           C  
ATOM   1269  CE2 PHE B 468     114.680  79.780  56.090  1.00  0.00           C  
ATOM   1270  CZ  PHE B 468     115.680  80.050  55.170  1.00  0.00           C  
ATOM   1271  N   ALA B 469     109.490  76.810  52.780  1.00  0.00           N  
ATOM   1272  CA  ALA B 469     108.560  75.770  52.290  1.00  0.00           C  
ATOM   1273  C   ALA B 469     108.270  75.620  50.760  1.00  0.00           C  
ATOM   1274  O   ALA B 469     108.080  74.510  50.180  1.00  0.00           O  
ATOM   1275  CB  ALA B 469     107.160  75.870  53.030  1.00  0.00           C  
ATOM   1276  N   ARG B 470     108.250  76.710  50.050  1.00  0.00           N  
ATOM   1277  CA  ARG B 470     108.060  76.810  48.620  1.00  0.00           C  
ATOM   1278  C   ARG B 470     109.130  76.160  47.770  1.00  0.00           C  
ATOM   1279  O   ARG B 470     108.780  75.860  46.580  1.00  0.00           O  
ATOM   1280  CB  ARG B 470     107.880  78.340  48.230  1.00  0.00           C  
ATOM   1281  CG  ARG B 470     109.190  79.190  48.460  1.00  0.00           C  
ATOM   1282  CD  ARG B 470     109.110  80.770  48.370  1.00  0.00           C  
ATOM   1283  NE  ARG B 470     108.190  81.130  49.460  1.00  0.00           N  
ATOM   1284  CZ  ARG B 470     107.690  82.320  49.740  1.00  0.00           C  
ATOM   1285  NH1 ARG B 470     107.920  83.290  48.920  1.00  0.00           N1+
ATOM   1286  NH2 ARG B 470     106.980  82.700  50.800  1.00  0.00           N  
ATOM   1287  N   GLY B 471     110.330  75.920  48.290  1.00  0.00           N  
ATOM   1288  CA  GLY B 471     111.370  75.140  47.630  1.00  0.00           C  
ATOM   1289  C   GLY B 471     111.050  73.690  47.610  1.00  0.00           C  
ATOM   1290  O   GLY B 471     111.600  72.950  46.770  1.00  0.00           O  
ATOM   1291  N   PHE B 472     110.150  73.200  48.520  1.00  0.00           N  
ATOM   1292  CA  PHE B 472     109.770  71.760  48.690  1.00  0.00           C  
ATOM   1293  C   PHE B 472     108.260  71.560  48.260  1.00  0.00           C  
ATOM   1294  O   PHE B 472     107.630  70.550  48.470  1.00  0.00           O  
ATOM   1295  CB  PHE B 472     110.030  71.450  50.220  1.00  0.00           C  
ATOM   1296  CG  PHE B 472     110.170  69.990  50.410  1.00  0.00           C  
ATOM   1297  CD1 PHE B 472     111.360  69.420  50.050  1.00  0.00           C  
ATOM   1298  CD2 PHE B 472     109.230  69.300  51.240  1.00  0.00           C  
ATOM   1299  CE1 PHE B 472     111.560  68.030  50.240  1.00  0.00           C  
ATOM   1300  CE2 PHE B 472     109.490  67.920  51.440  1.00  0.00           C  
ATOM   1301  CZ  PHE B 472     110.610  67.270  50.930  1.00  0.00           C  
ATOM   1302  N   GLN B 473     107.730  72.620  47.520  1.00  0.00           N  
ATOM   1303  CA  GLN B 473     106.380  72.460  46.980  1.00  0.00           C  
ATOM   1304  C   GLN B 473     105.340  72.490  48.040  1.00  0.00           C  
ATOM   1305  O   GLN B 473     104.140  72.380  47.760  1.00  0.00           O  
ATOM   1306  CB  GLN B 473     106.260  71.250  45.960  1.00  0.00           C  
ATOM   1307  CG  GLN B 473     106.980  71.380  44.580  1.00  0.00           C  
ATOM   1308  CD  GLN B 473     108.350  71.950  44.690  1.00  0.00           C  
ATOM   1309  NE2 GLN B 473     109.270  71.120  45.210  1.00  0.00           N  
ATOM   1310  OE1 GLN B 473     108.700  73.060  44.390  1.00  0.00           O  
ATOM   1311  N   MET B 474     105.690  72.800  49.290  1.00  0.00           N  
ATOM   1312  CA  MET B 474     104.680  73.000  50.330  1.00  0.00           C  
ATOM   1313  C   MET B 474     104.250  74.510  50.220  1.00  0.00           C  
ATOM   1314  O   MET B 474     104.580  75.380  50.980  1.00  0.00           O  
ATOM   1315  CB  MET B 474     105.290  72.760  51.700  1.00  0.00           C  
ATOM   1316  CG  MET B 474     105.590  71.210  51.910  1.00  0.00           C  
ATOM   1317  SD  MET B 474     105.630  70.810  53.660  1.00  0.00           S  
ATOM   1318  CE  MET B 474     107.100  71.800  54.100  1.00  0.00           C  
ATOM   1319  N   LEU B 475     103.350  74.750  49.250  1.00  0.00           N  
ATOM   1320  CA  LEU B 475     102.420  75.820  49.260  1.00  0.00           C  
ATOM   1321  C   LEU B 475     102.910  77.020  48.470  1.00  0.00           C  
ATOM   1322  O   LEU B 475     102.760  78.160  48.900  1.00  0.00           O  
ATOM   1323  CB  LEU B 475     101.820  76.240  50.620  1.00  0.00           C  
ATOM   1324  CG  LEU B 475     101.370  75.040  51.530  1.00  0.00           C  
ATOM   1325  CD1 LEU B 475      99.970  74.570  51.130  1.00  0.00           C  
ATOM   1326  CD2 LEU B 475     101.640  75.510  52.970  1.00  0.00           C  
ATOM   1327  N   GLY B 476     103.760  76.780  47.430  1.00  0.00           N  
ATOM   1328  CA  GLY B 476     104.330  77.910  46.510  1.00  0.00           C  
ATOM   1329  C   GLY B 476     103.360  78.750  45.810  1.00  0.00           C  
ATOM   1330  O   GLY B 476     103.680  79.910  45.740  1.00  0.00           O  
ATOM   1331  N   PRO B 477     102.210  78.340  45.410  1.00  0.00           N  
ATOM   1332  CA  PRO B 477     101.290  79.200  44.740  1.00  0.00           C  
ATOM   1333  C   PRO B 477     100.560  79.990  45.760  1.00  0.00           C  
ATOM   1334  O   PRO B 477     100.120  81.100  45.570  1.00  0.00           O  
ATOM   1335  CB  PRO B 477     100.270  78.320  43.900  1.00  0.00           C  
ATOM   1336  CG  PRO B 477     101.250  77.200  43.520  1.00  0.00           C  
ATOM   1337  CD  PRO B 477     102.120  77.020  44.800  1.00  0.00           C  
ATOM   1338  N   PHE B 478     100.360  79.350  46.970  1.00  0.00           N  
ATOM   1339  CA  PHE B 478      99.510  80.100  47.940  1.00  0.00           C  
ATOM   1340  C   PHE B 478     100.160  81.340  48.550  1.00  0.00           C  
ATOM   1341  O   PHE B 478      99.560  82.410  48.660  1.00  0.00           O  
ATOM   1342  CB  PHE B 478      99.040  79.150  49.010  1.00  0.00           C  
ATOM   1343  CG  PHE B 478      98.120  77.980  48.420  1.00  0.00           C  
ATOM   1344  CD1 PHE B 478      98.710  76.730  47.990  1.00  0.00           C  
ATOM   1345  CD2 PHE B 478      96.740  78.080  48.280  1.00  0.00           C  
ATOM   1346  CE1 PHE B 478      97.920  75.720  47.550  1.00  0.00           C  
ATOM   1347  CE2 PHE B 478      95.910  77.060  47.780  1.00  0.00           C  
ATOM   1348  CZ  PHE B 478      96.530  75.840  47.460  1.00  0.00           C  
ATOM   1349  N   THR B 479     101.510  81.280  48.790  1.00  0.00           N  
ATOM   1350  CA  THR B 479     102.390  82.380  49.150  1.00  0.00           C  
ATOM   1351  C   THR B 479     102.490  83.600  48.250  1.00  0.00           C  
ATOM   1352  O   THR B 479     102.370  84.690  48.730  1.00  0.00           O  
ATOM   1353  CB  THR B 479     103.820  82.010  49.400  1.00  0.00           C  
ATOM   1354  CG2 THR B 479     103.870  81.060  50.530  1.00  0.00           C  
ATOM   1355  OG1 THR B 479     104.510  81.390  48.270  1.00  0.00           O  
ATOM   1356  N   ILE B 480     102.580  83.310  46.940  1.00  0.00           N  
ATOM   1357  CA  ILE B 480     102.470  84.430  46.000  1.00  0.00           C  
ATOM   1358  C   ILE B 480     101.110  85.020  45.820  1.00  0.00           C  
ATOM   1359  O   ILE B 480     100.970  86.230  45.620  1.00  0.00           O  
ATOM   1360  CB  ILE B 480     103.150  84.130  44.650  1.00  0.00           C  
ATOM   1361  CG1 ILE B 480     103.430  85.390  43.760  1.00  0.00           C  
ATOM   1362  CG2 ILE B 480     102.290  83.020  43.970  1.00  0.00           C  
ATOM   1363  CD  ILE B 480     104.570  86.240  44.480  1.00  0.00           C  
ATOM   1364  N   MET B 481     100.020  84.230  46.020  1.00  0.00           N  
ATOM   1365  CA  MET B 481      98.610  84.740  46.060  1.00  0.00           C  
ATOM   1366  C   MET B 481      98.270  85.630  47.250  1.00  0.00           C  
ATOM   1367  O   MET B 481      97.570  86.660  47.140  1.00  0.00           O  
ATOM   1368  CB  MET B 481      97.530  83.600  45.950  1.00  0.00           C  
ATOM   1369  CG  MET B 481      97.410  83.020  44.540  1.00  0.00           C  
ATOM   1370  SD  MET B 481      96.740  84.190  43.350  1.00  0.00           S  
ATOM   1371  CE  MET B 481      95.040  83.710  43.420  1.00  0.00           C  
ATOM   1372  N   ILE B 482      98.830  85.350  48.430  1.00  0.00           N  
ATOM   1373  CA  ILE B 482      98.650  86.290  49.590  1.00  0.00           C  
ATOM   1374  C   ILE B 482      99.440  87.580  49.260  1.00  0.00           C  
ATOM   1375  O   ILE B 482      99.040  88.680  49.610  1.00  0.00           O  
ATOM   1376  CB  ILE B 482      99.290  85.710  50.850  1.00  0.00           C  
ATOM   1377  CG1 ILE B 482      98.630  84.400  51.370  1.00  0.00           C  
ATOM   1378  CG2 ILE B 482      99.540  86.750  51.970  1.00  0.00           C  
ATOM   1379  CD  ILE B 482      97.110  84.530  51.810  1.00  0.00           C  
ATOM   1380  N   GLN B 483     100.650  87.490  48.580  1.00  0.00           N  
ATOM   1381  CA  GLN B 483     101.410  88.630  48.150  1.00  0.00           C  
ATOM   1382  C   GLN B 483     100.720  89.420  47.060  1.00  0.00           C  
ATOM   1383  O   GLN B 483     100.840  90.690  47.060  1.00  0.00           O  
ATOM   1384  CB  GLN B 483     102.930  88.410  47.730  1.00  0.00           C  
ATOM   1385  CG  GLN B 483     103.980  87.940  48.750  1.00  0.00           C  
ATOM   1386  CD  GLN B 483     103.900  88.640  50.160  1.00  0.00           C  
ATOM   1387  NE2 GLN B 483     104.180  89.970  50.060  1.00  0.00           N  
ATOM   1388  OE1 GLN B 483     103.650  88.010  51.180  1.00  0.00           O  
ATOM   1389  N   LYS B 484     100.030  88.770  46.130  1.00  0.00           N  
ATOM   1390  CA  LYS B 484      99.100  89.380  45.150  1.00  0.00           C  
ATOM   1391  C   LYS B 484      97.990  90.120  45.840  1.00  0.00           C  
ATOM   1392  O   LYS B 484      97.720  91.260  45.450  1.00  0.00           O  
ATOM   1393  CB  LYS B 484      98.500  88.330  44.070  1.00  0.00           C  
ATOM   1394  CG  LYS B 484      97.490  88.850  43.000  1.00  0.00           C  
ATOM   1395  CD  LYS B 484      97.900  90.020  42.040  1.00  0.00           C  
ATOM   1396  CE  LYS B 484      96.820  90.420  41.090  1.00  0.00           C  
ATOM   1397  NZ  LYS B 484      97.220  91.450  40.120  1.00  0.00           N1+
ATOM   1398  N   MET B 485      97.340  89.610  46.860  1.00  0.00           N  
ATOM   1399  CA  MET B 485      96.250  90.230  47.720  1.00  0.00           C  
ATOM   1400  C   MET B 485      96.750  91.550  48.290  1.00  0.00           C  
ATOM   1401  O   MET B 485      96.190  92.620  48.060  1.00  0.00           O  
ATOM   1402  CB  MET B 485      95.840  89.340  48.890  1.00  0.00           C  
ATOM   1403  CG  MET B 485      94.460  88.690  48.550  1.00  0.00           C  
ATOM   1404  SD  MET B 485      94.010  87.260  49.740  1.00  0.00           S  
ATOM   1405  CE  MET B 485      92.370  87.020  49.060  1.00  0.00           C  
ATOM   1406  N   ILE B 486      97.930  91.410  48.960  1.00  0.00           N  
ATOM   1407  CA  ILE B 486      98.680  92.470  49.510  1.00  0.00           C  
ATOM   1408  C   ILE B 486      99.040  93.510  48.500  1.00  0.00           C  
ATOM   1409  O   ILE B 486      99.020  94.750  48.750  1.00  0.00           O  
ATOM   1410  CB  ILE B 486      99.880  91.870  50.280  1.00  0.00           C  
ATOM   1411  CG1 ILE B 486      99.520  91.060  51.480  1.00  0.00           C  
ATOM   1412  CG2 ILE B 486     100.920  92.980  50.610  1.00  0.00           C  
ATOM   1413  CD  ILE B 486     100.650  90.260  52.090  1.00  0.00           C  
ATOM   1414  N   PHE B 487      99.490  93.120  47.330  1.00  0.00           N  
ATOM   1415  CA  PHE B 487      99.830  94.200  46.360  1.00  0.00           C  
ATOM   1416  C   PHE B 487      98.650  94.760  45.540  1.00  0.00           C  
ATOM   1417  O   PHE B 487      98.570  95.870  44.950  1.00  0.00           O  
ATOM   1418  CB  PHE B 487     100.740  93.600  45.290  1.00  0.00           C  
ATOM   1419  CG  PHE B 487     100.960  94.430  44.060  1.00  0.00           C  
ATOM   1420  CD1 PHE B 487     101.770  95.580  44.130  1.00  0.00           C  
ATOM   1421  CD2 PHE B 487     100.500  94.120  42.780  1.00  0.00           C  
ATOM   1422  CE1 PHE B 487     102.080  96.370  42.980  1.00  0.00           C  
ATOM   1423  CE2 PHE B 487     100.840  94.830  41.640  1.00  0.00           C  
ATOM   1424  CZ  PHE B 487     101.650  95.970  41.770  1.00  0.00           C  
ATOM   1425  N   GLY B 488      97.490  94.100  45.660  1.00  0.00           N  
ATOM   1426  CA  GLY B 488      96.220  94.570  45.190  1.00  0.00           C  
ATOM   1427  C   GLY B 488      95.430  95.490  46.120  1.00  0.00           C  
ATOM   1428  O   GLY B 488      95.830  96.570  46.610  1.00  0.00           O  
ATOM   1429  N   ASP B 489      94.150  95.060  46.380  1.00  0.00           N  
ATOM   1430  CA  ASP B 489      93.210  96.030  46.940  1.00  0.00           C  
ATOM   1431  C   ASP B 489      93.020  95.820  48.460  1.00  0.00           C  
ATOM   1432  O   ASP B 489      92.160  96.420  49.050  1.00  0.00           O  
ATOM   1433  CB  ASP B 489      91.900  95.730  46.230  1.00  0.00           C  
ATOM   1434  CG  ASP B 489      91.850  96.250  44.830  1.00  0.00           C  
ATOM   1435  OD1 ASP B 489      91.480  95.460  43.930  1.00  0.00           O  
ATOM   1436  OD2 ASP B 489      92.190  97.440  44.540  1.00  0.00           O1-
ATOM   1437  N   LEU B 490      93.840  94.910  49.000  1.00  0.00           N  
ATOM   1438  CA  LEU B 490      93.860  94.470  50.420  1.00  0.00           C  
ATOM   1439  C   LEU B 490      94.060  95.580  51.470  1.00  0.00           C  
ATOM   1440  O   LEU B 490      93.220  95.630  52.380  1.00  0.00           O  
ATOM   1441  CB  LEU B 490      94.840  93.330  50.660  1.00  0.00           C  
ATOM   1442  CG  LEU B 490      94.740  92.420  51.970  1.00  0.00           C  
ATOM   1443  CD1 LEU B 490      93.680  91.270  51.920  1.00  0.00           C  
ATOM   1444  CD2 LEU B 490      96.090  91.930  52.460  1.00  0.00           C  
ATOM   1445  N   MET B 491      95.060  96.450  51.380  1.00  0.00           N  
ATOM   1446  CA  MET B 491      95.360  97.520  52.270  1.00  0.00           C  
ATOM   1447  C   MET B 491      94.380  98.670  52.150  1.00  0.00           C  
ATOM   1448  O   MET B 491      94.060  99.380  53.090  1.00  0.00           O  
ATOM   1449  CB  MET B 491      96.810  98.060  52.010  1.00  0.00           C  
ATOM   1450  CG  MET B 491      97.860  96.920  52.260  1.00  0.00           C  
ATOM   1451  SD  MET B 491      97.910  96.200  53.850  1.00  0.00           S  
ATOM   1452  CE  MET B 491      98.980  94.820  53.220  1.00  0.00           C  
ATOM   1453  N   ARG B 492      93.740  98.720  50.910  1.00  0.00           N  
ATOM   1454  CA  ARG B 492      92.690  99.640  50.640  1.00  0.00           C  
ATOM   1455  C   ARG B 492      91.400  99.360  51.470  1.00  0.00           C  
ATOM   1456  O   ARG B 492      90.540 100.240  51.740  1.00  0.00           O  
ATOM   1457  CB  ARG B 492      92.210  99.680  49.170  1.00  0.00           C  
ATOM   1458  CG  ARG B 492      93.280  99.980  48.220  1.00  0.00           C  
ATOM   1459  CD  ARG B 492      92.800 100.050  46.760  1.00  0.00           C  
ATOM   1460  NE  ARG B 492      93.880 100.480  45.830  1.00  0.00           N  
ATOM   1461  CZ  ARG B 492      93.670 100.680  44.530  1.00  0.00           C  
ATOM   1462  NH1 ARG B 492      94.430 101.530  43.890  1.00  0.00           N1+
ATOM   1463  NH2 ARG B 492      92.620 100.120  43.910  1.00  0.00           N  
ATOM   1464  N   PHE B 493      91.190  98.070  51.880  1.00  0.00           N  
ATOM   1465  CA  PHE B 493      90.120  97.710  52.770  1.00  0.00           C  
ATOM   1466  C   PHE B 493      90.450  98.190  54.240  1.00  0.00           C  
ATOM   1467  O   PHE B 493      89.560  98.420  55.070  1.00  0.00           O  
ATOM   1468  CB  PHE B 493      89.850  96.240  52.680  1.00  0.00           C  
ATOM   1469  CG  PHE B 493      88.760  95.720  53.620  1.00  0.00           C  
ATOM   1470  CD1 PHE B 493      87.450  95.990  53.240  1.00  0.00           C  
ATOM   1471  CD2 PHE B 493      88.960  95.170  54.860  1.00  0.00           C  
ATOM   1472  CE1 PHE B 493      86.390  95.650  54.080  1.00  0.00           C  
ATOM   1473  CE2 PHE B 493      87.930  94.750  55.680  1.00  0.00           C  
ATOM   1474  CZ  PHE B 493      86.640  95.080  55.320  1.00  0.00           C  
ATOM   1475  N   CYS B 494      91.760  98.390  54.560  1.00  0.00           N  
ATOM   1476  CA  CYS B 494      92.180  98.570  55.910  1.00  0.00           C  
ATOM   1477  C   CYS B 494      91.540  99.780  56.550  1.00  0.00           C  
ATOM   1478  O   CYS B 494      91.090  99.700  57.690  1.00  0.00           O  
ATOM   1479  CB  CYS B 494      93.690  98.460  56.110  1.00  0.00           C  
ATOM   1480  SG  CYS B 494      94.200  98.500  57.830  1.00  0.00           S  
ATOM   1481  N   TRP B 495      91.490 100.920  55.860  1.00  0.00           N  
ATOM   1482  CA  TRP B 495      90.920 102.190  56.270  1.00  0.00           C  
ATOM   1483  C   TRP B 495      89.470 102.040  56.810  1.00  0.00           C  
ATOM   1484  O   TRP B 495      89.060 102.480  57.880  1.00  0.00           O  
ATOM   1485  CB  TRP B 495      91.010 103.230  55.070  1.00  0.00           C  
ATOM   1486  CG  TRP B 495      90.670 104.680  55.260  1.00  0.00           C  
ATOM   1487  CD1 TRP B 495      89.380 105.040  55.380  1.00  0.00           C  
ATOM   1488  CD2 TRP B 495      91.460 105.910  55.330  1.00  0.00           C  
ATOM   1489  CE2 TRP B 495      90.530 106.980  55.480  1.00  0.00           C  
ATOM   1490  CE3 TRP B 495      92.810 106.180  55.220  1.00  0.00           C  
ATOM   1491  NE1 TRP B 495      89.320 106.420  55.480  1.00  0.00           N  
ATOM   1492  CZ2 TRP B 495      90.980 108.210  55.740  1.00  0.00           C  
ATOM   1493  CZ3 TRP B 495      93.220 107.450  55.310  1.00  0.00           C  
ATOM   1494  CH2 TRP B 495      92.320 108.480  55.690  1.00  0.00           C  
ATOM   1495  N   LEU B 496      88.680 101.350  55.990  1.00  0.00           N  
ATOM   1496  CA  LEU B 496      87.250 101.180  56.310  1.00  0.00           C  
ATOM   1497  C   LEU B 496      87.060 100.340  57.560  1.00  0.00           C  
ATOM   1498  O   LEU B 496      86.280 100.660  58.440  1.00  0.00           O  
ATOM   1499  CB  LEU B 496      86.530 100.580  55.110  1.00  0.00           C  
ATOM   1500  CG  LEU B 496      86.810 101.060  53.640  1.00  0.00           C  
ATOM   1501  CD1 LEU B 496      85.870 100.320  52.660  1.00  0.00           C  
ATOM   1502  CD2 LEU B 496      86.440 102.470  53.470  1.00  0.00           C  
ATOM   1503  N   MET B 497      87.870  99.180  57.620  1.00  0.00           N  
ATOM   1504  CA  MET B 497      87.980  98.270  58.740  1.00  0.00           C  
ATOM   1505  C   MET B 497      88.350  99.060  60.000  1.00  0.00           C  
ATOM   1506  O   MET B 497      87.640  99.100  61.000  1.00  0.00           O  
ATOM   1507  CB  MET B 497      88.900  97.080  58.420  1.00  0.00           C  
ATOM   1508  CG  MET B 497      89.430  96.270  59.620  1.00  0.00           C  
ATOM   1509  SD  MET B 497      90.650  94.910  59.140  1.00  0.00           S  
ATOM   1510  CE  MET B 497      90.990  94.150  60.740  1.00  0.00           C  
ATOM   1511  N   ALA B 498      89.410  99.840  59.930  1.00  0.00           N  
ATOM   1512  CA  ALA B 498      89.970 100.590  61.010  1.00  0.00           C  
ATOM   1513  C   ALA B 498      88.970 101.690  61.490  1.00  0.00           C  
ATOM   1514  O   ALA B 498      88.770 101.800  62.710  1.00  0.00           O  
ATOM   1515  CB  ALA B 498      91.290 101.210  60.530  1.00  0.00           C  
ATOM   1516  N   VAL B 499      88.430 102.480  60.570  1.00  0.00           N  
ATOM   1517  CA  VAL B 499      87.340 103.470  60.880  1.00  0.00           C  
ATOM   1518  C   VAL B 499      86.130 102.800  61.570  1.00  0.00           C  
ATOM   1519  O   VAL B 499      85.700 103.340  62.630  1.00  0.00           O  
ATOM   1520  CB  VAL B 499      87.040 104.400  59.790  1.00  0.00           C  
ATOM   1521  CG1 VAL B 499      85.750 105.170  60.020  1.00  0.00           C  
ATOM   1522  CG2 VAL B 499      88.250 105.350  59.600  1.00  0.00           C  
ATOM   1523  N   VAL B 500      85.530 101.670  61.090  1.00  0.00           N  
ATOM   1524  CA  VAL B 500      84.410 100.950  61.810  1.00  0.00           C  
ATOM   1525  C   VAL B 500      84.840 100.540  63.240  1.00  0.00           C  
ATOM   1526  O   VAL B 500      84.090 100.790  64.210  1.00  0.00           O  
ATOM   1527  CB  VAL B 500      83.860  99.880  60.820  1.00  0.00           C  
ATOM   1528  CG1 VAL B 500      83.060  98.870  61.580  1.00  0.00           C  
ATOM   1529  CG2 VAL B 500      82.970 100.670  59.840  1.00  0.00           C  
ATOM   1530  N   ILE B 501      86.010  99.890  63.440  1.00  0.00           N  
ATOM   1531  CA  ILE B 501      86.590  99.700  64.750  1.00  0.00           C  
ATOM   1532  C   ILE B 501      86.780 101.000  65.660  1.00  0.00           C  
ATOM   1533  O   ILE B 501      86.450 101.060  66.830  1.00  0.00           O  
ATOM   1534  CB  ILE B 501      87.940  98.940  64.650  1.00  0.00           C  
ATOM   1535  CG1 ILE B 501      87.690  97.460  64.170  1.00  0.00           C  
ATOM   1536  CG2 ILE B 501      88.650  98.900  66.060  1.00  0.00           C  
ATOM   1537  CD  ILE B 501      88.900  96.700  63.620  1.00  0.00           C  
ATOM   1538  N   LEU B 502      87.380 102.060  65.090  1.00  0.00           N  
ATOM   1539  CA  LEU B 502      87.800 103.200  65.910  1.00  0.00           C  
ATOM   1540  C   LEU B 502      86.560 103.950  66.280  1.00  0.00           C  
ATOM   1541  O   LEU B 502      86.510 104.490  67.380  1.00  0.00           O  
ATOM   1542  CB  LEU B 502      88.810 104.060  65.100  1.00  0.00           C  
ATOM   1543  CG  LEU B 502      89.170 105.510  65.720  1.00  0.00           C  
ATOM   1544  CD1 LEU B 502      89.890 105.310  67.100  1.00  0.00           C  
ATOM   1545  CD2 LEU B 502      90.070 106.230  64.710  1.00  0.00           C  
ATOM   1546  N   GLY B 503      85.530 104.100  65.360  1.00  0.00           N  
ATOM   1547  CA  GLY B 503      84.340 104.900  65.740  1.00  0.00           C  
ATOM   1548  C   GLY B 503      83.450 104.180  66.610  1.00  0.00           C  
ATOM   1549  O   GLY B 503      83.060 104.770  67.590  1.00  0.00           O  
ATOM   1550  N   PHE B 504      83.090 102.890  66.340  1.00  0.00           N  
ATOM   1551  CA  PHE B 504      82.180 102.230  67.210  1.00  0.00           C  
ATOM   1552  C   PHE B 504      82.870 101.970  68.540  1.00  0.00           C  
ATOM   1553  O   PHE B 504      82.190 102.120  69.520  1.00  0.00           O  
ATOM   1554  CB  PHE B 504      81.540 100.980  66.600  1.00  0.00           C  
ATOM   1555  CG  PHE B 504      80.420 101.310  65.750  1.00  0.00           C  
ATOM   1556  CD1 PHE B 504      79.200 101.500  66.320  1.00  0.00           C  
ATOM   1557  CD2 PHE B 504      80.570 101.250  64.370  1.00  0.00           C  
ATOM   1558  CE1 PHE B 504      78.080 101.620  65.510  1.00  0.00           C  
ATOM   1559  CE2 PHE B 504      79.470 101.510  63.550  1.00  0.00           C  
ATOM   1560  CZ  PHE B 504      78.190 101.690  64.110  1.00  0.00           C  
ATOM   1561  N   ALA B 505      84.210 101.640  68.630  1.00  0.00           N  
ATOM   1562  CA  ALA B 505      84.800 101.600  69.980  1.00  0.00           C  
ATOM   1563  C   ALA B 505      84.630 102.960  70.730  1.00  0.00           C  
ATOM   1564  O   ALA B 505      84.360 102.940  71.940  1.00  0.00           O  
ATOM   1565  CB  ALA B 505      86.270 101.260  69.930  1.00  0.00           C  
ATOM   1566  N   SER B 506      84.770 104.070  70.020  1.00  0.00           N  
ATOM   1567  CA  SER B 506      84.620 105.290  70.760  1.00  0.00           C  
ATOM   1568  C   SER B 506      83.230 105.550  71.400  1.00  0.00           C  
ATOM   1569  O   SER B 506      83.140 105.950  72.580  1.00  0.00           O  
ATOM   1570  CB  SER B 506      85.200 106.410  69.910  1.00  0.00           C  
ATOM   1571  OG  SER B 506      86.590 106.250  69.670  1.00  0.00           O  
ATOM   1572  N   ALA B 507      82.100 105.150  70.640  1.00  0.00           N  
ATOM   1573  CA  ALA B 507      80.750 105.130  71.150  1.00  0.00           C  
ATOM   1574  C   ALA B 507      80.550 104.080  72.260  1.00  0.00           C  
ATOM   1575  O   ALA B 507      79.870 104.380  73.240  1.00  0.00           O  
ATOM   1576  CB  ALA B 507      79.790 104.700  70.050  1.00  0.00           C  
ATOM   1577  N   PHE B 508      81.180 102.860  72.140  1.00  0.00           N  
ATOM   1578  CA  PHE B 508      81.110 101.860  73.190  1.00  0.00           C  
ATOM   1579  C   PHE B 508      81.770 102.460  74.480  1.00  0.00           C  
ATOM   1580  O   PHE B 508      81.240 102.440  75.590  1.00  0.00           O  
ATOM   1581  CB  PHE B 508      81.780 100.530  72.810  1.00  0.00           C  
ATOM   1582  CG  PHE B 508      81.090  99.760  71.780  1.00  0.00           C  
ATOM   1583  CD1 PHE B 508      79.680  99.620  71.750  1.00  0.00           C  
ATOM   1584  CD2 PHE B 508      81.800  99.200  70.740  1.00  0.00           C  
ATOM   1585  CE1 PHE B 508      78.940  98.950  70.730  1.00  0.00           C  
ATOM   1586  CE2 PHE B 508      81.090  98.630  69.660  1.00  0.00           C  
ATOM   1587  CZ  PHE B 508      79.690  98.530  69.620  1.00  0.00           C  
ATOM   1588  N   TYR B 509      82.970 103.180  74.250  1.00  0.00           N  
ATOM   1589  CA  TYR B 509      83.720 103.760  75.410  1.00  0.00           C  
ATOM   1590  C   TYR B 509      82.950 104.820  76.200  1.00  0.00           C  
ATOM   1591  O   TYR B 509      82.820 104.720  77.470  1.00  0.00           O  
ATOM   1592  CB  TYR B 509      85.080 104.400  74.890  1.00  0.00           C  
ATOM   1593  CG  TYR B 509      85.870 105.060  75.950  1.00  0.00           C  
ATOM   1594  CD1 TYR B 509      86.880 104.300  76.550  1.00  0.00           C  
ATOM   1595  CD2 TYR B 509      85.790 106.420  76.190  1.00  0.00           C  
ATOM   1596  CE1 TYR B 509      87.770 104.880  77.500  1.00  0.00           C  
ATOM   1597  CE2 TYR B 509      86.640 107.020  77.160  1.00  0.00           C  
ATOM   1598  CZ  TYR B 509      87.600 106.240  77.820  1.00  0.00           C  
ATOM   1599  OH  TYR B 509      88.400 106.810  78.830  1.00  0.00           O  
ATOM   1600  N   ILE B 510      82.150 105.780  75.590  1.00  0.00           N  
ATOM   1601  CA  ILE B 510      81.330 106.760  76.370  1.00  0.00           C  
ATOM   1602  C   ILE B 510      80.050 106.210  77.060  1.00  0.00           C  
ATOM   1603  O   ILE B 510      79.620 106.710  78.080  1.00  0.00           O  
ATOM   1604  CB  ILE B 510      81.050 108.010  75.710  1.00  0.00           C  
ATOM   1605  CG1 ILE B 510      80.240 107.720  74.380  1.00  0.00           C  
ATOM   1606  CG2 ILE B 510      82.330 108.880  75.610  1.00  0.00           C  
ATOM   1607  CD  ILE B 510      79.670 109.000  73.820  1.00  0.00           C  
ATOM   1608  N   ILE B 511      79.430 105.100  76.500  1.00  0.00           N  
ATOM   1609  CA  ILE B 511      78.270 104.420  77.090  1.00  0.00           C  
ATOM   1610  C   ILE B 511      78.570 103.660  78.410  1.00  0.00           C  
ATOM   1611  O   ILE B 511      77.750 103.470  79.250  1.00  0.00           O  
ATOM   1612  CB  ILE B 511      77.590 103.360  76.060  1.00  0.00           C  
ATOM   1613  CG1 ILE B 511      77.000 104.130  74.770  1.00  0.00           C  
ATOM   1614  CG2 ILE B 511      76.420 102.640  76.780  1.00  0.00           C  
ATOM   1615  CD  ILE B 511      76.610 103.170  73.580  1.00  0.00           C  
ATOM   1616  N   PHE B 512      79.770 103.130  78.590  1.00  0.00           N  
ATOM   1617  CA  PHE B 512      80.050 102.310  79.790  1.00  0.00           C  
ATOM   1618  C   PHE B 512      80.950 103.000  80.710  1.00  0.00           C  
ATOM   1619  O   PHE B 512      81.210 102.630  81.820  1.00  0.00           O  
ATOM   1620  CB  PHE B 512      80.690 100.950  79.350  1.00  0.00           C  
ATOM   1621  CG  PHE B 512      79.670 100.060  78.740  1.00  0.00           C  
ATOM   1622  CD1 PHE B 512      79.540  99.870  77.320  1.00  0.00           C  
ATOM   1623  CD2 PHE B 512      78.970  99.230  79.590  1.00  0.00           C  
ATOM   1624  CE1 PHE B 512      78.630  98.870  76.870  1.00  0.00           C  
ATOM   1625  CE2 PHE B 512      78.040  98.240  79.160  1.00  0.00           C  
ATOM   1626  CZ  PHE B 512      77.900  98.090  77.800  1.00  0.00           C  
ATOM   1627  N   GLN B 513      81.370 104.190  80.270  1.00  0.00           N  
ATOM   1628  CA  GLN B 513      82.210 105.050  81.080  1.00  0.00           C  
ATOM   1629  C   GLN B 513      81.780 105.470  82.440  1.00  0.00           C  
ATOM   1630  O   GLN B 513      82.470 105.350  83.430  1.00  0.00           O  
ATOM   1631  CB  GLN B 513      82.600 106.280  80.240  1.00  0.00           C  
ATOM   1632  CG  GLN B 513      83.340 107.500  80.850  1.00  0.00           C  
ATOM   1633  CD  GLN B 513      83.530 108.680  79.990  1.00  0.00           C  
ATOM   1634  NE2 GLN B 513      84.790 109.110  80.010  1.00  0.00           N  
ATOM   1635  OE1 GLN B 513      82.600 109.160  79.330  1.00  0.00           O  
ATOM   1636  N   THR B 514      80.440 105.930  82.550  1.00  0.00           N  
ATOM   1637  CA  THR B 514      79.740 106.290  83.750  1.00  0.00           C  
ATOM   1638  C   THR B 514      79.470 105.130  84.760  1.00  0.00           C  
ATOM   1639  O   THR B 514      78.970 105.420  85.830  1.00  0.00           O  
ATOM   1640  CB  THR B 514      78.450 107.060  83.460  1.00  0.00           C  
ATOM   1641  CG2 THR B 514      78.680 108.260  82.510  1.00  0.00           C  
ATOM   1642  OG1 THR B 514      77.480 106.320  82.760  1.00  0.00           O  
ATOM   1643  N   GLU B 515      79.730 103.890  84.320  1.00  0.00           N  
ATOM   1644  CA  GLU B 515      79.270 102.720  84.830  1.00  0.00           C  
ATOM   1645  C   GLU B 515      80.150 102.010  85.790  1.00  0.00           C  
ATOM   1646  O   GLU B 515      81.310 102.370  86.010  1.00  0.00           O  
ATOM   1647  CB  GLU B 515      78.840 101.800  83.650  1.00  0.00           C  
ATOM   1648  CG  GLU B 515      77.800 102.330  82.650  1.00  0.00           C  
ATOM   1649  CD  GLU B 515      76.590 102.810  83.400  1.00  0.00           C  
ATOM   1650  OE1 GLU B 515      76.520 104.050  83.680  1.00  0.00           O  
ATOM   1651  OE2 GLU B 515      75.670 101.950  83.580  1.00  0.00           O1-
ATOM   1652  N   ASP B 516      79.680 100.990  86.440  1.00  0.00           N  
ATOM   1653  CA  ASP B 516      80.420 100.240  87.490  1.00  0.00           C  
ATOM   1654  C   ASP B 516      81.440  99.270  86.840  1.00  0.00           C  
ATOM   1655  O   ASP B 516      80.990  98.500  86.040  1.00  0.00           O  
ATOM   1656  CB  ASP B 516      79.360  99.450  88.380  1.00  0.00           C  
ATOM   1657  CG  ASP B 516      80.140  98.450  89.320  1.00  0.00           C  
ATOM   1658  OD1 ASP B 516      81.090  98.880  89.990  1.00  0.00           O  
ATOM   1659  OD2 ASP B 516      79.810  97.270  89.320  1.00  0.00           O1-
ATOM   1660  N   PRO B 517      82.750  99.190  87.140  1.00  0.00           N  
ATOM   1661  CA  PRO B 517      83.650  98.530  86.260  1.00  0.00           C  
ATOM   1662  C   PRO B 517      83.940  97.150  86.850  1.00  0.00           C  
ATOM   1663  O   PRO B 517      84.590  96.420  86.120  1.00  0.00           O  
ATOM   1664  CB  PRO B 517      84.860  99.390  86.300  1.00  0.00           C  
ATOM   1665  CG  PRO B 517      84.920 100.010  87.610  1.00  0.00           C  
ATOM   1666  CD  PRO B 517      83.440 100.100  88.000  1.00  0.00           C  
ATOM   1667  N   GLU B 518      83.590  96.860  88.150  1.00  0.00           N  
ATOM   1668  CA  GLU B 518      84.110  95.640  88.800  1.00  0.00           C  
ATOM   1669  C   GLU B 518      83.870  94.310  88.040  1.00  0.00           C  
ATOM   1670  O   GLU B 518      84.780  93.460  88.010  1.00  0.00           O  
ATOM   1671  CB  GLU B 518      83.840  95.600  90.290  1.00  0.00           C  
ATOM   1672  CG  GLU B 518      84.760  96.450  91.210  1.00  0.00           C  
ATOM   1673  CD  GLU B 518      84.290  96.450  92.700  1.00  0.00           C  
ATOM   1674  OE1 GLU B 518      85.060  96.000  93.580  1.00  0.00           O  
ATOM   1675  OE2 GLU B 518      83.220  97.010  93.000  1.00  0.00           O1-
ATOM   1676  N   GLU B 519      82.680  94.030  87.430  1.00  0.00           N  
ATOM   1677  CA  GLU B 519      82.270  92.750  86.950  1.00  0.00           C  
ATOM   1678  C   GLU B 519      81.890  92.960  85.470  1.00  0.00           C  
ATOM   1679  O   GLU B 519      81.270  92.060  84.900  1.00  0.00           O  
ATOM   1680  CB  GLU B 519      81.370  92.040  87.930  1.00  0.00           C  
ATOM   1681  CG  GLU B 519      81.870  91.720  89.300  1.00  0.00           C  
ATOM   1682  CD  GLU B 519      80.830  90.910  90.120  1.00  0.00           C  
ATOM   1683  OE1 GLU B 519      79.650  90.730  89.710  1.00  0.00           O  
ATOM   1684  OE2 GLU B 519      81.250  90.390  91.200  1.00  0.00           O1-
ATOM   1685  N   LEU B 520      82.400  93.950  84.730  1.00  0.00           N  
ATOM   1686  CA  LEU B 520      82.210  94.030  83.320  1.00  0.00           C  
ATOM   1687  C   LEU B 520      83.070  95.160  82.880  1.00  0.00           C  
ATOM   1688  O   LEU B 520      82.700  96.310  83.080  1.00  0.00           O  
ATOM   1689  CB  LEU B 520      80.770  94.260  82.820  1.00  0.00           C  
ATOM   1690  CG  LEU B 520      80.660  94.500  81.290  1.00  0.00           C  
ATOM   1691  CD1 LEU B 520      81.120  93.380  80.340  1.00  0.00           C  
ATOM   1692  CD2 LEU B 520      79.280  94.890  80.930  1.00  0.00           C  
ATOM   1693  N   GLY B 521      84.240  94.850  82.210  1.00  0.00           N  
ATOM   1694  CA  GLY B 521      85.260  95.860  81.940  1.00  0.00           C  
ATOM   1695  C   GLY B 521      85.520  96.280  80.580  1.00  0.00           C  
ATOM   1696  O   GLY B 521      86.050  97.390  80.370  1.00  0.00           O  
ATOM   1697  N   HSD B 522      85.180  95.410  79.550  1.00  0.00           N  
ATOM   1698  CA  HSD B 522      85.430  95.630  78.090  1.00  0.00           C  
ATOM   1699  C   HSD B 522      85.720  97.040  77.580  1.00  0.00           C  
ATOM   1700  O   HSD B 522      86.780  97.250  77.050  1.00  0.00           O  
ATOM   1701  CB  HSD B 522      84.300  94.960  77.290  1.00  0.00           C  
ATOM   1702  CG  HSD B 522      84.600  93.520  77.050  1.00  0.00           C  
ATOM   1703  CD2 HSD B 522      83.940  92.470  77.580  1.00  0.00           C  
ATOM   1704  ND1 HSD B 522      85.380  93.000  76.060  1.00  0.00           N  
ATOM   1705  CE1 HSD B 522      85.110  91.660  75.970  1.00  0.00           C  
ATOM   1706  NE2 HSD B 522      84.220  91.290  76.920  1.00  0.00           N  
ATOM   1707  N   PHE B 523      84.780  97.940  77.630  1.00  0.00           N  
ATOM   1708  CA  PHE B 523      84.850  99.240  77.020  1.00  0.00           C  
ATOM   1709  C   PHE B 523      85.250 100.310  78.110  1.00  0.00           C  
ATOM   1710  O   PHE B 523      84.910 101.460  77.830  1.00  0.00           O  
ATOM   1711  CB  PHE B 523      83.500  99.410  76.290  1.00  0.00           C  
ATOM   1712  CG  PHE B 523      83.170  98.320  75.320  1.00  0.00           C  
ATOM   1713  CD1 PHE B 523      84.050  98.060  74.300  1.00  0.00           C  
ATOM   1714  CD2 PHE B 523      81.940  97.650  75.420  1.00  0.00           C  
ATOM   1715  CE1 PHE B 523      83.660  97.190  73.250  1.00  0.00           C  
ATOM   1716  CE2 PHE B 523      81.590  96.740  74.400  1.00  0.00           C  
ATOM   1717  CZ  PHE B 523      82.470  96.520  73.320  1.00  0.00           C  
ATOM   1718  N   TYR B 524      85.870  99.950  79.240  1.00  0.00           N  
ATOM   1719  CA  TYR B 524      86.290 100.760  80.330  1.00  0.00           C  
ATOM   1720  C   TYR B 524      87.600 101.480  80.070  1.00  0.00           C  
ATOM   1721  O   TYR B 524      87.690 102.680  80.320  1.00  0.00           O  
ATOM   1722  CB  TYR B 524      86.310 100.020  81.670  1.00  0.00           C  
ATOM   1723  CG  TYR B 524      86.580 100.790  82.930  1.00  0.00           C  
ATOM   1724  CD1 TYR B 524      87.600 100.540  83.860  1.00  0.00           C  
ATOM   1725  CD2 TYR B 524      85.780 101.930  83.160  1.00  0.00           C  
ATOM   1726  CE1 TYR B 524      87.820 101.300  85.060  1.00  0.00           C  
ATOM   1727  CE2 TYR B 524      85.920 102.700  84.250  1.00  0.00           C  
ATOM   1728  CZ  TYR B 524      86.910 102.420  85.170  1.00  0.00           C  
ATOM   1729  OH  TYR B 524      87.090 103.210  86.350  1.00  0.00           O  
ATOM   1730  N   ASP B 525      88.570 100.830  79.390  1.00  0.00           N  
ATOM   1731  CA  ASP B 525      89.770 101.550  78.990  1.00  0.00           C  
ATOM   1732  C   ASP B 525      89.920 101.540  77.450  1.00  0.00           C  
ATOM   1733  O   ASP B 525      89.520 100.530  76.810  1.00  0.00           O  
ATOM   1734  CB  ASP B 525      90.930 100.860  79.690  1.00  0.00           C  
ATOM   1735  CG  ASP B 525      92.210 101.590  79.680  1.00  0.00           C  
ATOM   1736  OD1 ASP B 525      93.350 101.010  79.970  1.00  0.00           O  
ATOM   1737  OD2 ASP B 525      92.150 102.840  79.470  1.00  0.00           O1-
ATOM   1738  N   TYR B 526      90.390 102.600  76.870  1.00  0.00           N  
ATOM   1739  CA  TYR B 526      90.280 102.850  75.460  1.00  0.00           C  
ATOM   1740  C   TYR B 526      90.940 101.910  74.410  1.00  0.00           C  
ATOM   1741  O   TYR B 526      90.260 101.420  73.510  1.00  0.00           O  
ATOM   1742  CB  TYR B 526      90.680 104.360  75.200  1.00  0.00           C  
ATOM   1743  CG  TYR B 526      90.360 104.870  73.810  1.00  0.00           C  
ATOM   1744  CD1 TYR B 526      89.080 104.620  73.230  1.00  0.00           C  
ATOM   1745  CD2 TYR B 526      91.270 105.660  73.080  1.00  0.00           C  
ATOM   1746  CE1 TYR B 526      88.720 105.290  72.030  1.00  0.00           C  
ATOM   1747  CE2 TYR B 526      90.930 106.370  71.910  1.00  0.00           C  
ATOM   1748  CZ  TYR B 526      89.620 106.210  71.380  1.00  0.00           C  
ATOM   1749  OH  TYR B 526      89.370 106.820  70.160  1.00  0.00           O  
ATOM   1750  N   PRO B 527      92.160 101.390  74.660  1.00  0.00           N  
ATOM   1751  CA  PRO B 527      92.860 100.390  73.870  1.00  0.00           C  
ATOM   1752  C   PRO B 527      92.190  99.040  74.000  1.00  0.00           C  
ATOM   1753  O   PRO B 527      92.120  98.360  72.970  1.00  0.00           O  
ATOM   1754  CB  PRO B 527      94.360 100.400  74.280  1.00  0.00           C  
ATOM   1755  CG  PRO B 527      94.560 101.690  75.140  1.00  0.00           C  
ATOM   1756  CD  PRO B 527      93.110 101.920  75.720  1.00  0.00           C  
ATOM   1757  N   MET B 528      91.640  98.620  75.220  1.00  0.00           N  
ATOM   1758  CA  MET B 528      91.000  97.310  75.310  1.00  0.00           C  
ATOM   1759  C   MET B 528      89.690  97.380  74.630  1.00  0.00           C  
ATOM   1760  O   MET B 528      89.220  96.340  74.160  1.00  0.00           O  
ATOM   1761  CB  MET B 528      90.830  96.790  76.770  1.00  0.00           C  
ATOM   1762  CG  MET B 528      90.430  95.290  76.850  1.00  0.00           C  
ATOM   1763  SD  MET B 528      91.760  94.350  76.180  1.00  0.00           S  
ATOM   1764  CE  MET B 528      91.230  92.740  76.860  1.00  0.00           C  
ATOM   1765  N   ALA B 529      89.040  98.550  74.590  1.00  0.00           N  
ATOM   1766  CA  ALA B 529      87.880  98.870  73.810  1.00  0.00           C  
ATOM   1767  C   ALA B 529      88.070  98.810  72.290  1.00  0.00           C  
ATOM   1768  O   ALA B 529      87.240  98.210  71.550  1.00  0.00           O  
ATOM   1769  CB  ALA B 529      87.350 100.250  74.300  1.00  0.00           C  
ATOM   1770  N   LEU B 530      89.230  99.270  71.830  1.00  0.00           N  
ATOM   1771  CA  LEU B 530      89.670  99.090  70.450  1.00  0.00           C  
ATOM   1772  C   LEU B 530      89.810  97.640  70.080  1.00  0.00           C  
ATOM   1773  O   LEU B 530      89.300  97.200  69.070  1.00  0.00           O  
ATOM   1774  CB  LEU B 530      90.830 100.020  70.180  1.00  0.00           C  
ATOM   1775  CG  LEU B 530      90.260 101.460  70.070  1.00  0.00           C  
ATOM   1776  CD1 LEU B 530      91.470 102.390  70.170  1.00  0.00           C  
ATOM   1777  CD2 LEU B 530      89.560 101.750  68.710  1.00  0.00           C  
ATOM   1778  N   PHE B 531      90.540  96.800  70.920  1.00  0.00           N  
ATOM   1779  CA  PHE B 531      90.800  95.410  70.680  1.00  0.00           C  
ATOM   1780  C   PHE B 531      89.530  94.570  70.690  1.00  0.00           C  
ATOM   1781  O   PHE B 531      89.420  93.700  69.900  1.00  0.00           O  
ATOM   1782  CB  PHE B 531      91.790  94.830  71.690  1.00  0.00           C  
ATOM   1783  CG  PHE B 531      93.210  95.170  71.290  1.00  0.00           C  
ATOM   1784  CD1 PHE B 531      93.960  96.010  72.140  1.00  0.00           C  
ATOM   1785  CD2 PHE B 531      93.940  94.640  70.220  1.00  0.00           C  
ATOM   1786  CE1 PHE B 531      95.300  96.260  71.970  1.00  0.00           C  
ATOM   1787  CE2 PHE B 531      95.310  95.020  69.980  1.00  0.00           C  
ATOM   1788  CZ  PHE B 531      95.970  95.800  70.830  1.00  0.00           C  
ATOM   1789  N   SER B 532      88.550  94.820  71.620  1.00  0.00           N  
ATOM   1790  CA  SER B 532      87.240  94.120  71.840  1.00  0.00           C  
ATOM   1791  C   SER B 532      86.450  94.250  70.560  1.00  0.00           C  
ATOM   1792  O   SER B 532      85.930  93.310  69.950  1.00  0.00           O  
ATOM   1793  CB  SER B 532      86.580  94.660  73.140  1.00  0.00           C  
ATOM   1794  OG  SER B 532      87.380  94.360  74.290  1.00  0.00           O  
ATOM   1795  N   THR B 533      86.530  95.460  70.030  1.00  0.00           N  
ATOM   1796  CA  THR B 533      85.800  95.820  68.800  1.00  0.00           C  
ATOM   1797  C   THR B 533      86.400  95.250  67.540  1.00  0.00           C  
ATOM   1798  O   THR B 533      85.760  94.810  66.580  1.00  0.00           O  
ATOM   1799  CB  THR B 533      85.740  97.370  68.630  1.00  0.00           C  
ATOM   1800  CG2 THR B 533      84.710  97.630  67.500  1.00  0.00           C  
ATOM   1801  OG1 THR B 533      85.180  97.970  69.830  1.00  0.00           O  
ATOM   1802  N   PHE B 534      87.720  95.130  67.490  1.00  0.00           N  
ATOM   1803  CA  PHE B 534      88.400  94.420  66.460  1.00  0.00           C  
ATOM   1804  C   PHE B 534      87.990  92.950  66.450  1.00  0.00           C  
ATOM   1805  O   PHE B 534      87.630  92.420  65.460  1.00  0.00           O  
ATOM   1806  CB  PHE B 534      89.930  94.640  66.720  1.00  0.00           C  
ATOM   1807  CG  PHE B 534      90.930  93.670  66.090  1.00  0.00           C  
ATOM   1808  CD1 PHE B 534      91.400  93.940  64.760  1.00  0.00           C  
ATOM   1809  CD2 PHE B 534      91.520  92.630  66.860  1.00  0.00           C  
ATOM   1810  CE1 PHE B 534      92.230  92.930  64.130  1.00  0.00           C  
ATOM   1811  CE2 PHE B 534      92.260  91.660  66.200  1.00  0.00           C  
ATOM   1812  CZ  PHE B 534      92.660  91.860  64.900  1.00  0.00           C  
ATOM   1813  N   GLU B 535      88.010  92.300  67.650  1.00  0.00           N  
ATOM   1814  CA  GLU B 535      87.450  90.990  67.710  1.00  0.00           C  
ATOM   1815  C   GLU B 535      85.890  90.750  67.240  1.00  0.00           C  
ATOM   1816  O   GLU B 535      85.650  89.870  66.430  1.00  0.00           O  
ATOM   1817  CB  GLU B 535      87.690  90.420  69.100  1.00  0.00           C  
ATOM   1818  CG  GLU B 535      89.160  90.250  69.490  1.00  0.00           C  
ATOM   1819  CD  GLU B 535      89.300  89.930  70.950  1.00  0.00           C  
ATOM   1820  OE1 GLU B 535      89.180  88.760  71.380  1.00  0.00           O  
ATOM   1821  OE2 GLU B 535      89.560  90.880  71.800  1.00  0.00           O1-
ATOM   1822  N   LEU B 536      84.990  91.640  67.660  1.00  0.00           N  
ATOM   1823  CA  LEU B 536      83.540  91.650  67.170  1.00  0.00           C  
ATOM   1824  C   LEU B 536      83.420  91.820  65.680  1.00  0.00           C  
ATOM   1825  O   LEU B 536      82.590  91.080  65.130  1.00  0.00           O  
ATOM   1826  CB  LEU B 536      82.730  92.760  67.890  1.00  0.00           C  
ATOM   1827  CG  LEU B 536      82.500  92.530  69.350  1.00  0.00           C  
ATOM   1828  CD1 LEU B 536      81.790  93.750  69.900  1.00  0.00           C  
ATOM   1829  CD2 LEU B 536      81.770  91.280  69.860  1.00  0.00           C  
ATOM   1830  N   PHE B 537      84.170  92.750  65.060  1.00  0.00           N  
ATOM   1831  CA  PHE B 537      84.180  92.920  63.610  1.00  0.00           C  
ATOM   1832  C   PHE B 537      84.560  91.690  62.850  1.00  0.00           C  
ATOM   1833  O   PHE B 537      84.140  91.290  61.760  1.00  0.00           O  
ATOM   1834  CB  PHE B 537      84.900  94.220  63.250  1.00  0.00           C  
ATOM   1835  CG  PHE B 537      84.900  94.550  61.790  1.00  0.00           C  
ATOM   1836  CD1 PHE B 537      86.040  94.260  61.140  1.00  0.00           C  
ATOM   1837  CD2 PHE B 537      83.850  95.250  61.160  1.00  0.00           C  
ATOM   1838  CE1 PHE B 537      86.170  94.540  59.760  1.00  0.00           C  
ATOM   1839  CE2 PHE B 537      83.930  95.640  59.840  1.00  0.00           C  
ATOM   1840  CZ  PHE B 537      85.100  95.260  59.120  1.00  0.00           C  
ATOM   1841  N   LEU B 538      85.570  90.970  63.350  1.00  0.00           N  
ATOM   1842  CA  LEU B 538      86.140  89.770  62.760  1.00  0.00           C  
ATOM   1843  C   LEU B 538      85.370  88.500  63.130  1.00  0.00           C  
ATOM   1844  O   LEU B 538      85.520  87.510  62.420  1.00  0.00           O  
ATOM   1845  CB  LEU B 538      87.610  89.590  63.130  1.00  0.00           C  
ATOM   1846  CG  LEU B 538      88.710  90.600  62.620  1.00  0.00           C  
ATOM   1847  CD1 LEU B 538      89.980  89.920  63.050  1.00  0.00           C  
ATOM   1848  CD2 LEU B 538      88.620  90.760  61.130  1.00  0.00           C  
ATOM   1849  N   THR B 539      84.520  88.590  64.220  1.00  0.00           N  
ATOM   1850  CA  THR B 539      83.430  87.720  64.650  1.00  0.00           C  
ATOM   1851  C   THR B 539      83.830  86.880  65.800  1.00  0.00           C  
ATOM   1852  O   THR B 539      83.050  86.090  66.320  1.00  0.00           O  
ATOM   1853  CB  THR B 539      82.840  86.740  63.690  1.00  0.00           C  
ATOM   1854  CG2 THR B 539      82.000  87.500  62.580  1.00  0.00           C  
ATOM   1855  OG1 THR B 539      83.740  85.790  63.120  1.00  0.00           O  
ATOM   1856  N   ILE B 540      85.100  86.890  66.300  1.00  0.00           N  
ATOM   1857  CA  ILE B 540      85.720  85.960  67.200  1.00  0.00           C  
ATOM   1858  C   ILE B 540      85.120  85.810  68.630  1.00  0.00           C  
ATOM   1859  O   ILE B 540      85.000  84.700  69.120  1.00  0.00           O  
ATOM   1860  CB  ILE B 540      87.190  86.310  67.200  1.00  0.00           C  
ATOM   1861  CG1 ILE B 540      87.830  86.280  65.750  1.00  0.00           C  
ATOM   1862  CG2 ILE B 540      87.980  85.320  68.100  1.00  0.00           C  
ATOM   1863  CD  ILE B 540      89.300  86.580  65.710  1.00  0.00           C  
ATOM   1864  N   ILE B 541      84.640  86.880  69.250  1.00  0.00           N  
ATOM   1865  CA  ILE B 541      84.210  86.860  70.680  1.00  0.00           C  
ATOM   1866  C   ILE B 541      82.710  86.960  70.830  1.00  0.00           C  
ATOM   1867  O   ILE B 541      81.930  87.390  69.970  1.00  0.00           O  
ATOM   1868  CB  ILE B 541      84.880  87.810  71.730  1.00  0.00           C  
ATOM   1869  CG1 ILE B 541      84.710  89.340  71.450  1.00  0.00           C  
ATOM   1870  CG2 ILE B 541      86.380  87.380  71.700  1.00  0.00           C  
ATOM   1871  CD  ILE B 541      85.280  90.160  72.550  1.00  0.00           C  
ATOM   1872  N   ASP B 542      82.250  86.530  72.020  1.00  0.00           N  
ATOM   1873  CA  ASP B 542      80.870  86.790  72.450  1.00  0.00           C  
ATOM   1874  C   ASP B 542      80.610  88.240  72.670  1.00  0.00           C  
ATOM   1875  O   ASP B 542      81.560  88.950  73.010  1.00  0.00           O  
ATOM   1876  CB  ASP B 542      80.380  86.220  73.850  1.00  0.00           C  
ATOM   1877  CG  ASP B 542      80.450  84.730  73.770  1.00  0.00           C  
ATOM   1878  OD1 ASP B 542      80.440  84.140  72.660  1.00  0.00           O  
ATOM   1879  OD2 ASP B 542      80.350  84.130  74.900  1.00  0.00           O1-
ATOM   1880  N   GLY B 543      79.370  88.750  72.310  1.00  0.00           N  
ATOM   1881  CA  GLY B 543      78.750  90.090  72.680  1.00  0.00           C  
ATOM   1882  C   GLY B 543      79.000  90.410  74.220  1.00  0.00           C  
ATOM   1883  O   GLY B 543      78.620  89.590  75.080  1.00  0.00           O  
ATOM   1884  N   PRO B 544      79.630  91.530  74.600  1.00  0.00           N  
ATOM   1885  CA  PRO B 544      79.850  91.860  75.990  1.00  0.00           C  
ATOM   1886  C   PRO B 544      78.640  91.960  76.810  1.00  0.00           C  
ATOM   1887  O   PRO B 544      77.780  92.750  76.580  1.00  0.00           O  
ATOM   1888  CB  PRO B 544      80.670  93.150  75.990  1.00  0.00           C  
ATOM   1889  CG  PRO B 544      81.500  92.940  74.790  1.00  0.00           C  
ATOM   1890  CD  PRO B 544      80.520  92.290  73.770  1.00  0.00           C  
ATOM   1891  N   ALA B 545      78.460  91.100  77.750  1.00  0.00           N  
ATOM   1892  CA  ALA B 545      77.200  90.720  78.390  1.00  0.00           C  
ATOM   1893  C   ALA B 545      77.330  90.630  79.950  1.00  0.00           C  
ATOM   1894  O   ALA B 545      78.400  90.310  80.510  1.00  0.00           O  
ATOM   1895  CB  ALA B 545      76.680  89.420  77.850  1.00  0.00           C  
ATOM   1896  N   ASN B 546      76.200  90.970  80.600  1.00  0.00           N  
ATOM   1897  CA  ASN B 546      76.170  90.650  82.040  1.00  0.00           C  
ATOM   1898  C   ASN B 546      74.730  90.350  82.370  1.00  0.00           C  
ATOM   1899  O   ASN B 546      73.840  90.950  81.760  1.00  0.00           O  
ATOM   1900  CB  ASN B 546      76.750  91.870  82.750  1.00  0.00           C  
ATOM   1901  CG  ASN B 546      76.830  91.660  84.230  1.00  0.00           C  
ATOM   1902  ND2 ASN B 546      77.440  92.670  84.880  1.00  0.00           N  
ATOM   1903  OD1 ASN B 546      76.330  90.710  84.910  1.00  0.00           O  
ATOM   1904  N   TYR B 547      74.390  89.410  83.280  1.00  0.00           N  
ATOM   1905  CA  TYR B 547      73.000  89.100  83.590  1.00  0.00           C  
ATOM   1906  C   TYR B 547      72.880  89.330  85.080  1.00  0.00           C  
ATOM   1907  O   TYR B 547      71.960  88.780  85.690  1.00  0.00           O  
ATOM   1908  CB  TYR B 547      72.740  87.530  83.340  1.00  0.00           C  
ATOM   1909  CG  TYR B 547      73.470  87.060  82.050  1.00  0.00           C  
ATOM   1910  CD1 TYR B 547      73.150  87.440  80.780  1.00  0.00           C  
ATOM   1911  CD2 TYR B 547      74.610  86.240  82.320  1.00  0.00           C  
ATOM   1912  CE1 TYR B 547      74.040  87.280  79.680  1.00  0.00           C  
ATOM   1913  CE2 TYR B 547      75.500  86.110  81.260  1.00  0.00           C  
ATOM   1914  CZ  TYR B 547      75.230  86.540  79.910  1.00  0.00           C  
ATOM   1915  OH  TYR B 547      76.030  86.370  78.730  1.00  0.00           O  
ATOM   1916  N   ASN B 548      73.780  90.050  85.770  1.00  0.00           N  
ATOM   1917  CA  ASN B 548      73.610  90.420  87.150  1.00  0.00           C  
ATOM   1918  C   ASN B 548      73.380  91.900  87.440  1.00  0.00           C  
ATOM   1919  O   ASN B 548      73.000  92.320  88.540  1.00  0.00           O  
ATOM   1920  CB  ASN B 548      74.800  89.860  87.930  1.00  0.00           C  
ATOM   1921  CG  ASN B 548      75.020  88.310  87.740  1.00  0.00           C  
ATOM   1922  ND2 ASN B 548      73.920  87.610  88.020  1.00  0.00           N  
ATOM   1923  OD1 ASN B 548      76.020  87.840  87.240  1.00  0.00           O  
ATOM   1924  N   VAL B 549      73.330  92.630  86.330  1.00  0.00           N  
ATOM   1925  CA  VAL B 549      72.990  94.020  86.320  1.00  0.00           C  
ATOM   1926  C   VAL B 549      72.350  94.440  85.010  1.00  0.00           C  
ATOM   1927  O   VAL B 549      72.460  93.740  83.990  1.00  0.00           O  
ATOM   1928  CB  VAL B 549      74.180  94.810  86.820  1.00  0.00           C  
ATOM   1929  CG1 VAL B 549      75.000  95.260  85.560  1.00  0.00           C  
ATOM   1930  CG2 VAL B 549      73.690  96.060  87.630  1.00  0.00           C  
ATOM   1931  N   ASP B 550      71.560  95.540  84.970  1.00  0.00           N  
ATOM   1932  CA  ASP B 550      70.960  96.020  83.720  1.00  0.00           C  
ATOM   1933  C   ASP B 550      72.010  96.830  83.070  1.00  0.00           C  
ATOM   1934  O   ASP B 550      72.820  97.550  83.640  1.00  0.00           O  
ATOM   1935  CB  ASP B 550      69.680  96.870  83.780  1.00  0.00           C  
ATOM   1936  CG  ASP B 550      68.500  96.090  84.270  1.00  0.00           C  
ATOM   1937  OD1 ASP B 550      68.490  94.840  84.300  1.00  0.00           O  
ATOM   1938  OD2 ASP B 550      67.460  96.760  84.660  1.00  0.00           O1-
ATOM   1939  N   LEU B 551      72.060  96.690  81.700  1.00  0.00           N  
ATOM   1940  CA  LEU B 551      73.030  97.420  80.910  1.00  0.00           C  
ATOM   1941  C   LEU B 551      72.300  98.690  80.490  1.00  0.00           C  
ATOM   1942  O   LEU B 551      71.060  98.670  80.510  1.00  0.00           O  
ATOM   1943  CB  LEU B 551      73.440  96.590  79.630  1.00  0.00           C  
ATOM   1944  CG  LEU B 551      74.090  95.230  80.030  1.00  0.00           C  
ATOM   1945  CD1 LEU B 551      74.350  94.500  78.720  1.00  0.00           C  
ATOM   1946  CD2 LEU B 551      75.360  95.330  80.940  1.00  0.00           C  
ATOM   1947  N   PRO B 552      72.910  99.800  80.030  1.00  0.00           N  
ATOM   1948  CA  PRO B 552      72.280 100.750  79.170  1.00  0.00           C  
ATOM   1949  C   PRO B 552      71.400 100.260  77.990  1.00  0.00           C  
ATOM   1950  O   PRO B 552      71.900  99.460  77.220  1.00  0.00           O  
ATOM   1951  CB  PRO B 552      73.530 101.480  78.710  1.00  0.00           C  
ATOM   1952  CG  PRO B 552      74.360 101.590  79.950  1.00  0.00           C  
ATOM   1953  CD  PRO B 552      74.210 100.220  80.510  1.00  0.00           C  
ATOM   1954  N   PHE B 553      70.160 100.750  77.860  1.00  0.00           N  
ATOM   1955  CA  PHE B 553      69.370 100.430  76.640  1.00  0.00           C  
ATOM   1956  C   PHE B 553      70.000 100.730  75.290  1.00  0.00           C  
ATOM   1957  O   PHE B 553      69.850  99.980  74.320  1.00  0.00           O  
ATOM   1958  CB  PHE B 553      68.090 101.290  76.880  1.00  0.00           C  
ATOM   1959  CG  PHE B 553      67.310 101.470  75.620  1.00  0.00           C  
ATOM   1960  CD1 PHE B 553      67.190 102.740  75.030  1.00  0.00           C  
ATOM   1961  CD2 PHE B 553      66.640 100.420  74.970  1.00  0.00           C  
ATOM   1962  CE1 PHE B 553      66.590 102.970  73.780  1.00  0.00           C  
ATOM   1963  CE2 PHE B 553      66.010 100.580  73.730  1.00  0.00           C  
ATOM   1964  CZ  PHE B 553      65.900 101.870  73.270  1.00  0.00           C  
ATOM   1965  N   MET B 554      70.760 101.860  75.210  1.00  0.00           N  
ATOM   1966  CA  MET B 554      71.500 102.250  73.990  1.00  0.00           C  
ATOM   1967  C   MET B 554      72.540 101.200  73.480  1.00  0.00           C  
ATOM   1968  O   MET B 554      72.730 101.040  72.280  1.00  0.00           O  
ATOM   1969  CB  MET B 554      72.240 103.580  74.250  1.00  0.00           C  
ATOM   1970  CG  MET B 554      72.740 104.320  73.020  1.00  0.00           C  
ATOM   1971  SD  MET B 554      71.630 104.960  71.770  1.00  0.00           S  
ATOM   1972  CE  MET B 554      72.800 105.970  70.900  1.00  0.00           C  
ATOM   1973  N   TYR B 555      73.180 100.430  74.390  1.00  0.00           N  
ATOM   1974  CA  TYR B 555      74.130  99.410  74.000  1.00  0.00           C  
ATOM   1975  C   TYR B 555      73.560  98.380  72.980  1.00  0.00           C  
ATOM   1976  O   TYR B 555      74.160  98.340  71.890  1.00  0.00           O  
ATOM   1977  CB  TYR B 555      74.660  98.720  75.290  1.00  0.00           C  
ATOM   1978  CG  TYR B 555      75.630  97.590  75.110  1.00  0.00           C  
ATOM   1979  CD1 TYR B 555      76.760  97.690  74.330  1.00  0.00           C  
ATOM   1980  CD2 TYR B 555      75.360  96.290  75.740  1.00  0.00           C  
ATOM   1981  CE1 TYR B 555      77.530  96.600  73.980  1.00  0.00           C  
ATOM   1982  CE2 TYR B 555      76.090  95.230  75.380  1.00  0.00           C  
ATOM   1983  CZ  TYR B 555      77.120  95.320  74.460  1.00  0.00           C  
ATOM   1984  OH  TYR B 555      77.890  94.270  73.890  1.00  0.00           O  
ATOM   1985  N   SER B 556      72.420  97.660  73.170  1.00  0.00           N  
ATOM   1986  CA  SER B 556      71.820  96.720  72.210  1.00  0.00           C  
ATOM   1987  C   SER B 556      71.610  97.280  70.830  1.00  0.00           C  
ATOM   1988  O   SER B 556      71.800  96.700  69.800  1.00  0.00           O  
ATOM   1989  CB  SER B 556      70.540  96.150  72.870  1.00  0.00           C  
ATOM   1990  OG  SER B 556      69.570  97.120  73.190  1.00  0.00           O  
ATOM   1991  N   ILE B 557      71.000  98.490  70.760  1.00  0.00           N  
ATOM   1992  CA  ILE B 557      70.830  99.270  69.530  1.00  0.00           C  
ATOM   1993  C   ILE B 557      72.180  99.560  68.880  1.00  0.00           C  
ATOM   1994  O   ILE B 557      72.390  99.430  67.620  1.00  0.00           O  
ATOM   1995  CB  ILE B 557      70.020 100.520  69.860  1.00  0.00           C  
ATOM   1996  CG1 ILE B 557      68.580 100.070  70.210  1.00  0.00           C  
ATOM   1997  CG2 ILE B 557      70.100 101.420  68.580  1.00  0.00           C  
ATOM   1998  CD  ILE B 557      67.840 101.220  70.830  1.00  0.00           C  
ATOM   1999  N   THR B 558      73.200 100.030  69.670  1.00  0.00           N  
ATOM   2000  CA  THR B 558      74.480 100.610  69.080  1.00  0.00           C  
ATOM   2001  C   THR B 558      75.420  99.550  68.570  1.00  0.00           C  
ATOM   2002  O   THR B 558      76.200  99.690  67.640  1.00  0.00           O  
ATOM   2003  CB  THR B 558      75.200 101.540  70.090  1.00  0.00           C  
ATOM   2004  CG2 THR B 558      76.410 102.320  69.470  1.00  0.00           C  
ATOM   2005  OG1 THR B 558      74.300 102.490  70.620  1.00  0.00           O  
ATOM   2006  N   TYR B 559      75.160  98.380  69.180  1.00  0.00           N  
ATOM   2007  CA  TYR B 559      75.810  97.110  68.880  1.00  0.00           C  
ATOM   2008  C   TYR B 559      75.120  96.360  67.750  1.00  0.00           C  
ATOM   2009  O   TYR B 559      75.750  95.660  66.950  1.00  0.00           O  
ATOM   2010  CB  TYR B 559      75.620  96.270  70.190  1.00  0.00           C  
ATOM   2011  CG  TYR B 559      76.360  95.010  70.120  1.00  0.00           C  
ATOM   2012  CD1 TYR B 559      77.620  94.800  70.650  1.00  0.00           C  
ATOM   2013  CD2 TYR B 559      75.650  93.940  69.530  1.00  0.00           C  
ATOM   2014  CE1 TYR B 559      78.220  93.530  70.540  1.00  0.00           C  
ATOM   2015  CE2 TYR B 559      76.250  92.750  69.350  1.00  0.00           C  
ATOM   2016  CZ  TYR B 559      77.510  92.490  69.910  1.00  0.00           C  
ATOM   2017  OH  TYR B 559      77.990  91.170  69.900  1.00  0.00           O  
ATOM   2018  N   ALA B 560      73.800  96.530  67.660  1.00  0.00           N  
ATOM   2019  CA  ALA B 560      72.980  96.060  66.580  1.00  0.00           C  
ATOM   2020  C   ALA B 560      73.260  96.820  65.240  1.00  0.00           C  
ATOM   2021  O   ALA B 560      73.390  96.310  64.150  1.00  0.00           O  
ATOM   2022  CB  ALA B 560      71.430  96.070  66.920  1.00  0.00           C  
ATOM   2023  N   ALA B 561      73.390  98.160  65.360  1.00  0.00           N  
ATOM   2024  CA  ALA B 561      73.930  99.000  64.330  1.00  0.00           C  
ATOM   2025  C   ALA B 561      75.320  98.640  63.860  1.00  0.00           C  
ATOM   2026  O   ALA B 561      75.490  98.420  62.690  1.00  0.00           O  
ATOM   2027  CB  ALA B 561      74.090 100.440  64.910  1.00  0.00           C  
ATOM   2028  N   PHE B 562      76.320  98.470  64.770  1.00  0.00           N  
ATOM   2029  CA  PHE B 562      77.670  97.940  64.500  1.00  0.00           C  
ATOM   2030  C   PHE B 562      77.670  96.610  63.750  1.00  0.00           C  
ATOM   2031  O   PHE B 562      78.430  96.450  62.840  1.00  0.00           O  
ATOM   2032  CB  PHE B 562      78.440  97.690  65.780  1.00  0.00           C  
ATOM   2033  CG  PHE B 562      79.900  97.140  65.590  1.00  0.00           C  
ATOM   2034  CD1 PHE B 562      80.860  97.830  64.820  1.00  0.00           C  
ATOM   2035  CD2 PHE B 562      80.160  95.810  66.000  1.00  0.00           C  
ATOM   2036  CE1 PHE B 562      82.130  97.290  64.700  1.00  0.00           C  
ATOM   2037  CE2 PHE B 562      81.350  95.200  65.700  1.00  0.00           C  
ATOM   2038  CZ  PHE B 562      82.350  95.940  65.170  1.00  0.00           C  
ATOM   2039  N   ALA B 563      76.790  95.670  64.230  1.00  0.00           N  
ATOM   2040  CA  ALA B 563      76.790  94.310  63.670  1.00  0.00           C  
ATOM   2041  C   ALA B 563      76.400  94.250  62.230  1.00  0.00           C  
ATOM   2042  O   ALA B 563      77.080  93.560  61.420  1.00  0.00           O  
ATOM   2043  CB  ALA B 563      75.740  93.520  64.440  1.00  0.00           C  
ATOM   2044  N   ILE B 564      75.400  95.050  61.830  1.00  0.00           N  
ATOM   2045  CA  ILE B 564      74.960  95.140  60.460  1.00  0.00           C  
ATOM   2046  C   ILE B 564      76.060  95.640  59.550  1.00  0.00           C  
ATOM   2047  O   ILE B 564      76.270  95.060  58.430  1.00  0.00           O  
ATOM   2048  CB  ILE B 564      73.740  96.100  60.440  1.00  0.00           C  
ATOM   2049  CG1 ILE B 564      72.560  95.550  61.270  1.00  0.00           C  
ATOM   2050  CG2 ILE B 564      73.230  96.350  59.020  1.00  0.00           C  
ATOM   2051  CD  ILE B 564      71.560  96.660  61.650  1.00  0.00           C  
ATOM   2052  N   ILE B 565      76.770  96.690  59.940  1.00  0.00           N  
ATOM   2053  CA  ILE B 565      77.880  97.280  59.200  1.00  0.00           C  
ATOM   2054  C   ILE B 565      79.080  96.280  59.200  1.00  0.00           C  
ATOM   2055  O   ILE B 565      79.640  95.990  58.100  1.00  0.00           O  
ATOM   2056  CB  ILE B 565      78.330  98.640  59.830  1.00  0.00           C  
ATOM   2057  CG1 ILE B 565      77.180  99.610  59.500  1.00  0.00           C  
ATOM   2058  CG2 ILE B 565      79.630  99.210  59.210  1.00  0.00           C  
ATOM   2059  CD  ILE B 565      76.920 100.660  60.540  1.00  0.00           C  
ATOM   2060  N   ALA B 566      79.400  95.610  60.340  1.00  0.00           N  
ATOM   2061  CA  ALA B 566      80.390  94.590  60.530  1.00  0.00           C  
ATOM   2062  C   ALA B 566      80.360  93.380  59.640  1.00  0.00           C  
ATOM   2063  O   ALA B 566      81.330  93.000  58.960  1.00  0.00           O  
ATOM   2064  CB  ALA B 566      80.400  94.160  62.010  1.00  0.00           C  
ATOM   2065  N   THR B 567      79.230  92.760  59.590  1.00  0.00           N  
ATOM   2066  CA  THR B 567      78.970  91.540  58.780  1.00  0.00           C  
ATOM   2067  C   THR B 567      78.930  91.870  57.310  1.00  0.00           C  
ATOM   2068  O   THR B 567      79.410  91.080  56.500  1.00  0.00           O  
ATOM   2069  CB  THR B 567      77.730  90.760  59.230  1.00  0.00           C  
ATOM   2070  CG2 THR B 567      78.080  90.040  60.520  1.00  0.00           C  
ATOM   2071  OG1 THR B 567      76.640  91.540  59.450  1.00  0.00           O  
ATOM   2072  N   LEU B 568      78.390  93.060  56.880  1.00  0.00           N  
ATOM   2073  CA  LEU B 568      78.280  93.630  55.550  1.00  0.00           C  
ATOM   2074  C   LEU B 568      79.660  93.820  54.900  1.00  0.00           C  
ATOM   2075  O   LEU B 568      79.880  93.630  53.730  1.00  0.00           O  
ATOM   2076  CB  LEU B 568      77.550  94.910  55.630  1.00  0.00           C  
ATOM   2077  CG  LEU B 568      77.470  95.840  54.370  1.00  0.00           C  
ATOM   2078  CD1 LEU B 568      76.870  97.220  54.660  1.00  0.00           C  
ATOM   2079  CD2 LEU B 568      76.830  95.120  53.210  1.00  0.00           C  
ATOM   2080  N   LEU B 569      80.600  94.370  55.750  1.00  0.00           N  
ATOM   2081  CA  LEU B 569      81.900  94.700  55.230  1.00  0.00           C  
ATOM   2082  C   LEU B 569      82.780  93.470  54.880  1.00  0.00           C  
ATOM   2083  O   LEU B 569      83.390  93.310  53.820  1.00  0.00           O  
ATOM   2084  CB  LEU B 569      82.660  95.810  56.100  1.00  0.00           C  
ATOM   2085  CG  LEU B 569      82.120  97.260  55.860  1.00  0.00           C  
ATOM   2086  CD1 LEU B 569      82.450  98.100  57.160  1.00  0.00           C  
ATOM   2087  CD2 LEU B 569      82.810  97.990  54.680  1.00  0.00           C  
ATOM   2088  N   MET B 570      82.820  92.590  55.850  1.00  0.00           N  
ATOM   2089  CA  MET B 570      83.340  91.250  55.700  1.00  0.00           C  
ATOM   2090  C   MET B 570      82.660  90.520  54.530  1.00  0.00           C  
ATOM   2091  O   MET B 570      83.260  89.900  53.700  1.00  0.00           O  
ATOM   2092  CB  MET B 570      83.100  90.600  57.030  1.00  0.00           C  
ATOM   2093  CG  MET B 570      84.060  91.150  58.140  1.00  0.00           C  
ATOM   2094  SD  MET B 570      85.870  90.760  57.960  1.00  0.00           S  
ATOM   2095  CE  MET B 570      85.790  89.060  58.590  1.00  0.00           C  
ATOM   2096  N   LEU B 571      81.330  90.520  54.510  1.00  0.00           N  
ATOM   2097  CA  LEU B 571      80.590  89.940  53.370  1.00  0.00           C  
ATOM   2098  C   LEU B 571      80.900  90.500  52.000  1.00  0.00           C  
ATOM   2099  O   LEU B 571      81.130  89.740  51.030  1.00  0.00           O  
ATOM   2100  CB  LEU B 571      79.090  90.170  53.780  1.00  0.00           C  
ATOM   2101  CG  LEU B 571      78.010  89.890  52.720  1.00  0.00           C  
ATOM   2102  CD1 LEU B 571      77.930  88.370  52.440  1.00  0.00           C  
ATOM   2103  CD2 LEU B 571      76.620  90.390  53.350  1.00  0.00           C  
ATOM   2104  N   ASN B 572      80.990  91.880  51.790  1.00  0.00           N  
ATOM   2105  CA  ASN B 572      81.440  92.440  50.540  1.00  0.00           C  
ATOM   2106  C   ASN B 572      82.860  92.110  50.150  1.00  0.00           C  
ATOM   2107  O   ASN B 572      83.130  91.830  48.990  1.00  0.00           O  
ATOM   2108  CB  ASN B 572      81.170  93.940  50.690  1.00  0.00           C  
ATOM   2109  CG  ASN B 572      81.100  94.630  49.310  1.00  0.00           C  
ATOM   2110  ND2 ASN B 572      81.320  95.930  49.280  1.00  0.00           N  
ATOM   2111  OD1 ASN B 572      80.880  94.120  48.200  1.00  0.00           O  
ATOM   2112  N   LEU B 573      83.830  92.080  51.120  1.00  0.00           N  
ATOM   2113  CA  LEU B 573      85.240  91.810  50.990  1.00  0.00           C  
ATOM   2114  C   LEU B 573      85.500  90.450  50.500  1.00  0.00           C  
ATOM   2115  O   LEU B 573      86.300  90.230  49.600  1.00  0.00           O  
ATOM   2116  CB  LEU B 573      85.880  91.810  52.390  1.00  0.00           C  
ATOM   2117  CG  LEU B 573      87.400  91.690  52.230  1.00  0.00           C  
ATOM   2118  CD1 LEU B 573      88.040  92.730  51.260  1.00  0.00           C  
ATOM   2119  CD2 LEU B 573      87.920  91.830  53.650  1.00  0.00           C  
ATOM   2120  N   LEU B 574      84.900  89.430  51.060  1.00  0.00           N  
ATOM   2121  CA  LEU B 574      85.120  88.050  50.710  1.00  0.00           C  
ATOM   2122  C   LEU B 574      84.730  87.700  49.230  1.00  0.00           C  
ATOM   2123  O   LEU B 574      85.470  87.120  48.430  1.00  0.00           O  
ATOM   2124  CB  LEU B 574      84.270  87.270  51.680  1.00  0.00           C  
ATOM   2125  CG  LEU B 574      84.420  85.770  51.580  1.00  0.00           C  
ATOM   2126  CD1 LEU B 574      83.560  85.050  52.640  1.00  0.00           C  
ATOM   2127  CD2 LEU B 574      85.880  85.320  51.540  1.00  0.00           C  
ATOM   2128  N   ILE B 575      83.480  88.130  48.850  1.00  0.00           N  
ATOM   2129  CA  ILE B 575      82.890  88.150  47.520  1.00  0.00           C  
ATOM   2130  C   ILE B 575      83.710  88.990  46.570  1.00  0.00           C  
ATOM   2131  O   ILE B 575      83.910  88.620  45.440  1.00  0.00           O  
ATOM   2132  CB  ILE B 575      81.490  88.630  47.680  1.00  0.00           C  
ATOM   2133  CG1 ILE B 575      80.770  87.450  48.400  1.00  0.00           C  
ATOM   2134  CG2 ILE B 575      80.860  88.890  46.220  1.00  0.00           C  
ATOM   2135  CD  ILE B 575      79.360  87.780  48.750  1.00  0.00           C  
ATOM   2136  N   ALA B 576      84.150  90.190  47.010  1.00  0.00           N  
ATOM   2137  CA  ALA B 576      85.040  90.970  46.160  1.00  0.00           C  
ATOM   2138  C   ALA B 576      86.450  90.390  45.850  1.00  0.00           C  
ATOM   2139  O   ALA B 576      86.810  90.190  44.640  1.00  0.00           O  
ATOM   2140  CB  ALA B 576      85.200  92.300  46.960  1.00  0.00           C  
ATOM   2141  N   MET B 577      87.190  89.900  46.830  1.00  0.00           N  
ATOM   2142  CA  MET B 577      88.380  89.070  46.600  1.00  0.00           C  
ATOM   2143  C   MET B 577      88.150  87.620  45.890  1.00  0.00           C  
ATOM   2144  O   MET B 577      88.920  87.270  44.980  1.00  0.00           O  
ATOM   2145  CB  MET B 577      89.140  88.850  47.950  1.00  0.00           C  
ATOM   2146  CG  MET B 577      89.670  90.210  48.490  1.00  0.00           C  
ATOM   2147  SD  MET B 577      90.980  91.010  47.600  1.00  0.00           S  
ATOM   2148  CE  MET B 577      91.290  92.390  48.760  1.00  0.00           C  
ATOM   2149  N   MET B 578      87.050  86.940  46.200  1.00  0.00           N  
ATOM   2150  CA  MET B 578      86.710  85.760  45.460  1.00  0.00           C  
ATOM   2151  C   MET B 578      86.410  86.090  43.960  1.00  0.00           C  
ATOM   2152  O   MET B 578      86.940  85.450  43.040  1.00  0.00           O  
ATOM   2153  CB  MET B 578      85.420  85.210  46.070  1.00  0.00           C  
ATOM   2154  CG  MET B 578      85.230  83.720  45.750  1.00  0.00           C  
ATOM   2155  SD  MET B 578      83.700  83.120  46.400  1.00  0.00           S  
ATOM   2156  CE  MET B 578      83.880  83.190  48.190  1.00  0.00           C  
ATOM   2157  N   GLY B 579      85.570  87.150  43.690  1.00  0.00           N  
ATOM   2158  CA  GLY B 579      85.200  87.500  42.290  1.00  0.00           C  
ATOM   2159  C   GLY B 579      86.320  88.100  41.500  1.00  0.00           C  
ATOM   2160  O   GLY B 579      86.490  87.750  40.320  1.00  0.00           O  
ATOM   2161  N   ASP B 580      87.220  88.910  42.140  1.00  0.00           N  
ATOM   2162  CA  ASP B 580      88.440  89.340  41.510  1.00  0.00           C  
ATOM   2163  C   ASP B 580      89.430  88.180  41.080  1.00  0.00           C  
ATOM   2164  O   ASP B 580      89.960  88.190  39.930  1.00  0.00           O  
ATOM   2165  CB  ASP B 580      89.190  90.350  42.410  1.00  0.00           C  
ATOM   2166  CG  ASP B 580      88.460  91.630  42.710  1.00  0.00           C  
ATOM   2167  OD1 ASP B 580      88.840  92.200  43.720  1.00  0.00           O  
ATOM   2168  OD2 ASP B 580      87.590  92.080  41.930  1.00  0.00           O1-
ATOM   2169  N   THR B 581      89.670  87.190  41.950  1.00  0.00           N  
ATOM   2170  CA  THR B 581      90.430  86.000  41.670  1.00  0.00           C  
ATOM   2171  C   THR B 581      89.850  85.190  40.490  1.00  0.00           C  
ATOM   2172  O   THR B 581      90.620  84.710  39.660  1.00  0.00           O  
ATOM   2173  CB  THR B 581      90.390  85.040  42.880  1.00  0.00           C  
ATOM   2174  CG2 THR B 581      91.360  83.860  42.630  1.00  0.00           C  
ATOM   2175  OG1 THR B 581      90.860  85.690  44.020  1.00  0.00           O  
ATOM   2176  N   HSD B 582      88.520  85.000  40.420  1.00  0.00           N  
ATOM   2177  CA  HSD B 582      87.880  84.530  39.190  1.00  0.00           C  
ATOM   2178  C   HSD B 582      88.100  85.460  37.900  1.00  0.00           C  
ATOM   2179  O   HSD B 582      88.460  85.000  36.810  1.00  0.00           O  
ATOM   2180  CB  HSD B 582      86.380  84.360  39.430  1.00  0.00           C  
ATOM   2181  CG  HSD B 582      86.140  83.140  40.240  1.00  0.00           C  
ATOM   2182  CD2 HSD B 582      85.800  81.930  39.780  1.00  0.00           C  
ATOM   2183  ND1 HSD B 582      86.020  83.080  41.590  1.00  0.00           N  
ATOM   2184  CE1 HSD B 582      85.460  81.870  41.830  1.00  0.00           C  
ATOM   2185  NE2 HSD B 582      85.280  81.170  40.760  1.00  0.00           N  
ATOM   2186  N   TRP B 583      87.880  86.750  38.020  1.00  0.00           N  
ATOM   2187  CA  TRP B 583      87.860  87.690  36.940  1.00  0.00           C  
ATOM   2188  C   TRP B 583      89.210  87.970  36.260  1.00  0.00           C  
ATOM   2189  O   TRP B 583      89.270  88.260  35.100  1.00  0.00           O  
ATOM   2190  CB  TRP B 583      87.330  89.030  37.570  1.00  0.00           C  
ATOM   2191  CG  TRP B 583      87.450  90.320  36.910  1.00  0.00           C  
ATOM   2192  CD1 TRP B 583      86.830  90.730  35.770  1.00  0.00           C  
ATOM   2193  CD2 TRP B 583      88.430  91.370  37.270  1.00  0.00           C  
ATOM   2194  CE2 TRP B 583      88.280  92.390  36.350  1.00  0.00           C  
ATOM   2195  CE3 TRP B 583      89.340  91.510  38.350  1.00  0.00           C  
ATOM   2196  NE1 TRP B 583      87.230  92.020  35.500  1.00  0.00           N  
ATOM   2197  CZ2 TRP B 583      88.980  93.540  36.490  1.00  0.00           C  
ATOM   2198  CZ3 TRP B 583      90.020  92.690  38.510  1.00  0.00           C  
ATOM   2199  CH2 TRP B 583      89.860  93.740  37.620  1.00  0.00           C  
ATOM   2200  N   ARG B 584      90.360  87.920  36.930  1.00  0.00           N  
ATOM   2201  CA  ARG B 584      91.640  88.250  36.290  1.00  0.00           C  
ATOM   2202  C   ARG B 584      92.870  87.580  36.820  1.00  0.00           C  
ATOM   2203  O   ARG B 584      93.950  87.760  36.260  1.00  0.00           O  
ATOM   2204  CB  ARG B 584      91.800  89.800  36.360  1.00  0.00           C  
ATOM   2205  CG  ARG B 584      91.090  90.720  35.370  1.00  0.00           C  
ATOM   2206  CD  ARG B 584      91.360  90.470  33.870  1.00  0.00           C  
ATOM   2207  NE  ARG B 584      90.390  91.330  33.120  1.00  0.00           N  
ATOM   2208  CZ  ARG B 584      89.150  91.050  32.750  1.00  0.00           C  
ATOM   2209  NH1 ARG B 584      88.460  92.030  32.140  1.00  0.00           N1+
ATOM   2210  NH2 ARG B 584      88.620  89.860  32.930  1.00  0.00           N  
ATOM   2211  N   VAL B 585      92.760  86.820  37.930  1.00  0.00           N  
ATOM   2212  CA  VAL B 585      93.920  86.140  38.510  1.00  0.00           C  
ATOM   2213  C   VAL B 585      93.660  84.630  38.380  1.00  0.00           C  
ATOM   2214  O   VAL B 585      94.280  83.780  38.980  1.00  0.00           O  
ATOM   2215  CB  VAL B 585      94.220  86.420  40.000  1.00  0.00           C  
ATOM   2216  CG1 VAL B 585      95.730  86.210  40.360  1.00  0.00           C  
ATOM   2217  CG2 VAL B 585      93.830  87.840  40.380  1.00  0.00           C  
ATOM   2218  N   ALA B 586      92.690  84.180  37.520  1.00  0.00           N  
ATOM   2219  CA  ALA B 586      92.320  82.770  37.260  1.00  0.00           C  
ATOM   2220  C   ALA B 586      93.390  81.740  36.860  1.00  0.00           C  
ATOM   2221  O   ALA B 586      93.470  80.560  37.340  1.00  0.00           O  
ATOM   2222  CB  ALA B 586      91.090  82.510  36.290  1.00  0.00           C  
ATOM   2223  N   HSD B 587      94.160  82.020  35.770  1.00  0.00           N  
ATOM   2224  CA  HSD B 587      95.230  81.240  35.220  1.00  0.00           C  
ATOM   2225  C   HSD B 587      96.570  82.000  35.590  1.00  0.00           C  
ATOM   2226  O   HSD B 587      97.600  81.710  34.970  1.00  0.00           O  
ATOM   2227  CB  HSD B 587      95.280  81.010  33.640  1.00  0.00           C  
ATOM   2228  CG  HSD B 587      94.100  80.070  33.340  1.00  0.00           C  
ATOM   2229  CD2 HSD B 587      94.060  78.710  33.170  1.00  0.00           C  
ATOM   2230  ND1 HSD B 587      92.910  80.520  32.880  1.00  0.00           N  
ATOM   2231  CE1 HSD B 587      92.260  79.430  32.420  1.00  0.00           C  
ATOM   2232  NE2 HSD B 587      92.890  78.320  32.540  1.00  0.00           N  
ATOM   2233  N   GLU B 588      96.490  83.100  36.410  1.00  0.00           N  
ATOM   2234  CA  GLU B 588      97.700  83.880  36.630  1.00  0.00           C  
ATOM   2235  C   GLU B 588      98.320  83.470  37.920  1.00  0.00           C  
ATOM   2236  O   GLU B 588      99.370  84.040  38.310  1.00  0.00           O  
ATOM   2237  CB  GLU B 588      97.330  85.350  36.870  1.00  0.00           C  
ATOM   2238  CG  GLU B 588      96.590  86.200  35.730  1.00  0.00           C  
ATOM   2239  CD  GLU B 588      97.070  87.580  35.610  1.00  0.00           C  
ATOM   2240  OE1 GLU B 588      97.110  88.050  34.500  1.00  0.00           O  
ATOM   2241  OE2 GLU B 588      97.530  88.230  36.560  1.00  0.00           O1-
ATOM   2242  N   ARG B 589      97.750  82.440  38.580  1.00  0.00           N  
ATOM   2243  CA  ARG B 589      98.410  81.900  39.730  1.00  0.00           C  
ATOM   2244  C   ARG B 589      99.660  81.200  39.280  1.00  0.00           C  
ATOM   2245  O   ARG B 589     100.690  81.380  39.850  1.00  0.00           O  
ATOM   2246  CB  ARG B 589      97.540  80.970  40.510  1.00  0.00           C  
ATOM   2247  CG  ARG B 589      98.220  80.660  41.870  1.00  0.00           C  
ATOM   2248  CD  ARG B 589      97.320  79.820  42.870  1.00  0.00           C  
ATOM   2249  NE  ARG B 589      97.130  78.460  42.370  1.00  0.00           N  
ATOM   2250  CZ  ARG B 589      96.700  77.470  43.100  1.00  0.00           C  
ATOM   2251  NH1 ARG B 589      96.220  77.700  44.300  1.00  0.00           N1+
ATOM   2252  NH2 ARG B 589      96.670  76.200  42.710  1.00  0.00           N  
TER   
ATOM   2253  N   MET C 454      89.170  51.550  70.650  1.00  0.00           N  
ATOM   2254  CA  MET C 454      87.720  51.630  70.580  1.00  0.00           C  
ATOM   2255  C   MET C 454      87.140  52.890  69.980  1.00  0.00           C  
ATOM   2256  O   MET C 454      86.210  52.820  69.080  1.00  0.00           O  
ATOM   2257  CB  MET C 454      87.070  51.350  71.920  1.00  0.00           C  
ATOM   2258  CG  MET C 454      85.630  51.480  71.920  1.00  0.00           C  
ATOM   2259  SD  MET C 454      84.790  50.850  73.430  1.00  0.00           S  
ATOM   2260  CE  MET C 454      85.420  49.140  73.510  1.00  0.00           C  
ATOM   2261  N   SER C 455      87.670  54.010  70.410  1.00  0.00           N  
ATOM   2262  CA  SER C 455      87.080  55.280  69.890  1.00  0.00           C  
ATOM   2263  C   SER C 455      87.400  55.550  68.420  1.00  0.00           C  
ATOM   2264  O   SER C 455      86.610  56.090  67.640  1.00  0.00           O  
ATOM   2265  CB  SER C 455      87.540  56.580  70.710  1.00  0.00           C  
ATOM   2266  OG  SER C 455      87.000  56.430  72.040  1.00  0.00           O  
ATOM   2267  N   PHE C 456      88.650  55.180  68.050  1.00  0.00           N  
ATOM   2268  CA  PHE C 456      89.190  55.280  66.700  1.00  0.00           C  
ATOM   2269  C   PHE C 456      88.520  54.440  65.760  1.00  0.00           C  
ATOM   2270  O   PHE C 456      87.980  54.910  64.760  1.00  0.00           O  
ATOM   2271  CB  PHE C 456      90.740  55.030  66.760  1.00  0.00           C  
ATOM   2272  CG  PHE C 456      91.510  54.960  65.520  1.00  0.00           C  
ATOM   2273  CD1 PHE C 456      91.190  55.760  64.370  1.00  0.00           C  
ATOM   2274  CD2 PHE C 456      92.660  54.160  65.570  1.00  0.00           C  
ATOM   2275  CE1 PHE C 456      91.950  55.540  63.210  1.00  0.00           C  
ATOM   2276  CE2 PHE C 456      93.470  54.150  64.440  1.00  0.00           C  
ATOM   2277  CZ  PHE C 456      93.140  54.880  63.310  1.00  0.00           C  
ATOM   2278  N   ALA C 457      88.290  53.130  66.120  1.00  0.00           N  
ATOM   2279  CA  ALA C 457      87.350  52.160  65.430  1.00  0.00           C  
ATOM   2280  C   ALA C 457      85.990  52.680  65.300  1.00  0.00           C  
ATOM   2281  O   ALA C 457      85.450  52.540  64.200  1.00  0.00           O  
ATOM   2282  CB  ALA C 457      87.420  50.680  65.930  1.00  0.00           C  
ATOM   2283  N   LEU C 458      85.420  53.290  66.380  1.00  0.00           N  
ATOM   2284  CA  LEU C 458      84.110  53.900  66.250  1.00  0.00           C  
ATOM   2285  C   LEU C 458      84.060  54.930  65.140  1.00  0.00           C  
ATOM   2286  O   LEU C 458      83.090  54.950  64.380  1.00  0.00           O  
ATOM   2287  CB  LEU C 458      83.690  54.430  67.570  1.00  0.00           C  
ATOM   2288  CG  LEU C 458      82.270  54.930  67.770  1.00  0.00           C  
ATOM   2289  CD1 LEU C 458      81.180  53.870  67.460  1.00  0.00           C  
ATOM   2290  CD2 LEU C 458      82.210  55.640  69.200  1.00  0.00           C  
ATOM   2291  N   VAL C 459      85.030  55.870  65.010  1.00  0.00           N  
ATOM   2292  CA  VAL C 459      85.010  56.910  63.950  1.00  0.00           C  
ATOM   2293  C   VAL C 459      85.130  56.460  62.560  1.00  0.00           C  
ATOM   2294  O   VAL C 459      84.440  56.930  61.650  1.00  0.00           O  
ATOM   2295  CB  VAL C 459      85.960  58.000  64.320  1.00  0.00           C  
ATOM   2296  CG1 VAL C 459      86.030  59.090  63.240  1.00  0.00           C  
ATOM   2297  CG2 VAL C 459      85.640  58.680  65.670  1.00  0.00           C  
ATOM   2298  N   LEU C 460      86.050  55.460  62.450  1.00  0.00           N  
ATOM   2299  CA  LEU C 460      86.310  54.570  61.260  1.00  0.00           C  
ATOM   2300  C   LEU C 460      85.030  53.860  60.860  1.00  0.00           C  
ATOM   2301  O   LEU C 460      84.710  53.780  59.640  1.00  0.00           O  
ATOM   2302  CB  LEU C 460      87.450  53.600  61.530  1.00  0.00           C  
ATOM   2303  CG  LEU C 460      88.890  54.140  61.430  1.00  0.00           C  
ATOM   2304  CD1 LEU C 460      89.810  53.120  62.040  1.00  0.00           C  
ATOM   2305  CD2 LEU C 460      89.310  54.310  59.950  1.00  0.00           C  
ATOM   2306  N   GLY C 461      84.260  53.360  61.890  1.00  0.00           N  
ATOM   2307  CA  GLY C 461      82.960  52.700  61.650  1.00  0.00           C  
ATOM   2308  C   GLY C 461      81.900  53.600  61.010  1.00  0.00           C  
ATOM   2309  O   GLY C 461      81.360  53.330  59.960  1.00  0.00           O  
ATOM   2310  N   TRP C 462      81.580  54.750  61.710  1.00  0.00           N  
ATOM   2311  CA  TRP C 462      80.700  55.780  61.260  1.00  0.00           C  
ATOM   2312  C   TRP C 462      81.180  56.450  59.950  1.00  0.00           C  
ATOM   2313  O   TRP C 462      80.290  56.860  59.210  1.00  0.00           O  
ATOM   2314  CB  TRP C 462      80.340  56.820  62.340  1.00  0.00           C  
ATOM   2315  CG  TRP C 462      79.470  56.230  63.490  1.00  0.00           C  
ATOM   2316  CD1 TRP C 462      79.880  55.840  64.750  1.00  0.00           C  
ATOM   2317  CD2 TRP C 462      78.000  56.080  63.470  1.00  0.00           C  
ATOM   2318  CE2 TRP C 462      77.690  55.500  64.680  1.00  0.00           C  
ATOM   2319  CE3 TRP C 462      77.010  56.240  62.480  1.00  0.00           C  
ATOM   2320  NE1 TRP C 462      78.880  55.280  65.400  1.00  0.00           N  
ATOM   2321  CZ2 TRP C 462      76.430  55.040  64.970  1.00  0.00           C  
ATOM   2322  CZ3 TRP C 462      75.770  55.840  62.750  1.00  0.00           C  
ATOM   2323  CH2 TRP C 462      75.420  55.280  63.980  1.00  0.00           C  
ATOM   2324  N   CYS C 463      82.460  56.730  59.650  1.00  0.00           N  
ATOM   2325  CA  CYS C 463      82.900  57.200  58.320  1.00  0.00           C  
ATOM   2326  C   CYS C 463      82.820  56.230  57.140  1.00  0.00           C  
ATOM   2327  O   CYS C 463      82.430  56.560  56.020  1.00  0.00           O  
ATOM   2328  CB  CYS C 463      84.280  57.850  58.360  1.00  0.00           C  
ATOM   2329  SG  CYS C 463      84.390  59.280  59.490  1.00  0.00           S  
ATOM   2330  N   ASN C 464      83.070  54.920  57.330  1.00  0.00           N  
ATOM   2331  CA  ASN C 464      82.610  53.850  56.390  1.00  0.00           C  
ATOM   2332  C   ASN C 464      81.170  53.750  56.110  1.00  0.00           C  
ATOM   2333  O   ASN C 464      80.750  53.340  55.020  1.00  0.00           O  
ATOM   2334  CB  ASN C 464      83.120  52.490  56.740  1.00  0.00           C  
ATOM   2335  CG  ASN C 464      84.610  52.290  56.750  1.00  0.00           C  
ATOM   2336  ND2 ASN C 464      85.190  51.270  57.420  1.00  0.00           N  
ATOM   2337  OD1 ASN C 464      85.360  53.090  56.160  1.00  0.00           O  
ATOM   2338  N   VAL C 465      80.270  54.190  57.040  1.00  0.00           N  
ATOM   2339  CA  VAL C 465      78.800  54.200  56.860  1.00  0.00           C  
ATOM   2340  C   VAL C 465      78.310  55.180  55.820  1.00  0.00           C  
ATOM   2341  O   VAL C 465      77.260  54.980  55.170  1.00  0.00           O  
ATOM   2342  CB  VAL C 465      78.100  54.620  58.160  1.00  0.00           C  
ATOM   2343  CG1 VAL C 465      76.560  54.800  57.890  1.00  0.00           C  
ATOM   2344  CG2 VAL C 465      78.140  53.570  59.220  1.00  0.00           C  
ATOM   2345  N   MET C 466      79.180  56.180  55.580  1.00  0.00           N  
ATOM   2346  CA  MET C 466      79.000  57.180  54.530  1.00  0.00           C  
ATOM   2347  C   MET C 466      79.210  56.730  53.100  1.00  0.00           C  
ATOM   2348  O   MET C 466      78.760  57.390  52.160  1.00  0.00           O  
ATOM   2349  CB  MET C 466      80.030  58.390  54.630  1.00  0.00           C  
ATOM   2350  CG  MET C 466      79.950  59.130  56.010  1.00  0.00           C  
ATOM   2351  SD  MET C 466      81.100  60.550  56.100  1.00  0.00           S  
ATOM   2352  CE  MET C 466      80.670  61.270  57.720  1.00  0.00           C  
ATOM   2353  N   TYR C 467      79.850  55.580  52.910  1.00  0.00           N  
ATOM   2354  CA  TYR C 467      80.180  54.910  51.660  1.00  0.00           C  
ATOM   2355  C   TYR C 467      78.860  54.320  51.050  1.00  0.00           C  
ATOM   2356  O   TYR C 467      78.600  54.390  49.870  1.00  0.00           O  
ATOM   2357  CB  TYR C 467      81.230  53.770  51.920  1.00  0.00           C  
ATOM   2358  CG  TYR C 467      81.660  53.380  50.540  1.00  0.00           C  
ATOM   2359  CD1 TYR C 467      82.900  53.790  50.100  1.00  0.00           C  
ATOM   2360  CD2 TYR C 467      81.090  52.320  49.800  1.00  0.00           C  
ATOM   2361  CE1 TYR C 467      83.550  53.190  49.030  1.00  0.00           C  
ATOM   2362  CE2 TYR C 467      81.650  51.880  48.540  1.00  0.00           C  
ATOM   2363  CZ  TYR C 467      82.960  52.290  48.200  1.00  0.00           C  
ATOM   2364  OH  TYR C 467      83.600  51.660  47.120  1.00  0.00           O  
ATOM   2365  N   PHE C 468      77.950  53.780  51.850  1.00  0.00           N  
ATOM   2366  CA  PHE C 468      76.810  53.050  51.270  1.00  0.00           C  
ATOM   2367  C   PHE C 468      75.640  53.950  50.820  1.00  0.00           C  
ATOM   2368  O   PHE C 468      74.650  53.510  50.220  1.00  0.00           O  
ATOM   2369  CB  PHE C 468      76.200  52.090  52.280  1.00  0.00           C  
ATOM   2370  CG  PHE C 468      77.330  51.100  52.670  1.00  0.00           C  
ATOM   2371  CD1 PHE C 468      77.490  49.910  51.900  1.00  0.00           C  
ATOM   2372  CD2 PHE C 468      78.150  51.290  53.760  1.00  0.00           C  
ATOM   2373  CE1 PHE C 468      78.560  49.090  52.100  1.00  0.00           C  
ATOM   2374  CE2 PHE C 468      79.290  50.550  53.940  1.00  0.00           C  
ATOM   2375  CZ  PHE C 468      79.470  49.350  53.130  1.00  0.00           C  
ATOM   2376  N   ALA C 469      75.630  55.230  51.180  1.00  0.00           N  
ATOM   2377  CA  ALA C 469      74.690  56.250  50.930  1.00  0.00           C  
ATOM   2378  C   ALA C 469      74.320  56.280  49.420  1.00  0.00           C  
ATOM   2379  O   ALA C 469      73.090  56.360  49.100  1.00  0.00           O  
ATOM   2380  CB  ALA C 469      75.240  57.670  51.410  1.00  0.00           C  
ATOM   2381  N   ARG C 470      75.270  56.070  48.450  1.00  0.00           N  
ATOM   2382  CA  ARG C 470      74.970  56.010  47.040  1.00  0.00           C  
ATOM   2383  C   ARG C 470      73.940  55.030  46.680  1.00  0.00           C  
ATOM   2384  O   ARG C 470      73.130  55.360  45.770  1.00  0.00           O  
ATOM   2385  CB  ARG C 470      76.250  55.860  46.130  1.00  0.00           C  
ATOM   2386  CG  ARG C 470      76.650  54.440  46.050  1.00  0.00           C  
ATOM   2387  CD  ARG C 470      78.120  54.260  45.590  1.00  0.00           C  
ATOM   2388  NE  ARG C 470      78.930  54.940  46.600  1.00  0.00           N  
ATOM   2389  CZ  ARG C 470      80.230  54.940  46.760  1.00  0.00           C  
ATOM   2390  NH1 ARG C 470      81.060  54.220  46.010  1.00  0.00           N1+
ATOM   2391  NH2 ARG C 470      80.680  55.520  47.790  1.00  0.00           N  
ATOM   2392  N   GLY C 471      73.810  53.830  47.270  1.00  0.00           N  
ATOM   2393  CA  GLY C 471      72.690  52.890  46.960  1.00  0.00           C  
ATOM   2394  C   GLY C 471      71.290  53.370  47.360  1.00  0.00           C  
ATOM   2395  O   GLY C 471      70.270  52.990  46.810  1.00  0.00           O  
ATOM   2396  N   PHE C 472      71.190  54.280  48.320  1.00  0.00           N  
ATOM   2397  CA  PHE C 472      69.900  54.860  48.850  1.00  0.00           C  
ATOM   2398  C   PHE C 472      69.490  56.180  48.160  1.00  0.00           C  
ATOM   2399  O   PHE C 472      68.620  56.880  48.650  1.00  0.00           O  
ATOM   2400  CB  PHE C 472      69.990  54.990  50.360  1.00  0.00           C  
ATOM   2401  CG  PHE C 472      70.280  53.740  51.090  1.00  0.00           C  
ATOM   2402  CD1 PHE C 472      71.550  53.500  51.570  1.00  0.00           C  
ATOM   2403  CD2 PHE C 472      69.300  52.750  51.180  1.00  0.00           C  
ATOM   2404  CE1 PHE C 472      71.780  52.280  52.130  1.00  0.00           C  
ATOM   2405  CE2 PHE C 472      69.520  51.550  51.910  1.00  0.00           C  
ATOM   2406  CZ  PHE C 472      70.810  51.300  52.380  1.00  0.00           C  
ATOM   2407  N   GLN C 473      70.270  56.490  47.150  1.00  0.00           N  
ATOM   2408  CA  GLN C 473      70.230  57.620  46.280  1.00  0.00           C  
ATOM   2409  C   GLN C 473      70.770  58.830  47.130  1.00  0.00           C  
ATOM   2410  O   GLN C 473      70.310  59.950  46.980  1.00  0.00           O  
ATOM   2411  CB  GLN C 473      68.800  57.760  45.630  1.00  0.00           C  
ATOM   2412  CG  GLN C 473      68.240  56.590  44.900  1.00  0.00           C  
ATOM   2413  CD  GLN C 473      69.260  55.920  43.860  1.00  0.00           C  
ATOM   2414  NE2 GLN C 473      68.810  54.750  43.370  1.00  0.00           N  
ATOM   2415  OE1 GLN C 473      70.280  56.390  43.390  1.00  0.00           O  
ATOM   2416  N   MET C 474      71.570  58.700  48.140  1.00  0.00           N  
ATOM   2417  CA  MET C 474      72.110  59.870  48.800  1.00  0.00           C  
ATOM   2418  C   MET C 474      73.560  60.220  48.550  1.00  0.00           C  
ATOM   2419  O   MET C 474      74.300  59.290  48.660  1.00  0.00           O  
ATOM   2420  CB  MET C 474      71.800  59.730  50.320  1.00  0.00           C  
ATOM   2421  CG  MET C 474      70.240  60.020  50.590  1.00  0.00           C  
ATOM   2422  SD  MET C 474      69.780  60.140  52.380  1.00  0.00           S  
ATOM   2423  CE  MET C 474      68.050  59.670  52.150  1.00  0.00           C  
ATOM   2424  N   LEU C 475      74.030  61.460  48.120  1.00  0.00           N  
ATOM   2425  CA  LEU C 475      75.370  61.890  48.270  1.00  0.00           C  
ATOM   2426  C   LEU C 475      76.280  61.320  47.190  1.00  0.00           C  
ATOM   2427  O   LEU C 475      77.430  61.060  47.420  1.00  0.00           O  
ATOM   2428  CB  LEU C 475      75.880  61.710  49.710  1.00  0.00           C  
ATOM   2429  CG  LEU C 475      75.040  62.470  50.810  1.00  0.00           C  
ATOM   2430  CD1 LEU C 475      74.600  63.840  50.370  1.00  0.00           C  
ATOM   2431  CD2 LEU C 475      75.910  62.680  52.110  1.00  0.00           C  
ATOM   2432  N   GLY C 476      75.610  61.130  46.030  1.00  0.00           N  
ATOM   2433  CA  GLY C 476      76.370  60.340  45.020  1.00  0.00           C  
ATOM   2434  C   GLY C 476      77.550  61.070  44.440  1.00  0.00           C  
ATOM   2435  O   GLY C 476      78.620  60.510  44.540  1.00  0.00           O  
ATOM   2436  N   PRO C 477      77.550  62.260  43.880  1.00  0.00           N  
ATOM   2437  CA  PRO C 477      78.840  62.910  43.560  1.00  0.00           C  
ATOM   2438  C   PRO C 477      79.540  63.360  44.850  1.00  0.00           C  
ATOM   2439  O   PRO C 477      80.760  63.400  44.790  1.00  0.00           O  
ATOM   2440  CB  PRO C 477      78.380  64.160  42.780  1.00  0.00           C  
ATOM   2441  CG  PRO C 477      77.000  64.430  43.280  1.00  0.00           C  
ATOM   2442  CD  PRO C 477      76.420  62.960  43.410  1.00  0.00           C  
ATOM   2443  N   PHE C 478      78.800  63.730  45.920  1.00  0.00           N  
ATOM   2444  CA  PHE C 478      79.350  64.310  47.110  1.00  0.00           C  
ATOM   2445  C   PHE C 478      80.320  63.490  47.870  1.00  0.00           C  
ATOM   2446  O   PHE C 478      81.300  64.020  48.400  1.00  0.00           O  
ATOM   2447  CB  PHE C 478      78.180  64.780  48.110  1.00  0.00           C  
ATOM   2448  CG  PHE C 478      78.570  65.730  49.250  1.00  0.00           C  
ATOM   2449  CD1 PHE C 478      79.040  65.200  50.500  1.00  0.00           C  
ATOM   2450  CD2 PHE C 478      78.410  67.120  49.130  1.00  0.00           C  
ATOM   2451  CE1 PHE C 478      79.350  66.050  51.590  1.00  0.00           C  
ATOM   2452  CE2 PHE C 478      78.790  67.990  50.200  1.00  0.00           C  
ATOM   2453  CZ  PHE C 478      79.240  67.470  51.450  1.00  0.00           C  
ATOM   2454  N   THR C 479      80.080  62.220  47.930  1.00  0.00           N  
ATOM   2455  CA  THR C 479      81.040  61.350  48.650  1.00  0.00           C  
ATOM   2456  C   THR C 479      82.420  61.290  47.970  1.00  0.00           C  
ATOM   2457  O   THR C 479      83.460  61.170  48.690  1.00  0.00           O  
ATOM   2458  CB  THR C 479      80.390  60.000  48.910  1.00  0.00           C  
ATOM   2459  CG2 THR C 479      79.440  59.990  50.100  1.00  0.00           C  
ATOM   2460  OG1 THR C 479      79.610  59.610  47.770  1.00  0.00           O  
ATOM   2461  N   ILE C 480      82.430  61.250  46.610  1.00  0.00           N  
ATOM   2462  CA  ILE C 480      83.660  61.270  45.790  1.00  0.00           C  
ATOM   2463  C   ILE C 480      84.310  62.650  45.730  1.00  0.00           C  
ATOM   2464  O   ILE C 480      85.530  62.780  45.860  1.00  0.00           O  
ATOM   2465  CB  ILE C 480      83.430  60.600  44.430  1.00  0.00           C  
ATOM   2466  CG1 ILE C 480      84.710  60.630  43.600  1.00  0.00           C  
ATOM   2467  CG2 ILE C 480      82.340  61.310  43.620  1.00  0.00           C  
ATOM   2468  CD  ILE C 480      85.950  59.830  44.100  1.00  0.00           C  
ATOM   2469  N   MET C 481      83.480  63.730  45.730  1.00  0.00           N  
ATOM   2470  CA  MET C 481      83.970  65.120  45.860  1.00  0.00           C  
ATOM   2471  C   MET C 481      84.690  65.440  47.140  1.00  0.00           C  
ATOM   2472  O   MET C 481      85.690  66.110  47.100  1.00  0.00           O  
ATOM   2473  CB  MET C 481      83.000  66.220  45.460  1.00  0.00           C  
ATOM   2474  CG  MET C 481      82.670  66.360  43.930  1.00  0.00           C  
ATOM   2475  SD  MET C 481      84.050  66.670  42.850  1.00  0.00           S  
ATOM   2476  CE  MET C 481      84.500  68.420  43.190  1.00  0.00           C  
ATOM   2477  N   ILE C 482      84.190  65.020  48.330  1.00  0.00           N  
ATOM   2478  CA  ILE C 482      84.820  65.280  49.560  1.00  0.00           C  
ATOM   2479  C   ILE C 482      86.190  64.720  49.730  1.00  0.00           C  
ATOM   2480  O   ILE C 482      87.070  65.360  50.310  1.00  0.00           O  
ATOM   2481  CB  ILE C 482      83.910  64.930  50.720  1.00  0.00           C  
ATOM   2482  CG1 ILE C 482      84.320  65.870  51.930  1.00  0.00           C  
ATOM   2483  CG2 ILE C 482      83.780  63.420  51.100  1.00  0.00           C  
ATOM   2484  CD  ILE C 482      83.140  66.230  52.860  1.00  0.00           C  
ATOM   2485  N   GLN C 483      86.380  63.510  49.250  1.00  0.00           N  
ATOM   2486  CA  GLN C 483      87.660  62.940  49.040  1.00  0.00           C  
ATOM   2487  C   GLN C 483      88.670  63.620  48.050  1.00  0.00           C  
ATOM   2488  O   GLN C 483      89.840  63.780  48.370  1.00  0.00           O  
ATOM   2489  CB  GLN C 483      87.520  61.470  48.580  1.00  0.00           C  
ATOM   2490  CG  GLN C 483      86.930  60.470  49.700  1.00  0.00           C  
ATOM   2491  CD  GLN C 483      87.830  60.550  50.910  1.00  0.00           C  
ATOM   2492  NE2 GLN C 483      87.290  60.660  52.180  1.00  0.00           N  
ATOM   2493  OE1 GLN C 483      89.030  60.530  50.800  1.00  0.00           O  
ATOM   2494  N   LYS C 484      88.150  64.090  46.990  1.00  0.00           N  
ATOM   2495  CA  LYS C 484      88.910  64.930  46.130  1.00  0.00           C  
ATOM   2496  C   LYS C 484      89.400  66.200  46.720  1.00  0.00           C  
ATOM   2497  O   LYS C 484      90.570  66.540  46.630  1.00  0.00           O  
ATOM   2498  CB  LYS C 484      88.080  65.250  44.910  1.00  0.00           C  
ATOM   2499  CG  LYS C 484      88.650  66.300  43.930  1.00  0.00           C  
ATOM   2500  CD  LYS C 484      89.890  65.870  43.120  1.00  0.00           C  
ATOM   2501  CE  LYS C 484      90.210  66.910  42.070  1.00  0.00           C  
ATOM   2502  NZ  LYS C 484      91.340  66.440  41.120  1.00  0.00           N1+
ATOM   2503  N   MET C 485      88.520  66.880  47.490  1.00  0.00           N  
ATOM   2504  CA  MET C 485      88.910  68.020  48.280  1.00  0.00           C  
ATOM   2505  C   MET C 485      90.080  67.880  49.320  1.00  0.00           C  
ATOM   2506  O   MET C 485      90.900  68.760  49.400  1.00  0.00           O  
ATOM   2507  CB  MET C 485      87.770  68.550  49.200  1.00  0.00           C  
ATOM   2508  CG  MET C 485      86.630  69.190  48.410  1.00  0.00           C  
ATOM   2509  SD  MET C 485      87.060  70.780  47.520  1.00  0.00           S  
ATOM   2510  CE  MET C 485      87.060  69.970  45.800  1.00  0.00           C  
ATOM   2511  N   ILE C 486      90.170  66.790  50.110  1.00  0.00           N  
ATOM   2512  CA  ILE C 486      91.100  66.630  51.170  1.00  0.00           C  
ATOM   2513  C   ILE C 486      92.500  66.200  50.750  1.00  0.00           C  
ATOM   2514  O   ILE C 486      93.480  66.520  51.440  1.00  0.00           O  
ATOM   2515  CB  ILE C 486      90.530  65.640  52.240  1.00  0.00           C  
ATOM   2516  CG1 ILE C 486      91.360  65.670  53.600  1.00  0.00           C  
ATOM   2517  CG2 ILE C 486      90.530  64.200  51.660  1.00  0.00           C  
ATOM   2518  CD  ILE C 486      91.340  67.110  54.210  1.00  0.00           C  
ATOM   2519  N   PHE C 487      92.620  65.560  49.470  1.00  0.00           N  
ATOM   2520  CA  PHE C 487      93.830  65.280  48.730  1.00  0.00           C  
ATOM   2521  C   PHE C 487      94.680  66.490  48.420  1.00  0.00           C  
ATOM   2522  O   PHE C 487      94.230  67.560  47.990  1.00  0.00           O  
ATOM   2523  CB  PHE C 487      93.350  64.500  47.450  1.00  0.00           C  
ATOM   2524  CG  PHE C 487      94.470  63.670  46.840  1.00  0.00           C  
ATOM   2525  CD1 PHE C 487      95.360  64.370  45.990  1.00  0.00           C  
ATOM   2526  CD2 PHE C 487      94.600  62.290  46.920  1.00  0.00           C  
ATOM   2527  CE1 PHE C 487      96.330  63.730  45.250  1.00  0.00           C  
ATOM   2528  CE2 PHE C 487      95.580  61.580  46.220  1.00  0.00           C  
ATOM   2529  CZ  PHE C 487      96.440  62.350  45.370  1.00  0.00           C  
ATOM   2530  N   GLY C 488      96.010  66.320  48.570  1.00  0.00           N  
ATOM   2531  CA  GLY C 488      97.110  67.250  48.060  1.00  0.00           C  
ATOM   2532  C   GLY C 488      97.300  68.440  48.980  1.00  0.00           C  
ATOM   2533  O   GLY C 488      97.930  68.390  50.010  1.00  0.00           O  
ATOM   2534  N   ASP C 489      96.850  69.590  48.510  1.00  0.00           N  
ATOM   2535  CA  ASP C 489      97.120  70.890  49.120  1.00  0.00           C  
ATOM   2536  C   ASP C 489      96.660  71.050  50.540  1.00  0.00           C  
ATOM   2537  O   ASP C 489      97.380  71.560  51.380  1.00  0.00           O  
ATOM   2538  CB  ASP C 489      96.700  72.020  48.260  1.00  0.00           C  
ATOM   2539  CG  ASP C 489      97.530  72.000  46.920  1.00  0.00           C  
ATOM   2540  OD1 ASP C 489      98.730  71.650  47.040  1.00  0.00           O  
ATOM   2541  OD2 ASP C 489      96.940  72.200  45.830  1.00  0.00           O1-
ATOM   2542  N   LEU C 490      95.480  70.480  50.850  1.00  0.00           N  
ATOM   2543  CA  LEU C 490      95.060  70.350  52.220  1.00  0.00           C  
ATOM   2544  C   LEU C 490      95.970  69.540  53.110  1.00  0.00           C  
ATOM   2545  O   LEU C 490      96.150  69.790  54.340  1.00  0.00           O  
ATOM   2546  CB  LEU C 490      93.590  69.920  52.390  1.00  0.00           C  
ATOM   2547  CG  LEU C 490      92.520  71.040  52.120  1.00  0.00           C  
ATOM   2548  CD1 LEU C 490      91.090  70.560  52.120  1.00  0.00           C  
ATOM   2549  CD2 LEU C 490      92.730  72.210  53.070  1.00  0.00           C  
ATOM   2550  N   MET C 491      96.660  68.510  52.610  1.00  0.00           N  
ATOM   2551  CA  MET C 491      97.620  67.660  53.330  1.00  0.00           C  
ATOM   2552  C   MET C 491      98.910  68.460  53.680  1.00  0.00           C  
ATOM   2553  O   MET C 491      99.480  68.350  54.760  1.00  0.00           O  
ATOM   2554  CB  MET C 491      97.900  66.300  52.740  1.00  0.00           C  
ATOM   2555  CG  MET C 491      96.760  65.240  53.000  1.00  0.00           C  
ATOM   2556  SD  MET C 491      96.720  64.510  54.660  1.00  0.00           S  
ATOM   2557  CE  MET C 491      95.180  65.190  55.410  1.00  0.00           C  
ATOM   2558  N   ARG C 492      99.450  69.260  52.690  1.00  0.00           N  
ATOM   2559  CA  ARG C 492     100.610  70.090  52.960  1.00  0.00           C  
ATOM   2560  C   ARG C 492     100.320  71.450  53.510  1.00  0.00           C  
ATOM   2561  O   ARG C 492     101.160  72.040  54.180  1.00  0.00           O  
ATOM   2562  CB  ARG C 492     101.590  70.040  51.730  1.00  0.00           C  
ATOM   2563  CG  ARG C 492     100.990  70.420  50.280  1.00  0.00           C  
ATOM   2564  CD  ARG C 492     101.950  70.260  49.080  1.00  0.00           C  
ATOM   2565  NE  ARG C 492     101.220  70.620  47.830  1.00  0.00           N  
ATOM   2566  CZ  ARG C 492     101.660  70.340  46.630  1.00  0.00           C  
ATOM   2567  NH1 ARG C 492     100.810  70.530  45.620  1.00  0.00           N1+
ATOM   2568  NH2 ARG C 492     102.860  69.860  46.470  1.00  0.00           N  
ATOM   2569  N   PHE C 493      99.060  71.880  53.630  1.00  0.00           N  
ATOM   2570  CA  PHE C 493      98.700  73.060  54.340  1.00  0.00           C  
ATOM   2571  C   PHE C 493      98.840  72.880  55.860  1.00  0.00           C  
ATOM   2572  O   PHE C 493      98.980  73.790  56.680  1.00  0.00           O  
ATOM   2573  CB  PHE C 493      97.230  73.480  54.000  1.00  0.00           C  
ATOM   2574  CG  PHE C 493      96.720  74.720  54.720  1.00  0.00           C  
ATOM   2575  CD1 PHE C 493      97.380  75.960  54.680  1.00  0.00           C  
ATOM   2576  CD2 PHE C 493      95.600  74.600  55.560  1.00  0.00           C  
ATOM   2577  CE1 PHE C 493      96.810  77.020  55.390  1.00  0.00           C  
ATOM   2578  CE2 PHE C 493      95.020  75.740  56.180  1.00  0.00           C  
ATOM   2579  CZ  PHE C 493      95.640  77.030  56.050  1.00  0.00           C  
ATOM   2580  N   CYS C 494      98.980  71.650  56.340  1.00  0.00           N  
ATOM   2581  CA  CYS C 494      99.200  71.200  57.740  1.00  0.00           C  
ATOM   2582  C   CYS C 494     100.460  71.660  58.200  1.00  0.00           C  
ATOM   2583  O   CYS C 494     100.650  71.860  59.380  1.00  0.00           O  
ATOM   2584  CB  CYS C 494      99.000  69.640  58.030  1.00  0.00           C  
ATOM   2585  SG  CYS C 494     100.440  68.640  57.750  1.00  0.00           S  
ATOM   2586  N   TRP C 495     101.410  71.830  57.350  1.00  0.00           N  
ATOM   2587  CA  TRP C 495     102.550  72.590  57.760  1.00  0.00           C  
ATOM   2588  C   TRP C 495     102.440  74.050  58.100  1.00  0.00           C  
ATOM   2589  O   TRP C 495     102.980  74.590  59.060  1.00  0.00           O  
ATOM   2590  CB  TRP C 495     103.710  72.450  56.740  1.00  0.00           C  
ATOM   2591  CG  TRP C 495     105.150  72.750  57.010  1.00  0.00           C  
ATOM   2592  CD1 TRP C 495     105.840  73.970  56.710  1.00  0.00           C  
ATOM   2593  CD2 TRP C 495     106.130  71.910  57.640  1.00  0.00           C  
ATOM   2594  CE2 TRP C 495     107.300  72.670  57.810  1.00  0.00           C  
ATOM   2595  CE3 TRP C 495     106.090  70.640  58.120  1.00  0.00           C  
ATOM   2596  NE1 TRP C 495     107.140  73.890  57.240  1.00  0.00           N  
ATOM   2597  CZ2 TRP C 495     108.450  72.170  58.500  1.00  0.00           C  
ATOM   2598  CZ3 TRP C 495     107.200  70.090  58.790  1.00  0.00           C  
ATOM   2599  CH2 TRP C 495     108.310  70.820  58.930  1.00  0.00           C  
ATOM   2600  N   LEU C 496     101.780  74.880  57.230  1.00  0.00           N  
ATOM   2601  CA  LEU C 496     101.710  76.350  57.230  1.00  0.00           C  
ATOM   2602  C   LEU C 496     100.870  76.850  58.400  1.00  0.00           C  
ATOM   2603  O   LEU C 496     101.240  77.820  59.120  1.00  0.00           O  
ATOM   2604  CB  LEU C 496     101.320  77.050  55.870  1.00  0.00           C  
ATOM   2605  CG  LEU C 496     101.210  78.610  55.920  1.00  0.00           C  
ATOM   2606  CD1 LEU C 496     102.500  79.290  56.360  1.00  0.00           C  
ATOM   2607  CD2 LEU C 496     100.680  79.180  54.560  1.00  0.00           C  
ATOM   2608  N   MET C 497      99.720  76.170  58.610  1.00  0.00           N  
ATOM   2609  CA  MET C 497      98.980  76.550  59.850  1.00  0.00           C  
ATOM   2610  C   MET C 497      99.740  76.150  61.140  1.00  0.00           C  
ATOM   2611  O   MET C 497      99.570  76.910  62.110  1.00  0.00           O  
ATOM   2612  CB  MET C 497      97.540  75.870  59.830  1.00  0.00           C  
ATOM   2613  CG  MET C 497      97.420  74.350  59.780  1.00  0.00           C  
ATOM   2614  SD  MET C 497      97.710  73.350  61.250  1.00  0.00           S  
ATOM   2615  CE  MET C 497      96.060  73.490  61.990  1.00  0.00           C  
ATOM   2616  N   ALA C 498     100.400  74.960  61.100  1.00  0.00           N  
ATOM   2617  CA  ALA C 498     101.130  74.430  62.210  1.00  0.00           C  
ATOM   2618  C   ALA C 498     102.260  75.370  62.670  1.00  0.00           C  
ATOM   2619  O   ALA C 498     102.220  75.870  63.760  1.00  0.00           O  
ATOM   2620  CB  ALA C 498     101.590  73.000  62.000  1.00  0.00           C  
ATOM   2621  N   VAL C 499     103.120  75.900  61.750  1.00  0.00           N  
ATOM   2622  CA  VAL C 499     104.170  76.840  62.160  1.00  0.00           C  
ATOM   2623  C   VAL C 499     103.660  78.180  62.510  1.00  0.00           C  
ATOM   2624  O   VAL C 499     104.300  78.960  63.290  1.00  0.00           O  
ATOM   2625  CB  VAL C 499     105.260  77.010  61.060  1.00  0.00           C  
ATOM   2626  CG1 VAL C 499     106.310  78.130  61.310  1.00  0.00           C  
ATOM   2627  CG2 VAL C 499     105.980  75.740  60.780  1.00  0.00           C  
ATOM   2628  N   VAL C 500     102.460  78.590  62.090  1.00  0.00           N  
ATOM   2629  CA  VAL C 500     101.770  79.760  62.620  1.00  0.00           C  
ATOM   2630  C   VAL C 500     101.320  79.580  64.050  1.00  0.00           C  
ATOM   2631  O   VAL C 500     101.700  80.380  64.980  1.00  0.00           O  
ATOM   2632  CB  VAL C 500     100.630  80.200  61.820  1.00  0.00           C  
ATOM   2633  CG1 VAL C 500      99.770  81.370  62.440  1.00  0.00           C  
ATOM   2634  CG2 VAL C 500     101.080  80.610  60.460  1.00  0.00           C  
ATOM   2635  N   ILE C 501     100.670  78.480  64.410  1.00  0.00           N  
ATOM   2636  CA  ILE C 501     100.290  78.100  65.770  1.00  0.00           C  
ATOM   2637  C   ILE C 501     101.490  77.750  66.660  1.00  0.00           C  
ATOM   2638  O   ILE C 501     101.560  78.110  67.840  1.00  0.00           O  
ATOM   2639  CB  ILE C 501      99.320  76.930  65.760  1.00  0.00           C  
ATOM   2640  CG1 ILE C 501      97.940  77.430  65.270  1.00  0.00           C  
ATOM   2641  CG2 ILE C 501      99.330  76.250  67.200  1.00  0.00           C  
ATOM   2642  CD  ILE C 501      97.180  76.300  64.580  1.00  0.00           C  
ATOM   2643  N   LEU C 502     102.520  77.010  66.230  1.00  0.00           N  
ATOM   2644  CA  LEU C 502     103.680  76.670  67.020  1.00  0.00           C  
ATOM   2645  C   LEU C 502     104.520  77.860  67.450  1.00  0.00           C  
ATOM   2646  O   LEU C 502     105.040  77.880  68.560  1.00  0.00           O  
ATOM   2647  CB  LEU C 502     104.480  75.620  66.160  1.00  0.00           C  
ATOM   2648  CG  LEU C 502     105.650  74.840  66.850  1.00  0.00           C  
ATOM   2649  CD1 LEU C 502     105.080  73.870  67.920  1.00  0.00           C  
ATOM   2650  CD2 LEU C 502     106.430  74.090  65.810  1.00  0.00           C  
ATOM   2651  N   GLY C 503     104.640  78.830  66.560  1.00  0.00           N  
ATOM   2652  CA  GLY C 503     105.470  80.040  66.740  1.00  0.00           C  
ATOM   2653  C   GLY C 503     104.840  81.110  67.540  1.00  0.00           C  
ATOM   2654  O   GLY C 503     105.490  81.640  68.420  1.00  0.00           O  
ATOM   2655  N   PHE C 504     103.510  81.310  67.360  1.00  0.00           N  
ATOM   2656  CA  PHE C 504     102.740  82.130  68.280  1.00  0.00           C  
ATOM   2657  C   PHE C 504     102.530  81.430  69.610  1.00  0.00           C  
ATOM   2658  O   PHE C 504     102.700  82.030  70.670  1.00  0.00           O  
ATOM   2659  CB  PHE C 504     101.360  82.630  67.640  1.00  0.00           C  
ATOM   2660  CG  PHE C 504     101.700  83.720  66.710  1.00  0.00           C  
ATOM   2661  CD1 PHE C 504     101.340  85.020  67.090  1.00  0.00           C  
ATOM   2662  CD2 PHE C 504     102.320  83.500  65.400  1.00  0.00           C  
ATOM   2663  CE1 PHE C 504     101.600  86.060  66.250  1.00  0.00           C  
ATOM   2664  CE2 PHE C 504     102.510  84.550  64.570  1.00  0.00           C  
ATOM   2665  CZ  PHE C 504     102.200  85.850  65.010  1.00  0.00           C  
ATOM   2666  N   ALA C 505     102.270  80.090  69.650  1.00  0.00           N  
ATOM   2667  CA  ALA C 505     102.010  79.460  70.950  1.00  0.00           C  
ATOM   2668  C   ALA C 505     103.300  79.370  71.870  1.00  0.00           C  
ATOM   2669  O   ALA C 505     103.270  79.430  73.140  1.00  0.00           O  
ATOM   2670  CB  ALA C 505     101.430  78.070  70.770  1.00  0.00           C  
ATOM   2671  N   SER C 506     104.450  79.330  71.210  1.00  0.00           N  
ATOM   2672  CA  SER C 506     105.770  79.490  71.860  1.00  0.00           C  
ATOM   2673  C   SER C 506     105.900  80.940  72.350  1.00  0.00           C  
ATOM   2674  O   SER C 506     106.170  81.020  73.500  1.00  0.00           O  
ATOM   2675  CB  SER C 506     106.960  79.170  71.040  1.00  0.00           C  
ATOM   2676  OG  SER C 506     106.910  77.940  70.400  1.00  0.00           O  
ATOM   2677  N   ALA C 507     105.600  82.000  71.610  1.00  0.00           N  
ATOM   2678  CA  ALA C 507     105.590  83.350  72.010  1.00  0.00           C  
ATOM   2679  C   ALA C 507     104.620  83.590  73.230  1.00  0.00           C  
ATOM   2680  O   ALA C 507     104.990  84.230  74.240  1.00  0.00           O  
ATOM   2681  CB  ALA C 507     105.150  84.340  70.810  1.00  0.00           C  
ATOM   2682  N   PHE C 508     103.370  83.070  73.060  1.00  0.00           N  
ATOM   2683  CA  PHE C 508     102.290  83.200  74.120  1.00  0.00           C  
ATOM   2684  C   PHE C 508     102.640  82.500  75.420  1.00  0.00           C  
ATOM   2685  O   PHE C 508     102.570  83.090  76.510  1.00  0.00           O  
ATOM   2686  CB  PHE C 508     100.910  82.710  73.670  1.00  0.00           C  
ATOM   2687  CG  PHE C 508     100.170  83.390  72.500  1.00  0.00           C  
ATOM   2688  CD1 PHE C 508      99.980  84.750  72.440  1.00  0.00           C  
ATOM   2689  CD2 PHE C 508      99.270  82.560  71.770  1.00  0.00           C  
ATOM   2690  CE1 PHE C 508      99.140  85.320  71.500  1.00  0.00           C  
ATOM   2691  CE2 PHE C 508      98.280  83.050  70.930  1.00  0.00           C  
ATOM   2692  CZ  PHE C 508      98.290  84.450  70.760  1.00  0.00           C  
ATOM   2693  N   TYR C 509     103.220  81.270  75.340  1.00  0.00           N  
ATOM   2694  CA  TYR C 509     103.830  80.560  76.450  1.00  0.00           C  
ATOM   2695  C   TYR C 509     104.920  81.320  77.170  1.00  0.00           C  
ATOM   2696  O   TYR C 509     104.770  81.570  78.360  1.00  0.00           O  
ATOM   2697  CB  TYR C 509     104.410  79.190  75.930  1.00  0.00           C  
ATOM   2698  CG  TYR C 509     104.980  78.330  77.010  1.00  0.00           C  
ATOM   2699  CD1 TYR C 509     104.230  77.750  77.970  1.00  0.00           C  
ATOM   2700  CD2 TYR C 509     106.430  78.200  77.100  1.00  0.00           C  
ATOM   2701  CE1 TYR C 509     104.870  76.990  78.950  1.00  0.00           C  
ATOM   2702  CE2 TYR C 509     107.060  77.510  78.130  1.00  0.00           C  
ATOM   2703  CZ  TYR C 509     106.260  76.910  79.050  1.00  0.00           C  
ATOM   2704  OH  TYR C 509     106.740  76.210  80.110  1.00  0.00           O  
ATOM   2705  N   ILE C 510     105.970  81.840  76.450  1.00  0.00           N  
ATOM   2706  CA  ILE C 510     107.020  82.640  77.100  1.00  0.00           C  
ATOM   2707  C   ILE C 510     106.670  83.910  77.810  1.00  0.00           C  
ATOM   2708  O   ILE C 510     107.060  84.150  78.930  1.00  0.00           O  
ATOM   2709  CB  ILE C 510     108.260  82.650  76.280  1.00  0.00           C  
ATOM   2710  CG1 ILE C 510     108.000  83.550  75.030  1.00  0.00           C  
ATOM   2711  CG2 ILE C 510     108.630  81.230  75.880  1.00  0.00           C  
ATOM   2712  CD  ILE C 510     109.230  84.240  74.490  1.00  0.00           C  
ATOM   2713  N   ILE C 511     105.850  84.760  77.240  1.00  0.00           N  
ATOM   2714  CA  ILE C 511     105.340  85.890  77.980  1.00  0.00           C  
ATOM   2715  C   ILE C 511     104.510  85.530  79.250  1.00  0.00           C  
ATOM   2716  O   ILE C 511     104.570  86.240  80.290  1.00  0.00           O  
ATOM   2717  CB  ILE C 511     104.650  86.940  77.190  1.00  0.00           C  
ATOM   2718  CG1 ILE C 511     103.420  86.390  76.370  1.00  0.00           C  
ATOM   2719  CG2 ILE C 511     105.700  87.590  76.160  1.00  0.00           C  
ATOM   2720  CD  ILE C 511     102.660  87.450  75.610  1.00  0.00           C  
ATOM   2721  N   PHE C 512     103.740  84.440  79.210  1.00  0.00           N  
ATOM   2722  CA  PHE C 512     102.830  84.150  80.240  1.00  0.00           C  
ATOM   2723  C   PHE C 512     103.430  83.170  81.290  1.00  0.00           C  
ATOM   2724  O   PHE C 512     102.700  82.810  82.180  1.00  0.00           O  
ATOM   2725  CB  PHE C 512     101.540  83.580  79.630  1.00  0.00           C  
ATOM   2726  CG  PHE C 512     100.620  84.790  79.230  1.00  0.00           C  
ATOM   2727  CD1 PHE C 512     100.180  84.900  77.920  1.00  0.00           C  
ATOM   2728  CD2 PHE C 512      99.990  85.530  80.280  1.00  0.00           C  
ATOM   2729  CE1 PHE C 512      99.150  85.790  77.550  1.00  0.00           C  
ATOM   2730  CE2 PHE C 512      98.980  86.460  79.850  1.00  0.00           C  
ATOM   2731  CZ  PHE C 512      98.550  86.550  78.490  1.00  0.00           C  
ATOM   2732  N   GLN C 513     104.690  82.720  81.260  1.00  0.00           N  
ATOM   2733  CA  GLN C 513     105.380  81.990  82.310  1.00  0.00           C  
ATOM   2734  C   GLN C 513     105.410  82.720  83.650  1.00  0.00           C  
ATOM   2735  O   GLN C 513     105.340  82.100  84.740  1.00  0.00           O  
ATOM   2736  CB  GLN C 513     106.810  81.760  81.900  1.00  0.00           C  
ATOM   2737  CG  GLN C 513     106.980  80.860  80.690  1.00  0.00           C  
ATOM   2738  CD  GLN C 513     108.440  80.630  80.530  1.00  0.00           C  
ATOM   2739  NE2 GLN C 513     108.910  79.440  80.960  1.00  0.00           N  
ATOM   2740  OE1 GLN C 513     109.170  81.430  79.890  1.00  0.00           O  
ATOM   2741  N   THR C 514     105.640  84.100  83.630  1.00  0.00           N  
ATOM   2742  CA  THR C 514     105.990  84.890  84.790  1.00  0.00           C  
ATOM   2743  C   THR C 514     104.750  85.150  85.670  1.00  0.00           C  
ATOM   2744  O   THR C 514     104.850  85.520  86.800  1.00  0.00           O  
ATOM   2745  CB  THR C 514     106.890  86.030  84.470  1.00  0.00           C  
ATOM   2746  CG2 THR C 514     108.220  85.630  83.840  1.00  0.00           C  
ATOM   2747  OG1 THR C 514     106.260  86.830  83.440  1.00  0.00           O  
ATOM   2748  N   GLU C 515     103.560  85.020  85.100  1.00  0.00           N  
ATOM   2749  CA  GLU C 515     102.270  85.500  85.520  1.00  0.00           C  
ATOM   2750  C   GLU C 515     101.590  84.230  86.120  1.00  0.00           C  
ATOM   2751  O   GLU C 515     101.920  83.100  85.790  1.00  0.00           O  
ATOM   2752  CB  GLU C 515     101.350  86.020  84.420  1.00  0.00           C  
ATOM   2753  CG  GLU C 515     102.030  87.010  83.440  1.00  0.00           C  
ATOM   2754  CD  GLU C 515     102.610  88.140  84.250  1.00  0.00           C  
ATOM   2755  OE1 GLU C 515     101.810  88.940  84.820  1.00  0.00           O  
ATOM   2756  OE2 GLU C 515     103.850  88.280  84.260  1.00  0.00           O1-
ATOM   2757  N   ASP C 516     100.740  84.440  87.150  1.00  0.00           N  
ATOM   2758  CA  ASP C 516      99.960  83.410  87.840  1.00  0.00           C  
ATOM   2759  C   ASP C 516      99.170  82.430  86.860  1.00  0.00           C  
ATOM   2760  O   ASP C 516      98.290  82.940  86.090  1.00  0.00           O  
ATOM   2761  CB  ASP C 516      99.040  84.060  88.780  1.00  0.00           C  
ATOM   2762  CG  ASP C 516      98.350  83.110  89.750  1.00  0.00           C  
ATOM   2763  OD1 ASP C 516      98.200  81.870  89.570  1.00  0.00           O  
ATOM   2764  OD2 ASP C 516      97.970  83.570  90.870  1.00  0.00           O1-
ATOM   2765  N   PRO C 517      99.410  81.140  86.750  1.00  0.00           N  
ATOM   2766  CA  PRO C 517      98.740  80.220  85.790  1.00  0.00           C  
ATOM   2767  C   PRO C 517      97.340  79.860  86.140  1.00  0.00           C  
ATOM   2768  O   PRO C 517      96.700  79.180  85.340  1.00  0.00           O  
ATOM   2769  CB  PRO C 517      99.700  79.070  85.740  1.00  0.00           C  
ATOM   2770  CG  PRO C 517     100.260  78.940  87.160  1.00  0.00           C  
ATOM   2771  CD  PRO C 517     100.390  80.420  87.600  1.00  0.00           C  
ATOM   2772  N   GLU C 518      96.700  80.400  87.220  1.00  0.00           N  
ATOM   2773  CA  GLU C 518      95.350  80.120  87.620  1.00  0.00           C  
ATOM   2774  C   GLU C 518      94.560  81.410  87.500  1.00  0.00           C  
ATOM   2775  O   GLU C 518      93.360  81.480  87.710  1.00  0.00           O  
ATOM   2776  CB  GLU C 518      95.100  79.380  88.910  1.00  0.00           C  
ATOM   2777  CG  GLU C 518      95.790  77.980  89.050  1.00  0.00           C  
ATOM   2778  CD  GLU C 518      95.320  77.220  90.270  1.00  0.00           C  
ATOM   2779  OE1 GLU C 518      95.600  75.980  90.350  1.00  0.00           O  
ATOM   2780  OE2 GLU C 518      94.780  77.800  91.210  1.00  0.00           O1-
ATOM   2781  N   GLU C 519      95.240  82.520  86.920  1.00  0.00           N  
ATOM   2782  CA  GLU C 519      94.460  83.720  86.540  1.00  0.00           C  
ATOM   2783  C   GLU C 519      94.030  83.690  85.090  1.00  0.00           C  
ATOM   2784  O   GLU C 519      92.960  84.310  84.700  1.00  0.00           O  
ATOM   2785  CB  GLU C 519      95.150  85.070  86.810  1.00  0.00           C  
ATOM   2786  CG  GLU C 519      95.610  85.300  88.280  1.00  0.00           C  
ATOM   2787  CD  GLU C 519      94.620  85.740  89.250  1.00  0.00           C  
ATOM   2788  OE1 GLU C 519      94.690  86.780  90.030  1.00  0.00           O  
ATOM   2789  OE2 GLU C 519      93.560  85.020  89.260  1.00  0.00           O1-
ATOM   2790  N   LEU C 520      94.730  82.850  84.330  1.00  0.00           N  
ATOM   2791  CA  LEU C 520      94.420  82.580  83.000  1.00  0.00           C  
ATOM   2792  C   LEU C 520      94.740  81.110  82.780  1.00  0.00           C  
ATOM   2793  O   LEU C 520      95.850  80.650  83.120  1.00  0.00           O  
ATOM   2794  CB  LEU C 520      95.180  83.570  82.100  1.00  0.00           C  
ATOM   2795  CG  LEU C 520      94.350  84.100  80.890  1.00  0.00           C  
ATOM   2796  CD1 LEU C 520      92.970  84.730  81.250  1.00  0.00           C  
ATOM   2797  CD2 LEU C 520      95.200  85.080  80.180  1.00  0.00           C  
ATOM   2798  N   GLY C 521      93.830  80.420  82.110  1.00  0.00           N  
ATOM   2799  CA  GLY C 521      93.880  78.960  82.030  1.00  0.00           C  
ATOM   2800  C   GLY C 521      94.360  78.480  80.700  1.00  0.00           C  
ATOM   2801  O   GLY C 521      94.370  77.310  80.400  1.00  0.00           O  
ATOM   2802  N   HSD C 522      94.810  79.370  79.840  1.00  0.00           N  
ATOM   2803  CA  HSD C 522      95.050  78.980  78.450  1.00  0.00           C  
ATOM   2804  C   HSD C 522      96.500  78.770  78.040  1.00  0.00           C  
ATOM   2805  O   HSD C 522      96.650  78.420  76.920  1.00  0.00           O  
ATOM   2806  CB  HSD C 522      94.440  80.070  77.470  1.00  0.00           C  
ATOM   2807  CG  HSD C 522      92.950  80.120  77.780  1.00  0.00           C  
ATOM   2808  CD2 HSD C 522      92.380  80.990  78.660  1.00  0.00           C  
ATOM   2809  ND1 HSD C 522      91.940  79.490  77.090  1.00  0.00           N  
ATOM   2810  CE1 HSD C 522      90.840  80.090  77.500  1.00  0.00           C  
ATOM   2811  NE2 HSD C 522      91.010  80.960  78.420  1.00  0.00           N  
ATOM   2812  N   PHE C 523      97.490  79.000  78.850  1.00  0.00           N  
ATOM   2813  CA  PHE C 523      98.790  79.110  78.300  1.00  0.00           C  
ATOM   2814  C   PHE C 523      99.750  78.440  79.120  1.00  0.00           C  
ATOM   2815  O   PHE C 523     100.980  78.570  78.970  1.00  0.00           O  
ATOM   2816  CB  PHE C 523      99.160  80.640  78.380  1.00  0.00           C  
ATOM   2817  CG  PHE C 523      98.170  81.500  77.580  1.00  0.00           C  
ATOM   2818  CD1 PHE C 523      98.300  81.290  76.150  1.00  0.00           C  
ATOM   2819  CD2 PHE C 523      97.230  82.420  78.150  1.00  0.00           C  
ATOM   2820  CE1 PHE C 523      97.530  82.150  75.380  1.00  0.00           C  
ATOM   2821  CE2 PHE C 523      96.520  83.240  77.330  1.00  0.00           C  
ATOM   2822  CZ  PHE C 523      96.650  83.070  75.920  1.00  0.00           C  
ATOM   2823  N   TYR C 524      99.270  77.760  80.130  1.00  0.00           N  
ATOM   2824  CA  TYR C 524     100.070  77.540  81.350  1.00  0.00           C  
ATOM   2825  C   TYR C 524     101.220  76.530  81.320  1.00  0.00           C  
ATOM   2826  O   TYR C 524     101.970  76.500  82.270  1.00  0.00           O  
ATOM   2827  CB  TYR C 524      99.140  77.390  82.660  1.00  0.00           C  
ATOM   2828  CG  TYR C 524      98.130  76.190  82.540  1.00  0.00           C  
ATOM   2829  CD1 TYR C 524      96.730  76.410  82.410  1.00  0.00           C  
ATOM   2830  CD2 TYR C 524      98.680  74.870  82.640  1.00  0.00           C  
ATOM   2831  CE1 TYR C 524      95.940  75.290  82.280  1.00  0.00           C  
ATOM   2832  CE2 TYR C 524      97.800  73.770  82.650  1.00  0.00           C  
ATOM   2833  CZ  TYR C 524      96.490  73.960  82.430  1.00  0.00           C  
ATOM   2834  OH  TYR C 524      95.670  72.880  82.230  1.00  0.00           O  
ATOM   2835  N   ASP C 525     101.260  75.660  80.270  1.00  0.00           N  
ATOM   2836  CA  ASP C 525     102.130  74.510  80.060  1.00  0.00           C  
ATOM   2837  C   ASP C 525     102.240  74.550  78.520  1.00  0.00           C  
ATOM   2838  O   ASP C 525     101.300  74.950  77.910  1.00  0.00           O  
ATOM   2839  CB  ASP C 525     101.580  73.180  80.660  1.00  0.00           C  
ATOM   2840  CG  ASP C 525     102.570  72.050  80.540  1.00  0.00           C  
ATOM   2841  OD1 ASP C 525     103.780  72.340  80.270  1.00  0.00           O  
ATOM   2842  OD2 ASP C 525     102.110  70.860  80.420  1.00  0.00           O1-
ATOM   2843  N   TYR C 526     103.400  74.230  77.990  1.00  0.00           N  
ATOM   2844  CA  TYR C 526     103.700  74.500  76.550  1.00  0.00           C  
ATOM   2845  C   TYR C 526     102.670  73.780  75.600  1.00  0.00           C  
ATOM   2846  O   TYR C 526     102.190  74.500  74.750  1.00  0.00           O  
ATOM   2847  CB  TYR C 526     105.230  74.370  76.240  1.00  0.00           C  
ATOM   2848  CG  TYR C 526     105.570  74.530  74.750  1.00  0.00           C  
ATOM   2849  CD1 TYR C 526     105.050  75.600  73.980  1.00  0.00           C  
ATOM   2850  CD2 TYR C 526     106.420  73.580  74.040  1.00  0.00           C  
ATOM   2851  CE1 TYR C 526     105.420  75.730  72.660  1.00  0.00           C  
ATOM   2852  CE2 TYR C 526     106.890  73.850  72.710  1.00  0.00           C  
ATOM   2853  CZ  TYR C 526     106.350  74.870  72.010  1.00  0.00           C  
ATOM   2854  OH  TYR C 526     106.730  74.940  70.610  1.00  0.00           O  
ATOM   2855  N   PRO C 527     102.200  72.470  75.770  1.00  0.00           N  
ATOM   2856  CA  PRO C 527     101.110  71.850  75.030  1.00  0.00           C  
ATOM   2857  C   PRO C 527      99.810  72.470  75.240  1.00  0.00           C  
ATOM   2858  O   PRO C 527      98.960  72.680  74.310  1.00  0.00           O  
ATOM   2859  CB  PRO C 527     101.150  70.340  75.360  1.00  0.00           C  
ATOM   2860  CG  PRO C 527     102.600  70.080  75.650  1.00  0.00           C  
ATOM   2861  CD  PRO C 527     103.050  71.330  76.370  1.00  0.00           C  
ATOM   2862  N   MET C 528      99.580  72.980  76.480  1.00  0.00           N  
ATOM   2863  CA  MET C 528      98.390  73.780  76.840  1.00  0.00           C  
ATOM   2864  C   MET C 528      98.290  75.100  76.040  1.00  0.00           C  
ATOM   2865  O   MET C 528      97.230  75.460  75.510  1.00  0.00           O  
ATOM   2866  CB  MET C 528      98.190  73.980  78.320  1.00  0.00           C  
ATOM   2867  CG  MET C 528      96.770  74.350  78.870  1.00  0.00           C  
ATOM   2868  SD  MET C 528      95.550  72.950  78.720  1.00  0.00           S  
ATOM   2869  CE  MET C 528      94.040  73.820  78.980  1.00  0.00           C  
ATOM   2870  N   ALA C 529      99.480  75.750  75.780  1.00  0.00           N  
ATOM   2871  CA  ALA C 529      99.550  76.920  74.920  1.00  0.00           C  
ATOM   2872  C   ALA C 529      99.250  76.560  73.450  1.00  0.00           C  
ATOM   2873  O   ALA C 529      98.690  77.430  72.740  1.00  0.00           O  
ATOM   2874  CB  ALA C 529     100.930  77.610  75.100  1.00  0.00           C  
ATOM   2875  N   LEU C 530      99.660  75.310  73.020  1.00  0.00           N  
ATOM   2876  CA  LEU C 530      99.550  74.820  71.680  1.00  0.00           C  
ATOM   2877  C   LEU C 530      98.080  74.440  71.310  1.00  0.00           C  
ATOM   2878  O   LEU C 530      97.660  74.830  70.200  1.00  0.00           O  
ATOM   2879  CB  LEU C 530     100.600  73.750  71.310  1.00  0.00           C  
ATOM   2880  CG  LEU C 530     102.060  74.220  71.180  1.00  0.00           C  
ATOM   2881  CD1 LEU C 530     103.160  73.090  71.350  1.00  0.00           C  
ATOM   2882  CD2 LEU C 530     102.260  74.880  69.860  1.00  0.00           C  
ATOM   2883  N   PHE C 531      97.330  73.740  72.170  1.00  0.00           N  
ATOM   2884  CA  PHE C 531      95.970  73.470  71.920  1.00  0.00           C  
ATOM   2885  C   PHE C 531      95.100  74.730  71.920  1.00  0.00           C  
ATOM   2886  O   PHE C 531      94.380  74.880  70.990  1.00  0.00           O  
ATOM   2887  CB  PHE C 531      95.410  72.390  72.960  1.00  0.00           C  
ATOM   2888  CG  PHE C 531      95.900  71.010  72.590  1.00  0.00           C  
ATOM   2889  CD1 PHE C 531      96.650  70.280  73.420  1.00  0.00           C  
ATOM   2890  CD2 PHE C 531      95.540  70.560  71.340  1.00  0.00           C  
ATOM   2891  CE1 PHE C 531      97.010  68.990  73.040  1.00  0.00           C  
ATOM   2892  CE2 PHE C 531      95.900  69.260  70.890  1.00  0.00           C  
ATOM   2893  CZ  PHE C 531      96.620  68.470  71.740  1.00  0.00           C  
ATOM   2894  N   SER C 532      95.300  75.700  72.900  1.00  0.00           N  
ATOM   2895  CA  SER C 532      94.570  76.990  73.030  1.00  0.00           C  
ATOM   2896  C   SER C 532      94.650  77.860  71.810  1.00  0.00           C  
ATOM   2897  O   SER C 532      93.760  78.620  71.400  1.00  0.00           O  
ATOM   2898  CB  SER C 532      95.030  77.830  74.190  1.00  0.00           C  
ATOM   2899  OG  SER C 532      94.640  77.260  75.430  1.00  0.00           O  
ATOM   2900  N   THR C 533      95.780  77.860  71.150  1.00  0.00           N  
ATOM   2901  CA  THR C 533      96.220  78.670  70.010  1.00  0.00           C  
ATOM   2902  C   THR C 533      95.670  77.950  68.790  1.00  0.00           C  
ATOM   2903  O   THR C 533      95.340  78.610  67.810  1.00  0.00           O  
ATOM   2904  CB  THR C 533      97.740  78.830  69.940  1.00  0.00           C  
ATOM   2905  CG2 THR C 533      98.200  79.730  68.830  1.00  0.00           C  
ATOM   2906  OG1 THR C 533      98.330  79.430  71.110  1.00  0.00           O  
ATOM   2907  N   PHE C 534      95.500  76.620  68.800  1.00  0.00           N  
ATOM   2908  CA  PHE C 534      94.850  75.780  67.840  1.00  0.00           C  
ATOM   2909  C   PHE C 534      93.280  76.020  67.780  1.00  0.00           C  
ATOM   2910  O   PHE C 534      92.630  76.200  66.760  1.00  0.00           O  
ATOM   2911  CB  PHE C 534      95.270  74.290  67.940  1.00  0.00           C  
ATOM   2912  CG  PHE C 534      94.220  73.350  67.370  1.00  0.00           C  
ATOM   2913  CD1 PHE C 534      93.380  72.610  68.250  1.00  0.00           C  
ATOM   2914  CD2 PHE C 534      93.910  73.230  65.990  1.00  0.00           C  
ATOM   2915  CE1 PHE C 534      92.410  71.700  67.760  1.00  0.00           C  
ATOM   2916  CE2 PHE C 534      92.870  72.390  65.520  1.00  0.00           C  
ATOM   2917  CZ  PHE C 534      92.130  71.560  66.410  1.00  0.00           C  
ATOM   2918  N   GLU C 535      92.700  76.200  69.000  1.00  0.00           N  
ATOM   2919  CA  GLU C 535      91.350  76.540  69.280  1.00  0.00           C  
ATOM   2920  C   GLU C 535      91.130  78.020  68.750  1.00  0.00           C  
ATOM   2921  O   GLU C 535      90.220  78.300  68.030  1.00  0.00           O  
ATOM   2922  CB  GLU C 535      91.050  76.380  70.830  1.00  0.00           C  
ATOM   2923  CG  GLU C 535      90.930  74.850  71.260  1.00  0.00           C  
ATOM   2924  CD  GLU C 535      90.770  74.680  72.760  1.00  0.00           C  
ATOM   2925  OE1 GLU C 535      89.720  74.210  73.180  1.00  0.00           O  
ATOM   2926  OE2 GLU C 535      91.610  75.170  73.590  1.00  0.00           O1-
ATOM   2927  N   LEU C 536      92.070  78.990  69.070  1.00  0.00           N  
ATOM   2928  CA  LEU C 536      91.970  80.370  68.470  1.00  0.00           C  
ATOM   2929  C   LEU C 536      91.960  80.330  66.920  1.00  0.00           C  
ATOM   2930  O   LEU C 536      91.150  81.010  66.310  1.00  0.00           O  
ATOM   2931  CB  LEU C 536      92.990  81.460  69.000  1.00  0.00           C  
ATOM   2932  CG  LEU C 536      92.630  82.170  70.310  1.00  0.00           C  
ATOM   2933  CD1 LEU C 536      93.830  82.990  70.720  1.00  0.00           C  
ATOM   2934  CD2 LEU C 536      91.400  83.130  70.200  1.00  0.00           C  
ATOM   2935  N   PHE C 537      92.810  79.520  66.230  1.00  0.00           N  
ATOM   2936  CA  PHE C 537      92.840  79.240  64.790  1.00  0.00           C  
ATOM   2937  C   PHE C 537      91.560  78.780  64.170  1.00  0.00           C  
ATOM   2938  O   PHE C 537      91.170  79.280  63.120  1.00  0.00           O  
ATOM   2939  CB  PHE C 537      93.980  78.210  64.370  1.00  0.00           C  
ATOM   2940  CG  PHE C 537      94.450  78.310  63.000  1.00  0.00           C  
ATOM   2941  CD1 PHE C 537      95.600  79.100  62.720  1.00  0.00           C  
ATOM   2942  CD2 PHE C 537      93.750  77.730  61.970  1.00  0.00           C  
ATOM   2943  CE1 PHE C 537      95.960  79.350  61.380  1.00  0.00           C  
ATOM   2944  CE2 PHE C 537      94.100  77.980  60.630  1.00  0.00           C  
ATOM   2945  CZ  PHE C 537      95.240  78.750  60.350  1.00  0.00           C  
ATOM   2946  N   LEU C 538      90.760  77.890  64.830  1.00  0.00           N  
ATOM   2947  CA  LEU C 538      89.460  77.580  64.450  1.00  0.00           C  
ATOM   2948  C   LEU C 538      88.460  78.570  64.890  1.00  0.00           C  
ATOM   2949  O   LEU C 538      87.300  78.500  64.470  1.00  0.00           O  
ATOM   2950  CB  LEU C 538      89.020  76.160  65.000  1.00  0.00           C  
ATOM   2951  CG  LEU C 538      89.730  74.940  64.400  1.00  0.00           C  
ATOM   2952  CD1 LEU C 538      89.380  73.670  65.080  1.00  0.00           C  
ATOM   2953  CD2 LEU C 538      89.480  74.930  62.840  1.00  0.00           C  
ATOM   2954  N   THR C 539      88.820  79.570  65.760  1.00  0.00           N  
ATOM   2955  CA  THR C 539      87.990  80.720  66.280  1.00  0.00           C  
ATOM   2956  C   THR C 539      86.920  80.200  67.250  1.00  0.00           C  
ATOM   2957  O   THR C 539      85.920  80.810  67.620  1.00  0.00           O  
ATOM   2958  CB  THR C 539      87.370  81.680  65.210  1.00  0.00           C  
ATOM   2959  CG2 THR C 539      88.410  82.300  64.250  1.00  0.00           C  
ATOM   2960  OG1 THR C 539      86.390  81.060  64.350  1.00  0.00           O  
ATOM   2961  N   ILE C 540      87.270  79.040  67.780  1.00  0.00           N  
ATOM   2962  CA  ILE C 540      86.310  78.350  68.630  1.00  0.00           C  
ATOM   2963  C   ILE C 540      86.250  78.700  70.100  1.00  0.00           C  
ATOM   2964  O   ILE C 540      85.560  78.080  70.880  1.00  0.00           O  
ATOM   2965  CB  ILE C 540      86.370  76.840  68.390  1.00  0.00           C  
ATOM   2966  CG1 ILE C 540      85.100  76.020  68.630  1.00  0.00           C  
ATOM   2967  CG2 ILE C 540      87.520  76.110  69.170  1.00  0.00           C  
ATOM   2968  CD  ILE C 540      85.010  74.680  67.910  1.00  0.00           C  
ATOM   2969  N   ILE C 541      86.960  79.750  70.500  1.00  0.00           N  
ATOM   2970  CA  ILE C 541      86.930  80.300  71.860  1.00  0.00           C  
ATOM   2971  C   ILE C 541      86.990  81.780  71.790  1.00  0.00           C  
ATOM   2972  O   ILE C 541      87.470  82.200  70.790  1.00  0.00           O  
ATOM   2973  CB  ILE C 541      87.990  79.740  72.810  1.00  0.00           C  
ATOM   2974  CG1 ILE C 541      89.320  79.900  72.020  1.00  0.00           C  
ATOM   2975  CG2 ILE C 541      87.780  78.270  73.160  1.00  0.00           C  
ATOM   2976  CD  ILE C 541      90.510  79.660  72.930  1.00  0.00           C  
ATOM   2977  N   ASP C 542      86.470  82.470  72.790  1.00  0.00           N  
ATOM   2978  CA  ASP C 542      86.710  83.920  72.940  1.00  0.00           C  
ATOM   2979  C   ASP C 542      88.200  84.180  73.250  1.00  0.00           C  
ATOM   2980  O   ASP C 542      88.960  83.300  73.650  1.00  0.00           O  
ATOM   2981  CB  ASP C 542      85.810  84.560  74.060  1.00  0.00           C  
ATOM   2982  CG  ASP C 542      84.320  84.380  73.730  1.00  0.00           C  
ATOM   2983  OD1 ASP C 542      83.940  84.030  72.590  1.00  0.00           O  
ATOM   2984  OD2 ASP C 542      83.480  84.680  74.570  1.00  0.00           O1-
ATOM   2985  N   GLY C 543      88.750  85.430  72.870  1.00  0.00           N  
ATOM   2986  CA  GLY C 543      90.070  85.940  73.300  1.00  0.00           C  
ATOM   2987  C   GLY C 543      90.260  85.570  74.750  1.00  0.00           C  
ATOM   2988  O   GLY C 543      89.390  85.910  75.610  1.00  0.00           O  
ATOM   2989  N   PRO C 544      91.330  84.910  75.130  1.00  0.00           N  
ATOM   2990  CA  PRO C 544      91.680  84.720  76.580  1.00  0.00           C  
ATOM   2991  C   PRO C 544      91.750  86.070  77.280  1.00  0.00           C  
ATOM   2992  O   PRO C 544      92.600  86.870  76.950  1.00  0.00           O  
ATOM   2993  CB  PRO C 544      93.040  83.960  76.580  1.00  0.00           C  
ATOM   2994  CG  PRO C 544      92.930  83.170  75.270  1.00  0.00           C  
ATOM   2995  CD  PRO C 544      92.140  84.010  74.270  1.00  0.00           C  
ATOM   2996  N   ALA C 545      90.950  86.360  78.270  1.00  0.00           N  
ATOM   2997  CA  ALA C 545      91.130  87.660  78.870  1.00  0.00           C  
ATOM   2998  C   ALA C 545      90.560  87.750  80.300  1.00  0.00           C  
ATOM   2999  O   ALA C 545      89.590  87.100  80.600  1.00  0.00           O  
ATOM   3000  CB  ALA C 545      90.540  88.880  78.110  1.00  0.00           C  
ATOM   3001  N   ASN C 546      91.150  88.600  81.110  1.00  0.00           N  
ATOM   3002  CA  ASN C 546      90.830  88.680  82.510  1.00  0.00           C  
ATOM   3003  C   ASN C 546      90.960  90.120  82.890  1.00  0.00           C  
ATOM   3004  O   ASN C 546      92.050  90.660  82.810  1.00  0.00           O  
ATOM   3005  CB  ASN C 546      91.700  87.710  83.420  1.00  0.00           C  
ATOM   3006  CG  ASN C 546      91.500  87.930  84.960  1.00  0.00           C  
ATOM   3007  ND2 ASN C 546      92.170  87.090  85.730  1.00  0.00           N  
ATOM   3008  OD1 ASN C 546      90.760  88.740  85.400  1.00  0.00           O  
ATOM   3009  N   TYR C 547      89.890  90.850  83.310  1.00  0.00           N  
ATOM   3010  CA  TYR C 547      89.930  92.230  83.600  1.00  0.00           C  
ATOM   3011  C   TYR C 547      90.140  92.550  85.020  1.00  0.00           C  
ATOM   3012  O   TYR C 547      90.320  93.770  85.320  1.00  0.00           O  
ATOM   3013  CB  TYR C 547      88.480  92.670  83.380  1.00  0.00           C  
ATOM   3014  CG  TYR C 547      88.310  92.810  81.920  1.00  0.00           C  
ATOM   3015  CD1 TYR C 547      88.490  94.110  81.310  1.00  0.00           C  
ATOM   3016  CD2 TYR C 547      88.000  91.700  81.100  1.00  0.00           C  
ATOM   3017  CE1 TYR C 547      88.400  94.240  79.930  1.00  0.00           C  
ATOM   3018  CE2 TYR C 547      87.830  91.850  79.660  1.00  0.00           C  
ATOM   3019  CZ  TYR C 547      88.050  93.120  79.110  1.00  0.00           C  
ATOM   3020  OH  TYR C 547      88.070  93.120  77.720  1.00  0.00           O  
ATOM   3021  N   ASN C 548      90.250  91.540  85.900  1.00  0.00           N  
ATOM   3022  CA  ASN C 548      90.480  91.820  87.370  1.00  0.00           C  
ATOM   3023  C   ASN C 548      91.990  91.930  87.640  1.00  0.00           C  
ATOM   3024  O   ASN C 548      92.480  92.110  88.710  1.00  0.00           O  
ATOM   3025  CB  ASN C 548      89.820  90.670  88.200  1.00  0.00           C  
ATOM   3026  CG  ASN C 548      88.230  90.570  88.180  1.00  0.00           C  
ATOM   3027  ND2 ASN C 548      87.640  89.920  89.230  1.00  0.00           N  
ATOM   3028  OD1 ASN C 548      87.620  91.240  87.330  1.00  0.00           O  
ATOM   3029  N   VAL C 549      92.830  91.750  86.530  1.00  0.00           N  
ATOM   3030  CA  VAL C 549      94.260  91.550  86.650  1.00  0.00           C  
ATOM   3031  C   VAL C 549      94.930  92.110  85.410  1.00  0.00           C  
ATOM   3032  O   VAL C 549      94.400  91.930  84.330  1.00  0.00           O  
ATOM   3033  CB  VAL C 549      94.450  89.950  86.670  1.00  0.00           C  
ATOM   3034  CG1 VAL C 549      95.850  89.590  86.300  1.00  0.00           C  
ATOM   3035  CG2 VAL C 549      94.110  89.530  88.090  1.00  0.00           C  
ATOM   3036  N   ASP C 550      96.020  92.900  85.510  1.00  0.00           N  
ATOM   3037  CA  ASP C 550      96.830  93.400  84.340  1.00  0.00           C  
ATOM   3038  C   ASP C 550      97.390  92.250  83.480  1.00  0.00           C  
ATOM   3039  O   ASP C 550      98.240  91.450  83.860  1.00  0.00           O  
ATOM   3040  CB  ASP C 550      98.070  94.360  84.790  1.00  0.00           C  
ATOM   3041  CG  ASP C 550      97.580  95.710  85.430  1.00  0.00           C  
ATOM   3042  OD1 ASP C 550      96.580  96.310  84.920  1.00  0.00           O  
ATOM   3043  OD2 ASP C 550      98.360  96.240  86.270  1.00  0.00           O1-
ATOM   3044  N   LEU C 551      97.000  92.170  82.190  1.00  0.00           N  
ATOM   3045  CA  LEU C 551      97.540  91.310  81.170  1.00  0.00           C  
ATOM   3046  C   LEU C 551      98.540  91.930  80.220  1.00  0.00           C  
ATOM   3047  O   LEU C 551      98.420  93.150  79.990  1.00  0.00           O  
ATOM   3048  CB  LEU C 551      96.390  90.510  80.490  1.00  0.00           C  
ATOM   3049  CG  LEU C 551      95.450  89.660  81.430  1.00  0.00           C  
ATOM   3050  CD1 LEU C 551      94.420  88.930  80.550  1.00  0.00           C  
ATOM   3051  CD2 LEU C 551      96.030  88.640  82.320  1.00  0.00           C  
ATOM   3052  N   PRO C 552      99.490  91.310  79.570  1.00  0.00           N  
ATOM   3053  CA  PRO C 552     100.400  91.980  78.620  1.00  0.00           C  
ATOM   3054  C   PRO C 552      99.740  92.670  77.370  1.00  0.00           C  
ATOM   3055  O   PRO C 552      98.920  92.130  76.670  1.00  0.00           O  
ATOM   3056  CB  PRO C 552     101.400  90.920  78.200  1.00  0.00           C  
ATOM   3057  CG  PRO C 552     101.470  89.900  79.350  1.00  0.00           C  
ATOM   3058  CD  PRO C 552     100.010  89.970  79.860  1.00  0.00           C  
ATOM   3059  N   PHE C 553     100.150  93.920  77.160  1.00  0.00           N  
ATOM   3060  CA  PHE C 553     100.040  94.630  75.930  1.00  0.00           C  
ATOM   3061  C   PHE C 553     100.630  93.910  74.720  1.00  0.00           C  
ATOM   3062  O   PHE C 553     100.050  93.900  73.610  1.00  0.00           O  
ATOM   3063  CB  PHE C 553     100.600  96.120  76.060  1.00  0.00           C  
ATOM   3064  CG  PHE C 553     100.550  96.880  74.770  1.00  0.00           C  
ATOM   3065  CD1 PHE C 553     101.760  97.270  74.100  1.00  0.00           C  
ATOM   3066  CD2 PHE C 553      99.320  97.370  74.290  1.00  0.00           C  
ATOM   3067  CE1 PHE C 553     101.680  98.090  72.950  1.00  0.00           C  
ATOM   3068  CE2 PHE C 553      99.320  98.210  73.160  1.00  0.00           C  
ATOM   3069  CZ  PHE C 553     100.480  98.600  72.480  1.00  0.00           C  
ATOM   3070  N   MET C 554     101.820  93.320  74.970  1.00  0.00           N  
ATOM   3071  CA  MET C 554     102.580  92.460  73.980  1.00  0.00           C  
ATOM   3072  C   MET C 554     101.700  91.310  73.460  1.00  0.00           C  
ATOM   3073  O   MET C 554     101.500  91.120  72.230  1.00  0.00           O  
ATOM   3074  CB  MET C 554     104.040  92.060  74.540  1.00  0.00           C  
ATOM   3075  CG  MET C 554     104.890  91.140  73.690  1.00  0.00           C  
ATOM   3076  SD  MET C 554     104.980  91.640  71.930  1.00  0.00           S  
ATOM   3077  CE  MET C 554     106.370  90.470  71.710  1.00  0.00           C  
ATOM   3078  N   TYR C 555     100.940  90.710  74.450  1.00  0.00           N  
ATOM   3079  CA  TYR C 555      99.920  89.680  74.060  1.00  0.00           C  
ATOM   3080  C   TYR C 555      98.890  90.200  73.080  1.00  0.00           C  
ATOM   3081  O   TYR C 555      98.670  89.620  72.040  1.00  0.00           O  
ATOM   3082  CB  TYR C 555      99.300  89.040  75.370  1.00  0.00           C  
ATOM   3083  CG  TYR C 555      97.870  88.390  75.350  1.00  0.00           C  
ATOM   3084  CD1 TYR C 555      97.640  87.280  74.600  1.00  0.00           C  
ATOM   3085  CD2 TYR C 555      96.790  89.130  75.900  1.00  0.00           C  
ATOM   3086  CE1 TYR C 555      96.320  86.820  74.400  1.00  0.00           C  
ATOM   3087  CE2 TYR C 555      95.490  88.650  75.670  1.00  0.00           C  
ATOM   3088  CZ  TYR C 555      95.190  87.470  74.930  1.00  0.00           C  
ATOM   3089  OH  TYR C 555      93.930  87.160  74.470  1.00  0.00           O  
ATOM   3090  N   SER C 556      98.280  91.390  73.390  1.00  0.00           N  
ATOM   3091  CA  SER C 556      97.200  91.970  72.590  1.00  0.00           C  
ATOM   3092  C   SER C 556      97.520  92.360  71.100  1.00  0.00           C  
ATOM   3093  O   SER C 556      96.800  92.100  70.170  1.00  0.00           O  
ATOM   3094  CB  SER C 556      96.400  93.070  73.310  1.00  0.00           C  
ATOM   3095  OG  SER C 556      95.860  92.520  74.510  1.00  0.00           O  
ATOM   3096  N   ILE C 557      98.690  92.890  70.800  1.00  0.00           N  
ATOM   3097  CA  ILE C 557      99.360  93.160  69.500  1.00  0.00           C  
ATOM   3098  C   ILE C 557      99.640  91.770  68.800  1.00  0.00           C  
ATOM   3099  O   ILE C 557      99.430  91.540  67.630  1.00  0.00           O  
ATOM   3100  CB  ILE C 557     100.660  93.940  69.680  1.00  0.00           C  
ATOM   3101  CG1 ILE C 557     100.460  95.380  70.280  1.00  0.00           C  
ATOM   3102  CG2 ILE C 557     101.360  94.140  68.280  1.00  0.00           C  
ATOM   3103  CD  ILE C 557      99.690  96.340  69.430  1.00  0.00           C  
ATOM   3104  N   THR C 558     100.160  90.800  69.600  1.00  0.00           N  
ATOM   3105  CA  THR C 558     100.510  89.520  69.140  1.00  0.00           C  
ATOM   3106  C   THR C 558      99.290  88.750  68.700  1.00  0.00           C  
ATOM   3107  O   THR C 558      99.300  88.080  67.670  1.00  0.00           O  
ATOM   3108  CB  THR C 558     101.480  88.880  70.110  1.00  0.00           C  
ATOM   3109  CG2 THR C 558     101.780  87.400  69.800  1.00  0.00           C  
ATOM   3110  OG1 THR C 558     102.770  89.510  70.150  1.00  0.00           O  
ATOM   3111  N   TYR C 559      98.240  88.840  69.500  1.00  0.00           N  
ATOM   3112  CA  TYR C 559      96.960  88.250  69.230  1.00  0.00           C  
ATOM   3113  C   TYR C 559      96.230  88.850  68.080  1.00  0.00           C  
ATOM   3114  O   TYR C 559      95.660  88.160  67.190  1.00  0.00           O  
ATOM   3115  CB  TYR C 559      96.130  88.380  70.560  1.00  0.00           C  
ATOM   3116  CG  TYR C 559      94.660  87.940  70.550  1.00  0.00           C  
ATOM   3117  CD1 TYR C 559      94.200  86.910  69.630  1.00  0.00           C  
ATOM   3118  CD2 TYR C 559      93.680  88.450  71.380  1.00  0.00           C  
ATOM   3119  CE1 TYR C 559      92.910  86.410  69.610  1.00  0.00           C  
ATOM   3120  CE2 TYR C 559      92.350  88.050  71.240  1.00  0.00           C  
ATOM   3121  CZ  TYR C 559      91.950  87.040  70.450  1.00  0.00           C  
ATOM   3122  OH  TYR C 559      90.550  86.790  70.280  1.00  0.00           O  
ATOM   3123  N   ALA C 560      96.220  90.190  68.020  1.00  0.00           N  
ATOM   3124  CA  ALA C 560      95.700  90.940  66.920  1.00  0.00           C  
ATOM   3125  C   ALA C 560      96.490  90.600  65.610  1.00  0.00           C  
ATOM   3126  O   ALA C 560      95.840  90.390  64.580  1.00  0.00           O  
ATOM   3127  CB  ALA C 560      95.660  92.470  67.280  1.00  0.00           C  
ATOM   3128  N   ALA C 561      97.870  90.390  65.590  1.00  0.00           N  
ATOM   3129  CA  ALA C 561      98.710  89.820  64.510  1.00  0.00           C  
ATOM   3130  C   ALA C 561      98.350  88.330  64.120  1.00  0.00           C  
ATOM   3131  O   ALA C 561      98.210  88.030  62.950  1.00  0.00           O  
ATOM   3132  CB  ALA C 561     100.150  89.950  64.920  1.00  0.00           C  
ATOM   3133  N   PHE C 562      98.120  87.480  65.170  1.00  0.00           N  
ATOM   3134  CA  PHE C 562      97.650  86.120  65.030  1.00  0.00           C  
ATOM   3135  C   PHE C 562      96.300  86.140  64.210  1.00  0.00           C  
ATOM   3136  O   PHE C 562      96.160  85.430  63.200  1.00  0.00           O  
ATOM   3137  CB  PHE C 562      97.360  85.310  66.380  1.00  0.00           C  
ATOM   3138  CG  PHE C 562      96.960  83.860  66.260  1.00  0.00           C  
ATOM   3139  CD1 PHE C 562      97.940  82.850  66.220  1.00  0.00           C  
ATOM   3140  CD2 PHE C 562      95.580  83.560  66.040  1.00  0.00           C  
ATOM   3141  CE1 PHE C 562      97.530  81.520  65.960  1.00  0.00           C  
ATOM   3142  CE2 PHE C 562      95.200  82.250  65.880  1.00  0.00           C  
ATOM   3143  CZ  PHE C 562      96.150  81.250  65.890  1.00  0.00           C  
ATOM   3144  N   ALA C 563      95.310  87.010  64.670  1.00  0.00           N  
ATOM   3145  CA  ALA C 563      94.010  87.000  64.090  1.00  0.00           C  
ATOM   3146  C   ALA C 563      94.000  87.360  62.630  1.00  0.00           C  
ATOM   3147  O   ALA C 563      93.270  86.810  61.810  1.00  0.00           O  
ATOM   3148  CB  ALA C 563      93.040  87.980  64.820  1.00  0.00           C  
ATOM   3149  N   ILE C 564      94.840  88.380  62.200  1.00  0.00           N  
ATOM   3150  CA  ILE C 564      95.170  88.750  60.820  1.00  0.00           C  
ATOM   3151  C   ILE C 564      95.680  87.590  60.000  1.00  0.00           C  
ATOM   3152  O   ILE C 564      95.160  87.280  58.880  1.00  0.00           O  
ATOM   3153  CB  ILE C 564      96.120  90.010  60.710  1.00  0.00           C  
ATOM   3154  CG1 ILE C 564      95.480  91.370  61.290  1.00  0.00           C  
ATOM   3155  CG2 ILE C 564      96.450  90.350  59.260  1.00  0.00           C  
ATOM   3156  CD  ILE C 564      96.420  92.600  61.390  1.00  0.00           C  
ATOM   3157  N   ILE C 565      96.770  86.920  60.450  1.00  0.00           N  
ATOM   3158  CA  ILE C 565      97.400  85.780  59.830  1.00  0.00           C  
ATOM   3159  C   ILE C 565      96.450  84.470  59.700  1.00  0.00           C  
ATOM   3160  O   ILE C 565      96.320  83.910  58.640  1.00  0.00           O  
ATOM   3161  CB  ILE C 565      98.630  85.480  60.610  1.00  0.00           C  
ATOM   3162  CG1 ILE C 565      99.800  86.530  60.730  1.00  0.00           C  
ATOM   3163  CG2 ILE C 565      99.210  84.060  60.210  1.00  0.00           C  
ATOM   3164  CD  ILE C 565     100.710  86.310  61.950  1.00  0.00           C  
ATOM   3165  N   ALA C 566      95.790  84.000  60.750  1.00  0.00           N  
ATOM   3166  CA  ALA C 566      95.020  82.800  60.800  1.00  0.00           C  
ATOM   3167  C   ALA C 566      93.730  82.820  60.000  1.00  0.00           C  
ATOM   3168  O   ALA C 566      93.340  81.830  59.440  1.00  0.00           O  
ATOM   3169  CB  ALA C 566      94.730  82.540  62.280  1.00  0.00           C  
ATOM   3170  N   THR C 567      93.170  84.010  59.780  1.00  0.00           N  
ATOM   3171  CA  THR C 567      91.890  84.160  59.090  1.00  0.00           C  
ATOM   3172  C   THR C 567      92.120  84.270  57.610  1.00  0.00           C  
ATOM   3173  O   THR C 567      91.420  83.730  56.810  1.00  0.00           O  
ATOM   3174  CB  THR C 567      91.090  85.300  59.610  1.00  0.00           C  
ATOM   3175  CG2 THR C 567      90.730  85.080  61.080  1.00  0.00           C  
ATOM   3176  OG1 THR C 567      91.740  86.510  59.530  1.00  0.00           O  
ATOM   3177  N   LEU C 568      93.130  85.060  57.230  1.00  0.00           N  
ATOM   3178  CA  LEU C 568      93.520  85.420  55.910  1.00  0.00           C  
ATOM   3179  C   LEU C 568      93.910  84.170  55.140  1.00  0.00           C  
ATOM   3180  O   LEU C 568      93.490  83.990  53.980  1.00  0.00           O  
ATOM   3181  CB  LEU C 568      94.650  86.440  55.930  1.00  0.00           C  
ATOM   3182  CG  LEU C 568      95.230  86.840  54.510  1.00  0.00           C  
ATOM   3183  CD1 LEU C 568      96.340  87.920  54.660  1.00  0.00           C  
ATOM   3184  CD2 LEU C 568      94.120  87.360  53.520  1.00  0.00           C  
ATOM   3185  N   LEU C 569      94.640  83.240  55.830  1.00  0.00           N  
ATOM   3186  CA  LEU C 569      94.990  81.930  55.210  1.00  0.00           C  
ATOM   3187  C   LEU C 569      93.740  81.040  54.980  1.00  0.00           C  
ATOM   3188  O   LEU C 569      93.570  80.470  53.940  1.00  0.00           O  
ATOM   3189  CB  LEU C 569      96.100  81.170  56.030  1.00  0.00           C  
ATOM   3190  CG  LEU C 569      97.500  81.890  56.040  1.00  0.00           C  
ATOM   3191  CD1 LEU C 569      98.330  81.200  57.070  1.00  0.00           C  
ATOM   3192  CD2 LEU C 569      98.170  82.060  54.680  1.00  0.00           C  
ATOM   3193  N   MET C 570      92.830  80.960  55.960  1.00  0.00           N  
ATOM   3194  CA  MET C 570      91.590  80.200  55.810  1.00  0.00           C  
ATOM   3195  C   MET C 570      90.680  80.630  54.730  1.00  0.00           C  
ATOM   3196  O   MET C 570      90.270  79.810  53.970  1.00  0.00           O  
ATOM   3197  CB  MET C 570      90.820  80.090  57.100  1.00  0.00           C  
ATOM   3198  CG  MET C 570      91.490  79.280  58.210  1.00  0.00           C  
ATOM   3199  SD  MET C 570      92.010  77.600  57.730  1.00  0.00           S  
ATOM   3200  CE  MET C 570      90.350  77.110  57.140  1.00  0.00           C  
ATOM   3201  N   LEU C 571      90.400  81.970  54.630  1.00  0.00           N  
ATOM   3202  CA  LEU C 571      89.640  82.530  53.500  1.00  0.00           C  
ATOM   3203  C   LEU C 571      90.330  82.350  52.180  1.00  0.00           C  
ATOM   3204  O   LEU C 571      89.720  82.160  51.150  1.00  0.00           O  
ATOM   3205  CB  LEU C 571      89.500  84.010  53.830  1.00  0.00           C  
ATOM   3206  CG  LEU C 571      88.640  84.380  55.070  1.00  0.00           C  
ATOM   3207  CD1 LEU C 571      88.530  85.850  55.260  1.00  0.00           C  
ATOM   3208  CD2 LEU C 571      87.220  83.770  54.840  1.00  0.00           C  
ATOM   3209  N   ASN C 572      91.690  82.560  52.080  1.00  0.00           N  
ATOM   3210  CA  ASN C 572      92.390  82.540  50.770  1.00  0.00           C  
ATOM   3211  C   ASN C 572      92.350  81.130  50.250  1.00  0.00           C  
ATOM   3212  O   ASN C 572      92.180  80.900  49.040  1.00  0.00           O  
ATOM   3213  CB  ASN C 572      93.840  83.040  50.910  1.00  0.00           C  
ATOM   3214  CG  ASN C 572      94.760  82.870  49.710  1.00  0.00           C  
ATOM   3215  ND2 ASN C 572      95.810  81.970  49.820  1.00  0.00           N  
ATOM   3216  OD1 ASN C 572      94.450  83.410  48.630  1.00  0.00           O  
ATOM   3217  N   LEU C 573      92.380  80.160  51.170  1.00  0.00           N  
ATOM   3218  CA  LEU C 573      92.120  78.730  50.850  1.00  0.00           C  
ATOM   3219  C   LEU C 573      90.740  78.440  50.260  1.00  0.00           C  
ATOM   3220  O   LEU C 573      90.630  77.680  49.330  1.00  0.00           O  
ATOM   3221  CB  LEU C 573      92.530  77.800  52.050  1.00  0.00           C  
ATOM   3222  CG  LEU C 573      91.990  76.400  52.130  1.00  0.00           C  
ATOM   3223  CD1 LEU C 573      92.370  75.400  50.930  1.00  0.00           C  
ATOM   3224  CD2 LEU C 573      92.240  75.820  53.510  1.00  0.00           C  
ATOM   3225  N   LEU C 574      89.600  78.980  50.820  1.00  0.00           N  
ATOM   3226  CA  LEU C 574      88.270  78.850  50.300  1.00  0.00           C  
ATOM   3227  C   LEU C 574      88.110  79.370  48.880  1.00  0.00           C  
ATOM   3228  O   LEU C 574      87.530  78.690  47.970  1.00  0.00           O  
ATOM   3229  CB  LEU C 574      87.320  79.490  51.330  1.00  0.00           C  
ATOM   3230  CG  LEU C 574      85.840  79.640  50.790  1.00  0.00           C  
ATOM   3231  CD1 LEU C 574      85.000  80.600  51.680  1.00  0.00           C  
ATOM   3232  CD2 LEU C 574      85.310  78.150  50.820  1.00  0.00           C  
ATOM   3233  N   ILE C 575      88.750  80.480  48.600  1.00  0.00           N  
ATOM   3234  CA  ILE C 575      88.860  81.160  47.290  1.00  0.00           C  
ATOM   3235  C   ILE C 575      89.600  80.390  46.320  1.00  0.00           C  
ATOM   3236  O   ILE C 575      89.130  80.300  45.190  1.00  0.00           O  
ATOM   3237  CB  ILE C 575      89.440  82.590  47.540  1.00  0.00           C  
ATOM   3238  CG1 ILE C 575      88.440  83.520  48.300  1.00  0.00           C  
ATOM   3239  CG2 ILE C 575      90.010  83.250  46.220  1.00  0.00           C  
ATOM   3240  CD  ILE C 575      89.220  84.590  49.090  1.00  0.00           C  
ATOM   3241  N   ALA C 576      90.630  79.700  46.780  1.00  0.00           N  
ATOM   3242  CA  ALA C 576      91.410  78.770  46.020  1.00  0.00           C  
ATOM   3243  C   ALA C 576      90.600  77.510  45.690  1.00  0.00           C  
ATOM   3244  O   ALA C 576      90.510  77.100  44.520  1.00  0.00           O  
ATOM   3245  CB  ALA C 576      92.720  78.540  46.780  1.00  0.00           C  
ATOM   3246  N   MET C 577      89.890  76.940  46.670  1.00  0.00           N  
ATOM   3247  CA  MET C 577      89.200  75.700  46.400  1.00  0.00           C  
ATOM   3248  C   MET C 577      87.920  75.960  45.630  1.00  0.00           C  
ATOM   3249  O   MET C 577      87.450  75.130  44.940  1.00  0.00           O  
ATOM   3250  CB  MET C 577      88.980  74.890  47.680  1.00  0.00           C  
ATOM   3251  CG  MET C 577      90.180  74.070  48.170  1.00  0.00           C  
ATOM   3252  SD  MET C 577      89.740  72.750  49.320  1.00  0.00           S  
ATOM   3253  CE  MET C 577      88.690  73.780  50.510  1.00  0.00           C  
ATOM   3254  N   MET C 578      87.310  77.120  45.690  1.00  0.00           N  
ATOM   3255  CA  MET C 578      86.230  77.510  44.830  1.00  0.00           C  
ATOM   3256  C   MET C 578      86.660  77.730  43.380  1.00  0.00           C  
ATOM   3257  O   MET C 578      86.050  77.210  42.450  1.00  0.00           O  
ATOM   3258  CB  MET C 578      85.810  78.900  45.390  1.00  0.00           C  
ATOM   3259  CG  MET C 578      84.730  79.620  44.600  1.00  0.00           C  
ATOM   3260  SD  MET C 578      83.070  78.970  44.810  1.00  0.00           S  
ATOM   3261  CE  MET C 578      82.180  80.290  43.980  1.00  0.00           C  
ATOM   3262  N   GLY C 579      87.780  78.480  43.180  1.00  0.00           N  
ATOM   3263  CA  GLY C 579      88.300  78.810  41.880  1.00  0.00           C  
ATOM   3264  C   GLY C 579      88.400  77.630  40.940  1.00  0.00           C  
ATOM   3265  O   GLY C 579      87.890  77.590  39.830  1.00  0.00           O  
ATOM   3266  N   ASP C 580      89.100  76.640  41.430  1.00  0.00           N  
ATOM   3267  CA  ASP C 580      89.350  75.270  40.870  1.00  0.00           C  
ATOM   3268  C   ASP C 580      88.110  74.420  40.670  1.00  0.00           C  
ATOM   3269  O   ASP C 580      87.910  73.900  39.630  1.00  0.00           O  
ATOM   3270  CB  ASP C 580      90.340  74.450  41.800  1.00  0.00           C  
ATOM   3271  CG  ASP C 580      91.860  74.990  41.810  1.00  0.00           C  
ATOM   3272  OD1 ASP C 580      92.740  74.460  42.510  1.00  0.00           O  
ATOM   3273  OD2 ASP C 580      92.130  75.890  40.980  1.00  0.00           O1-
ATOM   3274  N   THR C 581      87.240  74.330  41.630  1.00  0.00           N  
ATOM   3275  CA  THR C 581      86.110  73.410  41.570  1.00  0.00           C  
ATOM   3276  C   THR C 581      85.030  73.950  40.520  1.00  0.00           C  
ATOM   3277  O   THR C 581      84.210  73.180  40.020  1.00  0.00           O  
ATOM   3278  CB  THR C 581      85.390  73.300  42.900  1.00  0.00           C  
ATOM   3279  CG2 THR C 581      84.350  72.190  42.910  1.00  0.00           C  
ATOM   3280  OG1 THR C 581      86.320  72.870  43.910  1.00  0.00           O  
ATOM   3281  N   HSD C 582      85.120  75.310  40.260  1.00  0.00           N  
ATOM   3282  CA  HSD C 582      84.260  76.060  39.300  1.00  0.00           C  
ATOM   3283  C   HSD C 582      84.970  76.170  37.950  1.00  0.00           C  
ATOM   3284  O   HSD C 582      84.430  76.810  37.040  1.00  0.00           O  
ATOM   3285  CB  HSD C 582      83.740  77.440  39.710  1.00  0.00           C  
ATOM   3286  CG  HSD C 582      82.710  77.070  40.760  1.00  0.00           C  
ATOM   3287  CD2 HSD C 582      81.470  76.570  40.620  1.00  0.00           C  
ATOM   3288  ND1 HSD C 582      82.930  77.240  42.070  1.00  0.00           N  
ATOM   3289  CE1 HSD C 582      81.790  76.930  42.720  1.00  0.00           C  
ATOM   3290  NE2 HSD C 582      80.890  76.460  41.860  1.00  0.00           N  
ATOM   3291  N   TRP C 583      86.200  75.590  37.740  1.00  0.00           N  
ATOM   3292  CA  TRP C 583      86.970  75.570  36.520  1.00  0.00           C  
ATOM   3293  C   TRP C 583      87.760  74.280  36.180  1.00  0.00           C  
ATOM   3294  O   TRP C 583      87.470  73.640  35.180  1.00  0.00           O  
ATOM   3295  CB  TRP C 583      87.950  76.760  36.600  1.00  0.00           C  
ATOM   3296  CG  TRP C 583      88.790  76.990  35.380  1.00  0.00           C  
ATOM   3297  CD1 TRP C 583      90.150  77.050  35.340  1.00  0.00           C  
ATOM   3298  CD2 TRP C 583      88.390  77.060  33.960  1.00  0.00           C  
ATOM   3299  CE2 TRP C 583      89.560  76.990  33.180  1.00  0.00           C  
ATOM   3300  CE3 TRP C 583      87.160  77.180  33.290  1.00  0.00           C  
ATOM   3301  NE1 TRP C 583      90.620  77.070  34.040  1.00  0.00           N  
ATOM   3302  CZ2 TRP C 583      89.550  77.000  31.810  1.00  0.00           C  
ATOM   3303  CZ3 TRP C 583      87.170  77.180  31.890  1.00  0.00           C  
ATOM   3304  CH2 TRP C 583      88.330  77.170  31.170  1.00  0.00           C  
ATOM   3305  N   ARG C 584      88.680  73.870  37.060  1.00  0.00           N  
ATOM   3306  CA  ARG C 584      89.550  72.770  36.940  1.00  0.00           C  
ATOM   3307  C   ARG C 584      88.830  71.410  37.150  1.00  0.00           C  
ATOM   3308  O   ARG C 584      88.710  70.570  36.290  1.00  0.00           O  
ATOM   3309  CB  ARG C 584      90.700  72.930  37.980  1.00  0.00           C  
ATOM   3310  CG  ARG C 584      91.580  74.130  37.830  1.00  0.00           C  
ATOM   3311  CD  ARG C 584      92.340  74.290  36.480  1.00  0.00           C  
ATOM   3312  NE  ARG C 584      93.290  75.430  36.670  1.00  0.00           N  
ATOM   3313  CZ  ARG C 584      94.360  75.640  35.990  1.00  0.00           C  
ATOM   3314  NH1 ARG C 584      95.070  76.730  36.270  1.00  0.00           N1+
ATOM   3315  NH2 ARG C 584      94.750  74.920  34.970  1.00  0.00           N  
ATOM   3316  N   VAL C 585      88.040  71.290  38.280  1.00  0.00           N  
ATOM   3317  CA  VAL C 585      87.240  70.150  38.580  1.00  0.00           C  
ATOM   3318  C   VAL C 585      85.860  70.180  38.130  1.00  0.00           C  
ATOM   3319  O   VAL C 585      85.130  69.230  38.280  1.00  0.00           O  
ATOM   3320  CB  VAL C 585      87.260  69.800  40.020  1.00  0.00           C  
ATOM   3321  CG1 VAL C 585      86.980  68.260  40.440  1.00  0.00           C  
ATOM   3322  CG2 VAL C 585      88.580  70.180  40.630  1.00  0.00           C  
ATOM   3323  N   ALA C 586      85.350  71.220  37.390  1.00  0.00           N  
ATOM   3324  CA  ALA C 586      83.990  71.410  36.890  1.00  0.00           C  
ATOM   3325  C   ALA C 586      83.410  70.210  36.170  1.00  0.00           C  
ATOM   3326  O   ALA C 586      82.570  69.480  36.710  1.00  0.00           O  
ATOM   3327  CB  ALA C 586      83.880  72.710  36.040  1.00  0.00           C  
ATOM   3328  N   HSD C 587      84.000  69.860  35.000  1.00  0.00           N  
ATOM   3329  CA  HSD C 587      83.630  68.660  34.180  1.00  0.00           C  
ATOM   3330  C   HSD C 587      84.000  67.310  34.870  1.00  0.00           C  
ATOM   3331  O   HSD C 587      83.310  66.340  34.650  1.00  0.00           O  
ATOM   3332  CB  HSD C 587      84.190  68.770  32.800  1.00  0.00           C  
ATOM   3333  CG  HSD C 587      83.400  68.150  31.740  1.00  0.00           C  
ATOM   3334  CD2 HSD C 587      82.140  68.360  31.340  1.00  0.00           C  
ATOM   3335  ND1 HSD C 587      83.820  66.990  31.150  1.00  0.00           N  
ATOM   3336  CE1 HSD C 587      82.810  66.550  30.330  1.00  0.00           C  
ATOM   3337  NE2 HSD C 587      81.740  67.330  30.410  1.00  0.00           N  
ATOM   3338  N   GLU C 588      85.030  67.240  35.740  1.00  0.00           N  
ATOM   3339  CA  GLU C 588      85.530  66.170  36.500  1.00  0.00           C  
ATOM   3340  C   GLU C 588      84.670  65.720  37.620  1.00  0.00           C  
ATOM   3341  O   GLU C 588      84.670  64.580  38.020  1.00  0.00           O  
ATOM   3342  CB  GLU C 588      86.970  66.640  36.910  1.00  0.00           C  
ATOM   3343  CG  GLU C 588      87.690  65.610  37.890  1.00  0.00           C  
ATOM   3344  CD  GLU C 588      89.250  65.750  38.000  1.00  0.00           C  
ATOM   3345  OE1 GLU C 588      89.920  66.310  37.120  1.00  0.00           O  
ATOM   3346  OE2 GLU C 588      89.740  65.260  39.070  1.00  0.00           O1-
ATOM   3347  N   ARG C 589      83.850  66.630  38.230  1.00  0.00           N  
ATOM   3348  CA  ARG C 589      82.950  66.220  39.280  1.00  0.00           C  
ATOM   3349  C   ARG C 589      81.990  65.190  38.900  1.00  0.00           C  
ATOM   3350  O   ARG C 589      81.700  64.220  39.610  1.00  0.00           O  
ATOM   3351  CB  ARG C 589      82.300  67.560  39.770  1.00  0.00           C  
ATOM   3352  CG  ARG C 589      81.150  67.530  40.760  1.00  0.00           C  
ATOM   3353  CD  ARG C 589      79.830  66.890  40.210  1.00  0.00           C  
ATOM   3354  NE  ARG C 589      78.800  67.450  41.080  1.00  0.00           N  
ATOM   3355  CZ  ARG C 589      77.550  67.100  41.030  1.00  0.00           C  
ATOM   3356  NH1 ARG C 589      77.100  66.290  40.080  1.00  0.00           N1+
ATOM   3357  NH2 ARG C 589      76.640  67.650  41.800  1.00  0.00           N  
TER   
ATOM   3358  N   MET D 454      51.250  74.610  71.400  1.00  0.00           N  
ATOM   3359  CA  MET D 454      51.270  76.070  71.300  1.00  0.00           C  
ATOM   3360  C   MET D 454      52.520  76.600  70.650  1.00  0.00           C  
ATOM   3361  O   MET D 454      52.520  77.380  69.650  1.00  0.00           O  
ATOM   3362  CB  MET D 454      51.150  76.730  72.730  1.00  0.00           C  
ATOM   3363  CG  MET D 454      50.830  78.170  72.650  1.00  0.00           C  
ATOM   3364  SD  MET D 454      50.790  78.920  74.320  1.00  0.00           S  
ATOM   3365  CE  MET D 454      49.350  78.120  74.970  1.00  0.00           C  
ATOM   3366  N   SER D 455      53.730  76.020  71.020  1.00  0.00           N  
ATOM   3367  CA  SER D 455      54.960  76.400  70.350  1.00  0.00           C  
ATOM   3368  C   SER D 455      54.960  76.040  68.840  1.00  0.00           C  
ATOM   3369  O   SER D 455      55.250  76.860  67.980  1.00  0.00           O  
ATOM   3370  CB  SER D 455      56.240  75.730  70.900  1.00  0.00           C  
ATOM   3371  OG  SER D 455      56.520  76.340  72.200  1.00  0.00           O  
ATOM   3372  N   PHE D 456      54.450  74.790  68.410  1.00  0.00           N  
ATOM   3373  CA  PHE D 456      54.430  74.460  66.980  1.00  0.00           C  
ATOM   3374  C   PHE D 456      53.480  75.370  66.150  1.00  0.00           C  
ATOM   3375  O   PHE D 456      53.820  75.780  65.050  1.00  0.00           O  
ATOM   3376  CB  PHE D 456      54.050  72.950  66.710  1.00  0.00           C  
ATOM   3377  CG  PHE D 456      55.190  72.030  67.090  1.00  0.00           C  
ATOM   3378  CD1 PHE D 456      54.950  71.040  68.060  1.00  0.00           C  
ATOM   3379  CD2 PHE D 456      56.450  72.090  66.460  1.00  0.00           C  
ATOM   3380  CE1 PHE D 456      55.880  70.100  68.410  1.00  0.00           C  
ATOM   3381  CE2 PHE D 456      57.390  71.060  66.730  1.00  0.00           C  
ATOM   3382  CZ  PHE D 456      57.120  70.130  67.760  1.00  0.00           C  
ATOM   3383  N   ALA D 457      52.330  75.690  66.670  1.00  0.00           N  
ATOM   3384  CA  ALA D 457      51.360  76.650  66.130  1.00  0.00           C  
ATOM   3385  C   ALA D 457      52.000  78.070  66.020  1.00  0.00           C  
ATOM   3386  O   ALA D 457      51.890  78.740  64.960  1.00  0.00           O  
ATOM   3387  CB  ALA D 457      50.140  76.790  66.950  1.00  0.00           C  
ATOM   3388  N   LEU D 458      52.640  78.560  67.070  1.00  0.00           N  
ATOM   3389  CA  LEU D 458      53.180  79.960  67.120  1.00  0.00           C  
ATOM   3390  C   LEU D 458      54.460  80.050  66.200  1.00  0.00           C  
ATOM   3391  O   LEU D 458      54.560  81.070  65.430  1.00  0.00           O  
ATOM   3392  CB  LEU D 458      53.600  80.360  68.590  1.00  0.00           C  
ATOM   3393  CG  LEU D 458      54.240  81.760  68.740  1.00  0.00           C  
ATOM   3394  CD1 LEU D 458      53.170  82.800  68.510  1.00  0.00           C  
ATOM   3395  CD2 LEU D 458      54.760  81.790  70.190  1.00  0.00           C  
ATOM   3396  N   VAL D 459      55.410  79.070  66.250  1.00  0.00           N  
ATOM   3397  CA  VAL D 459      56.530  78.950  65.300  1.00  0.00           C  
ATOM   3398  C   VAL D 459      55.940  78.900  63.880  1.00  0.00           C  
ATOM   3399  O   VAL D 459      56.270  79.730  63.060  1.00  0.00           O  
ATOM   3400  CB  VAL D 459      57.560  77.920  65.550  1.00  0.00           C  
ATOM   3401  CG1 VAL D 459      58.680  78.020  64.500  1.00  0.00           C  
ATOM   3402  CG2 VAL D 459      58.230  78.210  66.840  1.00  0.00           C  
ATOM   3403  N   LEU D 460      55.030  77.980  63.590  1.00  0.00           N  
ATOM   3404  CA  LEU D 460      54.600  77.840  62.160  1.00  0.00           C  
ATOM   3405  C   LEU D 460      53.950  79.060  61.560  1.00  0.00           C  
ATOM   3406  O   LEU D 460      54.190  79.410  60.380  1.00  0.00           O  
ATOM   3407  CB  LEU D 460      53.630  76.680  62.070  1.00  0.00           C  
ATOM   3408  CG  LEU D 460      54.170  75.230  62.040  1.00  0.00           C  
ATOM   3409  CD1 LEU D 460      53.100  74.230  62.260  1.00  0.00           C  
ATOM   3410  CD2 LEU D 460      54.940  74.920  60.730  1.00  0.00           C  
ATOM   3411  N   GLY D 461      53.030  79.650  62.420  1.00  0.00           N  
ATOM   3412  CA  GLY D 461      52.190  80.810  62.040  1.00  0.00           C  
ATOM   3413  C   GLY D 461      52.860  82.040  61.650  1.00  0.00           C  
ATOM   3414  O   GLY D 461      52.590  82.770  60.670  1.00  0.00           O  
ATOM   3415  N   TRP D 462      53.980  82.290  62.390  1.00  0.00           N  
ATOM   3416  CA  TRP D 462      54.930  83.270  61.980  1.00  0.00           C  
ATOM   3417  C   TRP D 462      55.700  82.960  60.710  1.00  0.00           C  
ATOM   3418  O   TRP D 462      55.780  83.790  59.860  1.00  0.00           O  
ATOM   3419  CB  TRP D 462      55.920  83.680  63.090  1.00  0.00           C  
ATOM   3420  CG  TRP D 462      55.460  84.600  64.090  1.00  0.00           C  
ATOM   3421  CD1 TRP D 462      54.970  84.320  65.330  1.00  0.00           C  
ATOM   3422  CD2 TRP D 462      55.130  85.980  63.830  1.00  0.00           C  
ATOM   3423  CE2 TRP D 462      54.530  86.510  65.000  1.00  0.00           C  
ATOM   3424  CE3 TRP D 462      55.380  86.790  62.680  1.00  0.00           C  
ATOM   3425  NE1 TRP D 462      54.440  85.490  65.880  1.00  0.00           N  
ATOM   3426  CZ2 TRP D 462      54.170  87.850  64.990  1.00  0.00           C  
ATOM   3427  CZ3 TRP D 462      54.920  88.100  62.730  1.00  0.00           C  
ATOM   3428  CH2 TRP D 462      54.480  88.630  63.930  1.00  0.00           C  
ATOM   3429  N   CYS D 463      56.270  81.750  60.610  1.00  0.00           N  
ATOM   3430  CA  CYS D 463      56.950  81.240  59.420  1.00  0.00           C  
ATOM   3431  C   CYS D 463      56.210  81.520  58.100  1.00  0.00           C  
ATOM   3432  O   CYS D 463      56.750  81.980  57.050  1.00  0.00           O  
ATOM   3433  CB  CYS D 463      57.410  79.780  59.480  1.00  0.00           C  
ATOM   3434  SG  CYS D 463      58.670  79.470  60.760  1.00  0.00           S  
ATOM   3435  N   ASN D 464      54.860  81.420  58.080  1.00  0.00           N  
ATOM   3436  CA  ASN D 464      54.040  81.610  56.920  1.00  0.00           C  
ATOM   3437  C   ASN D 464      53.950  83.080  56.380  1.00  0.00           C  
ATOM   3438  O   ASN D 464      53.340  83.310  55.330  1.00  0.00           O  
ATOM   3439  CB  ASN D 464      52.610  81.160  57.260  1.00  0.00           C  
ATOM   3440  CG  ASN D 464      52.540  79.650  57.540  1.00  0.00           C  
ATOM   3441  ND2 ASN D 464      51.640  79.210  58.500  1.00  0.00           N  
ATOM   3442  OD1 ASN D 464      53.140  78.840  56.840  1.00  0.00           O  
ATOM   3443  N   VAL D 465      54.530  84.090  57.170  1.00  0.00           N  
ATOM   3444  CA  VAL D 465      54.530  85.550  56.790  1.00  0.00           C  
ATOM   3445  C   VAL D 465      55.630  85.840  55.800  1.00  0.00           C  
ATOM   3446  O   VAL D 465      55.560  86.770  55.050  1.00  0.00           O  
ATOM   3447  CB  VAL D 465      54.530  86.450  58.060  1.00  0.00           C  
ATOM   3448  CG1 VAL D 465      54.680  87.960  57.700  1.00  0.00           C  
ATOM   3449  CG2 VAL D 465      53.340  86.220  59.030  1.00  0.00           C  
ATOM   3450  N   MET D 466      56.740  85.000  55.760  1.00  0.00           N  
ATOM   3451  CA  MET D 466      57.860  85.090  54.780  1.00  0.00           C  
ATOM   3452  C   MET D 466      57.480  84.870  53.300  1.00  0.00           C  
ATOM   3453  O   MET D 466      58.180  85.270  52.340  1.00  0.00           O  
ATOM   3454  CB  MET D 466      58.890  83.990  55.050  1.00  0.00           C  
ATOM   3455  CG  MET D 466      59.480  84.070  56.450  1.00  0.00           C  
ATOM   3456  SD  MET D 466      60.930  83.060  56.780  1.00  0.00           S  
ATOM   3457  CE  MET D 466      60.170  81.400  56.730  1.00  0.00           C  
ATOM   3458  N   TYR D 467      56.380  84.120  53.080  1.00  0.00           N  
ATOM   3459  CA  TYR D 467      55.780  83.860  51.760  1.00  0.00           C  
ATOM   3460  C   TYR D 467      55.110  85.170  51.150  1.00  0.00           C  
ATOM   3461  O   TYR D 467      54.840  85.180  49.900  1.00  0.00           O  
ATOM   3462  CB  TYR D 467      54.710  82.810  52.000  1.00  0.00           C  
ATOM   3463  CG  TYR D 467      53.890  82.410  50.830  1.00  0.00           C  
ATOM   3464  CD1 TYR D 467      54.390  81.460  49.940  1.00  0.00           C  
ATOM   3465  CD2 TYR D 467      52.520  82.780  50.780  1.00  0.00           C  
ATOM   3466  CE1 TYR D 467      53.600  80.790  49.020  1.00  0.00           C  
ATOM   3467  CE2 TYR D 467      51.710  82.190  49.800  1.00  0.00           C  
ATOM   3468  CZ  TYR D 467      52.290  81.250  48.890  1.00  0.00           C  
ATOM   3469  OH  TYR D 467      51.510  80.750  47.840  1.00  0.00           O  
ATOM   3470  N   PHE D 468      54.860  86.280  51.940  1.00  0.00           N  
ATOM   3471  CA  PHE D 468      54.320  87.500  51.390  1.00  0.00           C  
ATOM   3472  C   PHE D 468      55.390  88.500  50.890  1.00  0.00           C  
ATOM   3473  O   PHE D 468      55.050  89.650  50.580  1.00  0.00           O  
ATOM   3474  CB  PHE D 468      53.400  88.190  52.460  1.00  0.00           C  
ATOM   3475  CG  PHE D 468      52.130  87.490  52.690  1.00  0.00           C  
ATOM   3476  CD1 PHE D 468      50.990  87.610  51.810  1.00  0.00           C  
ATOM   3477  CD2 PHE D 468      52.050  86.550  53.730  1.00  0.00           C  
ATOM   3478  CE1 PHE D 468      49.810  86.800  52.050  1.00  0.00           C  
ATOM   3479  CE2 PHE D 468      50.860  85.810  54.010  1.00  0.00           C  
ATOM   3480  CZ  PHE D 468      49.730  86.010  53.190  1.00  0.00           C  
ATOM   3481  N   ALA D 469      56.640  88.110  50.760  1.00  0.00           N  
ATOM   3482  CA  ALA D 469      57.730  89.020  50.370  1.00  0.00           C  
ATOM   3483  C   ALA D 469      57.580  89.660  49.000  1.00  0.00           C  
ATOM   3484  O   ALA D 469      57.840  90.840  48.840  1.00  0.00           O  
ATOM   3485  CB  ALA D 469      59.030  88.190  50.340  1.00  0.00           C  
ATOM   3486  N   ARG D 470      57.030  88.960  47.960  1.00  0.00           N  
ATOM   3487  CA  ARG D 470      56.820  89.380  46.560  1.00  0.00           C  
ATOM   3488  C   ARG D 470      55.930  90.590  46.430  1.00  0.00           C  
ATOM   3489  O   ARG D 470      56.190  91.470  45.650  1.00  0.00           O  
ATOM   3490  CB  ARG D 470      56.200  88.160  45.760  1.00  0.00           C  
ATOM   3491  CG  ARG D 470      54.950  87.540  46.400  1.00  0.00           C  
ATOM   3492  CD  ARG D 470      54.620  86.160  45.780  1.00  0.00           C  
ATOM   3493  NE  ARG D 470      55.480  85.230  46.540  1.00  0.00           N  
ATOM   3494  CZ  ARG D 470      55.300  83.970  46.900  1.00  0.00           C  
ATOM   3495  NH1 ARG D 470      54.260  83.250  46.750  1.00  0.00           N1+
ATOM   3496  NH2 ARG D 470      56.300  83.290  47.480  1.00  0.00           N  
ATOM   3497  N   GLY D 471      54.860  90.670  47.330  1.00  0.00           N  
ATOM   3498  CA  GLY D 471      53.830  91.680  47.300  1.00  0.00           C  
ATOM   3499  C   GLY D 471      54.310  93.010  47.670  1.00  0.00           C  
ATOM   3500  O   GLY D 471      53.770  94.010  47.130  1.00  0.00           O  
ATOM   3501  N   PHE D 472      55.290  93.070  48.610  1.00  0.00           N  
ATOM   3502  CA  PHE D 472      55.830  94.270  49.210  1.00  0.00           C  
ATOM   3503  C   PHE D 472      57.170  94.590  48.600  1.00  0.00           C  
ATOM   3504  O   PHE D 472      57.740  95.620  48.870  1.00  0.00           O  
ATOM   3505  CB  PHE D 472      55.910  94.080  50.780  1.00  0.00           C  
ATOM   3506  CG  PHE D 472      54.650  93.620  51.440  1.00  0.00           C  
ATOM   3507  CD1 PHE D 472      54.580  92.410  52.210  1.00  0.00           C  
ATOM   3508  CD2 PHE D 472      53.590  94.440  51.380  1.00  0.00           C  
ATOM   3509  CE1 PHE D 472      53.370  92.120  52.940  1.00  0.00           C  
ATOM   3510  CE2 PHE D 472      52.410  94.100  52.040  1.00  0.00           C  
ATOM   3511  CZ  PHE D 472      52.290  93.010  52.810  1.00  0.00           C  
ATOM   3512  N   GLN D 473      57.540  93.870  47.550  1.00  0.00           N  
ATOM   3513  CA  GLN D 473      58.770  94.050  46.810  1.00  0.00           C  
ATOM   3514  C   GLN D 473      60.020  93.890  47.750  1.00  0.00           C  
ATOM   3515  O   GLN D 473      60.920  94.730  47.890  1.00  0.00           O  
ATOM   3516  CB  GLN D 473      58.950  95.280  45.930  1.00  0.00           C  
ATOM   3517  CG  GLN D 473      58.120  95.330  44.660  1.00  0.00           C  
ATOM   3518  CD  GLN D 473      56.620  95.140  44.830  1.00  0.00           C  
ATOM   3519  NE2 GLN D 473      55.990  96.140  45.520  1.00  0.00           N  
ATOM   3520  OE1 GLN D 473      56.020  94.160  44.280  1.00  0.00           O  
ATOM   3521  N   MET D 474      60.100  92.670  48.330  1.00  0.00           N  
ATOM   3522  CA  MET D 474      61.190  92.230  49.160  1.00  0.00           C  
ATOM   3523  C   MET D 474      61.680  90.980  48.520  1.00  0.00           C  
ATOM   3524  O   MET D 474      60.960  89.980  48.500  1.00  0.00           O  
ATOM   3525  CB  MET D 474      60.640  91.860  50.590  1.00  0.00           C  
ATOM   3526  CG  MET D 474      59.890  92.990  51.210  1.00  0.00           C  
ATOM   3527  SD  MET D 474      60.970  94.410  51.730  1.00  0.00           S  
ATOM   3528  CE  MET D 474      59.480  95.210  52.500  1.00  0.00           C  
ATOM   3529  N   LEU D 475      62.930  91.080  48.020  1.00  0.00           N  
ATOM   3530  CA  LEU D 475      63.700  90.030  47.340  1.00  0.00           C  
ATOM   3531  C   LEU D 475      63.330  89.800  45.920  1.00  0.00           C  
ATOM   3532  O   LEU D 475      62.230  90.040  45.410  1.00  0.00           O  
ATOM   3533  CB  LEU D 475      63.820  88.670  48.050  1.00  0.00           C  
ATOM   3534  CG  LEU D 475      64.290  88.860  49.520  1.00  0.00           C  
ATOM   3535  CD1 LEU D 475      65.790  89.160  49.460  1.00  0.00           C  
ATOM   3536  CD2 LEU D 475      63.980  87.600  50.250  1.00  0.00           C  
ATOM   3537  N   GLY D 476      64.380  89.300  45.190  1.00  0.00           N  
ATOM   3538  CA  GLY D 476      64.140  88.630  43.920  1.00  0.00           C  
ATOM   3539  C   GLY D 476      63.860  87.200  44.180  1.00  0.00           C  
ATOM   3540  O   GLY D 476      63.090  86.850  45.120  1.00  0.00           O  
ATOM   3541  N   PRO D 477      64.330  86.320  43.370  1.00  0.00           N  
ATOM   3542  CA  PRO D 477      64.130  84.890  43.500  1.00  0.00           C  
ATOM   3543  C   PRO D 477      64.910  84.270  44.640  1.00  0.00           C  
ATOM   3544  O   PRO D 477      65.080  83.110  44.590  1.00  0.00           O  
ATOM   3545  CB  PRO D 477      64.690  84.310  42.150  1.00  0.00           C  
ATOM   3546  CG  PRO D 477      65.640  85.390  41.610  1.00  0.00           C  
ATOM   3547  CD  PRO D 477      65.220  86.670  42.210  1.00  0.00           C  
ATOM   3548  N   PHE D 478      65.270  85.030  45.740  1.00  0.00           N  
ATOM   3549  CA  PHE D 478      66.000  84.490  46.870  1.00  0.00           C  
ATOM   3550  C   PHE D 478      65.420  83.220  47.550  1.00  0.00           C  
ATOM   3551  O   PHE D 478      66.090  82.230  47.660  1.00  0.00           O  
ATOM   3552  CB  PHE D 478      66.180  85.570  47.930  1.00  0.00           C  
ATOM   3553  CG  PHE D 478      66.960  85.250  49.190  1.00  0.00           C  
ATOM   3554  CD1 PHE D 478      66.480  84.460  50.230  1.00  0.00           C  
ATOM   3555  CD2 PHE D 478      68.160  85.960  49.370  1.00  0.00           C  
ATOM   3556  CE1 PHE D 478      67.240  84.240  51.420  1.00  0.00           C  
ATOM   3557  CE2 PHE D 478      68.880  85.760  50.540  1.00  0.00           C  
ATOM   3558  CZ  PHE D 478      68.460  84.880  51.530  1.00  0.00           C  
ATOM   3559  N   THR D 479      64.130  83.270  47.910  1.00  0.00           N  
ATOM   3560  CA  THR D 479      63.490  82.040  48.430  1.00  0.00           C  
ATOM   3561  C   THR D 479      63.350  80.950  47.430  1.00  0.00           C  
ATOM   3562  O   THR D 479      63.390  79.760  47.840  1.00  0.00           O  
ATOM   3563  CB  THR D 479      62.090  82.210  49.060  1.00  0.00           C  
ATOM   3564  CG2 THR D 479      62.260  83.140  50.250  1.00  0.00           C  
ATOM   3565  OG1 THR D 479      61.050  82.750  48.260  1.00  0.00           O  
ATOM   3566  N   ILE D 480      63.370  81.270  46.100  1.00  0.00           N  
ATOM   3567  CA  ILE D 480      63.250  80.280  45.100  1.00  0.00           C  
ATOM   3568  C   ILE D 480      64.610  79.510  44.960  1.00  0.00           C  
ATOM   3569  O   ILE D 480      64.640  78.260  44.680  1.00  0.00           O  
ATOM   3570  CB  ILE D 480      62.790  80.950  43.830  1.00  0.00           C  
ATOM   3571  CG1 ILE D 480      61.640  82.010  44.170  1.00  0.00           C  
ATOM   3572  CG2 ILE D 480      62.270  79.890  42.780  1.00  0.00           C  
ATOM   3573  CD  ILE D 480      61.210  82.720  42.900  1.00  0.00           C  
ATOM   3574  N   MET D 481      65.720  80.200  45.200  1.00  0.00           N  
ATOM   3575  CA  MET D 481      67.000  79.550  45.350  1.00  0.00           C  
ATOM   3576  C   MET D 481      67.220  78.650  46.570  1.00  0.00           C  
ATOM   3577  O   MET D 481      67.970  77.710  46.530  1.00  0.00           O  
ATOM   3578  CB  MET D 481      68.240  80.500  45.260  1.00  0.00           C  
ATOM   3579  CG  MET D 481      68.230  81.410  44.010  1.00  0.00           C  
ATOM   3580  SD  MET D 481      68.690  80.250  42.660  1.00  0.00           S  
ATOM   3581  CE  MET D 481      67.350  80.980  41.650  1.00  0.00           C  
ATOM   3582  N   ILE D 482      66.520  78.970  47.680  1.00  0.00           N  
ATOM   3583  CA  ILE D 482      66.210  78.040  48.790  1.00  0.00           C  
ATOM   3584  C   ILE D 482      65.360  76.840  48.450  1.00  0.00           C  
ATOM   3585  O   ILE D 482      65.770  75.760  48.810  1.00  0.00           O  
ATOM   3586  CB  ILE D 482      65.560  78.660  50.100  1.00  0.00           C  
ATOM   3587  CG1 ILE D 482      66.440  79.940  50.380  1.00  0.00           C  
ATOM   3588  CG2 ILE D 482      65.580  77.650  51.330  1.00  0.00           C  
ATOM   3589  CD  ILE D 482      65.710  80.920  51.290  1.00  0.00           C  
ATOM   3590  N   GLN D 483      64.230  77.080  47.680  1.00  0.00           N  
ATOM   3591  CA  GLN D 483      63.340  76.090  47.120  1.00  0.00           C  
ATOM   3592  C   GLN D 483      64.060  75.010  46.360  1.00  0.00           C  
ATOM   3593  O   GLN D 483      63.740  73.780  46.530  1.00  0.00           O  
ATOM   3594  CB  GLN D 483      62.110  76.620  46.330  1.00  0.00           C  
ATOM   3595  CG  GLN D 483      61.140  77.280  47.290  1.00  0.00           C  
ATOM   3596  CD  GLN D 483      60.470  76.390  48.370  1.00  0.00           C  
ATOM   3597  NE2 GLN D 483      59.940  75.220  47.900  1.00  0.00           N  
ATOM   3598  OE1 GLN D 483      60.350  76.680  49.530  1.00  0.00           O  
ATOM   3599  N   LYS D 484      65.050  75.440  45.540  1.00  0.00           N  
ATOM   3600  CA  LYS D 484      65.950  74.580  44.770  1.00  0.00           C  
ATOM   3601  C   LYS D 484      66.790  73.690  45.700  1.00  0.00           C  
ATOM   3602  O   LYS D 484      67.200  72.630  45.260  1.00  0.00           O  
ATOM   3603  CB  LYS D 484      66.960  75.430  43.840  1.00  0.00           C  
ATOM   3604  CG  LYS D 484      66.360  76.080  42.640  1.00  0.00           C  
ATOM   3605  CD  LYS D 484      65.760  75.070  41.640  1.00  0.00           C  
ATOM   3606  CE  LYS D 484      66.710  73.980  41.080  1.00  0.00           C  
ATOM   3607  NZ  LYS D 484      67.910  74.590  40.520  1.00  0.00           N1+
ATOM   3608  N   MET D 485      67.260  74.120  46.840  1.00  0.00           N  
ATOM   3609  CA  MET D 485      68.080  73.340  47.800  1.00  0.00           C  
ATOM   3610  C   MET D 485      67.280  72.190  48.290  1.00  0.00           C  
ATOM   3611  O   MET D 485      67.730  71.030  48.420  1.00  0.00           O  
ATOM   3612  CB  MET D 485      68.730  74.190  48.940  1.00  0.00           C  
ATOM   3613  CG  MET D 485      69.710  75.240  48.370  1.00  0.00           C  
ATOM   3614  SD  MET D 485      70.410  76.250  49.610  1.00  0.00           S  
ATOM   3615  CE  MET D 485      71.460  77.200  48.410  1.00  0.00           C  
ATOM   3616  N   ILE D 486      65.950  72.400  48.640  1.00  0.00           N  
ATOM   3617  CA  ILE D 486      64.890  71.440  49.020  1.00  0.00           C  
ATOM   3618  C   ILE D 486      64.550  70.420  47.980  1.00  0.00           C  
ATOM   3619  O   ILE D 486      64.490  69.230  48.260  1.00  0.00           O  
ATOM   3620  CB  ILE D 486      63.730  72.180  49.670  1.00  0.00           C  
ATOM   3621  CG1 ILE D 486      64.200  72.960  50.900  1.00  0.00           C  
ATOM   3622  CG2 ILE D 486      62.590  71.180  49.970  1.00  0.00           C  
ATOM   3623  CD  ILE D 486      64.860  72.120  52.020  1.00  0.00           C  
ATOM   3624  N   PHE D 487      64.450  70.860  46.760  1.00  0.00           N  
ATOM   3625  CA  PHE D 487      64.240  69.860  45.710  1.00  0.00           C  
ATOM   3626  C   PHE D 487      65.590  69.250  45.280  1.00  0.00           C  
ATOM   3627  O   PHE D 487      65.630  68.310  44.490  1.00  0.00           O  
ATOM   3628  CB  PHE D 487      63.810  70.630  44.410  1.00  0.00           C  
ATOM   3629  CG  PHE D 487      62.590  71.430  44.600  1.00  0.00           C  
ATOM   3630  CD1 PHE D 487      61.530  71.040  45.450  1.00  0.00           C  
ATOM   3631  CD2 PHE D 487      62.390  72.510  43.620  1.00  0.00           C  
ATOM   3632  CE1 PHE D 487      60.290  71.760  45.410  1.00  0.00           C  
ATOM   3633  CE2 PHE D 487      61.220  73.240  43.680  1.00  0.00           C  
ATOM   3634  CZ  PHE D 487      60.180  72.890  44.610  1.00  0.00           C  
ATOM   3635  N   GLY D 488      66.650  69.930  45.630  1.00  0.00           N  
ATOM   3636  CA  GLY D 488      68.060  69.620  45.420  1.00  0.00           C  
ATOM   3637  C   GLY D 488      68.530  68.700  46.440  1.00  0.00           C  
ATOM   3638  O   GLY D 488      67.800  67.810  46.900  1.00  0.00           O  
ATOM   3639  N   ASP D 489      69.770  68.630  46.700  1.00  0.00           N  
ATOM   3640  CA  ASP D 489      70.380  67.660  47.590  1.00  0.00           C  
ATOM   3641  C   ASP D 489      70.140  67.970  49.100  1.00  0.00           C  
ATOM   3642  O   ASP D 489      70.690  67.260  49.940  1.00  0.00           O  
ATOM   3643  CB  ASP D 489      71.920  67.570  47.380  1.00  0.00           C  
ATOM   3644  CG  ASP D 489      72.290  66.870  46.090  1.00  0.00           C  
ATOM   3645  OD1 ASP D 489      73.090  67.360  45.300  1.00  0.00           O  
ATOM   3646  OD2 ASP D 489      71.720  65.810  45.770  1.00  0.00           O1-
ATOM   3647  N   LEU D 490      69.380  68.950  49.560  1.00  0.00           N  
ATOM   3648  CA  LEU D 490      69.370  69.290  51.050  1.00  0.00           C  
ATOM   3649  C   LEU D 490      68.940  68.170  51.930  1.00  0.00           C  
ATOM   3650  O   LEU D 490      69.610  67.770  52.910  1.00  0.00           O  
ATOM   3651  CB  LEU D 490      68.510  70.550  51.300  1.00  0.00           C  
ATOM   3652  CG  LEU D 490      68.700  71.260  52.620  1.00  0.00           C  
ATOM   3653  CD1 LEU D 490      68.520  72.730  52.500  1.00  0.00           C  
ATOM   3654  CD2 LEU D 490      67.830  70.780  53.790  1.00  0.00           C  
ATOM   3655  N   MET D 491      67.880  67.470  51.590  1.00  0.00           N  
ATOM   3656  CA  MET D 491      67.340  66.320  52.320  1.00  0.00           C  
ATOM   3657  C   MET D 491      68.050  65.020  51.790  1.00  0.00           C  
ATOM   3658  O   MET D 491      67.800  63.980  52.330  1.00  0.00           O  
ATOM   3659  CB  MET D 491      65.820  66.180  52.190  1.00  0.00           C  
ATOM   3660  CG  MET D 491      64.970  67.320  52.810  1.00  0.00           C  
ATOM   3661  SD  MET D 491      65.240  67.520  54.670  1.00  0.00           S  
ATOM   3662  CE  MET D 491      64.490  69.130  54.720  1.00  0.00           C  
ATOM   3663  N   ARG D 492      69.030  65.070  50.860  1.00  0.00           N  
ATOM   3664  CA  ARG D 492      69.870  63.920  50.670  1.00  0.00           C  
ATOM   3665  C   ARG D 492      71.080  63.880  51.630  1.00  0.00           C  
ATOM   3666  O   ARG D 492      71.660  62.840  51.960  1.00  0.00           O  
ATOM   3667  CB  ARG D 492      70.370  64.000  49.200  1.00  0.00           C  
ATOM   3668  CG  ARG D 492      69.350  64.040  48.030  1.00  0.00           C  
ATOM   3669  CD  ARG D 492      68.370  62.880  47.930  1.00  0.00           C  
ATOM   3670  NE  ARG D 492      67.600  62.990  46.680  1.00  0.00           N  
ATOM   3671  CZ  ARG D 492      67.410  62.080  45.700  1.00  0.00           C  
ATOM   3672  NH1 ARG D 492      66.700  62.490  44.710  1.00  0.00           N1+
ATOM   3673  NH2 ARG D 492      68.050  60.970  45.600  1.00  0.00           N  
ATOM   3674  N   PHE D 493      71.250  65.010  52.300  1.00  0.00           N  
ATOM   3675  CA  PHE D 493      72.280  65.260  53.310  1.00  0.00           C  
ATOM   3676  C   PHE D 493      71.900  64.550  54.670  1.00  0.00           C  
ATOM   3677  O   PHE D 493      72.720  64.250  55.520  1.00  0.00           O  
ATOM   3678  CB  PHE D 493      72.580  66.760  53.500  1.00  0.00           C  
ATOM   3679  CG  PHE D 493      73.850  66.920  54.280  1.00  0.00           C  
ATOM   3680  CD1 PHE D 493      75.050  66.580  53.600  1.00  0.00           C  
ATOM   3681  CD2 PHE D 493      73.840  67.510  55.470  1.00  0.00           C  
ATOM   3682  CE1 PHE D 493      76.320  66.890  54.230  1.00  0.00           C  
ATOM   3683  CE2 PHE D 493      75.040  67.820  56.110  1.00  0.00           C  
ATOM   3684  CZ  PHE D 493      76.290  67.510  55.540  1.00  0.00           C  
ATOM   3685  N   CYS D 494      70.570  64.180  54.870  1.00  0.00           N  
ATOM   3686  CA  CYS D 494      70.000  63.390  55.920  1.00  0.00           C  
ATOM   3687  C   CYS D 494      70.800  62.160  56.450  1.00  0.00           C  
ATOM   3688  O   CYS D 494      71.240  62.270  57.590  1.00  0.00           O  
ATOM   3689  CB  CYS D 494      68.550  62.880  55.650  1.00  0.00           C  
ATOM   3690  SG  CYS D 494      67.430  64.310  55.580  1.00  0.00           S  
ATOM   3691  N   TRP D 495      71.040  61.140  55.600  1.00  0.00           N  
ATOM   3692  CA  TRP D 495      71.960  60.030  55.950  1.00  0.00           C  
ATOM   3693  C   TRP D 495      73.290  60.550  56.640  1.00  0.00           C  
ATOM   3694  O   TRP D 495      73.620  60.160  57.730  1.00  0.00           O  
ATOM   3695  CB  TRP D 495      72.330  59.320  54.580  1.00  0.00           C  
ATOM   3696  CG  TRP D 495      73.150  58.090  54.800  1.00  0.00           C  
ATOM   3697  CD1 TRP D 495      74.470  57.990  55.150  1.00  0.00           C  
ATOM   3698  CD2 TRP D 495      72.730  56.700  54.640  1.00  0.00           C  
ATOM   3699  CE2 TRP D 495      73.860  55.910  55.020  1.00  0.00           C  
ATOM   3700  CE3 TRP D 495      71.530  56.080  54.470  1.00  0.00           C  
ATOM   3701  NE1 TRP D 495      74.880  56.660  55.260  1.00  0.00           N  
ATOM   3702  CZ2 TRP D 495      73.780  54.570  55.160  1.00  0.00           C  
ATOM   3703  CZ3 TRP D 495      71.370  54.750  54.740  1.00  0.00           C  
ATOM   3704  CH2 TRP D 495      72.480  53.980  55.000  1.00  0.00           C  
ATOM   3705  N   LEU D 496      74.120  61.390  56.030  1.00  0.00           N  
ATOM   3706  CA  LEU D 496      75.430  61.790  56.500  1.00  0.00           C  
ATOM   3707  C   LEU D 496      75.350  62.740  57.730  1.00  0.00           C  
ATOM   3708  O   LEU D 496      76.130  62.640  58.640  1.00  0.00           O  
ATOM   3709  CB  LEU D 496      76.190  62.450  55.390  1.00  0.00           C  
ATOM   3710  CG  LEU D 496      77.660  62.790  55.640  1.00  0.00           C  
ATOM   3711  CD1 LEU D 496      78.370  62.950  54.350  1.00  0.00           C  
ATOM   3712  CD2 LEU D 496      78.000  64.050  56.450  1.00  0.00           C  
ATOM   3713  N   MET D 497      74.340  63.590  57.810  1.00  0.00           N  
ATOM   3714  CA  MET D 497      74.110  64.430  58.950  1.00  0.00           C  
ATOM   3715  C   MET D 497      73.840  63.670  60.240  1.00  0.00           C  
ATOM   3716  O   MET D 497      74.450  63.890  61.300  1.00  0.00           O  
ATOM   3717  CB  MET D 497      72.890  65.410  58.560  1.00  0.00           C  
ATOM   3718  CG  MET D 497      72.440  66.330  59.670  1.00  0.00           C  
ATOM   3719  SD  MET D 497      73.670  67.550  60.080  1.00  0.00           S  
ATOM   3720  CE  MET D 497      72.740  68.640  61.280  1.00  0.00           C  
ATOM   3721  N   ALA D 498      72.970  62.650  60.190  1.00  0.00           N  
ATOM   3722  CA  ALA D 498      72.800  61.750  61.340  1.00  0.00           C  
ATOM   3723  C   ALA D 498      74.100  60.910  61.700  1.00  0.00           C  
ATOM   3724  O   ALA D 498      74.360  60.830  62.910  1.00  0.00           O  
ATOM   3725  CB  ALA D 498      71.650  60.810  61.000  1.00  0.00           C  
ATOM   3726  N   VAL D 499      74.800  60.390  60.670  1.00  0.00           N  
ATOM   3727  CA  VAL D 499      75.980  59.550  60.900  1.00  0.00           C  
ATOM   3728  C   VAL D 499      77.170  60.280  61.560  1.00  0.00           C  
ATOM   3729  O   VAL D 499      77.870  59.750  62.390  1.00  0.00           O  
ATOM   3730  CB  VAL D 499      76.380  59.100  59.530  1.00  0.00           C  
ATOM   3731  CG1 VAL D 499      77.800  58.500  59.450  1.00  0.00           C  
ATOM   3732  CG2 VAL D 499      75.440  58.000  59.010  1.00  0.00           C  
ATOM   3733  N   VAL D 500      77.380  61.610  61.210  1.00  0.00           N  
ATOM   3734  CA  VAL D 500      78.390  62.470  61.850  1.00  0.00           C  
ATOM   3735  C   VAL D 500      78.110  62.900  63.250  1.00  0.00           C  
ATOM   3736  O   VAL D 500      78.870  62.640  64.130  1.00  0.00           O  
ATOM   3737  CB  VAL D 500      78.750  63.650  60.880  1.00  0.00           C  
ATOM   3738  CG1 VAL D 500      77.720  64.800  60.700  1.00  0.00           C  
ATOM   3739  CG2 VAL D 500      80.160  64.210  61.060  1.00  0.00           C  
ATOM   3740  N   ILE D 501      76.830  63.240  63.580  1.00  0.00           N  
ATOM   3741  CA  ILE D 501      76.370  63.600  64.910  1.00  0.00           C  
ATOM   3742  C   ILE D 501      76.410  62.410  65.840  1.00  0.00           C  
ATOM   3743  O   ILE D 501      76.940  62.500  66.970  1.00  0.00           O  
ATOM   3744  CB  ILE D 501      75.160  64.430  65.120  1.00  0.00           C  
ATOM   3745  CG1 ILE D 501      75.220  65.840  64.330  1.00  0.00           C  
ATOM   3746  CG2 ILE D 501      75.030  64.780  66.640  1.00  0.00           C  
ATOM   3747  CD  ILE D 501      76.480  66.780  64.390  1.00  0.00           C  
ATOM   3748  N   LEU D 502      76.010  61.210  65.320  1.00  0.00           N  
ATOM   3749  CA  LEU D 502      75.890  60.040  66.130  1.00  0.00           C  
ATOM   3750  C   LEU D 502      77.240  59.570  66.630  1.00  0.00           C  
ATOM   3751  O   LEU D 502      77.320  59.100  67.750  1.00  0.00           O  
ATOM   3752  CB  LEU D 502      75.180  58.910  65.300  1.00  0.00           C  
ATOM   3753  CG  LEU D 502      73.680  58.980  65.370  1.00  0.00           C  
ATOM   3754  CD1 LEU D 502      72.920  57.910  64.530  1.00  0.00           C  
ATOM   3755  CD2 LEU D 502      73.180  58.850  66.800  1.00  0.00           C  
ATOM   3756  N   GLY D 503      78.280  59.580  65.780  1.00  0.00           N  
ATOM   3757  CA  GLY D 503      79.550  58.920  66.000  1.00  0.00           C  
ATOM   3758  C   GLY D 503      80.610  59.780  66.570  1.00  0.00           C  
ATOM   3759  O   GLY D 503      81.500  59.410  67.340  1.00  0.00           O  
ATOM   3760  N   PHE D 504      80.650  61.090  66.320  1.00  0.00           N  
ATOM   3761  CA  PHE D 504      81.570  61.920  67.080  1.00  0.00           C  
ATOM   3762  C   PHE D 504      80.990  62.250  68.480  1.00  0.00           C  
ATOM   3763  O   PHE D 504      81.750  62.270  69.470  1.00  0.00           O  
ATOM   3764  CB  PHE D 504      82.090  63.170  66.330  1.00  0.00           C  
ATOM   3765  CG  PHE D 504      82.900  62.810  65.110  1.00  0.00           C  
ATOM   3766  CD1 PHE D 504      84.330  62.680  65.200  1.00  0.00           C  
ATOM   3767  CD2 PHE D 504      82.270  62.820  63.840  1.00  0.00           C  
ATOM   3768  CE1 PHE D 504      85.110  62.440  64.070  1.00  0.00           C  
ATOM   3769  CE2 PHE D 504      83.120  62.470  62.720  1.00  0.00           C  
ATOM   3770  CZ  PHE D 504      84.540  62.320  62.840  1.00  0.00           C  
ATOM   3771  N   ALA D 505      79.670  62.300  68.560  1.00  0.00           N  
ATOM   3772  CA  ALA D 505      79.070  62.300  69.910  1.00  0.00           C  
ATOM   3773  C   ALA D 505      79.160  61.100  70.770  1.00  0.00           C  
ATOM   3774  O   ALA D 505      79.400  61.170  71.950  1.00  0.00           O  
ATOM   3775  CB  ALA D 505      77.580  62.660  69.830  1.00  0.00           C  
ATOM   3776  N   SER D 506      79.070  59.990  70.130  1.00  0.00           N  
ATOM   3777  CA  SER D 506      79.320  58.700  70.890  1.00  0.00           C  
ATOM   3778  C   SER D 506      80.790  58.550  71.190  1.00  0.00           C  
ATOM   3779  O   SER D 506      81.070  58.190  72.330  1.00  0.00           O  
ATOM   3780  CB  SER D 506      78.910  57.410  70.080  1.00  0.00           C  
ATOM   3781  OG  SER D 506      77.570  57.450  69.890  1.00  0.00           O  
ATOM   3782  N   ALA D 507      81.750  58.820  70.290  1.00  0.00           N  
ATOM   3783  CA  ALA D 507      83.180  58.800  70.560  1.00  0.00           C  
ATOM   3784  C   ALA D 507      83.520  59.780  71.730  1.00  0.00           C  
ATOM   3785  O   ALA D 507      84.260  59.480  72.620  1.00  0.00           O  
ATOM   3786  CB  ALA D 507      84.040  59.110  69.310  1.00  0.00           C  
ATOM   3787  N   PHE D 508      82.900  60.990  71.690  1.00  0.00           N  
ATOM   3788  CA  PHE D 508      83.080  61.950  72.750  1.00  0.00           C  
ATOM   3789  C   PHE D 508      82.490  61.400  74.070  1.00  0.00           C  
ATOM   3790  O   PHE D 508      83.120  61.540  75.140  1.00  0.00           O  
ATOM   3791  CB  PHE D 508      82.420  63.410  72.560  1.00  0.00           C  
ATOM   3792  CG  PHE D 508      83.210  64.230  71.570  1.00  0.00           C  
ATOM   3793  CD1 PHE D 508      84.610  64.330  71.610  1.00  0.00           C  
ATOM   3794  CD2 PHE D 508      82.540  65.090  70.730  1.00  0.00           C  
ATOM   3795  CE1 PHE D 508      85.270  65.210  70.790  1.00  0.00           C  
ATOM   3796  CE2 PHE D 508      83.190  66.060  69.920  1.00  0.00           C  
ATOM   3797  CZ  PHE D 508      84.540  66.040  69.900  1.00  0.00           C  
ATOM   3798  N   TYR D 509      81.240  60.850  74.030  1.00  0.00           N  
ATOM   3799  CA  TYR D 509      80.490  60.420  75.230  1.00  0.00           C  
ATOM   3800  C   TYR D 509      81.260  59.300  76.050  1.00  0.00           C  
ATOM   3801  O   TYR D 509      81.400  59.430  77.270  1.00  0.00           O  
ATOM   3802  CB  TYR D 509      78.950  60.100  75.050  1.00  0.00           C  
ATOM   3803  CG  TYR D 509      78.230  59.490  76.200  1.00  0.00           C  
ATOM   3804  CD1 TYR D 509      77.590  60.320  77.170  1.00  0.00           C  
ATOM   3805  CD2 TYR D 509      78.280  58.070  76.380  1.00  0.00           C  
ATOM   3806  CE1 TYR D 509      76.960  59.710  78.260  1.00  0.00           C  
ATOM   3807  CE2 TYR D 509      77.680  57.490  77.510  1.00  0.00           C  
ATOM   3808  CZ  TYR D 509      77.010  58.310  78.460  1.00  0.00           C  
ATOM   3809  OH  TYR D 509      76.430  57.650  79.550  1.00  0.00           O  
ATOM   3810  N   ILE D 510      81.800  58.240  75.390  1.00  0.00           N  
ATOM   3811  CA  ILE D 510      82.660  57.180  75.930  1.00  0.00           C  
ATOM   3812  C   ILE D 510      83.950  57.630  76.520  1.00  0.00           C  
ATOM   3813  O   ILE D 510      84.470  57.140  77.490  1.00  0.00           O  
ATOM   3814  CB  ILE D 510      82.820  55.960  74.970  1.00  0.00           C  
ATOM   3815  CG1 ILE D 510      83.560  56.330  73.660  1.00  0.00           C  
ATOM   3816  CG2 ILE D 510      81.390  55.400  74.750  1.00  0.00           C  
ATOM   3817  CD  ILE D 510      83.730  55.050  72.830  1.00  0.00           C  
ATOM   3818  N   ILE D 511      84.620  58.660  75.900  1.00  0.00           N  
ATOM   3819  CA  ILE D 511      85.840  59.260  76.480  1.00  0.00           C  
ATOM   3820  C   ILE D 511      85.650  59.910  77.870  1.00  0.00           C  
ATOM   3821  O   ILE D 511      86.520  59.680  78.720  1.00  0.00           O  
ATOM   3822  CB  ILE D 511      86.490  60.080  75.390  1.00  0.00           C  
ATOM   3823  CG1 ILE D 511      87.150  59.160  74.380  1.00  0.00           C  
ATOM   3824  CG2 ILE D 511      87.390  61.190  75.900  1.00  0.00           C  
ATOM   3825  CD  ILE D 511      87.620  59.890  73.110  1.00  0.00           C  
ATOM   3826  N   PHE D 512      84.520  60.580  78.140  1.00  0.00           N  
ATOM   3827  CA  PHE D 512      84.330  61.290  79.430  1.00  0.00           C  
ATOM   3828  C   PHE D 512      83.550  60.500  80.390  1.00  0.00           C  
ATOM   3829  O   PHE D 512      83.300  60.890  81.520  1.00  0.00           O  
ATOM   3830  CB  PHE D 512      83.840  62.790  79.350  1.00  0.00           C  
ATOM   3831  CG  PHE D 512      84.730  63.640  78.450  1.00  0.00           C  
ATOM   3832  CD1 PHE D 512      85.800  64.400  79.040  1.00  0.00           C  
ATOM   3833  CD2 PHE D 512      84.400  63.790  77.110  1.00  0.00           C  
ATOM   3834  CE1 PHE D 512      86.460  65.330  78.260  1.00  0.00           C  
ATOM   3835  CE2 PHE D 512      85.070  64.790  76.360  1.00  0.00           C  
ATOM   3836  CZ  PHE D 512      86.100  65.630  76.960  1.00  0.00           C  
ATOM   3837  N   GLN D 513      83.040  59.320  79.960  1.00  0.00           N  
ATOM   3838  CA  GLN D 513      82.280  58.390  80.670  1.00  0.00           C  
ATOM   3839  C   GLN D 513      82.980  57.980  82.000  1.00  0.00           C  
ATOM   3840  O   GLN D 513      82.290  57.710  82.980  1.00  0.00           O  
ATOM   3841  CB  GLN D 513      82.140  57.130  79.850  1.00  0.00           C  
ATOM   3842  CG  GLN D 513      81.000  56.110  80.280  1.00  0.00           C  
ATOM   3843  CD  GLN D 513      80.940  54.900  79.290  1.00  0.00           C  
ATOM   3844  NE2 GLN D 513      80.010  54.020  79.700  1.00  0.00           N  
ATOM   3845  OE1 GLN D 513      81.680  54.740  78.330  1.00  0.00           O  
ATOM   3846  N   THR D 514      84.300  57.970  82.040  1.00  0.00           N  
ATOM   3847  CA  THR D 514      84.950  57.650  83.260  1.00  0.00           C  
ATOM   3848  C   THR D 514      85.200  58.810  84.150  1.00  0.00           C  
ATOM   3849  O   THR D 514      85.520  58.690  85.340  1.00  0.00           O  
ATOM   3850  CB  THR D 514      86.340  57.130  82.930  1.00  0.00           C  
ATOM   3851  CG2 THR D 514      86.240  55.600  82.630  1.00  0.00           C  
ATOM   3852  OG1 THR D 514      86.950  57.750  81.780  1.00  0.00           O  
ATOM   3853  N   GLU D 515      84.900  59.960  83.650  1.00  0.00           N  
ATOM   3854  CA  GLU D 515      85.210  61.220  84.280  1.00  0.00           C  
ATOM   3855  C   GLU D 515      84.050  61.660  85.150  1.00  0.00           C  
ATOM   3856  O   GLU D 515      82.930  61.130  85.130  1.00  0.00           O  
ATOM   3857  CB  GLU D 515      85.610  62.310  83.260  1.00  0.00           C  
ATOM   3858  CG  GLU D 515      86.670  61.840  82.280  1.00  0.00           C  
ATOM   3859  CD  GLU D 515      87.790  61.070  82.960  1.00  0.00           C  
ATOM   3860  OE1 GLU D 515      88.000  59.890  82.720  1.00  0.00           O  
ATOM   3861  OE2 GLU D 515      88.570  61.800  83.630  1.00  0.00           O1-
ATOM   3862  N   ASP D 516      84.290  62.660  86.020  1.00  0.00           N  
ATOM   3863  CA  ASP D 516      83.340  63.330  86.830  1.00  0.00           C  
ATOM   3864  C   ASP D 516      82.150  64.020  86.130  1.00  0.00           C  
ATOM   3865  O   ASP D 516      82.340  65.060  85.570  1.00  0.00           O  
ATOM   3866  CB  ASP D 516      84.150  64.180  87.830  1.00  0.00           C  
ATOM   3867  CG  ASP D 516      83.220  64.830  88.800  1.00  0.00           C  
ATOM   3868  OD1 ASP D 516      81.990  64.920  88.650  1.00  0.00           O  
ATOM   3869  OD2 ASP D 516      83.760  65.370  89.820  1.00  0.00           O1-
ATOM   3870  N   PRO D 517      80.980  63.380  86.180  1.00  0.00           N  
ATOM   3871  CA  PRO D 517      79.830  63.820  85.370  1.00  0.00           C  
ATOM   3872  C   PRO D 517      79.590  65.340  85.190  1.00  0.00           C  
ATOM   3873  O   PRO D 517      79.290  65.750  84.040  1.00  0.00           O  
ATOM   3874  CB  PRO D 517      78.630  63.070  85.970  1.00  0.00           C  
ATOM   3875  CG  PRO D 517      79.280  61.780  86.320  1.00  0.00           C  
ATOM   3876  CD  PRO D 517      80.610  62.220  86.980  1.00  0.00           C  
ATOM   3877  N   GLU D 518      79.500  66.290  86.180  1.00  0.00           N  
ATOM   3878  CA  GLU D 518      79.060  67.740  86.080  1.00  0.00           C  
ATOM   3879  C   GLU D 518      80.310  68.650  85.890  1.00  0.00           C  
ATOM   3880  O   GLU D 518      80.050  69.830  85.700  1.00  0.00           O  
ATOM   3881  CB  GLU D 518      78.300  68.250  87.300  1.00  0.00           C  
ATOM   3882  CG  GLU D 518      76.870  67.550  87.460  1.00  0.00           C  
ATOM   3883  CD  GLU D 518      76.150  67.760  88.840  1.00  0.00           C  
ATOM   3884  OE1 GLU D 518      75.920  68.940  89.210  1.00  0.00           O  
ATOM   3885  OE2 GLU D 518      75.930  66.750  89.540  1.00  0.00           O1-
ATOM   3886  N   GLU D 519      81.580  68.130  85.950  1.00  0.00           N  
ATOM   3887  CA  GLU D 519      82.830  68.900  85.790  1.00  0.00           C  
ATOM   3888  C   GLU D 519      82.900  69.480  84.420  1.00  0.00           C  
ATOM   3889  O   GLU D 519      83.280  70.660  84.280  1.00  0.00           O  
ATOM   3890  CB  GLU D 519      84.130  68.110  86.160  1.00  0.00           C  
ATOM   3891  CG  GLU D 519      84.240  67.810  87.730  1.00  0.00           C  
ATOM   3892  CD  GLU D 519      84.860  68.950  88.510  1.00  0.00           C  
ATOM   3893  OE1 GLU D 519      85.910  68.820  89.150  1.00  0.00           O  
ATOM   3894  OE2 GLU D 519      84.180  70.050  88.580  1.00  0.00           O1-
ATOM   3895  N   LEU D 520      82.480  68.740  83.390  1.00  0.00           N  
ATOM   3896  CA  LEU D 520      81.930  69.280  82.230  1.00  0.00           C  
ATOM   3897  C   LEU D 520      80.450  69.020  82.110  1.00  0.00           C  
ATOM   3898  O   LEU D 520      80.080  67.830  82.020  1.00  0.00           O  
ATOM   3899  CB  LEU D 520      82.610  68.800  80.900  1.00  0.00           C  
ATOM   3900  CG  LEU D 520      84.180  69.000  80.920  1.00  0.00           C  
ATOM   3901  CD1 LEU D 520      84.770  68.350  79.590  1.00  0.00           C  
ATOM   3902  CD2 LEU D 520      84.470  70.460  80.890  1.00  0.00           C  
ATOM   3903  N   GLY D 521      79.670  70.090  82.000  1.00  0.00           N  
ATOM   3904  CA  GLY D 521      78.180  69.990  81.780  1.00  0.00           C  
ATOM   3905  C   GLY D 521      77.770  69.450  80.430  1.00  0.00           C  
ATOM   3906  O   GLY D 521      76.830  68.730  80.160  1.00  0.00           O  
ATOM   3907  N   HSD D 522      78.720  69.560  79.410  1.00  0.00           N  
ATOM   3908  CA  HSD D 522      78.340  69.300  78.030  1.00  0.00           C  
ATOM   3909  C   HSD D 522      78.170  67.800  77.770  1.00  0.00           C  
ATOM   3910  O   HSD D 522      77.530  67.350  76.840  1.00  0.00           O  
ATOM   3911  CB  HSD D 522      79.460  69.760  77.110  1.00  0.00           C  
ATOM   3912  CG  HSD D 522      79.460  71.270  76.830  1.00  0.00           C  
ATOM   3913  CD2 HSD D 522      80.320  72.250  77.130  1.00  0.00           C  
ATOM   3914  ND1 HSD D 522      78.520  71.880  75.970  1.00  0.00           N  
ATOM   3915  CE1 HSD D 522      78.870  73.160  75.780  1.00  0.00           C  
ATOM   3916  NE2 HSD D 522      79.950  73.480  76.500  1.00  0.00           N  
ATOM   3917  N   PHE D 523      78.910  67.000  78.580  1.00  0.00           N  
ATOM   3918  CA  PHE D 523      79.040  65.570  78.430  1.00  0.00           C  
ATOM   3919  C   PHE D 523      78.570  64.800  79.650  1.00  0.00           C  
ATOM   3920  O   PHE D 523      78.690  63.570  79.790  1.00  0.00           O  
ATOM   3921  CB  PHE D 523      80.490  65.080  78.120  1.00  0.00           C  
ATOM   3922  CG  PHE D 523      80.990  65.920  76.930  1.00  0.00           C  
ATOM   3923  CD1 PHE D 523      80.540  65.700  75.620  1.00  0.00           C  
ATOM   3924  CD2 PHE D 523      81.970  66.930  77.070  1.00  0.00           C  
ATOM   3925  CE1 PHE D 523      81.000  66.460  74.520  1.00  0.00           C  
ATOM   3926  CE2 PHE D 523      82.610  67.520  75.980  1.00  0.00           C  
ATOM   3927  CZ  PHE D 523      82.090  67.300  74.700  1.00  0.00           C  
ATOM   3928  N   TYR D 524      77.840  65.530  80.560  1.00  0.00           N  
ATOM   3929  CA  TYR D 524      77.150  64.980  81.730  1.00  0.00           C  
ATOM   3930  C   TYR D 524      76.250  63.850  81.440  1.00  0.00           C  
ATOM   3931  O   TYR D 524      76.290  62.760  82.070  1.00  0.00           O  
ATOM   3932  CB  TYR D 524      76.550  66.200  82.500  1.00  0.00           C  
ATOM   3933  CG  TYR D 524      75.430  65.920  83.490  1.00  0.00           C  
ATOM   3934  CD1 TYR D 524      74.330  66.730  83.570  1.00  0.00           C  
ATOM   3935  CD2 TYR D 524      75.410  64.720  84.300  1.00  0.00           C  
ATOM   3936  CE1 TYR D 524      73.220  66.480  84.430  1.00  0.00           C  
ATOM   3937  CE2 TYR D 524      74.360  64.480  85.220  1.00  0.00           C  
ATOM   3938  CZ  TYR D 524      73.220  65.290  85.230  1.00  0.00           C  
ATOM   3939  OH  TYR D 524      71.950  65.050  85.970  1.00  0.00           O  
ATOM   3940  N   ASP D 525      75.470  64.030  80.360  1.00  0.00           N  
ATOM   3941  CA  ASP D 525      74.390  63.060  80.060  1.00  0.00           C  
ATOM   3942  C   ASP D 525      74.420  62.900  78.640  1.00  0.00           C  
ATOM   3943  O   ASP D 525      75.090  63.630  77.900  1.00  0.00           O  
ATOM   3944  CB  ASP D 525      73.040  63.570  80.640  1.00  0.00           C  
ATOM   3945  CG  ASP D 525      72.010  62.480  80.750  1.00  0.00           C  
ATOM   3946  OD1 ASP D 525      72.410  61.310  80.550  1.00  0.00           O  
ATOM   3947  OD2 ASP D 525      70.890  62.770  81.250  1.00  0.00           O1-
ATOM   3948  N   TYR D 526      73.840  61.790  78.070  1.00  0.00           N  
ATOM   3949  CA  TYR D 526      73.920  61.390  76.670  1.00  0.00           C  
ATOM   3950  C   TYR D 526      73.270  62.360  75.670  1.00  0.00           C  
ATOM   3951  O   TYR D 526      73.990  62.860  74.780  1.00  0.00           O  
ATOM   3952  CB  TYR D 526      73.640  59.920  76.410  1.00  0.00           C  
ATOM   3953  CG  TYR D 526      74.160  59.550  75.020  1.00  0.00           C  
ATOM   3954  CD1 TYR D 526      75.330  60.020  74.320  1.00  0.00           C  
ATOM   3955  CD2 TYR D 526      73.290  58.730  74.290  1.00  0.00           C  
ATOM   3956  CE1 TYR D 526      75.600  59.650  72.960  1.00  0.00           C  
ATOM   3957  CE2 TYR D 526      73.510  58.460  72.920  1.00  0.00           C  
ATOM   3958  CZ  TYR D 526      74.670  58.770  72.280  1.00  0.00           C  
ATOM   3959  OH  TYR D 526      75.020  58.150  71.010  1.00  0.00           O  
ATOM   3960  N   PRO D 527      72.000  62.810  75.840  1.00  0.00           N  
ATOM   3961  CA  PRO D 527      71.390  63.680  74.810  1.00  0.00           C  
ATOM   3962  C   PRO D 527      72.070  65.060  74.850  1.00  0.00           C  
ATOM   3963  O   PRO D 527      71.950  65.820  73.930  1.00  0.00           O  
ATOM   3964  CB  PRO D 527      69.930  63.830  75.250  1.00  0.00           C  
ATOM   3965  CG  PRO D 527      69.660  62.530  75.990  1.00  0.00           C  
ATOM   3966  CD  PRO D 527      70.960  62.100  76.550  1.00  0.00           C  
ATOM   3967  N   MET D 528      72.770  65.480  75.940  1.00  0.00           N  
ATOM   3968  CA  MET D 528      73.710  66.580  76.080  1.00  0.00           C  
ATOM   3969  C   MET D 528      74.890  66.550  75.200  1.00  0.00           C  
ATOM   3970  O   MET D 528      75.150  67.470  74.400  1.00  0.00           O  
ATOM   3971  CB  MET D 528      74.170  66.850  77.600  1.00  0.00           C  
ATOM   3972  CG  MET D 528      72.910  67.060  78.450  1.00  0.00           C  
ATOM   3973  SD  MET D 528      73.320  67.160  80.240  1.00  0.00           S  
ATOM   3974  CE  MET D 528      71.640  67.250  80.780  1.00  0.00           C  
ATOM   3975  N   ALA D 529      75.510  65.310  75.170  1.00  0.00           N  
ATOM   3976  CA  ALA D 529      76.690  65.160  74.340  1.00  0.00           C  
ATOM   3977  C   ALA D 529      76.440  65.200  72.800  1.00  0.00           C  
ATOM   3978  O   ALA D 529      77.190  65.870  72.070  1.00  0.00           O  
ATOM   3979  CB  ALA D 529      77.320  63.800  74.650  1.00  0.00           C  
ATOM   3980  N   LEU D 530      75.400  64.530  72.320  1.00  0.00           N  
ATOM   3981  CA  LEU D 530      74.900  64.630  70.950  1.00  0.00           C  
ATOM   3982  C   LEU D 530      74.520  65.940  70.550  1.00  0.00           C  
ATOM   3983  O   LEU D 530      74.920  66.360  69.480  1.00  0.00           O  
ATOM   3984  CB  LEU D 530      73.570  63.760  70.900  1.00  0.00           C  
ATOM   3985  CG  LEU D 530      73.830  62.200  70.970  1.00  0.00           C  
ATOM   3986  CD1 LEU D 530      72.560  61.570  71.480  1.00  0.00           C  
ATOM   3987  CD2 LEU D 530      74.080  61.720  69.520  1.00  0.00           C  
ATOM   3988  N   PHE D 531      73.790  66.710  71.370  1.00  0.00           N  
ATOM   3989  CA  PHE D 531      73.380  68.080  71.020  1.00  0.00           C  
ATOM   3990  C   PHE D 531      74.600  69.000  70.960  1.00  0.00           C  
ATOM   3991  O   PHE D 531      74.800  69.810  70.100  1.00  0.00           O  
ATOM   3992  CB  PHE D 531      72.240  68.660  71.870  1.00  0.00           C  
ATOM   3993  CG  PHE D 531      71.560  69.800  71.220  1.00  0.00           C  
ATOM   3994  CD1 PHE D 531      70.850  69.670  70.080  1.00  0.00           C  
ATOM   3995  CD2 PHE D 531      71.610  71.050  71.810  1.00  0.00           C  
ATOM   3996  CE1 PHE D 531      70.340  70.740  69.320  1.00  0.00           C  
ATOM   3997  CE2 PHE D 531      71.000  72.160  71.120  1.00  0.00           C  
ATOM   3998  CZ  PHE D 531      70.320  72.060  69.920  1.00  0.00           C  
ATOM   3999  N   SER D 532      75.520  68.790  71.960  1.00  0.00           N  
ATOM   4000  CA  SER D 532      76.760  69.520  71.970  1.00  0.00           C  
ATOM   4001  C   SER D 532      77.720  69.320  70.840  1.00  0.00           C  
ATOM   4002  O   SER D 532      78.310  70.290  70.380  1.00  0.00           O  
ATOM   4003  CB  SER D 532      77.660  69.320  73.250  1.00  0.00           C  
ATOM   4004  OG  SER D 532      76.900  69.460  74.430  1.00  0.00           O  
ATOM   4005  N   THR D 533      77.700  68.060  70.320  1.00  0.00           N  
ATOM   4006  CA  THR D 533      78.350  67.710  69.030  1.00  0.00           C  
ATOM   4007  C   THR D 533      77.750  68.460  67.850  1.00  0.00           C  
ATOM   4008  O   THR D 533      78.370  68.950  66.930  1.00  0.00           O  
ATOM   4009  CB  THR D 533      78.330  66.270  68.760  1.00  0.00           C  
ATOM   4010  CG2 THR D 533      79.230  65.750  67.620  1.00  0.00           C  
ATOM   4011  OG1 THR D 533      78.930  65.730  69.960  1.00  0.00           O  
ATOM   4012  N   PHE D 534      76.370  68.550  67.810  1.00  0.00           N  
ATOM   4013  CA  PHE D 534      75.640  69.400  66.950  1.00  0.00           C  
ATOM   4014  C   PHE D 534      75.950  70.960  67.090  1.00  0.00           C  
ATOM   4015  O   PHE D 534      76.210  71.640  66.110  1.00  0.00           O  
ATOM   4016  CB  PHE D 534      74.120  69.020  66.830  1.00  0.00           C  
ATOM   4017  CG  PHE D 534      73.290  70.050  66.170  1.00  0.00           C  
ATOM   4018  CD1 PHE D 534      73.070  70.190  64.750  1.00  0.00           C  
ATOM   4019  CD2 PHE D 534      72.500  70.820  66.970  1.00  0.00           C  
ATOM   4020  CE1 PHE D 534      72.150  71.080  64.190  1.00  0.00           C  
ATOM   4021  CE2 PHE D 534      71.550  71.730  66.430  1.00  0.00           C  
ATOM   4022  CZ  PHE D 534      71.410  71.890  65.030  1.00  0.00           C  
ATOM   4023  N   GLU D 535      76.030  71.520  68.320  1.00  0.00           N  
ATOM   4024  CA  GLU D 535      76.500  72.950  68.570  1.00  0.00           C  
ATOM   4025  C   GLU D 535      77.980  73.180  68.190  1.00  0.00           C  
ATOM   4026  O   GLU D 535      78.380  74.160  67.550  1.00  0.00           O  
ATOM   4027  CB  GLU D 535      76.370  73.350  70.060  1.00  0.00           C  
ATOM   4028  CG  GLU D 535      74.950  73.350  70.540  1.00  0.00           C  
ATOM   4029  CD  GLU D 535      74.900  73.960  71.980  1.00  0.00           C  
ATOM   4030  OE1 GLU D 535      74.970  73.170  72.920  1.00  0.00           O  
ATOM   4031  OE2 GLU D 535      74.700  75.230  72.020  1.00  0.00           O1-
ATOM   4032  N   LEU D 536      78.890  72.290  68.400  1.00  0.00           N  
ATOM   4033  CA  LEU D 536      80.240  72.150  68.130  1.00  0.00           C  
ATOM   4034  C   LEU D 536      80.480  72.080  66.670  1.00  0.00           C  
ATOM   4035  O   LEU D 536      81.360  72.770  66.170  1.00  0.00           O  
ATOM   4036  CB  LEU D 536      80.830  70.920  68.840  1.00  0.00           C  
ATOM   4037  CG  LEU D 536      82.400  70.970  69.040  1.00  0.00           C  
ATOM   4038  CD1 LEU D 536      82.900  72.160  69.780  1.00  0.00           C  
ATOM   4039  CD2 LEU D 536      82.790  69.720  69.790  1.00  0.00           C  
ATOM   4040  N   PHE D 537      79.610  71.290  65.890  1.00  0.00           N  
ATOM   4041  CA  PHE D 537      79.530  71.140  64.460  1.00  0.00           C  
ATOM   4042  C   PHE D 537      79.420  72.520  63.780  1.00  0.00           C  
ATOM   4043  O   PHE D 537      80.070  72.830  62.810  1.00  0.00           O  
ATOM   4044  CB  PHE D 537      78.460  70.110  63.850  1.00  0.00           C  
ATOM   4045  CG  PHE D 537      78.040  70.380  62.400  1.00  0.00           C  
ATOM   4046  CD1 PHE D 537      76.760  70.610  61.970  1.00  0.00           C  
ATOM   4047  CD2 PHE D 537      79.040  70.200  61.380  1.00  0.00           C  
ATOM   4048  CE1 PHE D 537      76.430  70.900  60.590  1.00  0.00           C  
ATOM   4049  CE2 PHE D 537      78.720  70.350  60.020  1.00  0.00           C  
ATOM   4050  CZ  PHE D 537      77.400  70.660  59.600  1.00  0.00           C  
ATOM   4051  N   LEU D 538      78.570  73.360  64.370  1.00  0.00           N  
ATOM   4052  CA  LEU D 538      78.360  74.630  63.820  1.00  0.00           C  
ATOM   4053  C   LEU D 538      79.280  75.660  64.440  1.00  0.00           C  
ATOM   4054  O   LEU D 538      79.270  76.870  64.130  1.00  0.00           O  
ATOM   4055  CB  LEU D 538      76.920  75.090  64.090  1.00  0.00           C  
ATOM   4056  CG  LEU D 538      75.910  73.990  63.630  1.00  0.00           C  
ATOM   4057  CD1 LEU D 538      74.470  74.320  64.110  1.00  0.00           C  
ATOM   4058  CD2 LEU D 538      76.000  73.920  62.120  1.00  0.00           C  
ATOM   4059  N   THR D 539      80.180  75.180  65.340  1.00  0.00           N  
ATOM   4060  CA  THR D 539      81.190  76.050  65.950  1.00  0.00           C  
ATOM   4061  C   THR D 539      80.610  77.020  66.950  1.00  0.00           C  
ATOM   4062  O   THR D 539      81.190  78.080  67.220  1.00  0.00           O  
ATOM   4063  CB  THR D 539      82.350  76.570  65.130  1.00  0.00           C  
ATOM   4064  CG2 THR D 539      82.940  75.430  64.310  1.00  0.00           C  
ATOM   4065  OG1 THR D 539      81.980  77.590  64.190  1.00  0.00           O  
ATOM   4066  N   ILE D 540      79.310  76.860  67.470  1.00  0.00           N  
ATOM   4067  CA  ILE D 540      78.590  77.760  68.340  1.00  0.00           C  
ATOM   4068  C   ILE D 540      79.250  77.910  69.760  1.00  0.00           C  
ATOM   4069  O   ILE D 540      79.390  79.020  70.200  1.00  0.00           O  
ATOM   4070  CB  ILE D 540      77.120  77.280  68.630  1.00  0.00           C  
ATOM   4071  CG1 ILE D 540      76.460  76.970  67.350  1.00  0.00           C  
ATOM   4072  CG2 ILE D 540      76.410  78.410  69.350  1.00  0.00           C  
ATOM   4073  CD  ILE D 540      74.910  76.740  67.310  1.00  0.00           C  
ATOM   4074  N   ILE D 541      79.660  76.850  70.450  1.00  0.00           N  
ATOM   4075  CA  ILE D 541      80.070  76.860  71.810  1.00  0.00           C  
ATOM   4076  C   ILE D 541      81.550  77.130  71.990  1.00  0.00           C  
ATOM   4077  O   ILE D 541      82.460  76.680  71.270  1.00  0.00           O  
ATOM   4078  CB  ILE D 541      79.730  75.610  72.620  1.00  0.00           C  
ATOM   4079  CG1 ILE D 541      80.020  74.370  71.810  1.00  0.00           C  
ATOM   4080  CG2 ILE D 541      78.210  75.620  72.930  1.00  0.00           C  
ATOM   4081  CD  ILE D 541      80.350  73.120  72.620  1.00  0.00           C  
ATOM   4082  N   ASP D 542      81.940  77.960  73.010  1.00  0.00           N  
ATOM   4083  CA  ASP D 542      83.310  78.030  73.310  1.00  0.00           C  
ATOM   4084  C   ASP D 542      83.910  76.760  73.710  1.00  0.00           C  
ATOM   4085  O   ASP D 542      83.580  76.350  74.800  1.00  0.00           O  
ATOM   4086  CB  ASP D 542      83.570  79.070  74.460  1.00  0.00           C  
ATOM   4087  CG  ASP D 542      83.140  80.510  74.230  1.00  0.00           C  
ATOM   4088  OD1 ASP D 542      83.410  81.410  75.040  1.00  0.00           O  
ATOM   4089  OD2 ASP D 542      82.580  80.820  73.100  1.00  0.00           O1-
ATOM   4090  N   GLY D 543      84.820  76.190  72.980  1.00  0.00           N  
ATOM   4091  CA  GLY D 543      85.500  74.870  73.210  1.00  0.00           C  
ATOM   4092  C   GLY D 543      85.590  74.210  74.600  1.00  0.00           C  
ATOM   4093  O   GLY D 543      86.180  74.820  75.500  1.00  0.00           O  
ATOM   4094  N   PRO D 544      85.050  72.960  74.850  1.00  0.00           N  
ATOM   4095  CA  PRO D 544      84.920  72.280  76.130  1.00  0.00           C  
ATOM   4096  C   PRO D 544      86.140  72.440  77.060  1.00  0.00           C  
ATOM   4097  O   PRO D 544      87.310  72.270  76.690  1.00  0.00           O  
ATOM   4098  CB  PRO D 544      84.620  70.850  75.780  1.00  0.00           C  
ATOM   4099  CG  PRO D 544      83.770  70.950  74.480  1.00  0.00           C  
ATOM   4100  CD  PRO D 544      84.370  72.210  73.830  1.00  0.00           C  
ATOM   4101  N   ALA D 545      85.930  72.670  78.320  1.00  0.00           N  
ATOM   4102  CA  ALA D 545      87.060  73.140  79.170  1.00  0.00           C  
ATOM   4103  C   ALA D 545      86.770  73.100  80.690  1.00  0.00           C  
ATOM   4104  O   ALA D 545      85.660  73.240  81.110  1.00  0.00           O  
ATOM   4105  CB  ALA D 545      87.520  74.600  78.800  1.00  0.00           C  
ATOM   4106  N   ASN D 546      87.820  73.010  81.540  1.00  0.00           N  
ATOM   4107  CA  ASN D 546      87.760  73.210  82.980  1.00  0.00           C  
ATOM   4108  C   ASN D 546      89.150  73.410  83.610  1.00  0.00           C  
ATOM   4109  O   ASN D 546      89.210  73.640  84.820  1.00  0.00           O  
ATOM   4110  CB  ASN D 546      86.960  72.130  83.800  1.00  0.00           C  
ATOM   4111  CG  ASN D 546      87.460  70.680  83.650  1.00  0.00           C  
ATOM   4112  ND2 ASN D 546      86.630  69.710  84.110  1.00  0.00           N  
ATOM   4113  OD1 ASN D 546      88.530  70.470  83.100  1.00  0.00           O  
ATOM   4114  N   TYR D 547      90.280  73.390  82.880  1.00  0.00           N  
ATOM   4115  CA  TYR D 547      91.550  74.020  83.220  1.00  0.00           C  
ATOM   4116  C   TYR D 547      92.400  73.300  84.300  1.00  0.00           C  
ATOM   4117  O   TYR D 547      93.570  72.930  84.010  1.00  0.00           O  
ATOM   4118  CB  TYR D 547      91.390  75.550  83.560  1.00  0.00           C  
ATOM   4119  CG  TYR D 547      90.790  76.290  82.310  1.00  0.00           C  
ATOM   4120  CD1 TYR D 547      91.440  76.450  81.070  1.00  0.00           C  
ATOM   4121  CD2 TYR D 547      89.480  76.760  82.410  1.00  0.00           C  
ATOM   4122  CE1 TYR D 547      90.810  77.070  79.960  1.00  0.00           C  
ATOM   4123  CE2 TYR D 547      88.850  77.540  81.390  1.00  0.00           C  
ATOM   4124  CZ  TYR D 547      89.540  77.630  80.150  1.00  0.00           C  
ATOM   4125  OH  TYR D 547      88.980  78.150  79.020  1.00  0.00           O  
ATOM   4126  N   ASN D 548      91.990  73.070  85.640  1.00  0.00           N  
ATOM   4127  CA  ASN D 548      92.860  72.870  86.760  1.00  0.00           C  
ATOM   4128  C   ASN D 548      93.050  71.410  87.080  1.00  0.00           C  
ATOM   4129  O   ASN D 548      93.610  71.060  88.110  1.00  0.00           O  
ATOM   4130  CB  ASN D 548      92.230  73.490  88.000  1.00  0.00           C  
ATOM   4131  CG  ASN D 548      92.150  75.010  87.810  1.00  0.00           C  
ATOM   4132  ND2 ASN D 548      93.260  75.690  87.780  1.00  0.00           N  
ATOM   4133  OD1 ASN D 548      91.080  75.540  87.680  1.00  0.00           O  
ATOM   4134  N   VAL D 549      92.500  70.570  86.220  1.00  0.00           N  
ATOM   4135  CA  VAL D 549      92.520  69.120  86.190  1.00  0.00           C  
ATOM   4136  C   VAL D 549      92.870  68.810  84.720  1.00  0.00           C  
ATOM   4137  O   VAL D 549      92.730  69.650  83.860  1.00  0.00           O  
ATOM   4138  CB  VAL D 549      91.230  68.540  86.640  1.00  0.00           C  
ATOM   4139  CG1 VAL D 549      91.040  68.740  88.170  1.00  0.00           C  
ATOM   4140  CG2 VAL D 549      90.090  69.010  85.780  1.00  0.00           C  
ATOM   4141  N   ASP D 550      93.340  67.630  84.410  1.00  0.00           N  
ATOM   4142  CA  ASP D 550      93.790  67.250  83.040  1.00  0.00           C  
ATOM   4143  C   ASP D 550      92.840  66.400  82.340  1.00  0.00           C  
ATOM   4144  O   ASP D 550      92.560  65.270  82.850  1.00  0.00           O  
ATOM   4145  CB  ASP D 550      95.200  66.620  83.080  1.00  0.00           C  
ATOM   4146  CG  ASP D 550      96.240  67.740  83.400  1.00  0.00           C  
ATOM   4147  OD1 ASP D 550      96.300  68.820  82.850  1.00  0.00           O  
ATOM   4148  OD2 ASP D 550      97.140  67.390  84.250  1.00  0.00           O1-
ATOM   4149  N   LEU D 551      92.290  66.840  81.240  1.00  0.00           N  
ATOM   4150  CA  LEU D 551      91.340  66.030  80.480  1.00  0.00           C  
ATOM   4151  C   LEU D 551      92.110  65.160  79.410  1.00  0.00           C  
ATOM   4152  O   LEU D 551      93.280  65.440  79.050  1.00  0.00           O  
ATOM   4153  CB  LEU D 551      90.310  66.930  79.750  1.00  0.00           C  
ATOM   4154  CG  LEU D 551      89.480  67.890  80.570  1.00  0.00           C  
ATOM   4155  CD1 LEU D 551      88.820  69.020  79.780  1.00  0.00           C  
ATOM   4156  CD2 LEU D 551      88.530  67.200  81.550  1.00  0.00           C  
ATOM   4157  N   PRO D 552      91.550  64.040  79.010  1.00  0.00           N  
ATOM   4158  CA  PRO D 552      92.160  63.050  78.200  1.00  0.00           C  
ATOM   4159  C   PRO D 552      92.780  63.510  76.940  1.00  0.00           C  
ATOM   4160  O   PRO D 552      92.380  64.470  76.320  1.00  0.00           O  
ATOM   4161  CB  PRO D 552      90.990  62.080  77.850  1.00  0.00           C  
ATOM   4162  CG  PRO D 552      90.200  62.110  79.140  1.00  0.00           C  
ATOM   4163  CD  PRO D 552      90.260  63.590  79.490  1.00  0.00           C  
ATOM   4164  N   PHE D 553      93.870  62.890  76.450  1.00  0.00           N  
ATOM   4165  CA  PHE D 553      94.600  63.280  75.250  1.00  0.00           C  
ATOM   4166  C   PHE D 553      94.000  62.580  74.060  1.00  0.00           C  
ATOM   4167  O   PHE D 553      94.040  63.040  72.940  1.00  0.00           O  
ATOM   4168  CB  PHE D 553      96.020  62.660  75.420  1.00  0.00           C  
ATOM   4169  CG  PHE D 553      97.030  62.950  74.350  1.00  0.00           C  
ATOM   4170  CD1 PHE D 553      98.210  62.120  74.140  1.00  0.00           C  
ATOM   4171  CD2 PHE D 553      96.990  64.250  73.670  1.00  0.00           C  
ATOM   4172  CE1 PHE D 553      99.070  62.490  73.170  1.00  0.00           C  
ATOM   4173  CE2 PHE D 553      97.930  64.540  72.660  1.00  0.00           C  
ATOM   4174  CZ  PHE D 553      98.940  63.610  72.320  1.00  0.00           C  
ATOM   4175  N   MET D 554      93.300  61.460  74.370  1.00  0.00           N  
ATOM   4176  CA  MET D 554      92.330  60.860  73.430  1.00  0.00           C  
ATOM   4177  C   MET D 554      91.210  61.820  73.130  1.00  0.00           C  
ATOM   4178  O   MET D 554      90.850  61.950  71.940  1.00  0.00           O  
ATOM   4179  CB  MET D 554      91.640  59.570  74.010  1.00  0.00           C  
ATOM   4180  CG  MET D 554      91.120  58.620  72.910  1.00  0.00           C  
ATOM   4181  SD  MET D 554      92.400  58.200  71.660  1.00  0.00           S  
ATOM   4182  CE  MET D 554      91.410  58.470  70.230  1.00  0.00           C  
ATOM   4183  N   TYR D 555      90.700  62.580  74.100  1.00  0.00           N  
ATOM   4184  CA  TYR D 555      89.850  63.650  73.770  1.00  0.00           C  
ATOM   4185  C   TYR D 555      90.490  64.660  72.770  1.00  0.00           C  
ATOM   4186  O   TYR D 555      89.880  64.970  71.760  1.00  0.00           O  
ATOM   4187  CB  TYR D 555      89.250  64.370  74.990  1.00  0.00           C  
ATOM   4188  CG  TYR D 555      88.710  65.800  74.690  1.00  0.00           C  
ATOM   4189  CD1 TYR D 555      87.430  65.930  74.090  1.00  0.00           C  
ATOM   4190  CD2 TYR D 555      89.520  66.930  74.780  1.00  0.00           C  
ATOM   4191  CE1 TYR D 555      86.900  67.170  73.770  1.00  0.00           C  
ATOM   4192  CE2 TYR D 555      89.020  68.160  74.390  1.00  0.00           C  
ATOM   4193  CZ  TYR D 555      87.740  68.300  73.810  1.00  0.00           C  
ATOM   4194  OH  TYR D 555      87.270  69.570  73.350  1.00  0.00           O  
ATOM   4195  N   SER D 556      91.770  65.100  72.980  1.00  0.00           N  
ATOM   4196  CA  SER D 556      92.460  66.060  72.130  1.00  0.00           C  
ATOM   4197  C   SER D 556      92.560  65.650  70.640  1.00  0.00           C  
ATOM   4198  O   SER D 556      92.110  66.360  69.730  1.00  0.00           O  
ATOM   4199  CB  SER D 556      93.850  66.480  72.600  1.00  0.00           C  
ATOM   4200  OG  SER D 556      93.970  66.860  73.980  1.00  0.00           O  
ATOM   4201  N   ILE D 557      92.900  64.410  70.330  1.00  0.00           N  
ATOM   4202  CA  ILE D 557      92.800  63.880  68.900  1.00  0.00           C  
ATOM   4203  C   ILE D 557      91.350  63.740  68.390  1.00  0.00           C  
ATOM   4204  O   ILE D 557      90.980  63.860  67.250  1.00  0.00           O  
ATOM   4205  CB  ILE D 557      93.580  62.580  68.920  1.00  0.00           C  
ATOM   4206  CG1 ILE D 557      94.990  62.870  68.420  1.00  0.00           C  
ATOM   4207  CG2 ILE D 557      93.090  61.390  68.010  1.00  0.00           C  
ATOM   4208  CD  ILE D 557      95.870  63.730  69.290  1.00  0.00           C  
ATOM   4209  N   THR D 558      90.410  63.440  69.310  1.00  0.00           N  
ATOM   4210  CA  THR D 558      88.980  63.270  68.910  1.00  0.00           C  
ATOM   4211  C   THR D 558      88.270  64.590  68.560  1.00  0.00           C  
ATOM   4212  O   THR D 558      87.520  64.630  67.570  1.00  0.00           O  
ATOM   4213  CB  THR D 558      88.100  62.560  69.940  1.00  0.00           C  
ATOM   4214  CG2 THR D 558      86.670  62.170  69.300  1.00  0.00           C  
ATOM   4215  OG1 THR D 558      88.650  61.250  70.250  1.00  0.00           O  
ATOM   4216  N   TYR D 559      88.590  65.700  69.340  1.00  0.00           N  
ATOM   4217  CA  TYR D 559      88.300  67.060  69.120  1.00  0.00           C  
ATOM   4218  C   TYR D 559      88.910  67.700  67.820  1.00  0.00           C  
ATOM   4219  O   TYR D 559      88.210  68.160  66.970  1.00  0.00           O  
ATOM   4220  CB  TYR D 559      88.750  67.840  70.370  1.00  0.00           C  
ATOM   4221  CG  TYR D 559      88.550  69.320  70.360  1.00  0.00           C  
ATOM   4222  CD1 TYR D 559      87.280  69.840  70.290  1.00  0.00           C  
ATOM   4223  CD2 TYR D 559      89.650  70.180  70.790  1.00  0.00           C  
ATOM   4224  CE1 TYR D 559      87.070  71.190  70.660  1.00  0.00           C  
ATOM   4225  CE2 TYR D 559      89.440  71.580  70.950  1.00  0.00           C  
ATOM   4226  CZ  TYR D 559      88.160  72.100  70.890  1.00  0.00           C  
ATOM   4227  OH  TYR D 559      87.950  73.380  71.240  1.00  0.00           O  
ATOM   4228  N   ALA D 560      90.250  67.500  67.520  1.00  0.00           N  
ATOM   4229  CA  ALA D 560      90.860  67.820  66.290  1.00  0.00           C  
ATOM   4230  C   ALA D 560      90.270  67.210  65.060  1.00  0.00           C  
ATOM   4231  O   ALA D 560      89.970  67.900  64.110  1.00  0.00           O  
ATOM   4232  CB  ALA D 560      92.340  67.380  66.480  1.00  0.00           C  
ATOM   4233  N   ALA D 561      90.050  65.900  65.090  1.00  0.00           N  
ATOM   4234  CA  ALA D 561      89.480  65.030  64.040  1.00  0.00           C  
ATOM   4235  C   ALA D 561      88.080  65.390  63.640  1.00  0.00           C  
ATOM   4236  O   ALA D 561      87.730  65.600  62.480  1.00  0.00           O  
ATOM   4237  CB  ALA D 561      89.610  63.530  64.410  1.00  0.00           C  
ATOM   4238  N   PHE D 562      87.220  65.590  64.680  1.00  0.00           N  
ATOM   4239  CA  PHE D 562      85.870  66.230  64.510  1.00  0.00           C  
ATOM   4240  C   PHE D 562      85.910  67.580  63.830  1.00  0.00           C  
ATOM   4241  O   PHE D 562      85.070  67.820  63.000  1.00  0.00           O  
ATOM   4242  CB  PHE D 562      85.110  66.250  65.920  1.00  0.00           C  
ATOM   4243  CG  PHE D 562      83.660  66.740  65.730  1.00  0.00           C  
ATOM   4244  CD1 PHE D 562      82.830  66.080  64.810  1.00  0.00           C  
ATOM   4245  CD2 PHE D 562      83.130  67.830  66.470  1.00  0.00           C  
ATOM   4246  CE1 PHE D 562      81.560  66.370  64.640  1.00  0.00           C  
ATOM   4247  CE2 PHE D 562      81.820  68.270  66.170  1.00  0.00           C  
ATOM   4248  CZ  PHE D 562      81.060  67.560  65.230  1.00  0.00           C  
ATOM   4249  N   ALA D 563      86.900  68.490  64.120  1.00  0.00           N  
ATOM   4250  CA  ALA D 563      87.080  69.710  63.340  1.00  0.00           C  
ATOM   4251  C   ALA D 563      87.400  69.510  61.860  1.00  0.00           C  
ATOM   4252  O   ALA D 563      86.860  70.270  61.040  1.00  0.00           O  
ATOM   4253  CB  ALA D 563      88.210  70.590  64.030  1.00  0.00           C  
ATOM   4254  N   ILE D 564      88.240  68.500  61.540  1.00  0.00           N  
ATOM   4255  CA  ILE D 564      88.530  68.250  60.130  1.00  0.00           C  
ATOM   4256  C   ILE D 564      87.330  67.860  59.310  1.00  0.00           C  
ATOM   4257  O   ILE D 564      87.130  68.410  58.220  1.00  0.00           O  
ATOM   4258  CB  ILE D 564      89.600  67.100  59.910  1.00  0.00           C  
ATOM   4259  CG1 ILE D 564      90.930  67.160  60.810  1.00  0.00           C  
ATOM   4260  CG2 ILE D 564      90.050  67.040  58.410  1.00  0.00           C  
ATOM   4261  CD  ILE D 564      91.640  68.510  60.920  1.00  0.00           C  
ATOM   4262  N   ILE D 565      86.510  66.920  59.880  1.00  0.00           N  
ATOM   4263  CA  ILE D 565      85.190  66.590  59.320  1.00  0.00           C  
ATOM   4264  C   ILE D 565      84.270  67.830  59.250  1.00  0.00           C  
ATOM   4265  O   ILE D 565      83.790  68.150  58.180  1.00  0.00           O  
ATOM   4266  CB  ILE D 565      84.520  65.250  59.670  1.00  0.00           C  
ATOM   4267  CG1 ILE D 565      85.460  64.030  59.620  1.00  0.00           C  
ATOM   4268  CG2 ILE D 565      83.240  65.120  58.780  1.00  0.00           C  
ATOM   4269  CD  ILE D 565      86.370  63.790  58.410  1.00  0.00           C  
ATOM   4270  N   ALA D 566      84.100  68.630  60.350  1.00  0.00           N  
ATOM   4271  CA  ALA D 566      83.140  69.690  60.320  1.00  0.00           C  
ATOM   4272  C   ALA D 566      83.450  70.810  59.360  1.00  0.00           C  
ATOM   4273  O   ALA D 566      82.650  71.140  58.480  1.00  0.00           O  
ATOM   4274  CB  ALA D 566      82.910  70.260  61.730  1.00  0.00           C  
ATOM   4275  N   THR D 567      84.730  71.240  59.320  1.00  0.00           N  
ATOM   4276  CA  THR D 567      85.180  72.320  58.420  1.00  0.00           C  
ATOM   4277  C   THR D 567      85.180  71.800  57.000  1.00  0.00           C  
ATOM   4278  O   THR D 567      84.790  72.560  56.070  1.00  0.00           O  
ATOM   4279  CB  THR D 567      86.510  73.020  58.710  1.00  0.00           C  
ATOM   4280  CG2 THR D 567      86.300  73.930  59.880  1.00  0.00           C  
ATOM   4281  OG1 THR D 567      87.570  72.190  59.080  1.00  0.00           O  
ATOM   4282  N   LEU D 568      85.550  70.470  56.840  1.00  0.00           N  
ATOM   4283  CA  LEU D 568      85.470  69.870  55.490  1.00  0.00           C  
ATOM   4284  C   LEU D 568      84.090  69.810  54.890  1.00  0.00           C  
ATOM   4285  O   LEU D 568      83.890  70.180  53.720  1.00  0.00           O  
ATOM   4286  CB  LEU D 568      86.220  68.480  55.360  1.00  0.00           C  
ATOM   4287  CG  LEU D 568      86.510  67.910  54.000  1.00  0.00           C  
ATOM   4288  CD1 LEU D 568      87.000  66.440  54.200  1.00  0.00           C  
ATOM   4289  CD2 LEU D 568      87.520  68.730  53.210  1.00  0.00           C  
ATOM   4290  N   LEU D 569      83.110  69.370  55.710  1.00  0.00           N  
ATOM   4291  CA  LEU D 569      81.730  69.480  55.360  1.00  0.00           C  
ATOM   4292  C   LEU D 569      81.210  70.870  55.040  1.00  0.00           C  
ATOM   4293  O   LEU D 569      80.480  71.020  54.090  1.00  0.00           O  
ATOM   4294  CB  LEU D 569      80.800  68.980  56.470  1.00  0.00           C  
ATOM   4295  CG  LEU D 569      80.920  67.490  56.820  1.00  0.00           C  
ATOM   4296  CD1 LEU D 569      80.140  67.040  58.130  1.00  0.00           C  
ATOM   4297  CD2 LEU D 569      80.300  66.680  55.620  1.00  0.00           C  
ATOM   4298  N   MET D 570      81.480  71.920  55.910  1.00  0.00           N  
ATOM   4299  CA  MET D 570      81.080  73.250  55.670  1.00  0.00           C  
ATOM   4300  C   MET D 570      81.700  73.870  54.420  1.00  0.00           C  
ATOM   4301  O   MET D 570      81.080  74.510  53.590  1.00  0.00           O  
ATOM   4302  CB  MET D 570      81.510  74.080  56.930  1.00  0.00           C  
ATOM   4303  CG  MET D 570      80.940  75.510  56.930  1.00  0.00           C  
ATOM   4304  SD  MET D 570      79.170  75.630  57.000  1.00  0.00           S  
ATOM   4305  CE  MET D 570      79.170  75.740  58.780  1.00  0.00           C  
ATOM   4306  N   LEU D 571      83.060  73.710  54.200  1.00  0.00           N  
ATOM   4307  CA  LEU D 571      83.820  74.210  53.060  1.00  0.00           C  
ATOM   4308  C   LEU D 571      83.330  73.600  51.770  1.00  0.00           C  
ATOM   4309  O   LEU D 571      83.090  74.260  50.760  1.00  0.00           O  
ATOM   4310  CB  LEU D 571      85.350  73.900  53.290  1.00  0.00           C  
ATOM   4311  CG  LEU D 571      86.190  74.750  54.330  1.00  0.00           C  
ATOM   4312  CD1 LEU D 571      87.610  74.120  54.520  1.00  0.00           C  
ATOM   4313  CD2 LEU D 571      86.300  76.250  54.020  1.00  0.00           C  
ATOM   4314  N   ASN D 572      83.190  72.230  51.770  1.00  0.00           N  
ATOM   4315  CA  ASN D 572      82.800  71.490  50.580  1.00  0.00           C  
ATOM   4316  C   ASN D 572      81.370  71.730  50.210  1.00  0.00           C  
ATOM   4317  O   ASN D 572      81.020  71.890  49.050  1.00  0.00           O  
ATOM   4318  CB  ASN D 572      83.180  70.020  50.740  1.00  0.00           C  
ATOM   4319  CG  ASN D 572      82.840  69.140  49.520  1.00  0.00           C  
ATOM   4320  ND2 ASN D 572      82.320  67.910  49.680  1.00  0.00           N  
ATOM   4321  OD1 ASN D 572      83.160  69.480  48.360  1.00  0.00           O  
ATOM   4322  N   LEU D 573      80.460  71.810  51.200  1.00  0.00           N  
ATOM   4323  CA  LEU D 573      79.090  72.060  50.910  1.00  0.00           C  
ATOM   4324  C   LEU D 573      78.790  73.420  50.450  1.00  0.00           C  
ATOM   4325  O   LEU D 573      78.030  73.540  49.460  1.00  0.00           O  
ATOM   4326  CB  LEU D 573      78.270  71.790  52.240  1.00  0.00           C  
ATOM   4327  CG  LEU D 573      76.760  71.820  52.070  1.00  0.00           C  
ATOM   4328  CD1 LEU D 573      76.140  70.830  51.090  1.00  0.00           C  
ATOM   4329  CD2 LEU D 573      76.190  71.400  53.500  1.00  0.00           C  
ATOM   4330  N   LEU D 574      79.340  74.500  51.040  1.00  0.00           N  
ATOM   4331  CA  LEU D 574      79.200  75.820  50.490  1.00  0.00           C  
ATOM   4332  C   LEU D 574      79.680  75.840  49.060  1.00  0.00           C  
ATOM   4333  O   LEU D 574      79.000  76.330  48.180  1.00  0.00           O  
ATOM   4334  CB  LEU D 574      80.130  76.800  51.320  1.00  0.00           C  
ATOM   4335  CG  LEU D 574      80.000  78.320  50.920  1.00  0.00           C  
ATOM   4336  CD1 LEU D 574      80.790  79.100  52.040  1.00  0.00           C  
ATOM   4337  CD2 LEU D 574      78.570  78.850  50.840  1.00  0.00           C  
ATOM   4338  N   ILE D 575      80.870  75.270  48.790  1.00  0.00           N  
ATOM   4339  CA  ILE D 575      81.320  75.150  47.410  1.00  0.00           C  
ATOM   4340  C   ILE D 575      80.340  74.360  46.420  1.00  0.00           C  
ATOM   4341  O   ILE D 575      80.110  74.770  45.290  1.00  0.00           O  
ATOM   4342  CB  ILE D 575      82.830  74.650  47.310  1.00  0.00           C  
ATOM   4343  CG1 ILE D 575      83.770  75.730  47.710  1.00  0.00           C  
ATOM   4344  CG2 ILE D 575      83.170  74.170  45.880  1.00  0.00           C  
ATOM   4345  CD  ILE D 575      85.240  75.240  47.750  1.00  0.00           C  
ATOM   4346  N   ALA D 576      79.730  73.220  46.860  1.00  0.00           N  
ATOM   4347  CA  ALA D 576      78.640  72.560  46.160  1.00  0.00           C  
ATOM   4348  C   ALA D 576      77.340  73.390  45.910  1.00  0.00           C  
ATOM   4349  O   ALA D 576      76.960  73.620  44.760  1.00  0.00           O  
ATOM   4350  CB  ALA D 576      78.470  71.200  46.770  1.00  0.00           C  
ATOM   4351  N   MET D 577      76.770  73.990  46.950  1.00  0.00           N  
ATOM   4352  CA  MET D 577      75.690  74.920  46.930  1.00  0.00           C  
ATOM   4353  C   MET D 577      75.940  76.040  45.970  1.00  0.00           C  
ATOM   4354  O   MET D 577      75.010  76.410  45.210  1.00  0.00           O  
ATOM   4355  CB  MET D 577      75.250  75.300  48.370  1.00  0.00           C  
ATOM   4356  CG  MET D 577      74.590  74.130  49.160  1.00  0.00           C  
ATOM   4357  SD  MET D 577      73.140  73.320  48.320  1.00  0.00           S  
ATOM   4358  CE  MET D 577      72.770  72.090  49.590  1.00  0.00           C  
ATOM   4359  N   MET D 578      77.140  76.660  45.920  1.00  0.00           N  
ATOM   4360  CA  MET D 578      77.440  77.620  44.830  1.00  0.00           C  
ATOM   4361  C   MET D 578      77.260  77.120  43.390  1.00  0.00           C  
ATOM   4362  O   MET D 578      76.790  77.940  42.540  1.00  0.00           O  
ATOM   4363  CB  MET D 578      78.940  78.050  44.980  1.00  0.00           C  
ATOM   4364  CG  MET D 578      79.160  79.010  46.130  1.00  0.00           C  
ATOM   4365  SD  MET D 578      78.560  80.740  45.870  1.00  0.00           S  
ATOM   4366  CE  MET D 578      79.230  81.250  47.530  1.00  0.00           C  
ATOM   4367  N   GLY D 579      77.630  75.850  43.080  1.00  0.00           N  
ATOM   4368  CA  GLY D 579      77.670  75.330  41.740  1.00  0.00           C  
ATOM   4369  C   GLY D 579      76.300  74.960  41.370  1.00  0.00           C  
ATOM   4370  O   GLY D 579      75.970  75.240  40.260  1.00  0.00           O  
ATOM   4371  N   ASP D 580      75.520  74.450  42.260  1.00  0.00           N  
ATOM   4372  CA  ASP D 580      74.200  74.080  41.860  1.00  0.00           C  
ATOM   4373  C   ASP D 580      73.400  75.360  41.660  1.00  0.00           C  
ATOM   4374  O   ASP D 580      72.800  75.680  40.670  1.00  0.00           O  
ATOM   4375  CB  ASP D 580      73.450  73.150  42.880  1.00  0.00           C  
ATOM   4376  CG  ASP D 580      73.980  71.740  42.810  1.00  0.00           C  
ATOM   4377  OD1 ASP D 580      74.910  71.360  42.040  1.00  0.00           O  
ATOM   4378  OD2 ASP D 580      73.410  70.980  43.650  1.00  0.00           O1-
ATOM   4379  N   THR D 581      73.570  76.270  42.640  1.00  0.00           N  
ATOM   4380  CA  THR D 581      72.900  77.580  42.720  1.00  0.00           C  
ATOM   4381  C   THR D 581      73.110  78.460  41.510  1.00  0.00           C  
ATOM   4382  O   THR D 581      72.120  79.020  41.040  1.00  0.00           O  
ATOM   4383  CB  THR D 581      73.080  78.280  44.060  1.00  0.00           C  
ATOM   4384  CG2 THR D 581      72.120  79.510  44.030  1.00  0.00           C  
ATOM   4385  OG1 THR D 581      72.600  77.520  45.110  1.00  0.00           O  
ATOM   4386  N   HSD D 582      74.320  78.570  41.010  1.00  0.00           N  
ATOM   4387  CA  HSD D 582      74.680  79.400  39.840  1.00  0.00           C  
ATOM   4388  C   HSD D 582      75.210  78.670  38.540  1.00  0.00           C  
ATOM   4389  O   HSD D 582      74.620  78.870  37.460  1.00  0.00           O  
ATOM   4390  CB  HSD D 582      75.820  80.390  40.330  1.00  0.00           C  
ATOM   4391  CG  HSD D 582      75.330  81.360  41.350  1.00  0.00           C  
ATOM   4392  CD2 HSD D 582      74.140  81.990  41.640  1.00  0.00           C  
ATOM   4393  ND1 HSD D 582      76.150  81.710  42.370  1.00  0.00           N  
ATOM   4394  CE1 HSD D 582      75.380  82.450  43.250  1.00  0.00           C  
ATOM   4395  NE2 HSD D 582      74.150  82.690  42.810  1.00  0.00           N  
ATOM   4396  N   TRP D 583      76.260  77.860  38.620  1.00  0.00           N  
ATOM   4397  CA  TRP D 583      76.900  77.280  37.480  1.00  0.00           C  
ATOM   4398  C   TRP D 583      76.030  76.310  36.700  1.00  0.00           C  
ATOM   4399  O   TRP D 583      75.970  76.340  35.470  1.00  0.00           O  
ATOM   4400  CB  TRP D 583      78.300  76.720  37.940  1.00  0.00           C  
ATOM   4401  CG  TRP D 583      78.960  75.830  36.970  1.00  0.00           C  
ATOM   4402  CD1 TRP D 583      79.560  76.360  35.840  1.00  0.00           C  
ATOM   4403  CD2 TRP D 583      79.270  74.470  37.010  1.00  0.00           C  
ATOM   4404  CE2 TRP D 583      79.960  74.150  35.820  1.00  0.00           C  
ATOM   4405  CE3 TRP D 583      78.990  73.420  37.840  1.00  0.00           C  
ATOM   4406  NE1 TRP D 583      80.150  75.310  35.100  1.00  0.00           N  
ATOM   4407  CZ2 TRP D 583      80.370  72.920  35.510  1.00  0.00           C  
ATOM   4408  CZ3 TRP D 583      79.460  72.140  37.530  1.00  0.00           C  
ATOM   4409  CH2 TRP D 583      80.180  71.880  36.370  1.00  0.00           C  
ATOM   4410  N   ARG D 584      75.150  75.540  37.350  1.00  0.00           N  
ATOM   4411  CA  ARG D 584      74.180  74.700  36.580  1.00  0.00           C  
ATOM   4412  C   ARG D 584      73.060  75.600  36.020  1.00  0.00           C  
ATOM   4413  O   ARG D 584      72.710  75.370  34.860  1.00  0.00           O  
ATOM   4414  CB  ARG D 584      73.540  73.600  37.520  1.00  0.00           C  
ATOM   4415  CG  ARG D 584      74.570  72.600  38.040  1.00  0.00           C  
ATOM   4416  CD  ARG D 584      75.310  71.760  36.950  1.00  0.00           C  
ATOM   4417  NE  ARG D 584      76.270  70.880  37.630  1.00  0.00           N  
ATOM   4418  CZ  ARG D 584      76.630  69.680  37.170  1.00  0.00           C  
ATOM   4419  NH1 ARG D 584      77.320  68.890  37.880  1.00  0.00           N1+
ATOM   4420  NH2 ARG D 584      76.360  69.340  35.870  1.00  0.00           N  
ATOM   4421  N   VAL D 585      72.550  76.550  36.780  1.00  0.00           N  
ATOM   4422  CA  VAL D 585      71.450  77.410  36.400  1.00  0.00           C  
ATOM   4423  C   VAL D 585      71.770  78.330  35.180  1.00  0.00           C  
ATOM   4424  O   VAL D 585      70.940  78.580  34.330  1.00  0.00           O  
ATOM   4425  CB  VAL D 585      70.990  78.190  37.630  1.00  0.00           C  
ATOM   4426  CG1 VAL D 585      69.850  79.190  37.410  1.00  0.00           C  
ATOM   4427  CG2 VAL D 585      70.360  77.160  38.640  1.00  0.00           C  
ATOM   4428  N   ALA D 586      73.000  78.900  35.190  1.00  0.00           N  
ATOM   4429  CA  ALA D 586      73.480  79.920  34.350  1.00  0.00           C  
ATOM   4430  C   ALA D 586      72.870  81.250  34.670  1.00  0.00           C  
ATOM   4431  O   ALA D 586      72.080  81.340  35.590  1.00  0.00           O  
ATOM   4432  CB  ALA D 586      73.610  79.520  32.860  1.00  0.00           C  
ATOM   4433  N   HSD D 587      73.260  82.370  34.020  1.00  0.00           N  
ATOM   4434  CA  HSD D 587      73.130  83.720  34.540  1.00  0.00           C  
ATOM   4435  C   HSD D 587      71.810  84.390  34.280  1.00  0.00           C  
ATOM   4436  O   HSD D 587      71.640  85.610  34.450  1.00  0.00           O  
ATOM   4437  CB  HSD D 587      74.190  84.580  33.750  1.00  0.00           C  
ATOM   4438  CG  HSD D 587      75.580  84.060  33.810  1.00  0.00           C  
ATOM   4439  CD2 HSD D 587      76.390  83.730  32.780  1.00  0.00           C  
ATOM   4440  ND1 HSD D 587      76.300  83.880  34.930  1.00  0.00           N  
ATOM   4441  CE1 HSD D 587      77.510  83.480  34.590  1.00  0.00           C  
ATOM   4442  NE2 HSD D 587      77.630  83.330  33.260  1.00  0.00           N  
ATOM   4443  N   GLU D 588      70.680  83.580  34.070  1.00  0.00           N  
ATOM   4444  CA  GLU D 588      69.260  84.060  33.990  1.00  0.00           C  
ATOM   4445  C   GLU D 588      68.340  83.220  34.920  1.00  0.00           C  
ATOM   4446  O   GLU D 588      68.730  82.140  35.310  1.00  0.00           O  
ATOM   4447  CB  GLU D 588      68.660  83.930  32.550  1.00  0.00           C  
ATOM   4448  CG  GLU D 588      69.370  84.670  31.340  1.00  0.00           C  
ATOM   4449  CD  GLU D 588      69.440  86.230  31.540  1.00  0.00           C  
ATOM   4450  OE1 GLU D 588      68.680  86.620  32.470  1.00  0.00           O  
ATOM   4451  OE2 GLU D 588      70.060  87.030  30.760  1.00  0.00           O1-
ATOM   4452  N   ARG D 589      67.180  83.770  35.360  1.00  0.00           N  
ATOM   4453  CA  ARG D 589      66.430  83.160  36.430  1.00  0.00           C  
ATOM   4454  C   ARG D 589      64.990  83.720  36.450  1.00  0.00           C  
ATOM   4455  O   ARG D 589      64.190  83.590  37.480  1.00  0.00           O  
ATOM   4456  CB  ARG D 589      67.180  83.380  37.810  1.00  0.00           C  
ATOM   4457  CG  ARG D 589      67.640  84.870  38.070  1.00  0.00           C  
ATOM   4458  CD  ARG D 589      68.670  84.950  39.130  1.00  0.00           C  
ATOM   4459  NE  ARG D 589      68.730  86.440  39.350  1.00  0.00           N  
ATOM   4460  CZ  ARG D 589      69.540  87.040  40.170  1.00  0.00           C  
ATOM   4461  NH1 ARG D 589      70.380  86.330  40.910  1.00  0.00           N1+
ATOM   4462  NH2 ARG D 589      69.540  88.360  40.260  1.00  0.00           N  
TER   
ENDMDL
MODEL        2
ATOM      1  C01 THC  2556      90.370  88.680  54.330  1.00  0.00           C  
ATOM      2  O01 THC  2556      91.910  94.110  54.830  1.00  0.00           O  
ATOM      3  C02 THC  2556      90.190  89.690  55.440  1.00  0.00           C  
ATOM      4  O02 THC  2556      92.440  91.550  59.030  1.00  0.00           O  
ATOM      5  C03 THC  2556      90.830  90.880  55.570  1.00  0.00           C  
ATOM      6  C04 THC  2556      90.730  91.970  56.610  1.00  0.00           C  
ATOM      7  C05 THC  2556      92.050  92.660  56.930  1.00  0.00           C  
ATOM      8  C06 THC  2556      92.770  92.440  58.110  1.00  0.00           C  
ATOM      9  C07 THC  2556      93.910  93.190  58.460  1.00  0.00           C  
ATOM     10  C08 THC  2556      94.290  94.200  57.620  1.00  0.00           C  
ATOM     11  C09 THC  2556      95.540  94.880  58.070  1.00  0.00           C  
ATOM     12  C10 THC  2556      96.730  94.520  57.140  1.00  0.00           C  
ATOM     13  C11 THC  2556      98.100  95.010  57.600  1.00  0.00           C  
ATOM     14  C12 THC  2556      93.660  94.360  56.360  1.00  0.00           C  
ATOM     15  C13 THC  2556      92.570  93.660  56.030  1.00  0.00           C  
ATOM     16  C14 THC  2556      91.470  90.590  58.690  1.00  0.00           C  
ATOM     17  C15 THC  2556      92.220  89.470  58.010  1.00  0.00           C  
ATOM     18  C16 THC  2556      91.030  89.870  59.990  1.00  0.00           C  
ATOM     19  C17 THC  2556      90.300  91.240  57.880  1.00  0.00           C  
ATOM     20  C18 THC  2556      89.030  90.390  57.600  1.00  0.00           C  
ATOM     21  C19 THC  2556      89.190  89.290  56.470  1.00  0.00           C  
ATOM     22  C01 THC  2558      72.620  74.790  53.830  1.00  0.00           C  
ATOM     23  O01 THC  2558      71.930  69.640  54.700  1.00  0.00           O  
ATOM     24  C02 THC  2558      73.060  73.980  55.050  1.00  0.00           C  
ATOM     25  O02 THC  2558      71.460  71.940  59.020  1.00  0.00           O  
ATOM     26  C03 THC  2558      72.550  72.770  55.260  1.00  0.00           C  
ATOM     27  C04 THC  2558      72.860  71.740  56.300  1.00  0.00           C  
ATOM     28  C05 THC  2558      71.690  70.810  56.780  1.00  0.00           C  
ATOM     29  C06 THC  2558      71.090  70.980  58.060  1.00  0.00           C  
ATOM     30  C07 THC  2558      70.100  70.070  58.470  1.00  0.00           C  
ATOM     31  C08 THC  2558      69.700  69.000  57.640  1.00  0.00           C  
ATOM     32  C09 THC  2558      68.540  68.170  58.150  1.00  0.00           C  
ATOM     33  C10 THC  2558      67.340  69.030  58.540  1.00  0.00           C  
ATOM     34  C11 THC  2558      66.810  69.820  57.320  1.00  0.00           C  
ATOM     35  C12 THC  2558      70.260  68.930  56.350  1.00  0.00           C  
ATOM     36  C13 THC  2558      71.310  69.730  56.020  1.00  0.00           C  
ATOM     37  C14 THC  2558      72.210  73.010  58.450  1.00  0.00           C  
ATOM     38  C15 THC  2558      71.180  73.980  57.780  1.00  0.00           C  
ATOM     39  C16 THC  2558      72.860  73.680  59.660  1.00  0.00           C  
ATOM     40  C17 THC  2558      73.360  72.500  57.530  1.00  0.00           C  
ATOM     41  C18 THC  2558      74.460  73.440  57.140  1.00  0.00           C  
ATOM     42  C19 THC  2558      74.180  74.500  55.990  1.00  0.00           C  
ATOM     43  N   MET A 454      75.580 112.220  71.250  1.00  0.00           N  
ATOM     44  CA  MET A 454      76.970 112.410  70.990  1.00  0.00           C  
ATOM     45  C   MET A 454      77.650 111.200  70.330  1.00  0.00           C  
ATOM     46  O   MET A 454      78.460 111.330  69.460  1.00  0.00           O  
ATOM     47  CB  MET A 454      77.610 112.700  72.430  1.00  0.00           C  
ATOM     48  CG  MET A 454      79.020 113.220  72.370  1.00  0.00           C  
ATOM     49  SD  MET A 454      79.750 113.290  73.980  1.00  0.00           S  
ATOM     50  CE  MET A 454      78.680 114.470  74.720  1.00  0.00           C  
ATOM     51  N   SER A 455      77.280 110.000  70.790  1.00  0.00           N  
ATOM     52  CA  SER A 455      77.770 108.680  70.300  1.00  0.00           C  
ATOM     53  C   SER A 455      77.440 108.470  68.840  1.00  0.00           C  
ATOM     54  O   SER A 455      78.080 107.790  68.110  1.00  0.00           O  
ATOM     55  CB  SER A 455      77.070 107.440  71.040  1.00  0.00           C  
ATOM     56  OG  SER A 455      77.340 107.560  72.400  1.00  0.00           O  
ATOM     57  N   PHE A 456      76.270 109.060  68.390  1.00  0.00           N  
ATOM     58  CA  PHE A 456      75.680 108.940  67.020  1.00  0.00           C  
ATOM     59  C   PHE A 456      76.430 109.910  66.170  1.00  0.00           C  
ATOM     60  O   PHE A 456      76.760 109.640  65.000  1.00  0.00           O  
ATOM     61  CB  PHE A 456      74.180 109.170  67.110  1.00  0.00           C  
ATOM     62  CG  PHE A 456      73.460 109.070  65.710  1.00  0.00           C  
ATOM     63  CD1 PHE A 456      74.000 108.310  64.700  1.00  0.00           C  
ATOM     64  CD2 PHE A 456      72.260 109.790  65.430  1.00  0.00           C  
ATOM     65  CE1 PHE A 456      73.430 108.310  63.370  1.00  0.00           C  
ATOM     66  CE2 PHE A 456      71.610 109.820  64.100  1.00  0.00           C  
ATOM     67  CZ  PHE A 456      72.250 109.040  63.150  1.00  0.00           C  
ATOM     68  N   ALA A 457      76.690 111.140  66.670  1.00  0.00           N  
ATOM     69  CA  ALA A 457      77.610 112.100  66.030  1.00  0.00           C  
ATOM     70  C   ALA A 457      79.040 111.500  65.860  1.00  0.00           C  
ATOM     71  O   ALA A 457      79.670 111.600  64.810  1.00  0.00           O  
ATOM     72  CB  ALA A 457      77.640 113.440  66.830  1.00  0.00           C  
ATOM     73  N   LEU A 458      79.620 110.720  66.770  1.00  0.00           N  
ATOM     74  CA  LEU A 458      80.900 110.040  66.480  1.00  0.00           C  
ATOM     75  C   LEU A 458      80.710 108.960  65.380  1.00  0.00           C  
ATOM     76  O   LEU A 458      81.560 108.930  64.470  1.00  0.00           O  
ATOM     77  CB  LEU A 458      81.390 109.360  67.700  1.00  0.00           C  
ATOM     78  CG  LEU A 458      82.260 110.270  68.600  1.00  0.00           C  
ATOM     79  CD1 LEU A 458      82.440 109.770  70.080  1.00  0.00           C  
ATOM     80  CD2 LEU A 458      83.650 110.570  67.950  1.00  0.00           C  
ATOM     81  N   VAL A 459      79.640 108.160  65.370  1.00  0.00           N  
ATOM     82  CA  VAL A 459      79.350 107.230  64.260  1.00  0.00           C  
ATOM     83  C   VAL A 459      79.140 107.810  62.800  1.00  0.00           C  
ATOM     84  O   VAL A 459      79.670 107.300  61.810  1.00  0.00           O  
ATOM     85  CB  VAL A 459      78.210 106.420  64.840  1.00  0.00           C  
ATOM     86  CG1 VAL A 459      77.500 105.620  63.840  1.00  0.00           C  
ATOM     87  CG2 VAL A 459      78.790 105.590  66.000  1.00  0.00           C  
ATOM     88  N   LEU A 460      78.500 108.990  62.630  1.00  0.00           N  
ATOM     89  CA  LEU A 460      78.410 109.750  61.410  1.00  0.00           C  
ATOM     90  C   LEU A 460      79.700 110.480  60.990  1.00  0.00           C  
ATOM     91  O   LEU A 460      80.120 110.470  59.820  1.00  0.00           O  
ATOM     92  CB  LEU A 460      77.310 110.790  61.570  1.00  0.00           C  
ATOM     93  CG  LEU A 460      75.910 110.280  61.830  1.00  0.00           C  
ATOM     94  CD1 LEU A 460      75.040 111.310  62.440  1.00  0.00           C  
ATOM     95  CD2 LEU A 460      75.330 109.640  60.570  1.00  0.00           C  
ATOM     96  N   GLY A 461      80.340 111.070  62.030  1.00  0.00           N  
ATOM     97  CA  GLY A 461      81.540 111.840  62.080  1.00  0.00           C  
ATOM     98  C   GLY A 461      82.740 111.070  61.510  1.00  0.00           C  
ATOM     99  O   GLY A 461      83.480 111.640  60.690  1.00  0.00           O  
ATOM    100  N   TRP A 462      82.930 109.830  61.970  1.00  0.00           N  
ATOM    101  CA  TRP A 462      83.830 108.930  61.350  1.00  0.00           C  
ATOM    102  C   TRP A 462      83.420 108.320  60.020  1.00  0.00           C  
ATOM    103  O   TRP A 462      84.200 108.030  59.120  1.00  0.00           O  
ATOM    104  CB  TRP A 462      84.190 107.860  62.340  1.00  0.00           C  
ATOM    105  CG  TRP A 462      85.080 108.340  63.430  1.00  0.00           C  
ATOM    106  CD1 TRP A 462      84.760 108.800  64.710  1.00  0.00           C  
ATOM    107  CD2 TRP A 462      86.480 108.490  63.310  1.00  0.00           C  
ATOM    108  CE2 TRP A 462      86.980 109.190  64.460  1.00  0.00           C  
ATOM    109  CE3 TRP A 462      87.360 108.300  62.230  1.00  0.00           C  
ATOM    110  NE1 TRP A 462      85.870 109.370  65.310  1.00  0.00           N  
ATOM    111  CZ2 TRP A 462      88.260 109.650  64.520  1.00  0.00           C  
ATOM    112  CZ3 TRP A 462      88.680 108.880  62.260  1.00  0.00           C  
ATOM    113  CH2 TRP A 462      89.110 109.470  63.390  1.00  0.00           C  
ATOM    114  N   CYS A 463      82.080 108.130  59.710  1.00  0.00           N  
ATOM    115  CA  CYS A 463      81.560 107.670  58.400  1.00  0.00           C  
ATOM    116  C   CYS A 463      82.070 108.660  57.280  1.00  0.00           C  
ATOM    117  O   CYS A 463      82.460 108.370  56.100  1.00  0.00           O  
ATOM    118  CB  CYS A 463      80.030 107.460  58.400  1.00  0.00           C  
ATOM    119  SG  CYS A 463      79.400 106.700  56.820  1.00  0.00           S  
ATOM    120  N   ASN A 464      82.000 109.990  57.580  1.00  0.00           N  
ATOM    121  CA  ASN A 464      82.310 111.090  56.660  1.00  0.00           C  
ATOM    122  C   ASN A 464      83.790 110.960  56.190  1.00  0.00           C  
ATOM    123  O   ASN A 464      84.160 111.230  55.040  1.00  0.00           O  
ATOM    124  CB  ASN A 464      82.000 112.530  57.170  1.00  0.00           C  
ATOM    125  CG  ASN A 464      80.570 112.530  57.560  1.00  0.00           C  
ATOM    126  ND2 ASN A 464      80.210 113.490  58.490  1.00  0.00           N  
ATOM    127  OD1 ASN A 464      79.740 111.810  57.030  1.00  0.00           O  
ATOM    128  N   VAL A 465      84.720 110.490  57.060  1.00  0.00           N  
ATOM    129  CA  VAL A 465      86.140 110.260  56.900  1.00  0.00           C  
ATOM    130  C   VAL A 465      86.480 109.350  55.750  1.00  0.00           C  
ATOM    131  O   VAL A 465      87.500 109.570  55.070  1.00  0.00           O  
ATOM    132  CB  VAL A 465      86.850 109.930  58.240  1.00  0.00           C  
ATOM    133  CG1 VAL A 465      88.230 109.340  57.960  1.00  0.00           C  
ATOM    134  CG2 VAL A 465      86.840 111.080  59.260  1.00  0.00           C  
ATOM    135  N   MET A 466      85.620 108.350  55.480  1.00  0.00           N  
ATOM    136  CA  MET A 466      85.670 107.460  54.340  1.00  0.00           C  
ATOM    137  C   MET A 466      85.760 108.200  53.030  1.00  0.00           C  
ATOM    138  O   MET A 466      86.540 107.800  52.150  1.00  0.00           O  
ATOM    139  CB  MET A 466      84.420 106.470  54.270  1.00  0.00           C  
ATOM    140  CG  MET A 466      84.380 105.450  55.470  1.00  0.00           C  
ATOM    141  SD  MET A 466      82.890 104.440  55.520  1.00  0.00           S  
ATOM    142  CE  MET A 466      83.500 103.300  56.840  1.00  0.00           C  
ATOM    143  N   TYR A 467      85.090 109.300  52.860  1.00  0.00           N  
ATOM    144  CA  TYR A 467      84.940 110.070  51.580  1.00  0.00           C  
ATOM    145  C   TYR A 467      86.360 110.510  50.970  1.00  0.00           C  
ATOM    146  O   TYR A 467      86.620 110.400  49.810  1.00  0.00           O  
ATOM    147  CB  TYR A 467      84.050 111.370  51.870  1.00  0.00           C  
ATOM    148  CG  TYR A 467      83.540 112.090  50.700  1.00  0.00           C  
ATOM    149  CD1 TYR A 467      82.680 111.450  49.780  1.00  0.00           C  
ATOM    150  CD2 TYR A 467      83.860 113.430  50.550  1.00  0.00           C  
ATOM    151  CE1 TYR A 467      81.980 112.190  48.810  1.00  0.00           C  
ATOM    152  CE2 TYR A 467      83.280 114.140  49.460  1.00  0.00           C  
ATOM    153  CZ  TYR A 467      82.420 113.530  48.620  1.00  0.00           C  
ATOM    154  OH  TYR A 467      81.760 114.250  47.560  1.00  0.00           O  
ATOM    155  N   PHE A 468      87.350 110.810  51.800  1.00  0.00           N  
ATOM    156  CA  PHE A 468      88.680 111.280  51.410  1.00  0.00           C  
ATOM    157  C   PHE A 468      89.640 110.210  50.770  1.00  0.00           C  
ATOM    158  O   PHE A 468      90.620 110.600  50.100  1.00  0.00           O  
ATOM    159  CB  PHE A 468      89.450 112.020  52.600  1.00  0.00           C  
ATOM    160  CG  PHE A 468      88.500 113.090  53.150  1.00  0.00           C  
ATOM    161  CD1 PHE A 468      88.100 114.170  52.340  1.00  0.00           C  
ATOM    162  CD2 PHE A 468      87.810 112.820  54.360  1.00  0.00           C  
ATOM    163  CE1 PHE A 468      87.110 115.000  52.780  1.00  0.00           C  
ATOM    164  CE2 PHE A 468      86.720 113.580  54.750  1.00  0.00           C  
ATOM    165  CZ  PHE A 468      86.440 114.720  53.990  1.00  0.00           C  
ATOM    166  N   ALA A 469      89.460 108.900  50.960  1.00  0.00           N  
ATOM    167  CA  ALA A 469      90.290 107.760  50.530  1.00  0.00           C  
ATOM    168  C   ALA A 469      90.520 107.600  49.080  1.00  0.00           C  
ATOM    169  O   ALA A 469      91.540 107.200  48.620  1.00  0.00           O  
ATOM    170  CB  ALA A 469      89.790 106.440  51.100  1.00  0.00           C  
ATOM    171  N   ARG A 470      89.540 108.060  48.300  1.00  0.00           N  
ATOM    172  CA  ARG A 470      89.720 108.240  46.850  1.00  0.00           C  
ATOM    173  C   ARG A 470      90.770 109.290  46.520  1.00  0.00           C  
ATOM    174  O   ARG A 470      91.600 109.000  45.620  1.00  0.00           O  
ATOM    175  CB  ARG A 470      88.410 108.580  46.180  1.00  0.00           C  
ATOM    176  CG  ARG A 470      87.800 109.940  46.560  1.00  0.00           C  
ATOM    177  CD  ARG A 470      86.400 110.190  46.040  1.00  0.00           C  
ATOM    178  NE  ARG A 470      85.570 109.380  46.980  1.00  0.00           N  
ATOM    179  CZ  ARG A 470      84.270 109.410  47.080  1.00  0.00           C  
ATOM    180  NH1 ARG A 470      83.540 110.150  46.330  1.00  0.00           N1+
ATOM    181  NH2 ARG A 470      83.720 108.680  48.010  1.00  0.00           N  
ATOM    182  N   GLY A 471      90.760 110.410  47.210  1.00  0.00           N  
ATOM    183  CA  GLY A 471      91.790 111.430  46.980  1.00  0.00           C  
ATOM    184  C   GLY A 471      93.140 111.210  47.560  1.00  0.00           C  
ATOM    185  O   GLY A 471      94.130 111.860  47.260  1.00  0.00           O  
ATOM    186  N   PHE A 472      93.200 110.250  48.520  1.00  0.00           N  
ATOM    187  CA  PHE A 472      94.480 109.640  48.990  1.00  0.00           C  
ATOM    188  C   PHE A 472      94.960 108.460  48.240  1.00  0.00           C  
ATOM    189  O   PHE A 472      95.970 107.910  48.550  1.00  0.00           O  
ATOM    190  CB  PHE A 472      94.280 109.250  50.460  1.00  0.00           C  
ATOM    191  CG  PHE A 472      94.020 110.440  51.220  1.00  0.00           C  
ATOM    192  CD1 PHE A 472      93.140 110.420  52.370  1.00  0.00           C  
ATOM    193  CD2 PHE A 472      94.790 111.560  51.130  1.00  0.00           C  
ATOM    194  CE1 PHE A 472      93.120 111.480  53.300  1.00  0.00           C  
ATOM    195  CE2 PHE A 472      94.770 112.610  52.060  1.00  0.00           C  
ATOM    196  CZ  PHE A 472      93.910 112.630  53.160  1.00  0.00           C  
ATOM    197  N   GLN A 473      94.160 108.010  47.190  1.00  0.00           N  
ATOM    198  CA  GLN A 473      94.550 106.980  46.210  1.00  0.00           C  
ATOM    199  C   GLN A 473      94.660 105.480  46.750  1.00  0.00           C  
ATOM    200  O   GLN A 473      95.300 104.630  46.090  1.00  0.00           O  
ATOM    201  CB  GLN A 473      95.940 107.240  45.410  1.00  0.00           C  
ATOM    202  CG  GLN A 473      95.870 108.480  44.510  1.00  0.00           C  
ATOM    203  CD  GLN A 473      94.590 108.580  43.700  1.00  0.00           C  
ATOM    204  NE2 GLN A 473      94.230 107.420  43.140  1.00  0.00           N  
ATOM    205  OE1 GLN A 473      94.020 109.690  43.590  1.00  0.00           O  
ATOM    206  N   MET A 474      94.010 105.210  47.900  1.00  0.00           N  
ATOM    207  CA  MET A 474      93.980 103.950  48.580  1.00  0.00           C  
ATOM    208  C   MET A 474      92.660 103.250  48.600  1.00  0.00           C  
ATOM    209  O   MET A 474      92.420 102.320  49.340  1.00  0.00           O  
ATOM    210  CB  MET A 474      94.450 104.320  50.040  1.00  0.00           C  
ATOM    211  CG  MET A 474      93.470 105.300  50.730  1.00  0.00           C  
ATOM    212  SD  MET A 474      93.750 105.580  52.460  1.00  0.00           S  
ATOM    213  CE  MET A 474      95.520 106.030  52.430  1.00  0.00           C  
ATOM    214  N   LEU A 475      91.790 103.700  47.680  1.00  0.00           N  
ATOM    215  CA  LEU A 475      90.420 103.150  47.620  1.00  0.00           C  
ATOM    216  C   LEU A 475      89.850 103.420  46.290  1.00  0.00           C  
ATOM    217  O   LEU A 475      89.720 104.560  45.760  1.00  0.00           O  
ATOM    218  CB  LEU A 475      89.530 103.830  48.710  1.00  0.00           C  
ATOM    219  CG  LEU A 475      88.220 103.190  49.090  1.00  0.00           C  
ATOM    220  CD1 LEU A 475      87.420 104.050  50.100  1.00  0.00           C  
ATOM    221  CD2 LEU A 475      88.340 101.740  49.560  1.00  0.00           C  
ATOM    222  N   GLY A 476      89.360 102.360  45.630  1.00  0.00           N  
ATOM    223  CA  GLY A 476      88.550 102.410  44.430  1.00  0.00           C  
ATOM    224  C   GLY A 476      87.130 102.280  44.830  1.00  0.00           C  
ATOM    225  O   GLY A 476      86.780 102.900  45.840  1.00  0.00           O  
ATOM    226  N   PRO A 477      86.220 101.650  44.040  1.00  0.00           N  
ATOM    227  CA  PRO A 477      84.790 101.810  44.100  1.00  0.00           C  
ATOM    228  C   PRO A 477      84.220 100.970  45.200  1.00  0.00           C  
ATOM    229  O   PRO A 477      82.980 100.950  45.290  1.00  0.00           O  
ATOM    230  CB  PRO A 477      84.250 101.430  42.730  1.00  0.00           C  
ATOM    231  CG  PRO A 477      85.170 100.270  42.420  1.00  0.00           C  
ATOM    232  CD  PRO A 477      86.550 100.810  42.880  1.00  0.00           C  
ATOM    233  N   PHE A 478      85.000 100.440  46.200  1.00  0.00           N  
ATOM    234  CA  PHE A 478      84.570  99.550  47.250  1.00  0.00           C  
ATOM    235  C   PHE A 478      83.420 100.230  48.090  1.00  0.00           C  
ATOM    236  O   PHE A 478      82.370  99.570  48.370  1.00  0.00           O  
ATOM    237  CB  PHE A 478      85.860  99.060  48.040  1.00  0.00           C  
ATOM    238  CG  PHE A 478      85.450  98.070  49.150  1.00  0.00           C  
ATOM    239  CD1 PHE A 478      85.550  96.690  48.920  1.00  0.00           C  
ATOM    240  CD2 PHE A 478      84.940  98.550  50.380  1.00  0.00           C  
ATOM    241  CE1 PHE A 478      84.950  95.800  49.790  1.00  0.00           C  
ATOM    242  CE2 PHE A 478      84.720  97.600  51.400  1.00  0.00           C  
ATOM    243  CZ  PHE A 478      84.640  96.170  51.090  1.00  0.00           C  
ATOM    244  N   THR A 479      83.480 101.530  48.420  1.00  0.00           N  
ATOM    245  CA  THR A 479      82.440 102.080  49.270  1.00  0.00           C  
ATOM    246  C   THR A 479      81.100 102.380  48.540  1.00  0.00           C  
ATOM    247  O   THR A 479      80.090 102.540  49.180  1.00  0.00           O  
ATOM    248  CB  THR A 479      82.900 103.300  50.190  1.00  0.00           C  
ATOM    249  CG2 THR A 479      83.470 102.580  51.460  1.00  0.00           C  
ATOM    250  OG1 THR A 479      83.900 104.090  49.610  1.00  0.00           O  
ATOM    251  N   ILE A 480      81.170 102.470  47.160  1.00  0.00           N  
ATOM    252  CA  ILE A 480      80.030 102.530  46.240  1.00  0.00           C  
ATOM    253  C   ILE A 480      79.280 101.230  46.400  1.00  0.00           C  
ATOM    254  O   ILE A 480      78.050 101.180  46.360  1.00  0.00           O  
ATOM    255  CB  ILE A 480      80.400 102.720  44.780  1.00  0.00           C  
ATOM    256  CG1 ILE A 480      81.490 103.720  44.580  1.00  0.00           C  
ATOM    257  CG2 ILE A 480      79.070 103.080  44.080  1.00  0.00           C  
ATOM    258  CD  ILE A 480      81.190 105.070  45.070  1.00  0.00           C  
ATOM    259  N   MET A 481      79.980 100.060  46.510  1.00  0.00           N  
ATOM    260  CA  MET A 481      79.450  98.680  46.460  1.00  0.00           C  
ATOM    261  C   MET A 481      78.600  98.370  47.680  1.00  0.00           C  
ATOM    262  O   MET A 481      77.520  97.770  47.530  1.00  0.00           O  
ATOM    263  CB  MET A 481      80.560  97.630  46.300  1.00  0.00           C  
ATOM    264  CG  MET A 481      81.530  97.800  45.050  1.00  0.00           C  
ATOM    265  SD  MET A 481      80.790  97.350  43.480  1.00  0.00           S  
ATOM    266  CE  MET A 481      82.130  98.160  42.410  1.00  0.00           C  
ATOM    267  N   ILE A 482      78.910  98.980  48.790  1.00  0.00           N  
ATOM    268  CA  ILE A 482      78.200  99.000  50.110  1.00  0.00           C  
ATOM    269  C   ILE A 482      76.890  99.750  50.040  1.00  0.00           C  
ATOM    270  O   ILE A 482      75.890  99.220  50.600  1.00  0.00           O  
ATOM    271  CB  ILE A 482      79.110  99.620  51.220  1.00  0.00           C  
ATOM    272  CG1 ILE A 482      80.400  98.830  51.390  1.00  0.00           C  
ATOM    273  CG2 ILE A 482      78.350  99.820  52.520  1.00  0.00           C  
ATOM    274  CD  ILE A 482      80.210  97.590  52.180  1.00  0.00           C  
ATOM    275  N   GLN A 483      76.890 100.890  49.250  1.00  0.00           N  
ATOM    276  CA  GLN A 483      75.700 101.830  49.050  1.00  0.00           C  
ATOM    277  C   GLN A 483      74.590 101.130  48.240  1.00  0.00           C  
ATOM    278  O   GLN A 483      73.380 101.180  48.560  1.00  0.00           O  
ATOM    279  CB  GLN A 483      76.130 103.140  48.320  1.00  0.00           C  
ATOM    280  CG  GLN A 483      77.020 104.100  49.110  1.00  0.00           C  
ATOM    281  CD  GLN A 483      76.790 104.030  50.670  1.00  0.00           C  
ATOM    282  NE2 GLN A 483      75.880 104.900  51.050  1.00  0.00           N  
ATOM    283  OE1 GLN A 483      77.470 103.460  51.510  1.00  0.00           O  
ATOM    284  N   LYS A 484      75.030 100.520  47.080  1.00  0.00           N  
ATOM    285  CA  LYS A 484      74.270  99.540  46.340  1.00  0.00           C  
ATOM    286  C   LYS A 484      73.810  98.300  47.060  1.00  0.00           C  
ATOM    287  O   LYS A 484      72.660  97.880  46.960  1.00  0.00           O  
ATOM    288  CB  LYS A 484      75.230  99.180  45.230  1.00  0.00           C  
ATOM    289  CG  LYS A 484      75.440 100.270  44.190  1.00  0.00           C  
ATOM    290  CD  LYS A 484      74.160 100.570  43.410  1.00  0.00           C  
ATOM    291  CE  LYS A 484      74.380 101.410  42.160  1.00  0.00           C  
ATOM    292  NZ  LYS A 484      73.090 101.850  41.510  1.00  0.00           N1+
ATOM    293  N   MET A 485      74.650  97.710  47.910  1.00  0.00           N  
ATOM    294  CA  MET A 485      74.270  96.630  48.840  1.00  0.00           C  
ATOM    295  C   MET A 485      73.290  96.950  49.920  1.00  0.00           C  
ATOM    296  O   MET A 485      72.380  96.190  50.200  1.00  0.00           O  
ATOM    297  CB  MET A 485      75.540  95.880  49.380  1.00  0.00           C  
ATOM    298  CG  MET A 485      76.100  94.720  48.480  1.00  0.00           C  
ATOM    299  SD  MET A 485      77.660  94.090  49.140  1.00  0.00           S  
ATOM    300  CE  MET A 485      77.910  92.770  47.850  1.00  0.00           C  
ATOM    301  N   ILE A 486      73.360  98.150  50.630  1.00  0.00           N  
ATOM    302  CA  ILE A 486      72.350  98.610  51.580  1.00  0.00           C  
ATOM    303  C   ILE A 486      71.050  98.990  50.790  1.00  0.00           C  
ATOM    304  O   ILE A 486      69.930  98.690  51.240  1.00  0.00           O  
ATOM    305  CB  ILE A 486      72.860  99.770  52.350  1.00  0.00           C  
ATOM    306  CG1 ILE A 486      74.050  99.360  53.180  1.00  0.00           C  
ATOM    307  CG2 ILE A 486      71.690 100.420  53.230  1.00  0.00           C  
ATOM    308  CD  ILE A 486      74.810 100.530  53.800  1.00  0.00           C  
ATOM    309  N   PHE A 487      71.140  99.640  49.600  1.00  0.00           N  
ATOM    310  CA  PHE A 487      70.050  99.930  48.760  1.00  0.00           C  
ATOM    311  C   PHE A 487      69.310  98.670  48.300  1.00  0.00           C  
ATOM    312  O   PHE A 487      68.090  98.680  48.220  1.00  0.00           O  
ATOM    313  CB  PHE A 487      70.490 100.810  47.570  1.00  0.00           C  
ATOM    314  CG  PHE A 487      69.740 100.710  46.350  1.00  0.00           C  
ATOM    315  CD1 PHE A 487      70.220 100.180  45.180  1.00  0.00           C  
ATOM    316  CD2 PHE A 487      68.420 101.260  46.380  1.00  0.00           C  
ATOM    317  CE1 PHE A 487      69.350 100.070  44.040  1.00  0.00           C  
ATOM    318  CE2 PHE A 487      67.570 101.180  45.270  1.00  0.00           C  
ATOM    319  CZ  PHE A 487      68.060 100.580  44.070  1.00  0.00           C  
ATOM    320  N   GLY A 488      70.070  97.620  47.970  1.00  0.00           N  
ATOM    321  CA  GLY A 488      69.690  96.370  47.440  1.00  0.00           C  
ATOM    322  C   GLY A 488      68.790  95.560  48.390  1.00  0.00           C  
ATOM    323  O   GLY A 488      67.670  95.920  48.760  1.00  0.00           O  
ATOM    324  N   ASP A 489      69.140  94.260  48.700  1.00  0.00           N  
ATOM    325  CA  ASP A 489      68.480  93.290  49.580  1.00  0.00           C  
ATOM    326  C   ASP A 489      68.470  93.630  50.990  1.00  0.00           C  
ATOM    327  O   ASP A 489      67.490  93.320  51.670  1.00  0.00           O  
ATOM    328  CB  ASP A 489      68.950  91.860  49.320  1.00  0.00           C  
ATOM    329  CG  ASP A 489      68.710  91.350  47.900  1.00  0.00           C  
ATOM    330  OD1 ASP A 489      69.400  90.380  47.580  1.00  0.00           O  
ATOM    331  OD2 ASP A 489      67.910  91.860  47.110  1.00  0.00           O1-
ATOM    332  N   LEU A 490      69.520  94.250  51.620  1.00  0.00           N  
ATOM    333  CA  LEU A 490      69.730  94.400  53.110  1.00  0.00           C  
ATOM    334  C   LEU A 490      68.570  94.990  53.900  1.00  0.00           C  
ATOM    335  O   LEU A 490      68.160  94.480  54.910  1.00  0.00           O  
ATOM    336  CB  LEU A 490      70.920  95.340  53.310  1.00  0.00           C  
ATOM    337  CG  LEU A 490      71.750  95.070  54.590  1.00  0.00           C  
ATOM    338  CD1 LEU A 490      72.530  93.740  54.520  1.00  0.00           C  
ATOM    339  CD2 LEU A 490      72.860  96.140  54.810  1.00  0.00           C  
ATOM    340  N   MET A 491      67.760  96.020  53.420  1.00  0.00           N  
ATOM    341  CA  MET A 491      66.690  96.460  54.210  1.00  0.00           C  
ATOM    342  C   MET A 491      65.360  95.980  53.680  1.00  0.00           C  
ATOM    343  O   MET A 491      64.250  96.330  54.050  1.00  0.00           O  
ATOM    344  CB  MET A 491      66.650  97.980  54.290  1.00  0.00           C  
ATOM    345  CG  MET A 491      67.570  98.370  55.490  1.00  0.00           C  
ATOM    346  SD  MET A 491      67.030  98.270  57.270  1.00  0.00           S  
ATOM    347  CE  MET A 491      68.420  99.010  58.050  1.00  0.00           C  
ATOM    348  N   ARG A 492      65.450  95.040  52.720  1.00  0.00           N  
ATOM    349  CA  ARG A 492      64.300  94.260  52.190  1.00  0.00           C  
ATOM    350  C   ARG A 492      64.280  92.930  52.910  1.00  0.00           C  
ATOM    351  O   ARG A 492      63.200  92.420  53.170  1.00  0.00           O  
ATOM    352  CB  ARG A 492      64.520  94.100  50.690  1.00  0.00           C  
ATOM    353  CG  ARG A 492      64.590  95.470  49.950  1.00  0.00           C  
ATOM    354  CD  ARG A 492      63.290  96.200  49.710  1.00  0.00           C  
ATOM    355  NE  ARG A 492      63.530  97.290  48.760  1.00  0.00           N  
ATOM    356  CZ  ARG A 492      62.520  97.920  48.130  1.00  0.00           C  
ATOM    357  NH1 ARG A 492      62.890  98.880  47.300  1.00  0.00           N1+
ATOM    358  NH2 ARG A 492      61.290  97.650  48.120  1.00  0.00           N  
ATOM    359  N   PHE A 493      65.480  92.440  53.270  1.00  0.00           N  
ATOM    360  CA  PHE A 493      65.890  91.390  54.180  1.00  0.00           C  
ATOM    361  C   PHE A 493      65.400  91.760  55.620  1.00  0.00           C  
ATOM    362  O   PHE A 493      65.020  90.940  56.420  1.00  0.00           O  
ATOM    363  CB  PHE A 493      67.410  91.150  54.010  1.00  0.00           C  
ATOM    364  CG  PHE A 493      67.720  89.720  54.320  1.00  0.00           C  
ATOM    365  CD1 PHE A 493      67.680  88.690  53.400  1.00  0.00           C  
ATOM    366  CD2 PHE A 493      68.190  89.400  55.650  1.00  0.00           C  
ATOM    367  CE1 PHE A 493      68.030  87.360  53.760  1.00  0.00           C  
ATOM    368  CE2 PHE A 493      68.660  88.140  55.990  1.00  0.00           C  
ATOM    369  CZ  PHE A 493      68.510  87.100  55.030  1.00  0.00           C  
ATOM    370  N   CYS A 494      65.350  93.050  55.970  1.00  0.00           N  
ATOM    371  CA  CYS A 494      64.950  93.540  57.260  1.00  0.00           C  
ATOM    372  C   CYS A 494      63.620  93.050  57.750  1.00  0.00           C  
ATOM    373  O   CYS A 494      63.550  92.600  58.910  1.00  0.00           O  
ATOM    374  CB  CYS A 494      64.860  95.120  57.260  1.00  0.00           C  
ATOM    375  SG  CYS A 494      64.370  95.860  58.930  1.00  0.00           S  
ATOM    376  N   TRP A 495      62.570  93.060  56.830  1.00  0.00           N  
ATOM    377  CA  TRP A 495      61.230  92.590  57.110  1.00  0.00           C  
ATOM    378  C   TRP A 495      61.290  91.140  57.380  1.00  0.00           C  
ATOM    379  O   TRP A 495      60.740  90.730  58.390  1.00  0.00           O  
ATOM    380  CB  TRP A 495      60.270  93.070  55.930  1.00  0.00           C  
ATOM    381  CG  TRP A 495      58.820  92.730  56.000  1.00  0.00           C  
ATOM    382  CD1 TRP A 495      58.250  91.490  55.840  1.00  0.00           C  
ATOM    383  CD2 TRP A 495      57.820  93.610  56.440  1.00  0.00           C  
ATOM    384  CE2 TRP A 495      56.650  92.880  56.630  1.00  0.00           C  
ATOM    385  CE3 TRP A 495      57.890  94.950  56.880  1.00  0.00           C  
ATOM    386  NE1 TRP A 495      56.880  91.590  56.180  1.00  0.00           N  
ATOM    387  CZ2 TRP A 495      55.510  93.440  57.070  1.00  0.00           C  
ATOM    388  CZ3 TRP A 495      56.710  95.500  57.310  1.00  0.00           C  
ATOM    389  CH2 TRP A 495      55.510  94.860  57.420  1.00  0.00           C  
ATOM    390  N   LEU A 496      61.980  90.310  56.590  1.00  0.00           N  
ATOM    391  CA  LEU A 496      62.190  88.880  56.850  1.00  0.00           C  
ATOM    392  C   LEU A 496      62.970  88.620  58.160  1.00  0.00           C  
ATOM    393  O   LEU A 496      62.540  87.760  58.950  1.00  0.00           O  
ATOM    394  CB  LEU A 496      62.880  88.260  55.620  1.00  0.00           C  
ATOM    395  CG  LEU A 496      61.890  88.100  54.540  1.00  0.00           C  
ATOM    396  CD1 LEU A 496      61.810  89.240  53.480  1.00  0.00           C  
ATOM    397  CD2 LEU A 496      62.440  86.870  53.750  1.00  0.00           C  
ATOM    398  N   MET A 497      64.040  89.400  58.450  1.00  0.00           N  
ATOM    399  CA  MET A 497      64.730  89.480  59.760  1.00  0.00           C  
ATOM    400  C   MET A 497      63.710  89.770  60.860  1.00  0.00           C  
ATOM    401  O   MET A 497      63.690  89.070  61.870  1.00  0.00           O  
ATOM    402  CB  MET A 497      65.920  90.460  59.880  1.00  0.00           C  
ATOM    403  CG  MET A 497      67.250  90.120  59.250  1.00  0.00           C  
ATOM    404  SD  MET A 497      68.000  88.600  59.870  1.00  0.00           S  
ATOM    405  CE  MET A 497      68.260  89.060  61.570  1.00  0.00           C  
ATOM    406  N   ALA A 498      62.850  90.850  60.720  1.00  0.00           N  
ATOM    407  CA  ALA A 498      61.940  91.270  61.770  1.00  0.00           C  
ATOM    408  C   ALA A 498      61.070  90.100  62.180  1.00  0.00           C  
ATOM    409  O   ALA A 498      61.080  89.690  63.330  1.00  0.00           O  
ATOM    410  CB  ALA A 498      61.130  92.550  61.470  1.00  0.00           C  
ATOM    411  N   VAL A 499      60.350  89.540  61.110  1.00  0.00           N  
ATOM    412  CA  VAL A 499      59.550  88.420  61.160  1.00  0.00           C  
ATOM    413  C   VAL A 499      60.170  87.190  61.800  1.00  0.00           C  
ATOM    414  O   VAL A 499      59.620  86.590  62.720  1.00  0.00           O  
ATOM    415  CB  VAL A 499      58.960  88.140  59.780  1.00  0.00           C  
ATOM    416  CG1 VAL A 499      58.190  86.790  59.880  1.00  0.00           C  
ATOM    417  CG2 VAL A 499      57.930  89.180  59.320  1.00  0.00           C  
ATOM    418  N   VAL A 500      61.380  86.790  61.380  1.00  0.00           N  
ATOM    419  CA  VAL A 500      62.000  85.540  61.910  1.00  0.00           C  
ATOM    420  C   VAL A 500      62.490  85.650  63.320  1.00  0.00           C  
ATOM    421  O   VAL A 500      62.360  84.760  64.120  1.00  0.00           O  
ATOM    422  CB  VAL A 500      63.020  84.880  60.950  1.00  0.00           C  
ATOM    423  CG1 VAL A 500      64.420  85.580  61.040  1.00  0.00           C  
ATOM    424  CG2 VAL A 500      63.110  83.380  61.120  1.00  0.00           C  
ATOM    425  N   ILE A 501      63.120  86.770  63.630  1.00  0.00           N  
ATOM    426  CA  ILE A 501      63.470  87.090  65.040  1.00  0.00           C  
ATOM    427  C   ILE A 501      62.260  87.140  66.040  1.00  0.00           C  
ATOM    428  O   ILE A 501      62.290  86.560  67.110  1.00  0.00           O  
ATOM    429  CB  ILE A 501      64.300  88.380  64.940  1.00  0.00           C  
ATOM    430  CG1 ILE A 501      65.660  88.210  64.130  1.00  0.00           C  
ATOM    431  CG2 ILE A 501      64.520  88.980  66.310  1.00  0.00           C  
ATOM    432  CD  ILE A 501      66.470  87.120  64.830  1.00  0.00           C  
ATOM    433  N   LEU A 502      61.150  87.780  65.590  1.00  0.00           N  
ATOM    434  CA  LEU A 502      59.890  87.870  66.410  1.00  0.00           C  
ATOM    435  C   LEU A 502      59.180  86.570  66.690  1.00  0.00           C  
ATOM    436  O   LEU A 502      58.770  86.440  67.800  1.00  0.00           O  
ATOM    437  CB  LEU A 502      58.910  88.830  65.760  1.00  0.00           C  
ATOM    438  CG  LEU A 502      59.190  90.330  66.070  1.00  0.00           C  
ATOM    439  CD1 LEU A 502      58.370  91.190  65.100  1.00  0.00           C  
ATOM    440  CD2 LEU A 502      58.970  90.690  67.510  1.00  0.00           C  
ATOM    441  N   GLY A 503      59.080  85.660  65.720  1.00  0.00           N  
ATOM    442  CA  GLY A 503      58.430  84.370  66.030  1.00  0.00           C  
ATOM    443  C   GLY A 503      59.290  83.450  67.010  1.00  0.00           C  
ATOM    444  O   GLY A 503      58.780  82.950  68.020  1.00  0.00           O  
ATOM    445  N   PHE A 504      60.620  83.310  66.780  1.00  0.00           N  
ATOM    446  CA  PHE A 504      61.560  82.710  67.720  1.00  0.00           C  
ATOM    447  C   PHE A 504      61.750  83.360  69.090  1.00  0.00           C  
ATOM    448  O   PHE A 504      61.640  82.630  70.100  1.00  0.00           O  
ATOM    449  CB  PHE A 504      62.870  82.360  66.940  1.00  0.00           C  
ATOM    450  CG  PHE A 504      62.580  81.210  66.040  1.00  0.00           C  
ATOM    451  CD1 PHE A 504      62.710  79.830  66.440  1.00  0.00           C  
ATOM    452  CD2 PHE A 504      62.150  81.510  64.730  1.00  0.00           C  
ATOM    453  CE1 PHE A 504      62.340  78.810  65.570  1.00  0.00           C  
ATOM    454  CE2 PHE A 504      61.840  80.440  63.870  1.00  0.00           C  
ATOM    455  CZ  PHE A 504      61.930  79.120  64.270  1.00  0.00           C  
ATOM    456  N   ALA A 505      61.810  84.700  69.160  1.00  0.00           N  
ATOM    457  CA  ALA A 505      62.040  85.360  70.470  1.00  0.00           C  
ATOM    458  C   ALA A 505      60.880  85.090  71.370  1.00  0.00           C  
ATOM    459  O   ALA A 505      61.080  84.720  72.500  1.00  0.00           O  
ATOM    460  CB  ALA A 505      62.430  86.840  70.140  1.00  0.00           C  
ATOM    461  N   SER A 506      59.630  85.180  70.830  1.00  0.00           N  
ATOM    462  CA  SER A 506      58.400  84.890  71.480  1.00  0.00           C  
ATOM    463  C   SER A 506      58.310  83.450  71.970  1.00  0.00           C  
ATOM    464  O   SER A 506      57.720  83.330  73.030  1.00  0.00           O  
ATOM    465  CB  SER A 506      57.260  85.140  70.500  1.00  0.00           C  
ATOM    466  OG  SER A 506      57.180  86.450  69.930  1.00  0.00           O  
ATOM    467  N   ALA A 507      58.880  82.490  71.260  1.00  0.00           N  
ATOM    468  CA  ALA A 507      58.870  81.120  71.620  1.00  0.00           C  
ATOM    469  C   ALA A 507      59.720  80.810  72.760  1.00  0.00           C  
ATOM    470  O   ALA A 507      59.290  80.210  73.700  1.00  0.00           O  
ATOM    471  CB  ALA A 507      59.230  80.210  70.440  1.00  0.00           C  
ATOM    472  N   PHE A 508      60.950  81.320  72.740  1.00  0.00           N  
ATOM    473  CA  PHE A 508      61.870  81.230  73.840  1.00  0.00           C  
ATOM    474  C   PHE A 508      61.320  81.970  75.140  1.00  0.00           C
[truncated: 11,167,228 more chars]
