# Supplementary material for: Molecular pathway and structural mechanism of human oncochannel TRPV6 inhibition by the phytocannabinoid tetrahydrocannabivarin
Source: Nat Commun. 2023 Aug 2;14:4630. doi: 10.1038/s41467-023-40362-2 (PMC10397291; doi:10.1038/s41467-023-40362-2)
Supplement: Supplementary file 7 — Source Data [file 41467_2023_40362_MOESM7_ESM.xlsx]

## Sheet: Fig.1c
		WT
		[THCV], μM				WT						[THCV], μM				Control
		0	1.25549	1.2299	1.20943	1.10852	1.60486	1.24754	1.01079	1.2921		0	0.26177	0.17184	0.17768	0.19085	0.41828	0.27026	0.25529	0.27275
		1	1.26792	1.15166	1.01054	1.11803	1.34626	1.25541	1.07282	1.02215		1	0.24861	0.16745	0.18207	0.17549	0.22618	0.25695	0.24947	0.28439
		3	1.08805	0.96008	1.09243	0.94253	1.00729	0.96798	1.27026	1.02914		3	0.17915	0.15502	0.22083	0.16306	0.25695	0.24614	0.26028	0.24781
		10	0.91987	0.92133	0.7473	0.70196	0.64386	0.63251	0.62639	0.48312		10	0.15721	0.14112	0.17403	0.15867	0.18544	0.22203	0.23284	0.19542
		30	0.49357	0.87307	0.77143	0.7707	0.58271	0.49884	0.37304	0.42546		30	0.13674	0.14112	0.13527	0.15648	0.18544	0.18793	0.2212	0.22785
		100	0.51843	0.51624	0.54183	0.45408	0.61766	0.57922	0.67619	0.61154		100	0.22083	0.2201	0.29322	0.20108	0.6087	0.548	0.64363	0.58043

## Sheet: Fig.2g
		WT
		[THCV], μM				WT						[THCV], μM				Control
		0	1.25549	1.2299	1.20943	1.10852	1.60486	1.24754	1.01079	1.2921		0	0.26177	0.17184	0.17768	0.19085	0.41828	0.27026	0.25529	0.27275
		1	1.26792	1.15166	1.01054	1.11803	1.34626	1.25541	1.07282	1.02215		1	0.24861	0.16745	0.18207	0.17549	0.22618	0.25695	0.24947	0.28439
		3	1.08805	0.96008	1.09243	0.94253	1.00729	0.96798	1.27026	1.02914		3	0.17915	0.15502	0.22083	0.16306	0.25695	0.24614	0.26028	0.24781
		10	0.91987	0.92133	0.7473	0.70196	0.64386	0.63251	0.62639	0.48312		10	0.15721	0.14112	0.17403	0.15867	0.18544	0.22203	0.23284	0.19542
		30	0.49357	0.87307	0.77143	0.7707	0.58271	0.49884	0.37304	0.42546		30	0.13674	0.14112	0.13527	0.15648	0.18544	0.18793	0.2212	0.22785
		100	0.51843	0.51624	0.54183	0.45408	0.61766	0.57922	0.67619	0.61154		100	0.22083	0.2201	0.29322	0.20108	0.6087	0.548	0.64363	0.58043
		L568Q
		[THCV], μM				Mutant						[THCV], μM				Control
		0	1.37677	1.31164	1.21937	1.17776						0	0.2171	0.20534	0.27409	0.19629
		1	1.26188	1.19404	1.18952	1.06107						1	0.23609	0.18634	0.22976	0.25871
		3	1.26822	1.07825	1.20761	1.19766						3	0.24966	0.21077	0.22072	0.1981
		10	1.09996	1.05202	0.9679	0.89915						10	0.18272	0.28585	0.21438	0.19539
		30	0.8295	1.00137	0.92448	0.91814						30	0.18725	0.20624	0.23338	0.18725
		100	0.62235	0.53822	0.58797	0.58978						100	0.21348	0.24152	0.24604	0.69924
		L490W
		[THCV], μM				Mutant						[THCV], μM				Control
		0	1.82512	1.71065	1.60678	1.52835	1.83493	1.78104	1.54237	1.65272		0	0.61261	0.62533	0.74192	0.73556	0.68521	0.60822	0.7699	0.71088
		1	1.57711	1.50503	1.5983	1.44992	1.58343	1.56033	1.33193	1.31653		1	0.59353	0.64017	0.72708	0.61473	0.7545	0.57743	0.62619	0.55433
		3	1.31002	1.50079	1.47536	1.35029	1.24467	1.3037	1.3345	1.29087		3	0.53842	0.67621	0.76736	0.65289	0.59796	0.66212	0.71858	0.62362
		10	1.23582	1.24218	1.31849	1.08744	1.13945	1.08813	1.10353	1.10609		10	0.78643	0.67409	0.77583	0.58082	0.71088	0.793	0.53893	0.59796
		30	1.18919	1.0938	1.02597	1.16799	1.01627	1.13432	1.05477	1.0137		30	0.5575	0.54902	0.72072	0.69104	0.60566	0.57229	0.50044	0.69804
		100	1.15315	1.03233	1.07896	1.10652	1.52697	2.18396	1.41405	1.15999		100	0.62745	0.93906	0.7398	0.79703	0.91105	0.81096	1.13176	0.76734
		A561W
		[THCV], μM				Mutant						[THCV], μM				Control
		0	1.20498	1.15017	1.21251	1.07961						0	0.16646	0.14865	0.13701	0.14317
		1	1.13168	1.09743	1.15908	1.14743						1	0.16715	0.00822	0.13564	0.16304
		3	1.10702	1.20087	1.17415	1.06728						3	0.17948	0.15276	0.12879	0.14523
		10		1.10085	1.03988	1.01454						10	0.14043	0.13016	0.1144	0.15071
		30	1.03783	0.96316	1.03851	0.98714						30	0.16715	0.14043	0.12673	0.12468
		100	1.07687	0.94603	0.99056	0.91178						100	0.49665	0.41787	0.37677	0.3843
		F493A
		[THCV], μM				Mutant						[THCV], μM				Control
		0	1.25324	1.18017	1.19124	1.19198						0	0.2502	0.1668	0.20592	0.18009
		1	1.13662	1.06798	1.04067	0.96539						1	0.17714	0.14761	0.17271	0.18009
		3	0.51591	0.86501	0.86206	0.8938						3	0.20592	0.18009	0.16016	0.19337
		10	0.47532	0.35575	0.37494	0.48639						10	0.1978	0.15942	0.17566	0.14097
		30	0.38232	0.38601	0.3528	0.34837						30	0.16607	0.16828	0.15499	0.15795
		100	0.56684	0.665	0.64802	0.64433						100	0.44505	0.43325	0.36756	0.3801
		I564A
		[THCV], μM				Mutant						[THCV], μM				Control
		0	1.19445	1.11226	1.07634	1.12748						0	0.13028	0.15402	0.12541	0.16072
		1	1.05443	1.06478	1.05686	1.07817						1	0.14246	0.12054	0.18751	0.13089
		3	0.98563	0.9278	0.91014	0.90892						3	0.11993	0.12298	0.14246	0.14611
		10	0.52234	0.50103	0.50591	0.53513						10	0.11567	0.12358	0.11445	0.11263
		30	0.37014	0.30866	0.30987	0.31779						30	0.11932	0.11871	0.1455	0.12237
		100	0.4152	0.4085	0.37684	0.42494						100	0.39815	0.43468	0.36101	0.35736
		M497A
		[THCV], μM				Mutant						[THCV], μM				Control
		0	1.24808	1.18063	1.25676	1.15659						0	0.18831	0.19699	0.16895	0.17629
		1	1.1419	1.08648	1.14057	0.99098						1	0.25309	0.18097	0.15092	0.18364
		3	1.16528	1.08114	1.01102	1.00634						3	0.18364	0.18631	0.15559	0.16093
		10	1.00033	1.00701	0.94624	1.06912						10	0.19165	0.201	0.17429	0.1616
		30	0.97963	0.88748	0.92354	0.90484						30	0.15826	0.13823	0.18564	0.18765
		100	0.7606	0.82204	0.9182	0.78998						100	0.41068	0.56828	0.50484	0.39199
		T567A
		[THCV], μM				Mutant						[THCV], μM				Control
		0	1.20292	1.23333	1.13449	1.2139						0	0.17655	0.20865	0.19683	0.20274
		1	1.26712	1.05509	1.07198	1.06607						1	0.21203	0.2095	0.21794	0.24751
		3	1.1404	1.05509	0.89965	0.96047						3	0.18162	0.25258	0.19936	0.23568
		10	0.75774	0.72732	0.67242	0.68931						10	0.16726	0.20527	0.21794	0.16219
		30	0.51529	0.51023	0.506	0.58456						30	0.19598	0.20274	0.1774	0.22977
		100	0.60061	0.58456	0.58034	0.56851						100	0.38858	0.55331	0.53895	0.42997

## Sheet: Suppl.Fig.4m
		WT
		[Ca2+], μM
		0.03	0.05871	0.05581
		0.1	0.14787	0.12939	0.14461
		0.3	0.24355	0.26457	0.28088
		1	0.51102	0.47188	0.51755
		3	0.69477	0.63497	0.48674
		10	0.86004	0.86475	0.84083
		30	0.96841	0.97421	0.81003
		100	1.09526	1.00356	0.90752
		L490W
		[Ca2+], μM
		0.1	0.05476	0.02949	0.07582
		0.3	0.24571	0.20219	0.16989
		1	0.41701	0.43105	0.43948
		3	0.6192	0.75399	0.44931
		10	0.893	0.93231	0.78769
		30	0.92529	0.94775	1.06851
		M497A
		[Ca2+], μM
		0.03	0.0729	0.04532	0.0532
		0.1	0.11822	0.11625	0.09655
		0.3	0.31526	0.28177	0.27192
		1	0.54383	0.44925	0.47487
		3	0.72511	0.63447	0.6325
		10	0.85319	0.67979	0.93791
		30	0.932	0.93397	1.01673
		A561W
		[Ca2+], μM
		0.03	0.1064	0.11838	0.1515
		0.1	0.23606	0.23113	0.23958
		0.3	0.48974	0.40306	0.50806
		1	0.73284	0.67929	0.73002
		3	0.83572	0.69691	0.79697
		10	0.98088	0.90337	0.9076
		30	0.97806	0.99568	0.89914
		100	0.98793	1.06051	0.99286
		I564A
		[Ca2+], μM
		0.03	0.06528	0.04965	0.07816
		0.1	0.21056	0.17562	0.22436
		0.3	0.38343	0.37423	0.4671
		1	0.66295	0.65008	0.62893
		3	0.79904	0.78524	0.88363
		10	0.9057	1.03259	0.94799

## Sheet: Suppl.Fig.4n
		WT
		[Econazole], μM
		0	1.13521	1.11039	0.89353	0.86741	0.90921	1.08426	1.00928	1.04248	0.94824	0.87399	1.09641	1.02961
		0.1	0.99804	0.91248	0.9804	--	--	--	--	--	--	--	--	--
		0.3	0.84063	0.94121	1.05683	--	--	--	--	--	--	1.01703	1.07362	1.16872
		0.5	1.16852	1.05291	0.80013	--	--	--	--	--	--	--	--	--
		1	1.03723	0.99543	1.0405	--	--	--	0.72207	0.7988	0.83336	0.80246	1.03589	1.09641
		2	0.83475	0.77531	0.79099	--	--	--	--	--	--	--	--	--
		3	0.64664	0.66623	0.516	--	--	--	0.45864	0.48108	0.46627	0.67435	0.59497	0.67278
		6	0.40627	0.41999	0.41019	--	--	--	--	--	--	0.43857	0.42678	0.38748
		10	0.28805	0.3083	0.30438	--	--	--	0.1813	0.14226	0.17771	0.33089	0.31517	0.30967
		L490W
		[Econazole], μM
		0	1.02432	1.09179	0.98319
		0.3	0.93885	0.94849	0.98962
		1	0.95363	1.00889	1.02175
		2	0.89579	0.93756	0.8341
		3	0.80197	0.73707	0.82189
		6	0.50445	0.73193	0.63811
		10	0.54365	0.52437	0.50252
		M497A
		[Econazole], μM
		0	0.90959	0.75588	0.99381
		0.3	0.90327	0.8359	0.8759
		1	0.74115	0.70535	0.7622
		3	0.47796	0.51164	0.44216
		10	0.39373	0.42321	0.37478
		30	0.17686	0.19581	0.32846
		100	0.08212	0.12002	0.11159
		A561W
		[Econazole], μM
		0	1.09454	0.97444	0.99446
		0.3	1.16794	1.08514	0.90135
		1	0.96565	0.94381	0.84828
		2	0.88892	0.95352	0.97626
		3	0.83281	0.86102	0.73728
		6	0.65539	0.619	0.45886
		10	0.26416	0.35423	0.21685
		30	0.06035	0.05671	0.02062
		I564A
		[Econazole], μM
		0	0.91778	1.12897	1.00412
		0.3	1.06256	0.88458	0.81551
		1	1.06654	0.91778	0.90583
		2	1.0785	0.8527	0.86598
		3	0.82083	0.63089	0.43963
		6	0.28158	0.3015	0.36393
		10	0.23775	0.19525	0.09563
		30	0.01328	0.00531	0.14345

## Sheet: Suppl.Fig.6d
		Supplementary Figure 6 panel d
		h-bonds WT	0.07	0.48	0.49	0.03
		h-bonds L490W	0.9	0.37	0.88	0.74
		pi-stacking WT	0.04	0	0.02	0
		pi-stacking L490W	0.83	0.97	0.97	1.07
